# Supplementary material for: Analysis of Common SNPs across Continents Reveals Major Genomic Differences between Human Populations
Source: Genes (Basel). 2022 Aug 18;13(8):1472. doi: 10.3390/genes13081472 (PMC9408407; doi:10.3390/genes13081472)
Supplement: Supplementary file 1 [file genes-13-01472-s001.zip]

Archive with 76 entries (75 files):
- genes-1766591-supplementary/
- genes-1766591-supplementary/.DS_Store
- genes-1766591-supplementary/2504ids
- genes-1766591-supplementary/Africa1000gStep2.pl
- genes-1766591-supplementary/Africa1000gStep2_v3.pl
- genes-1766591-supplementary/AfricaEstoniaStep3.pl
- genes-1766591-supplementary/AfricanSNPsESTONIA.pl
- genes-1766591-supplementary/AfricanSNPstart1.pl
- genes-1766591-supplementary/AfricanSNPstart2.pl
- genes-1766591-supplementary/AfricanSNPstart3.pl
- genes-1766591-supplementary/AfricaSimonStep1.pl
- genes-1766591-supplementary/AfricaSNPsESTONIA_v3.pl
- genes-1766591-supplementary/AfricaSNPstart2reverse.pl
- genes-1766591-supplementary/America1000gStep2_v3.pl
- genes-1766591-supplementary/AmericanSNPs2020.pl
- genes-1766591-supplementary/AmericanSNPsESTONIA_v3.pl
- genes-1766591-supplementary/AmericanSNPstart1.pl
- genes-1766591-supplementary/AmericanSNPstart2.pl
- genes-1766591-supplementary/AmericanSNPstart3.pl
- genes-1766591-supplementary/ARSAtableAFR
- genes-1766591-supplementary/ARSAtableAMR
- genes-1766591-supplementary/ARSAtableEAS
- genes-1766591-supplementary/ARSAtableEUR
- genes-1766591-supplementary/ARSAtableOCE
- genes-1766591-supplementary/ATLAS3protocols.pdf
- genes-1766591-supplementary/ATLAS3_notebook_protocols.pdf
- genes-1766591-supplementary/China1000gStep2_v3.pl
- genes-1766591-supplementary/ChinaEstoniaStep3.pl
- genes-1766591-supplementary/ChinaSimonStep1.pl
- genes-1766591-supplementary/ChinaSNPsESTONIA_v3.pl
- genes-1766591-supplementary/ChinaSNPstart1.pl
- genes-1766591-supplementary/ChinaSNPstart2.pl
- genes-1766591-supplementary/ChinaSNPstart2reverse.pl
- genes-1766591-supplementary/ChinaSNPstart3.pl
- genes-1766591-supplementary/ClusteringSNPs.pl
- genes-1766591-supplementary/ConcatenateFiles.pl
- genes-1766591-supplementary/estonian_pops2_A2.txt
- genes-1766591-supplementary/Europe1000gStep2_v2.pl
- genes-1766591-supplementary/Europe1000gStep2_v3.pl
- genes-1766591-supplementary/EuropeEstoniaStep3.pl
- genes-1766591-supplementary/EuropeSimonStep1.pl
- genes-1766591-supplementary/EuropeSNPsESTONIA_v3.pl
- genes-1766591-supplementary/EuropeSNPstart1.pl
- genes-1766591-supplementary/EuropeSNPstart2.pl
- genes-1766591-supplementary/EuropeSNPstart2reverse.pl
- genes-1766591-supplementary/EuropeSNPstart3.pl
- genes-1766591-supplementary/ids_simon
- genes-1766591-supplementary/igsr_samples.tsv
- genes-1766591-supplementary/InstructionManualATLAS3.pdf
- genes-1766591-supplementary/OceanEstoniaStep3.pl
- genes-1766591-supplementary/Oceania1000gStep2new_v3.pl
- genes-1766591-supplementary/OceaniaSimonStep1.pl
- genes-1766591-supplementary/OceaniaSNPsESTONIA_v3.pl
- genes-1766591-supplementary/OceaniaSNPstart1.pl
- genes-1766591-supplementary/OceaniaSNPstart2.pl
- genes-1766591-supplementary/OceaniaSNPstart3.pl
- genes-1766591-supplementary/PopAmrSNPstart.pl
- genes-1766591-supplementary/PopChiSNPstart.pl
- genes-1766591-supplementary/PopulationSpecific1000gAFRreverse.pl
- genes-1766591-supplementary/PopulationSpecific1000gAFRreverseCOMP.pl
- genes-1766591-supplementary/PopulationSpecific1000gAMR.pl
- genes-1766591-supplementary/PopulationSpecific1000gCHI.pl
- genes-1766591-supplementary/PopulationSpecific1000gCHIreverse.pl
- genes-1766591-supplementary/PopulationSpecific1000gEURreverse.pl
- genes-1766591-supplementary/PopulationSpecific1000gEURreverseCOMP.pl
- genes-1766591-supplementary/purgeChinaSNPs.pl
- genes-1766591-supplementary/purgeNativeAmericanSNPs.pl
- genes-1766591-supplementary/purgeOceaniaSNPs.pl
- genes-1766591-supplementary/remove3allele.pl
- genes-1766591-supplementary/simon_pops2_A2.txt
- genes-1766591-supplementary/Table S1.xlsx
- genes-1766591-supplementary/Table S2.xlsx
- genes-1766591-supplementary/Table S3.xlsx
- genes-1766591-supplementary/Table S4.xlsx
- genes-1766591-supplementary/Table S5.xlsx
- genes-1766591-supplementary/Table S6.xlsx
