# Supplementary material for: Analysis of Common SNPs across Continents Reveals Major Genomic Differences between Human Populations
Source: Genes (Basel). 2022 Aug 18;13(8):1472. doi: 10.3390/genes13081472 (PMC9408407; doi:10.3390/genes13081472)
Supplement: Supplementary file 1 [file genes-13-01472-s001.zip › genes-1766591-supplementary/2504ids]

#CHROM	POS	ID	REF	ALT	QUAL	FILTER	INFO	FORMAT	HG00096	HG00097	HG00099	HG00100	HG00101	HG00102	HG00103	HG00105	HG00106	HG00107	HG00108	HG00109	HG00110	HG00111	HG00112	HG00113	HG00114	HG00115	HG00116	HG00117	HG00118	HG00119	HG00120	HG00121	HG00122	HG00123	HG00125	HG00126	HG00127	HG00128	HG00129	HG00130	HG00131	HG00132	HG00133	HG00136	HG00137	HG00138	HG00139	HG00140	HG00141	HG00142	HG00143	HG00145	HG00146	HG00148	HG00149	HG00150	HG00151	HG00154	HG00155	HG00157	HG00158	HG00159	HG00160	HG00171	HG00173	HG00174	HG00176	HG00177	HG00178	HG00179	HG00180	HG00181	HG00182	HG00183	HG00185	HG00186	HG00187	HG00188	HG00189	HG00190	HG00231	HG00232	HG00233	HG00234	HG00235	HG00236	HG00237	HG00238	HG00239	HG00240	HG00242	HG00243	HG00244	HG00245	HG00246	HG00250	HG00251	HG00252	HG00253	HG00254	HG00255	HG00256	HG00257	HG00258	HG00259	HG00260	HG00261	HG00262	HG00263	HG00264	HG00265	HG00266	HG00267	HG00268	HG00269	HG00271	HG00272	HG00273	HG00274	HG00275	HG00276	HG00277	HG00278	HG00280	HG00281	HG00282	HG00284	HG00285	HG00288	HG00290	HG00304	HG00306	HG00308	HG00309	HG00310	HG00311	HG00313	HG00315	HG00318	HG00319	HG00320	HG00321	HG00323	HG00324	HG00325	HG00326	HG00327	HG00328	HG00329	HG00330	HG00331	HG00332	HG00334	HG00335	HG00336	HG00337	HG00338	HG00339	HG00341	HG00342	HG00343	HG00344	HG00345	HG00346	HG00349	HG00350	HG00351	HG00353	HG00355	HG00356	HG00357	HG00358	HG00360	HG00361	HG00362	HG00364	HG00365	HG00366	HG00367	HG00368	HG00369	HG00371	HG00372	HG00373	HG00375	HG00376	HG00378	HG00379	HG00380	HG00381	HG00382	HG00383	HG00384	HG00403	HG00404	HG00406	HG00407	HG00409	HG00410	HG00419	HG00421	HG00422	HG00428	HG00436	HG00437	HG00442	HG00443	HG00445	HG00446	HG00448	HG00449	HG00451	HG00452	HG00457	HG00458	HG00463	HG00464	HG00472	HG00473	HG00475	HG00476	HG00478	HG00479	HG00500	HG00513	HG00524	HG00525	HG00530	HG00531	HG00533	HG00534	HG00536	HG00537	HG00542	HG00543	HG00551	HG00553	HG00554	HG00556	HG00557	HG00559	HG00560	HG00565	HG00566	HG00580	HG00581	HG00583	HG00584	HG00589	HG00590	HG00592	HG00593	HG00595	HG00596	HG00598	HG00599	HG00607	HG00608	HG00610	HG00611	HG00613	HG00614	HG00619	HG00620	HG00622	HG00623	HG00625	HG00626	HG00628	HG00629	HG00631	HG00632	HG00634	HG00637	HG00638	HG00640	HG00641	HG00650	HG00651	HG00653	HG00654	HG00656	HG00657	HG00662	HG00663	HG00671	HG00672	HG00674	HG00675	HG00683	HG00684	HG00689	HG00690	HG00692	HG00693	HG00698	HG00699	HG00701	HG00704	HG00705	HG00707	HG00708	HG00717	HG00728	HG00729	HG00731	HG00732	HG00734	HG00736	HG00737	HG00739	HG00740	HG00742	HG00743	HG00759	HG00766	HG00844	HG00851	HG00864	HG00867	HG00879	HG00881	HG00956	HG00978	HG00982	HG01028	HG01029	HG01031	HG01046	HG01047	HG01048	HG01049	HG01051	HG01052	HG01054	HG01055	HG01058	HG01060	HG01061	HG01063	HG01064	HG01066	HG01067	HG01069	HG01070	HG01072	HG01073	HG01075	HG01077	HG01079	HG01080	HG01082	HG01083	HG01085	HG01086	HG01088	HG01089	HG01092	HG01094	HG01095	HG01097	HG01098	HG01101	HG01102	HG01104	HG01105	HG01107	HG01108	HG01110	HG01111	HG01112	HG01113	HG01119	HG01121	HG01122	HG01124	HG01125	HG01130	HG01131	HG01133	HG01134	HG01136	HG01137	HG01139	HG01140	HG01142	HG01148	HG01149	HG01161	HG01162	HG01164	HG01167	HG01168	HG01170	HG01171	HG01173	HG01174	HG01176	HG01177	HG01182	HG01183	HG01187	HG01188	HG01190	HG01191	HG01197	HG01198	HG01200	HG01204	HG01205	HG01241	HG01242	HG01247	HG01248	HG01250	HG01251	HG01253	HG01254	HG01256	HG01257	HG01259	HG01260	HG01269	HG01271	HG01272	HG01275	HG01277	HG01280	HG01281	HG01284	HG01286	HG01302	HG01303	HG01305	HG01308	HG01311	HG01312	HG01323	HG01325	HG01326	HG01334	HG01341	HG01342	HG01344	HG01345	HG01348	HG01350	HG01351	HG01353	HG01354	HG01356	HG01357	HG01359	HG01360	HG01362	HG01363	HG01365	HG01366	HG01369	HG01372	HG01374	HG01375	HG01377	HG01378	HG01383	HG01384	HG01389	HG01390	HG01392	HG01393	HG01395	HG01396	HG01398	HG01402	HG01403	HG01405	HG01412	HG01413	HG01414	HG01431	HG01432	HG01435	HG01437	HG01438	HG01440	HG01441	HG01443	HG01444	HG01447	HG01455	HG01456	HG01459	HG01461	HG01462	HG01464	HG01465	HG01468	HG01474	HG01479	HG01485	HG01486	HG01488	HG01489	HG01491	HG01492	HG01494	HG01495	HG01497	HG01498	HG01500	HG01501	HG01503	HG01504	HG01506	HG01507	HG01509	HG01510	HG01512	HG01513	HG01515	HG01516	HG01518	HG01519	HG01521	HG01522	HG01524	HG01525	HG01527	HG01528	HG01530	HG01531	HG01536	HG01537	HG01550	HG01551	HG01556	HG01565	HG01566	HG01571	HG01572	HG01577	HG01578	HG01583	HG01586	HG01589	HG01593	HG01595	HG01596	HG01597	HG01598	HG01599	HG01600	HG01602	HG01603	HG01605	HG01606	HG01607	HG01608	HG01610	HG01612	HG01613	HG01615	HG01617	HG01618	HG01619	HG01620	HG01623	HG01624	HG01625	HG01626	HG01628	HG01630	HG01631	HG01632	HG01668	HG01669	HG01670	HG01672	HG01673	HG01675	HG01676	HG01678	HG01679	HG01680	HG01682	HG01684	HG01685	HG01686	HG01694	HG01695	HG01697	HG01699	HG01700	HG01702	HG01704	HG01705	HG01707	HG01708	HG01709	HG01710	HG01746	HG01747	HG01756	HG01757	HG01761	HG01762	HG01765	HG01766	HG01767	HG01768	HG01770	HG01771	HG01773	HG01775	HG01776	HG01777	HG01779	HG01781	HG01783	HG01784	HG01785	HG01786	HG01789	HG01790	HG01791	HG01794	HG01795	HG01796	HG01797	HG01798	HG01799	HG01800	HG01801	HG01802	HG01804	HG01805	HG01806	HG01807	HG01808	HG01809	HG01810	HG01811	HG01812	HG01813	HG01815	HG01816	HG01817	HG01840	HG01841	HG01842	HG01843	HG01844	HG01845	HG01846	HG01847	HG01848	HG01849	HG01850	HG01851	HG01852	HG01853	HG01855	HG01857	HG01858	HG01859	HG01860	HG01861	HG01862	HG01863	HG01864	HG01865	HG01866	HG01867	HG01868	HG01869	HG01870	HG01871	HG01872	HG01873	HG01874	HG01878	HG01879	HG01880	HG01882	HG01883	HG01885	HG01886	HG01889	HG01890	HG01892	HG01893	HG01894	HG01896	HG01912	HG01914	HG01915	HG01917	HG01918	HG01920	HG01921	HG01923	HG01924	HG01926	HG01927	HG01932	HG01933	HG01935	HG01936	HG01938	HG01939	HG01941	HG01942	HG01944	HG01945	HG01947	HG01948	HG01950	HG01951	HG01953	HG01954	HG01956	HG01958	HG01961	HG01965	HG01967	HG01968	HG01970	HG01971	HG01973	HG01974	HG01976	HG01977	HG01979	HG01980	HG01982	HG01985	HG01986	HG01988	HG01989	HG01990	HG01991	HG01992	HG01997	HG02002	HG02003	HG02006	HG02008	HG02009	HG02010	HG02012	HG02013	HG02014	HG02016	HG02017	HG02019	HG02020	HG02023	HG02025	HG02026	HG02028	HG02029	HG02031	HG02032	HG02035	HG02040	HG02047	HG02048	HG02049	HG02050	HG02051	HG02052	HG02053	HG02054	HG02057	HG02058	HG02060	HG02061	HG02064	HG02067	HG02069	HG02070	HG02072	HG02073	HG02075	HG02076	HG02078	HG02079	HG02081	HG02082	HG02084	HG02085	HG02086	HG02087	HG02088	HG02089	HG02090	HG02095	HG02102	HG02104	HG02105	HG02107	HG02108	HG02111	HG02113	HG02116	HG02121	HG02122	HG02127	HG02128	HG02130	HG02131	HG02133	HG02134	HG02136	HG02137	HG02138	HG02139	HG02140	HG02141	HG02142	HG02143	HG02144	HG02146	HG02147	HG02150	HG02151	HG02152	HG02153	HG02154	HG02155	HG02156	HG02164	HG02165	HG02166	HG02178	HG02179	HG02180	HG02181	HG02182	HG02184	HG02185	HG02186	HG02187	HG02188	HG02190	HG02215	HG02219	HG02220	HG02221	HG02223	HG02224	HG02230	HG02231	HG02232	HG02233	HG02235	HG02236	HG02238	HG02239	HG02250	HG02252	HG02253	HG02255	HG02256	HG02259	HG02260	HG02262	HG02265	HG02266	HG02271	HG02272	HG02274	HG02275	HG02277	HG02278	HG02281	HG02282	HG02283	HG02284	HG02285	HG02286	HG02291	HG02292	HG02298	HG02299	HG02301	HG02304	HG02307	HG02308	HG02309	HG02312	HG02314	HG02315	HG02317	HG02318	HG02322	HG02323	HG02325	HG02330	HG02332	HG02334	HG02337	HG02339	HG02343	HG02345	HG02348	HG02351	HG02353	HG02355	HG02356	HG02360	HG02364	HG02367	HG02371	HG02373	HG02374	HG02375	HG02379	HG02380	HG02382	HG02383	HG02384	HG02385	HG02386	HG02389	HG02390	HG02391	HG02392	HG02394	HG02395	HG02396	HG02397	HG02398	HG02399	HG02401	HG02402	HG02406	HG02407	HG02408	HG02409	HG02410	HG02419	HG02420	HG02425	HG02427	HG02429	HG02433	HG02439	HG02442	HG02445	HG02449	HG02450	HG02455	HG02461	HG02462	HG02464	HG02465	HG02470	HG02471	HG02476	HG02477	HG02479	HG02481	HG02484	HG02485	HG02489	HG02490	HG02491	HG02493	HG02494	HG02496	HG02497	HG02501	HG02502	HG02505	HG02508	HG02511	HG02512	HG02513	HG02521	HG02522	HG02536	HG02537	HG02541	HG02545	HG02546	HG02549	HG02554	HG02555	HG02557	HG02558	HG02561	HG02562	HG02568	HG02570	HG02571	HG02573	HG02574	HG02577	HG02580	HG02582	HG02583	HG02585	HG02586	HG02588	HG02589	HG02594	HG02595	HG02597	HG02600	HG02601	HG02603	HG02604	HG02610	HG02611	HG02613	HG02614	HG02620	HG02621	HG02623	HG02624	HG02628	HG02629	HG02634	HG02635	HG02642	HG02643	HG02645	HG02646	HG02648	HG02649	HG02651	HG02652	HG02654	HG02655	HG02657	HG02658	HG02660	HG02661	HG02666	HG02667	HG02675	HG02676	HG02678	HG02679	HG02681	HG02682	HG02684	HG02685	HG02687	HG02688	HG02690	HG02691	HG02694	HG02696	HG02697	HG02699	HG02700	HG02702	HG02703	HG02715	HG02716	HG02721	HG02722	HG02724	HG02725	HG02727	HG02728	HG02731	HG02733	HG02734	HG02736	HG02737	HG02756	HG02757	HG02759	HG02760	HG02763	HG02768	HG02769	HG02771	HG02772	HG02774	HG02775	HG02778	HG02780	HG02783	HG02784	HG02786	HG02787	HG02789	HG02790	HG02792	HG02793	HG02798	HG02799	HG02804	HG02805	HG02807	HG02808	HG02810	HG02811	HG02813	HG02814	HG02816	HG02817	HG02819	HG02820	HG02836	HG02837	HG02839	HG02840	HG02851	HG02852	HG02854	HG02855	HG02860	HG02861	HG02870	HG02878	HG02879	HG02881	HG02882	HG02884	HG02885	HG02887	HG02888	HG02890	HG02891	HG02895	HG02896	HG02922	HG02923	HG02938	HG02941	HG02943	HG02944	HG02946	HG02947	HG02952	HG02953	HG02968	HG02970	HG02971	HG02973	HG02974	HG02976	HG02977	HG02979	HG02981	HG02982	HG02983	HG03006	HG03007	HG03009	HG03012	HG03015	HG03016	HG03018	HG03019	HG03021	HG03022	HG03024	HG03025	HG03027	HG03028	HG03039	HG03040	HG03045	HG03046	HG03048	HG03049	HG03052	HG03054	HG03055	HG03057	HG03058	HG03060	HG03061	HG03063	HG03064	HG03066	HG03069	HG03072	HG03073	HG03074	HG03077	HG03078	HG03079	HG03081	HG03082	HG03084	HG03085	HG03086	HG03088	HG03091	HG03095	HG03096	HG03097	HG03099	HG03100	HG03103	HG03105	HG03108	HG03109	HG03111	HG03112	HG03114	HG03115	HG03117	HG03118	HG03120	HG03121	HG03123	HG03124	HG03126	HG03127	HG03129	HG03130	HG03132	HG03133	HG03135	HG03136	HG03139	HG03157	HG03159	HG03160	HG03162	HG03163	HG03166	HG03168	HG03169	HG03172	HG03175	HG03189	HG03190	HG03193	HG03195	HG03196	HG03198	HG03199	HG03202	HG03209	HG03212	HG03224	HG03225	HG03228	HG03229	HG03234	HG03235	HG03237	HG03238	HG03240	HG03241	HG03246	HG03247	HG03258	HG03259	HG03265	HG03267	HG03268	HG03270	HG03271	HG03279	HG03280	HG03291	HG03294	HG03295	HG03297	HG03298	HG03300	HG03301	HG03303	HG03304	HG03311	HG03313	HG03342	HG03343	HG03351	HG03352	HG03354	HG03363	HG03366	HG03367	HG03369	HG03370	HG03372	HG03376	HG03378	HG03380	HG03382	HG03385	HG03388	HG03391	HG03394	HG03397	HG03401	HG03410	HG03419	HG03428	HG03432	HG03433	HG03436	HG03437	HG03439	HG03442	HG03445	HG03446	HG03449	HG03451	HG03452	HG03455	HG03457	HG03458	HG03460	HG03461	HG03464	HG03469	HG03470	HG03472	HG03473	HG03476	HG03478	HG03479	HG03484	HG03485	HG03488	HG03490	HG03491	HG03499	HG03511	HG03514	HG03515	HG03517	HG03518	HG03520	HG03521	HG03538	HG03539	HG03547	HG03548	HG03556	HG03557	HG03558	HG03559	HG03563	HG03565	HG03567	HG03571	HG03572	HG03575	HG03577	HG03578	HG03583	HG03585	HG03589	HG03593	HG03594	HG03595	HG03598	HG03600	HG03603	HG03604	HG03607	HG03611	HG03615	HG03616	HG03619	HG03624	HG03625	HG03629	HG03631	HG03634	HG03636	HG03640	HG03642	HG03643	HG03644	HG03645	HG03646	HG03649	HG03652	HG03653	HG03660	HG03663	HG03667	HG03668	HG03672	HG03673	HG03679	HG03680	HG03681	HG03684	HG03685	HG03686	HG03687	HG03689	HG03690	HG03691	HG03692	HG03693	HG03694	HG03695	HG03696	HG03697	HG03698	HG03702	HG03703	HG03705	HG03706	HG03708	HG03709	HG03711	HG03713	HG03714	HG03716	HG03717	HG03718	HG03720	HG03722	HG03727	HG03729	HG03730	HG03731	HG03733	HG03736	HG03738	HG03740	HG03741	HG03742	HG03743	HG03744	HG03745	HG03746	HG03750	HG03752	HG03753	HG03754	HG03755	HG03756	HG03757	HG03760	HG03762	HG03765	HG03767	HG03770	HG03771	HG03772	HG03773	HG03774	HG03775	HG03777	HG03778	HG03779	HG03780	HG03781	HG03782	HG03784	HG03785	HG03786	HG03787	HG03788	HG03789	HG03790	HG03792	HG03793	HG03796	HG03800	HG03802	HG03803	HG03805	HG03808	HG03809	HG03812	HG03814	HG03815	HG03817	HG03821	HG03823	HG03824	HG03826	HG03829	HG03830	HG03832	HG03833	HG03836	HG03837	HG03838	HG03844	HG03846	HG03848	HG03849	HG03850	HG03851	HG03854	HG03856	HG03857	HG03858	HG03861	HG03862	HG03863	HG03864	HG03866	HG03867	HG03868	HG03869	HG03870	HG03871	HG03872	HG03873	HG03874	HG03875	HG03882	HG03884	HG03885	HG03886	HG03887	HG03888	HG03890	HG03894	HG03895	HG03896	HG03897	HG03898	HG03899	HG03900	HG03902	HG03905	HG03907	HG03908	HG03910	HG03911	HG03913	HG03914	HG03916	HG03917	HG03919	HG03920	HG03922	HG03925	HG03926	HG03928	HG03931	HG03934	HG03937	HG03940	HG03941	HG03943	HG03944	HG03945	HG03947	HG03949	HG03950	HG03951	HG03953	HG03955	HG03960	HG03963	HG03965	HG03967	HG03968	HG03969	HG03971	HG03973	HG03974	HG03976	HG03977	HG03978	HG03985	HG03986	HG03989	HG03990	HG03991	HG03995	HG03998	HG03999	HG04001	HG04002	HG04003	HG04006	HG04014	HG04015	HG04017	HG04018	HG04019	HG04020	HG04022	HG04023	HG04025	HG04026	HG04029	HG04033	HG04035	HG04038	HG04039	HG04042	HG04047	HG04054	HG04056	HG04059	HG04060	HG04061	HG04062	HG04063	HG04070	HG04075	HG04076	HG04080	HG04090	HG04093	HG04094	HG04096	HG04098	HG04099	HG04100	HG04106	HG04107	HG04118	HG04131	HG04134	HG04140	HG04141	HG04144	HG04146	HG04152	HG04153	HG04155	HG04156	HG04158	HG04159	HG04161	HG04162	HG04164	HG04171	HG04173	HG04176	HG04177	HG04180	HG04182	HG04183	HG04185	HG04186	HG04188	HG04189	HG04194	HG04195	HG04198	HG04200	HG04202	HG04206	HG04209	HG04210	HG04211	HG04212	HG04214	HG04216	HG04219	HG04222	HG04225	HG04227	HG04229	HG04235	HG04238	HG04239	NA06984	NA06985	NA06986	NA06989	NA06994	NA07000	NA07037	NA07048	NA07051	NA07056	NA07347	NA07357	NA10847	NA10851	NA11829	NA11830	NA11831	NA11832	NA11840	NA11843	NA11881	NA11892	NA11893	NA11894	NA11918	NA11919	NA11920	NA11930	NA11931	NA11932	NA11933	NA11992	NA11994	NA11995	NA12003	NA12004	NA12005	NA12006	NA12043	NA12044	NA12045	NA12046	NA12058	NA12144	NA12154	NA12155	NA12156	NA12234	NA12249	NA12272	NA12273	NA12275	NA12282	NA12283	NA12286	NA12287	NA12340	NA12341	NA12342	NA12347	NA12348	NA12383	NA12399	NA12400	NA12413	NA12414	NA12489	NA12546	NA12716	NA12717	NA12718	NA12748	NA12749	NA12750	NA12751	NA12760	NA12761	NA12762	NA12763	NA12775	NA12776	NA12777	NA12778	NA12812	NA12813	NA12814	NA12815	NA12827	NA12828	NA12829	NA12830	NA12842	NA12843	NA12872	NA12873	NA12874	NA12878	NA12889	NA12890	NA18486	NA18488	NA18489	NA18498	NA18499	NA18501	NA18502	NA18504	NA18505	NA18507	NA18508	NA18510	NA18511	NA18516	NA18517	NA18519	NA18520	NA18522	NA18523	NA18525	NA18526	NA18528	NA18530	NA18531	NA18532	NA18533	NA18534	NA18535	NA18536	NA18537	NA18538	NA18539	NA18541	NA18542	NA18543	NA18544	NA18545	NA18546	NA18547	NA18548	NA18549	NA18550	NA18552	NA18553	NA18555	NA18557	NA18558	NA18559	NA18560	NA18561	NA18562	NA18563	NA18564	NA18565	NA18566	NA18567	NA18570	NA18571	NA18572	NA18573	NA18574	NA18577	NA18579	NA18582	NA18591	NA18592	NA18593	NA18595	NA18596	NA18597	NA18599	NA18602	NA18603	NA18605	NA18606	NA18608	NA18609	NA18610	NA18611	NA18612	NA18613	NA18614	NA18615	NA18616	NA18617	NA18618	NA18619	NA18620	NA18621	NA18622	NA18623	NA18624	NA18625	NA18626	NA18627	NA18628	NA18629	NA18630	NA18631	NA18632	NA18633	NA18634	NA18635	NA18636	NA18637	NA18638	NA18639	NA18640	NA18641	NA18642	NA18643	NA18644	NA18645	NA18646	NA18647	NA18648	NA18740	NA18745	NA18747	NA18748	NA18749	NA18757	NA18853	NA18856	NA18858	NA18861	NA18864	NA18865	NA18867	NA18868	NA18870	NA18871	NA18873	NA18874	NA18876	NA18877	NA18878	NA18879	NA18881	NA18907	NA18908	NA18909	NA18910	NA18912	NA18915	NA18916	NA18917	NA18923	NA18924	NA18933	NA18934	NA18939	NA18940	NA18941	NA18942	NA18943	NA18944	NA18945	NA18946	NA18947	NA18948	NA18949	NA18950	NA18951	NA18952	NA18953	NA18954	NA18956	NA18957	NA18959	NA18960	NA18961	NA18962	NA18963	NA18964	NA18965	NA18966	NA18967	NA18968	NA18969	NA18970	NA18971	NA18972	NA18973	NA18974	NA18975	NA18976	NA18977	NA18978	NA18979	NA18980	NA18981	NA18982	NA18983	NA18984	NA18985	NA18986	NA18987	NA18988	NA18989	NA18990	NA18991	NA18992	NA18993	NA18994	NA18995	NA18997	NA18998	NA18999	NA19000	NA19001	NA19002	NA19003	NA19004	NA19005	NA19006	NA19007	NA19009	NA19010	NA19011	NA19012	NA19017	NA19019	NA19020	NA19023	NA19024	NA19025	NA19026	NA19027	NA19028	NA19030	NA19031	NA19035	NA19036	NA19037	NA19038	NA19041	NA19042	NA19043	NA19054	NA19055	NA19056	NA19057	NA19058	NA19059	NA19060	NA19062	NA19063	NA19064	NA19065	NA19066	NA19067	NA19068	NA19070	NA19072	NA19074	NA19075	NA19076	NA19077	NA19078	NA19079	NA19080	NA19081	NA19082	NA19083	NA19084	NA19085	NA19086	NA19087	NA19088	NA19089	NA19090	NA19091	NA19092	NA19093	NA19095	NA19096	NA19098	NA19099	NA19102	NA19107	NA19108	NA19113	NA19114	NA19116	NA19117	NA19118	NA19119	NA19121	NA19129	NA19130	NA19131	NA19137	NA19138	NA19141	NA19143	NA19144	NA19146	NA19147	NA19149	NA19152	NA19153	NA19159	NA19160	NA19171	NA19172	NA19175	NA19184	NA19185	NA19189	NA19190	NA19197	NA19198	NA19200	NA19201	NA19204	NA19206	NA19207	NA19209	NA19210	NA19213	NA19214	NA19222	NA19223	NA19225	NA19235	NA19236	NA19238	NA19239	NA19247	NA19248	NA19256	NA19257	NA19307	NA19308	NA19309	NA19310	NA19312	NA19314	NA19315	NA19316	NA19317	NA19318	NA19319	NA19320	NA19321	NA19323	NA19324	NA19327	NA19328	NA19331	NA19332	NA19334	NA19338	NA19346	NA19347	NA19350	NA19351	NA19355	NA19360	NA19372	NA19374	NA19375	NA19376	NA19377	NA19378	NA19379	NA19380	NA19383	NA19384	NA19385	NA19390	NA19391	NA19393	NA19394	NA19395	NA19397	NA19399	NA19401	NA19403	NA19404	NA19428	NA19429	NA19430	NA19431	NA19434	NA19435	NA19436	NA19437	NA19438	NA19439	NA19440	NA19443	NA19445	NA19446	NA19448	NA19449	NA19451	NA19452	NA19454	NA19455	NA19456	NA19457	NA19461	NA19462	NA19463	NA19466	NA19467	NA19468	NA19471	NA19472	NA19473	NA19474	NA19475	NA19625	NA19648	NA19649	NA19651	NA19652	NA19654	NA19655	NA19657	NA19658	NA19661	NA19663	NA19664	NA19669	NA19670	NA19676	NA19678	NA19679	NA19681	NA19682	NA19684	NA19700	NA19701	NA19703	NA19704	NA19707	NA19711	NA19712	NA19713	NA19716	NA19717	NA19719	NA19720	NA19722	NA19723	NA19725	NA19726	NA19728	NA19729	NA19731	NA19732	NA19734	NA19735	NA19740	NA19741	NA19746	NA19747	NA19749	NA19750	NA19752	NA19755	NA19756	NA19758	NA19759	NA19761	NA19762	NA19764	NA19770	NA19771	NA19773	NA19774	NA19776	NA19777	NA19779	NA19780	NA19782	NA19783	NA19785	NA19786	NA19788	NA19789	NA19792	NA19794	NA19795	NA19818	NA19819	NA19834	NA19835	NA19900	NA19901	NA19904	NA19908	NA19909	NA19913	NA19914	NA19916	NA19917	NA19920	NA19921	NA19922	NA19923	NA19982	NA19984	NA20126	NA20127	NA20274	NA20276	NA20278	NA20281	NA20282	NA20287	NA20289	NA20291	NA20294	NA20296	NA20298	NA20299	NA20314	NA20317	NA20318	NA20320	NA20321	NA20332	NA20334	NA20339	NA20340	NA20342	NA20346	NA20348	NA20351	NA20355	NA20356	NA20357	NA20359	NA20362	NA20412	NA20502	NA20503	NA20504	NA20505	NA20506	NA20507	NA20508	NA20509	NA20510	NA20511	NA20512	NA20513	NA20514	NA20515	NA20516	NA20517	NA20518	NA20519	NA20520	NA20521	NA20522	NA20524	NA20525	NA20527	NA20528	NA20529	NA20530	NA20531	NA20532	NA20533	NA20534	NA20535	NA20536	NA20538	NA20539	NA20540	NA20541	NA20542	NA20543	NA20544	NA20581	NA20582	NA20585	NA20586	NA20587	NA20588	NA20589	NA20752	NA20753	NA20754	NA20755	NA20756	NA20757	NA20758	NA20759	NA20760	NA20761	NA20762	NA20763	NA20764	NA20765	NA20766	NA20767	NA20768	NA20769	NA20770	NA20771	NA20772	NA20773	NA20774	NA20775	NA20778	NA20783	NA20785	NA20786	NA20787	NA20790	NA20792	NA20795	NA20796	NA20797	NA20798	NA20799	NA20800	NA20801	NA20802	NA20803	NA20804	NA20805	NA20806	NA20807	NA20808	NA20809	NA20810	NA20811	NA20812	NA20813	NA20814	NA20815	NA20818	NA20819	NA20821	NA20822	NA20826	NA20827	NA20828	NA20832	NA20845	NA20846	NA20847	NA20849	NA20850	NA20851	NA20852	NA20853	NA20854	NA20856	NA20858	NA20859	NA20861	NA20862	NA20863	NA20864	NA20866	NA20867	NA20868	NA20869	NA20870	NA20872	NA20874	NA20875	NA20876	NA20877	NA20878	NA20881	NA20882	NA20884	NA20885	NA20886	NA20887	NA20888	NA20889	NA20890	NA20891	NA20892	NA20894	NA20895	NA20896	NA20897	NA20899	NA20900	NA20901	NA20902	NA20903	NA20904	NA20905	NA20906	NA20908	NA20910	NA20911	NA21086	NA21087	NA21088	NA21089	NA21090	NA21091	NA21092	NA21093	NA21094	NA21095	NA21097	NA21098	NA21099	NA21100	NA21101	NA21102	NA21103	NA21104	NA21105	NA21106	NA21107	NA21108	NA21109	NA21110	NA21111	NA21112	NA21113	NA21114	NA21115	NA21116	NA21117	NA21118	NA21119	NA21120	NA21122	NA21123	NA21124	NA21125	NA21126	NA21127	NA21128	NA21129	NA21130	NA21133	NA21135	NA21137	NA21141	NA21142	NA21143	NA21144
