# Supplementary material for: Analysis of Common SNPs across Continents Reveals Major Genomic Differences between Human Populations
Source: Genes (Basel). 2022 Aug 18;13(8):1472. doi: 10.3390/genes13081472 (PMC9408407; doi:10.3390/genes13081472)
Supplement: Supplementary file 1 [file genes-13-01472-s001.zip › genes-1766591-supplementary/ARSAtableAMR]

rs181925002	8	6	0	0	CHR1	920890	rs181925002	A	G	69	0	1	0	0	PUR	PUR	PUR	PUR	PUR	PUR	CLM	CLM	CLM	CLM	PUR	CLM	CLM	CLM	CLM	CLM	CLM	CLM	CLM	CLM	CLM	CLM	CLM	CLM	CLM	CLM	CLM	CLM	CLM	CLM	PEL	PEL	PEL	PEL	PEL	PEL	PEL	PEL	PEL	PEL	PEL	PEL	PEL	PEL	PEL	PEL	PEL	PEL	PEL	PEL	PEL	PEL	PEL	PEL	PEL	CHB	MXL	MXL	MXL	MXL	MXL	MXL	MXL	MXL	MXL	ASW		Cac_AMR	Cac_AMR	Wic_AMR	Wic_AMR	Wic_AMR		6
rs143677262	12	11	2	0	CHR1	1124792	rs143677262	A	T	103	0	0	0	0	CLM	CLM	CLM	PUR	PUR	PUR	CLM	CLM	CLM	CLM	CLM	CLM	CLM	CLM	CLM	CLM	CLM	PUR	PUR	CLM	CLM	CLM	CLM	CLM	CLM	CLM	CLM	CLM	CLM	CLM	PEL	PEL	PEL	PEL	PEL	PEL	PEL	PEL	PEL	PEL	PEL	PEL	PEL	PEL	PEL	PEL	PEL	PEL	PEL	PEL	PEL	PEL	PEL	PEL	PEL	PEL	PEL	PEL	PEL	PEL	PEL	PEL	PEL	PEL	PEL	PEL	PEL	PEL	PEL	PEL	PEL	PEL	PEL	MXL	MXL	MXL	MXL	MXL	MXL	MXL	MXL	MXL	MXL	MXL	MXL	MXL	MXL	MXL	MXL	ASW		Cac_AMR	Cac_AMR	Cac_AMR	Wic_AMR	Wic_AMR	Col_AMR	Wic_AMR	Esk_ARC	Esk_ARC	Kor_ARC	Kor_ARC		9
rs182022102	11	12	2	0	CHR1	1163767	rs182022102	C	T	102	0	0	0	0	CLM	CLM	CLM	PUR	PUR	PUR	CLM	CLM	CLM	CLM	CLM	CLM	CLM	CLM	CLM	CLM	CLM	CLM	PUR	PUR	CLM	CLM	CLM	CLM	CLM	CLM	CLM	CLM	CLM	CLM	CLM	PEL	PEL	PEL	PEL	PEL	PEL	PEL	PEL	PEL	PEL	PEL	PEL	PEL	PEL	PEL	PEL	PEL	PEL	PEL	PEL	PEL	PEL	PEL	PEL	PEL	PEL	PEL	PEL	PEL	PEL	PEL	PEL	PEL	PEL	PEL	PEL	PEL	PEL	PEL	PEL	PEL	PEL	MXL	MXL	MXL	MXL	MXL	MXL	MXL	MXL	MXL	MXL	MXL	MXL	MXL	MXL	MXL	ASW		Cac_AMR	Cac_AMR	Cac_AMR	Cac_AMR	Wic_AMR	Wic_AMR	Wic_AMR	Col_AMR	Wic_AMR	Esk_ARC	Esk_ARC	Kor_ARC	Kor_ARC		11
rs12402622	12	11	2	0	CHR1	1201632	rs12402622	G	A	103	0	0	0	0	CLM	CLM	PUR	PUR	PUR	CLM	CLM	CLM	CLM	CLM	CLM	CLM	CLM	CLM	CLM	CLM	CLM	PUR	PUR	CLM	CLM	CLM	CLM	CLM	CLM	CLM	CLM	CLM	CLM	PEL	PEL	PEL	PEL	PEL	PEL	PEL	PEL	PEL	PEL	PEL	PEL	PEL	PEL	PEL	PEL	PEL	PEL	PEL	PEL	PEL	PEL	PEL	PEL	PEL	PEL	PEL	PEL	PEL	PEL	PEL	PEL	PEL	PEL	PEL	PEL	PEL	PEL	PEL	PEL	PEL	PEL	PEL	MXL	MXL	MXL	MXL	MXL	MXL	MXL	MXL	MXL	MXL	MXL	MXL	MXL	MXL	MXL	ASW		Cac_AMR	Cac_AMR	Cac_AMR	Cac_AMR	Wic_AMR	Wic_AMR	Wic_AMR	Col_AMR	Wic_AMR	Esk_ARC	Esk_ARC	Kor_ARC	Kor_ARC		10
rs186084397	4	8	0	0	CHR1	5995845	rs186084397	G	A	84	1	1	0	0	FIN	PUR	PUR	PUR	PUR	CLM	PUR	PUR	PUR	PUR	PUR	CLM	CLM	CLM	CLM	PUR	CLM	CLM	CLM	CLM	CLM	CLM	CLM	CLM	PEL	PEL	PEL	PEL	PEL	PEL	PEL	PEL	PEL	PEL	PEL	PEL	PEL	PEL	PEL	PEL	PEL	PEL	PEL	PEL	PEL	PEL	PEL	PEL	PEL	PEL	PEL	PEL	PEL	PEL	PEL	PEL	PEL	PEL	PEL	PEL	PEL	PEL	PEL	PEL	PEL	PEL	PEL	PEL	PEL	PEL	JPT	MXL	MXL	MXL	MXL	MXL	MXL	MXL	MXL	ASW	ASW		Cac_AMR	Cac_AMR	Cac_AMR	Col_AMR	Col_AMR	Col_AMR	Col_AMR	Wic_AMR	Esk_ARC	Kor_ARC		10
rs146736582	4	17	0	0	CHR1	6243367	rs146736582	G	A	123	0	0	0	0	PUR	PUR	PUR	PUR	PUR	PUR	CLM	PUR	PUR	PUR	PUR	CLM	PUR	CLM	CLM	CLM	CLM	PUR	PUR	CLM	CLM	CLM	CLM	CLM	PEL	PEL	PEL	PEL	PEL	PEL	PEL	PEL	PEL	PEL	PEL	PEL	PEL	PEL	PEL	PEL	PEL	PEL	PEL	PEL	PEL	PEL	PEL	PEL	PEL	PEL	PEL	PEL	PEL	PEL	PEL	PEL	PEL	PEL	PEL	PEL	PEL	PEL	PEL	PEL	PEL	PEL	PEL	PEL	PEL	PEL	PEL	PEL	PEL	PEL	PEL	PEL	PEL	PEL	PEL	PEL	PEL	PEL	PEL	PEL	PEL	PEL	MXL	MXL	MXL	MXL	MXL	MXL	MXL	MXL	MXL	MXL	MXL	MXL	MXL	MXL	MXL	MXL	ASW	ASW		Cac_AMR	Cac_AMR	Cac_AMR	Cac_AMR	Wic_AMR	Wic_AMR	Wic_AMR	Col_AMR	Col_AMR	Cac_AMR	Kor_ARC		14
rs139864117	4	7	2	0	CHR1	6574244	rs139864117	C	T	75	0	0	0	0	PUR	PUR	PUR	CLM	PUR	CLM	PUR	CLM	PUR	PUR	PUR	CLM	PEL	PEL	PEL	PEL	PEL	PEL	PEL	PEL	PEL	PEL	PEL	PEL	PEL	PEL	PEL	PEL	PEL	PEL	PEL	PEL	PEL	PEL	PEL	PEL	PEL	PEL	PEL	PEL	PEL	PEL	PEL	PEL	PEL	PEL	PEL	PEL	PEL	PEL	PEL	PEL	PEL	PEL	PEL	PEL	MXL	MXL	MXL	MXL	MXL	MXL	MXL	MXL	MXL	ASW		Cac_AMR	Cac_AMR	Wic_AMR	Col_AMR	Col_AMR	Col_AMR	Wic_AMR	Esk_ARC	Esk_ARC		8
rs138726316	4	7	2	0	CHR1	6582065	rs138726316	A	C	77	0	0	0	0	PUR	PUR	PUR	CLM	PUR	CLM	PUR	CLM	PUR	PUR	PUR	CLM	PEL	PEL	PEL	PEL	PEL	PEL	PEL	PEL	PEL	PEL	PEL	PEL	PEL	PEL	PEL	PEL	PEL	PEL	PEL	PEL	PEL	PEL	PEL	PEL	PEL	PEL	PEL	PEL	PEL	PEL	PEL	PEL	PEL	PEL	PEL	PEL	PEL	PEL	PEL	PEL	PEL	PEL	PEL	PEL	PEL	MXL	MXL	MXL	MXL	MXL	MXL	MXL	MXL	MXL	MXL	MXL	ASW		Cac_AMR	Cac_AMR	Wic_AMR	Col_AMR	Col_AMR	Col_AMR	Wic_AMR	Esk_ARC	Esk_ARC		7
rs147976585	4	7	2	0	CHR1	6587762	rs147976585	G	A	77	0	0	0	0	PUR	PUR	PUR	CLM	PUR	CLM	PUR	CLM	PUR	PUR	PUR	CLM	PEL	PEL	PEL	PEL	PEL	PEL	PEL	PEL	PEL	PEL	PEL	PEL	PEL	PEL	PEL	PEL	PEL	PEL	PEL	PEL	PEL	PEL	PEL	PEL	PEL	PEL	PEL	PEL	PEL	PEL	PEL	PEL	PEL	PEL	PEL	PEL	PEL	PEL	PEL	PEL	PEL	PEL	PEL	PEL	PEL	MXL	MXL	MXL	MXL	MXL	MXL	MXL	MXL	MXL	MXL	MXL	ASW		Cac_AMR	Cac_AMR	Wic_AMR	Col_AMR	Col_AMR	Col_AMR	Wic_AMR	Esk_ARC	Esk_ARC		7
rs189128312	4	7	2	0	CHR1	6598567	rs189128312	A	T	78	0	0	0	0	PUR	PUR	PUR	CLM	PUR	CLM	PUR	CLM	PUR	PUR	PUR	CLM	PEL	PEL	PEL	PEL	PEL	PEL	PEL	PEL	PEL	PEL	PEL	PEL	PEL	PEL	PEL	PEL	PEL	PEL	PEL	PEL	PEL	PEL	PEL	PEL	PEL	PEL	PEL	PEL	PEL	PEL	PEL	PEL	PEL	PEL	PEL	PEL	PEL	PEL	PEL	PEL	PEL	PEL	PEL	PEL	PEL	PEL	MXL	MXL	MXL	MXL	MXL	MXL	MXL	MXL	MXL	MXL	MXL	ASW		Cac_AMR	Cac_AMR	Wic_AMR	Col_AMR	Col_AMR	Col_AMR	Wic_AMR	Esk_ARC	Esk_ARC		7
rs149885602	3	7	2	0	CHR1	8430397	rs149885602	G	A	63	0	0	0	0	PUR	PUR	PUR	CLM	CLM	CLM	CLM	PUR	PUR	PUR	CLM	CLM	CLM	CLM	CLM	PUR	PUR	CLM	CLM	PEL	PEL	PEL	PEL	PEL	PEL	PEL	PEL	PEL	PEL	PEL	PEL	PEL	PEL	PEL	PEL	PEL	PEL	PEL	PEL	PEL	PEL	MXL	MXL	MXL	MXL	MXL	MXL	MXL	MXL	MXL	MXL	MXL	MXL	MXL	ASW		Chu_ARC	Cac_AMR	Wic_AMR	Wic_AMR	Cac_AMR	Kor_ARC	Esk_ARC	Chu_ARC		4
rs138783622	7	11	0	0	CHR1	8597132	rs138783622	G	A	69	1	1	0	1	PUR	PUR	CLM	PUR	PUR	CLM	PUR	CLM	CLM	CLM	CLM	PUR	PUR	PUR	CLM	CLM	CLM	CLM	IBS	PEL	PEL	PEL	PEL	PEL	PEL	PEL	PEL	PEL	PEL	PEL	PEL	PEL	PEL	PEL	PEL	PEL	PEL	PEL	PEL	PEL	PEL	PEL	PEL	PEL	PEL	PEL	PEL	PEL	PEL	PEL	PEL	PJL	JPT	MXL	MXL	MXL	MXL	MXL	MXL	MXL	MXL	MXL	MXL	MXL	MXL	MXL	ASW	ASW		Cac_AMR	Cac_AMR	Cac_AMR	Wic_AMR	Col_AMR	Col_AMR	Wic_AMR	Cac_AMR		10
rs141182775	3	7	4	0	CHR1	8762405	rs141182775	C	T	62	0	0	0	0	PUR	PUR	PUR	CLM	CLM	CLM	CLM	PUR	PUR	PUR	CLM	CLM	CLM	CLM	CLM	PUR	PUR	CLM	CLM	CLM	CLM	PEL	PEL	PEL	PEL	PEL	PEL	PEL	PEL	PEL	PEL	PEL	PEL	PEL	PEL	PEL	PEL	PEL	PEL	PEL	PEL	PEL	PEL	PEL	MXL	MXL	MXL	MXL	MXL	MXL	MXL	MXL	MXL	MXL	MXL	MXL	MXL	ASW		Chu_ARC	Cac_AMR	Wic_AMR	Wic_AMR	Cac_AMR	Kor_ARC	Esk_ARC	Chu_ARC		4
rs148401665	4	3	0	0	CHR1	11194267	rs148401665	T	C	71	0	0	0	0	PUR	PUR	CLM	CLM	CLM	CLM	PUR	PUR	CLM	CLM	CLM	CLM	PUR	CLM	CLM	PEL	PEL	PEL	PEL	PEL	PEL	PEL	PEL	PEL	PEL	PEL	PEL	PEL	PEL	PEL	PEL	PEL	PEL	PEL	PEL	PEL	PEL	PEL	PEL	PEL	PEL	PEL	PEL	PEL	PEL	PEL	PEL	PEL	PEL	PEL	PEL	MXL	MXL	MXL	MXL	MXL	MXL	MXL	MXL	MXL	MXL	ASW	ASW	ASW		Cac_AMR	Cac_AMR	Cac_AMR	Col_AMR	Col_AMR		7
rs181308476	4	3	0	0	CHR1	11338302	rs181308476	A	G	65	0	0	0	0	PUR	CLM	CLM	CLM	CLM	PUR	PUR	CLM	CLM	CLM	CLM	PUR	CLM	CLM	CLM	CLM	PEL	PEL	PEL	PEL	PEL	PEL	PEL	PEL	PEL	PEL	PEL	PEL	PEL	PEL	PEL	PEL	PEL	PEL	PEL	PEL	PEL	PEL	PEL	PEL	PEL	PEL	PEL	PEL	PEL	PEL	PEL	PEL	PEL	PEL	MXL	MXL	MXL	MXL	MXL	MXL	MXL	ASW	ASW	ASW		Cac_AMR	Cac_AMR	Cac_AMR	Col_AMR	Col_AMR		6
rs146727555	4	6	0	0	CHR1	11375352	rs146727555	C	G	64	0	0	0	0	PUR	CLM	CLM	CLM	CLM	PUR	PUR	CLM	CLM	CLM	CLM	PUR	CLM	CLM	PEL	PEL	PEL	PEL	PEL	PEL	PEL	PEL	PEL	PEL	PEL	PEL	PEL	PEL	PEL	PEL	PEL	PEL	PEL	PEL	PEL	PEL	PEL	PEL	PEL	PEL	PEL	PEL	PEL	PEL	PEL	PEL	PEL	MXL	MXL	MXL	MXL	MXL	MXL	MXL	MXL	ASW	ASW	ASW		Cac_AMR	Cac_AMR	Cac_AMR	Col_AMR	Col_AMR		6
rs190111430	4	9	0	0	CHR1	11508504	rs190111430	G	A	63	0	0	0	0	PUR	PUR	PUR	PUR	CLM	CLM	CLM	CLM	CLM	PEL	PEL	PEL	PEL	PEL	PEL	PEL	PEL	PEL	PEL	PEL	PEL	PEL	PEL	PEL	PEL	PEL	PEL	PEL	PEL	PEL	PEL	PEL	PEL	PEL	PEL	PEL	PEL	PEL	PEL	PEL	PEL	PEL	PEL	PEL	PEL	PEL	MXL	MXL	MXL	MXL	MXL	MXL	MXL	MXL	MXL	MXL	MXL	MXL	MXL	ASW		Cac_AMR	Cac_AMR	Cac_AMR	Cac_AMR	Wic_AMR	Col_AMR	Wic_AMR		7
rs45625835	5	14	0	0	CHR1	11850194	rs45625835	C	T	147	0	0	0	0	PUR	PUR	PUR	PUR	PUR	PUR	PUR	PUR	PUR	CLM	CLM	CLM	CLM	CLM	CLM	PUR	PUR	PUR	PUR	PUR	PUR	PUR	PUR	CLM	CLM	CLM	CLM	CLM	PUR	PUR	PUR	CLM	CLM	CLM	CLM	CLM	CLM	CLM	PUR	PUR	PUR	CLM	CLM	CLM	CLM	CLM	CLM	CLM	CLM	CLM	CLM	CLM	CLM	PEL	PEL	PEL	PEL	PEL	PEL	PEL	PEL	PEL	PEL	PEL	PEL	PEL	PEL	PEL	PEL	PEL	PEL	PEL	PEL	PEL	PEL	PEL	PEL	PEL	PEL	PEL	PEL	PEL	PEL	PEL	PEL	PEL	PEL	PEL	PEL	PEL	PEL	PEL	PEL	PEL	PEL	PEL	PEL	PEL	PEL	PEL	MXL	MXL	MXL	MXL	MXL	MXL	MXL	MXL	MXL	MXL	MXL	MXL	MXL	MXL	MXL	MXL	MXL	MXL	MXL	MXL	MXL	MXL	MXL		Cac_AMR	Cac_AMR	Wic_AMR	Col_AMR	Col_AMR	Wic_AMR	Cac_AMR		10
rs139203752	5	14	0	0	CHR1	11875571	rs139203752	G	A	145	0	0	0	0	PUR	PUR	PUR	PUR	PUR	PUR	PUR	PUR	PUR	CLM	CLM	CLM	CLM	CLM	CLM	CLM	PUR	PUR	PUR	PUR	PUR	PUR	PUR	PUR	CLM	CLM	CLM	CLM	CLM	PUR	PUR	PUR	CLM	CLM	CLM	CLM	CLM	CLM	CLM	PUR	PUR	PUR	CLM	CLM	CLM	CLM	CLM	CLM	CLM	CLM	CLM	CLM	CLM	CLM	PEL	PEL	PEL	PEL	PEL	PEL	PEL	PEL	PEL	PEL	PEL	PEL	PEL	PEL	PEL	PEL	PEL	PEL	PEL	PEL	PEL	PEL	PEL	PEL	PEL	PEL	PEL	PEL	PEL	PEL	PEL	PEL	PEL	PEL	PEL	PEL	PEL	PEL	PEL	PEL	PEL	PEL	PEL	PEL	PEL	PEL	MXL	MXL	MXL	MXL	MXL	MXL	MXL	MXL	MXL	MXL	MXL	MXL	MXL	MXL	MXL	MXL	MXL	MXL	MXL	MXL	MXL	MXL	MXL		Cac_AMR	Cac_AMR	Wic_AMR	Col_AMR	Col_AMR	Wic_AMR	Cac_AMR		10
rs145648709	6	12	2	0	CHR1	11969949	rs145648709	G	A	145	0	0	0	0	PUR	PUR	PUR	PUR	PUR	CLM	CLM	CLM	CLM	CLM	CLM	CLM	PUR	PUR	PUR	PUR	PUR	PUR	CLM	CLM	CLM	CLM	CLM	PUR	PUR	PUR	CLM	CLM	CLM	CLM	CLM	CLM	CLM	CLM	CLM	PUR	PUR	CLM	CLM	CLM	CLM	CLM	CLM	CLM	CLM	CLM	CLM	CLM	CLM	PEL	PEL	PEL	PEL	PEL	PEL	PEL	PEL	PEL	PEL	PEL	PEL	PEL	PEL	PEL	PEL	PEL	PEL	PEL	PEL	PEL	PEL	PEL	PEL	PEL	PEL	PEL	PEL	PEL	PEL	PEL	PEL	PEL	PEL	PEL	PEL	PEL	PEL	PEL	PEL	PEL	PEL	PEL	PEL	PEL	PEL	PEL	PEL	PEL	MXL	MXL	MXL	MXL	MXL	MXL	MXL	MXL	MXL	MXL	MXL	MXL	MXL	MXL	MXL	MXL	MXL	MXL	MXL	MXL	MXL	MXL	MXL	MXL	MXL	MXL	ASW		Cac_AMR	Cac_AMR	Wic_AMR	Col_AMR	Col_AMR	Wic_AMR	Cac_AMR		10
rs192885657	6	12	2	0	CHR1	11977419	rs192885657	C	T	145	0	0	0	0	PUR	PUR	PUR	PUR	PUR	CLM	CLM	CLM	CLM	CLM	CLM	CLM	PUR	PUR	PUR	PUR	PUR	PUR	CLM	CLM	CLM	CLM	CLM	PUR	PUR	PUR	CLM	CLM	CLM	CLM	CLM	CLM	CLM	CLM	CLM	PUR	PUR	CLM	CLM	CLM	CLM	CLM	CLM	CLM	CLM	CLM	CLM	CLM	CLM	PEL	PEL	PEL	PEL	PEL	PEL	PEL	PEL	PEL	PEL	PEL	PEL	PEL	PEL	PEL	PEL	PEL	PEL	PEL	PEL	PEL	PEL	PEL	PEL	PEL	PEL	PEL	PEL	PEL	PEL	PEL	PEL	PEL	PEL	PEL	PEL	PEL	PEL	PEL	PEL	PEL	PEL	PEL	PEL	PEL	PEL	PEL	PEL	PEL	MXL	MXL	MXL	MXL	MXL	MXL	MXL	MXL	MXL	MXL	MXL	MXL	MXL	MXL	MXL	MXL	MXL	MXL	MXL	MXL	MXL	MXL	MXL	MXL	MXL	MXL		Cac_AMR	Cac_AMR	Wic_AMR	Col_AMR	Col_AMR	Wic_AMR	Cac_AMR		10
rs145496880	10	13	0	0	CHR1	12043877	rs145496880	G	A	145	0	0	0	0	PUR	PUR	PUR	PUR	PUR	CLM	CLM	CLM	CLM	CLM	CLM	CLM	PUR	PUR	PUR	PUR	PUR	PUR	CLM	CLM	CLM	CLM	CLM	PUR	PUR	PUR	CLM	CLM	CLM	CLM	CLM	CLM	CLM	CLM	CLM	PUR	PUR	CLM	CLM	CLM	CLM	CLM	CLM	CLM	CLM	CLM	CLM	CLM	PEL	PEL	PEL	PEL	PEL	PEL	PEL	PEL	PEL	PEL	PEL	PEL	PEL	PEL	PEL	PEL	PEL	PEL	PEL	PEL	PEL	PEL	PEL	PEL	PEL	PEL	PEL	PEL	PEL	PEL	PEL	PEL	PEL	PEL	PEL	PEL	PEL	PEL	PEL	PEL	PEL	PEL	PEL	PEL	PEL	PEL	PEL	PEL	PEL	PEL	PEL	PEL	MXL	MXL	MXL	MXL	MXL	MXL	MXL	MXL	MXL	MXL	MXL	MXL	MXL	MXL	MXL	MXL	MXL	MXL	MXL	MXL	MXL	MXL	MXL	MXL	MXL	MXL	MXL	ASW		Cac_AMR	Wic_AMR	Col_AMR	Col_AMR	Wic_AMR	Cac_AMR		6
rs191831565	10	13	0	0	CHR1	12067505	rs191831565	G	T	145	0	0	0	0	PUR	PUR	PUR	PUR	PUR	CLM	CLM	CLM	CLM	CLM	CLM	CLM	PUR	PUR	PUR	PUR	PUR	PUR	CLM	CLM	CLM	CLM	CLM	PUR	PUR	PUR	CLM	CLM	CLM	CLM	CLM	CLM	CLM	CLM	CLM	PUR	PUR	CLM	CLM	CLM	CLM	CLM	CLM	CLM	CLM	CLM	CLM	CLM	PEL	PEL	PEL	PEL	PEL	PEL	PEL	PEL	PEL	PEL	PEL	PEL	PEL	PEL	PEL	PEL	PEL	PEL	PEL	PEL	PEL	PEL	PEL	PEL	PEL	PEL	PEL	PEL	PEL	PEL	PEL	PEL	PEL	PEL	PEL	PEL	PEL	PEL	PEL	PEL	PEL	PEL	PEL	PEL	PEL	PEL	PEL	PEL	PEL	PEL	PEL	PEL	MXL	MXL	MXL	MXL	MXL	MXL	MXL	MXL	MXL	MXL	MXL	MXL	MXL	MXL	MXL	MXL	MXL	MXL	MXL	MXL	MXL	MXL	MXL	MXL	MXL	MXL	MXL	ASW		Cac_AMR	Wic_AMR	Col_AMR	Col_AMR	Wic_AMR	Cac_AMR		6
rs186908298	3	6	1	0	CHR1	12739485	rs186908298	C	T	63	0	0	0	0	CLM	CLM	CLM	CLM	PUR	PUR	CLM	CLM	CLM	CLM	PUR	CLM	CLM	CLM	CLM	CLM	CLM	CLM	PEL	PEL	PEL	PEL	PEL	PEL	PEL	PEL	PEL	PEL	PEL	PEL	PEL	PEL	PEL	PEL	PEL	PEL	PEL	PEL	PEL	PEL	PEL	PEL	PEL	PEL	PEL	PEL	PEL	PEL	MXL	MXL	MXL	MXL	MXL	MXL	MXL	MXL	MXL	MXL	MXL	MXL	MXL		Sak_SIB	Tun_SIB	Cac_AMR	Cac_AMR	Wic_AMR	Col_AMR	Col_AMR	Wic_AMR	Cac_AMR	Kor_ARC	EVk_SIB	Kor_ARC		8
rs140917182	4	4	2	0	CHR1	14288500	rs140917182	A	G	76	0	0	0	0	PUR	PUR	PUR	PUR	PUR	PUR	PUR	PUR	PUR	CLM	PUR	PUR	CLM	CLM	CLM	CLM	PUR	CLM	CLM	CLM	CLM	PEL	PEL	PEL	PEL	PEL	PEL	PEL	PEL	PEL	PEL	PEL	PEL	PEL	PEL	PEL	PEL	PEL	PEL	PEL	PEL	PEL	PEL	PEL	PEL	PEL	PEL	PEL	PEL	PEL	PEL	PEL	PEL	PEL	PEL	PEL	PEL	MXL	MXL	MXL	MXL	MXL	MXL	MXL	MXL	MXL	MXL	MXL	ASW		Cac_AMR	Cac_AMR	Wic_AMR	Cac_AMR	Esk_ARC	Esk_ARC	Chu_ARC		4
rs151032872	4	4	0	0	CHR1	14459596	rs151032872	G	A	64	0	0	0	1	PUR	PUR	PUR	CLM	CLM	CLM	CLM	CLM	CLM	CLM	PUR	PUR	PUR	PUR	CLM	CLM	PUR	CLM	CLM	CLM	PUR	CLM	CLM	CLM	PEL	PEL	PEL	PEL	PEL	PEL	PEL	PEL	PEL	PEL	PEL	PEL	PEL	PEL	PEL	PEL	PEL	PEL	PEL	PEL	PEL	PEL	PEL	STU	MXL	MXL	MXL	MXL	MXL	MXL	MXL	MXL	MXL	MXL	MXL	MXL	MXL	MXL	MXL	ASW		Cac_AMR	Wic_AMR	Wic_AMR	Col_AMR	Col_AMR	Wic_AMR		7
rs140450380	3	3	0	0	CHR1	14475285	rs140450380	T	C	71	0	0	0	1	PUR	PUR	PUR	PUR	PUR	CLM	CLM	CLM	CLM	CLM	PUR	PUR	PUR	PUR	CLM	CLM	PUR	CLM	CLM	CLM	PUR	CLM	CLM	CLM	PEL	PEL	PEL	PEL	PEL	PEL	PEL	PEL	PEL	PEL	PEL	PEL	PEL	PEL	PEL	PEL	PEL	PEL	PEL	PEL	PEL	PEL	PEL	PEL	PEL	PEL	PEL	PEL	PEL	STU	MXL	MXL	MXL	MXL	MXL	MXL	MXL	MXL	MXL	MXL	MXL	MXL	MXL	MXL	MXL	ASW		Cac_AMR	Wic_AMR	Wic_AMR	Col_AMR	Col_AMR	Wic_AMR		7
rs191838186	5	6	0	0	CHR1	14503418	rs191838186	G	T	77	0	0	1	0	PUR	PUR	PUR	PUR	PUR	PUR	PUR	CLM	PUR	PUR	CLM	PUR	CLM	CLM	CLM	CLM	CLM	CLM	CLM	CLM	CLM	PEL	PEL	PEL	PEL	PEL	PEL	PEL	PEL	PEL	PEL	PEL	PEL	PEL	PEL	PEL	PEL	PEL	PEL	PEL	PEL	PEL	PEL	PEL	PEL	PEL	PEL	PEL	PEL	PEL	PEL	PEL	PEL	PEL	PEL	PEL	PEL	LWK	MXL	MXL	MXL	MXL	MXL	MXL	MXL	MXL	MXL	MXL	MXL	MXL	ASW		Tab_CAU	Bal_CAU	Cac_AMR	Cac_AMR	Wic_AMR	Col_AMR	Wic_AMR	Cac_AMR		7
rs12402762	4	7	0	0	CHR1	14514138	rs12402762	G	A	75	0	0	0	0	PUR	PUR	PUR	PUR	PUR	PUR	CLM	CLM	CLM	PUR	PUR	CLM	CLM	PUR	CLM	CLM	CLM	CLM	CLM	CLM	CLM	CLM	CLM	CLM	CLM	CLM	CLM	PEL	PEL	PEL	PEL	PEL	PEL	PEL	PEL	PEL	PEL	PEL	PEL	PEL	PEL	PEL	PEL	PEL	PEL	PEL	PEL	PEL	PEL	PEL	PEL	PEL	PEL	PEL	PEL	PEL	MXL	MXL	MXL	MXL	MXL	MXL	MXL	MXL	MXL		For_SIB	For_SIB	Tun_SIB	Bal_CAU	Cac_AMR	Cac_AMR	Wic_AMR	Wic_AMR	Col_AMR	Wic_AMR	Cac_AMR	Sak_SIB		8
rs191674162	4	7	0	0	CHR1	14542010	rs191674162	G	A	77	0	0	0	0	PUR	PUR	PUR	PUR	PUR	PUR	CLM	CLM	CLM	PUR	PUR	CLM	CLM	PUR	CLM	CLM	CLM	CLM	CLM	CLM	CLM	CLM	CLM	CLM	CLM	CLM	CLM	PEL	PEL	PEL	PEL	PEL	PEL	PEL	PEL	PEL	PEL	PEL	PEL	PEL	PEL	PEL	PEL	PEL	PEL	PEL	PEL	PEL	PEL	PEL	PEL	PEL	PEL	PEL	PEL	PEL	PEL	MXL	MXL	MXL	MXL	MXL	MXL	MXL	MXL	MXL		Bal_CAU	Cac_AMR	Cac_AMR	Wic_AMR	Wic_AMR	Col_AMR	Wic_AMR	Cac_AMR		8
rs10492980	4	7	0	0	CHR1	14547799	rs10492980	G	T	76	0	0	0	0	PUR	PUR	PUR	PUR	PUR	PUR	CLM	CLM	CLM	PUR	PUR	CLM	CLM	PUR	CLM	CLM	CLM	CLM	CLM	CLM	CLM	CLM	CLM	CLM	CLM	CLM	CLM	PEL	PEL	PEL	PEL	PEL	PEL	PEL	PEL	PEL	PEL	PEL	PEL	PEL	PEL	PEL	PEL	PEL	PEL	PEL	PEL	PEL	PEL	PEL	PEL	PEL	PEL	PEL	PEL	PEL	PEL	MXL	MXL	MXL	MXL	MXL	MXL	MXL	MXL	MXL		Bal_CAU	Cac_AMR	Cac_AMR	Wic_AMR	Wic_AMR	Col_AMR	Wic_AMR	Cac_AMR		8
rs141471506	7	10	0	0	CHR1	15505295	rs141471506	T	A	74	0	0	0	1	PUR	PUR	PUR	PUR	CLM	PUR	PUR	PUR	CLM	PUR	CLM	CLM	CLM	CLM	CLM	PUR	PUR	CLM	CLM	CLM	CLM	PEL	PEL	PEL	PEL	PEL	PEL	PEL	PEL	PEL	PEL	PEL	PEL	PEL	PEL	PEL	PEL	PEL	PEL	PEL	PEL	PEL	PEL	PEL	PEL	PEL	PEL	PEL	PEL	PEL	PEL	PEL	PEL	PEL	PEL	PEL	PEL	PEL	PEL	PEL	MXL	MXL	MXL	MXL	MXL	MXL	MXL	MXL	MXL	MXL	ASW	GIH		Col_AMR	Col_AMR	Col_AMR	Wic_AMR	Cac_AMR		7
rs149295687	3	8	2	0	CHR1	17963920	rs149295687	C	T	82	0	0	0	0	PUR	PUR	PUR	CLM	CLM	PUR	CLM	CLM	CLM	CLM	CLM	PUR	CLM	CLM	CLM	CLM	CLM	PEL	PEL	PEL	PEL	PEL	PEL	PEL	PEL	PEL	PEL	PEL	PEL	PEL	PEL	PEL	PEL	PEL	PEL	PEL	PEL	PEL	PEL	PEL	PEL	PEL	PEL	PEL	PEL	PEL	PEL	PEL	PEL	PEL	PEL	PEL	PEL	PEL	MXL	MXL	MXL	MXL	MXL	MXL	MXL	MXL	MXL	MXL	MXL	MXL	MXL	MXL	MXL	MXL	MXL	MXL	ASW		Kor_ARC	Cac_AMR	Cac_AMR	Cac_AMR	Col_AMR	Col_AMR	Col_AMR		7
rs185489903	5	8	3	0	CHR1	17997616	rs185489903	C	T	86	1	0	0	0	PUR	PUR	PUR	CLM	CLM	PUR	CLM	CLM	CLM	CLM	CLM	CLM	PUR	CLM	CLM	CLM	CLM	CLM	PEL	PEL	PEL	PEL	PEL	PEL	PEL	PEL	PEL	PEL	PEL	PEL	PEL	PEL	PEL	PEL	PEL	PEL	PEL	PEL	PEL	PEL	PEL	PEL	PEL	PEL	PEL	PEL	PEL	PEL	PEL	PEL	PEL	PEL	PEL	PEL	PEL	PEL	CEU	MXL	MXL	MXL	MXL	MXL	MXL	MXL	MXL	MXL	MXL	MXL	MXL	MXL	MXL	MXL	MXL	MXL	MXL	MXL	ASW		Kor_ARC	Cac_AMR	Cac_AMR	Cac_AMR	Wic_AMR	Col_AMR	Col_AMR	Col_AMR	Cac_AMR	Esk_ARC	Esk_ARC		10
rs140257059	5	9	3	0	CHR1	18003798	rs140257059	C	T	88	0	0	0	0	PUR	PUR	PUR	CLM	CLM	PUR	CLM	CLM	CLM	CLM	CLM	CLM	PUR	CLM	CLM	CLM	CLM	CLM	PEL	PEL	PEL	PEL	PEL	PEL	PEL	PEL	PEL	PEL	PEL	PEL	PEL	PEL	PEL	PEL	PEL	PEL	PEL	PEL	PEL	PEL	PEL	PEL	PEL	PEL	PEL	PEL	PEL	PEL	PEL	PEL	PEL	PEL	PEL	PEL	PEL	PEL	PEL	MXL	MXL	MXL	MXL	MXL	MXL	MXL	MXL	MXL	MXL	MXL	MXL	MXL	MXL	MXL	MXL	MXL	MXL	MXL	MXL	ASW		Kor_ARC	Cac_AMR	Cac_AMR	Cac_AMR	Wic_AMR	Col_AMR	Col_AMR	Col_AMR	Esk_ARC	Esk_ARC		9
rs12403915	9	11	0	0	CHR1	18231772	rs12403915	T	C	99	0	0	0	0	PUR	PUR	PUR	CLM	CLM	CLM	CLM	CLM	PUR	CLM	CLM	CLM	PUR	CLM	CLM	CLM	CLM	CLM	CLM	CLM	CLM	CLM	CLM	CLM	PEL	PEL	PEL	PEL	PEL	PEL	PEL	PEL	PEL	PEL	PEL	PEL	PEL	PEL	PEL	PEL	PEL	PEL	PEL	PEL	PEL	PEL	PEL	PEL	PEL	PEL	PEL	PEL	PEL	PEL	PEL	PEL	PEL	PEL	PEL	PEL	PEL	PEL	PEL	PEL	PEL	PEL	MXL	MXL	MXL	MXL	MXL	MXL	MXL	MXL	MXL	MXL	MXL	MXL	MXL	MXL	MXL	MXL	MXL	MXL	MXL	MXL	MXL	MXL	MXL	ASW		Cac_AMR	Cac_AMR	Cac_AMR	Wic_AMR	Wic_AMR	Col_AMR	Cac_AMR	Esk_ARC		8
rs142877968	5	6	1	0	CHR1	19075443	rs142877968	G	A	66	0	0	0	0	PUR	PUR	PUR	CLM	PUR	CLM	CLM	CLM	CLM	PUR	PUR	PUR	CLM	CLM	CLM	CLM	PUR	PUR	PUR	CLM	CLM	CLM	PEL	PEL	PEL	PEL	PEL	PEL	PEL	PEL	PEL	PEL	PEL	PEL	PEL	PEL	PEL	PEL	PEL	PEL	PEL	PEL	PEL	MXL	MXL	MXL	MXL	MXL	MXL	MXL	MXL	MXL	MXL	MXL	MXL	MXL	MXL	MXL	MXL	MXL	MXL	MXL	ASW	ASW	ASW		Kum_CAU	Cac_AMR	Cac_AMR	Wic_AMR	Col_AMR	Col_AMR	Col_AMR	Esk_ARC	Esk_ARC	EVk_SIB	Bur_SIB		7
rs192101109	4	12	1	0	CHR1	20573279	rs192101109	G	A	66	0	0	0	0	PUR	PUR	PUR	PUR	PUR	PUR	CLM	CLM	PEL	PEL	PEL	PEL	PEL	PEL	PEL	PEL	PEL	PEL	PEL	PEL	PEL	PEL	PEL	PEL	PEL	PEL	PEL	PEL	PEL	PEL	PEL	PEL	PEL	PEL	PEL	PEL	PEL	PEL	PEL	PEL	PEL	PEL	PEL	PEL	PEL	MXL	MXL	MXL	MXL	MXL	MXL	MXL	MXL	MXL	MXL	MXL	MXL	MXL	MXL	MXL	MXL	MXL	MXL	ASW		Cac_AMR	Cac_AMR	Wic_AMR	Col_AMR	Cac_AMR	Esk_ARC	Esk_ARC	Sak_SIB		5
rs139096643	5	4	1	0	CHR1	21295916	rs139096643	T	C	76	0	0	0	0	PUR	PUR	PUR	PUR	PUR	PUR	PUR	PUR	PUR	CLM	CLM	CLM	CLM	PUR	PUR	PUR	CLM	PUR	PUR	PUR	CLM	CLM	CLM	CLM	CLM	PUR	PUR	PUR	CLM	CLM	CLM	CLM	CLM	CLM	PEL	PEL	PEL	PEL	PEL	PEL	PEL	PEL	PEL	PEL	PEL	PEL	PEL	PEL	PEL	PEL	PEL	PEL	PEL	PEL	PEL	PEL	PEL	PEL	PEL	MXL	MXL	MXL	MXL	MXL	MXL	MXL	MXL	MXL	MXL	MXL		Chu_ARC	Wic_AMR	Wic_AMR	Col_AMR	Wic_AMR	Cac_AMR	Esk_ARC		6
rs187395754	5	4	5	0	CHR1	21297344	rs187395754	C	A	76	0	0	0	0	PUR	PUR	PUR	PUR	PUR	PUR	PUR	PUR	PUR	CLM	CLM	CLM	CLM	PUR	PUR	PUR	CLM	PUR	PUR	PUR	CLM	CLM	CLM	CLM	CLM	PUR	PUR	PUR	CLM	CLM	CLM	CLM	CLM	CLM	PEL	PEL	PEL	PEL	PEL	PEL	PEL	PEL	PEL	PEL	PEL	PEL	PEL	PEL	PEL	PEL	PEL	PEL	PEL	PEL	PEL	PEL	PEL	PEL	PEL	MXL	MXL	MXL	MXL	MXL	MXL	MXL	MXL	MXL	MXL	MXL		Chu_ARC	Sel_SIB	Mis_EUR	Mar_EUR	For_SIB	Sel_SIB	For_SIB	Tun_SIB	Wic_AMR	Wic_AMR	Col_AMR	Wic_AMR	Tuv_SIB	Cac_AMR	Esk_ARC	Esk_ARC	EVk_SIB	EVk_SIB	BSh_EUR		6
rs151064114	5	4	1	0	CHR1	21382369	rs151064114	T	C	74	0	0	0	0	PUR	PUR	PUR	PUR	PUR	PUR	PUR	PUR	CLM	CLM	CLM	CLM	PUR	PUR	PUR	CLM	PUR	PUR	PUR	CLM	CLM	CLM	CLM	CLM	PUR	PUR	PUR	CLM	CLM	CLM	CLM	CLM	CLM	PEL	PEL	PEL	PEL	PEL	PEL	PEL	PEL	PEL	PEL	PEL	PEL	PEL	PEL	PEL	PEL	PEL	PEL	PEL	PEL	PEL	PEL	PEL	PEL	PEL	MXL	MXL	MXL	MXL	MXL	MXL	MXL	MXL	MXL	MXL		Chu_ARC	Wic_AMR	Wic_AMR	Col_AMR	Wic_AMR	Cac_AMR	Esk_ARC		6
rs12410056	10	1	1	0	CHR1	21902149	rs12410056	G	C	64	0	0	0	0	PUR	PUR	CLM	CLM	CLM	PUR	CLM	CLM	CLM	PUR	PUR	CLM	PUR	CLM	CLM	CLM	CLM	CLM	CLM	CLM	PEL	PEL	PEL	PEL	PEL	PEL	PEL	PEL	PEL	PEL	PEL	PEL	PEL	PEL	PEL	PEL	PEL	PEL	PEL	PEL	PEL	PEL	PEL	PEL	PEL	PEL	PEL	PEL	MXL	MXL	MXL	MXL	MXL	MXL	MXL	MXL	MXL	MXL	MXL	MXL	ASW	ASW		Cac_AMR	Cac_AMR	Wic_AMR	Wic_AMR	Col_AMR	Col_AMR	Cac_AMR		8
rs138080449	6	6	0	0	CHR1	26053182	rs138080449	C	A	78	0	0	0	0	PUR	PUR	PUR	PUR	PUR	PUR	CLM	CLM	PUR	PUR	CLM	CLM	CLM	PUR	CLM	CLM	CLM	CLM	CLM	CLM	CLM	CLM	CLM	CLM	CLM	CLM	CLM	CLM	PEL	PEL	PEL	PEL	PEL	PEL	PEL	PEL	PEL	PEL	PEL	PEL	PEL	PEL	PEL	PEL	PEL	PEL	PEL	PEL	PEL	MXL	MXL	MXL	MXL	MXL	MXL	MXL	MXL	MXL	MXL	MXL	MXL	MXL	MXL	MXL	MXL	MXL	MXL	MXL	MXL	MXL	MXL		Wic_AMR	Col_AMR	Wic_AMR		4
rs192340330	5	11	1	0	CHR1	26636922	rs192340330	T	C	92	0	1	0	1	PUR	PUR	PUR	PUR	CLM	CLM	CLM	PUR	CLM	CLM	PUR	PUR	CLM	CLM	CLM	CLM	CLM	CLM	CLM	CLM	CLM	CLM	CLM	CLM	PEL	PEL	PEL	PEL	PEL	PEL	PEL	PEL	PEL	PEL	PEL	PEL	PEL	PEL	PEL	PEL	PEL	PEL	PEL	PEL	PEL	PEL	PEL	PEL	PEL	PEL	PEL	PEL	PEL	PEL	PEL	PEL	PEL	PEL	PEL	PEL	PEL	PEL	PEL	PEL	PEL	PEL	ITU	JPT	MXL	MXL	MXL	MXL	MXL	MXL	MXL	MXL	MXL	MXL	MXL	MXL	MXL	MXL	MXL	MXL	ASW	ASW		Cac_AMR	Cac_AMR	Wic_AMR	Wic_AMR	Wic_AMR	Cac_AMR		9
rs191359920	3	11	1	0	CHR1	26707906	rs191359920	G	A	89	0	0	0	0	PUR	PUR	PUR	CLM	CLM	PUR	CLM	CLM	PUR	PUR	PUR	CLM	PUR	CLM	CLM	CLM	CLM	CLM	CLM	CLM	CLM	PEL	PEL	PEL	PEL	PEL	PEL	PEL	PEL	PEL	PEL	PEL	PEL	PEL	PEL	PEL	PEL	PEL	PEL	PEL	PEL	PEL	PEL	PEL	PEL	PEL	PEL	PEL	PEL	PEL	PEL	PEL	PEL	PEL	PEL	PEL	PEL	PEL	PEL	PEL	MXL	MXL	MXL	MXL	MXL	MXL	MXL	MXL	MXL	MXL	MXL	MXL	MXL	MXL	MXL	MXL	ASW	ASW		Cac_AMR	Cac_AMR	Cac_AMR	Wic_AMR	Wic_AMR	Wic_AMR	Wic_AMR		9
rs188552452	4	5	1	0	CHR1	26722713	rs188552452	G	C	72	1	1	0	0	PUR	PUR	PUR	PUR	CLM	PUR	PUR	CLM	CLM	CLM	PUR	PUR	CLM	CLM	CLM	CLM	CLM	CLM	CLM	CLM	PEL	PEL	PEL	PEL	PEL	PEL	PEL	PEL	PEL	PEL	PEL	PEL	PEL	PEL	PEL	PEL	PEL	PEL	PEL	PEL	PEL	PEL	PEL	PEL	PEL	PEL	PEL	PEL	PEL	PEL	PEL	PEL	PEL	CEU	JPT	MXL	MXL	MXL	MXL	MXL	MXL	MXL	MXL	MXL	MXL	MXL	MXL	ASW	ASW		Cac_AMR	Cac_AMR	Wic_AMR	Wic_AMR	Wic_AMR	Wic_AMR		7
rs4908342	5	10	0	0	CHR1	27906802	rs4908342	G	C	88	0	0	0	0	PUR	PUR	CLM	CLM	PUR	PUR	CLM	CLM	CLM	CLM	CLM	CLM	CLM	CLM	CLM	PEL	PEL	PEL	PEL	PEL	PEL	PEL	PEL	PEL	PEL	PEL	PEL	PEL	PEL	PEL	PEL	PEL	PEL	PEL	PEL	PEL	PEL	PEL	PEL	PEL	PEL	PEL	PEL	PEL	PEL	PEL	PEL	PEL	PEL	PEL	PEL	PEL	PEL	PEL	PEL	PEL	PEL	PEL	ASW	MXL	MXL	MXL	MXL	MXL	MXL	MXL	MXL	MXL	MXL	MXL	MXL	MXL	MXL	MXL	MXL	MXL	MXL	ASW	ASW		Cac_AMR	Cac_AMR	Cac_AMR	Col_AMR	Wic_AMR	Kor_ARC		6
rs184833272	9	7	0	0	CHR1	28554815	rs184833272	G	C	90	0	1	0	0	PUR	PUR	PUR	PUR	PUR	PUR	PUR	CLM	CLM	CLM	CLM	PUR	PUR	PUR	PUR	PUR	PUR	CLM	CLM	CLM	CLM	CLM	CLM	CLM	CLM	CLM	PUR	PUR	PUR	PUR	CLM	CLM	CLM	CLM	CLM	CLM	CLM	PEL	PEL	PEL	PEL	PEL	PEL	PEL	PEL	PEL	PEL	PEL	PEL	PEL	PEL	PEL	PEL	PEL	PEL	PEL	PEL	PEL	PEL	CDX	MXL	MXL	MXL	MXL	MXL	MXL	MXL	MXL	MXL	MXL	MXL	MXL	MXL	MXL	MXL	MXL	MXL	MXL	MXL	MXL	MXL		Wic_AMR	Wic_AMR	Col_AMR	Col_AMR	Wic_AMR		5
rs76170930	4	8	3	0	CHR1	29191931	rs76170930	T	C	64	0	0	1	0	PUR	PUR	PUR	CLM	PUR	CLM	CLM	CLM	PUR	CLM	CLM	CLM	CLM	CLM	CLM	CLM	CLM	CLM	CLM	PEL	PEL	PEL	PEL	PEL	PEL	PEL	PEL	PEL	PEL	PEL	PEL	PEL	PEL	PEL	PEL	PEL	PEL	PEL	PEL	PEL	PEL	PEL	PEL	PEL	PEL	PEL	PEL	PEL	PEL	ACB	ASW	MXL	MXL	MXL	MXL	MXL	MXL	MXL	MXL	MXL	MXL	MXL	MXL	ASW		Cac_AMR	Cac_AMR	Col_AMR	Wic_AMR	Esk_ARC	Esk_ARC	Chu_ARC		4
rs150494034	9	6	0	0	CHR1	29724613	rs150494034	T	C	70	0	0	0	0	PUR	CLM	CLM	CLM	CLM	CLM	PUR	PUR	CLM	CLM	CLM	PUR	CLM	CLM	CLM	PEL	PEL	PEL	PEL	PEL	PEL	PEL	PEL	PEL	PEL	PEL	PEL	PEL	PEL	PEL	PEL	PEL	PEL	PEL	PEL	PEL	PEL	PEL	PEL	PEL	PEL	PEL	PEL	PEL	PEL	PEL	PEL	PEL	PEL	PEL	PEL	ASW	MXL	MXL	MXL	MXL	MXL	MXL	MXL	MXL	MXL	MXL	MXL	MXL	MXL	MXL		Cac_AMR	Cac_AMR	Wic_AMR	Col_AMR	Col_AMR	Col_AMR	Col_AMR	Wic_AMR	Kor_ARC		8
rs147468172	3	6	6	0	CHR1	30593994	rs147468172	C	T	83	0	0	0	0	PUR	PUR	PUR	PUR	PUR	CLM	CLM	CLM	PUR	PUR	PUR	PUR	CLM	CLM	CLM	PUR	CLM	CLM	CLM	CLM	CLM	CLM	CLM	PUR	CLM	CLM	CLM	CLM	CLM	CLM	PEL	PEL	PEL	PEL	PEL	PEL	PEL	PEL	PEL	PEL	PEL	PEL	PEL	PEL	PEL	PEL	PEL	PEL	PEL	PEL	PEL	PEL	PEL	PEL	PEL	PEL	PEL	PEL	PEL	PEL	PEL	PEL	PEL	PEL	PEL	PEL	PEL	ASW	MXL	MXL	MXL	MXL	MXL	MXL	MXL	MXL	MXL	MXL	ASW		Abk_CAU	Ira_MDE	Cac_AMR	Cac_AMR	Wic_AMR	Col_AMR	Col_AMR	Col_AMR	Col_AMR	Kur_SAS	Esk_ARC	Esk_ARC	Chu_ARC	Kor_ARC		10
rs10493045	4	7	5	0	CHR1	31112241	rs10493045	G	T	109	1	0	0	0	GBR	PUR	PUR	PUR	PUR	PUR	PUR	PUR	PUR	PUR	PUR	PUR	CLM	PUR	PUR	PUR	PUR	PUR	PUR	CLM	CLM	CLM	CLM	PUR	CLM	CLM	CLM	CLM	CLM	CLM	CLM	CLM	CLM	CLM	CLM	PEL	PEL	PEL	PEL	PEL	PEL	PEL	PEL	PEL	PEL	PEL	PEL	PEL	PEL	PEL	PEL	PEL	PEL	PEL	PEL	PEL	PEL	PEL	PEL	PEL	PEL	PEL	PEL	PEL	PEL	PEL	PEL	PEL	PEL	PEL	PEL	PEL	PEL	PEL	PEL	PEL	PEL	PEL	PEL	PEL	PEL	PEL	ASW	MXL	MXL	MXL	MXL	MXL	MXL	MXL	MXL	MXL	MXL	MXL	MXL	MXL	MXL	MXL	MXL	MXL	MXL	MXL	MXL	MXL	ASW		Cac_AMR	Cac_AMR	Cac_AMR	Wic_AMR	Wic_AMR	Col_AMR	Col_AMR	Col_AMR	Cac_AMR	Kor_ARC	Esk_ARC	Esk_ARC	Chu_ARC	Geo_CAU	Kor_ARC		12
rs185138460	6	9	3	0	CHR1	31117966	rs185138460	G	T	113	0	0	0	1	PUR	PUR	PUR	PUR	PUR	PUR	PUR	PUR	PUR	PUR	PUR	PUR	PUR	CLM	CLM	CLM	PUR	PUR	PUR	PUR	PUR	PUR	PUR	PUR	CLM	CLM	CLM	CLM	CLM	CLM	CLM	CLM	CLM	CLM	PUR	CLM	CLM	CLM	CLM	CLM	PEL	PEL	PEL	PEL	PEL	PEL	PEL	PEL	PEL	PEL	PEL	PEL	PEL	PEL	PEL	PEL	PEL	PEL	PEL	PEL	PEL	PEL	PEL	PEL	PEL	PEL	PEL	PEL	PEL	PEL	PEL	PEL	PEL	PEL	PEL	PEL	PEL	PEL	PEL	PEL	PEL	PEL	PEL	PEL	MXL	MXL	MXL	MXL	MXL	MXL	MXL	MXL	MXL	MXL	MXL	MXL	MXL	MXL	MXL	MXL	MXL	MXL	MXL	MXL	MXL	ASW	GIH		Cac_AMR	Cac_AMR	Cac_AMR	Wic_AMR	Col_AMR	Col_AMR	Cac_AMR	Esk_ARC		8
rs185175547	3	6	5	0	CHR1	31165614	rs185175547	A	G	116	1	0	0	1	PUR	PUR	PUR	PUR	PUR	PUR	PUR	PUR	PUR	PUR	PUR	PUR	CLM	CLM	CLM	CLM	PUR	PUR	PUR	PUR	PUR	PUR	PUR	CLM	CLM	CLM	CLM	CLM	CLM	CLM	CLM	CLM	CLM	CLM	CLM	PUR	PUR	CLM	CLM	CLM	CLM	PEL	PEL	PEL	PEL	PEL	PEL	PEL	PEL	PEL	PEL	PEL	PEL	PEL	PEL	PEL	PEL	PEL	PEL	PEL	PEL	PEL	PEL	PEL	PEL	PEL	PEL	PEL	PEL	PEL	PEL	PEL	PEL	PEL	PEL	PEL	PEL	PEL	PEL	PEL	PEL	PEL	PEL	PEL	PEL	PEL	PEL	PEL	MXL	MXL	MXL	MXL	MXL	MXL	MXL	MXL	MXL	MXL	MXL	MXL	MXL	MXL	MXL	MXL	ASW	TSI	GIH		Cac_AMR	Cac_AMR	Wic_AMR	Col_AMR	Col_AMR	Cac_AMR	Esk_ARC	Kor_ARC		7
rs191191127	5	6	2	0	CHR1	32418006	rs191191127	G	A	65	0	0	0	0	PUR	PUR	PUR	PUR	CLM	PUR	CLM	CLM	CLM	PUR	PUR	CLM	CLM	CLM	CLM	CLM	CLM	CLM	CLM	PEL	PEL	PEL	PEL	PEL	PEL	PEL	PEL	PEL	PEL	PEL	PEL	PEL	PEL	PEL	PEL	PEL	PEL	PEL	PEL	PEL	PEL	PEL	PEL	PEL	PEL	PEL	PEL	PEL	MXL	MXL	MXL	MXL	MXL	MXL	MXL	MXL	MXL	MXL	MXL	MXL	MXL	MXL	ASW		Cac_AMR	Cac_AMR	Col_AMR	Col_AMR	Wic_AMR	Cac_AMR	Chu_ARC	Kor_ARC		6
rs190131824	3	9	2	0	CHR1	32727321	rs190131824	G	A	62	0	0	0	1	PUR	CLM	CLM	PUR	CLM	CLM	PUR	CLM	CLM	CLM	PUR	PUR	CLM	CLM	CLM	CLM	CLM	CLM	CLM	PEL	PEL	PEL	PEL	PEL	PEL	PEL	PEL	PEL	PEL	PEL	PEL	PEL	PEL	PEL	PEL	PEL	PEL	PEL	PEL	PEL	PEL	PEL	PEL	MXL	MXL	MXL	MXL	MXL	MXL	MXL	MXL	MXL	MXL	MXL	MXL	MXL	MXL	ASW	GIH		Kor_ARC	Cac_AMR	Cac_AMR	Col_AMR	Col_AMR	Col_AMR	Col_AMR	Wic_AMR	Cac_AMR	Chu_ARC	Kor_ARC		10
rs145088108	7	2	0	0	CHR1	32740366	rs145088108	G	A	136	0	0	0	0	PUR	PUR	PUR	PUR	PUR	PUR	PUR	PUR	PUR	PUR	CLM	CLM	CLM	CLM	CLM	PUR	PUR	PUR	PUR	PUR	PUR	PUR	PUR	PUR	CLM	CLM	CLM	CLM	CLM	CLM	PUR	PUR	PUR	PUR	CLM	CLM	CLM	CLM	CLM	CLM	PEL	PEL	PEL	PEL	PEL	PEL	PEL	PEL	PEL	PEL	PEL	PEL	PEL	PEL	PEL	PEL	PEL	PEL	PEL	PEL	PEL	PEL	PEL	PEL	PEL	PEL	PEL	PEL	PEL	PEL	PEL	PEL	PEL	PEL	PEL	PEL	PEL	PEL	PEL	PEL	PEL	PEL	PEL	PEL	PEL	PEL	PEL	PEL	PEL	PEL	PEL	PEL	PEL	PEL	PEL	PEL	PEL	PEL	PEL	PEL	MXL	MXL	MXL	MXL	MXL	MXL	MXL	MXL	MXL	MXL	MXL	MXL	MXL	ASW		Cac_AMR	Cac_AMR	Wic_AMR	Wic_AMR	Wic_AMR	Col_AMR	Col_AMR	Col_AMR	Cac_AMR	Kor_ARC		12
rs193112212	7	2	0	0	CHR1	32760151	rs193112212	C	T	134	0	0	0	0	PUR	PUR	PUR	PUR	PUR	PUR	PUR	PUR	PUR	PUR	CLM	CLM	CLM	CLM	CLM	PUR	PUR	PUR	PUR	PUR	PUR	PUR	PUR	PUR	CLM	CLM	CLM	CLM	CLM	CLM	PUR	PUR	PUR	PUR	CLM	CLM	CLM	CLM	CLM	CLM	PEL	PEL	PEL	PEL	PEL	PEL	PEL	PEL	PEL	PEL	PEL	PEL	PEL	PEL	PEL	PEL	PEL	PEL	PEL	PEL	PEL	PEL	PEL	PEL	PEL	PEL	PEL	PEL	PEL	PEL	PEL	PEL	PEL	PEL	PEL	PEL	PEL	PEL	PEL	PEL	PEL	PEL	PEL	PEL	PEL	PEL	PEL	PEL	PEL	PEL	PEL	PEL	PEL	PEL	PEL	PEL	PEL	PEL	MXL	MXL	MXL	MXL	MXL	MXL	MXL	MXL	MXL	MXL	MXL	MXL	MXL	ASW		Cac_AMR	Cac_AMR	Wic_AMR	Wic_AMR	Wic_AMR	Col_AMR	Col_AMR	Col_AMR	Cac_AMR	Kor_ARC		12
rs185274511	8	2	1	0	CHR1	33335446	rs185274511	A	G	90	0	1	0	0	PUR	PUR	PUR	PUR	PUR	CLM	CLM	PUR	PUR	PUR	PUR	PUR	PUR	PUR	PUR	CLM	CLM	CLM	CLM	PUR	PUR	PUR	PUR	CLM	CLM	CLM	CLM	CLM	PEL	PEL	PEL	PEL	PEL	PEL	PEL	PEL	PEL	PEL	PEL	PEL	PEL	PEL	PEL	PEL	PEL	PEL	PEL	PEL	PEL	PEL	PEL	PEL	PEL	PEL	PEL	PEL	PEL	PEL	PEL	PEL	PEL	PEL	PEL	PEL	PEL	PEL	PEL	CHB	MXL	MXL	MXL	MXL	MXL	MXL	MXL	MXL	MXL	MXL	MXL	MXL	ASW		Kor_ARC	Nga_SIB	Cac_AMR	Cac_AMR	Cac_AMR	Col_AMR	Col_AMR	Col_AMR	Cac_AMR	Kor_ARC	EVk_SIB	Bur_SIB		8
rs192775578	8	3	1	0	CHR1	33514028	rs192775578	T	C	86	0	0	0	0	PUR	PUR	PUR	PUR	PUR	CLM	CLM	CLM	PUR	PUR	PUR	PUR	PUR	CLM	CLM	PUR	CLM	CLM	CLM	PUR	PUR	PUR	PUR	CLM	CLM	CLM	CLM	CLM	PEL	PEL	PEL	PEL	PEL	PEL	PEL	PEL	PEL	PEL	PEL	PEL	PEL	PEL	PEL	PEL	PEL	PEL	PEL	PEL	PEL	PEL	PEL	PEL	PEL	PEL	PEL	PEL	PEL	PEL	PEL	PEL	PEL	PEL	PEL	PEL	PEL	PEL	MXL	MXL	MXL	MXL	MXL	MXL	MXL	MXL	MXL	MXL	MXL	MXL	ASW		Cac_AMR	Col_AMR	Col_AMR	Col_AMR	Kor_ARC		5
rs188731726	5	9	0	0	CHR1	33926021	rs188731726	C	T	85	0	0	0	0	PUR	PUR	PUR	PUR	PUR	CLM	PUR	PUR	CLM	CLM	PUR	CLM	CLM	CLM	CLM	PUR	PUR	PUR	CLM	CLM	CLM	CLM	PEL	PEL	PEL	PEL	PEL	PEL	PEL	PEL	PEL	PEL	PEL	PEL	PEL	PEL	PEL	PEL	PEL	PEL	PEL	PEL	PEL	PEL	PEL	PEL	PEL	PEL	PEL	PEL	PEL	PEL	PEL	PEL	PEL	PEL	PEL	PEL	PEL	PEL	PEL	PEL	PEL	PEL	MXL	MXL	MXL	MXL	MXL	MXL	MXL	MXL	MXL	MXL	MXL	ASW		Cac_AMR	Cac_AMR	Col_AMR	Col_AMR	Col_AMR	BSh_EUR		6
rs148013962	4	8	1	0	CHR1	34037594	rs148013962	T	C	102	1	0	0	0	PUR	PUR	PUR	CLM	CLM	PUR	PUR	PUR	CLM	CLM	PUR	PUR	CLM	CLM	CLM	CLM	CLM	CLM	CLM	CLM	CLM	CLM	CLM	CLM	CLM	CLM	CLM	PEL	PEL	IBS	PEL	PEL	PEL	PEL	PEL	PEL	PEL	PEL	PEL	PEL	PEL	PEL	PEL	PEL	PEL	PEL	PEL	PEL	PEL	PEL	PEL	PEL	PEL	PEL	PEL	PEL	PEL	PEL	PEL	PEL	PEL	PEL	PEL	PEL	PEL	PEL	PEL	PEL	PEL	PEL	PEL	PEL	PEL	PEL	PEL	MXL	MXL	MXL	MXL	MXL	MXL	MXL	MXL	MXL	MXL	MXL	MXL	MXL	MXL	MXL	MXL	MXL	MXL	MXL		Cac_AMR	Cac_AMR	Cac_AMR	Cac_AMR	Wic_AMR	Wic_AMR	Wic_AMR	Col_AMR	Wic_AMR		12
rs4652950	3	10	1	0	CHR1	34076200	rs4652950	G	A	90	1	0	1	0	PUR	PUR	CLM	PUR	PUR	PUR	CLM	PUR	CLM	CLM	CLM	CLM	CLM	CLM	CLM	CLM	CLM	CLM	CLM	CLM	CLM	CLM	CLM	CLM	PEL	PEL	PEL	PEL	PEL	PEL	PEL	PEL	PEL	PEL	PEL	PEL	PEL	PEL	PEL	PEL	PEL	PEL	PEL	PEL	PEL	PEL	PEL	PEL	PEL	PEL	PEL	PEL	IBS	PEL	PEL	PEL	PEL	PEL	PEL	PEL	PEL	PEL	PEL	PEL	PEL	ACB	MXL	MXL	MXL	MXL	MXL	MXL	MXL	MXL	MXL	MXL	MXL	MXL	MXL	MXL	MXL	MXL	MXL		Kor_ARC	Cac_AMR	Cac_AMR	Cac_AMR	Wic_AMR	Col_AMR	Col_AMR	Col_AMR	Cac_AMR	Eve_SIB		11
rs145530855	7	4	0	0	CHR1	34935935	rs145530855	G	A	68	0	0	0	0	PUR	PUR	CLM	CLM	PUR	CLM	CLM	CLM	PUR	PUR	CLM	CLM	CLM	CLM	CLM	CLM	PUR	CLM	CLM	CLM	CLM	CLM	CLM	CLM	CLM	CLM	CLM	PEL	PEL	PEL	PEL	PEL	PEL	PEL	PEL	PEL	PEL	PEL	PEL	PEL	PEL	PEL	PEL	PEL	PEL	PEL	PEL	PEL	PEL	MXL	MXL	MXL	MXL	MXL	MXL	MXL	MXL	MXL	MXL	MXL	MXL		Cac_AMR	Wic_AMR	Col_AMR	Col_AMR	Col_AMR	Cac_AMR		7
rs138499121	5	7	1	0	CHR1	35547536	rs138499121	C	T	88	1	0	0	0	FIN	PUR	PUR	PUR	PUR	PUR	CLM	CLM	CLM	PUR	PUR	PUR	PUR	PUR	CLM	CLM	PUR	CLM	CLM	CLM	PUR	CLM	CLM	CLM	CLM	CLM	CLM	CLM	PEL	PEL	PEL	PEL	PEL	PEL	PEL	PEL	PEL	PEL	PEL	PEL	PEL	PEL	PEL	PEL	PEL	PEL	PEL	PEL	PEL	PEL	PEL	PEL	PEL	PEL	PEL	PEL	PEL	PEL	PEL	PEL	PEL	PEL	PEL	MXL	MXL	MXL	MXL	MXL	MXL	MXL	MXL	MXL	MXL	MXL	MXL	MXL	MXL	MXL	MXL	MXL	MXL	MXL	MXL	ASW	ASW		Sak_SIB	Sel_SIB	Eve_SIB	Nga_SIB	Cac_AMR	Cac_AMR	Wic_AMR	Wic_AMR	Col_AMR	Col_AMR	Col_AMR	Wic_AMR	Esk_ARC		10
rs185425393	9	9	0	0	CHR1	35925399	rs185425393	T	C	95	0	1	0	0	PUR	PUR	PUR	PUR	PUR	PUR	CLM	CLM	PUR	PUR	PUR	PUR	PUR	PUR	PUR	CLM	CLM	CLM	CLM	PUR	PUR	CLM	CLM	CLM	PUR	CLM	CLM	CLM	CLM	CLM	CLM	CLM	PEL	PEL	PEL	PEL	PEL	PEL	PEL	PEL	PEL	PEL	PEL	PEL	PEL	PEL	PEL	PEL	PEL	PEL	PEL	PEL	PEL	PEL	PEL	PEL	PEL	PEL	PEL	PEL	PEL	PEL	PEL	PEL	PEL	JPT	MXL	MXL	MXL	MXL	MXL	MXL	MXL	MXL	MXL	MXL	MXL	MXL	MXL	MXL	MXL	MXL	MXL	MXL	MXL	MXL	MXL	MXL	ASW		Cac_AMR	Cac_AMR	Wic_AMR	Col_AMR	Col_AMR	Col_AMR	Col_AMR		10
rs185142957	7	8	0	0	CHR1	36592319	rs185142957	G	A	112	0	1	0	0	PUR	PUR	PUR	PUR	PUR	CLM	CLM	PUR	PUR	PUR	PUR	PUR	PUR	CLM	CLM	CLM	CLM	PUR	CLM	CLM	CLM	CLM	CLM	CLM	CLM	PUR	CLM	CLM	CLM	CLM	CLM	CLM	CLM	CLM	PEL	PEL	PEL	PEL	PEL	PEL	PEL	PEL	PEL	PEL	PEL	PEL	PEL	PEL	PEL	PEL	PEL	PEL	PEL	PEL	PEL	PEL	PEL	PEL	PEL	PEL	PEL	PEL	PEL	PEL	PEL	PEL	PEL	PEL	PEL	PEL	PEL	PEL	PEL	PEL	PEL	PEL	PEL	PEL	JPT	MXL	MXL	MXL	MXL	MXL	MXL	MXL	MXL	MXL	MXL	MXL	MXL	MXL	MXL	MXL	MXL	MXL	MXL	MXL	MXL	MXL	MXL		Cac_AMR	Cac_AMR	Wic_AMR	Col_AMR	Col_AMR	Col_AMR	Wic_AMR	Cac_AMR		10
rs149670495	4	9	5	0	CHR1	37473248	rs149670495	C	A	121	0	1	0	1	PUR	PUR	PUR	PUR	PUR	PUR	CLM	CLM	CLM	CLM	CLM	CLM	PUR	PUR	PUR	PUR	PUR	PUR	CLM	CLM	PUR	PUR	PUR	CLM	CLM	CLM	CLM	CLM	CLM	CLM	CLM	CLM	PUR	CLM	CLM	CLM	CLM	CLM	CLM	CLM	CLM	CLM	CLM	CLM	CLM	PEL	PEL	PEL	PEL	PEL	PEL	PEL	PEL	PEL	PEL	PEL	PEL	PEL	PEL	PEL	PEL	PEL	PEL	PEL	PEL	PEL	PEL	PEL	PEL	PEL	PEL	PEL	PEL	PEL	PEL	PEL	PEL	PEL	PEL	PEL	PEL	PEL	PEL	PEL	PJL	CHB	MXL	MXL	MXL	MXL	MXL	MXL	MXL	MXL	MXL	MXL	MXL	MXL	MXL	MXL	MXL	MXL	MXL	MXL	MXL	MXL	MXL	ASW		Chu_ARC	Chu_ARC	Cac_AMR	Cac_AMR	Wic_AMR	Wic_AMR	Col_AMR	Col_AMR	Col_AMR	Wic_AMR	Kor_ARC	Esk_ARC	Esk_ARC	Esk_ARC	Chu_ARC		10
rs12407774	3	9	0	0	CHR1	40581960	rs12407774	G	A	98	0	1	0	0	CHS	PUR	CLM	CLM	CLM	CLM	CLM	CLM	PUR	PUR	PUR	PUR	PUR	PUR	PUR	CLM	PUR	CLM	CLM	CLM	CLM	CLM	CLM	CLM	CLM	CLM	PUR	CLM	CLM	CLM	CLM	CLM	CLM	CLM	CLM	CLM	PEL	PEL	PEL	PEL	PEL	PEL	PEL	PEL	PEL	PEL	PEL	PEL	PEL	PEL	PEL	PEL	PEL	PEL	PEL	PEL	PEL	PEL	PEL	PEL	PEL	PEL	PEL	PEL	PEL	PEL	PEL	PEL	PEL	PEL	PEL	PEL	MXL	MXL	MXL	MXL	MXL	MXL	MXL	MXL	MXL	MXL	MXL	MXL	MXL	MXL	MXL	MXL	MXL		Cac_AMR	Wic_AMR	Wic_AMR	Col_AMR	Wic_AMR	Cac_AMR		7
rs139646357	3	9	0	0	CHR1	40646271	rs139646357	G	A	99	0	0	0	0	PUR	CLM	CLM	CLM	CLM	CLM	CLM	PUR	PUR	PUR	PUR	PUR	PUR	PUR	CLM	PUR	CLM	CLM	CLM	CLM	CLM	CLM	CLM	CLM	CLM	PUR	CLM	CLM	CLM	CLM	CLM	CLM	CLM	CLM	CLM	PEL	PEL	PEL	PEL	PEL	PEL	PEL	PEL	PEL	PEL	PEL	PEL	PEL	PEL	PEL	PEL	PEL	PEL	PEL	PEL	PEL	PEL	PEL	PEL	PEL	PEL	PEL	PEL	PEL	PEL	PEL	PEL	PEL	PEL	PEL	MXL	MXL	MXL	MXL	MXL	MXL	MXL	MXL	MXL	MXL	MXL	MXL	MXL	MXL	MXL	MXL	MXL	MXL		Cac_AMR	Wic_AMR	Wic_AMR	Col_AMR	Wic_AMR	Cac_AMR		7
rs12405270	5	10	0	0	CHR1	40842600	rs12405270	T	G	115	0	1	0	0	PUR	CHS	PUR	PUR	PUR	PUR	CLM	CLM	CLM	CLM	CLM	CLM	CLM	PUR	PUR	PUR	PUR	PUR	PUR	PUR	PUR	CLM	CLM	PUR	PUR	CLM	CLM	CLM	CLM	CLM	CLM	CLM	CLM	CLM	PUR	CLM	CLM	CLM	CLM	CLM	CLM	CLM	CLM	CLM	CLM	PEL	PEL	PEL	PEL	PEL	PEL	PEL	PEL	PEL	PEL	PEL	PEL	PEL	PEL	PEL	PEL	PEL	PEL	PEL	PEL	PEL	PEL	PEL	PEL	PEL	PEL	PEL	PEL	PEL	PEL	PEL	PEL	PEL	PEL	PEL	PEL	PEL	PEL	MXL	MXL	MXL	MXL	MXL	MXL	MXL	MXL	MXL	MXL	MXL	MXL	MXL	MXL	MXL	MXL	MXL	MXL	MXL	MXL	MXL	MXL		Cac_AMR	Wic_AMR	Wic_AMR	Wic_AMR	Col_AMR	Wic_AMR	Cac_AMR		9
rs149851644	3	12	0	0	CHR1	40929654	rs149851644	C	T	125	0	0	0	0	PUR	PUR	PUR	PUR	PUR	PUR	CLM	CLM	CLM	CLM	CLM	CLM	CLM	PUR	PUR	PUR	PUR	PUR	PUR	PUR	PUR	CLM	CLM	CLM	PUR	PUR	CLM	CLM	CLM	CLM	CLM	CLM	CLM	CLM	CLM	CLM	PUR	CLM	CLM	CLM	CLM	CLM	CLM	CLM	CLM	CLM	CLM	CLM	CLM	PEL	PEL	PEL	PEL	PEL	PEL	PEL	PEL	PEL	PEL	PEL	PEL	PEL	PEL	PEL	PEL	PEL	PEL	PEL	PEL	PEL	PEL	PEL	PEL	PEL	PEL	PEL	PEL	PEL	PEL	PEL	PEL	PEL	PEL	PEL	PEL	PEL	PEL	PEL	PEL	MXL	MXL	MXL	MXL	MXL	MXL	MXL	MXL	MXL	MXL	MXL	MXL	MXL	MXL	MXL	MXL	MXL	MXL	MXL	MXL	MXL		Cac_AMR	Cac_AMR	Wic_AMR	Wic_AMR	Wic_AMR	Col_AMR	Wic_AMR		9
rs148296562	3	12	0	0	CHR1	40930200	rs148296562	T	C	126	0	0	0	0	PUR	PUR	PUR	PUR	PUR	PUR	CLM	CLM	CLM	CLM	CLM	CLM	CLM	PUR	PUR	PUR	PUR	PUR	PUR	PUR	PUR	CLM	CLM	CLM	PUR	PUR	CLM	CLM	CLM	CLM	CLM	CLM	CLM	CLM	CLM	CLM	PUR	CLM	CLM	CLM	CLM	CLM	CLM	CLM	CLM	CLM	CLM	CLM	CLM	PEL	PEL	PEL	PEL	PEL	PEL	PEL	PEL	PEL	PEL	PEL	PEL	PEL	PEL	PEL	PEL	PEL	PEL	PEL	PEL	PEL	PEL	PEL	PEL	PEL	PEL	PEL	PEL	PEL	PEL	PEL	PEL	PEL	PEL	PEL	PEL	PEL	PEL	PEL	PEL	PEL	MXL	MXL	MXL	MXL	MXL	MXL	MXL	MXL	MXL	MXL	MXL	MXL	MXL	MXL	MXL	MXL	MXL	MXL	MXL	MXL	MXL		Cac_AMR	Cac_AMR	Wic_AMR	Wic_AMR	Wic_AMR	Col_AMR	Wic_AMR		9
rs140768959	3	9	0	0	CHR1	41219183	rs140768959	G	A	121	0	1	0	0	PUR	PUR	PUR	PUR	PUR	PUR	PUR	CLM	CLM	CLM	CLM	CLM	CLM	CLM	PUR	PUR	PUR	PUR	PUR	CLM	CLM	PUR	PUR	CLM	CLM	CLM	CLM	CLM	CLM	CLM	CLM	CLM	CLM	CLM	CLM	PUR	CLM	CLM	CLM	CLM	CLM	CLM	CLM	CLM	CLM	CLM	CLM	CLM	CLM	CLM	PEL	PEL	PEL	PEL	PEL	PEL	PEL	PEL	PEL	PEL	PEL	PEL	PEL	PEL	PEL	PEL	PEL	PEL	PEL	PEL	PEL	PEL	PEL	PEL	PEL	PEL	PEL	PEL	PEL	PEL	PEL	PEL	PEL	PEL	PEL	PEL	CHB	ASW	MXL	MXL	MXL	MXL	MXL	MXL	MXL	MXL	MXL	MXL	MXL	MXL	MXL	MXL	MXL	MXL	MXL	MXL	MXL	MXL	MXL	MXL	MXL	ASW		Cac_AMR	Cac_AMR	Wic_AMR	Wic_AMR	Wic_AMR	Col_AMR	Wic_AMR	Cac_AMR		12
rs142781709	9	9	5	0	CHR1	41265948	rs142781709	C	G	129	0	0	0	1	PUR	PUR	PUR	PUR	PUR	PUR	PUR	PUR	PUR	CLM	CLM	CLM	CLM	CLM	CLM	CLM	CLM	PUR	PUR	PUR	PUR	CLM	CLM	CLM	PUR	PUR	CLM	CLM	CLM	CLM	CLM	CLM	CLM	CLM	CLM	CLM	CLM	CLM	CLM	CLM	CLM	CLM	CLM	CLM	CLM	CLM	CLM	CLM	CLM	CLM	CLM	CLM	CLM	CLM	PEL	PEL	PEL	PEL	PEL	PEL	PEL	PEL	PEL	PEL	PEL	PEL	PEL	PEL	PEL	PEL	PEL	PEL	PEL	PEL	PEL	PEL	PEL	PEL	PEL	PEL	PEL	PEL	PEL	PEL	PEL	PEL	PEL	PEL	PEL	PEL	PEL	PEL	BEB	ASW	MXL	MXL	MXL	MXL	MXL	MXL	MXL	MXL	MXL	MXL	MXL	MXL	MXL	MXL	MXL	MXL	MXL	MXL	MXL	MXL	MXL	MXL	MXL	MXL	MXL	ASW		Cac_AMR	Cac_AMR	Wic_AMR	Wic_AMR	Col_AMR	Wic_AMR	Cac_AMR	Kor_ARC	Kor_ARC	Esk_ARC	Kor_ARC	Kor_ARC	Kor_ARC		9
rs146195807	11	14	4	0	CHR1	41334576	rs146195807	C	A	134	0	0	0	0	PUR	PUR	PUR	PUR	CLM	CLM	CLM	CLM	CLM	CLM	PUR	PUR	PUR	PUR	CLM	CLM	CLM	PUR	CLM	CLM	CLM	CLM	CLM	CLM	CLM	CLM	CLM	CLM	CLM	CLM	PUR	CLM	CLM	CLM	CLM	CLM	CLM	CLM	CLM	CLM	CLM	CLM	CLM	CLM	CLM	CLM	CLM	CLM	PEL	PEL	PEL	PEL	PEL	PEL	PEL	PEL	PEL	PEL	PEL	PEL	PEL	PEL	PEL	PEL	PEL	PEL	PEL	PEL	PEL	PEL	PEL	PEL	PEL	PEL	PEL	PEL	PEL	PEL	PEL	PEL	PEL	PEL	PEL	PEL	PEL	PEL	PEL	PEL	PEL	PEL	PEL	PEL	PEL	ASW	MXL	MXL	MXL	MXL	MXL	MXL	MXL	MXL	MXL	MXL	MXL	MXL	MXL	MXL	MXL	MXL	MXL	MXL	MXL	MXL	MXL	MXL	MXL	MXL	ASW		Cac_AMR	Cac_AMR	Cac_AMR	Wic_AMR	Wic_AMR	Wic_AMR	Col_AMR	Col_AMR	Col_AMR	Col_AMR	Wic_AMR	Esk_ARC		14
rs149434289	9	6	2	0	CHR1	42146507	rs149434289	C	T	125	0	1	0	0	PUR	PUR	PUR	PUR	PUR	CLM	CLM	CLM	CLM	CLM	CLM	CLM	CLM	CLM	PUR	PUR	PUR	PUR	PUR	PUR	PUR	CLM	CLM	CLM	CLM	PUR	PUR	CLM	CLM	CLM	CLM	CLM	CLM	CLM	CLM	CLM	CLM	PUR	CLM	CLM	CLM	CLM	CLM	CLM	CLM	CLM	CLM	CLM	PEL	PEL	PEL	PEL	PEL	PEL	PEL	PEL	PEL	PEL	PEL	PEL	PEL	PEL	PEL	PEL	PEL	PEL	PEL	PEL	PEL	PEL	PEL	PEL	PEL	PEL	PEL	PEL	PEL	PEL	PEL	PEL	PEL	PEL	PEL	PEL	PEL	PEL	PEL	PEL	PEL	PEL	PEL	PEL	PEL	JPT	MXL	MXL	MXL	MXL	MXL	MXL	MXL	MXL	MXL	MXL	MXL	MXL	MXL	MXL	MXL	MXL	MXL	ASW	ASW		Cac_AMR	Cac_AMR	Wic_AMR	Wic_AMR	Wic_AMR	Col_AMR	Kor_ARC	Esk_ARC	Esk_ARC	Kor_ARC	Kor_ARC		7
rs193002497	6	6	2	0	CHR1	42415313	rs193002497	G	A	96	0	0	0	0	PUR	PUR	PUR	PUR	CLM	CLM	CLM	CLM	CLM	CLM	PUR	PUR	PUR	PUR	PUR	PUR	CLM	CLM	CLM	PUR	PUR	CLM	CLM	CLM	CLM	CLM	CLM	CLM	CLM	CLM	PUR	CLM	CLM	CLM	CLM	CLM	CLM	CLM	CLM	PEL	PEL	PEL	PEL	PEL	PEL	PEL	PEL	PEL	PEL	PEL	PEL	PEL	PEL	PEL	PEL	PEL	PEL	PEL	PEL	PEL	PEL	PEL	PEL	PEL	PEL	PEL	PEL	PEL	PEL	PEL	PEL	PEL	MXL	MXL	MXL	MXL	MXL	MXL	MXL	MXL	MXL	MXL	MXL	MXL	MXL	MXL	ASW	ASW	ASW		Cac_AMR	Wic_AMR	Wic_AMR	Col_AMR	Wic_AMR		5
rs10493103	6	6	3	0	CHR1	42473368	rs10493103	A	G	107	0	1	0	0	PUR	PUR	PUR	PUR	CLM	CLM	CLM	CLM	CLM	CLM	PUR	PUR	PUR	PUR	PUR	PUR	PUR	CLM	CLM	CLM	CLM	CLM	PUR	PUR	CLM	CLM	CLM	CLM	CLM	CLM	CLM	CLM	CLM	CLM	CLM	PUR	CLM	CLM	CLM	CLM	CLM	CLM	CLM	CLM	CLM	CLM	PEL	PEL	PEL	PEL	PEL	PEL	PEL	PEL	PEL	PEL	PEL	PEL	PEL	PEL	PEL	PEL	PEL	PEL	PEL	PEL	PEL	PEL	PEL	PEL	PEL	PEL	PEL	PEL	PEL	PEL	PEL	PEL	PEL	PEL	JPT	MXL	MXL	MXL	MXL	MXL	MXL	MXL	MXL	MXL	MXL	MXL	MXL	MXL	MXL	MXL	MXL	ASW	ASW	ASW		Cac_AMR	Wic_AMR	Wic_AMR	Wic_AMR	Col_AMR	Wic_AMR	Kor_ARC	Esk_ARC	Kor_ARC	Kor_ARC		8
rs184721912	3	6	4	0	CHR1	43397234	rs184721912	C	T	75	0	0	0	0	PUR	PUR	PUR	CLM	CLM	CLM	CLM	PUR	PUR	PUR	PUR	PUR	PUR	CLM	PUR	PUR	CLM	CLM	CLM	CLM	CLM	CLM	CLM	CLM	CLM	PUR	CLM	CLM	CLM	CLM	CLM	CLM	CLM	PEL	PEL	PEL	PEL	PEL	PEL	PEL	PEL	PEL	PEL	PEL	PEL	PEL	PEL	PEL	PEL	PEL	PEL	PEL	PEL	PEL	PEL	PEL	PEL	PEL	PEL	PEL	PEL	PEL	PEL	MXL	MXL	MXL	MXL	MXL	MXL	MXL	MXL	ASW	ASW		Cac_AMR	Cac_AMR	Wic_AMR	Wic_AMR	Col_AMR	Col_AMR	Wic_AMR	Cac_AMR	Kor_ARC	Esk_ARC	Esk_ARC	Esk_ARC	Chu_ARC	Chu_ARC		8
rs182060925	4	8	2	0	CHR1	43983586	rs182060925	C	G	69	0	0	0	0	PUR	PUR	PUR	PUR	PUR	PUR	CLM	CLM	CLM	CLM	CLM	CLM	PUR	CLM	PUR	CLM	CLM	CLM	CLM	CLM	PUR	CLM	CLM	CLM	CLM	CLM	CLM	PEL	PEL	PEL	PEL	PEL	PEL	PEL	PEL	PEL	PEL	PEL	PEL	PEL	PEL	PEL	PEL	PEL	PEL	PEL	PEL	PEL	PEL	PEL	PEL	PEL	PEL	PEL	PEL	PEL	PEL	PEL	MXL	MXL	MXL	MXL	MXL	ASW		Cac_AMR	Wic_AMR	Wic_AMR	Col_AMR	Col_AMR	Col_AMR	Wic_AMR	Cac_AMR	Kor_ARC	Kor_ARC	Kor_ARC		10
rs182073030	4	7	2	0	CHR1	44022829	rs182073030	G	C	71	0	0	0	0	PUR	PUR	PUR	PUR	PUR	PUR	CLM	CLM	CLM	CLM	PUR	PUR	CLM	PUR	CLM	CLM	CLM	CLM	CLM	CLM	CLM	PUR	CLM	CLM	CLM	CLM	CLM	CLM	CLM	PEL	PEL	PEL	PEL	PEL	PEL	PEL	PEL	PEL	PEL	PEL	PEL	PEL	PEL	PEL	PEL	PEL	PEL	PEL	PEL	PEL	PEL	PEL	PEL	PEL	PEL	PEL	PEL	PEL	MXL	MXL	MXL	MXL	MXL	ASW		Cac_AMR	Wic_AMR	Col_AMR	Col_AMR	Col_AMR	Wic_AMR	Cac_AMR	Kor_ARC	Kor_ARC	Kor_ARC		8
rs187606949	4	7	0	0	CHR1	44187463	rs187606949	G	A	70	0	0	0	0	PUR	PUR	PUR	PUR	PUR	PUR	PUR	CLM	CLM	CLM	PUR	PUR	PUR	PUR	CLM	PUR	PUR	CLM	CLM	CLM	CLM	CLM	PUR	CLM	CLM	CLM	CLM	CLM	CLM	CLM	CLM	PEL	PEL	PEL	PEL	PEL	PEL	PEL	PEL	PEL	PEL	PEL	PEL	PEL	PEL	PEL	PEL	PEL	PEL	PEL	PEL	PEL	PEL	PEL	PEL	PEL	PEL	PEL	PEL	MXL	MXL	MXL	MXL	MXL	MXL	ASW		Cac_AMR	Col_AMR	Cac_AMR		4
rs188034874	4	7	0	0	CHR1	44302328	rs188034874	G	A	78	1	0	0	1	GBR	PUR	PUR	PUR	PUR	PUR	PUR	PUR	CLM	CLM	CLM	CLM	PUR	PUR	PUR	PUR	CLM	PUR	PUR	CLM	CLM	CLM	CLM	CLM	CLM	CLM	PUR	CLM	CLM	CLM	CLM	CLM	CLM	CLM	CLM	CLM	PEL	PEL	PEL	PEL	PEL	PEL	PEL	PEL	PEL	PEL	PEL	PEL	PEL	PEL	PEL	PEL	PEL	PEL	PEL	PEL	PEL	PEL	PEL	PEL	PEL	PEL	PEL	PEL	PEL	STU	MXL	MXL	MXL	MXL	MXL	MXL	ASW		Cac_AMR	Cac_AMR	Col_AMR	Cac_AMR		5
rs2231279	4	7	0	0	CHR1	44446335	rs2231279	C	G	81	0	0	0	0	PUR	PUR	PUR	PUR	PUR	PUR	PUR	CLM	CLM	CLM	CLM	PUR	PUR	PUR	PUR	CLM	PUR	PUR	CLM	CLM	CLM	CLM	CLM	CLM	CLM	CLM	CLM	PUR	CLM	CLM	CLM	CLM	CLM	CLM	CLM	CLM	CLM	PEL	PEL	PEL	PEL	PEL	PEL	PEL	PEL	PEL	PEL	PEL	PEL	PEL	PEL	PEL	PEL	PEL	PEL	PEL	PEL	PEL	PEL	PEL	PEL	PEL	PEL	PEL	PEL	MXL	MXL	MXL	MXL	MXL	MXL	MXL	ASW		Cac_AMR	Cac_AMR	Col_AMR	Cac_AMR		5
rs192075090	4	6	1	0	CHR1	44694476	rs192075090	G	A	62	0	1	0	0	CHS	CLM	CLM	CLM	CLM	PUR	PUR	PUR	CLM	CLM	CLM	CLM	CLM	CLM	CLM	CLM	CLM	CLM	CLM	CLM	CLM	CLM	CLM	PEL	PEL	PEL	PEL	PEL	PEL	PEL	PEL	PEL	PEL	PEL	PEL	PEL	PEL	PEL	PEL	PEL	PEL	PEL	PEL	PEL	PEL	MXL	MXL	MXL	MXL	MXL	MXL	MXL	MXL	MXL	MXL	MXL	MXL	MXL	MXL		Cac_AMR	Cac_AMR	Cac_AMR	Wic_AMR	Wic_AMR	Col_AMR	Wic_AMR		7
rs148620104	4	9	2	0	CHR1	45806768	rs148620104	T	G	94	0	0	0	0	PUR	PUR	PUR	CLM	CLM	CLM	PUR	PUR	PUR	CLM	CLM	PUR	CLM	CLM	CLM	CLM	CLM	PUR	CLM	CLM	CLM	CLM	CLM	PEL	PEL	PEL	PEL	PEL	PEL	PEL	PEL	PEL	PEL	PEL	PEL	PEL	PEL	PEL	PEL	PEL	PEL	PEL	PEL	PEL	PEL	PEL	PEL	PEL	PEL	PEL	PEL	PEL	PEL	PEL	PEL	PEL	PEL	PEL	PEL	PEL	PEL	PEL	PEL	PEL	MXL	MXL	MXL	MXL	MXL	MXL	MXL	MXL	MXL	MXL	MXL	MXL	MXL	MXL	MXL	MXL	MXL	MXL	MXL	MXL	MXL	MXL		Ish_CAS	Cac_AMR	Wic_AMR	Wic_AMR	Col_AMR	Col_AMR	Wic_AMR	Cac_AMR	Kor_ARC		8
rs142719318	4	8	0	0	CHR1	49161410	rs142719318	G	C	70	0	0	0	0	PUR	PUR	PUR	PUR	PUR	PUR	CLM	PUR	PUR	CLM	CLM	CLM	CLM	CLM	PUR	CLM	CLM	CLM	CLM	CLM	CLM	CLM	PEL	PEL	PEL	PEL	PEL	PEL	PEL	PEL	PEL	PEL	PEL	PEL	PEL	PEL	PEL	PEL	PEL	PEL	PEL	PEL	PEL	PEL	PEL	PEL	PEL	PEL	PEL	PEL	PEL	PEL	MXL	MXL	MXL	MXL	MXL	MXL	MXL	MXL	MXL	MXL	MXL	MXL	MXL	MXL	MXL	ASW		Cac_AMR	Cac_AMR	Wic_AMR	Wic_AMR	Wic_AMR	Col_AMR	Wic_AMR	Cac_AMR		11
rs141201590	6	9	0	0	CHR1	49483096	rs141201590	G	T	84	0	0	0	0	PUR	PUR	PUR	PUR	PUR	CLM	CLM	PUR	PUR	CLM	CLM	CLM	CLM	CLM	CLM	CLM	CLM	CLM	PUR	CLM	CLM	CLM	CLM	CLM	PEL	PEL	PEL	PEL	PEL	PEL	PEL	PEL	PEL	PEL	PEL	PEL	PEL	PEL	PEL	PEL	PEL	PEL	PEL	PEL	PEL	PEL	PEL	PEL	PEL	PEL	PEL	PEL	PEL	PEL	PEL	PEL	PEL	MXL	MXL	MXL	MXL	MXL	MXL	MXL	MXL	MXL	MXL	MXL	MXL	MXL	MXL	MXL	MXL	MXL	ASW		Cac_AMR	Cac_AMR	Cac_AMR	Cac_AMR	Wic_AMR	Wic_AMR	Wic_AMR	Col_AMR	Wic_AMR	Cac_AMR		12
rs141135859	5	12	1	0	CHR1	52183891	rs141135859	C	T	105	0	1	0	1	PUR	PUR	CLM	CLM	CLM	CLM	CLM	PUR	PUR	PUR	PUR	PUR	CLM	CLM	PUR	PUR	PUR	CLM	CLM	CLM	CLM	CLM	CLM	CLM	CLM	CLM	CLM	CLM	PEL	PEL	PEL	PEL	PEL	PEL	PEL	PEL	PEL	PEL	PEL	PEL	PEL	PEL	PEL	PEL	PEL	PEL	PEL	PEL	PEL	PEL	PEL	PEL	PEL	PEL	PEL	PEL	CDX	PEL	PEL	PEL	PEL	PEL	PEL	PEL	PEL	PEL	PEL	PEL	PEL	PEL	PEL	PEL	PEL	BEB	MXL	MXL	MXL	MXL	MXL	MXL	MXL	MXL	MXL	MXL	MXL	MXL	MXL	MXL	MXL	MXL	MXL	MXL	MXL	MXL		Chu_ARC	Chu_ARC	Cac_AMR	Cac_AMR	Cac_AMR	Wic_AMR	Wic_AMR	Col_AMR	Col_AMR	Wic_AMR	Cac_AMR		9
rs187209153	7	13	2	0	CHR1	52366568	rs187209153	C	T	106	0	0	0	1	PUR	PUR	PUR	CLM	CLM	CLM	CLM	CLM	CLM	PUR	PUR	PUR	PUR	PUR	CLM	CLM	PUR	PUR	PUR	CLM	CLM	CLM	CLM	PUR	CLM	CLM	CLM	CLM	CLM	CLM	PEL	PEL	PEL	PEL	PEL	PEL	PEL	PEL	PEL	PEL	PEL	PEL	PEL	PEL	PEL	PEL	PEL	PEL	PEL	PEL	PEL	PEL	PEL	PEL	PEL	PEL	PEL	PEL	PEL	PEL	PEL	PEL	PEL	PEL	PEL	PEL	PEL	PEL	PEL	PEL	PEL	PEL	PEL	PEL	STU	MXL	MXL	MXL	MXL	MXL	MXL	MXL	MXL	MXL	MXL	MXL	MXL	MXL	MXL	MXL	MXL		Chu_ARC	Chu_ARC	Cac_AMR	Cac_AMR	Cac_AMR	Wic_AMR	Wic_AMR	Col_AMR	Col_AMR	Wic_AMR	Cac_AMR	Chu_ARC	Kor_ARC		10
rs140175683	7	13	2	0	CHR1	52420451	rs140175683	C	A	104	0	0	0	0	PUR	PUR	PUR	CLM	CLM	CLM	CLM	CLM	CLM	PUR	PUR	PUR	PUR	PUR	CLM	CLM	PUR	PUR	CLM	CLM	CLM	PUR	CLM	CLM	CLM	CLM	CLM	CLM	CLM	PEL	PEL	PEL	PEL	PEL	PEL	PEL	PEL	PEL	PEL	PEL	PEL	PEL	PEL	PEL	PEL	PEL	PEL	PEL	PEL	PEL	PEL	PEL	PEL	PEL	PEL	PEL	PEL	PEL	PEL	PEL	PEL	PEL	PEL	PEL	PEL	PEL	PEL	PEL	PEL	PEL	PEL	PEL	PEL	PEL	MXL	MXL	MXL	MXL	MXL	MXL	MXL	MXL	MXL	MXL	MXL	MXL	MXL	MXL	MXL	MXL		Cac_AMR	Cac_AMR	Cac_AMR	Wic_AMR	Wic_AMR	Col_AMR	Col_AMR	Wic_AMR	Cac_AMR	Chu_ARC	Kor_ARC		9
rs189994188	7	12	2	0	CHR1	52763899	rs189994188	C	A	102	0	0	0	0	PUR	PUR	PUR	PUR	PUR	PUR	CLM	CLM	CLM	CLM	CLM	PUR	PUR	PUR	PUR	PUR	CLM	CLM	PUR	PUR	CLM	CLM	CLM	CLM	CLM	PUR	CLM	CLM	CLM	CLM	CLM	CLM	PEL	PEL	PEL	PEL	PEL	PEL	PEL	PEL	PEL	PEL	PEL	PEL	PEL	PEL	PEL	PEL	PEL	PEL	PEL	PEL	PEL	PEL	PEL	PEL	PEL	PEL	PEL	PEL	PEL	PEL	PEL	PEL	PEL	PEL	PEL	PEL	PEL	PEL	PEL	PEL	PEL	PEL	PEL	MXL	MXL	MXL	MXL	MXL	MXL	MXL	MXL	MXL	MXL	MXL	MXL		Cac_AMR	Cac_AMR	Cac_AMR	Wic_AMR	Wic_AMR	Col_AMR	Col_AMR	Wic_AMR	Chu_ARC	Kor_ARC		8
rs181521660	7	12	2	0	CHR1	52789980	rs181521660	A	G	102	0	0	0	0	PUR	PUR	PUR	PUR	PUR	PUR	CLM	CLM	CLM	CLM	CLM	PUR	PUR	PUR	PUR	PUR	CLM	CLM	PUR	CLM	CLM	CLM	CLM	CLM	PUR	CLM	CLM	CLM	CLM	CLM	CLM	CLM	PEL	PEL	PEL	PEL	PEL	PEL	PEL	PEL	PEL	PEL	PEL	PEL	PEL	PEL	PEL	PEL	PEL	PEL	PEL	PEL	PEL	PEL	PEL	PEL	PEL	PEL	PEL	PEL	PEL	PEL	PEL	PEL	PEL	PEL	PEL	PEL	PEL	PEL	PEL	PEL	PEL	PEL	PEL	MXL	MXL	MXL	MXL	MXL	MXL	MXL	MXL	MXL	MXL	MXL	MXL		Cac_AMR	Cac_AMR	Cac_AMR	Wic_AMR	Wic_AMR	Col_AMR	Col_AMR	Wic_AMR	Chu_ARC	Kor_ARC		8
rs141136091	7	11	2	0	CHR1	52950343	rs141136091	A	T	108	0	0	0	0	PUR	PUR	PUR	PUR	PUR	PUR	CLM	CLM	CLM	CLM	CLM	CLM	PUR	PUR	PUR	PUR	PUR	CLM	CLM	PUR	CLM	CLM	CLM	CLM	CLM	CLM	PUR	CLM	CLM	CLM	CLM	CLM	CLM	CLM	PEL	PEL	PEL	PEL	PEL	PEL	PEL	PEL	PEL	PEL	PEL	PEL	PEL	PEL	PEL	PEL	PEL	PEL	PEL	PEL	PEL	PEL	PEL	PEL	PEL	PEL	PEL	PEL	PEL	PEL	PEL	PEL	PEL	PEL	PEL	PEL	PEL	PEL	PEL	PEL	PEL	PEL	PEL	PEL	PEL	MXL	MXL	MXL	MXL	MXL	MXL	MXL	MXL	MXL	MXL	MXL	MXL	MXL	MXL		Cac_AMR	Cac_AMR	Cac_AMR	Wic_AMR	Wic_AMR	Col_AMR	Col_AMR	Wic_AMR	Chu_ARC	Kor_ARC		8
rs145682935	14	15	5	0	CHR1	53125880	rs145682935	A	G	184	0	1	0	1	PUR	PUR	PUR	PUR	PUR	CLM	CLM	CLM	CLM	CLM	CLM	PUR	PUR	PUR	PUR	PUR	PUR	PUR	PUR	CLM	CLM	CLM	CLM	CLM	PUR	PUR	CLM	CLM	CLM	CLM	CLM	CLM	CLM	CLM	CLM	PUR	PUR	CLM	CLM	CLM	CLM	CLM	CLM	CLM	CLM	CLM	CLM	CLM	CLM	CLM	PEL	PEL	PEL	PEL	PEL	PEL	PEL	PEL	PEL	PEL	PEL	PEL	PEL	PEL	PEL	PEL	PEL	PEL	PEL	PEL	PEL	PEL	PEL	PEL	PEL	PEL	PEL	PEL	PEL	PEL	PEL	PEL	PEL	PEL	PEL	PEL	PEL	PEL	PEL	PEL	PEL	PEL	PEL	PEL	PEL	PEL	PEL	PEL	PEL	PEL	PEL	PEL	PEL	PEL	PEL	PEL	PEL	PEL	PEL	PEL	PEL	PEL	PEL	PEL	PEL	PEL	PEL	PEL	PEL	PJL	CHB	MXL	MXL	MXL	MXL	MXL	MXL	MXL	MXL	MXL	MXL	MXL	MXL	MXL	MXL	MXL	MXL	MXL	MXL	MXL	MXL	MXL	MXL	MXL	MXL		Cac_AMR	Cac_AMR	Cac_AMR	Wic_AMR	Wic_AMR	Wic_AMR	Col_AMR	Col_AMR	Col_AMR	Col_AMR	Wic_AMR	Cac_AMR	Esk_ARC	Chu_ARC	Kor_ARC		20
rs182133457	5	10	2	0	CHR1	53391236	rs182133457	G	A	94	0	0	0	0	PUR	CLM	CLM	CLM	CLM	CLM	PUR	PUR	PUR	PUR	PUR	PUR	PUR	CLM	CLM	CLM	CLM	CLM	CLM	PUR	CLM	CLM	CLM	CLM	CLM	CLM	CLM	PEL	PEL	PEL	PEL	PEL	PEL	PEL	PEL	PEL	PEL	PEL	PEL	PEL	PEL	PEL	PEL	PEL	PEL	PEL	PEL	PEL	PEL	PEL	PEL	PEL	PEL	PEL	PEL	PEL	PEL	PEL	PEL	PEL	PEL	PEL	PEL	PEL	PEL	PEL	PEL	PEL	PEL	PEL	PEL	PEL	PEL	MXL	MXL	MXL	MXL	MXL	MXL	MXL	MXL	MXL	MXL	MXL	MXL		Cac_AMR	Cac_AMR	Cac_AMR	Wic_AMR	Col_AMR	Col_AMR	Cac_AMR	Chu_ARC	Kor_ARC		8
rs189211280	5	13	1	0	CHR1	53556086	rs189211280	C	T	102	0	0	0	0	PUR	CLM	CLM	CLM	CLM	CLM	PUR	PUR	PUR	PUR	CLM	CLM	CLM	CLM	CLM	CLM	CLM	PUR	CLM	CLM	CLM	CLM	CLM	CLM	CLM	CLM	CLM	PEL	PEL	PEL	PEL	PEL	PEL	PEL	PEL	PEL	PEL	PEL	PEL	PEL	PEL	PEL	PEL	PEL	PEL	PEL	PEL	PEL	PEL	PEL	PEL	PEL	PEL	PEL	PEL	PEL	PEL	PEL	PEL	PEL	PEL	PEL	PEL	PEL	PEL	PEL	PEL	PEL	PEL	PEL	PEL	PEL	PEL	PEL	PEL	MXL	MXL	MXL	MXL	MXL	MXL	MXL	MXL	MXL	MXL	MXL	MXL	MXL	MXL		Chu_ARC	Chu_ARC	Cac_AMR	Cac_AMR	Cac_AMR	Cac_AMR	Wic_AMR	Col_AMR	Col_AMR	Cac_AMR	Chu_ARC	Kor_ARC		10
rs186624754	9	17	2	0	CHR1	53624852	rs186624754	T	C	170	0	0	0	0	PUR	PUR	PUR	PUR	PUR	CLM	CLM	CLM	CLM	CLM	PUR	PUR	PUR	PUR	PUR	PUR	CLM	CLM	CLM	CLM	PUR	CLM	CLM	CLM	CLM	CLM	CLM	CLM	CLM	CLM	PUR	PUR	CLM	CLM	CLM	CLM	CLM	CLM	CLM	CLM	CLM	CLM	CLM	CLM	CLM	CLM	PEL	PEL	PEL	PEL	PEL	PEL	PEL	PEL	PEL	PEL	PEL	PEL	PEL	PEL	PEL	PEL	PEL	PEL	PEL	PEL	PEL	PEL	PEL	PEL	PEL	PEL	PEL	PEL	PEL	PEL	PEL	PEL	PEL	PEL	PEL	PEL	PEL	PEL	PEL	PEL	PEL	PEL	PEL	PEL	PEL	PEL	PEL	PEL	PEL	PEL	PEL	PEL	PEL	PEL	PEL	PEL	PEL	PEL	PEL	PEL	PEL	PEL	PEL	PEL	PEL	MXL	MXL	MXL	MXL	MXL	MXL	MXL	MXL	MXL	MXL	MXL	MXL	MXL	MXL	MXL	MXL	MXL	MXL	MXL	MXL		Chu_ARC	Chu_ARC	Cac_AMR	Cac_AMR	Cac_AMR	Cac_AMR	Wic_AMR	Wic_AMR	Col_AMR	Col_AMR	Col_AMR	Col_AMR	Wic_AMR	Cac_AMR	Esk_ARC	Chu_ARC	Kor_ARC		20
rs188698400	9	17	2	0	CHR1	53626773	rs188698400	G	A	170	0	0	0	0	PUR	PUR	PUR	PUR	PUR	CLM	CLM	CLM	CLM	CLM	PUR	PUR	PUR	PUR	PUR	PUR	CLM	CLM	CLM	CLM	PUR	CLM	CLM	CLM	CLM	CLM	CLM	CLM	CLM	CLM	PUR	PUR	CLM	CLM	CLM	CLM	CLM	CLM	CLM	CLM	CLM	CLM	CLM	CLM	CLM	CLM	PEL	PEL	PEL	PEL	PEL	PEL	PEL	PEL	PEL	PEL	PEL	PEL	PEL	PEL	PEL	PEL	PEL	PEL	PEL	PEL	PEL	PEL	PEL	PEL	PEL	PEL	PEL	PEL	PEL	PEL	PEL	PEL	PEL	PEL	PEL	PEL	PEL	PEL	PEL	PEL	PEL	PEL	PEL	PEL	PEL	PEL	PEL	PEL	PEL	PEL	PEL	PEL	PEL	PEL	PEL	PEL	PEL	PEL	PEL	PEL	PEL	PEL	PEL	PEL	PEL	MXL	MXL	MXL	MXL	MXL	MXL	MXL	MXL	MXL	MXL	MXL	MXL	MXL	MXL	MXL	MXL	MXL	MXL	MXL	MXL		Chu_ARC	Chu_ARC	Cac_AMR	Cac_AMR	Cac_AMR	Cac_AMR	Wic_AMR	Wic_AMR	Col_AMR	Col_AMR	Col_AMR	Col_AMR	Wic_AMR	Cac_AMR	Esk_ARC	Chu_ARC	Kor_ARC		20
rs184913214	6	9	0	0	CHR1	54941522	rs184913214	G	A	65	0	0	0	0	PUR	PUR	CLM	CLM	PUR	PUR	PUR	PUR	CLM	CLM	PUR	PUR	CLM	CLM	CLM	CLM	CLM	CLM	CLM	CLM	CLM	PEL	PEL	PEL	PEL	PEL	PEL	PEL	PEL	PEL	PEL	PEL	PEL	PEL	PEL	PEL	PEL	PEL	PEL	PEL	PEL	PEL	PEL	PEL	PEL	PEL	PEL	PEL	MXL	MXL	MXL	MXL	MXL	MXL	MXL	MXL		Cac_AMR	Wic_AMR	Wic_AMR	Wic_AMR	Col_AMR	Wic_AMR		8
rs142551250	10	10	2	0	CHR1	57207265	rs142551250	C	G	105	0	1	0	1	PUR	PUR	PUR	PUR	PUR	PUR	PUR	PUR	PUR	CLM	CLM	CLM	CLM	PUR	PUR	PUR	PUR	PUR	CLM	CLM	CLM	CLM	PUR	CLM	CLM	CLM	CLM	CLM	CLM	CLM	CLM	CLM	PUR	CLM	CLM	CLM	CLM	CLM	CLM	CLM	CLM	CLM	CLM	CLM	PEL	PEL	PEL	PEL	PEL	PEL	PEL	PEL	PEL	PEL	PEL	PEL	PEL	PEL	PEL	PEL	PEL	PEL	PEL	PEL	PEL	PEL	PEL	PEL	PEL	PEL	PEL	PEL	PEL	PEL	PEL	PEL	PEL	PEL	PEL	ITU	CHB	MXL	MXL	MXL	MXL	MXL	MXL	MXL	MXL	MXL	MXL	MXL	MXL	MXL	MXL	MXL	MXL	MXL	MXL	MXL	MXL	ASW		Cac_AMR	Col_AMR	Col_AMR	Col_AMR	Cac_AMR	Kor_ARC	Chu_ARC		6
rs181091613	5	11	1	0	CHR1	57272772	rs181091613	A	G	85	0	0	0	0	PUR	PUR	CLM	CLM	PUR	PUR	CLM	CLM	CLM	CLM	CLM	CLM	CLM	CLM	CLM	CLM	CLM	CLM	CLM	CLM	CLM	CLM	CLM	CLM	PEL	PEL	PEL	PEL	PEL	PEL	PEL	PEL	PEL	PEL	PEL	PEL	PEL	PEL	PEL	PEL	PEL	PEL	PEL	PEL	PEL	PEL	PEL	PEL	PEL	PEL	PEL	PEL	PEL	PEL	PEL	PEL	PEL	MXL	MXL	MXL	MXL	MXL	MXL	MXL	MXL	MXL	MXL	MXL	MXL	MXL	MXL	MXL	MXL	MXL	MXL	MXL	MXL	MXL		Cac_AMR	Wic_AMR	Col_AMR	Col_AMR	Cac_AMR	Chu_ARC		7
rs143523574	3	8	5	0	CHR1	57333304	rs143523574	C	T	69	1	0	0	0	PUR	PUR	PUR	PUR	PUR	CLM	CLM	PUR	PUR	PUR	PUR	CLM	CLM	CLM	CLM	CLM	CLM	CLM	CLM	CLM	CLM	CLM	CLM	CLM	CLM	CLM	CLM	CLM	CLM	CLM	CLM	CLM	CLM	PEL	PEL	PEL	PEL	PEL	PEL	PEL	PEL	PEL	PEL	PEL	PEL	PEL	PEL	PEL	PEL	PEL	PEL	PEL	PEL	PEL	PEL	PEL	MXL	MXL	MXL	MXL	MXL	MXL	MXL	MXL	MXL	MXL	ASW	TSI		Mor_EUR	Chu_ARC	Cac_AMR	Wic_AMR	Col_AMR	Col_AMR	Col_AMR	Wic_AMR	Kor_ARC	Esk_ARC	Esk_ARC	Chu_ARC		8
rs12403818	3	3	4	0	CHR1	60460437	rs12403818	C	G	63	0	0	0	0	PUR	PUR	PUR	PUR	PUR	PUR	PUR	PUR	PUR	PUR	PUR	PUR	PUR	CLM	CLM	CLM	CLM	CLM	PEL	PEL	PEL	PEL	PEL	PEL	PEL	PEL	PEL	PEL	PEL	PEL	PEL	PEL	PEL	PEL	PEL	PEL	PEL	PEL	PEL	PEL	MXL	MXL	MXL	MXL	MXL	MXL	MXL	MXL	MXL	MXL	MXL	MXL	MXL	MXL	MXL	MXL	MXL	MXL	MXL	MXL	ASW	ASW		Chu_ARC	Chu_ARC	Col_AMR	Col_AMR	Wic_AMR	Esk_ARC	Esk_ARC	Esk_ARC	Chu_ARC		4
rs748706	6	7	2	0	CHR1	60564479	rs748706	T	C	67	0	1	0	0	PUR	PUR	CLM	CLM	CLM	CLM	CLM	PUR	CLM	CLM	CLM	PUR	CLM	CLM	CLM	CLM	CLM	CLM	CLM	CLM	CLM	CLM	CLM	CLM	PEL	PEL	PEL	PEL	PEL	PEL	PEL	PEL	PEL	PEL	PEL	PEL	PEL	PEL	PEL	PEL	PEL	PEL	PEL	PEL	PEL	PEL	PEL	PEL	PEL	JPT	MXL	MXL	MXL	MXL	MXL	MXL	MXL	MXL	MXL	MXL	MXL	MXL		Cac_AMR	Cac_AMR	Cac_AMR	Col_AMR	Col_AMR	Chu_ARC		7
rs139605020	3	9	1	0	CHR1	63631212	rs139605020	T	A	71	0	0	0	0	PUR	PUR	PUR	CLM	CLM	PUR	CLM	CLM	CLM	CLM	CLM	CLM	PUR	PUR	CLM	CLM	CLM	CLM	CLM	CLM	CLM	CLM	PEL	PEL	PEL	PEL	PEL	PEL	PEL	PEL	PEL	PEL	PEL	PEL	PEL	PEL	PEL	PEL	PEL	PEL	PEL	PEL	PEL	PEL	PEL	PEL	PEL	PEL	PEL	PEL	MXL	MXL	MXL	MXL	MXL	MXL	MXL	MXL	MXL	MXL	MXL	MXL	MXL	MXL	MXL	MXL		Cac_AMR	Cac_AMR	Wic_AMR	Col_AMR	Col_AMR	Cac_AMR		10
rs141433248	3	10	4	0	CHR1	71407763	rs141433248	C	T	75	0	0	0	0	PUR	CLM	CLM	CLM	CLM	CLM	CLM	CLM	CLM	CLM	PEL	PEL	PEL	PEL	PEL	PEL	PEL	PEL	PEL	PEL	PEL	PEL	PEL	PEL	PEL	PEL	PEL	PEL	PEL	PEL	PEL	PEL	PEL	PEL	PEL	PEL	PEL	PEL	PEL	PEL	PEL	PEL	MXL	MXL	MXL	MXL	MXL	MXL	MXL	MXL	MXL	MXL	MXL	MXL	MXL	MXL	MXL	MXL	MXL	MXL	MXL	MXL	MXL	MXL	MXL	MXL	MXL	ASW		Chu_ARC	Tun_SIB	Kyr_CAS	Cac_AMR	Cac_AMR	Cac_AMR	Cac_AMR	Wic_AMR	Wic_AMR	Col_AMR	Kor_ARC	Kor_ARC	Esk_ARC	Esk_ARC	Chu_ARC	Chu_ARC	Bur_SIB	Kor_ARC		10
rs138090559	3	10	4	0	CHR1	71488290	rs138090559	A	C	76	0	0	0	0	CLM	CLM	CLM	CLM	CLM	CLM	CLM	CLM	PEL	PEL	PEL	PEL	PEL	PEL	PEL	PEL	PEL	PEL	PEL	PEL	PEL	PEL	PEL	PEL	PEL	PEL	PEL	PEL	PEL	PEL	PEL	PEL	PEL	PEL	PEL	PEL	PEL	PEL	PEL	PEL	PEL	PEL	PEL	PEL	PEL	MXL	MXL	MXL	MXL	MXL	MXL	MXL	MXL	MXL	MXL	MXL	MXL	MXL	MXL	MXL	MXL	MXL	MXL	MXL	MXL	MXL	MXL	MXL	ASW		Chu_ARC	Tun_SIB	Kyr_CAS	Cac_AMR	Cac_AMR	Cac_AMR	Cac_AMR	Wic_AMR	Wic_AMR	Col_AMR	Kor_ARC	Esk_ARC	Kor_ARC	Esk_ARC	Esk_ARC	Chu_ARC	Chu_ARC	Bur_SIB	Kor_ARC		10
rs181168984	3	10	4	0	CHR1	71490463	rs181168984	A	G	77	0	0	0	0	CLM	CLM	CLM	CLM	CLM	CLM	CLM	CLM	CLM	PEL	PEL	PEL	PEL	PEL	PEL	PEL	PEL	PEL	PEL	PEL	PEL	PEL	PEL	PEL	PEL	PEL	PEL	PEL	PEL	PEL	PEL	PEL	PEL	PEL	PEL	PEL	PEL	PEL	PEL	PEL	PEL	PEL	PEL	PEL	PEL	PEL	MXL	MXL	MXL	MXL	MXL	MXL	MXL	MXL	MXL	MXL	MXL	MXL	MXL	MXL	MXL	MXL	MXL	MXL	MXL	MXL	MXL	MXL	MXL	ASW		Chu_ARC	Tun_SIB	Kyr_CAS	Cac_AMR	Cac_AMR	Cac_AMR	Cac_AMR	Wic_AMR	Wic_AMR	Col_AMR	Kor_ARC	Esk_ARC	Kor_ARC	Esk_ARC	Esk_ARC	Chu_ARC	Chu_ARC	Bur_SIB	Kor_ARC		10
rs145703536	3	10	4	0	CHR1	71696390	rs145703536	G	A	75	0	0	0	0	PUR	CLM	CLM	CLM	CLM	PUR	CLM	CLM	CLM	CLM	CLM	PEL	PEL	PEL	PEL	PEL	PEL	PEL	PEL	PEL	PEL	PEL	PEL	PEL	PEL	PEL	PEL	PEL	PEL	PEL	PEL	PEL	PEL	PEL	PEL	PEL	PEL	PEL	PEL	PEL	PEL	PEL	PEL	PEL	PEL	PEL	MXL	MXL	MXL	MXL	MXL	MXL	MXL	MXL	MXL	MXL	MXL	MXL	MXL	MXL	MXL	MXL	MXL	MXL	MXL	MXL	MXL	MXL	MXL		Chu_ARC	Tun_SIB	Kyr_CAS	Cac_AMR	Cac_AMR	Cac_AMR	Cac_AMR	Wic_AMR	Wic_AMR	Kor_ARC	Esk_ARC	Kor_ARC	Esk_ARC	Esk_ARC	Chu_ARC	Chu_ARC	Bur_SIB	Kor_ARC		8
rs185592758	3	10	1	0	CHR1	71940355	rs185592758	T	C	80	0	0	0	0	PUR	CLM	CLM	CLM	CLM	CLM	CLM	CLM	CLM	PUR	CLM	CLM	PEL	PEL	PEL	PEL	PEL	PEL	PEL	PEL	PEL	PEL	PEL	PEL	PEL	PEL	PEL	PEL	PEL	PEL	PEL	PEL	PEL	PEL	PEL	PEL	PEL	PEL	PEL	PEL	PEL	PEL	PEL	PEL	PEL	PEL	PEL	MXL	MXL	MXL	MXL	MXL	MXL	MXL	MXL	MXL	MXL	MXL	MXL	MXL	MXL	MXL	MXL	MXL	MXL	MXL	MXL	MXL	MXL	MXL	MXL	MXL		Cac_AMR	Cac_AMR	Cac_AMR	Cac_AMR	Wic_AMR	Wic_AMR	Esk_ARC		8
rs143656640	3	10	1	0	CHR1	71948983	rs143656640	T	G	82	0	0	0	0	PUR	CLM	CLM	CLM	CLM	CLM	CLM	CLM	CLM	PUR	CLM	CLM	PEL	PEL	PEL	PEL	PEL	PEL	PEL	PEL	PEL	PEL	PEL	PEL	PEL	PEL	PEL	PEL	PEL	PEL	PEL	PEL	PEL	PEL	PEL	PEL	PEL	PEL	PEL	PEL	PEL	PEL	PEL	PEL	PEL	PEL	PEL	PEL	MXL	MXL	MXL	MXL	MXL	MXL	MXL	MXL	MXL	MXL	MXL	MXL	MXL	MXL	MXL	MXL	MXL	MXL	MXL	MXL	MXL	MXL	MXL	MXL	MXL	MXL		Cac_AMR	Cac_AMR	Cac_AMR	Cac_AMR	Wic_AMR	Wic_AMR	Esk_ARC		8
rs143137146	3	10	1	0	CHR1	71991123	rs143137146	A	T	76	0	0	0	0	CLM	CLM	CLM	CLM	CLM	CLM	CLM	CLM	CLM	PEL	PEL	PEL	PEL	PEL	PEL	PEL	PEL	PEL	PEL	PEL	PEL	PEL	PEL	PEL	PEL	PEL	PEL	PEL	PEL	PEL	PEL	PEL	PEL	PEL	PEL	PEL	PEL	PEL	PEL	PEL	PEL	PEL	PEL	PEL	PEL	PEL	MXL	MXL	MXL	MXL	MXL	MXL	MXL	MXL	MXL	MXL	MXL	MXL	MXL	MXL	MXL	MXL	MXL	MXL	MXL	MXL	MXL	MXL	MXL	MXL	ASW		Cac_AMR	Cac_AMR	Cac_AMR	Cac_AMR	Wic_AMR	Wic_AMR	Wic_AMR	Esk_ARC		10
rs1340475	4	3	1	0	CHR1	74477974	rs1340475	T	C	79	0	0	0	0	PUR	PUR	PUR	PUR	PUR	PUR	CLM	CLM	PUR	PUR	PUR	CLM	CLM	CLM	CLM	CLM	CLM	PUR	PUR	PUR	CLM	CLM	CLM	PEL	PEL	PEL	PEL	PEL	PEL	PEL	PEL	PEL	PEL	PEL	PEL	PEL	PEL	PEL	PEL	PEL	PEL	PEL	PEL	PEL	PEL	PEL	PEL	PEL	PEL	PEL	PEL	PEL	PEL	PEL	PEL	PEL	PEL	PEL	PEL	PEL	MXL	MXL	MXL	MXL	MXL	MXL	MXL	ASW		Cac_AMR	Wic_AMR	Col_AMR	Wic_AMR	Cac_AMR		7
rs187061590	4	3	1	0	CHR1	74637548	rs187061590	G	A	81	0	0	0	0	PUR	PUR	PUR	PUR	PUR	PUR	CLM	CLM	PUR	PUR	PUR	CLM	CLM	CLM	CLM	CLM	CLM	PUR	PUR	PUR	CLM	CLM	CLM	PEL	PEL	PEL	PEL	PEL	PEL	PEL	PEL	PEL	PEL	PEL	PEL	PEL	PEL	PEL	PEL	PEL	PEL	PEL	PEL	PEL	PEL	PEL	PEL	PEL	PEL	PEL	PEL	PEL	PEL	PEL	PEL	PEL	PEL	PEL	PEL	PEL	PEL	MXL	MXL	MXL	MXL	MXL	MXL	MXL	MXL	ASW		Cac_AMR	Wic_AMR	Col_AMR	Wic_AMR	Cac_AMR		7
rs5015923	6	7	0	0	CHR1	75404726	rs5015923	A	C	81	0	0	0	0	PUR	PUR	PUR	PUR	PUR	PUR	CLM	PUR	PUR	PUR	PUR	CLM	CLM	CLM	CLM	CLM	CLM	CLM	PUR	CLM	CLM	CLM	CLM	PEL	PEL	PEL	PEL	PEL	PEL	PEL	PEL	PEL	PEL	PEL	PEL	PEL	PEL	PEL	PEL	PEL	PEL	PEL	PEL	PEL	PEL	PEL	PEL	PEL	PEL	PEL	PEL	PEL	PEL	PEL	PEL	PEL	PEL	PEL	PEL	PEL	PEL	MXL	MXL	MXL	MXL	MXL	MXL	MXL	MXL	MXL	MXL	MXL	MXL		Cac_AMR	Cac_AMR	Cac_AMR	Wic_AMR	Col_AMR	Col_AMR	Col_AMR	Cac_AMR	Kor_ARC		10
rs144890064	5	8	0	0	CHR1	75867355	rs144890064	T	A	81	0	0	0	0	PUR	PUR	PUR	PUR	PUR	PUR	CLM	PUR	PUR	PUR	PUR	CLM	CLM	CLM	CLM	CLM	CLM	PUR	CLM	CLM	CLM	CLM	CLM	CLM	PEL	PEL	PEL	PEL	PEL	PEL	PEL	PEL	PEL	PEL	PEL	PEL	PEL	PEL	PEL	PEL	PEL	PEL	PEL	PEL	PEL	PEL	PEL	PEL	PEL	PEL	PEL	PEL	PEL	PEL	PEL	PEL	PEL	PEL	PEL	PEL	PEL	PEL	PEL	PEL	MXL	MXL	MXL	MXL	MXL	MXL	MXL	MXL	MXL	MXL	MXL		Chu_ARC	Cac_AMR	Cac_AMR	Cac_AMR	Wic_AMR	Col_AMR	Col_AMR	Col_AMR	Cac_AMR	Kor_ARC		9
rs3914236	5	8	0	0	CHR1	75897009	rs3914236	C	G	84	0	0	0	0	PUR	PUR	PUR	PUR	PUR	PUR	CLM	CLM	PUR	PUR	PUR	PUR	CLM	CLM	CLM	CLM	CLM	CLM	CLM	PUR	CLM	CLM	CLM	CLM	CLM	CLM	PEL	PEL	PEL	PEL	PEL	PEL	PEL	PEL	PEL	PEL	PEL	PEL	PEL	PEL	PEL	PEL	PEL	PEL	PEL	PEL	PEL	PEL	PEL	PEL	PEL	PEL	PEL	PEL	PEL	PEL	PEL	PEL	PEL	PEL	PEL	PEL	PEL	PEL	PEL	PEL	MXL	MXL	MXL	MXL	MXL	MXL	MXL	MXL	MXL	MXL	MXL	MXL		Chu_ARC	Cac_AMR	Cac_AMR	Cac_AMR	Wic_AMR	Col_AMR	Col_AMR	Col_AMR	Cac_AMR	Kor_ARC		9
rs191599877	4	4	0	0	CHR1	76562743	rs191599877	A	G	74	0	0	0	0	PUR	PUR	PUR	PUR	PUR	PUR	PUR	PUR	CLM	CLM	PUR	PUR	CLM	CLM	CLM	CLM	CLM	CLM	CLM	PUR	PUR	CLM	CLM	CLM	CLM	CLM	PEL	PEL	PEL	PEL	PEL	PEL	PEL	PEL	PEL	PEL	PEL	PEL	PEL	PEL	PEL	PEL	PEL	PEL	PEL	PEL	PEL	PEL	PEL	PEL	PEL	PEL	PEL	PEL	PEL	PEL	PEL	PEL	MXL	MXL	MXL	MXL	MXL	MXL	MXL	MXL	MXL	MXL	MXL	ASW		Cac_AMR	Cac_AMR	Cac_AMR	Wic_AMR	Col_AMR	Col_AMR	Col_AMR		8
rs144057715	3	4	0	0	CHR1	76656466	rs144057715	C	T	76	0	1	0	0	PUR	PUR	PUR	PUR	PUR	PUR	PUR	PUR	PUR	PUR	PUR	PUR	PUR	PUR	CLM	CLM	CLM	PUR	CLM	CLM	CLM	CLM	PEL	PEL	KHV	PEL	PEL	PEL	PEL	PEL	PEL	PEL	PEL	PEL	PEL	PEL	PEL	PEL	PEL	PEL	PEL	PEL	PEL	PEL	PEL	PEL	PEL	PEL	PEL	PEL	PEL	PEL	PEL	PEL	PEL	PEL	MXL	MXL	MXL	MXL	MXL	MXL	MXL	MXL	MXL	MXL	MXL	MXL	ASW		Cac_AMR	Cac_AMR	Wic_AMR	Col_AMR	Col_AMR	Col_AMR	Cac_AMR		8
rs147728319	3	6	0	0	CHR1	76819610	rs147728319	G	A	65	0	0	0	0	PUR	PUR	PUR	CLM	CLM	PUR	CLM	CLM	CLM	CLM	CLM	CLM	CLM	CLM	CLM	CLM	CLM	CLM	PEL	PEL	PEL	PEL	PEL	PEL	PEL	PEL	PEL	PEL	PEL	PEL	PEL	PEL	PEL	PEL	PEL	PEL	PEL	PEL	PEL	PEL	PEL	PEL	PEL	PEL	PEL	PEL	MXL	MXL	MXL	MXL	MXL	MXL	MXL	MXL	MXL	MXL	MXL	MXL	MXL		Cac_AMR	Wic_AMR	Col_AMR	Wic_AMR	Tuv_SIB	Cac_AMR		5
rs187560243	8	7	0	0	CHR1	77122775	rs187560243	A	G	77	0	0	0	0	PUR	PUR	PUR	CLM	CLM	CLM	PUR	CLM	CLM	CLM	CLM	CLM	PEL	PEL	PEL	PEL	PEL	PEL	PEL	PEL	PEL	PEL	PEL	PEL	PEL	PEL	PEL	PEL	PEL	PEL	PEL	PEL	PEL	PEL	PEL	PEL	PEL	PEL	PEL	PEL	PEL	PEL	PEL	PEL	PEL	PEL	PEL	PEL	PEL	PEL	PEL	PEL	MXL	MXL	MXL	MXL	MXL	MXL	MXL	MXL	MXL	MXL	MXL	MXL	MXL	MXL		Cac_AMR	Cac_AMR	Cac_AMR	Col_AMR	Wic_AMR		6
rs183315070	9	2	0	0	CHR1	78329939	rs183315070	C	T	65	0	0	0	1	PUR	PUR	CLM	CLM	CLM	CLM	CLM	PUR	PUR	CLM	CLM	CLM	CLM	CLM	CLM	PUR	PUR	CLM	CLM	CLM	CLM	CLM	PEL	PEL	PEL	PEL	PEL	PEL	PEL	PEL	PEL	PEL	PEL	PEL	PEL	PEL	PEL	PEL	PEL	PEL	PEL	PEL	MXL	MXL	MXL	MXL	MXL	MXL	MXL	MXL	MXL	MXL	MXL	MXL	MXL	MXL	MXL	MXL	GIH		Nga_SIB	Alt_CAS	Ing_EUR	Wic_AMR	Wic_AMR	Col_AMR	Col_AMR	Wic_AMR	Tuv_SIB	Esk_ARC	Kor_ARC	Tam_SAS	Kor_ARC	Eve_SIB	Sho_SIB		5
rs145026944	3	4	1	0	CHR1	86426796	rs145026944	A	G	71	0	0	0	0	PUR	PUR	PUR	CLM	PUR	CLM	PUR	PUR	CLM	PUR	CLM	CLM	CLM	PEL	PEL	PEL	PEL	PEL	PEL	PEL	PEL	PEL	PEL	PEL	PEL	PEL	PEL	PEL	PEL	PEL	PEL	PEL	PEL	PEL	PEL	PEL	PEL	PEL	PEL	PEL	PEL	PEL	PEL	PEL	PEL	PEL	PEL	PEL	MXL	MXL	MXL	MXL	MXL	MXL	MXL	MXL	MXL	MXL	MXL	MXL	MXL	MXL	MXL		Tat_EUR	Tun_SIB	Alt_CAS	Cac_AMR	Wic_AMR	Wic_AMR	Col_AMR	Col_AMR	Col_AMR	Cac_AMR	Esk_ARC		8
rs150346446	5	5	1	0	CHR1	88247525	rs150346446	A	C	64	0	0	0	0	PUR	PUR	PUR	PUR	PUR	PUR	PUR	PUR	PUR	PUR	PUR	PUR	CLM	CLM	CLM	CLM	PUR	PUR	PUR	PUR	PEL	PEL	PEL	PEL	PEL	PEL	PEL	PEL	PEL	PEL	PEL	PEL	PEL	PEL	PEL	PEL	PEL	PEL	PEL	PEL	PEL	PEL	PEL	PEL	PEL	PEL	PEL	PEL	PEL	PEL	PEL	PEL	PEL	PEL	PEL	PEL	MXL	MXL	MXL	MXL	MXL		Cac_AMR	Cac_AMR	Wic_AMR	Col_AMR	Col_AMR	Col_AMR	Wic_AMR	Cac_AMR	Chu_ARC		9
rs138674359	8	5	1	0	CHR1	88353511	rs138674359	A	T	72	0	0	0	0	PUR	PUR	PUR	PUR	PUR	PUR	PUR	PUR	PUR	PUR	PUR	CLM	CLM	CLM	PUR	PUR	PUR	PUR	CLM	CLM	PEL	PEL	PEL	PEL	PEL	PEL	PEL	PEL	PEL	PEL	PEL	PEL	PEL	PEL	PEL	PEL	PEL	PEL	PEL	PEL	PEL	PEL	PEL	PEL	PEL	PEL	PEL	PEL	PEL	PEL	PEL	PEL	PEL	PEL	PEL	PEL	PEL	PEL	PEL	PEL	MXL	MXL	MXL	MXL	MXL	MXL	ASW		Cac_AMR	Cac_AMR	Cac_AMR	Wic_AMR	Col_AMR	Wic_AMR		6
rs144183536	8	5	1	0	CHR1	88378192	rs144183536	G	A	72	0	0	0	0	PUR	PUR	PUR	PUR	PUR	PUR	PUR	PUR	PUR	PUR	PUR	CLM	CLM	CLM	CLM	PUR	PUR	PUR	PUR	CLM	PEL	PEL	PEL	PEL	PEL	PEL	PEL	PEL	PEL	PEL	PEL	PEL	PEL	PEL	PEL	PEL	PEL	PEL	PEL	PEL	PEL	PEL	PEL	PEL	PEL	PEL	PEL	PEL	PEL	PEL	PEL	PEL	PEL	PEL	PEL	PEL	PEL	PEL	PEL	PEL	MXL	MXL	MXL	MXL	MXL	MXL	ASW		Cac_AMR	Cac_AMR	Cac_AMR	Wic_AMR	Col_AMR	Col_AMR	Wic_AMR		7
rs149628735	9	4	1	0	CHR1	88398490	rs149628735	C	T	71	0	0	0	0	PUR	PUR	PUR	PUR	PUR	PUR	PUR	PUR	PUR	PUR	PUR	CLM	CLM	CLM	PUR	PUR	PUR	PUR	CLM	PEL	PEL	PEL	PEL	PEL	PEL	PEL	PEL	PEL	PEL	PEL	PEL	PEL	PEL	PEL	PEL	PEL	PEL	PEL	PEL	PEL	PEL	PEL	PEL	PEL	PEL	PEL	PEL	PEL	PEL	PEL	PEL	PEL	PEL	PEL	PEL	PEL	PEL	PEL	MXL	MXL	MXL	MXL	MXL	ASW		Cac_AMR	Cac_AMR	Cac_AMR	Wic_AMR	Col_AMR	Col_AMR	Wic_AMR		7
rs149057939	11	8	0	0	CHR1	89268844	rs149057939	C	T	87	0	0	0	0	PUR	PUR	PUR	PUR	PUR	CLM	CLM	CLM	PUR	PUR	PUR	PUR	CLM	CLM	CLM	PUR	PUR	CLM	CLM	CLM	CLM	CLM	PUR	PUR	PUR	CLM	CLM	CLM	CLM	PEL	PEL	PEL	PEL	PEL	PEL	PEL	PEL	PEL	PEL	PEL	PEL	PEL	PEL	PEL	PEL	PEL	PEL	PEL	PEL	PEL	PEL	PEL	PEL	PEL	PEL	PEL	PEL	PEL	PEL	PEL	PEL	PEL	PEL	PEL	PEL	PEL	PEL	PEL	PEL	PEL	PEL	MXL	MXL	MXL	MXL	MXL	MXL	MXL	MXL	MXL	MXL	MXL	MXL	ASW	ASW		Cac_AMR	Cac_AMR	Wic_AMR	Wic_AMR	Col_AMR	Wic_AMR		6
rs142013743	11	5	0	0	CHR1	89781302	rs142013743	T	C	73	1	0	0	0	FIN	PUR	PUR	PUR	PUR	PUR	CLM	CLM	CLM	PUR	PUR	PUR	PUR	PUR	CLM	CLM	CLM	CLM	PUR	CLM	CLM	CLM	CLM	CLM	PUR	PUR	PUR	PUR	CLM	CLM	CLM	PEL	PEL	PEL	PEL	PEL	PEL	PEL	PEL	PEL	PEL	PEL	PEL	PEL	PEL	PEL	PEL	PEL	PEL	PEL	PEL	PEL	PEL	PEL	PEL	PEL	PEL	PEL	PEL	PEL	PEL	PEL	PEL	PEL	MXL	MXL	MXL	MXL	MXL	MXL	MXL	MXL	ASW		Cac_AMR	Cac_AMR	Cac_AMR	Wic_AMR	Col_AMR	Col_AMR	Wic_AMR		9
rs139453580	5	5	0	0	CHR1	90695545	rs139453580	G	A	80	0	1	0	0	PUR	PUR	PUR	PUR	PUR	CLM	CLM	CLM	CLM	PUR	PUR	PUR	PUR	PUR	CLM	CLM	PUR	CLM	PUR	PUR	PUR	PUR	CLM	CLM	CLM	CLM	CLM	PEL	PEL	PEL	PEL	PEL	PEL	PEL	PEL	PEL	PEL	PEL	PEL	PEL	PEL	PEL	PEL	PEL	PEL	PEL	PEL	PEL	PEL	PEL	PEL	PEL	PEL	PEL	PEL	PEL	PEL	PEL	PEL	CHB	MXL	MXL	MXL	MXL	MXL	MXL	MXL	MXL	MXL	MXL	MXL	MXL	MXL	MXL	MXL	MXL	MXL		Cac_AMR	Cac_AMR	Wic_AMR	Wic_AMR	Wic_AMR	Col_AMR	Col_AMR	Cac_AMR		10
rs143991432	5	5	0	0	CHR1	90821074	rs143991432	C	T	74	0	0	0	0	PUR	PUR	PUR	PUR	PUR	PUR	CLM	CLM	CLM	PUR	PUR	PUR	PUR	PUR	CLM	CLM	PUR	CLM	PUR	PUR	PUR	PUR	CLM	CLM	CLM	CLM	CLM	PEL	PEL	PEL	PEL	PEL	PEL	PEL	PEL	PEL	PEL	PEL	PEL	PEL	PEL	PEL	PEL	PEL	PEL	PEL	PEL	PEL	PEL	PEL	PEL	PEL	PEL	PEL	PEL	MXL	MXL	MXL	MXL	MXL	MXL	MXL	MXL	MXL	MXL	MXL	MXL	MXL	MXL	MXL		Cac_AMR	Cac_AMR	Wic_AMR	Wic_AMR	Wic_AMR	Col_AMR	Col_AMR		8
rs146704136	5	4	0	0	CHR1	90899899	rs146704136	C	T	73	0	0	0	1	PUR	PUR	PUR	PUR	PUR	CLM	CLM	CLM	PUR	PUR	PUR	PUR	PUR	CLM	CLM	CLM	PUR	CLM	PUR	PUR	PUR	PUR	CLM	CLM	CLM	CLM	PEL	PEL	PEL	PEL	PEL	PEL	PEL	PEL	PEL	PEL	PEL	PEL	PEL	PEL	PEL	PEL	PEL	PEL	PEL	PEL	PEL	PEL	PEL	PEL	PEL	PEL	PEL	ITU	MXL	MXL	MXL	MXL	MXL	MXL	MXL	MXL	MXL	MXL	MXL	MXL	MXL	MXL	MXL	MXL	MXL	MXL	ASW		Cac_AMR	Cac_AMR	Wic_AMR	Wic_AMR	Col_AMR	Col_AMR		7
rs143750929	5	4	0	0	CHR1	90919314	rs143750929	G	T	72	0	0	1	1	PUR	PUR	PUR	PUR	PUR	CLM	CLM	CLM	PUR	PUR	PUR	PUR	PUR	CLM	CLM	CLM	PUR	CLM	PUR	PUR	PUR	PUR	CLM	CLM	CLM	CLM	PEL	PEL	PEL	PEL	PEL	PEL	PEL	PEL	PEL	PEL	PEL	PEL	PEL	PEL	PEL	PEL	PEL	PEL	PEL	PEL	PEL	PEL	PEL	PEL	PEL	PEL	GWD	ITU	MXL	MXL	MXL	MXL	MXL	MXL	MXL	MXL	MXL	MXL	MXL	MXL	MXL	MXL	MXL	MXL	MXL	MXL	ASW		Cac_AMR	Cac_AMR	Wic_AMR	Wic_AMR	Col_AMR	Col_AMR		7
rs144080213	5	6	0	0	CHR1	90950883	rs144080213	G	C	71	0	0	0	0	PUR	PUR	PUR	PUR	PUR	PUR	PUR	CLM	CLM	PUR	PUR	PUR	PUR	PUR	CLM	CLM	CLM	CLM	PUR	CLM	PUR	PUR	PUR	PUR	CLM	CLM	CLM	CLM	CLM	PEL	PEL	PEL	PEL	PEL	PEL	PEL	PEL	PEL	PEL	PEL	PEL	PEL	PEL	PEL	PEL	PEL	PEL	PEL	PEL	PEL	PEL	PEL	MXL	MXL	MXL	MXL	MXL	MXL	MXL	MXL	MXL	MXL	MXL	MXL	MXL	MXL	MXL	MXL	MXL	ASW		Cac_AMR	Cac_AMR	Wic_AMR	Wic_AMR	Col_AMR	Col_AMR		7
rs184110072	3	5	8	0	CHR1	92353057	rs184110072	A	G	65	0	0	0	0	PUR	PUR	PUR	PUR	CLM	CLM	CLM	CLM	CLM	CLM	CLM	CLM	PUR	CLM	CLM	CLM	CLM	CLM	CLM	CLM	CLM	CLM	PEL	PEL	PEL	PEL	PEL	PEL	PEL	PEL	PEL	PEL	PEL	PEL	PEL	PEL	PEL	PEL	PEL	PEL	PEL	PEL	PEL	PEL	PEL	PEL	MXL	MXL	MXL	MXL	MXL	MXL	MXL	MXL	MXL	MXL	MXL		Mar_EUR	Chu_ARC	Cac_AMR	Wic_AMR	Col_AMR	Cac_AMR	Kor_ARC	Esk_ARC	Kor_ARC	Kor_ARC	Kor_ARC	Mar_EUR	Kor_ARC	Kor_ARC		5
rs186720920	3	5	7	0	CHR1	92423651	rs186720920	C	T	63	1	0	0	1	PUR	PUR	CLM	CLM	CLM	CLM	CLM	CLM	CLM	CLM	CLM	CLM	CLM	CLM	CLM	CLM	PEL	IBS	PEL	PEL	PEL	PEL	PEL	PEL	PEL	PEL	PEL	PEL	PEL	PEL	PEL	PEL	PEL	PEL	PEL	PEL	PEL	PEL	PEL	PEL	PEL	PEL	PEL	MXL	MXL	MXL	MXL	MXL	MXL	MXL	MXL	MXL	MXL	MXL	MXL	GIH		Mar_EUR	Chu_ARC	Cac_AMR	Wic_AMR	Col_AMR	Cac_AMR	Kor_ARC	Esk_ARC	Kor_ARC	Kor_ARC	Kor_ARC	Mar_EUR	Kor_ARC	Kor_ARC		5
rs12410407	5	4	3	0	CHR1	94881989	rs12410407	T	C	64	0	1	0	0	PUR	PUR	PUR	PUR	CLM	CLM	CLM	CLM	CLM	CLM	CLM	CLM	CLM	CLM	CLM	CLM	CLM	PEL	PEL	PEL	PEL	PEL	PEL	PEL	PEL	PEL	PEL	PEL	PEL	PEL	PEL	PEL	PEL	PEL	PEL	PEL	PEL	PEL	PEL	PEL	PEL	PEL	PEL	PEL	PEL	PEL	PEL	JPT	MXL	MXL	MXL	MXL	MXL	MXL	MXL	MXL	MXL	MXL	MXL	MXL	MXL	MXL		Cac_AMR	Cac_AMR	Wic_AMR	Col_AMR	Col_AMR	Col_AMR	Wic_AMR	Cac_AMR		9
rs147350592	4	9	0	0	CHR1	99166554	rs147350592	C	A	72	0	0	0	0	PUR	PUR	PUR	PUR	PUR	CLM	CLM	PUR	PUR	PUR	CLM	CLM	CLM	PUR	CLM	CLM	CLM	CLM	CLM	CLM	PUR	PUR	CLM	CLM	PEL	PEL	PEL	PEL	PEL	PEL	PEL	PEL	PEL	PEL	PEL	PEL	PEL	PEL	PEL	PEL	PEL	PEL	PEL	PEL	PEL	PEL	PEL	PEL	PEL	PEL	PEL	PEL	PEL	PEL	PEL	PEL	PEL	PEL	PEL	PEL	MXL	MXL	MXL	MXL	MXL	MXL	MXL	MXL	ASW		Cac_AMR	Wic_AMR	Col_AMR	Col_AMR	Wic_AMR		5
rs12402222	4	9	0	0	CHR1	99222538	rs12402222	T	C	67	0	0	1	0	PUR	PUR	PUR	PUR	PUR	CLM	CLM	PUR	PUR	CLM	CLM	PUR	CLM	CLM	CLM	CLM	CLM	CLM	PUR	PUR	CLM	CLM	CLM	PEL	PEL	PEL	PEL	PEL	PEL	PEL	PEL	PEL	PEL	PEL	PEL	PEL	PEL	PEL	PEL	PEL	PEL	PEL	PEL	PEL	PEL	PEL	PEL	PEL	PEL	PEL	PEL	PEL	PEL	PEL	PEL	PEL	PEL	GWD	MXL	MXL	MXL	MXL	MXL	MXL	ASW		Cac_AMR	Wic_AMR	Col_AMR	Col_AMR	Wic_AMR		5
rs144801578	5	9	0	0	CHR1	99380938	rs144801578	G	A	80	0	0	0	0	PUR	PUR	PUR	PUR	CLM	CLM	CLM	PUR	PUR	PUR	CLM	CLM	PUR	CLM	CLM	CLM	CLM	CLM	PUR	PUR	CLM	CLM	CLM	CLM	PEL	PEL	PEL	PEL	PEL	PEL	PEL	PEL	PEL	PEL	PEL	PEL	PEL	PEL	PEL	PEL	PEL	PEL	PEL	PEL	PEL	PEL	PEL	PEL	PEL	PEL	PEL	PEL	PEL	PEL	PEL	PEL	PEL	PEL	PEL	PEL	PEL	PEL	MXL	MXL	MXL	MXL	MXL	MXL	MXL	MXL	MXL	MXL	MXL	MXL	MXL	ASW		Cac_AMR	Wic_AMR	Wic_AMR	Col_AMR	Col_AMR	Wic_AMR		6
rs190091337	5	9	0	0	CHR1	99398836	rs190091337	G	A	83	0	0	0	0	PUR	PUR	PUR	PUR	PUR	CLM	CLM	CLM	PUR	PUR	PUR	CLM	CLM	PUR	CLM	CLM	CLM	CLM	CLM	PUR	PUR	CLM	CLM	CLM	CLM	PEL	PEL	PEL	PEL	PEL	PEL	PEL	PEL	PEL	PEL	PEL	PEL	PEL	PEL	PEL	PEL	PEL	PEL	PEL	PEL	PEL	PEL	PEL	PEL	PEL	PEL	PEL	PEL	PEL	PEL	PEL	PEL	PEL	PEL	PEL	PEL	PEL	PEL	PEL	MXL	MXL	MXL	MXL	MXL	MXL	MXL	MXL	MXL	MXL	MXL	MXL	MXL	ASW		Cac_AMR	Wic_AMR	Wic_AMR	Col_AMR	Col_AMR	Wic_AMR		6
rs186890615	3	10	0	0	CHR1	102146024	rs186890615	A	T	86	0	0	0	0	PUR	PUR	PUR	CLM	CLM	CLM	CLM	PUR	PUR	PUR	CLM	CLM	CLM	CLM	PUR	CLM	CLM	CLM	CLM	PUR	CLM	CLM	CLM	CLM	PEL	PEL	PEL	PEL	PEL	PEL	PEL	PEL	PEL	PEL	PEL	PEL	PEL	PEL	PEL	PEL	PEL	PEL	PEL	PEL	PEL	PEL	PEL	PEL	PEL	PEL	PEL	PEL	PEL	PEL	PEL	PEL	PEL	PEL	PEL	PEL	PEL	PEL	MXL	MXL	MXL	MXL	MXL	MXL	MXL	MXL	MXL	MXL	MXL	MXL	MXL	MXL	MXL	MXL	ASW		Cac_AMR	Wic_AMR	Col_AMR	Col_AMR	Col_AMR	Wic_AMR		8
rs1856085	4	10	1	0	CHR1	104114545	rs1856085	G	A	101	0	0	0	0	PUR	PUR	PUR	CLM	CLM	CLM	CLM	CLM	CLM	CLM	CLM	CLM	CLM	CLM	PEL	PEL	PEL	PEL	PEL	PEL	PEL	PEL	PEL	PEL	PEL	PEL	PEL	PEL	PEL	PEL	PEL	PEL	PEL	PEL	PEL	PEL	PEL	PEL	PEL	PEL	PEL	PEL	PEL	PEL	PEL	PEL	PEL	PEL	PEL	PEL	PEL	PEL	PEL	PEL	PEL	PEL	PEL	PEL	PEL	PEL	PEL	PEL	PEL	PEL	PEL	PEL	PEL	PEL	PEL	PEL	PEL	MXL	MXL	MXL	MXL	MXL	MXL	MXL	MXL	MXL	MXL	MXL	MXL	MXL	MXL	MXL	MXL	ASW		Kry_EUR	Cac_AMR	Cac_AMR	Cac_AMR	Wic_AMR	Wic_AMR	Wic_AMR	Col_AMR	Col_AMR	Col_AMR	Cac_AMR	Kor_ARC	Esk_ARC		11
rs143597860	4	10	2	0	CHR1	104157143	rs143597860	A	G	104	0	0	0	0	PUR	PUR	PUR	CLM	CLM	CLM	CLM	CLM	CLM	CLM	CLM	CLM	CLM	CLM	PEL	PEL	PEL	PEL	PEL	PEL	PEL	PEL	PEL	PEL	PEL	PEL	PEL	PEL	PEL	PEL	PEL	PEL	PEL	PEL	PEL	PEL	PEL	PEL	PEL	PEL	PEL	PEL	PEL	PEL	PEL	PEL	PEL	PEL	PEL	PEL	PEL	PEL	PEL	PEL	PEL	PEL	PEL	PEL	PEL	PEL	PEL	PEL	PEL	PEL	PEL	PEL	PEL	PEL	PEL	PEL	PEL	MXL	MXL	MXL	MXL	MXL	MXL	MXL	MXL	MXL	MXL	MXL	MXL	MXL	MXL	MXL	MXL	ASW		Kry_EUR	Cac_AMR	Cac_AMR	Cac_AMR	Wic_AMR	Wic_AMR	Wic_AMR	Col_AMR	Col_AMR	Col_AMR	Cac_AMR	Kor_ARC	Esk_ARC		11
rs144541665	4	10	2	0	CHR1	104310729	rs144541665	G	A	98	0	0	0	1	PUR	PUR	PUR	CLM	CLM	CLM	CLM	CLM	CLM	CLM	CLM	CLM	CLM	CLM	PEL	PEL	PEL	PEL	PEL	PEL	PEL	PEL	PEL	PEL	PEL	PEL	PEL	PEL	PEL	PEL	PEL	PEL	PEL	PEL	PEL	PEL	PEL	PEL	PEL	PEL	PEL	PEL	PEL	PEL	PEL	PEL	PEL	PEL	PEL	PEL	PEL	PEL	PEL	PEL	PEL	PEL	PEL	PEL	PEL	PEL	PEL	PEL	PEL	PEL	PEL	PEL	PEL	PEL	PEL	PEL	PJL	MXL	MXL	MXL	MXL	MXL	MXL	MXL	MXL	MXL	MXL	MXL	MXL	MXL	MXL	MXL	MXL	ASW		Bur_SIB	Kry_EUR	Cac_AMR	Cac_AMR	Cac_AMR	Wic_AMR	Wic_AMR	Col_AMR	Col_AMR	Col_AMR	Cac_AMR	Tuv_SIB	Kor_ARC	Kor_ARC	Esk_ARC	Sak_SIB	Kor_ARC		10
rs139961506	4	8	1	0	CHR1	104428736	rs139961506	A	G	100	0	0	0	0	PUR	PUR	PUR	PUR	PUR	PUR	PUR	CLM	CLM	CLM	PUR	CLM	CLM	CLM	CLM	CLM	CLM	CLM	PEL	PEL	PEL	PEL	PEL	PEL	PEL	PEL	PEL	PEL	PEL	PEL	PEL	PEL	PEL	PEL	PEL	PEL	PEL	PEL	PEL	PEL	PEL	PEL	PEL	PEL	PEL	PEL	PEL	PEL	PEL	PEL	PEL	PEL	PEL	PEL	PEL	PEL	PEL	PEL	PEL	PEL	PEL	PEL	PEL	PEL	PEL	PEL	PEL	PEL	PEL	PEL	MXL	MXL	MXL	MXL	MXL	MXL	MXL	MXL	MXL	MXL	MXL	MXL	MXL	MXL	MXL	MXL	ASW		Kry_EUR	Cac_AMR	Cac_AMR	Wic_AMR	Wic_AMR	Col_AMR	Col_AMR	Col_AMR	Cac_AMR	Kor_ARC	Esk_ARC		9
rs34328582	4	8	1	0	CHR1	104449316	rs34328582	G	A	100	0	0	0	0	PUR	PUR	PUR	PUR	PUR	PUR	PUR	CLM	CLM	CLM	PUR	CLM	CLM	CLM	CLM	CLM	CLM	CLM	PEL	PEL	PEL	PEL	PEL	PEL	PEL	PEL	PEL	PEL	PEL	PEL	PEL	PEL	PEL	PEL	PEL	PEL	PEL	PEL	PEL	PEL	PEL	PEL	PEL	PEL	PEL	PEL	PEL	PEL	PEL	PEL	PEL	PEL	PEL	PEL	PEL	PEL	PEL	PEL	PEL	PEL	PEL	PEL	PEL	PEL	PEL	PEL	PEL	PEL	PEL	PEL	MXL	MXL	MXL	MXL	MXL	MXL	MXL	MXL	MXL	MXL	MXL	MXL	MXL	MXL	MXL	MXL	ASW		Kry_EUR	Cac_AMR	Cac_AMR	Wic_AMR	Wic_AMR	Col_AMR	Col_AMR	Col_AMR	Cac_AMR	Kor_ARC	Esk_ARC		9
rs140486280	5	10	3	0	CHR1	108022163	rs140486280	C	T	71	0	0	0	0	PUR	PUR	PUR	PUR	CLM	CLM	CLM	PUR	PUR	CLM	CLM	CLM	PUR	CLM	CLM	PUR	CLM	CLM	CLM	CLM	PEL	PEL	PEL	PEL	PEL	PEL	PEL	PEL	PEL	PEL	PEL	PEL	PEL	PEL	PEL	PEL	PEL	PEL	PEL	PEL	PEL	PEL	PEL	PEL	PEL	PEL	PEL	PEL	PEL	PEL	PEL	PEL	PEL	MXL	MXL	MXL	MXL	MXL	MXL	MXL	MXL	MXL	MXL	MXL	MXL	MXL	MXL	MXL	ASW	ASW		Wic_AMR	Wic_AMR	Col_AMR	Wic_AMR	Cac_AMR	Kor_ARC		5
rs12404810	6	4	2	0	CHR1	108679007	rs12404810	G	A	70	0	0	0	0	PUR	PUR	PUR	PUR	PUR	PUR	PUR	CLM	PUR	CLM	CLM	CLM	CLM	PUR	CLM	CLM	PUR	CLM	CLM	CLM	CLM	CLM	PEL	PEL	PEL	PEL	PEL	PEL	PEL	PEL	PEL	PEL	PEL	PEL	PEL	PEL	PEL	PEL	PEL	PEL	PEL	PEL	PEL	PEL	PEL	PEL	MXL	MXL	MXL	MXL	MXL	MXL	MXL	MXL	MXL	MXL	MXL	MXL	MXL	MXL	MXL	MXL	MXL	MXL	MXL	ASW		Cac_AMR	Cac_AMR	Wic_AMR	Wic_AMR	Col_AMR	Col_AMR	Col_AMR	Wic_AMR	Cac_AMR		12
rs138007681	5	3	2	0	CHR1	108871950	rs138007681	A	G	66	0	0	0	0	PUR	PUR	PUR	PUR	PUR	PUR	PUR	CLM	CLM	PUR	CLM	CLM	CLM	CLM	PUR	CLM	CLM	PUR	CLM	CLM	CLM	CLM	PEL	PEL	PEL	PEL	PEL	PEL	PEL	PEL	PEL	PEL	PEL	PEL	PEL	PEL	PEL	PEL	PEL	PEL	PEL	PEL	PEL	PEL	MXL	MXL	MXL	MXL	MXL	MXL	MXL	MXL	MXL	MXL	MXL	MXL	MXL	MXL	MXL	MXL	ASW		Cac_AMR	Cac_AMR	Wic_AMR	Col_AMR	Col_AMR	Col_AMR	Wic_AMR	Cac_AMR		11
rs150331126	5	3	2	0	CHR1	108911133	rs150331126	G	A	64	0	0	0	0	PUR	PUR	PUR	PUR	PUR	PUR	PUR	CLM	CLM	PUR	CLM	CLM	CLM	CLM	PUR	CLM	CLM	PUR	CLM	CLM	CLM	CLM	PEL	PEL	PEL	PEL	PEL	PEL	PEL	PEL	PEL	PEL	PEL	PEL	PEL	PEL	PEL	PEL	PEL	PEL	PEL	PEL	MXL	MXL	MXL	MXL	MXL	MXL	MXL	MXL	MXL	MXL	MXL	MXL	MXL	MXL	MXL	MXL	MXL		Cac_AMR	Cac_AMR	Wic_AMR	Col_AMR	Col_AMR	Col_AMR	Wic_AMR	Cac_AMR		10
rs138336299	3	2	3	0	CHR1	109136186	rs138336299	G	C	77	0	1	0	0	PUR	PUR	CHS	PUR	PUR	PUR	PUR	PUR	PUR	PUR	CLM	CLM	CLM	PUR	CLM	CLM	CLM	CLM	CLM	PUR	CLM	CLM	CLM	CLM	CLM	PUR	CLM	CLM	CLM	CLM	CLM	PEL	PEL	PEL	PEL	PEL	PEL	PEL	PEL	PEL	PEL	PEL	PEL	PEL	PEL	PEL	PEL	PEL	PEL	PEL	PEL	PEL	PEL	PEL	PEL	PEL	PEL	PEL	PEL	MXL	MXL	MXL	MXL	MXL	MXL	MXL	MXL	MXL	MXL	MXL	MXL	MXL		Cac_AMR	Cac_AMR	Wic_AMR	Wic_AMR	Col_AMR	Col_AMR	Col_AMR	Col_AMR	Wic_AMR	Cac_AMR		14
rs142696561	3	2	3	0	CHR1	109156322	rs142696561	G	A	77	0	1	0	0	PUR	PUR	CHS	PUR	PUR	PUR	PUR	PUR	PUR	PUR	CLM	CLM	CLM	PUR	CLM	CLM	CLM	CLM	CLM	PUR	CLM	CLM	CLM	CLM	CLM	PUR	CLM	CLM	CLM	CLM	CLM	PEL	PEL	PEL	PEL	PEL	PEL	PEL	PEL	PEL	PEL	PEL	PEL	PEL	PEL	PEL	PEL	PEL	PEL	PEL	PEL	PEL	PEL	PEL	PEL	PEL	PEL	PEL	PEL	MXL	MXL	MXL	MXL	MXL	MXL	MXL	MXL	MXL	MXL	MXL	MXL	MXL		Cac_AMR	Cac_AMR	Wic_AMR	Wic_AMR	Col_AMR	Col_AMR	Col_AMR	Col_AMR	Wic_AMR	Cac_AMR		14
rs181489874	3	10	3	0	CHR1	110629992	rs181489874	G	A	115	0	1	0	0	CHS	PUR	PUR	PUR	PUR	CLM	CLM	PUR	PUR	PUR	PUR	PUR	CLM	CLM	CLM	CLM	PUR	PUR	PUR	CLM	CLM	CLM	PUR	CLM	CLM	CLM	CLM	CLM	CLM	CLM	PEL	PEL	PEL	PEL	PEL	PEL	PEL	PEL	PEL	PEL	PEL	PEL	PEL	PEL	PEL	PEL	PEL	PEL	PEL	PEL	PEL	PEL	PEL	PEL	PEL	PEL	PEL	PEL	PEL	PEL	PEL	PEL	PEL	PEL	PEL	PEL	PEL	PEL	PEL	PEL	PEL	PEL	PEL	PEL	PEL	PEL	PEL	PEL	PEL	PEL	PEL	PEL	PEL	PEL	PEL	PEL	MXL	MXL	MXL	MXL	MXL	MXL	MXL	MXL	MXL	MXL	MXL	MXL	MXL	MXL	MXL	MXL	MXL	MXL	MXL	MXL	MXL	ASW		Cac_AMR	Cac_AMR	Col_AMR	Col_AMR	Cac_AMR	Esk_ARC	Esk_ARC	Esk_ARC	Chu_ARC	Arm_MDE		5
rs12408400	7	10	0	0	CHR1	110878652	rs12408400	G	A	114	0	0	0	0	PUR	PUR	PUR	PUR	PUR	PUR	PUR	PUR	CLM	CLM	CLM	CLM	PUR	PUR	PUR	PUR	PUR	CLM	CLM	CLM	CLM	PUR	PUR	CLM	CLM	CLM	PUR	PUR	PUR	CLM	CLM	CLM	CLM	CLM	CLM	CLM	PEL	PEL	PEL	PEL	PEL	PEL	PEL	PEL	PEL	PEL	PEL	PEL	PEL	PEL	PEL	PEL	PEL	PEL	PEL	PEL	PEL	PEL	PEL	PEL	PEL	PEL	PEL	PEL	PEL	PEL	PEL	PEL	PEL	PEL	PEL	PEL	PEL	PEL	PEL	PEL	PEL	PEL	PEL	PEL	PEL	PEL	PEL	MXL	MXL	MXL	MXL	MXL	MXL	MXL	MXL	MXL	MXL	MXL	MXL	MXL	MXL	MXL		Cac_AMR	Col_AMR	Col_AMR	Col_AMR	Wic_AMR	Cac_AMR	Arm_MDE		8
rs147133840	5	13	2	0	CHR1	111597484	rs147133840	A	T	123	0	1	1	0	PUR	PUR	PUR	PUR	PUR	PUR	CLM	CLM	CLM	CLM	CLM	CLM	CLM	PUR	PUR	CLM	CLM	PUR	CLM	CLM	CLM	CLM	CLM	CLM	CLM	PEL	PEL	PEL	PEL	PEL	PEL	PEL	PEL	PEL	PEL	PEL	PEL	PEL	PEL	PEL	PEL	PEL	PEL	PEL	PEL	PEL	PEL	PEL	PEL	PEL	PEL	PEL	PEL	PEL	PEL	PEL	PEL	PEL	PEL	PEL	PEL	PEL	PEL	PEL	PEL	PEL	PEL	PEL	PEL	PEL	PEL	PEL	PEL	PEL	PEL	PEL	PEL	PEL	PEL	PEL	GWD	CHB	MXL	MXL	MXL	MXL	MXL	MXL	MXL	MXL	MXL	MXL	MXL	MXL	MXL	MXL	MXL	MXL	MXL	MXL	MXL	MXL	MXL	MXL	MXL	MXL	MXL	MXL	MXL	ASW		Cac_AMR	Cac_AMR	Wic_AMR	Wic_AMR	Wic_AMR	Col_AMR	Col_AMR	Col_AMR	Col_AMR	Wic_AMR	Cac_AMR	Esk_ARC		15
rs2196833	5	13	2	0	CHR1	111613437	rs2196833	G	T	122	0	1	0	0	PUR	PUR	PUR	PUR	PUR	PUR	CLM	CLM	CLM	CLM	CLM	CLM	PUR	PUR	CLM	CLM	PUR	CLM	CLM	CLM	CLM	CLM	CLM	CLM	PEL	PEL	PEL	PEL	PEL	PEL	PEL	PEL	PEL	PEL	PEL	PEL	PEL	PEL	PEL	PEL	PEL	PEL	PEL	PEL	PEL	PEL	PEL	PEL	PEL	PEL	PEL	PEL	PEL	PEL	PEL	PEL	PEL	PEL	PEL	PEL	PEL	PEL	PEL	PEL	PEL	PEL	PEL	PEL	PEL	PEL	PEL	PEL	PEL	PEL	PEL	PEL	PEL	PEL	PEL	CHB	MXL	MXL	MXL	MXL	MXL	MXL	MXL	MXL	MXL	MXL	MXL	MXL	MXL	MXL	MXL	MXL	MXL	MXL	MXL	MXL	MXL	MXL	MXL	MXL	MXL	MXL	MXL	ASW		Cac_AMR	Cac_AMR	Wic_AMR	Wic_AMR	Wic_AMR	Col_AMR	Col_AMR	Col_AMR	Col_AMR	Wic_AMR	Cac_AMR	Esk_ARC		15
rs144036851	3	12	0	0	CHR1	112734433	rs144036851	A	T	81	0	1	0	0	CHS	PUR	PUR	PUR	PUR	PUR	PUR	PUR	PUR	CLM	CLM	PUR	PUR	PUR	PUR	CLM	CLM	CLM	CLM	CLM	PUR	PUR	CLM	CLM	CLM	PUR	CLM	CLM	CLM	PEL	PEL	PEL	PEL	PEL	PEL	PEL	PEL	PEL	PEL	PEL	PEL	PEL	PEL	PEL	PEL	PEL	PEL	PEL	PEL	PEL	PEL	PEL	PEL	PEL	PEL	PEL	PEL	PEL	PEL	PEL	PEL	PEL	PEL	MXL	MXL	MXL	MXL	MXL	MXL	MXL	MXL	MXL	MXL	MXL	MXL	MXL	ASW		Cac_AMR	Cac_AMR	Cac_AMR	Col_AMR	Col_AMR		6
rs142980721	4	12	1	0	CHR1	113010178	rs142980721	G	A	104	0	0	0	0	PUR	PUR	PUR	PUR	PUR	PUR	CLM	CLM	PUR	PUR	PUR	PUR	PUR	PUR	PUR	CLM	CLM	CLM	CLM	CLM	CLM	PUR	PUR	PUR	CLM	CLM	CLM	CLM	CLM	PEL	PEL	PEL	PEL	PEL	PEL	PEL	PEL	PEL	PEL	PEL	PEL	PEL	PEL	PEL	PEL	PEL	PEL	PEL	PEL	PEL	PEL	PEL	PEL	PEL	PEL	PEL	PEL	PEL	PEL	PEL	PEL	PEL	PEL	PEL	PEL	PEL	PEL	PEL	PEL	PEL	PEL	PEL	PEL	MXL	MXL	MXL	MXL	MXL	MXL	MXL	MXL	MXL	MXL	MXL	MXL	MXL	MXL	MXL	MXL	MXL	MXL	MXL	MXL	ASW		Chu_ARC	Cac_AMR	Cac_AMR	Cac_AMR	Cac_AMR	Col_AMR	Col_AMR	Col_AMR	Col_AMR	Kor_ARC		9
rs4839250	3	12	3	0	CHR1	113057312	rs4839250	A	G	112	0	0	0	0	PUR	PUR	PUR	PUR	PUR	PUR	PUR	PUR	CLM	CLM	CLM	PUR	PUR	PUR	PUR	PUR	PUR	PUR	PUR	CLM	CLM	CLM	CLM	PUR	PUR	PUR	CLM	CLM	CLM	CLM	CLM	CLM	CLM	CLM	PEL	PEL	PEL	PEL	PEL	PEL	PEL	PEL	PEL	PEL	PEL	PEL	PEL	PEL	PEL	PEL	PEL	PEL	PEL	PEL	PEL	PEL	PEL	PEL	PEL	PEL	PEL	PEL	PEL	PEL	PEL	PEL	PEL	PEL	PEL	PEL	PEL	PEL	PEL	PEL	MXL	MXL	MXL	MXL	MXL	MXL	MXL	MXL	MXL	MXL	MXL	MXL	MXL	MXL	MXL	MXL	MXL	MXL	MXL	MXL	MXL	MXL	MXL	MXL	MXL	ASW		Chu_ARC	Cac_AMR	Cac_AMR	Cac_AMR	Col_AMR	Col_AMR	Col_AMR	Col_AMR	Kor_ARC		7
rs4839251	3	12	3	0	CHR1	113109383	rs4839251	A	G	116	0	0	0	0	PUR	PUR	PUR	PUR	PUR	PUR	PUR	PUR	PUR	PUR	CLM	CLM	CLM	PUR	PUR	PUR	PUR	PUR	PUR	PUR	PUR	CLM	CLM	CLM	CLM	PUR	PUR	PUR	CLM	CLM	CLM	CLM	CLM	CLM	CLM	CLM	PEL	PEL	PEL	PEL	PEL	PEL	PEL	PEL	PEL	PEL	PEL	PEL	PEL	PEL	PEL	PEL	PEL	PEL	PEL	PEL	PEL	PEL	PEL	PEL	PEL	PEL	PEL	PEL	PEL	PEL	PEL	PEL	PEL	PEL	PEL	PEL	PEL	PEL	PEL	PEL	MXL	MXL	MXL	MXL	MXL	MXL	MXL	MXL	MXL	MXL	MXL	MXL	MXL	MXL	MXL	MXL	MXL	MXL	MXL	MXL	MXL	MXL	MXL	MXL	MXL	ASW		Chu_ARC	Cac_AMR	Cac_AMR	Cac_AMR	Col_AMR	Col_AMR	Col_AMR	Col_AMR	Kor_ARC		7
rs148970183	10	8	0	0	CHR1	116490552	rs148970183	C	T	63	0	0	0	0	PUR	PUR	PUR	PUR	PUR	PUR	PUR	CLM	PUR	PUR	PUR	PUR	PUR	PUR	PUR	CLM	PUR	PUR	PUR	PUR	PUR	PUR	CLM	CLM	CLM	CLM	CLM	PEL	PEL	PEL	PEL	PEL	PEL	PEL	PEL	PEL	PEL	PEL	PEL	PEL	PEL	PEL	PEL	PEL	PEL	PEL	PEL	PEL	PEL	PEL	MXL	MXL	MXL	MXL	MXL	MXL	MXL	MXL	MXL	MXL		Cac_AMR	Wic_AMR	Col_AMR	Col_AMR	Col_AMR	Wic_AMR		7
rs146320149	10	8	0	0	CHR1	116550025	rs146320149	C	T	63	0	0	0	0	PUR	PUR	PUR	PUR	PUR	PUR	PUR	CLM	PUR	PUR	PUR	PUR	PUR	PUR	PUR	CLM	PUR	PUR	PUR	PUR	PUR	PUR	CLM	CLM	CLM	CLM	CLM	PEL	PEL	PEL	PEL	PEL	PEL	PEL	PEL	PEL	PEL	PEL	PEL	PEL	PEL	PEL	PEL	PEL	PEL	PEL	PEL	PEL	PEL	PEL	MXL	MXL	MXL	MXL	MXL	MXL	MXL	MXL	MXL	MXL		Cac_AMR	Wic_AMR	Col_AMR	Col_AMR	Col_AMR	Wic_AMR		7
rs193002246	11	5	0	0	CHR1	116708337	rs193002246	C	T	66	0	0	0	0	PUR	PUR	PUR	PUR	PUR	PUR	PUR	CLM	PUR	PUR	PUR	PUR	PUR	PUR	PUR	PUR	CLM	CLM	PUR	PUR	PUR	PUR	PUR	CLM	CLM	CLM	CLM	PEL	PEL	PEL	PEL	PEL	PEL	PEL	PEL	PEL	PEL	PEL	PEL	PEL	PEL	PEL	PEL	PEL	PEL	PEL	PEL	PEL	PEL	PEL	MXL	MXL	MXL	MXL	MXL	MXL	MXL	MXL	MXL	MXL	MXL		Cac_AMR	Cac_AMR	Col_AMR	Col_AMR	Col_AMR	Col_AMR		9
rs150127044	3	6	0	0	CHR1	119435302	rs150127044	C	A	79	0	0	0	0	CLM	CLM	PUR	PUR	PUR	CLM	CLM	CLM	PUR	PUR	CLM	CLM	CLM	CLM	CLM	CLM	CLM	CLM	PEL	PEL	PEL	PEL	PEL	PEL	PEL	PEL	PEL	PEL	PEL	PEL	PEL	PEL	PEL	PEL	PEL	PEL	PEL	PEL	PEL	PEL	PEL	PEL	PEL	PEL	PEL	PEL	PEL	PEL	PEL	PEL	PEL	PEL	PEL	PEL	PEL	PEL	MXL	MXL	MXL	MXL	MXL	MXL	MXL	MXL	MXL	MXL	MXL	MXL	MXL	MXL	MXL	MXL	MXL	MXL	MXL		Cac_AMR	Cac_AMR	Cac_AMR	Col_AMR	Col_AMR	Col_AMR	Cac_AMR		10
rs12406064	4	8	0	0	CHR1	119659087	rs12406064	G	A	80	1	0	0	0	CLM	PUR	PUR	PUR	CLM	CLM	CLM	CLM	PUR	PUR	CLM	CLM	CLM	CLM	CLM	CLM	CLM	CLM	CLM	PEL	PEL	PEL	PEL	PEL	PEL	PEL	PEL	PEL	PEL	PEL	PEL	PEL	PEL	PEL	PEL	PEL	PEL	PEL	PEL	PEL	PEL	PEL	PEL	PEL	PEL	PEL	PEL	PEL	PEL	PEL	PEL	PEL	PEL	PEL	MXL	MXL	MXL	MXL	MXL	MXL	MXL	MXL	MXL	MXL	MXL	MXL	MXL	MXL	MXL	MXL	MXL	MXL	MXL	MXL	MXL	TSI		Tat_EUR	Cac_AMR	Cac_AMR	Wic_AMR	Col_AMR	Col_AMR	Col_AMR	Cac_AMR		10
rs12406564	4	8	0	0	CHR1	119665522	rs12406564	G	A	80	0	0	0	0	CLM	PUR	PUR	PUR	CLM	CLM	CLM	CLM	PUR	PUR	CLM	CLM	CLM	CLM	CLM	CLM	CLM	CLM	CLM	PEL	PEL	PEL	PEL	PEL	PEL	PEL	PEL	PEL	PEL	PEL	PEL	PEL	PEL	PEL	PEL	PEL	PEL	PEL	PEL	PEL	PEL	PEL	PEL	PEL	PEL	PEL	PEL	PEL	PEL	PEL	PEL	PEL	PEL	PEL	MXL	MXL	MXL	MXL	MXL	MXL	MXL	MXL	MXL	MXL	MXL	MXL	MXL	MXL	MXL	MXL	MXL	MXL	MXL	MXL	MXL		Cac_AMR	Cac_AMR	Wic_AMR	Col_AMR	Col_AMR	Col_AMR	Cac_AMR		10
rs184921051	5	10	0	0	CHR1	121188074	rs184921051	T	C	63	0	0	1	0	PUR	PUR	PUR	CLM	CLM	PUR	CLM	PUR	PUR	PUR	CLM	CLM	PUR	CLM	CLM	PEL	PEL	PEL	PEL	PEL	PEL	PEL	PEL	PEL	PEL	PEL	PEL	PEL	PEL	PEL	PEL	PEL	PEL	PEL	PEL	PEL	PEL	PEL	PEL	PEL	PEL	PEL	LWK	MXL	MXL	MXL	MXL	MXL	MXL	MXL	MXL	MXL	MXL	MXL	MXL	MXL	MXL	MXL	MXL		Wic_AMR	Wic_AMR	Wic_AMR	Col_AMR	Col_AMR		6
rs587743076	4	11	0	0	CHR1	144867541	s1x144867541	G	T	65	0	0	0	0	PUR	PUR	CLM	CLM	CLM	PUR	PUR	CLM	CLM	CLM	CLM	CLM	PUR	CLM	CLM	CLM	CLM	CLM	CLM	CLM	CLM	CLM	CLM	PEL	PEL	PEL	PEL	PEL	PEL	PEL	PEL	PEL	PEL	PEL	PEL	PEL	PEL	PEL	PEL	PEL	PEL	PEL	PEL	PEL	PEL	PEL	PEL	PEL	PEL	PEL	PEL	PEL	PEL	PEL	MXL	MXL	MXL	MXL	MXL	MXL	MXL	MXL	MXL	MXL	MXL	ASW		Cac_AMR	Cac_AMR	Wic_AMR	Col_AMR	Cac_AMR		5
rs150716992	4	11	0	0	CHR1	144917595	rs150716992	T	C	71	0	0	0	0	PUR	PUR	CLM	CLM	CLM	PUR	PUR	CLM	CLM	CLM	CLM	CLM	PUR	CLM	CLM	CLM	CLM	CLM	CLM	CLM	CLM	CLM	CLM	CLM	CLM	PEL	PEL	PEL	PEL	PEL	PEL	PEL	PEL	PEL	PEL	PEL	PEL	PEL	PEL	PEL	PEL	PEL	PEL	PEL	PEL	PEL	PEL	PEL	PEL	PEL	PEL	PEL	PEL	PEL	PEL	PEL	PEL	PEL	PEL	MXL	MXL	MXL	MXL	MXL	MXL	MXL	MXL	MXL	MXL	MXL	MXL	ASW		Cac_AMR	Cac_AMR	Wic_AMR	Col_AMR	Cac_AMR		5
rs138492044	3	7	0	0	CHR1	146578992	rs138492044	C	T	78	0	0	0	0	PUR	PUR	PUR	PUR	PUR	CLM	PUR	PUR	CLM	PUR	PUR	PUR	CLM	CLM	CLM	CLM	CLM	CLM	PEL	PEL	PEL	PEL	PEL	PEL	PEL	PEL	PEL	PEL	PEL	PEL	PEL	PEL	PEL	PEL	PEL	PEL	PEL	PEL	PEL	PEL	PEL	PEL	PEL	PEL	PEL	PEL	PEL	PEL	PEL	PEL	PEL	MXL	MXL	MXL	MXL	MXL	MXL	MXL	MXL	MXL	MXL	MXL	MXL	MXL	MXL	MXL	MXL	MXL	MXL	ASW		Leb_OCE	Cac_AMR	Cac_AMR	Wic_AMR	Wic_AMR	Col_AMR	Col_AMR	Col_AMR	Wic_AMR	Cac_AMR	Kha_SIB		12
rs142741164	5	12	0	0	CHR1	146788931	rs142741164	G	A	64	0	1	0	0	PUR	PUR	PUR	PUR	PUR	PUR	CLM	CLM	CLM	CLM	PUR	PUR	PUR	PUR	CLM	CLM	CLM	CLM	CLM	CLM	PUR	CLM	CLM	CLM	CLM	CLM	PEL	PEL	PEL	PEL	PEL	PEL	PEL	PEL	PEL	PEL	PEL	PEL	PEL	PEL	PEL	PEL	PEL	PEL	JPT	MXL	MXL	MXL	MXL	MXL	MXL	MXL	MXL	MXL	MXL	MXL	MXL	MXL	ASW	ASW		Kha_SIB	Cac_AMR	Wic_AMR	Col_AMR	Wic_AMR		5
rs147747750	5	12	0	0	CHR1	146799827	rs147747750	G	A	64	0	1	0	0	PUR	PUR	PUR	PUR	PUR	PUR	CLM	CLM	CLM	CLM	PUR	PUR	PUR	PUR	CLM	CLM	CLM	CLM	CLM	CLM	PUR	CLM	CLM	CLM	CLM	CLM	PEL	PEL	PEL	PEL	PEL	PEL	PEL	PEL	PEL	PEL	PEL	PEL	PEL	PEL	PEL	PEL	PEL	PEL	JPT	MXL	MXL	MXL	MXL	MXL	MXL	MXL	MXL	MXL	MXL	MXL	MXL	MXL	ASW	ASW		Kha_SIB	Cac_AMR	Wic_AMR	Col_AMR	Wic_AMR		5
rs149120078	4	8	0	0	CHR1	149873843	rs149120078	G	A	67	0	0	0	1	PUR	PUR	PUR	PUR	PUR	PUR	PUR	CLM	CLM	PUR	CLM	CLM	CLM	CLM	CLM	PEL	PEL	PEL	PEL	PEL	PEL	PEL	PEL	PEL	PEL	PEL	PEL	PEL	PEL	PEL	PEL	PEL	PEL	PEL	PEL	PEL	PEL	PEL	PEL	BEB	MXL	MXL	MXL	MXL	MXL	MXL	MXL	MXL	MXL	MXL	MXL	MXL	MXL	MXL	MXL	MXL	MXL	MXL		Cac_AMR	Cac_AMR	Col_AMR	Cac_AMR	Esk_ARC		6
rs182637274	7	3	1	0	CHR1	150962633	rs182637274	G	A	99	0	0	0	0	PUR	PUR	PUR	CLM	CLM	CLM	PUR	PUR	CLM	CLM	CLM	CLM	CLM	CLM	CLM	CLM	PUR	CLM	CLM	CLM	CLM	CLM	CLM	CLM	CLM	CLM	CLM	PEL	PEL	PEL	PEL	PEL	PEL	PEL	PEL	PEL	PEL	PEL	PEL	PEL	PEL	PEL	PEL	PEL	PEL	PEL	PEL	PEL	PEL	PEL	PEL	PEL	PEL	PEL	PEL	PEL	PEL	PEL	PEL	PEL	PEL	PEL	PEL	PEL	PEL	PEL	PEL	PEL	PEL	PEL	PEL	PEL	MXL	MXL	MXL	MXL	MXL	MXL	MXL	MXL	MXL	MXL	MXL	MXL	MXL	MXL	MXL	MXL	ASW	ASW	ASW		Wic_AMR	Wic_AMR	Col_AMR	Col_AMR	Wic_AMR	Cac_AMR	Esk_ARC	Esk_ARC	Chu_ARC		7
rs146861892	7	5	2	0	CHR1	151214535	rs146861892	A	G	95	0	1	0	0	PUR	PUR	PUR	PUR	CLM	CLM	CLM	PUR	PUR	CLM	CLM	CLM	CLM	CLM	PUR	PUR	CLM	CLM	CLM	CLM	CLM	CLM	CLM	CLM	CLM	CLM	CLM	CLM	PEL	PEL	PEL	PEL	PEL	PEL	PEL	PEL	PEL	PEL	PEL	PEL	PEL	PEL	PEL	PEL	PEL	PEL	PEL	PEL	PEL	PEL	PEL	PEL	PEL	PEL	PEL	PEL	PEL	PEL	PEL	PEL	PEL	PEL	PEL	PEL	PEL	PEL	PEL	PEL	PEL	PEL	JPT	MXL	MXL	MXL	MXL	MXL	MXL	MXL	MXL	MXL	MXL	MXL	MXL	MXL	MXL	MXL	MXL	MXL	MXL	ASW	ASW		Eve_SIB	Kyr_CAS	Yag_CAS	Wic_AMR	Wic_AMR	Col_AMR	Col_AMR	Wic_AMR	Cac_AMR	Kor_ARC	Esk_ARC	Esk_ARC	Esk_ARC	Chu_ARC	Bur_SIB	Kor_ARC	Bur_SIB	Kor_ARC	Kor_ARC		7
rs146027350	6	7	0	0	CHR1	151788517	rs146027350	T	C	93	0	0	0	1	PUR	PUR	PUR	CLM	CLM	PUR	PUR	PUR	CLM	CLM	CLM	CLM	CLM	CLM	CLM	CLM	CLM	CLM	CLM	CLM	CLM	CLM	CLM	CLM	CLM	CLM	PUR	CLM	CLM	CLM	CLM	CLM	CLM	CLM	CLM	CLM	PEL	PEL	PEL	PEL	PEL	PEL	PEL	PEL	PEL	PEL	PEL	PEL	PEL	PEL	PEL	PEL	PEL	PEL	PEL	PEL	PEL	PEL	PEL	PEL	PEL	PEL	PEL	PEL	PEL	PEL	PEL	STU	MXL	MXL	MXL	MXL	MXL	MXL	MXL	MXL	MXL	MXL	MXL	MXL	MXL	MXL	MXL	MXL	MXL	MXL	ASW	ASW	ASW		Cac_AMR	Cac_AMR	Wic_AMR	Col_AMR	Cac_AMR	Kor_ARC	Kor_ARC		7
rs4845416	6	5	1	0	CHR1	151944242	rs4845416	C	T	81	0	0	0	0	PUR	PUR	PUR	CLM	CLM	PUR	PUR	CLM	CLM	CLM	CLM	CLM	CLM	CLM	CLM	CLM	CLM	CLM	CLM	PUR	PUR	CLM	CLM	CLM	CLM	CLM	CLM	CLM	CLM	PEL	PEL	PEL	PEL	PEL	PEL	PEL	PEL	PEL	PEL	PEL	PEL	PEL	PEL	PEL	PEL	PEL	PEL	PEL	PEL	PEL	PEL	PEL	PEL	PEL	PEL	PEL	PEL	PEL	MXL	MXL	MXL	MXL	MXL	MXL	MXL	MXL	MXL	MXL	MXL	MXL	ASW		Cac_AMR	Wic_AMR	Wic_AMR	Col_AMR	Col_AMR	Cac_AMR	Kor_ARC	Kor_ARC	Bur_SIB	Bur_SIB	Bur_SIB	Kor_ARC	Kor_ARC		7
rs139333658	5	4	0	0	CHR1	155706324	rs139333658	C	T	69	1	0	0	0	PUR	PUR	CLM	CLM	PUR	PUR	CLM	PUR	CLM	CLM	CLM	CLM	CLM	CLM	CLM	PEL	PEL	PEL	PEL	PEL	PEL	PEL	PEL	PEL	PEL	PEL	PEL	PEL	PEL	PEL	PEL	PEL	PEL	PEL	PEL	PEL	PEL	PEL	PEL	PEL	PEL	PEL	PEL	PEL	PEL	PEL	PEL	PEL	PEL	PEL	PEL	PEL	CEU	MXL	MXL	MXL	MXL	MXL	MXL	MXL	MXL	ASW		EVk_SIB	Kor_ARC	Cac_AMR	Wic_AMR	Col_AMR	Cac_AMR		6
rs142658233	5	8	2	0	CHR1	155707250	rs142658233	T	C	135	1	0	0	0	PUR	PUR	PUR	CLM	CLM	CLM	CLM	CLM	PUR	PUR	PUR	CLM	CLM	CLM	CLM	CLM	PUR	CLM	CLM	CLM	CLM	CLM	CLM	CLM	CLM	CLM	CLM	CLM	CLM	CLM	CLM	CLM	CLM	CLM	PEL	PEL	PEL	PEL	PEL	PEL	PEL	PEL	PEL	PEL	PEL	PEL	PEL	PEL	PEL	PEL	PEL	PEL	PEL	PEL	PEL	PEL	PEL	PEL	PEL	PEL	PEL	PEL	PEL	PEL	PEL	PEL	PEL	PEL	PEL	PEL	PEL	PEL	PEL	PEL	PEL	PEL	PEL	PEL	PEL	PEL	PEL	PEL	PEL	PEL	PEL	PEL	PEL	PEL	PEL	PEL	PEL	CEU	MXL	MXL	MXL	MXL	MXL	MXL	MXL	MXL	MXL	MXL	MXL	MXL	MXL	MXL	MXL	MXL	ASW	ASW		EVk_SIB	Kha_SIB	Kor_ARC	Yag_CAS	Kha_SIB	Cac_AMR	Wic_AMR	Col_AMR	Col_AMR	Col_AMR	Col_AMR	Cac_AMR	Kor_ARC	Kor_ARC	Ket_SIB		10
rs139377675	5	7	2	0	CHR1	156092283	rs139377675	C	A	83	1	0	0	0	GBR	PUR	PUR	PUR	PUR	PUR	CLM	CLM	CLM	PUR	PUR	PUR	PUR	CLM	CLM	CLM	CLM	CLM	CLM	CLM	CLM	CLM	CLM	CLM	CLM	CLM	PEL	PEL	PEL	PEL	PEL	PEL	PEL	PEL	PEL	PEL	PEL	PEL	PEL	PEL	PEL	PEL	PEL	PEL	PEL	PEL	PEL	PEL	PEL	PEL	PEL	PEL	PEL	PEL	PEL	PEL	PEL	PEL	PEL	PEL	PEL	PEL	PEL	PEL	PEL	PEL	PEL	MXL	MXL	MXL	MXL	MXL	MXL	MXL	ASW		Cac_AMR	Wic_AMR	Col_AMR	Col_AMR	Col_AMR	Cac_AMR	Ket_SIB		8
rs192585352	5	7	2	0	CHR1	156095364	rs192585352	C	T	83	1	0	0	0	GBR	PUR	PUR	PUR	PUR	PUR	CLM	CLM	CLM	PUR	PUR	PUR	PUR	CLM	CLM	CLM	CLM	CLM	CLM	CLM	CLM	CLM	CLM	CLM	CLM	CLM	PEL	PEL	PEL	PEL	PEL	PEL	PEL	PEL	PEL	PEL	PEL	PEL	PEL	PEL	PEL	PEL	PEL	PEL	PEL	PEL	PEL	PEL	PEL	PEL	PEL	PEL	PEL	PEL	PEL	PEL	PEL	PEL	PEL	PEL	PEL	PEL	PEL	PEL	PEL	PEL	PEL	MXL	MXL	MXL	MXL	MXL	MXL	MXL	ASW		Kha_SIB	Cac_AMR	Wic_AMR	Col_AMR	Col_AMR	Col_AMR	Cac_AMR	Ket_SIB		8
rs12404523	10	11	6	0	CHR1	156831101	rs12404523	C	G	79	1	1	0	0	FIN	PUR	PUR	CLM	CLM	CLM	PUR	CLM	CLM	CLM	CLM	CLM	CLM	PUR	CLM	CLM	CLM	CLM	CLM	CLM	CLM	CLM	CLM	CLM	CLM	CLM	PEL	PEL	PEL	PEL	PEL	PEL	PEL	PEL	PEL	PEL	PEL	PEL	PEL	PEL	PEL	PEL	PEL	PEL	PEL	PEL	PEL	PEL	PEL	PEL	PEL	PEL	PEL	PEL	PEL	PEL	PEL	PEL	CHB	MXL	MXL	MXL	MXL	MXL	MXL	MXL	MXL	MXL	MXL	MXL	MXL	MXL	MXL	MXL	MXL		Eve_SIB	Cac_AMR	Cac_AMR	Wic_AMR	Wic_AMR	Wic_AMR	Col_AMR	Wic_AMR	Kor_ARC	Chu_ARC	EVk_SIB		9
rs41527546	6	10	5	0	CHR1	156844983	rs41527546	T	C	90	1	0	0	0	FIN	PUR	PUR	CLM	CLM	CLM	CLM	PUR	CLM	CLM	CLM	CLM	CLM	CLM	CLM	CLM	CLM	CLM	CLM	CLM	CLM	CLM	CLM	CLM	CLM	CLM	CLM	CLM	CLM	PEL	PEL	PEL	PEL	PEL	PEL	PEL	PEL	PEL	PEL	PEL	PEL	PEL	PEL	PEL	PEL	PEL	PEL	PEL	PEL	PEL	PEL	PEL	PEL	PEL	PEL	PEL	PEL	PEL	PEL	PEL	PEL	PEL	PEL	MXL	MXL	MXL	MXL	MXL	MXL	MXL	MXL	MXL	MXL	MXL	MXL	MXL	MXL	MXL	MXL	MXL	MXL	MXL	MXL	MXL	MXL		Eve_SIB	Cac_AMR	Cac_AMR	Wic_AMR	Wic_AMR	Col_AMR	Col_AMR	Wic_AMR	Cac_AMR	Kor_ARC	Chu_ARC	EVk_SIB		10
rs150600725	5	9	5	0	CHR1	156851682	rs150600725	G	T	91	1	0	0	0	FIN	PUR	PUR	CLM	CLM	CLM	CLM	PUR	CLM	CLM	CLM	CLM	CLM	CLM	CLM	CLM	CLM	CLM	CLM	CLM	CLM	CLM	CLM	CLM	CLM	CLM	CLM	PEL	PEL	PEL	PEL	PEL	PEL	PEL	PEL	PEL	PEL	PEL	PEL	PEL	PEL	PEL	PEL	PEL	PEL	PEL	PEL	PEL	PEL	PEL	PEL	PEL	PEL	PEL	PEL	PEL	PEL	PEL	PEL	PEL	PEL	MXL	MXL	MXL	MXL	MXL	MXL	MXL	MXL	MXL	MXL	MXL	MXL	MXL	MXL	MXL	MXL	MXL	MXL	MXL	MXL	MXL	MXL	MXL	MXL		Eve_SIB	Cac_AMR	Cac_AMR	Cac_AMR	Wic_AMR	Wic_AMR	Col_AMR	Col_AMR	Wic_AMR	Cac_AMR	Kor_ARC	Chu_ARC	EVk_SIB		11
rs183272355	3	4	0	0	CHR1	157326830	rs183272355	G	A	70	0	0	0	0	PUR	PUR	PUR	CLM	CLM	CLM	CLM	PUR	PUR	CLM	CLM	CLM	CLM	PUR	PUR	CLM	CLM	CLM	CLM	CLM	CLM	CLM	CLM	CLM	CLM	CLM	PEL	PEL	PEL	PEL	PEL	PEL	PEL	PEL	PEL	PEL	PEL	PEL	PEL	PEL	PEL	PEL	PEL	PEL	PEL	PEL	PEL	PEL	PEL	PEL	PEL	PEL	PEL	PEL	MXL	MXL	MXL	MXL	MXL	MXL	MXL	MXL	MXL	MXL		Cac_AMR	Cac_AMR	Cac_AMR	Wic_AMR	Wic_AMR	Col_AMR	Col_AMR	Cac_AMR		10
rs140750749	3	10	3	0	CHR1	157501737	rs140750749	A	G	115	0	0	0	0	PUR	PUR	PUR	PUR	PUR	PUR	PUR	PUR	CLM	CLM	CLM	PUR	PUR	PUR	PUR	PUR	PUR	CLM	CLM	CLM	CLM	CLM	CLM	CLM	PUR	PUR	PUR	CLM	CLM	CLM	CLM	CLM	PUR	PUR	PUR	CLM	CLM	CLM	CLM	CLM	CLM	PEL	PEL	PEL	PEL	PEL	PEL	PEL	PEL	PEL	PEL	PEL	PEL	PEL	PEL	PEL	PEL	PEL	PEL	PEL	PEL	PEL	PEL	PEL	PEL	PEL	PEL	PEL	PEL	PEL	PEL	PEL	PEL	PEL	PEL	PEL	PEL	PEL	PEL	PEL	PEL	PEL	MXL	MXL	MXL	MXL	MXL	MXL	MXL	MXL	MXL	MXL	MXL	MXL	MXL	MXL	MXL	MXL	MXL	MXL	MXL	MXL		Cac_AMR	Cac_AMR	Wic_AMR	Col_AMR	Col_AMR	Col_AMR	Cac_AMR		9
rs4656881	3	10	3	0	CHR1	160099377	rs4656881	C	G	75	0	0	0	0	PUR	PUR	PUR	CLM	CLM	PUR	CLM	CLM	CLM	CLM	CLM	PUR	PUR	CLM	CLM	CLM	CLM	CLM	CLM	CLM	PUR	CLM	CLM	CLM	CLM	CLM	CLM	PEL	PEL	PEL	PEL	PEL	PEL	PEL	PEL	PEL	PEL	PEL	PEL	PEL	PEL	PEL	PEL	PEL	PEL	PEL	PEL	PEL	PEL	PEL	PEL	MXL	MXL	MXL	MXL	MXL	MXL	MXL	MXL	MXL	MXL	MXL	MXL	MXL	MXL	MXL	MXL	ASW		Cac_AMR	Cac_AMR	Cac_AMR	Wic_AMR	Col_AMR	Cac_AMR		7
rs145121102	3	6	0	0	CHR1	167867426	rs145121102	G	C	64	0	0	0	0	PUR	PUR	PUR	PUR	PUR	CLM	CLM	CLM	CLM	CLM	CLM	CLM	PUR	PUR	CLM	CLM	CLM	PEL	PEL	PEL	PEL	PEL	PEL	PEL	PEL	PEL	PEL	PEL	PEL	PEL	PEL	PEL	PEL	PEL	PEL	PEL	PEL	PEL	PEL	PEL	PEL	PEL	PEL	PEL	PEL	MXL	ASW	MXL	MXL	MXL	MXL	MXL	MXL	MXL	MXL	MXL	MXL	MXL	MXL	MXL	MXL	ASW		Cac_AMR	Cac_AMR	Wic_AMR	Col_AMR	Wic_AMR		5
rs149754496	3	6	0	0	CHR1	167937787	rs149754496	A	G	65	1	0	0	0	FIN	PUR	PUR	PUR	PUR	PUR	PUR	CLM	CLM	CLM	CLM	CLM	CLM	CLM	PUR	PUR	CLM	CLM	CLM	PEL	PEL	PEL	PEL	PEL	PEL	PEL	PEL	PEL	PEL	PEL	PEL	PEL	PEL	PEL	PEL	PEL	PEL	PEL	PEL	PEL	PEL	PEL	PEL	PEL	PEL	PEL	MXL	ASW	MXL	MXL	MXL	MXL	MXL	MXL	MXL	MXL	MXL	MXL	MXL	MXL	MXL	MXL	MXL	ASW		Cac_AMR	Cac_AMR	Wic_AMR	Col_AMR	Wic_AMR		5
rs998688	6	5	2	0	CHR1	168698298	rs998688	C	T	74	0	0	0	0	PUR	PUR	CLM	CLM	PUR	CLM	CLM	CLM	CLM	CLM	PUR	CLM	CLM	CLM	CLM	CLM	CLM	CLM	PUR	CLM	CLM	CLM	CLM	CLM	CLM	PEL	PEL	PEL	PEL	PEL	PEL	PEL	PEL	PEL	PEL	PEL	PEL	PEL	PEL	PEL	PEL	PEL	PEL	PEL	PEL	PEL	PEL	PEL	PEL	PEL	PEL	PEL	PEL	PEL	PEL	PEL	PEL	PEL	PEL	MXL	MXL	MXL	MXL	MXL	MXL	MXL	MXL	MXL		Cac_AMR	Cac_AMR	Cac_AMR	Col_AMR		5
rs147624526	3	7	3	0	CHR1	168901924	rs147624526	A	G	66	0	0	0	0	PUR	CLM	CLM	CLM	CLM	CLM	CLM	PUR	CLM	CLM	CLM	CLM	CLM	CLM	CLM	CLM	PUR	CLM	CLM	CLM	CLM	CLM	CLM	PEL	PEL	PEL	PEL	PEL	PEL	PEL	PEL	PEL	PEL	PEL	PEL	PEL	PEL	PEL	PEL	PEL	PEL	PEL	PEL	PEL	PEL	PEL	PEL	PEL	MXL	MXL	MXL	MXL	MXL	MXL	MXL	MXL	MXL	MXL	MXL		Chu_ARC	Chu_ARC	Cac_AMR	Cac_AMR	Cac_AMR	Col_AMR	Col_AMR	Esk_ARC	Esk_ARC	Chu_ARC	Chu_ARC		6
rs139374114	3	4	0	0	CHR1	171274894	rs139374114	C	T	84	1	1	0	0	PUR	PUR	PUR	PUR	CLM	CLM	PUR	PUR	CLM	CLM	CLM	PUR	PUR	CLM	CLM	CLM	CLM	CLM	CLM	CLM	CLM	CLM	CLM	PEL	PEL	PEL	PEL	PEL	PEL	PEL	PEL	PEL	PEL	PEL	PEL	PEL	PEL	PEL	PEL	PEL	PEL	PEL	PEL	PEL	PEL	PEL	PEL	PEL	PEL	PEL	PEL	PEL	PEL	PEL	PEL	PEL	PEL	PEL	CHB	MXL	MXL	MXL	MXL	MXL	MXL	MXL	MXL	MXL	MXL	MXL	MXL	MXL	MXL	MXL	TSI		Cac_AMR	Cac_AMR	Wic_AMR	Col_AMR	Col_AMR		7
rs35794739	6	7	2	0	CHR1	173447014	rs35794739	G	A	63	0	0	0	0	PUR	PUR	PUR	PUR	CLM	CLM	CLM	CLM	CLM	CLM	CLM	PEL	PEL	PEL	PEL	PEL	PEL	PEL	PEL	PEL	PEL	PEL	PEL	PEL	PEL	PEL	PEL	PEL	PEL	PEL	PEL	PEL	PEL	PEL	PEL	PEL	PEL	PEL	PEL	PEL	PEL	PEL	PEL	MXL	MXL	MXL	MXL	MXL	MXL	MXL	MXL	MXL	MXL	MXL	MXL	MXL	MXL	MXL	MXL	MXL	MXL		Cac_AMR	Wic_AMR	Wic_AMR	Wic_AMR	Col_AMR	Col_AMR	Col_AMR		8
rs148646016	10	9	2	0	CHR1	173533964	rs148646016	G	A	86	0	1	0	0	PUR	PUR	PUR	CLM	CLM	PUR	PUR	CLM	CLM	CLM	CLM	CLM	CLM	CLM	CLM	CLM	CLM	CLM	CLM	CLM	PEL	PEL	PEL	PEL	PEL	PEL	PEL	PEL	PEL	PEL	PEL	PEL	PEL	PEL	PEL	PEL	PEL	PEL	PEL	PEL	PEL	PEL	PEL	PEL	PEL	PEL	PEL	PEL	PEL	PEL	PEL	PEL	PEL	PEL	PEL	PEL	PEL	JPT	MXL	MXL	MXL	MXL	MXL	MXL	MXL	MXL	MXL	MXL	MXL	MXL	MXL	MXL	MXL	MXL	MXL	MXL	MXL	MXL		Cac_AMR	Wic_AMR	Wic_AMR	Wic_AMR	Col_AMR	Col_AMR	Col_AMR		9
rs2180327	10	9	2	0	CHR1	173743934	rs2180327	C	A	89	1	0	0	0	PUR	PUR	PUR	PUR	PUR	CLM	CLM	PUR	PUR	PUR	PUR	CLM	CLM	CLM	CLM	CLM	CLM	PUR	CLM	CLM	CLM	CLM	CLM	CLM	CLM	CLM	PEL	PEL	PEL	PEL	PEL	PEL	PEL	PEL	PEL	PEL	PEL	PEL	PEL	PEL	PEL	PEL	PEL	PEL	PEL	PEL	PEL	PEL	PEL	PEL	PEL	PEL	PEL	PEL	PEL	PEL	PEL	PEL	PEL	PEL	PEL	MXL	MXL	MXL	MXL	MXL	MXL	MXL	MXL	MXL	MXL	MXL	MXL	MXL	MXL	MXL	MXL	MXL	MXL	MXL	MXL	TSI		Cac_AMR	Wic_AMR	Wic_AMR	Wic_AMR	Col_AMR	Col_AMR	Col_AMR		9
rs148733629	10	10	2	0	CHR1	173917494	rs148733629	A	C	89	0	1	0	0	PUR	PUR	PUR	PUR	PUR	CLM	CLM	PUR	PUR	PUR	PUR	CLM	CLM	CLM	CLM	CLM	CLM	CLM	PUR	CLM	CLM	CLM	CLM	CLM	CLM	CLM	CLM	PEL	PEL	PEL	PEL	PEL	PEL	PEL	PEL	PEL	PEL	PEL	PEL	PEL	PEL	PEL	PEL	PEL	PEL	PEL	PEL	PEL	PEL	PEL	PEL	PEL	PEL	PEL	PEL	PEL	PEL	PEL	PEL	PEL	PEL	PEL	PEL	JPT	MXL	MXL	MXL	MXL	MXL	MXL	MXL	MXL	MXL	MXL	MXL	MXL	MXL	MXL	MXL	MXL	MXL	MXL		Cac_AMR	Wic_AMR	Wic_AMR	Wic_AMR	Col_AMR	Col_AMR	Col_AMR		9
rs146479086	10	10	2	0	CHR1	173934587	rs146479086	G	A	89	0	1	0	0	PUR	PUR	PUR	PUR	PUR	CLM	CLM	PUR	PUR	PUR	PUR	CLM	CLM	CLM	CLM	CLM	CLM	CLM	PUR	CLM	CLM	CLM	CLM	CLM	CLM	CLM	CLM	PEL	PEL	PEL	PEL	PEL	PEL	PEL	PEL	PEL	PEL	PEL	PEL	PEL	PEL	PEL	PEL	PEL	PEL	PEL	PEL	PEL	PEL	PEL	PEL	PEL	PEL	PEL	PEL	PEL	PEL	PEL	PEL	PEL	PEL	PEL	PEL	JPT	MXL	MXL	MXL	MXL	MXL	MXL	MXL	MXL	MXL	MXL	MXL	MXL	MXL	MXL	MXL	MXL	MXL	MXL		Cac_AMR	Wic_AMR	Wic_AMR	Wic_AMR	Col_AMR	Col_AMR	Col_AMR		9
rs140174773	10	10	2	0	CHR1	174225448	rs140174773	A	G	91	0	1	0	0	PUR	PUR	PUR	PUR	PUR	CLM	CLM	PUR	PUR	PUR	PUR	CLM	CLM	CLM	CLM	CLM	CLM	CLM	PUR	CLM	CLM	CLM	CLM	CLM	CLM	CLM	CLM	PEL	PEL	PEL	PEL	PEL	PEL	PEL	PEL	PEL	PEL	PEL	PEL	PEL	PEL	PEL	PEL	PEL	PEL	PEL	PEL	PEL	PEL	PEL	PEL	PEL	PEL	PEL	PEL	CDX	PEL	PEL	PEL	PEL	PEL	PEL	PEL	PEL	MXL	MXL	MXL	MXL	MXL	MXL	MXL	MXL	MXL	MXL	MXL	MXL	MXL	MXL	MXL	MXL	MXL	MXL	MXL		Cac_AMR	Cac_AMR	Wic_AMR	Wic_AMR	Wic_AMR	Col_AMR	Col_AMR	Col_AMR		10
rs150154842	4	9	2	0	CHR1	175292633	rs150154842	C	A	86	0	0	0	0	PUR	PUR	PUR	CLM	PUR	PUR	PUR	CLM	CLM	PUR	CLM	CLM	CLM	CLM	CLM	CLM	CLM	CLM	CLM	CLM	CLM	CLM	CLM	PEL	PEL	PEL	PEL	PEL	PEL	PEL	PEL	PEL	PEL	PEL	PEL	PEL	PEL	PEL	PEL	PEL	PEL	PEL	PEL	PEL	PEL	PEL	PEL	PEL	PEL	PEL	PEL	PEL	PEL	PEL	PEL	PEL	PEL	PEL	PEL	PEL	MXL	MXL	MXL	MXL	MXL	MXL	MXL	MXL	MXL	MXL	MXL	MXL	MXL	MXL	MXL	MXL	MXL	MXL	MXL	MXL	MXL	MXL	ASW		Cac_AMR	Cac_AMR	Wic_AMR	Wic_AMR	Wic_AMR	Col_AMR	Col_AMR	Col_AMR		8
rs142621441	4	9	2	0	CHR1	175318864	rs142621441	G	A	85	0	0	0	0	PUR	PUR	PUR	CLM	PUR	PUR	PUR	CLM	PUR	CLM	CLM	CLM	CLM	CLM	CLM	CLM	CLM	CLM	CLM	CLM	CLM	CLM	PEL	PEL	PEL	PEL	PEL	PEL	PEL	PEL	PEL	PEL	PEL	PEL	PEL	PEL	PEL	PEL	PEL	PEL	PEL	PEL	PEL	PEL	PEL	PEL	PEL	PEL	PEL	PEL	PEL	PEL	PEL	PEL	PEL	PEL	PEL	PEL	PEL	PEL	MXL	MXL	MXL	MXL	MXL	MXL	MXL	MXL	MXL	MXL	MXL	MXL	MXL	MXL	MXL	MXL	MXL	MXL	MXL	MXL	MXL	ASW		Cac_AMR	Cac_AMR	Wic_AMR	Wic_AMR	Wic_AMR	Col_AMR	Col_AMR	Col_AMR		8
rs12402725	5	6	4	0	CHR1	175637588	rs12402725	G	A	63	0	1	0	0	PUR	CLM	CLM	CLM	CLM	CLM	PUR	PUR	PUR	CLM	CLM	CLM	CLM	CLM	CLM	PUR	CLM	CLM	CLM	CLM	CLM	CLM	CLM	PEL	PEL	PEL	PEL	PEL	PEL	PEL	PEL	PEL	PEL	PEL	PEL	PEL	PEL	PEL	PEL	KHV	PEL	PEL	PEL	PEL	PEL	PEL	PEL	PEL	PEL	MXL	MXL	MXL	MXL	MXL	MXL	MXL	MXL	MXL	MXL	MXL	MXL	MXL	ASW		Cac_AMR	Wic_AMR	Wic_AMR	Wic_AMR	Col_AMR	Kor_ARC	Kor_ARC		5
rs150306783	3	5	0	0	CHR1	176069835	rs150306783	T	C	70	0	0	0	1	CLM	CLM	CLM	CLM	CLM	CLM	CLM	PEL	PEL	PEL	PEL	PEL	PEL	PEL	PEL	PEL	PEL	PEL	PEL	PEL	PEL	PEL	PEL	PEL	PEL	PEL	PEL	PEL	PEL	PEL	PEL	PEL	PEL	PEL	PEL	PEL	PEL	PEL	PEL	PEL	PEL	PEL	PEL	PEL	PEL	PEL	PEL	PEL	PEL	PEL	PEL	MXL	ASW	MXL	MXL	MXL	MXL	MXL	MXL	MXL	MXL	GIH		EVk_SIB	Cac_AMR	Cac_AMR	Cac_AMR	Cac_AMR	Col_AMR	Col_AMR	Col_AMR	Wic_AMR	Kor_ARC	Esk_ARC	Esk_ARC	Kor_ARC		8
rs12408472	3	5	0	0	CHR1	176134702	rs12408472	G	A	63	0	0	0	0	CLM	CLM	CLM	CLM	CLM	CLM	CLM	PEL	PEL	PEL	PEL	PEL	PEL	PEL	PEL	PEL	PEL	PEL	PEL	PEL	PEL	PEL	PEL	PEL	PEL	PEL	PEL	PEL	PEL	PEL	PEL	PEL	PEL	PEL	PEL	PEL	PEL	PEL	PEL	PEL	PEL	PEL	PEL	PEL	PEL	PEL	MXL	ASW	MXL	MXL	MXL	MXL	MXL	MXL		EVk_SIB	Cac_AMR	Cac_AMR	Cac_AMR	Cac_AMR	Col_AMR	Col_AMR	Col_AMR	Wic_AMR	Kor_ARC	Esk_ARC	Esk_ARC	Kor_ARC		8
rs143951932	7	6	0	0	CHR1	177035719	rs143951932	T	G	76	0	1	0	1	CHS	PUR	PUR	PUR	PUR	PUR	CLM	CLM	CLM	CLM	PUR	PUR	PUR	PUR	CLM	PUR	PUR	CLM	CLM	CLM	PUR	PUR	CLM	CLM	CLM	CLM	CLM	PEL	PEL	PEL	PEL	PEL	PEL	PEL	PEL	PEL	PEL	PEL	PEL	PEL	PEL	PEL	PEL	PEL	PEL	PEL	PEL	PEL	PEL	PEL	PEL	PEL	PEL	PEL	PJL	MXL	MXL	MXL	MXL	MXL	MXL	MXL	MXL	MXL	MXL	MXL	MXL	MXL	MXL	MXL	MXL	MXL	MXL	MXL	ASW		Col_AMR	Col_AMR	Col_AMR	Col_AMR	Wic_AMR		5
rs146812772	5	6	0	0	CHR1	177140428	rs146812772	C	G	76	0	1	0	0	PUR	PUR	PUR	PUR	CLM	CLM	CLM	CLM	PUR	PUR	PUR	PUR	CLM	PUR	PUR	CLM	CLM	CLM	PUR	PUR	CLM	CLM	CLM	CLM	CLM	CLM	PEL	PEL	PEL	PEL	PEL	PEL	PEL	PEL	PEL	PEL	PEL	PEL	PEL	PEL	PEL	PEL	PEL	PEL	PEL	PEL	PEL	PEL	PEL	PEL	PEL	PEL	PEL	PEL	CDX	PEL	MXL	MXL	MXL	MXL	MXL	MXL	MXL	MXL	MXL	MXL	MXL	MXL	MXL	MXL	MXL	MXL	MXL		Wic_AMR	Col_AMR	Col_AMR	Col_AMR	Col_AMR	Wic_AMR	Bur_SIB		6
rs144859030	7	4	0	0	CHR1	178639460	rs144859030	C	T	68	0	0	0	0	PUR	PUR	CLM	CLM	CLM	PUR	CLM	CLM	CLM	PUR	CLM	CLM	CLM	CLM	PEL	PEL	PEL	PEL	PEL	PEL	PEL	PEL	PEL	PEL	PEL	PEL	PEL	PEL	PEL	PEL	PEL	PEL	PEL	PEL	PEL	PEL	PEL	PEL	PEL	PEL	PEL	PEL	PEL	PEL	PEL	PEL	PEL	PEL	PEL	MXL	MXL	MXL	MXL	MXL	MXL	MXL	MXL	MXL	MXL	MXL	MXL	MXL	MXL	MXL	MXL		Cac_AMR	Cac_AMR	Wic_AMR	Wic_AMR	Col_AMR		5
rs144691781	9	4	0	0	CHR1	178658548	rs144691781	G	A	68	0	0	0	0	PUR	PUR	CLM	CLM	CLM	PUR	CLM	CLM	CLM	PUR	CLM	CLM	CLM	CLM	PEL	PEL	PEL	PEL	PEL	PEL	PEL	PEL	PEL	PEL	PEL	PEL	PEL	PEL	PEL	PEL	PEL	PEL	PEL	PEL	PEL	PEL	PEL	PEL	PEL	PEL	PEL	PEL	PEL	PEL	PEL	PEL	PEL	PEL	PEL	PEL	MXL	MXL	MXL	MXL	MXL	MXL	MXL	MXL	MXL	MXL	MXL	MXL	MXL	MXL	MXL		Cac_AMR	Cac_AMR	Wic_AMR	Wic_AMR	Col_AMR		5
rs141549047	9	4	0	0	CHR1	178670239	rs141549047	A	G	68	0	0	0	0	PUR	PUR	CLM	CLM	CLM	PUR	CLM	CLM	CLM	PUR	CLM	CLM	CLM	CLM	PEL	PEL	PEL	PEL	PEL	PEL	PEL	PEL	PEL	PEL	PEL	PEL	PEL	PEL	PEL	PEL	PEL	PEL	PEL	PEL	PEL	PEL	PEL	PEL	PEL	PEL	PEL	PEL	PEL	PEL	PEL	PEL	PEL	PEL	PEL	PEL	MXL	MXL	MXL	MXL	MXL	MXL	MXL	MXL	MXL	MXL	MXL	MXL	MXL	MXL	MXL		Cac_AMR	Cac_AMR	Wic_AMR	Wic_AMR	Col_AMR		5
rs140915852	11	4	0	0	CHR1	178804671	rs140915852	G	A	65	0	0	0	0	PUR	PUR	CLM	CLM	CLM	PUR	CLM	CLM	CLM	PUR	CLM	CLM	CLM	CLM	PEL	PEL	PEL	PEL	PEL	PEL	PEL	PEL	PEL	PEL	PEL	PEL	PEL	PEL	PEL	PEL	PEL	PEL	PEL	PEL	PEL	PEL	PEL	PEL	PEL	PEL	PEL	PEL	PEL	PEL	PEL	PEL	PEL	MXL	MXL	MXL	MXL	MXL	MXL	MXL	MXL	MXL	MXL	MXL	MXL	MXL	MXL	MXL		Cac_AMR	Cac_AMR	Wic_AMR	Wic_AMR	Col_AMR		5
rs148319175	11	6	0	0	CHR1	178872467	rs148319175	A	G	65	0	0	0	0	PUR	PUR	CLM	CLM	CLM	PUR	CLM	CLM	CLM	PUR	CLM	CLM	CLM	CLM	PEL	PEL	PEL	PEL	PEL	PEL	PEL	PEL	PEL	PEL	PEL	PEL	PEL	PEL	PEL	PEL	PEL	PEL	PEL	PEL	PEL	PEL	PEL	PEL	PEL	PEL	PEL	PEL	PEL	PEL	PEL	PEL	PEL	MXL	MXL	MXL	MXL	MXL	MXL	MXL	MXL	MXL	MXL	MXL	MXL	MXL	MXL	MXL		Cac_AMR	Cac_AMR	Wic_AMR	Wic_AMR	Col_AMR		5
rs142453946	11	6	0	0	CHR1	178884385	rs142453946	T	C	64	0	0	0	0	PUR	PUR	CLM	CLM	CLM	PUR	CLM	CLM	CLM	PUR	CLM	CLM	CLM	CLM	PEL	PEL	PEL	PEL	PEL	PEL	PEL	PEL	PEL	PEL	PEL	PEL	PEL	PEL	PEL	PEL	PEL	PEL	PEL	PEL	PEL	PEL	PEL	PEL	PEL	PEL	PEL	PEL	PEL	PEL	PEL	PEL	MXL	MXL	MXL	MXL	MXL	MXL	MXL	MXL	MXL	MXL	MXL	MXL	MXL	MXL	MXL		Cac_AMR	Cac_AMR	Wic_AMR	Wic_AMR	Col_AMR		5
rs184499634	5	8	1	0	CHR1	179782224	rs184499634	G	A	70	0	0	0	0	PUR	PUR	CLM	CLM	CLM	PUR	PUR	PUR	PUR	CLM	CLM	CLM	CLM	PUR	CLM	CLM	CLM	CLM	CLM	PUR	CLM	CLM	CLM	CLM	CLM	CLM	CLM	PEL	PEL	PEL	PEL	PEL	PEL	PEL	PEL	PEL	PEL	PEL	PEL	PEL	PEL	PEL	PEL	PEL	PEL	PEL	PEL	PEL	PEL	PEL	MXL	MXL	MXL	MXL	MXL	MXL	MXL	MXL	MXL	MXL	MXL	MXL		Cac_AMR	Wic_AMR	Wic_AMR	Col_AMR	Col_AMR	Col_AMR		7
rs144985922	6	7	0	0	CHR1	186278219	rs144985922	A	C	66	0	0	0	0	PUR	PUR	PUR	PUR	PUR	CLM	PUR	PUR	CLM	PUR	CLM	CLM	CLM	PUR	CLM	CLM	CLM	CLM	CLM	CLM	CLM	CLM	PEL	PEL	PEL	PEL	PEL	PEL	PEL	PEL	PEL	PEL	PEL	PEL	PEL	PEL	PEL	PEL	PEL	PEL	PEL	PEL	PEL	PEL	PEL	PEL	PEL	PEL	PEL	PEL	PEL	PEL	MXL	MXL	MXL	MXL	MXL	MXL	MXL	MXL	MXL	MXL	MXL	MXL		Cac_AMR	Cac_AMR	Wic_AMR	Wic_AMR	Col_AMR	Col_AMR		8
rs141353722	7	9	0	0	CHR1	186725365	rs141353722	A	C	79	0	0	0	0	PUR	PUR	PUR	PUR	PUR	PUR	PUR	CLM	CLM	PUR	PUR	CLM	PUR	PUR	CLM	CLM	CLM	CLM	CLM	CLM	PUR	CLM	CLM	CLM	CLM	CLM	CLM	CLM	CLM	CLM	CLM	PEL	PEL	PEL	PEL	PEL	PEL	PEL	PEL	PEL	PEL	PEL	PEL	PEL	PEL	PEL	PEL	PEL	PEL	PEL	PEL	PEL	PEL	PEL	PEL	PEL	PEL	MXL	MXL	MXL	MXL	MXL	MXL	MXL	MXL	MXL	MXL	MXL	MXL	MXL	MXL	MXL	MXL	MXL	MXL	MXL		Cac_AMR	Cac_AMR	Wic_AMR	Wic_AMR	Col_AMR	Col_AMR		9
rs148515537	5	10	2	0	CHR1	187818634	rs148515537	G	A	75	0	1	0	1	PUR	CLM	CLM	CLM	PUR	CLM	CLM	CLM	CLM	CLM	CLM	PEL	PEL	PEL	PEL	PEL	PEL	PEL	PEL	PEL	PEL	PEL	PEL	PEL	PEL	PEL	PEL	PEL	PEL	PEL	PEL	PEL	PEL	PEL	PEL	PEL	PEL	PEL	PEL	PEL	PEL	PEL	PEL	PEL	PEL	PEL	BEB	JPT	MXL	MXL	MXL	MXL	MXL	MXL	MXL	MXL	MXL	MXL	MXL	MXL	MXL	MXL	MXL	MXL	MXL	MXL	MXL	MXL	MXL	MXL	MXL	MXL	MXL	ASW		Cac_AMR	Cac_AMR	Cac_AMR	Wic_AMR	Col_AMR	Col_AMR	Col_AMR	Wic_AMR	Chu_ARC		10
rs140406633	3	7	0	0	CHR1	188008806	rs140406633	T	C	82	1	1	1	0	PUR	PUR	CLM	PUR	PUR	PUR	CLM	CLM	CLM	PUR	PUR	PUR	CLM	CLM	CLM	CLM	PUR	CLM	IBS	PEL	PEL	PEL	PEL	PEL	PEL	PEL	PEL	PEL	PEL	PEL	PEL	PEL	PEL	PEL	PEL	PEL	PEL	PEL	PEL	PEL	PEL	PEL	PEL	PEL	PEL	PEL	CDX	PEL	PEL	PEL	PEL	PEL	PEL	PEL	GWD	MXL	MXL	MXL	MXL	MXL	MXL	MXL	MXL	MXL	MXL	MXL	MXL	MXL	MXL	MXL	MXL	MXL	MXL	MXL	MXL	MXL	MXL	ASW		Cac_AMR	Cac_AMR	Cac_AMR	Wic_AMR	Wic_AMR	Col_AMR	Col_AMR	Col_AMR	Wic_AMR		10
rs149832703	3	7	0	0	CHR1	188101810	rs149832703	A	G	80	0	0	0	0	PUR	PUR	CLM	PUR	PUR	PUR	CLM	CLM	CLM	PUR	PUR	PUR	CLM	CLM	CLM	CLM	PUR	PEL	PEL	PEL	PEL	PEL	PEL	PEL	PEL	PEL	PEL	PEL	PEL	PEL	PEL	PEL	PEL	PEL	PEL	PEL	PEL	PEL	PEL	PEL	PEL	PEL	PEL	PEL	PEL	PEL	PEL	PEL	PEL	PEL	MXL	MXL	MXL	MXL	MXL	MXL	MXL	MXL	MXL	MXL	MXL	MXL	MXL	MXL	MXL	MXL	MXL	MXL	MXL	MXL	MXL	MXL	ASW		Cac_AMR	Cac_AMR	Cac_AMR	Wic_AMR	Wic_AMR	Col_AMR	Col_AMR	Col_AMR	Wic_AMR		10
rs149073335	3	6	0	0	CHR1	188391090	rs149073335	T	A	83	0	0	0	0	PUR	PUR	CLM	PUR	PUR	PUR	CLM	CLM	CLM	PUR	PUR	PUR	CLM	CLM	CLM	CLM	PUR	PEL	PEL	PEL	PEL	PEL	PEL	PEL	PEL	PEL	PEL	PEL	PEL	PEL	PEL	PEL	PEL	PEL	PEL	PEL	PEL	PEL	PEL	PEL	PEL	PEL	PEL	PEL	PEL	PEL	PEL	PEL	PEL	PEL	PEL	PEL	PEL	PEL	MXL	MXL	MXL	MXL	MXL	MXL	MXL	MXL	MXL	MXL	MXL	MXL	MXL	MXL	MXL	MXL	MXL	MXL	MXL	MXL	MXL	MXL	ASW		Cac_AMR	Cac_AMR	Cac_AMR	Wic_AMR	Wic_AMR	Wic_AMR	Col_AMR	Col_AMR	Col_AMR	Wic_AMR		11
rs188554469	3	6	0	0	CHR1	188405667	rs188554469	T	C	81	0	0	0	0	PUR	PUR	CLM	PUR	PUR	PUR	CLM	CLM	CLM	PUR	PUR	PUR	CLM	CLM	CLM	PUR	PEL	PEL	PEL	PEL	PEL	PEL	PEL	PEL	PEL	PEL	PEL	PEL	PEL	PEL	PEL	PEL	PEL	PEL	PEL	PEL	PEL	PEL	PEL	PEL	PEL	PEL	PEL	PEL	PEL	PEL	PEL	PEL	PEL	PEL	PEL	PEL	PEL	MXL	MXL	MXL	MXL	MXL	MXL	MXL	MXL	MXL	MXL	MXL	MXL	MXL	MXL	MXL	MXL	MXL	MXL	MXL	MXL	MXL	ASW		Cac_AMR	Cac_AMR	Cac_AMR	Wic_AMR	Wic_AMR	Wic_AMR	Col_AMR	Col_AMR	Col_AMR	Wic_AMR		11
rs189839272	3	6	0	0	CHR1	188461708	rs189839272	G	A	84	0	1	0	0	CHS	PUR	PUR	CLM	PUR	PUR	PUR	CLM	CLM	CLM	PUR	PUR	CLM	CLM	CLM	CLM	PUR	CLM	PEL	PEL	PEL	PEL	PEL	PEL	PEL	PEL	PEL	PEL	PEL	PEL	PEL	PEL	PEL	PEL	PEL	PEL	PEL	PEL	PEL	PEL	PEL	PEL	PEL	PEL	PEL	PEL	PEL	PEL	PEL	PEL	PEL	PEL	PEL	PEL	PEL	MXL	MXL	MXL	MXL	MXL	MXL	MXL	MXL	MXL	MXL	MXL	MXL	MXL	MXL	MXL	MXL	MXL	MXL	MXL	MXL	MXL	MXL	ASW		Cac_AMR	Cac_AMR	Cac_AMR	Wic_AMR	Wic_AMR	Wic_AMR	Col_AMR	Col_AMR	Col_AMR	Wic_AMR		11
rs140134784	4	6	0	0	CHR1	188598656	rs140134784	A	G	78	0	0	0	0	PUR	PUR	PUR	PUR	PUR	CLM	CLM	CLM	PUR	PUR	CLM	CLM	CLM	PUR	CLM	PEL	PEL	PEL	PEL	PEL	PEL	PEL	PEL	PEL	PEL	PEL	PEL	PEL	PEL	PEL	PEL	PEL	PEL	PEL	PEL	PEL	PEL	PEL	PEL	PEL	PEL	PEL	PEL	PEL	PEL	PEL	PEL	PEL	PEL	PEL	MXL	MXL	MXL	MXL	MXL	MXL	MXL	MXL	MXL	MXL	MXL	MXL	MXL	MXL	MXL	MXL	MXL	MXL	MXL	MXL	MXL		Cac_AMR	Cac_AMR	Cac_AMR	Wic_AMR	Wic_AMR	Wic_AMR	Col_AMR	Col_AMR	Col_AMR	Wic_AMR		11
rs146618088	7	4	1	0	CHR1	193629449	rs146618088	G	A	63	0	1	0	0	CHS	CLM	PUR	CLM	PUR	CLM	CLM	PUR	CLM	CLM	CLM	PEL	PEL	PEL	PEL	PEL	PEL	PEL	PEL	PEL	PEL	PEL	PEL	PEL	PEL	PEL	PEL	PEL	PEL	PEL	PEL	PEL	PEL	PEL	PEL	PEL	PEL	PEL	PEL	PEL	PEL	PEL	PEL	PEL	PEL	PEL	PEL	PEL	PEL	PEL	PEL	MXL	ASW	MXL	MXL	MXL	MXL	ASW	ASW		Bur_SIB	Cac_AMR	Cac_AMR	Wic_AMR	Wic_AMR	Wic_AMR	Col_AMR	Col_AMR	Wic_AMR		13
rs149246167	7	4	1	0	CHR1	193646653	rs149246167	A	T	63	0	1	0	0	CHS	CLM	PUR	CLM	PUR	CLM	CLM	PUR	CLM	CLM	CLM	PEL	PEL	PEL	PEL	PEL	PEL	PEL	PEL	PEL	PEL	PEL	PEL	PEL	PEL	PEL	PEL	PEL	PEL	PEL	PEL	PEL	PEL	PEL	PEL	PEL	PEL	PEL	PEL	PEL	PEL	PEL	PEL	PEL	PEL	PEL	PEL	PEL	PEL	PEL	PEL	MXL	ASW	MXL	MXL	MXL	MXL	ASW	ASW		Bur_SIB	Cac_AMR	Cac_AMR	Wic_AMR	Wic_AMR	Wic_AMR	Col_AMR	Col_AMR	Wic_AMR		13
rs150788373	7	4	0	0	CHR1	193662940	rs150788373	A	C	63	0	1	0	0	CHS	CLM	PUR	CLM	PUR	CLM	CLM	PUR	CLM	CLM	CLM	PEL	PEL	PEL	PEL	PEL	PEL	PEL	PEL	PEL	PEL	PEL	PEL	PEL	PEL	PEL	PEL	PEL	PEL	PEL	PEL	PEL	PEL	PEL	PEL	PEL	PEL	PEL	PEL	PEL	PEL	PEL	PEL	PEL	PEL	PEL	PEL	PEL	PEL	PEL	PEL	MXL	ASW	MXL	MXL	MXL	MXL	ASW	ASW		Cac_AMR	Cac_AMR	Wic_AMR	Wic_AMR	Wic_AMR	Col_AMR	Col_AMR	Wic_AMR		13
rs138941671	3	8	0	0	CHR1	194977987	rs138941671	C	T	65	0	0	0	0	PUR	PUR	CLM	PUR	PUR	PUR	CLM	CLM	CLM	PUR	CLM	CLM	CLM	CLM	PEL	PEL	PEL	PEL	PEL	PEL	PEL	PEL	PEL	PEL	PEL	PEL	PEL	PEL	PEL	PEL	PEL	PEL	PEL	PEL	PEL	PEL	PEL	PEL	PEL	PEL	PEL	PEL	PEL	PEL	PEL	PEL	PEL	MXL	MXL	MXL	MXL	MXL	MXL	MXL	MXL	MXL	MXL		Cac_AMR	Cac_AMR	Col_AMR	Col_AMR	Col_AMR	Wic_AMR	Cac_AMR		7
rs146440595	7	11	0	0	CHR1	196137868	rs146440595	C	A	78	1	0	0	1	GBR	PUR	PUR	CLM	PUR	PUR	PUR	PUR	PUR	CLM	CLM	CLM	CLM	PUR	PUR	PUR	PUR	CLM	CLM	CLM	CLM	CLM	PUR	PUR	CLM	CLM	CLM	CLM	CLM	CLM	PEL	PEL	PEL	PEL	PEL	PEL	PEL	PEL	PEL	PEL	PEL	PEL	PEL	PEL	PEL	PEL	PEL	PEL	PEL	PEL	PEL	PEL	PEL	PEL	PEL	PEL	PEL	PEL	PEL	PEL	STU	MXL	MXL	MXL	MXL	MXL	MXL	MXL	MXL	MXL	MXL	MXL	MXL	MXL	ASW		Cac_AMR	Cac_AMR	Cac_AMR	Wic_AMR	Col_AMR	Col_AMR	EVk_SIB	Eve_SIB		7
rs148124778	11	9	0	0	CHR1	197332406	rs148124778	A	G	85	0	0	0	1	PUR	PUR	PUR	PUR	PUR	CLM	CLM	CLM	CLM	PUR	PUR	PUR	PUR	PUR	CLM	CLM	CLM	PUR	PUR	PUR	CLM	CLM	CLM	CLM	CLM	PUR	PUR	PUR	CLM	CLM	CLM	CLM	CLM	PEL	PEL	PEL	PEL	PEL	PEL	PEL	PEL	PEL	PEL	PEL	PEL	PEL	PEL	PEL	PEL	PEL	PEL	PEL	PEL	PEL	PEL	PEL	PEL	PEL	PEL	PEL	PEL	PEL	PEL	PEL	PEL	PEL	PJL	MXL	MXL	MXL	MXL	MXL	MXL	MXL	MXL	MXL	MXL	MXL	MXL	MXL	MXL		Cac_AMR	Wic_AMR	Wic_AMR	Wic_AMR	Col_AMR	Wic_AMR	Cac_AMR		10
rs12404992	11	8	0	0	CHR1	197463057	rs12404992	G	A	91	0	0	0	1	PUR	PUR	PUR	PUR	PUR	CLM	CLM	CLM	CLM	PUR	PUR	PUR	PUR	PUR	CLM	CLM	CLM	PUR	PUR	PUR	CLM	CLM	CLM	CLM	CLM	CLM	PUR	PUR	PUR	CLM	CLM	CLM	CLM	CLM	PEL	PEL	PEL	PEL	PEL	PEL	PEL	PEL	PEL	PEL	PEL	PEL	PEL	PEL	PEL	PEL	PEL	PEL	PEL	PEL	PEL	PEL	PEL	PEL	PEL	PEL	PEL	PEL	PEL	PEL	PEL	PEL	PEL	PEL	PJL	MXL	MXL	MXL	MXL	MXL	MXL	MXL	MXL	MXL	MXL	MXL	MXL	MXL	MXL	MXL		Cac_AMR	Wic_AMR	Wic_AMR	Wic_AMR	Col_AMR	Wic_AMR	Cac_AMR		10
rs151238599	10	7	0	0	CHR1	198815905	rs151238599	C	T	107	0	0	0	0	PUR	PUR	CLM	CLM	CLM	CLM	CLM	PUR	PUR	PUR	PUR	PUR	PUR	CLM	CLM	CLM	CLM	PUR	PUR	PUR	PUR	CLM	CLM	CLM	CLM	CLM	CLM	PUR	PUR	PUR	CLM	CLM	CLM	CLM	CLM	CLM	PEL	PEL	PEL	PEL	PEL	PEL	PEL	PEL	PEL	PEL	PEL	PEL	PEL	PEL	PEL	PEL	PEL	PEL	PEL	PEL	PEL	PEL	PEL	PEL	PEL	PEL	PEL	PEL	PEL	PEL	PEL	PEL	PEL	PEL	PEL	PEL	PEL	PEL	PEL	PEL	PEL	PEL	PEL	PEL	PEL	PEL	PEL	PEL	MXL	MXL	MXL	MXL	MXL	MXL	MXL	MXL	MXL	MXL	MXL	MXL	MXL	ASW		Cac_AMR	Cac_AMR	Wic_AMR	Wic_AMR	Wic_AMR	Col_AMR	Col_AMR	Wic_AMR		12
rs145556239	10	7	0	0	CHR1	198922083	rs145556239	C	T	107	0	0	0	0	PUR	PUR	CLM	CLM	CLM	CLM	CLM	PUR	PUR	PUR	PUR	PUR	PUR	CLM	CLM	CLM	CLM	PUR	PUR	PUR	PUR	CLM	CLM	CLM	CLM	CLM	CLM	PUR	PUR	PUR	CLM	CLM	CLM	CLM	CLM	CLM	PEL	PEL	PEL	PEL	PEL	PEL	PEL	PEL	PEL	PEL	PEL	PEL	PEL	PEL	PEL	PEL	PEL	PEL	PEL	PEL	PEL	PEL	PEL	PEL	PEL	PEL	PEL	PEL	PEL	PEL	PEL	PEL	PEL	PEL	PEL	PEL	PEL	PEL	PEL	PEL	PEL	PEL	PEL	PEL	PEL	PEL	PEL	PEL	MXL	MXL	MXL	MXL	MXL	MXL	MXL	MXL	MXL	MXL	MXL	MXL	ASW		Cac_AMR	Cac_AMR	Wic_AMR	Wic_AMR	Wic_AMR	Col_AMR	Col_AMR	Col_AMR	Wic_AMR	Chu_ARC		12
rs71633846	10	7	0	0	CHR1	198962919	rs71633846	T	G	105	0	0	0	0	PUR	PUR	CLM	CLM	CLM	CLM	CLM	CLM	PUR	PUR	PUR	PUR	PUR	PUR	CLM	CLM	CLM	CLM	PUR	PUR	PUR	PUR	CLM	CLM	CLM	CLM	CLM	CLM	PUR	PUR	PUR	CLM	CLM	CLM	CLM	CLM	PEL	PEL	PEL	PEL	PEL	PEL	PEL	PEL	PEL	PEL	PEL	PEL	PEL	PEL	PEL	PEL	PEL	PEL	PEL	PEL	PEL	PEL	PEL	PEL	PEL	PEL	PEL	PEL	PEL	PEL	PEL	PEL	PEL	PEL	PEL	PEL	PEL	PEL	PEL	PEL	PEL	PEL	PEL	PEL	PEL	PEL	PEL	MXL	MXL	MXL	MXL	MXL	MXL	MXL	MXL	MXL	MXL	MXL	MXL	ASW		Cac_AMR	Cac_AMR	Wic_AMR	Wic_AMR	Wic_AMR	Col_AMR	Col_AMR	Col_AMR	Wic_AMR	Chu_ARC		12
rs186285995	10	7	0	0	CHR1	199005802	rs186285995	C	G	108	0	0	0	0	PUR	PUR	PUR	CLM	CLM	CLM	CLM	CLM	CLM	PUR	PUR	PUR	PUR	PUR	PUR	PUR	CLM	CLM	CLM	CLM	PUR	PUR	PUR	PUR	PUR	CLM	CLM	CLM	CLM	CLM	CLM	PUR	PUR	PUR	CLM	CLM	CLM	CLM	CLM	CLM	PEL	PEL	PEL	PEL	PEL	PEL	PEL	PEL	PEL	PEL	PEL	PEL	PEL	PEL	PEL	PEL	PEL	PEL	PEL	PEL	PEL	PEL	PEL	PEL	PEL	PEL	PEL	PEL	PEL	PEL	PEL	PEL	PEL	PEL	PEL	PEL	PEL	PEL	PEL	PEL	PEL	PEL	PEL	PEL	PEL	PEL	MXL	MXL	MXL	MXL	MXL	MXL	MXL	MXL	MXL	MXL	MXL	ASW		Cac_AMR	Cac_AMR	Wic_AMR	Wic_AMR	Wic_AMR	Col_AMR	Col_AMR	Col_AMR	Wic_AMR	Chu_ARC		12
rs185005573	10	4	2	0	CHR1	199623738	rs185005573	T	C	80	0	0	0	1	PUR	CLM	CLM	PUR	PUR	PUR	CLM	PUR	PUR	PUR	PUR	CLM	CLM	CLM	CLM	CLM	CLM	CLM	CLM	CLM	PUR	PUR	CLM	CLM	CLM	CLM	CLM	CLM	PEL	PEL	PEL	PEL	PEL	PEL	PEL	PEL	PEL	PEL	PEL	PEL	PEL	PEL	PEL	PEL	PEL	PEL	PEL	PEL	PEL	PEL	PEL	PEL	PEL	PEL	PEL	PEL	PEL	PEL	PEL	PEL	PEL	ITU	MXL	MXL	MXL	MXL	MXL	MXL	MXL	MXL	MXL	MXL	MXL	ASW		Udm_EUR	Cac_AMR	Cac_AMR	Cac_AMR	Cac_AMR	Col_AMR	Col_AMR	Col_AMR	Chu_ARC		11
rs191252300	9	4	3	0	CHR1	199739827	rs191252300	C	T	80	1	0	0	1	FIN	PUR	CLM	CLM	PUR	PUR	PUR	CLM	PUR	PUR	PUR	CLM	CLM	CLM	CLM	CLM	CLM	CLM	PUR	PUR	CLM	CLM	CLM	PEL	PEL	PEL	PEL	PEL	PEL	PEL	PEL	PEL	PEL	PEL	PEL	PEL	PEL	PEL	PEL	PEL	PEL	PEL	PEL	PEL	PEL	PEL	PEL	PEL	PEL	PEL	PEL	PEL	PEL	PEL	PEL	PEL	PEL	PEL	PEL	PEL	PEL	PEL	PEL	PEL	PEL	ITU	MXL	MXL	MXL	MXL	MXL	MXL	MXL	MXL	ASW		Udm_EUR	Cac_AMR	Cac_AMR	Cac_AMR	Cac_AMR	Col_AMR	Col_AMR	Col_AMR	Chu_ARC		12
rs187025817	9	4	3	0	CHR1	199753397	rs187025817	T	C	78	0	0	0	1	PUR	CLM	CLM	PUR	PUR	PUR	CLM	PUR	PUR	PUR	CLM	CLM	CLM	CLM	CLM	CLM	PUR	PUR	CLM	CLM	CLM	PEL	PEL	PEL	PEL	PEL	PEL	PEL	PEL	PEL	PEL	PEL	PEL	PEL	PEL	PEL	PEL	PEL	PEL	PEL	PEL	PEL	PEL	PEL	PEL	PEL	PEL	PEL	PEL	PEL	PEL	PEL	PEL	PEL	PEL	PEL	PEL	PEL	PEL	PEL	PEL	PEL	ITU	MXL	MXL	MXL	MXL	MXL	MXL	MXL	MXL	ASW		Cac_AMR	Cac_AMR	Cac_AMR	Cac_AMR	Col_AMR	Col_AMR	Col_AMR	Chu_ARC		12
rs183865736	6	4	3	0	CHR1	199875413	rs183865736	T	C	81	1	0	0	1	FIN	PUR	PUR	PUR	CLM	CLM	PUR	PUR	PUR	PUR	PUR	CLM	PUR	PUR	PUR	PUR	CLM	CLM	CLM	CLM	CLM	PUR	PUR	PUR	CLM	CLM	CLM	PEL	PEL	PEL	PEL	PEL	PEL	PEL	PEL	PEL	PEL	PEL	PEL	PEL	PEL	PEL	PEL	PEL	PEL	PEL	PEL	PEL	PEL	PEL	PEL	PEL	PEL	PEL	PEL	PEL	PEL	PEL	PEL	PEL	PEL	PEL	PEL	PEL	PEL	PEL	PEL	ITU	MXL	MXL	MXL	MXL	MXL	MXL	MXL	MXL	ASW		Cac_AMR	Cac_AMR	Cac_AMR	Cac_AMR	Col_AMR	Col_AMR	Chu_ARC	Kor_ARC		9
rs151330124	5	12	3	0	CHR1	200977721	rs151330124	C	T	64	0	0	0	0	PUR	PUR	PUR	CLM	CLM	CLM	PUR	PUR	CLM	CLM	CLM	CLM	CLM	CLM	PUR	CLM	CLM	CLM	CLM	CLM	CLM	PEL	PEL	PEL	PEL	PEL	PEL	PEL	PEL	PEL	PEL	PEL	PEL	PEL	PEL	PEL	PEL	PEL	PEL	PEL	PEL	PEL	PEL	PEL	PEL	PEL	PEL	PEL	PEL	MXL	MXL	MXL	MXL	MXL	MXL	MXL	MXL	MXL	MXL	MXL	MXL		Cac_AMR	Cac_AMR	Wic_AMR	Wic_AMR	Col_AMR	Wic_AMR	Kor_ARC	Kor_ARC	Kor_ARC		7
rs147938999	4	3	0	0	CHR1	202196821	rs147938999	C	T	65	1	0	0	0	PUR	PUR	PUR	CLM	CLM	CLM	CLM	CLM	CLM	CLM	CLM	PEL	PEL	PEL	IBS	PEL	PEL	PEL	PEL	PEL	PEL	PEL	PEL	PEL	PEL	PEL	PEL	PEL	PEL	PEL	PEL	PEL	PEL	PEL	PEL	PEL	PEL	PEL	PEL	PEL	PEL	PEL	PEL	PEL	PEL	PEL	PEL	PEL	PEL	PEL	PEL	PEL	PEL	MXL	MXL	MXL	MXL	MXL	MXL	MXL	ASW		Kyr_CAS	Cac_AMR	Wic_AMR	Col_AMR	Wic_AMR	Cac_AMR		6
rs181660998	5	1	0	0	CHR1	202585462	rs181660998	A	C	69	0	0	0	0	PUR	PUR	CLM	CLM	CLM	CLM	CLM	CLM	CLM	CLM	CLM	CLM	CLM	CLM	CLM	CLM	PEL	PEL	PEL	PEL	PEL	PEL	PEL	PEL	PEL	PEL	PEL	PEL	PEL	PEL	PEL	PEL	PEL	PEL	PEL	PEL	PEL	PEL	PEL	PEL	PEL	PEL	PEL	PEL	PEL	PEL	PEL	PEL	PEL	PEL	PEL	PEL	PEL	PEL	MXL	MXL	MXL	MXL	MXL	MXL	MXL	ASW		Cac_AMR	Wic_AMR	Wic_AMR	Wic_AMR	Col_AMR	Cac_AMR		7
rs182370414	4	6	0	0	CHR1	203489921	rs182370414	A	T	74	0	0	0	1	PUR	PUR	CLM	CLM	CLM	CLM	PUR	PUR	PUR	PUR	CLM	CLM	CLM	CLM	PUR	CLM	CLM	CLM	CLM	CLM	CLM	PUR	PUR	CLM	CLM	CLM	PEL	PEL	PEL	PEL	PEL	PEL	PEL	PEL	PEL	PEL	PEL	PEL	PEL	PEL	PEL	PEL	PEL	PEL	PEL	PEL	PEL	PEL	PEL	PEL	PEL	PEL	PEL	PEL	PEL	PEL	PEL	PEL	PEL	PEL	PEL	PEL	PEL	BEB	MXL	MXL	MXL	MXL	MXL	MXL	MXL	MXL		Cac_AMR	Wic_AMR	Wic_AMR	Col_AMR	Col_AMR	Col_AMR	Col_AMR	Wic_AMR	Esk_ARC	Esk_ARC	Kor_ARC		11
rs4951321	9	11	1	0	CHR1	204194527	rs4951321	T	C	67	0	0	0	0	PUR	PUR	PUR	PUR	PUR	PUR	CLM	CLM	PUR	PUR	PUR	CLM	CLM	CLM	CLM	CLM	CLM	CLM	CLM	CLM	CLM	PEL	PEL	PEL	PEL	PEL	PEL	PEL	PEL	PEL	PEL	PEL	PEL	PEL	PEL	PEL	PEL	PEL	PEL	PEL	PEL	PEL	PEL	PEL	PEL	PEL	PEL	PEL	PEL	PEL	MXL	MXL	MXL	MXL	MXL	MXL	MXL	MXL	MXL	MXL	MXL		Kor_ARC	Cac_AMR	Cac_AMR	Wic_AMR	Wic_AMR	Col_AMR	Col_AMR	Col_AMR	Esk_ARC	Esk_ARC	Esk_ARC	Chu_ARC	Kor_ARC		7
rs145771396	9	11	1	0	CHR1	204291409	rs145771396	G	A	68	0	0	0	1	PUR	PUR	PUR	PUR	CLM	CLM	PUR	CLM	CLM	CLM	CLM	CLM	CLM	CLM	CLM	CLM	CLM	PEL	PEL	PEL	PEL	PEL	PEL	PEL	PEL	PEL	PEL	PEL	PEL	PEL	PEL	PEL	PEL	PEL	PEL	PEL	PEL	PEL	PEL	PEL	PEL	PEL	PEL	PEL	PEL	PEL	PEL	PEL	PEL	BEB	MXL	MXL	MXL	MXL	MXL	MXL	MXL	MXL	MXL	MXL	MXL	MXL		Kor_ARC	Cac_AMR	Cac_AMR	Cac_AMR	Wic_AMR	Wic_AMR	Col_AMR	Col_AMR	Col_AMR	Cac_AMR	Esk_ARC	Chu_ARC	Kor_ARC	Man_SIB		12
rs4951363	9	11	1	0	CHR1	204314522	rs4951363	A	G	66	0	0	0	1	PUR	PUR	PUR	PUR	CLM	PUR	CLM	CLM	CLM	CLM	CLM	CLM	CLM	CLM	CLM	PEL	PEL	PEL	PEL	PEL	PEL	PEL	PEL	PEL	PEL	PEL	PEL	PEL	PEL	PEL	PEL	PEL	PEL	PEL	PEL	PEL	PEL	PEL	PEL	PEL	PEL	PEL	PEL	PEL	PEL	PEL	PEL	BEB	MXL	MXL	MXL	MXL	MXL	MXL	MXL	MXL	MXL	MXL	MXL	MXL		Kor_ARC	Cac_AMR	Cac_AMR	Cac_AMR	Wic_AMR	Wic_AMR	Col_AMR	Col_AMR	Col_AMR	Cac_AMR	Esk_ARC	Chu_ARC	Kor_ARC	Man_SIB		12
rs143934755	9	11	1	0	CHR1	204324390	rs143934755	C	T	66	0	0	0	0	PUR	PUR	PUR	PUR	CLM	PUR	CLM	CLM	CLM	CLM	CLM	CLM	CLM	CLM	CLM	PEL	PEL	PEL	PEL	PEL	PEL	PEL	PEL	PEL	PEL	PEL	PEL	PEL	PEL	PEL	PEL	PEL	PEL	PEL	PEL	PEL	PEL	PEL	PEL	PEL	PEL	PEL	PEL	PEL	PEL	PEL	PEL	MXL	MXL	MXL	MXL	MXL	MXL	MXL	MXL	MXL	MXL	MXL	MXL		Kor_ARC	Cac_AMR	Cac_AMR	Cac_AMR	Wic_AMR	Wic_AMR	Col_AMR	Col_AMR	Col_AMR	Cac_AMR	Esk_ARC	Chu_ARC	Kor_ARC		12
rs12407251	3	8	0	0	CHR1	210933718	rs12407251	T	C	71	0	0	0	0	PUR	PUR	PUR	PUR	PUR	PUR	PUR	PUR	PUR	PUR	PUR	PUR	CLM	CLM	CLM	PEL	PEL	PEL	PEL	PEL	PEL	PEL	PEL	PEL	PEL	PEL	PEL	PEL	PEL	PEL	PEL	PEL	PEL	PEL	PEL	PEL	PEL	PEL	PEL	PEL	PEL	PEL	PEL	PEL	PEL	PEL	PEL	PEL	PEL	PEL	PEL	PEL	PEL	PEL	ASW	MXL	MXL	MXL	MXL	MXL	MXL	MXL	ASW		Cac_AMR	Wic_AMR	Wic_AMR	Col_AMR	Col_AMR	Wic_AMR	Cac_AMR		8
rs143103334	6	8	0	0	CHR1	212158001	rs143103334	A	T	72	0	1	0	0	CHS	PUR	PUR	PUR	PUR	PUR	CLM	PUR	PUR	PUR	CLM	PUR	PUR	CLM	CLM	PUR	CLM	CLM	CLM	PEL	PEL	PEL	PEL	PEL	PEL	PEL	PEL	PEL	PEL	PEL	PEL	PEL	PEL	PEL	PEL	PEL	PEL	PEL	PEL	PEL	PEL	PEL	PEL	PEL	PEL	PEL	PEL	PEL	PEL	PEL	PEL	PEL	PEL	PEL	PEL	MXL	MXL	MXL	MXL	MXL	MXL	MXL	MXL	MXL	MXL	MXL	MXL	MXL	MXL	MXL		NOc_CAU	EVk_SIB	Eve_SIB	Cac_AMR	Col_AMR	Col_AMR	Col_AMR	Cac_AMR	Sak_SIB		7
rs145456211	3	10	0	0	CHR1	212936312	rs145456211	G	A	68	0	0	0	0	PUR	PUR	PUR	CLM	CLM	CLM	CLM	PUR	PUR	CLM	CLM	CLM	CLM	PUR	CLM	CLM	CLM	CLM	CLM	CLM	PUR	CLM	CLM	CLM	CLM	PEL	PEL	PEL	PEL	PEL	PEL	PEL	PEL	PEL	PEL	PEL	PEL	PEL	PEL	PEL	PEL	PEL	PEL	PEL	PEL	PEL	PEL	PEL	PEL	PEL	PEL	PEL	PEL	PEL	PEL	PEL	PEL	MXL	MXL	MXL	MXL	MXL	MXL	MXL	MXL	MXL	MXL		Cac_AMR	Cac_AMR	Wic_AMR	Wic_AMR	Col_AMR	Cac_AMR		7
rs141571022	3	10	0	0	CHR1	212965432	rs141571022	C	T	68	0	0	0	0	PUR	PUR	PUR	CLM	CLM	CLM	CLM	PUR	PUR	CLM	CLM	CLM	CLM	PUR	CLM	CLM	CLM	CLM	CLM	CLM	PUR	CLM	CLM	CLM	CLM	PEL	PEL	PEL	PEL	PEL	PEL	PEL	PEL	PEL	PEL	PEL	PEL	PEL	PEL	PEL	PEL	PEL	PEL	PEL	PEL	PEL	PEL	PEL	PEL	PEL	PEL	PEL	PEL	PEL	PEL	PEL	PEL	MXL	MXL	MXL	MXL	MXL	MXL	MXL	MXL	MXL	MXL		Cac_AMR	Cac_AMR	Wic_AMR	Wic_AMR	Col_AMR	Cac_AMR		7
rs140174786	5	4	4	0	CHR1	213992463	rs140174786	T	A	62	0	0	0	0	PUR	PUR	PUR	PUR	PUR	PUR	PUR	PUR	CLM	CLM	PUR	PUR	PUR	PUR	PUR	CLM	CLM	PUR	PUR	CLM	CLM	PUR	PUR	PUR	CLM	CLM	CLM	PEL	PEL	PEL	PEL	PEL	PEL	PEL	PEL	PEL	PEL	PEL	PEL	PEL	PEL	PEL	PEL	PEL	PEL	PEL	PEL	PEL	PEL	MXL	MXL	MXL	MXL	MXL	MXL	MXL	MXL	MXL	MXL	MXL		Sel_SIB	Kor_ARC	Kor_ARC	Wic_AMR	Col_AMR	Wic_AMR	Kor_ARC	Esk_ARC	Kor_ARC	Esk_ARC	Esk_ARC	EVk_SIB	Sak_SIB	EVk_SIB	Bur_SIB	Kor_ARC		4
rs183056120	4	4	5	0	CHR1	221707692	rs183056120	T	C	66	0	1	0	0	PUR	PUR	CLM	PUR	PUR	PUR	PUR	PUR	CLM	CLM	PUR	CLM	CLM	CLM	CLM	CLM	PEL	PEL	PEL	PEL	PEL	PEL	PEL	PEL	PEL	PEL	PEL	PEL	PEL	PEL	PEL	PEL	PEL	PEL	PEL	PEL	PEL	PEL	PEL	PEL	PEL	PEL	PEL	PEL	PEL	PEL	PEL	PEL	PEL	PEL	CHB	MXL	MXL	MXL	MXL	MXL	MXL		Sak_SIB	Cac_AMR	Cac_AMR	Wic_AMR	Wic_AMR	Col_AMR	Col_AMR	Col_AMR	Esk_ARC	Sak_SIB	Eve_SIB	Mon_EAS		7
rs191413508	4	6	0	0	CHR1	222614048	rs191413508	C	T	62	0	0	0	0	PUR	PUR	PUR	PUR	PUR	PUR	PUR	PUR	PUR	PUR	PUR	CLM	CLM	PUR	PUR	PUR	CLM	CLM	CLM	CLM	CLM	CLM	CLM	CLM	CLM	PEL	PEL	PEL	PEL	PEL	PEL	PEL	PEL	PEL	PEL	PEL	PEL	PEL	PEL	PEL	PEL	PEL	PEL	PEL	PEL	PEL	PEL	PEL	PEL	PEL	MXL	MXL	MXL	MXL	MXL	MXL	MXL	MXL	MXL	MXL		Wic_AMR	Wic_AMR	Col_AMR	Col_AMR	Wic_AMR	Cac_AMR	Esk_ARC		7
rs138972812	4	5	0	0	CHR1	225179776	rs138972812	T	A	98	0	0	0	1	PUR	PUR	PUR	PUR	CLM	CLM	CLM	CLM	CLM	CLM	CLM	CLM	CLM	CLM	CLM	CLM	CLM	CLM	PUR	CLM	CLM	CLM	CLM	CLM	CLM	CLM	CLM	CLM	PEL	PEL	PEL	PEL	PEL	PEL	PEL	PEL	PEL	PEL	PEL	PEL	PEL	PEL	PEL	PEL	PEL	PEL	PEL	PEL	PEL	PEL	PEL	PEL	PEL	PEL	PEL	PEL	PEL	PEL	PEL	PEL	PEL	PEL	PEL	PEL	PEL	PEL	MXL	MXL	MXL	MXL	MXL	MXL	MXL	MXL	MXL	MXL	MXL	MXL	MXL	MXL	MXL	MXL	GIH		Cac_AMR	Cac_AMR	Col_AMR		4
rs140238339	4	14	3	0	CHR1	229398657	rs140238339	C	T	91	0	0	0	1	PUR	PUR	PUR	PUR	PUR	CLM	CLM	PUR	PUR	CLM	CLM	PUR	PUR	CLM	CLM	CLM	CLM	CLM	PEL	PEL	PEL	PEL	PEL	PEL	PEL	PEL	PEL	PEL	PEL	PEL	PEL	PEL	PEL	PEL	PEL	PEL	PEL	PEL	PEL	PEL	PEL	PEL	PEL	PEL	PEL	PEL	PEL	PEL	PEL	PEL	PEL	PEL	PEL	PEL	PEL	PEL	PEL	PEL	PEL	PEL	PEL	PEL	PEL	PEL	PEL	BEB	MXL	MXL	MXL	MXL	MXL	MXL	MXL	MXL	MXL	MXL	MXL	MXL	MXL	MXL	ASW	ASW	ASW		Bur_SIB	Kor_ARC	Cac_AMR	Cac_AMR	Cac_AMR	Cac_AMR	Wic_AMR	Col_AMR	Col_AMR	Col_AMR	Cac_AMR	BUm_SAS	Esk_ARC	Chu_ARC	Kor_ARC	Eve_SIB	Mon_EAS	Kor_ARC		12
rs188977895	7	5	3	0	CHR1	229591495	rs188977895	A	G	88	0	0	0	0	PUR	PUR	PUR	PUR	PUR	CLM	CLM	CLM	CLM	PUR	CLM	CLM	CLM	CLM	CLM	PEL	PEL	PEL	PEL	PEL	PEL	PEL	PEL	PEL	PEL	PEL	PEL	PEL	PEL	PEL	PEL	PEL	PEL	PEL	PEL	PEL	PEL	PEL	PEL	PEL	PEL	PEL	PEL	PEL	PEL	PEL	PEL	PEL	PEL	PEL	PEL	PEL	PEL	PEL	PEL	PEL	PEL	PEL	PEL	PEL	PEL	PEL	MXL	MXL	MXL	MXL	MXL	MXL	MXL	MXL	MXL	MXL	MXL		Cac_AMR	Cac_AMR	Wic_AMR	Wic_AMR	Wic_AMR	Cac_AMR	Esk_ARC		6
rs187792770	6	3	3	0	CHR1	229825933	rs187792770	T	C	82	0	0	0	1	PUR	PUR	PUR	PUR	PUR	PUR	PUR	PUR	PUR	CLM	CLM	CLM	PUR	PUR	CLM	CLM	CLM	CLM	PEL	PEL	PEL	PEL	PEL	PEL	PEL	PEL	PEL	PEL	PEL	PEL	PEL	PEL	PEL	PEL	PEL	PEL	PEL	PEL	PEL	PEL	PEL	PEL	PEL	PEL	PEL	PEL	PEL	PEL	PEL	PEL	PEL	PEL	PEL	PEL	PEL	PEL	PEL	PEL	PEL	PEL	PEL	MXL	MXL	MXL	MXL	MXL	MXL	MXL	MXL	MXL	MXL	MXL	GIH		Cac_AMR	Cac_AMR	Cac_AMR	Wic_AMR	Cac_AMR	Esk_ARC	Esk_ARC		5
rs149226278	3	5	2	0	CHR1	231018365	rs149226278	T	C	66	0	0	0	0	PUR	PUR	PUR	PUR	PUR	CLM	CLM	CLM	CLM	CLM	CLM	PUR	CLM	CLM	CLM	CLM	CLM	CLM	CLM	CLM	CLM	PEL	PEL	PEL	PEL	PEL	PEL	PEL	PEL	PEL	PEL	PEL	PEL	PEL	PEL	PEL	PEL	PEL	PEL	PEL	PEL	PEL	PEL	PEL	PEL	PEL	PEL	PEL	PEL	PEL	PEL	MXL	MXL	MXL	MXL	MXL	MXL	MXL	MXL	MXL	ASW		Kor_ARC	Cac_AMR	Cac_AMR	Wic_AMR	Wic_AMR	Col_AMR	Cac_AMR	Esk_ARC		7
rs16842490	7	6	1	0	CHR1	234206164	rs16842490	A	G	79	0	0	0	0	PUR	PUR	PUR	PUR	PUR	PUR	PUR	PUR	PUR	PUR	CLM	CLM	PUR	PUR	PUR	PUR	CLM	CLM	CLM	PUR	PUR	PUR	PUR	CLM	CLM	CLM	CLM	CLM	CLM	PEL	PEL	PEL	PEL	PEL	PEL	PEL	PEL	PEL	PEL	PEL	PEL	PEL	PEL	PEL	PEL	PEL	PEL	PEL	PEL	PEL	PEL	PEL	PEL	PEL	PEL	PEL	PEL	PEL	PEL	PEL	PEL	PEL	MXL	MXL	MXL	MXL	MXL	MXL	MXL	MXL	MXL	MXL	ASW		Bur_SIB	Chu_ARC	Wic_AMR	Wic_AMR	Wic_AMR	Col_AMR	Wic_AMR	Tuv_SIB	Cac_AMR	Chu_ARC	Bur_SIB		6
rs151027411	6	2	3	0	CHR1	234507144	rs151027411	T	C	63	0	0	0	0	PUR	PUR	PUR	CLM	CLM	CLM	PUR	PUR	CLM	CLM	CLM	CLM	CLM	CLM	CLM	PEL	PEL	PEL	PEL	PEL	PEL	PEL	PEL	PEL	PEL	PEL	PEL	PEL	PEL	PEL	PEL	PEL	PEL	PEL	PEL	PEL	PEL	PEL	PEL	PEL	PEL	PEL	PEL	PEL	MXL	MXL	MXL	MXL	MXL	MXL	MXL	MXL	MXL	MXL	MXL	MXL	MXL	MXL	MXL	MXL	MXL	ASW		Cac_AMR	Wic_AMR	Wic_AMR	Col_AMR	Wic_AMR	Cac_AMR	Esk_ARC		6
rs145687996	8	5	1	0	CHR1	237246676	rs145687996	C	T	91	0	0	0	0	PUR	PUR	PUR	PUR	CLM	CLM	CLM	PUR	PUR	PUR	PUR	CLM	CLM	PUR	CLM	CLM	CLM	PEL	PEL	PEL	PEL	PEL	PEL	PEL	PEL	PEL	PEL	PEL	PEL	PEL	PEL	PEL	PEL	PEL	PEL	PEL	PEL	PEL	PEL	PEL	PEL	PEL	PEL	PEL	PEL	PEL	PEL	PEL	PEL	PEL	PEL	PEL	PEL	PEL	PEL	PEL	PEL	PEL	PEL	PEL	PEL	PEL	PEL	PEL	ASW	MXL	MXL	MXL	MXL	MXL	MXL	MXL	MXL	MXL	MXL	MXL	MXL	MXL	MXL	MXL	MXL	MXL	ASW		Chu_ARC	Cac_AMR	Cac_AMR	Cac_AMR	Wic_AMR	Col_AMR	Wic_AMR	Cac_AMR		11
rs4638116	6	7	0	0	CHR1	240031700	rs4638116	G	A	82	0	0	0	0	PUR	PUR	PUR	PUR	CLM	CLM	PUR	PUR	PUR	PUR	CLM	CLM	CLM	CLM	CLM	CLM	PUR	CLM	CLM	PEL	PEL	PEL	PEL	PEL	PEL	PEL	PEL	PEL	PEL	PEL	PEL	PEL	PEL	PEL	PEL	PEL	PEL	PEL	PEL	PEL	PEL	PEL	PEL	PEL	PEL	PEL	PEL	PEL	PEL	PEL	PEL	PEL	PEL	PEL	PEL	MXL	MXL	MXL	MXL	MXL	MXL	MXL	MXL	MXL	MXL	MXL	MXL	MXL	MXL	MXL	MXL	MXL	MXL	ASW		Wic_AMR	Wic_AMR	Col_AMR	Col_AMR	Wic_AMR	Cac_AMR		6
rs142570300	6	12	0	0	CHR1	241740216	rs142570300	G	C	69	0	1	0	0	CHS	PUR	CLM	CLM	CLM	CLM	CLM	CLM	CLM	CLM	CLM	CLM	CLM	CLM	PUR	CLM	CLM	CLM	CLM	CLM	PEL	PEL	PEL	PEL	PEL	PEL	PEL	PEL	PEL	PEL	PEL	PEL	PEL	PEL	PEL	PEL	PEL	PEL	PEL	PEL	PEL	PEL	PEL	PEL	PEL	PEL	MXL	MXL	MXL	MXL	MXL	MXL	MXL	MXL	MXL	MXL	MXL	MXL	MXL	MXL	MXL	MXL	MXL		Cac_AMR	Cac_AMR	Cac_AMR	Cac_AMR	Col_AMR	Wic_AMR	Esk_ARC		6
rs150820637	4	7	1	0	CHR1	243274685	rs150820637	C	T	72	1	0	0	1	GBR	PUR	PUR	PUR	PUR	PUR	PUR	CLM	CLM	CLM	PUR	PUR	PUR	PUR	PUR	CLM	CLM	CLM	CLM	CLM	CLM	PEL	PEL	PEL	PEL	PEL	PEL	PEL	PEL	PEL	PEL	PEL	PEL	PEL	PEL	PEL	PEL	PEL	PEL	PEL	PEL	PEL	PEL	PEL	PEL	PEL	PEL	PJL	MXL	MXL	MXL	MXL	MXL	MXL	MXL	MXL	MXL	MXL	MXL	MXL	MXL	MXL	MXL	MXL	MXL	MXL	MXL	ASW	ASW	ASW		Wic_AMR	Col_AMR	Col_AMR	Col_AMR		4
rs147623404	5	9	1	0	CHR1	243867179	rs147623404	T	G	77	1	0	0	0	FIN	PUR	PUR	PUR	PUR	PUR	PUR	PUR	PUR	CLM	CLM	CLM	CLM	CLM	PUR	PUR	PUR	CLM	CLM	CLM	CLM	CLM	CLM	CLM	CLM	CLM	PEL	PEL	PEL	PEL	PEL	PEL	PEL	PEL	PEL	PEL	PEL	PEL	PEL	PEL	PEL	PEL	PEL	PEL	PEL	PEL	PEL	PEL	PEL	PEL	PEL	PEL	PEL	PEL	PEL	MXL	MXL	MXL	MXL	MXL	MXL	MXL	MXL	MXL	MXL	MXL	MXL	MXL	MXL	MXL	MXL	MXL	MXL	MXL	ASW	ASW		Wic_AMR	Wic_AMR	Col_AMR	Col_AMR	Wic_AMR		8
rs147690688	5	9	1	0	CHR1	243955425	rs147690688	T	C	77	1	0	0	0	FIN	PUR	PUR	PUR	PUR	PUR	PUR	PUR	CLM	CLM	CLM	CLM	CLM	CLM	PUR	PUR	PUR	CLM	CLM	CLM	CLM	CLM	CLM	CLM	CLM	CLM	PEL	PEL	PEL	PEL	PEL	PEL	PEL	PEL	PEL	PEL	PEL	PEL	PEL	PEL	PEL	PEL	PEL	PEL	PEL	PEL	PEL	PEL	PEL	PEL	PEL	PEL	PEL	PEL	PEL	MXL	MXL	MXL	MXL	MXL	MXL	MXL	MXL	MXL	MXL	MXL	MXL	MXL	MXL	MXL	MXL	MXL	MXL	MXL	ASW	ASW		Wic_AMR	Wic_AMR	Col_AMR	Col_AMR	Wic_AMR		8
rs139380561	5	16	2	0	CHR1	245322316	rs139380561	C	T	127	0	0	0	0	PUR	PUR	PUR	PUR	PUR	PUR	CLM	CLM	CLM	CLM	CLM	PUR	PUR	PUR	CLM	CLM	CLM	PUR	CLM	CLM	CLM	CLM	CLM	CLM	CLM	CLM	CLM	CLM	CLM	CLM	CLM	CLM	CLM	CLM	CLM	CLM	PEL	PEL	PEL	PEL	PEL	PEL	PEL	PEL	PEL	PEL	PEL	PEL	PEL	PEL	PEL	PEL	PEL	PEL	PEL	PEL	PEL	PEL	PEL	PEL	PEL	PEL	PEL	PEL	PEL	PEL	PEL	PEL	PEL	PEL	PEL	PEL	PEL	PEL	PEL	PEL	PEL	PEL	PEL	PEL	PEL	PEL	PEL	PEL	PEL	PEL	PEL	PEL	MXL	MXL	MXL	MXL	MXL	MXL	MXL	MXL	MXL	MXL	MXL	MXL	MXL	MXL	MXL	MXL	MXL	MXL	MXL	MXL	MXL	MXL	MXL	MXL	MXL	MXL	MXL	MXL	ASW		Cac_AMR	Cac_AMR	Cac_AMR	Wic_AMR	Wic_AMR	Col_AMR	Col_AMR	Wic_AMR	Cac_AMR	Esk_ARC	Esk_ARC	Chu_ARC		12
rs4658709	5	17	1	0	CHR1	245325660	rs4658709	G	A	128	0	0	0	0	PUR	PUR	PUR	PUR	PUR	PUR	CLM	CLM	CLM	CLM	CLM	PUR	PUR	PUR	CLM	CLM	CLM	PUR	CLM	CLM	CLM	CLM	CLM	CLM	CLM	CLM	CLM	CLM	CLM	CLM	CLM	CLM	CLM	CLM	CLM	CLM	PEL	PEL	PEL	PEL	PEL	PEL	PEL	PEL	PEL	PEL	PEL	PEL	PEL	PEL	PEL	PEL	PEL	PEL	PEL	PEL	PEL	PEL	PEL	PEL	PEL	PEL	PEL	PEL	PEL	PEL	PEL	PEL	PEL	PEL	PEL	PEL	PEL	PEL	PEL	PEL	PEL	PEL	PEL	PEL	PEL	PEL	PEL	PEL	PEL	PEL	PEL	PEL	PEL	MXL	MXL	MXL	MXL	MXL	MXL	MXL	MXL	MXL	MXL	MXL	MXL	MXL	MXL	MXL	MXL	MXL	MXL	MXL	MXL	MXL	MXL	MXL	MXL	MXL	MXL	MXL	ASW		Cac_AMR	Cac_AMR	Cac_AMR	Cac_AMR	Wic_AMR	Wic_AMR	Col_AMR	Col_AMR	Wic_AMR	Cac_AMR	Esk_ARC	Esk_ARC	Chu_ARC		13
rs12409508	11	20	3	0	CHR1	245468593	rs12409508	A	G	132	0	0	0	0	PUR	PUR	PUR	PUR	PUR	PUR	PUR	PUR	CLM	CLM	CLM	CLM	CLM	PUR	PUR	CLM	CLM	CLM	PUR	CLM	CLM	CLM	CLM	CLM	CLM	CLM	PUR	CLM	CLM	CLM	CLM	CLM	CLM	CLM	CLM	PEL	PEL	PEL	PEL	PEL	PEL	PEL	PEL	PEL	PEL	PEL	PEL	PEL	PEL	PEL	PEL	PEL	PEL	PEL	PEL	PEL	PEL	PEL	PEL	PEL	PEL	PEL	PEL	PEL	PEL	PEL	PEL	PEL	PEL	PEL	PEL	PEL	PEL	PEL	PEL	PEL	PEL	PEL	PEL	PEL	PEL	PEL	PEL	PEL	PEL	PEL	PEL	MXL	MXL	MXL	MXL	MXL	MXL	MXL	MXL	MXL	MXL	MXL	MXL	MXL	MXL	MXL	MXL	MXL	MXL	MXL	MXL	MXL	MXL	MXL	MXL	MXL	MXL		Chu_ARC	Cac_AMR	Cac_AMR	Cac_AMR	Wic_AMR	Wic_AMR	Col_AMR	Col_AMR	Col_AMR	Cac_AMR	Esk_ARC	Esk_ARC		12
rs146091274	10	12	3	0	CHR1	245475420	rs146091274	G	C	104	0	0	0	0	PUR	PUR	PUR	PUR	PUR	PUR	PUR	CLM	CLM	CLM	CLM	CLM	CLM	CLM	CLM	PUR	CLM	CLM	CLM	CLM	PUR	CLM	CLM	CLM	CLM	CLM	CLM	CLM	CLM	PEL	PEL	PEL	PEL	PEL	PEL	PEL	PEL	PEL	PEL	PEL	PEL	PEL	PEL	PEL	PEL	PEL	PEL	PEL	PEL	PEL	PEL	PEL	PEL	PEL	PEL	PEL	PEL	PEL	PEL	PEL	PEL	PEL	PEL	PEL	PEL	PEL	PEL	PEL	PEL	PEL	PEL	PEL	PEL	PEL	MXL	MXL	MXL	MXL	MXL	MXL	MXL	MXL	MXL	MXL	MXL	MXL	MXL	MXL	MXL	MXL	MXL	MXL	MXL	MXL		Chu_ARC	Cac_AMR	Cac_AMR	Cac_AMR	Wic_AMR	Col_AMR	Col_AMR	Col_AMR	Cac_AMR	Esk_ARC	Esk_ARC		8
rs184706863	7	10	1	0	CHR1	246798237	rs184706863	C	T	77	1	1	0	0	FIN	PUR	PUR	PUR	PUR	CLM	CLM	CLM	CLM	PUR	PUR	CLM	PUR	CLM	CLM	CLM	CLM	CLM	PEL	PEL	PEL	PEL	PEL	PEL	PEL	PEL	PEL	PEL	PEL	PEL	PEL	PEL	PEL	PEL	PEL	PEL	PEL	PEL	PEL	PEL	PEL	PEL	PEL	PEL	PEL	PEL	PEL	JPT	MXL	MXL	MXL	MXL	MXL	MXL	MXL	MXL	MXL	MXL	MXL	MXL	MXL	MXL	MXL	MXL	MXL	MXL	MXL	MXL	MXL	MXL	MXL	MXL	MXL	ASW		Cac_AMR	Cac_AMR	Wic_AMR	Wic_AMR	Wic_AMR	Col_AMR	Col_AMR	Col_AMR	Wic_AMR		11
rs185221936	7	8	0	1	CHR1	248138725	rs185221936	G	A	73	0	0	0	0	PUR	CLM	CLM	CLM	CLM	CLM	PUR	CLM	PUR	CLM	CLM	CLM	CLM	CLM	CLM	CLM	CLM	PEL	PEL	PEL	PEL	PEL	PEL	PEL	PEL	PEL	PEL	PEL	PEL	PEL	PEL	PEL	PEL	PEL	PEL	PEL	PEL	PEL	PEL	PEL	PEL	PEL	PEL	PEL	PEL	PEL	PEL	PEL	PEL	PEL	PEL	PEL	PEL	PEL	PEL	PEL	PEL	PEL	PEL	MXL	MXL	MXL	MXL	MXL	MXL	MXL	MXL	MXL		Kry_EUR	Cac_AMR	Wic_AMR	Col_AMR	Col_AMR	Cac_AMR	Kor_ARC	Sak_SIB	Sak_SIB		6
rs151317790	7	8	1	0	CHR2	539132	rs151317790	T	C	76	0	0	0	0	PUR	PUR	PUR	PUR	PUR	PUR	PUR	PUR	CLM	CLM	CLM	CLM	CLM	CLM	PUR	PUR	CLM	CLM	CLM	CLM	CLM	CLM	PUR	PUR	PUR	PUR	CLM	CLM	CLM	CLM	CLM	CLM	PEL	PEL	PEL	PEL	PEL	PEL	PEL	PEL	PEL	PEL	PEL	PEL	PEL	PEL	PEL	PEL	PEL	PEL	PEL	PEL	PEL	PEL	PEL	PEL	PEL	PEL	MXL	MXL	MXL	MXL	MXL	MXL	MXL	MXL	MXL	MXL	MXL	MXL	MXL	MXL	ASW		Cac_AMR	Cac_AMR	Cac_AMR	Wic_AMR	Wic_AMR	Col_AMR	Wic_AMR		8
rs150616582	6	8	1	0	CHR2	554266	rs150616582	T	C	72	0	0	0	0	PUR	PUR	PUR	PUR	PUR	CLM	CLM	CLM	CLM	CLM	CLM	PUR	CLM	CLM	CLM	CLM	CLM	CLM	CLM	PUR	PUR	PUR	PUR	CLM	CLM	CLM	CLM	CLM	CLM	CLM	PEL	PEL	PEL	PEL	PEL	PEL	PEL	PEL	PEL	PEL	PEL	PEL	PEL	PEL	PEL	PEL	PEL	PEL	PEL	PEL	PEL	PEL	PEL	PEL	PEL	MXL	MXL	MXL	MXL	MXL	MXL	MXL	MXL	MXL	MXL	MXL	MXL	MXL	ASW		Cac_AMR	Cac_AMR	Cac_AMR	Wic_AMR	Wic_AMR	Col_AMR	Wic_AMR		9
rs139538062	3	9	3	0	CHR2	868652	rs139538062	G	A	65	1	0	0	0	PUR	PUR	PUR	PUR	PUR	PUR	CLM	CLM	CLM	PUR	PUR	CLM	CLM	CLM	CLM	CLM	CLM	CLM	PUR	CLM	CLM	CLM	CLM	CLM	CLM	CLM	CLM	CLM	CLM	IBS	PEL	PEL	PEL	PEL	PEL	PEL	PEL	PEL	PEL	PEL	PEL	PEL	PEL	PEL	PEL	PEL	PEL	PEL	PEL	MXL	MXL	MXL	MXL	MXL	MXL	MXL	MXL	MXL	MXL	MXL	MXL	MXL	MXL		Chu_ARC	Cac_AMR	Cac_AMR	Wic_AMR	Wic_AMR	Col_AMR	Wic_AMR	Kor_ARC	Esk_ARC	Kor_ARC	Esk_ARC	Esk_ARC	Chu_ARC	Kor_ARC		6
rs192902531	5	10	2	0	CHR2	4352841	rs192902531	A	G	65	0	1	0	0	PUR	PUR	PUR	PUR	PUR	PUR	PUR	PUR	CLM	CLM	CLM	PUR	PUR	PUR	CLM	CLM	CLM	PUR	PUR	CLM	CLM	CLM	CLM	PUR	CLM	CLM	CLM	CLM	CLM	CLM	CDX	PEL	PEL	PEL	PEL	PEL	PEL	PEL	PEL	PEL	PEL	PEL	PEL	PEL	PEL	PEL	PEL	PEL	PEL	PEL	PEL	PEL	PEL	PEL	PEL	PEL	MXL	MXL	MXL	MXL	MXL	MXL	MXL	MXL	ASW	ASW		Chu_ARC	Cac_AMR	Cac_AMR	Cac_AMR	Wic_AMR	Wic_AMR	Col_AMR	Col_AMR	Col_AMR	Wic_AMR	Cac_AMR	Kor_ARC	Eve_SIB		13
rs143594782	5	8	2	0	CHR2	6619157	rs143594782	T	C	72	0	1	0	0	PUR	PUR	PUR	PUR	PUR	PUR	PUR	PUR	PUR	PUR	PUR	CLM	CLM	CLM	CLM	CLM	PUR	PUR	CLM	CLM	CLM	PUR	PUR	CLM	CLM	CLM	CLM	PUR	CLM	CLM	CLM	PEL	PEL	PEL	PEL	PEL	PEL	PEL	PEL	PEL	PEL	PEL	PEL	PEL	PEL	PEL	PEL	PEL	PEL	PEL	PEL	PEL	PEL	PEL	PEL	PEL	PEL	PEL	PEL	CDX	MXL	MXL	MXL	MXL	MXL	MXL	MXL	MXL	MXL	MXL	MXL		Cac_AMR	Cac_AMR	Wic_AMR	Kor_ARC	Esk_ARC	Esk_ARC	Kor_ARC	Kor_ARC		4
rs10169271	6	9	4	0	CHR2	8154051	rs10169271	T	C	98	0	0	0	0	PUR	PUR	PUR	PUR	CLM	CLM	CLM	CLM	PUR	PUR	PUR	PUR	PUR	CLM	PUR	PUR	CLM	CLM	CLM	CLM	CLM	CLM	CLM	PUR	CLM	CLM	CLM	CLM	CLM	CLM	PEL	PEL	PEL	PEL	PEL	PEL	PEL	PEL	PEL	PEL	PEL	PEL	PEL	PEL	PEL	PEL	PEL	PEL	PEL	PEL	PEL	PEL	PEL	PEL	PEL	PEL	PEL	PEL	PEL	PEL	PEL	PEL	PEL	PEL	PEL	PEL	PEL	PEL	PEL	MXL	MXL	MXL	MXL	MXL	MXL	MXL	MXL	MXL	MXL	MXL	MXL	MXL	MXL	MXL	MXL	MXL	MXL	MXL	MXL	MXL	MXL	MXL	ASW	ASW		Chu_ARC	Cac_AMR	Wic_AMR	Wic_AMR	Wic_AMR	Col_AMR	Col_AMR	Wic_AMR	Chu_ARC	Chu_ARC	Chu_ARC		9
rs140233019	3	10	0	0	CHR2	10547391	rs140233019	C	T	83	0	0	0	0	PUR	PUR	PUR	PUR	CLM	PUR	PUR	PUR	PUR	PUR	CLM	CLM	CLM	PUR	PUR	CLM	CLM	CLM	CLM	CLM	PEL	PEL	PEL	PEL	PEL	PEL	PEL	PEL	PEL	PEL	PEL	PEL	PEL	PEL	PEL	PEL	PEL	PEL	PEL	PEL	PEL	PEL	PEL	PEL	PEL	PEL	PEL	PEL	PEL	PEL	PEL	PEL	PEL	MXL	MXL	MXL	MXL	MXL	MXL	MXL	MXL	MXL	MXL	MXL	MXL	MXL	MXL	MXL	MXL	MXL	MXL	MXL	MXL	MXL		Chu_ARC	Cac_AMR	Cac_AMR	Col_AMR	Col_AMR	Chu_ARC		6
rs148904876	6	9	1	0	CHR2	18070774	rs148904876	G	A	81	0	1	0	0	CHS	PUR	PUR	PUR	PUR	PUR	PUR	PUR	PUR	CLM	CLM	PUR	PUR	CLM	CLM	CLM	CLM	CLM	CLM	CLM	PUR	CLM	CLM	CLM	PEL	PEL	PEL	PEL	PEL	PEL	PEL	PEL	PEL	PEL	PEL	PEL	PEL	PEL	PEL	PEL	PEL	PEL	PEL	PEL	PEL	PEL	PEL	PEL	PEL	PEL	PEL	PEL	PEL	MXL	MXL	MXL	MXL	MXL	MXL	MXL	MXL	MXL	MXL	MXL	MXL	MXL	MXL	MXL	MXL	MXL	MXL	MXL	MXL	MXL		Wic_AMR	Wic_AMR	Col_AMR	Col_AMR		4
rs187907935	3	5	0	0	CHR2	22623793	rs187907935	G	T	66	0	1	0	0	PUR	PUR	PUR	PUR	PUR	CLM	CLM	PUR	PUR	PUR	CLM	PUR	CLM	CLM	CLM	CLM	CLM	CLM	CLM	CLM	PEL	PEL	PEL	PEL	PEL	PEL	PEL	PEL	PEL	PEL	PEL	PEL	PEL	PEL	PEL	PEL	PEL	PEL	PEL	PEL	PEL	PEL	PEL	CDX	PEL	PEL	PEL	PEL	PEL	PEL	MXL	MXL	MXL	MXL	MXL	MXL	MXL	MXL	MXL	MXL	MXL	MXL	MXL		Cac_AMR	Wic_AMR	Col_AMR	Cac_AMR		6
rs189674914	5	10	0	0	CHR2	23003723	rs189674914	C	T	68	0	1	0	0	CDX	PUR	PUR	PUR	CLM	CLM	CLM	CLM	PUR	CLM	CLM	PUR	CLM	CLM	CLM	CLM	CLM	PEL	PEL	PEL	PEL	PEL	PEL	PEL	PEL	PEL	PEL	PEL	PEL	PEL	PEL	PEL	PEL	PEL	PEL	PEL	PEL	PEL	PEL	PEL	PEL	PEL	PEL	PEL	PEL	PEL	PEL	PEL	PEL	MXL	MXL	MXL	MXL	MXL	MXL	MXL	MXL	MXL	MXL	MXL	MXL	MXL	MXL	MXL	MXL	MXL		Cac_AMR	Wic_AMR	Col_AMR	Col_AMR	Wic_AMR	Cac_AMR		8
rs4665200	6	10	0	0	CHR2	23359204	rs4665200	A	G	77	0	0	0	0	PUR	PUR	CLM	CLM	CLM	CLM	CLM	PUR	PUR	CLM	CLM	CLM	PUR	CLM	CLM	CLM	CLM	CLM	PUR	PUR	PUR	CLM	CLM	CLM	CLM	CLM	CLM	CLM	CLM	PEL	PEL	PEL	PEL	PEL	PEL	PEL	PEL	PEL	PEL	PEL	PEL	PEL	PEL	PEL	PEL	PEL	PEL	PEL	PEL	PEL	PEL	PEL	PEL	PEL	PEL	PEL	PEL	PEL	MXL	MXL	MXL	MXL	MXL	MXL	MXL	MXL	MXL	MXL	ASW	ASW		Cac_AMR	Wic_AMR	Col_AMR	Col_AMR	Col_AMR	Wic_AMR	Cac_AMR		10
rs138541032	5	7	0	0	CHR2	23421595	rs138541032	A	G	68	0	0	0	0	PUR	PUR	CLM	CLM	CLM	PUR	PUR	CLM	CLM	CLM	PUR	CLM	CLM	CLM	CLM	CLM	PUR	PUR	PUR	CLM	CLM	CLM	CLM	CLM	CLM	CLM	CLM	CLM	PEL	PEL	PEL	PEL	PEL	PEL	PEL	PEL	PEL	PEL	PEL	PEL	PEL	PEL	PEL	PEL	PEL	PEL	PEL	PEL	PEL	PEL	PEL	PEL	PEL	PEL	MXL	MXL	MXL	MXL	MXL	MXL	MXL	MXL	ASW		Col_AMR	Col_AMR	Col_AMR	Wic_AMR	Cac_AMR		5
rs146377530	8	11	0	0	CHR2	23599123	rs146377530	C	G	103	0	0	0	0	PUR	PUR	PUR	PUR	PUR	CLM	CLM	CLM	CLM	CLM	PUR	PUR	PUR	PUR	PUR	PUR	PUR	CLM	CLM	CLM	PUR	CLM	CLM	CLM	CLM	CLM	PUR	PUR	PUR	CLM	CLM	CLM	CLM	CLM	CLM	PEL	PEL	PEL	PEL	PEL	PEL	PEL	PEL	PEL	PEL	PEL	PEL	PEL	PEL	PEL	PEL	PEL	PEL	PEL	PEL	PEL	PEL	PEL	PEL	PEL	PEL	PEL	PEL	PEL	PEL	PEL	PEL	PEL	PEL	PEL	PEL	PEL	PEL	PEL	PEL	PEL	PEL	MXL	MXL	MXL	MXL	MXL	MXL	MXL	MXL	MXL	MXL	MXL	MXL	MXL	MXL	ASW		Cac_AMR	Wic_AMR	Col_AMR	Col_AMR	Col_AMR	Wic_AMR		6
rs4665685	9	14	2	0	CHR2	24537522	rs4665685	T	C	142	0	0	0	0	PUR	PUR	PUR	PUR	PUR	PUR	PUR	PUR	CLM	CLM	CLM	CLM	CLM	CLM	PUR	PUR	PUR	PUR	PUR	PUR	PUR	PUR	PUR	CLM	CLM	CLM	CLM	CLM	CLM	CLM	CLM	CLM	CLM	PUR	PUR	CLM	CLM	CLM	CLM	CLM	CLM	CLM	CLM	CLM	PEL	PEL	PEL	PEL	PEL	PEL	PEL	PEL	PEL	PEL	PEL	PEL	PEL	PEL	PEL	PEL	PEL	PEL	PEL	PEL	PEL	PEL	PEL	PEL	PEL	PEL	PEL	PEL	PEL	PEL	PEL	PEL	PEL	PEL	PEL	PEL	PEL	PEL	PEL	PEL	PEL	PEL	PEL	PEL	PEL	PEL	PEL	MXL	MXL	MXL	MXL	MXL	MXL	MXL	MXL	MXL	MXL	MXL	MXL	MXL	MXL	MXL	MXL	MXL	MXL	MXL	MXL	MXL	MXL	MXL	MXL	MXL	MXL	MXL	MXL	MXL	MXL		Cac_AMR	Cac_AMR	Cac_AMR	Wic_AMR	Wic_AMR	Wic_AMR	Col_AMR	Col_AMR	Col_AMR	Wic_AMR	BUm_SAS	Kor_ARC		12
rs147561902	9	14	2	0	CHR2	24546600	rs147561902	A	T	142	0	0	0	0	PUR	PUR	PUR	PUR	PUR	PUR	PUR	PUR	CLM	CLM	CLM	CLM	CLM	CLM	PUR	PUR	PUR	PUR	PUR	PUR	PUR	PUR	PUR	CLM	CLM	CLM	CLM	CLM	CLM	CLM	CLM	CLM	CLM	PUR	PUR	CLM	CLM	CLM	CLM	CLM	CLM	CLM	CLM	CLM	PEL	PEL	PEL	PEL	PEL	PEL	PEL	PEL	PEL	PEL	PEL	PEL	PEL	PEL	PEL	PEL	PEL	PEL	PEL	PEL	PEL	PEL	PEL	PEL	PEL	PEL	PEL	PEL	PEL	PEL	PEL	PEL	PEL	PEL	PEL	PEL	PEL	PEL	PEL	PEL	PEL	PEL	PEL	PEL	PEL	PEL	PEL	MXL	MXL	MXL	MXL	MXL	MXL	MXL	MXL	MXL	MXL	MXL	MXL	MXL	MXL	MXL	MXL	MXL	MXL	MXL	MXL	MXL	MXL	MXL	MXL	MXL	MXL	MXL	MXL	MXL	MXL		Cac_AMR	Cac_AMR	Cac_AMR	Wic_AMR	Wic_AMR	Wic_AMR	Col_AMR	Col_AMR	Col_AMR	Wic_AMR	BUm_SAS	Kor_ARC		12
rs146701621	9	14	2	0	CHR2	24576680	rs146701621	C	T	142	0	0	0	0	PUR	PUR	PUR	PUR	PUR	PUR	PUR	PUR	CLM	CLM	CLM	CLM	CLM	CLM	PUR	PUR	PUR	PUR	PUR	PUR	PUR	PUR	PUR	CLM	CLM	CLM	CLM	CLM	CLM	CLM	CLM	CLM	CLM	PUR	PUR	CLM	CLM	CLM	CLM	CLM	CLM	CLM	CLM	CLM	PEL	PEL	PEL	PEL	PEL	PEL	PEL	PEL	PEL	PEL	PEL	PEL	PEL	PEL	PEL	PEL	PEL	PEL	PEL	PEL	PEL	PEL	PEL	PEL	PEL	PEL	PEL	PEL	PEL	PEL	PEL	PEL	PEL	PEL	PEL	PEL	PEL	PEL	PEL	PEL	PEL	PEL	PEL	PEL	PEL	PEL	PEL	PEL	MXL	MXL	MXL	MXL	MXL	MXL	MXL	MXL	MXL	MXL	MXL	MXL	MXL	MXL	MXL	MXL	MXL	MXL	MXL	MXL	MXL	MXL	MXL	MXL	MXL	MXL	MXL	MXL	MXL		Cac_AMR	Cac_AMR	Cac_AMR	Cac_AMR	Wic_AMR	Wic_AMR	Wic_AMR	Col_AMR	Col_AMR	Col_AMR	Wic_AMR	Cac_AMR	BUm_SAS	Kor_ARC		14
rs138716876	10	17	1	0	CHR2	24674356	rs138716876	T	G	144	0	0	0	0	PUR	PUR	PUR	PUR	PUR	PUR	PUR	PUR	PUR	CLM	CLM	CLM	CLM	CLM	CLM	PUR	PUR	PUR	PUR	PUR	PUR	PUR	PUR	CLM	CLM	CLM	CLM	CLM	CLM	CLM	CLM	PUR	PUR	CLM	CLM	CLM	CLM	CLM	CLM	CLM	CLM	PEL	PEL	PEL	PEL	PEL	PEL	PEL	PEL	PEL	PEL	PEL	PEL	PEL	PEL	PEL	PEL	PEL	PEL	PEL	PEL	PEL	PEL	PEL	PEL	PEL	PEL	PEL	PEL	PEL	PEL	PEL	PEL	PEL	PEL	PEL	PEL	PEL	PEL	PEL	PEL	PEL	PEL	PEL	PEL	PEL	PEL	PEL	PEL	PEL	MXL	MXL	MXL	MXL	MXL	MXL	MXL	MXL	MXL	MXL	MXL	MXL	MXL	MXL	MXL	MXL	MXL	MXL	MXL	MXL	MXL	MXL	MXL	MXL	MXL	MXL	MXL	MXL	MXL	MXL	MXL	MXL		Cac_AMR	Cac_AMR	Cac_AMR	Cac_AMR	Wic_AMR	Wic_AMR	Wic_AMR	Col_AMR	Col_AMR	Col_AMR	Col_AMR	Wic_AMR	Cac_AMR		16
rs144423842	9	19	0	0	CHR2	24934847	rs144423842	G	A	117	0	1	0	0	PUR	PUR	PUR	PUR	PUR	PUR	PUR	PUR	CLM	CLM	CLM	CLM	PUR	PUR	PUR	PUR	PUR	PUR	CLM	CLM	CLM	CLM	CLM	CLM	CLM	CLM	PUR	PUR	CLM	CLM	CLM	CLM	CLM	CLM	PEL	PEL	KHV	PEL	PEL	PEL	PEL	PEL	PEL	PEL	PEL	PEL	PEL	PEL	PEL	PEL	PEL	PEL	PEL	PEL	PEL	PEL	PEL	PEL	PEL	PEL	PEL	PEL	PEL	PEL	PEL	PEL	PEL	PEL	PEL	PEL	PEL	PEL	PEL	PEL	MXL	MXL	MXL	MXL	MXL	MXL	MXL	MXL	MXL	MXL	MXL	MXL	MXL	MXL	MXL	MXL	MXL	MXL	MXL	MXL	MXL	MXL	MXL	MXL	MXL	MXL		Cac_AMR	Cac_AMR	Cac_AMR	Cac_AMR	Wic_AMR	Wic_AMR	Col_AMR	Col_AMR	Col_AMR	Col_AMR	Cac_AMR	Kor_ARC		14
rs144424178	12	11	0	0	CHR2	26943978	rs144424178	G	C	160	1	0	0	0	GBR	PUR	PUR	PUR	PUR	PUR	PUR	PUR	PUR	CLM	CLM	CLM	CLM	PUR	PUR	PUR	PUR	PUR	PUR	CLM	CLM	CLM	CLM	CLM	CLM	CLM	CLM	CLM	CLM	CLM	CLM	PUR	PUR	PUR	PUR	CLM	CLM	CLM	CLM	CLM	CLM	CLM	CLM	CLM	CLM	PEL	PEL	PEL	PEL	PEL	PEL	PEL	PEL	PEL	PEL	PEL	PEL	PEL	PEL	PEL	PEL	PEL	PEL	PEL	PEL	PEL	PEL	PEL	PEL	PEL	PEL	PEL	PEL	PEL	PEL	PEL	PEL	PEL	PEL	PEL	PEL	PEL	PEL	PEL	PEL	PEL	PEL	PEL	PEL	PEL	PEL	PEL	PEL	PEL	PEL	PEL	PEL	MXL	MXL	MXL	MXL	MXL	MXL	MXL	MXL	MXL	MXL	MXL	MXL	MXL	MXL	MXL	MXL	MXL	MXL	MXL	MXL	MXL	MXL	MXL	MXL	MXL	MXL	MXL	MXL	MXL	MXL	MXL	MXL	MXL	MXL	MXL	ASW		Cac_AMR	Cac_AMR	Wic_AMR	Wic_AMR	Wic_AMR	Col_AMR	Col_AMR	Col_AMR	Wic_AMR	Cac_AMR		16
rs148731627	12	11	0	0	CHR2	26957359	rs148731627	G	A	159	0	1	0	0	PUR	CHS	PUR	PUR	PUR	PUR	PUR	PUR	PUR	CLM	CLM	CLM	CLM	PUR	PUR	PUR	PUR	PUR	PUR	CLM	CLM	CLM	CLM	CLM	CLM	CLM	CLM	CLM	CLM	CLM	CLM	CLM	PUR	PUR	PUR	PUR	CLM	CLM	CLM	CLM	CLM	CLM	CLM	CLM	CLM	CLM	PEL	PEL	PEL	PEL	PEL	PEL	PEL	PEL	PEL	PEL	PEL	PEL	PEL	PEL	PEL	PEL	PEL	PEL	PEL	PEL	PEL	PEL	PEL	PEL	PEL	PEL	PEL	PEL	PEL	PEL	PEL	PEL	PEL	PEL	PEL	PEL	PEL	PEL	PEL	PEL	PEL	PEL	PEL	PEL	PEL	PEL	PEL	PEL	PEL	PEL	PEL	MXL	MXL	MXL	MXL	MXL	MXL	MXL	MXL	MXL	MXL	MXL	MXL	MXL	MXL	MXL	MXL	MXL	MXL	MXL	MXL	MXL	MXL	MXL	MXL	MXL	MXL	MXL	MXL	MXL	MXL	MXL	MXL	MXL	MXL	MXL	ASW		Cac_AMR	Cac_AMR	Wic_AMR	Wic_AMR	Wic_AMR	Col_AMR	Col_AMR	Col_AMR	Wic_AMR		15
rs142172937	12	12	1	0	CHR2	27204045	rs142172937	T	C	134	0	1	0	0	PUR	CHS	PUR	PUR	PUR	PUR	PUR	PUR	CLM	CLM	CLM	PUR	PUR	PUR	PUR	PUR	PUR	CLM	CLM	CLM	CLM	CLM	CLM	CLM	CLM	CLM	CLM	CLM	CLM	CLM	CLM	PUR	PUR	PUR	PUR	CLM	CLM	CLM	CLM	CLM	CLM	CLM	CLM	PEL	PEL	PEL	PEL	PEL	PEL	PEL	PEL	PEL	PEL	PEL	PEL	PEL	PEL	PEL	PEL	PEL	PEL	PEL	PEL	PEL	PEL	PEL	PEL	PEL	PEL	PEL	PEL	PEL	PEL	PEL	PEL	PEL	PEL	PEL	PEL	PEL	PEL	PEL	PEL	PEL	PEL	MXL	MXL	MXL	MXL	MXL	MXL	MXL	MXL	MXL	MXL	MXL	MXL	MXL	MXL	MXL	MXL	MXL	MXL	MXL	MXL	MXL	MXL	MXL	MXL	MXL	MXL	MXL	MXL	ASW		Cac_AMR	Cac_AMR	Cac_AMR	Wic_AMR	Wic_AMR	Wic_AMR	Col_AMR	Col_AMR	Col_AMR	Col_AMR	Wic_AMR	Cac_AMR		17
rs140186401	7	5	2	0	CHR2	28779427	rs140186401	G	A	94	1	0	0	0	FIN	PUR	PUR	PUR	PUR	PUR	CLM	CLM	CLM	CLM	CLM	CLM	CLM	CLM	CLM	CLM	CLM	PUR	PUR	CLM	CLM	CLM	CLM	CLM	CLM	CLM	PEL	PEL	PEL	PEL	PEL	PEL	PEL	PEL	PEL	PEL	PEL	PEL	PEL	PEL	PEL	PEL	PEL	PEL	PEL	PEL	PEL	PEL	PEL	PEL	PEL	PEL	PEL	PEL	PEL	PEL	PEL	PEL	PEL	PEL	PEL	PEL	PEL	PEL	PEL	PEL	PEL	PEL	MXL	MXL	MXL	MXL	MXL	MXL	MXL	MXL	MXL	MXL	MXL	MXL	MXL	MXL	MXL	MXL	MXL	MXL	ASW		Chu_ARC	Chu_ARC	Cac_AMR	Wic_AMR	Wic_AMR	Col_AMR	Col_AMR	Wic_AMR	Cac_AMR		9
rs12468772	7	5	2	0	CHR2	28788501	rs12468772	A	G	94	0	0	0	0	PUR	PUR	PUR	PUR	PUR	CLM	CLM	CLM	CLM	CLM	CLM	CLM	CLM	CLM	CLM	CLM	PUR	PUR	CLM	CLM	CLM	CLM	CLM	CLM	CLM	PEL	PEL	PEL	PEL	PEL	PEL	PEL	PEL	PEL	PEL	PEL	PEL	PEL	PEL	PEL	PEL	PEL	PEL	PEL	PEL	PEL	PEL	PEL	PEL	PEL	PEL	PEL	PEL	PEL	PEL	PEL	PEL	PEL	PEL	PEL	PEL	PEL	PEL	PEL	PEL	PEL	PEL	MXL	MXL	MXL	MXL	MXL	MXL	MXL	MXL	MXL	MXL	MXL	MXL	MXL	MXL	MXL	MXL	MXL	MXL	ASW		Udm_EUR	Chu_ARC	Chu_ARC	Bur_SIB	Kha_SIB	Cac_AMR	Wic_AMR	Wic_AMR	Col_AMR	Col_AMR	Wic_AMR	Cac_AMR	Sak_SIB	Eve_SIB	Bur_SIB	Mon_EAS	Kha_SIB		9
rs150322804	3	10	1	0	CHR2	29249316	rs150322804	G	A	80	0	1	0	0	PUR	PUR	PUR	PUR	PUR	CLM	PUR	CLM	CLM	CLM	CLM	CLM	PUR	PUR	CLM	CLM	CLM	CLM	CLM	CLM	PEL	PEL	PEL	PEL	PEL	PEL	PEL	PEL	PEL	PEL	PEL	PEL	PEL	PEL	PEL	PEL	PEL	PEL	PEL	PEL	PEL	PEL	PEL	KHV	PEL	PEL	PEL	PEL	PEL	PEL	PEL	PEL	PEL	PEL	PEL	MXL	MXL	MXL	MXL	MXL	MXL	MXL	MXL	MXL	MXL	MXL	MXL	MXL	MXL	MXL	MXL	MXL		Wic_AMR	Wic_AMR	Col_AMR	Col_AMR	Wic_AMR		8
rs145694376	4	3	0	0	CHR2	29953925	rs145694376	G	T	90	0	1	0	0	PUR	PUR	CHS	PUR	PUR	PUR	PUR	PUR	PUR	PUR	PUR	PUR	PUR	PUR	CLM	CLM	CLM	PUR	CLM	CLM	CLM	CLM	CLM	CLM	CLM	CLM	CLM	CLM	CLM	PEL	PEL	PEL	PEL	PEL	PEL	PEL	PEL	PEL	PEL	PEL	PEL	PEL	PEL	PEL	PEL	PEL	PEL	PEL	PEL	PEL	PEL	PEL	PEL	PEL	PEL	PEL	PEL	PEL	PEL	PEL	PEL	PEL	PEL	MXL	MXL	MXL	MXL	MXL	MXL	MXL	MXL	MXL	MXL	MXL	MXL	MXL	MXL	MXL	MXL	MXL	MXL		Cac_AMR	Wic_AMR	Col_AMR	Cac_AMR	Kor_ARC	Kor_ARC	Kor_ARC		5
rs139669027	10	4	2	0	CHR2	31194088	rs139669027	G	T	82	0	0	0	0	PUR	PUR	PUR	PUR	PUR	PUR	CLM	CLM	CLM	PUR	PUR	CLM	CLM	CLM	CLM	CLM	PUR	PUR	CLM	CLM	CLM	CLM	CLM	CLM	CLM	CLM	CLM	CLM	CLM	PEL	PEL	PEL	PEL	PEL	PEL	PEL	PEL	PEL	PEL	PEL	PEL	PEL	PEL	PEL	PEL	PEL	PEL	PEL	PEL	PEL	PEL	PEL	PEL	PEL	MXL	MXL	MXL	MXL	MXL	MXL	MXL	MXL	MXL	MXL	MXL	MXL	MXL	MXL	MXL	MXL	MXL	MXL	MXL	MXL	MXL	MXL	ASW	ASW	ASW		Chu_ARC	Cac_AMR	Cac_AMR	Wic_AMR	Wic_AMR	Col_AMR	Col_AMR	Cac_AMR	Kor_ARC	Kor_ARC	Kor_ARC		8
rs182633656	8	12	4	0	CHR2	33218809	rs182633656	G	A	108	0	0	0	1	PUR	PUR	PUR	PUR	PUR	PUR	PUR	PUR	PUR	PUR	PUR	PUR	PUR	PUR	PUR	CLM	CLM	CLM	PUR	PUR	PUR	PUR	CLM	CLM	CLM	PUR	PUR	CLM	CLM	CLM	CLM	CLM	PUR	PUR	PUR	CLM	CLM	CLM	CLM	CLM	CLM	PEL	PEL	PEL	PEL	PEL	PEL	PEL	PEL	PEL	PEL	PEL	PEL	PEL	PEL	PEL	PEL	PEL	PEL	PEL	PEL	PEL	PEL	PEL	PEL	PEL	PEL	PEL	PEL	PEL	PEL	PEL	PEL	PEL	PEL	PEL	PEL	ITU	MXL	MXL	MXL	MXL	MXL	MXL	MXL	MXL	MXL	MXL	MXL	MXL	MXL	MXL	MXL	MXL	MXL	MXL	MXL	MXL	MXL	MXL		Cac_AMR	Cac_AMR	Wic_AMR	Col_AMR	Col_AMR	Col_AMR	Wic_AMR	Cac_AMR	Chu_ARC	Chu_ARC	Kor_ARC		9
rs144165058	8	12	4	0	CHR2	33244791	rs144165058	A	C	110	0	0	0	0	PUR	PUR	PUR	PUR	PUR	PUR	PUR	PUR	PUR	PUR	PUR	PUR	PUR	PUR	PUR	PUR	CLM	CLM	CLM	PUR	PUR	PUR	PUR	CLM	CLM	CLM	PUR	PUR	CLM	CLM	CLM	CLM	CLM	PUR	PUR	PUR	CLM	CLM	CLM	CLM	CLM	CLM	PEL	PEL	PEL	PEL	PEL	PEL	PEL	PEL	PEL	PEL	PEL	PEL	PEL	PEL	PEL	PEL	PEL	PEL	PEL	PEL	PEL	PEL	PEL	PEL	PEL	PEL	PEL	PEL	PEL	PEL	PEL	PEL	PEL	PEL	PEL	PEL	MXL	MXL	MXL	MXL	MXL	MXL	MXL	MXL	MXL	MXL	MXL	MXL	MXL	MXL	MXL	MXL	MXL	MXL	MXL	MXL	MXL	MXL	ASW		Cac_AMR	Cac_AMR	Wic_AMR	Col_AMR	Col_AMR	Col_AMR	Wic_AMR	Cac_AMR	Chu_ARC	Chu_ARC	Kor_ARC		9
rs998661	5	8	2	0	CHR2	33263514	rs998661	A	T	76	0	0	0	0	PUR	PUR	PUR	PUR	PUR	PUR	PUR	PUR	PUR	PUR	CLM	CLM	CLM	PUR	PUR	CLM	CLM	PUR	CLM	CLM	CLM	CLM	CLM	CLM	CLM	CLM	CLM	CLM	CLM	PEL	PEL	PEL	PEL	PEL	PEL	PEL	PEL	PEL	PEL	PEL	PEL	PEL	PEL	PEL	PEL	PEL	PEL	PEL	PEL	PEL	PEL	PEL	PEL	PEL	PEL	PEL	MXL	MXL	MXL	MXL	MXL	MXL	MXL	MXL	MXL	MXL	MXL	MXL	MXL	MXL	MXL	MXL	MXL		Cac_AMR	Cac_AMR	Wic_AMR	Col_AMR	Col_AMR	Col_AMR	Wic_AMR	Cac_AMR	Chu_ARC	Chu_ARC	Kor_ARC		9
rs147418047	8	12	4	0	CHR2	33273565	rs147418047	A	G	110	0	1	0	0	PUR	PUR	PUR	PUR	PUR	PUR	PUR	PUR	PUR	PUR	PUR	PUR	PUR	PUR	PUR	PUR	CLM	CLM	CLM	PUR	PUR	PUR	PUR	CLM	CLM	CLM	PUR	PUR	CLM	CLM	CLM	CLM	CLM	PUR	PUR	PUR	CLM	CLM	CLM	CLM	CLM	CLM	PEL	PEL	PEL	KHV	PEL	PEL	PEL	PEL	PEL	PEL	PEL	PEL	PEL	PEL	PEL	PEL	PEL	PEL	PEL	PEL	PEL	PEL	PEL	PEL	PEL	PEL	PEL	PEL	PEL	PEL	PEL	PEL	PEL	PEL	PEL	PEL	PEL	MXL	MXL	MXL	MXL	MXL	MXL	MXL	MXL	MXL	MXL	MXL	MXL	MXL	MXL	MXL	MXL	MXL	MXL	MXL	MXL	MXL	MXL	ASW		Cac_AMR	Cac_AMR	Wic_AMR	Col_AMR	Col_AMR	Col_AMR	Wic_AMR	Cac_AMR	Chu_ARC	Chu_ARC	Kor_ARC		9
rs147598134	6	11	4	0	CHR2	33405110	rs147598134	G	A	121	0	0	0	0	PUR	PUR	PUR	PUR	PUR	PUR	PUR	CLM	CLM	PUR	PUR	PUR	CLM	CLM	CLM	PUR	PUR	CLM	CLM	CLM	CLM	CLM	CLM	CLM	CLM	PUR	PUR	PUR	CLM	CLM	CLM	CLM	CLM	CLM	CLM	CLM	CLM	CLM	PEL	PEL	PEL	PEL	PEL	PEL	PEL	PEL	PEL	PEL	PEL	PEL	PEL	PEL	PEL	PEL	PEL	PEL	PEL	PEL	PEL	PEL	PEL	PEL	PEL	PEL	PEL	PEL	PEL	PEL	PEL	PEL	PEL	PEL	PEL	PEL	PEL	PEL	PEL	PEL	PEL	PEL	PEL	PEL	PEL	PEL	PEL	PEL	PEL	MXL	MXL	MXL	MXL	MXL	MXL	MXL	MXL	MXL	MXL	MXL	MXL	MXL	MXL	MXL	MXL	MXL	MXL	MXL	MXL	MXL		Ket_SIB	Cac_AMR	Cac_AMR	Wic_AMR	Col_AMR	Col_AMR	Col_AMR	Col_AMR	Wic_AMR		9
rs145808441	6	11	4	0	CHR2	33442255	rs145808441	G	T	120	0	0	0	0	PUR	PUR	PUR	PUR	PUR	PUR	PUR	CLM	CLM	CLM	PUR	PUR	PUR	PUR	CLM	CLM	CLM	PUR	PUR	CLM	CLM	CLM	CLM	CLM	CLM	CLM	CLM	PUR	PUR	PUR	CLM	CLM	CLM	CLM	CLM	CLM	CLM	CLM	CLM	CLM	PEL	PEL	PEL	PEL	PEL	PEL	PEL	PEL	PEL	PEL	PEL	PEL	PEL	PEL	PEL	PEL	PEL	PEL	PEL	PEL	PEL	PEL	PEL	PEL	PEL	PEL	PEL	PEL	PEL	PEL	PEL	PEL	PEL	PEL	PEL	PEL	PEL	PEL	PEL	PEL	PEL	PEL	PEL	PEL	PEL	PEL	MXL	MXL	MXL	MXL	MXL	MXL	MXL	MXL	MXL	MXL	MXL	MXL	MXL	MXL	MXL	MXL	MXL	MXL	MXL	MXL	MXL		Ket_SIB	Cac_AMR	Cac_AMR	Wic_AMR	Col_AMR	Col_AMR	Col_AMR	Col_AMR	Wic_AMR		9
rs139249262	5	3	2	0	CHR2	33736405	rs139249262	G	A	82	0	0	0	0	PUR	PUR	CLM	PUR	CLM	CLM	CLM	CLM	CLM	CLM	CLM	CLM	PUR	CLM	CLM	CLM	CLM	CLM	CLM	PEL	PEL	PEL	PEL	PEL	PEL	PEL	PEL	PEL	PEL	PEL	PEL	PEL	PEL	PEL	PEL	PEL	PEL	PEL	PEL	PEL	PEL	PEL	PEL	PEL	PEL	PEL	PEL	PEL	PEL	PEL	PEL	PEL	PEL	PEL	PEL	PEL	PEL	PEL	MXL	MXL	MXL	MXL	MXL	MXL	MXL	MXL	MXL	MXL	MXL	MXL	MXL	ASW		Chu_ARC	Ket_SIB	Cac_AMR	Cac_AMR	Cac_AMR	Wic_AMR	Col_AMR	Col_AMR	Col_AMR	Cac_AMR	Kor_ARC	Kor_ARC	Kor_ARC		12
rs147832991	4	3	2	0	CHR2	33746553	rs147832991	A	G	80	0	0	0	0	PUR	PUR	CLM	CLM	PUR	CLM	CLM	CLM	CLM	CLM	CLM	CLM	CLM	PUR	CLM	CLM	CLM	CLM	CLM	CLM	PEL	PEL	PEL	PEL	PEL	PEL	PEL	PEL	PEL	PEL	PEL	PEL	PEL	PEL	PEL	PEL	PEL	PEL	PEL	PEL	PEL	PEL	PEL	PEL	PEL	PEL	PEL	PEL	PEL	PEL	PEL	PEL	PEL	PEL	PEL	PEL	PEL	PEL	PEL	PEL	MXL	MXL	MXL	MXL	MXL	MXL	MXL	MXL	MXL	MXL		Chu_ARC	Cac_AMR	Cac_AMR	Wic_AMR	Col_AMR	Col_AMR	Col_AMR	Cac_AMR	Kor_ARC	Kor_ARC		10
rs145456231	8	9	1	0	CHR2	35129328	rs145456231	C	A	85	0	0	0	0	PUR	PUR	PUR	PUR	PUR	PUR	PUR	PUR	CLM	CLM	PUR	CLM	CLM	CLM	CLM	CLM	CLM	CLM	CLM	CLM	CLM	CLM	CLM	PUR	PUR	PUR	CLM	CLM	CLM	CLM	CLM	CLM	CLM	PEL	PEL	PEL	PEL	PEL	PEL	PEL	PEL	PEL	PEL	PEL	PEL	PEL	PEL	PEL	PEL	PEL	PEL	PEL	PEL	PEL	PEL	PEL	PEL	PEL	PEL	PEL	PEL	PEL	PEL	PEL	PEL	MXL	MXL	MXL	MXL	MXL	MXL	MXL	MXL	MXL	MXL	MXL	MXL	MXL	MXL	MXL		Cac_AMR	Cac_AMR	Cac_AMR	Wic_AMR	Col_AMR	Wic_AMR	Cac_AMR		8
rs1395698	7	8	1	0	CHR2	35144064	rs1395698	C	G	89	0	0	0	0	PUR	PUR	PUR	PUR	PUR	PUR	PUR	PUR	CLM	CLM	CLM	PUR	CLM	CLM	CLM	CLM	CLM	CLM	CLM	CLM	CLM	CLM	CLM	CLM	PUR	PUR	CLM	CLM	CLM	CLM	CLM	CLM	CLM	PEL	PEL	PEL	PEL	PEL	PEL	PEL	PEL	PEL	PEL	PEL	PEL	PEL	PEL	PEL	PEL	PEL	PEL	PEL	PEL	PEL	PEL	PEL	PEL	PEL	PEL	PEL	PEL	PEL	PEL	PEL	PEL	PEL	PEL	PEL	PEL	MXL	MXL	MXL	MXL	MXL	MXL	MXL	MXL	MXL	MXL	MXL	MXL	MXL	MXL	MXL		Cac_AMR	Cac_AMR	Cac_AMR	Wic_AMR	Col_AMR	Wic_AMR	Cac_AMR		9
rs141931830	10	12	0	0	CHR2	35575142	rs141931830	G	C	105	0	0	0	0	PUR	PUR	PUR	PUR	PUR	PUR	PUR	PUR	PUR	PUR	PUR	CLM	CLM	PUR	PUR	CLM	CLM	CLM	CLM	CLM	CLM	CLM	CLM	CLM	CLM	PUR	PUR	CLM	CLM	CLM	CLM	CLM	CLM	CLM	CLM	CLM	PEL	PEL	PEL	PEL	PEL	PEL	PEL	PEL	PEL	PEL	PEL	PEL	PEL	PEL	PEL	PEL	PEL	PEL	PEL	PEL	PEL	PEL	PEL	PEL	PEL	PEL	PEL	PEL	PEL	PEL	PEL	PEL	PEL	PEL	MXL	MXL	MXL	MXL	MXL	MXL	MXL	MXL	MXL	MXL	MXL	MXL	MXL	MXL	MXL	MXL	MXL	MXL	MXL	MXL	MXL	MXL	MXL	MXL		Cac_AMR	Cac_AMR	Cac_AMR	Wic_AMR	Col_AMR		6
rs4670122	7	10	1	0	CHR2	35630101	rs4670122	A	G	79	0	0	0	0	PUR	PUR	PUR	PUR	PUR	PUR	PUR	PUR	PUR	PUR	PUR	CLM	CLM	PUR	CLM	CLM	CLM	PUR	PUR	CLM	CLM	CLM	CLM	CLM	CLM	PEL	PEL	PEL	PEL	PEL	PEL	PEL	PEL	PEL	PEL	PEL	PEL	PEL	PEL	PEL	PEL	PEL	PEL	PEL	PEL	PEL	PEL	PEL	MXL	MXL	MXL	MXL	MXL	MXL	MXL	MXL	MXL	MXL	MXL	MXL	MXL	MXL	MXL	MXL	MXL	MXL	MXL	MXL	MXL	MXL	MXL		Cac_AMR	Cac_AMR	Wic_AMR	Kor_ARC	Kor_ARC		4
rs12475152	10	11	1	0	CHR2	35700239	rs12475152	A	C	76	0	0	0	0	PUR	PUR	PUR	PUR	PUR	PUR	PUR	PUR	PUR	PUR	CLM	CLM	CLM	PUR	CLM	CLM	CLM	PUR	PUR	CLM	CLM	CLM	CLM	CLM	PEL	PEL	PEL	PEL	PEL	PEL	PEL	PEL	PEL	PEL	PEL	PEL	PEL	PEL	PEL	PEL	PEL	PEL	PEL	PEL	PEL	PEL	PEL	PEL	MXL	MXL	MXL	MXL	MXL	MXL	MXL	MXL	MXL	MXL	MXL	MXL	MXL	MXL	MXL	MXL	MXL	MXL	MXL	MXL		Cac_AMR	Cac_AMR	Wic_AMR	Col_AMR	Kor_ARC	Kor_ARC		5
rs143086096	10	9	1	0	CHR2	35938225	rs143086096	T	C	87	0	0	0	0	PUR	PUR	PUR	PUR	PUR	PUR	CLM	CLM	PUR	PUR	CLM	CLM	CLM	CLM	PUR	CLM	CLM	CLM	CLM	CLM	CLM	PUR	PUR	CLM	CLM	CLM	CLM	CLM	CLM	CLM	CLM	PEL	PEL	PEL	PEL	PEL	PEL	PEL	PEL	PEL	PEL	PEL	PEL	PEL	PEL	PEL	PEL	PEL	PEL	PEL	PEL	PEL	PEL	PEL	PEL	PEL	PEL	PEL	PEL	PEL	PEL	PEL	PEL	MXL	MXL	MXL	MXL	MXL	MXL	MXL	MXL	MXL	MXL	MXL	MXL	MXL	MXL	MXL	MXL	MXL	MXL	MXL		Cac_AMR	Cac_AMR	Wic_AMR	Wic_AMR	Col_AMR	Wic_AMR	Kor_ARC	Kor_ARC		7
rs146887516	7	8	1	1	CHR2	36353674	rs146887516	G	A	102	0	1	1	0	PUR	PUR	PUR	PUR	PUR	PUR	PUR	CLM	CLM	CLM	CLM	CLM	CLM	CLM	PUR	PUR	CLM	CLM	CLM	CLM	PUR	CLM	CLM	CLM	CLM	CLM	CLM	CLM	CLM	CLM	CLM	CLM	PEL	PEL	PEL	PEL	PEL	PEL	PEL	PEL	PEL	PEL	PEL	PEL	PEL	PEL	PEL	PEL	PEL	PEL	ACB	PEL	PEL	PEL	PEL	PEL	PEL	PEL	PEL	PEL	PEL	PEL	PEL	PEL	PEL	CHB	MXL	MXL	MXL	MXL	MXL	MXL	MXL	MXL	MXL	MXL	MXL	MXL	MXL	MXL	MXL	MXL	MXL	MXL	MXL	MXL	MXL	MXL	MXL		Cac_AMR	Cac_AMR	Cac_AMR	Col_AMR	Col_AMR	Wic_AMR	Cac_AMR	Kor_ARC	Kor_ARC	Kor_ARC		9
rs141348441	5	8	0	1	CHR2	36392202	rs141348441	G	A	94	0	1	0	0	PUR	PUR	PUR	PUR	PUR	CLM	CLM	CLM	CLM	CLM	CLM	CLM	PUR	PUR	CLM	CLM	CLM	CLM	CLM	CLM	CLM	CLM	CLM	CLM	CLM	CLM	CLM	CLM	PEL	PEL	PEL	PEL	PEL	PEL	PEL	PEL	PEL	PEL	PEL	PEL	PEL	PEL	PEL	PEL	PEL	PEL	PEL	PEL	PEL	PEL	PEL	PEL	PEL	PEL	PEL	PEL	CHB	MXL	MXL	MXL	MXL	MXL	MXL	MXL	MXL	MXL	MXL	MXL	MXL	MXL	MXL	MXL	MXL	MXL	MXL	MXL	MXL	MXL	MXL	MXL	MXL		Tuv_SIB	Kyr_CAS	Cac_AMR	Cac_AMR	Wic_AMR	Col_AMR	Col_AMR	Col_AMR	Wic_AMR	Cac_AMR		9
rs143617059	5	7	1	0	CHR2	36716099	rs143617059	C	T	92	0	0	0	0	PUR	PUR	PUR	PUR	PUR	PUR	PUR	CLM	CLM	CLM	CLM	PUR	CLM	PUR	PUR	CLM	CLM	CLM	CLM	PUR	PUR	CLM	CLM	CLM	CLM	CLM	CLM	CLM	CLM	PEL	PEL	PEL	PEL	PEL	PEL	PEL	PEL	PEL	PEL	PEL	PEL	PEL	PEL	PEL	PEL	PEL	PEL	PEL	PEL	PEL	PEL	PEL	PEL	PEL	PEL	PEL	PEL	MXL	MXL	MXL	MXL	MXL	MXL	MXL	MXL	MXL	MXL	MXL	MXL	MXL	MXL	MXL	MXL	MXL	MXL	MXL	MXL	MXL	MXL	MXL	ASW	ASW		Cac_AMR	Cac_AMR	Cac_AMR	Cac_AMR	Wic_AMR	Col_AMR	Col_AMR	Col_AMR	Wic_AMR	Esk_ARC		11
rs146005545	8	12	2	0	CHR2	36925728	rs146005545	C	T	133	0	0	0	0	PUR	PUR	PUR	PUR	PUR	PUR	PUR	PUR	PUR	PUR	PUR	CLM	CLM	PUR	PUR	CLM	CLM	CLM	PUR	PUR	CLM	CLM	CLM	CLM	CLM	CLM	CLM	CLM	CLM	PUR	PUR	CLM	CLM	CLM	CLM	CLM	CLM	CLM	CLM	CLM	PEL	PEL	PEL	PEL	PEL	PEL	PEL	PEL	PEL	PEL	PEL	PEL	PEL	PEL	PEL	PEL	PEL	PEL	PEL	PEL	PEL	PEL	PEL	PEL	PEL	PEL	PEL	PEL	PEL	PEL	PEL	PEL	PEL	PEL	PEL	PEL	PEL	PEL	PEL	PEL	PEL	PEL	PEL	PEL	PEL	PEL	PEL	PEL	PEL	MXL	MXL	MXL	MXL	MXL	MXL	MXL	MXL	MXL	MXL	MXL	MXL	MXL	MXL	MXL	MXL	MXL	MXL	MXL	MXL	MXL	MXL	MXL	MXL	MXL	MXL	MXL	MXL	ASW	ASW		Nga_SIB	Cac_AMR	Cac_AMR	Wic_AMR	Col_AMR	Col_AMR	Col_AMR	Col_AMR	Wic_AMR	Cac_AMR	Chu_ARC	Kor_ARC	Kor_ARC	EVk_SIB	Kor_ARC		12
rs149192974	6	7	1	0	CHR2	37678796	rs149192974	C	T	70	0	0	0	0	PUR	PUR	PUR	PUR	PUR	PUR	PUR	CLM	PUR	PUR	PUR	PUR	CLM	CLM	PUR	PUR	CLM	CLM	CLM	CLM	CLM	CLM	PEL	PEL	PEL	PEL	PEL	PEL	PEL	PEL	PEL	PEL	PEL	PEL	PEL	PEL	PEL	PEL	PEL	PEL	PEL	PEL	PEL	PEL	PEL	PEL	MXL	MXL	MXL	MXL	MXL	MXL	MXL	MXL	MXL	MXL	MXL	MXL	MXL	MXL	MXL	MXL	MXL	MXL	MXL		Cac_AMR	Wic_AMR	Wic_AMR	Esk_ARC		4
rs149061708	5	7	0	0	CHR2	38973062	rs149061708	T	C	80	0	1	0	1	CHS	PUR	PUR	PUR	PUR	PUR	PUR	CLM	CLM	PUR	PUR	PUR	PUR	CLM	CLM	CLM	CLM	CLM	CLM	CLM	CLM	CLM	CLM	CLM	CLM	CLM	PEL	PEL	PEL	PEL	PEL	PEL	PEL	PEL	PEL	PEL	PEL	PEL	PEL	PEL	PEL	PEL	PEL	PEL	PEL	PEL	PEL	PEL	PEL	PEL	PEL	PEL	PEL	MXL	MXL	MXL	MXL	MXL	MXL	MXL	MXL	MXL	MXL	MXL	MXL	MXL	MXL	MXL	MXL	MXL	MXL	ASW	GIH		Cac_AMR	Cac_AMR	Col_AMR		4
rs141710063	6	6	2	0	CHR2	40263215	rs141710063	T	A	68	0	1	0	0	PUR	CLM	CLM	CLM	CLM	CLM	CLM	CLM	CLM	CLM	CLM	CLM	PEL	PEL	PEL	PEL	PEL	PEL	PEL	PEL	PEL	PEL	PEL	PEL	PEL	PEL	PEL	PEL	PEL	PEL	KHV	PEL	PEL	PEL	PEL	PEL	PEL	PEL	PEL	PEL	PEL	PEL	PEL	PEL	MXL	MXL	MXL	MXL	MXL	MXL	MXL	MXL	MXL	MXL	MXL	MXL	MXL	MXL	MXL	MXL	MXL	ASW		Cac_AMR	Cac_AMR	Wic_AMR	Wic_AMR	Col_AMR	Wic_AMR	Cac_AMR		7
rs1428576	3	8	2	0	CHR2	40429956	rs1428576	C	A	62	0	0	0	0	PUR	PUR	PUR	CLM	CLM	CLM	CLM	CLM	CLM	CLM	PUR	CLM	CLM	CLM	CLM	CLM	PEL	PEL	PEL	PEL	PEL	PEL	PEL	PEL	PEL	PEL	PEL	PEL	PEL	PEL	PEL	PEL	PEL	PEL	PEL	PEL	PEL	PEL	PEL	PEL	PEL	PEL	PEL	PEL	PEL	MXL	MXL	MXL	MXL	MXL	MXL	MXL	MXL	MXL	MXL	MXL	MXL	MXL	ASW	ASW		Cac_AMR	Wic_AMR	Wic_AMR	Wic_AMR	Col_AMR		6
rs142607835	3	8	2	0	CHR2	40431568	rs142607835	T	C	63	0	0	0	0	PUR	PUR	PUR	PUR	CLM	CLM	CLM	CLM	CLM	CLM	CLM	PUR	CLM	CLM	CLM	CLM	CLM	PEL	PEL	PEL	PEL	PEL	PEL	PEL	PEL	PEL	PEL	PEL	PEL	PEL	PEL	PEL	PEL	PEL	PEL	PEL	PEL	PEL	PEL	PEL	PEL	PEL	PEL	PEL	PEL	PEL	MXL	MXL	MXL	MXL	MXL	MXL	MXL	MXL	MXL	MXL	MXL	MXL	MXL	ASW	ASW		Cac_AMR	Wic_AMR	Wic_AMR	Wic_AMR	Col_AMR		6
rs146005692	3	11	0	1	CHR2	41132612	rs146005692	T	G	124	0	1	0	0	CHS	PUR	PUR	PUR	PUR	PUR	PUR	PUR	CLM	CLM	CLM	PUR	PUR	PUR	PUR	PUR	CLM	CLM	CLM	CLM	CLM	CLM	CLM	CLM	CLM	CLM	CLM	CLM	CLM	CLM	CLM	CLM	PEL	PEL	PEL	PEL	PEL	PEL	PEL	PEL	PEL	PEL	PEL	PEL	PEL	PEL	PEL	PEL	PEL	PEL	PEL	PEL	PEL	PEL	PEL	PEL	PEL	PEL	PEL	PEL	PEL	PEL	PEL	PEL	PEL	PEL	PEL	PEL	PEL	PEL	PEL	PEL	PEL	PEL	PEL	PEL	PEL	PEL	PEL	PEL	PEL	PEL	PEL	PEL	PEL	PEL	PEL	PEL	PEL	PEL	PEL	MXL	MXL	MXL	MXL	MXL	MXL	MXL	MXL	MXL	MXL	MXL	MXL	MXL	MXL	MXL	MXL	MXL	MXL	MXL		Ket_SIB	Kaz_CAS	Chu_ARC	Nga_SIB	Cac_AMR	Cac_AMR	Cac_AMR	Wic_AMR	Wic_AMR	Wic_AMR	Col_AMR	Col_AMR	Wic_AMR	Tuv_SIB	Esk_ARC	Chu_ARC	Kor_ARC	BSh_EUR		11
rs186826805	3	11	0	1	CHR2	41134160	rs186826805	C	G	121	0	1	0	0	CHS	PUR	PUR	PUR	PUR	PUR	CLM	CLM	CLM	PUR	PUR	PUR	PUR	PUR	CLM	CLM	CLM	CLM	CLM	CLM	CLM	CLM	CLM	CLM	CLM	CLM	CLM	CLM	CLM	CLM	PEL	PEL	PEL	PEL	PEL	PEL	PEL	PEL	PEL	PEL	PEL	PEL	PEL	PEL	PEL	PEL	PEL	PEL	PEL	PEL	PEL	PEL	PEL	PEL	PEL	PEL	PEL	PEL	PEL	PEL	PEL	PEL	PEL	PEL	PEL	PEL	PEL	PEL	PEL	PEL	PEL	PEL	PEL	PEL	PEL	PEL	PEL	PEL	PEL	PEL	PEL	PEL	PEL	PEL	PEL	PEL	PEL	PEL	PEL	MXL	MXL	MXL	MXL	MXL	MXL	MXL	MXL	MXL	MXL	MXL	MXL	MXL	MXL	MXL	MXL	MXL	MXL	MXL		Ket_SIB	Kaz_CAS	Chu_ARC	Nga_SIB	Cac_AMR	Cac_AMR	Cac_AMR	Wic_AMR	Wic_AMR	Wic_AMR	Col_AMR	Col_AMR	Wic_AMR	Tuv_SIB	Esk_ARC	Chu_ARC	Kor_ARC	BSh_EUR		11
rs141180584	4	10	0	1	CHR2	41294721	rs141180584	A	C	120	0	0	0	0	PUR	PUR	PUR	PUR	PUR	CLM	CLM	CLM	PUR	PUR	PUR	PUR	PUR	CLM	CLM	CLM	CLM	CLM	CLM	CLM	CLM	CLM	CLM	CLM	CLM	CLM	CLM	CLM	PEL	PEL	PEL	PEL	PEL	PEL	PEL	PEL	PEL	PEL	PEL	PEL	PEL	PEL	PEL	PEL	PEL	PEL	PEL	PEL	PEL	PEL	PEL	PEL	PEL	PEL	PEL	PEL	PEL	PEL	PEL	PEL	PEL	PEL	PEL	PEL	PEL	PEL	PEL	PEL	PEL	PEL	PEL	PEL	PEL	PEL	PEL	PEL	PEL	PEL	PEL	PEL	PEL	PEL	PEL	PEL	MXL	MXL	MXL	MXL	MXL	MXL	MXL	MXL	MXL	MXL	MXL	MXL	MXL	MXL	MXL	MXL	MXL	MXL	MXL	MXL		Ket_SIB	Kaz_CAS	Chu_ARC	Nga_SIB	Cac_AMR	Cac_AMR	Cac_AMR	Cac_AMR	Wic_AMR	Wic_AMR	Wic_AMR	Col_AMR	Col_AMR	Wic_AMR	Tuv_SIB	Esk_ARC	Chu_ARC	Eve_SIB	Kor_ARC		12
rs147874693	3	12	4	0	CHR2	41781595	rs147874693	G	C	120	0	0	0	0	PUR	PUR	PUR	PUR	PUR	CLM	CLM	CLM	CLM	CLM	CLM	CLM	PUR	PUR	CLM	CLM	CLM	CLM	CLM	CLM	CLM	CLM	CLM	CLM	CLM	CLM	CLM	CLM	PEL	PEL	PEL	PEL	PEL	PEL	PEL	PEL	PEL	PEL	PEL	PEL	PEL	PEL	PEL	PEL	PEL	PEL	PEL	PEL	PEL	PEL	PEL	PEL	PEL	PEL	PEL	PEL	PEL	PEL	PEL	PEL	PEL	PEL	PEL	PEL	PEL	PEL	PEL	PEL	PEL	PEL	PEL	PEL	PEL	PEL	PEL	PEL	PEL	PEL	PEL	PEL	PEL	PEL	PEL	PEL	PEL	MXL	MXL	MXL	MXL	MXL	MXL	MXL	MXL	MXL	MXL	MXL	MXL	MXL	MXL	MXL	MXL	MXL	MXL	MXL	MXL	ASW		Chu_ARC	Sel_SIB	Sel_SIB	BSh_EUR	Cac_AMR	Cac_AMR	Cac_AMR	Wic_AMR	Col_AMR	Col_AMR	Col_AMR	Wic_AMR	Esk_ARC	Esk_ARC	Chu_ARC		10
rs141919124	3	12	4	0	CHR2	41783473	rs141919124	G	C	121	0	0	0	0	PUR	PUR	PUR	PUR	PUR	CLM	CLM	CLM	CLM	CLM	CLM	CLM	PUR	PUR	CLM	CLM	CLM	CLM	CLM	CLM	CLM	CLM	CLM	CLM	CLM	CLM	CLM	CLM	PEL	PEL	PEL	PEL	PEL	PEL	PEL	PEL	PEL	PEL	PEL	PEL	PEL	PEL	PEL	PEL	PEL	PEL	PEL	PEL	PEL	PEL	PEL	PEL	PEL	PEL	PEL	PEL	PEL	PEL	PEL	PEL	PEL	PEL	PEL	PEL	PEL	PEL	PEL	PEL	PEL	PEL	PEL	PEL	PEL	PEL	PEL	PEL	PEL	PEL	PEL	PEL	PEL	PEL	PEL	PEL	PEL	MXL	MXL	MXL	MXL	MXL	MXL	MXL	MXL	MXL	MXL	MXL	MXL	MXL	MXL	MXL	MXL	MXL	MXL	MXL	MXL	ASW		Chu_ARC	Sel_SIB	Sel_SIB	BSh_EUR	Cac_AMR	Cac_AMR	Cac_AMR	Wic_AMR	Col_AMR	Col_AMR	Col_AMR	Wic_AMR	Esk_ARC	Esk_ARC	Esk_ARC	Chu_ARC		10
rs149087137	3	12	4	0	CHR2	41784625	rs149087137	G	A	121	0	0	0	0	PUR	PUR	PUR	PUR	PUR	CLM	CLM	CLM	CLM	CLM	CLM	CLM	PUR	PUR	CLM	CLM	CLM	CLM	CLM	CLM	CLM	CLM	CLM	CLM	CLM	CLM	CLM	CLM	PEL	PEL	PEL	PEL	PEL	PEL	PEL	PEL	PEL	PEL	PEL	PEL	PEL	PEL	PEL	PEL	PEL	PEL	PEL	PEL	PEL	PEL	PEL	PEL	PEL	PEL	PEL	PEL	PEL	PEL	PEL	PEL	PEL	PEL	PEL	PEL	PEL	PEL	PEL	PEL	PEL	PEL	PEL	PEL	PEL	PEL	PEL	PEL	PEL	PEL	PEL	PEL	PEL	PEL	PEL	PEL	PEL	PEL	MXL	MXL	MXL	MXL	MXL	MXL	MXL	MXL	MXL	MXL	MXL	MXL	MXL	MXL	MXL	MXL	MXL	MXL	MXL	ASW		Chu_ARC	Sel_SIB	Sel_SIB	BSh_EUR	Cac_AMR	Cac_AMR	Cac_AMR	Wic_AMR	Col_AMR	Col_AMR	Col_AMR	Wic_AMR	Esk_ARC	Esk_ARC	Chu_ARC		10
rs139895633	3	16	4	0	CHR2	41847216	rs139895633	G	A	128	0	1	0	0	PUR	PUR	PUR	PUR	CLM	CLM	CLM	CLM	CLM	CLM	PUR	PUR	CLM	CLM	CLM	CLM	CLM	CLM	CLM	CLM	CLM	CLM	CLM	CLM	CLM	CLM	CLM	CLM	CLM	PEL	PEL	PEL	PEL	PEL	PEL	PEL	PEL	PEL	PEL	PEL	PEL	PEL	PEL	PEL	PEL	PEL	PEL	PEL	PEL	PEL	PEL	PEL	PEL	PEL	PEL	PEL	PEL	PEL	PEL	PEL	PEL	PEL	PEL	PEL	PEL	PEL	PEL	PEL	PEL	PEL	PEL	PEL	PEL	PEL	PEL	PEL	PEL	PEL	PEL	PEL	PEL	PEL	PEL	PEL	PEL	PEL	PEL	PEL	PEL	CHB	MXL	MXL	MXL	MXL	MXL	MXL	MXL	MXL	MXL	MXL	MXL	MXL	MXL	MXL	MXL	MXL	MXL	MXL	ASW		Sel_SIB	Sel_SIB	BSh_EUR	Cac_AMR	Cac_AMR	Cac_AMR	Wic_AMR	Col_AMR	Col_AMR	Col_AMR	Col_AMR	Wic_AMR	Cac_AMR	Esk_ARC	Esk_ARC	Esk_ARC	Chu_ARC		12
rs138248175	3	16	4	0	CHR2	41903110	rs138248175	A	G	134	0	0	0	0	PUR	PUR	PUR	PUR	PUR	PUR	CLM	CLM	CLM	CLM	CLM	PUR	PUR	PUR	CLM	CLM	CLM	PUR	CLM	CLM	CLM	CLM	CLM	PUR	PUR	CLM	CLM	CLM	CLM	CLM	CLM	CLM	CLM	PEL	PEL	PEL	PEL	PEL	PEL	PEL	PEL	PEL	PEL	PEL	PEL	PEL	PEL	PEL	PEL	PEL	PEL	PEL	PEL	PEL	PEL	PEL	PEL	PEL	PEL	PEL	PEL	PEL	PEL	PEL	PEL	PEL	PEL	PEL	PEL	PEL	PEL	PEL	PEL	PEL	PEL	PEL	PEL	PEL	PEL	PEL	PEL	PEL	PEL	PEL	PEL	PEL	PEL	PEL	PEL	PEL	PEL	PEL	PEL	PEL	MXL	MXL	MXL	MXL	MXL	MXL	MXL	MXL	MXL	MXL	MXL	MXL	MXL	MXL	MXL	MXL	MXL	MXL	MXL	MXL	ASW		Sel_SIB	Sel_SIB	BSh_EUR	Cac_AMR	Cac_AMR	Cac_AMR	Wic_AMR	Col_AMR	Col_AMR	Col_AMR	Col_AMR	Wic_AMR	Cac_AMR	Esk_ARC	Esk_ARC	Esk_ARC	Chu_ARC		13
rs143119020	8	5	0	0	CHR2	42240795	rs143119020	T	C	81	0	0	0	0	PUR	CLM	CLM	CLM	CLM	PUR	CLM	CLM	CLM	CLM	CLM	CLM	CLM	CLM	PUR	PUR	CLM	CLM	PEL	PEL	PEL	PEL	PEL	PEL	PEL	PEL	PEL	PEL	PEL	PEL	PEL	PEL	PEL	PEL	PEL	PEL	PEL	PEL	PEL	PEL	PEL	PEL	PEL	PEL	PEL	PEL	PEL	PEL	PEL	PEL	PEL	PEL	PEL	MXL	MXL	MXL	MXL	MXL	MXL	MXL	MXL	MXL	MXL	MXL	MXL	MXL	MXL	MXL	MXL	MXL		Wic_AMR	Col_AMR	Col_AMR	Col_AMR		4
rs187331841	9	5	0	0	CHR2	42281547	rs187331841	C	T	69	0	0	0	0	CLM	CLM	CLM	PUR	CLM	CLM	CLM	CLM	CLM	CLM	PUR	PUR	CLM	CLM	PEL	PEL	PEL	PEL	PEL	PEL	PEL	PEL	PEL	PEL	PEL	PEL	PEL	PEL	PEL	PEL	PEL	PEL	PEL	PEL	PEL	PEL	PEL	PEL	PEL	PEL	PEL	PEL	PEL	PEL	PEL	PEL	PEL	PEL	MXL	MXL	MXL	MXL	MXL	MXL	MXL	MXL	MXL	MXL	MXL	MXL	MXL	MXL	MXL	MXL		Wic_AMR	Col_AMR	Col_AMR	Col_AMR		4
rs143835464	8	21	1	0	CHR2	42471080	rs143835464	G	A	197	0	0	0	0	PUR	PUR	PUR	PUR	PUR	PUR	PUR	CLM	CLM	CLM	CLM	CLM	CLM	CLM	CLM	PUR	PUR	PUR	PUR	CLM	CLM	CLM	CLM	CLM	CLM	CLM	CLM	CLM	CLM	CLM	CLM	CLM	CLM	CLM	CLM	CLM	CLM	CLM	PUR	PUR	PUR	PUR	CLM	CLM	CLM	CLM	CLM	CLM	CLM	CLM	CLM	CLM	CLM	CLM	PEL	PEL	PEL	PEL	PEL	PEL	PEL	PEL	PEL	PEL	PEL	PEL	PEL	PEL	PEL	PEL	PEL	PEL	PEL	PEL	PEL	PEL	PEL	PEL	PEL	PEL	PEL	PEL	PEL	PEL	PEL	PEL	PEL	PEL	PEL	PEL	PEL	PEL	PEL	PEL	PEL	PEL	PEL	PEL	PEL	PEL	PEL	PEL	PEL	PEL	PEL	PEL	PEL	PEL	PEL	PEL	PEL	PEL	PEL	PEL	PEL	PEL	PEL	PEL	PEL	PEL	PEL	MXL	MXL	MXL	MXL	MXL	MXL	MXL	MXL	MXL	MXL	MXL	MXL	MXL	MXL	MXL	MXL	MXL	MXL	MXL	MXL	MXL	MXL	MXL	MXL	MXL	MXL	MXL	MXL	MXL	MXL	MXL	MXL	MXL	MXL	MXL	MXL	MXL	MXL	MXL		Cac_AMR	Cac_AMR	Cac_AMR	Cac_AMR	Wic_AMR	Wic_AMR	Wic_AMR	Col_AMR	Col_AMR	Col_AMR	Wic_AMR	Cac_AMR	Kor_ARC	Kor_ARC		19
rs139763831	4	10	1	1	CHR2	43126001	rs139763831	A	G	102	0	0	0	1	PUR	PUR	PUR	CLM	CLM	CLM	PUR	PUR	CLM	CLM	CLM	CLM	CLM	CLM	CLM	CLM	CLM	CLM	CLM	PUR	PUR	CLM	CLM	CLM	CLM	CLM	CLM	PEL	PEL	PEL	PEL	PEL	PEL	PEL	PEL	PEL	PEL	PEL	PEL	PEL	PEL	PEL	PEL	PEL	PEL	PEL	PEL	PEL	PEL	PEL	PEL	PEL	PEL	PEL	PEL	PEL	PEL	PEL	PEL	PEL	PEL	PEL	PEL	PEL	PEL	PEL	PEL	PEL	PEL	PEL	STU	MXL	MXL	MXL	MXL	MXL	MXL	MXL	MXL	MXL	MXL	MXL	MXL	MXL	MXL	MXL	MXL	MXL	MXL	MXL	MXL	MXL	MXL	MXL	MXL		Chu_ARC	Eve_SIB	Cac_AMR	Cac_AMR	Wic_AMR	Col_AMR	Col_AMR	Cac_AMR	Esk_ARC	Chu_ARC	Kor_ARC		7
rs149210405	9	3	1	0	CHR2	44418457	rs149210405	A	G	77	0	0	0	0	PUR	PUR	PUR	PUR	PUR	PUR	PUR	CLM	CLM	PUR	PUR	PUR	CLM	CLM	CLM	CLM	CLM	CLM	PUR	CLM	CLM	CLM	CLM	CLM	PEL	PEL	PEL	PEL	PEL	PEL	PEL	PEL	PEL	PEL	PEL	PEL	PEL	PEL	PEL	PEL	PEL	PEL	PEL	PEL	PEL	PEL	PEL	PEL	PEL	PEL	PEL	PEL	PEL	PEL	MXL	MXL	MXL	MXL	MXL	MXL	MXL	MXL	MXL	MXL	MXL	MXL	MXL	MXL	MXL	MXL	MXL	MXL	MXL	MXL	ASW	ASW		Sak_SIB	Kha_SIB	Cac_AMR	Wic_AMR	Wic_AMR	Col_AMR	Chu_ARC	Kor_ARC		4
rs184477708	4	6	1	0	CHR2	44986378	rs184477708	T	G	66	1	0	0	0	FIN	PUR	CLM	PUR	CLM	CLM	CLM	CLM	CLM	CLM	CLM	CLM	PEL	PEL	PEL	PEL	PEL	PEL	PEL	PEL	PEL	PEL	PEL	PEL	PEL	PEL	PEL	PEL	PEL	PEL	PEL	PEL	PEL	PEL	PEL	PEL	PEL	PEL	PEL	PEL	PEL	PEL	PEL	PEL	PEL	MXL	MXL	MXL	MXL	MXL	MXL	MXL	MXL	MXL	MXL	MXL	MXL	MXL	MXL		Cac_AMR	Cac_AMR	Wic_AMR	Wic_AMR	Wic_AMR	Col_AMR	Wic_AMR	Cac_AMR		8
rs148237159	6	11	0	0	CHR2	46627467	rs148237159	C	T	109	0	0	0	0	PUR	PUR	PUR	PUR	CLM	CLM	CLM	CLM	PUR	PUR	CLM	CLM	CLM	CLM	CLM	CLM	CLM	PUR	PUR	PUR	CLM	CLM	CLM	CLM	PEL	PEL	PEL	PEL	PEL	PEL	PEL	PEL	PEL	PEL	PEL	PEL	PEL	PEL	PEL	PEL	PEL	PEL	PEL	PEL	PEL	PEL	PEL	PEL	PEL	PEL	PEL	PEL	PEL	PEL	PEL	PEL	PEL	PEL	PEL	PEL	PEL	PEL	PEL	PEL	PEL	PEL	PEL	PEL	PEL	PEL	PEL	PEL	PEL	PEL	PEL	PEL	PEL	MXL	MXL	MXL	MXL	MXL	MXL	MXL	MXL	MXL	MXL	MXL	MXL	MXL	MXL	MXL	MXL	MXL	MXL	MXL	MXL	MXL	MXL	ASW	ASW		Cac_AMR	Cac_AMR	Cac_AMR	Wic_AMR	Wic_AMR	Wic_AMR	Col_AMR	Col_AMR	Col_AMR	Col_AMR	Wic_AMR		19
rs150752521	6	11	0	0	CHR2	46627558	rs150752521	C	T	109	0	0	0	0	PUR	PUR	PUR	PUR	CLM	CLM	CLM	CLM	PUR	PUR	CLM	CLM	CLM	CLM	CLM	CLM	CLM	PUR	PUR	PUR	CLM	CLM	CLM	CLM	PEL	PEL	PEL	PEL	PEL	PEL	PEL	PEL	PEL	PEL	PEL	PEL	PEL	PEL	PEL	PEL	PEL	PEL	PEL	PEL	PEL	PEL	PEL	PEL	PEL	PEL	PEL	PEL	PEL	PEL	PEL	PEL	PEL	PEL	PEL	PEL	PEL	PEL	PEL	PEL	PEL	PEL	PEL	PEL	PEL	PEL	PEL	PEL	PEL	PEL	PEL	PEL	PEL	MXL	MXL	MXL	MXL	MXL	MXL	MXL	MXL	MXL	MXL	MXL	MXL	MXL	MXL	MXL	MXL	MXL	MXL	MXL	MXL	MXL	MXL	ASW	ASW		Cac_AMR	Cac_AMR	Cac_AMR	Wic_AMR	Wic_AMR	Wic_AMR	Col_AMR	Col_AMR	Col_AMR	Col_AMR	Wic_AMR		19
rs144483287	6	13	1	0	CHR2	47722835	rs144483287	T	C	70	0	0	0	0	PUR	PUR	PUR	PUR	PUR	PUR	PUR	CLM	CLM	CLM	CLM	PUR	PUR	PUR	PUR	CLM	CLM	CLM	PUR	CLM	PUR	PUR	PUR	CLM	CLM	CLM	CLM	CLM	PEL	PEL	PEL	PEL	PEL	PEL	PEL	PEL	PEL	PEL	PEL	PEL	PEL	PEL	PEL	PEL	PEL	PEL	PEL	PEL	PEL	PEL	PEL	PEL	PEL	PEL	MXL	MXL	MXL	MXL	MXL	MXL	MXL	MXL	MXL	MXL	MXL	MXL	MXL		Sak_SIB	Cac_AMR	Wic_AMR	Col_AMR	Col_AMR	Col_AMR	Cac_AMR	Bur_SIB	Bur_SIB	Mon_EAS		7
rs187368789	3	13	3	0	CHR2	48590349	rs187368789	G	T	77	0	0	0	0	PUR	PUR	CLM	CLM	PUR	CLM	CLM	CLM	PEL	PEL	PEL	PEL	PEL	PEL	PEL	PEL	PEL	PEL	PEL	PEL	PEL	PEL	PEL	PEL	PEL	PEL	PEL	PEL	PEL	PEL	PEL	PEL	PEL	PEL	PEL	PEL	PEL	PEL	PEL	PEL	PEL	PEL	PEL	PEL	PEL	PEL	PEL	MXL	MXL	MXL	MXL	MXL	MXL	MXL	MXL	MXL	MXL	MXL	MXL	MXL	MXL	MXL	MXL		Chu_ARC	Chu_ARC	Cac_AMR	Cac_AMR	Wic_AMR	Col_AMR	Col_AMR	Esk_ARC	Esk_ARC	Chu_ARC		7
rs192688151	3	13	3	0	CHR2	48645991	rs192688151	T	G	80	0	0	0	0	PUR	PUR	CLM	CLM	PUR	CLM	CLM	CLM	CLM	PEL	PEL	PEL	PEL	PEL	PEL	PEL	PEL	PEL	PEL	PEL	PEL	PEL	PEL	PEL	PEL	PEL	PEL	PEL	PEL	PEL	PEL	PEL	PEL	PEL	PEL	PEL	PEL	PEL	PEL	PEL	PEL	PEL	PEL	PEL	PEL	PEL	PEL	PEL	PEL	PEL	PEL	MXL	MXL	MXL	MXL	MXL	MXL	MXL	MXL	MXL	MXL	MXL	MXL	MXL	MXL	MXL		Chu_ARC	Chu_ARC	Cac_AMR	Cac_AMR	Wic_AMR	Col_AMR	Col_AMR	Esk_ARC	Esk_ARC	Chu_ARC		7
rs181306570	4	9	2	0	CHR2	48814250	rs181306570	C	G	66	0	0	0	0	PUR	PUR	CLM	PUR	CLM	PUR	CLM	CLM	CLM	PEL	PEL	PEL	PEL	PEL	PEL	PEL	PEL	PEL	PEL	PEL	PEL	PEL	PEL	PEL	PEL	PEL	PEL	PEL	PEL	PEL	PEL	PEL	PEL	PEL	PEL	PEL	PEL	PEL	PEL	PEL	PEL	PEL	PEL	PEL	PEL	PEL	PEL	PEL	MXL	MXL	MXL	MXL	MXL	MXL	MXL	MXL	MXL	MXL	MXL	MXL		Chu_ARC	Cac_AMR	Cac_AMR	Col_AMR	Col_AMR	Cac_AMR	Esk_ARC	Esk_ARC	Esk_ARC		7
rs189618282	8	8	2	0	CHR2	51412369	rs189618282	A	G	79	0	1	0	0	PUR	PUR	PUR	PUR	PUR	PUR	PUR	PUR	PUR	PUR	PUR	CLM	CLM	PUR	CLM	CLM	CLM	CLM	CLM	CLM	PUR	PUR	CLM	CLM	CLM	PEL	PEL	PEL	PEL	PEL	PEL	PEL	PEL	PEL	PEL	PEL	PEL	PEL	PEL	PEL	PEL	PEL	PEL	PEL	PEL	PEL	PEL	PEL	PEL	PEL	PEL	PEL	PEL	CHB	MXL	MXL	MXL	MXL	MXL	MXL	MXL	MXL	MXL	MXL	MXL	MXL	MXL	MXL	MXL	MXL	MXL	MXL	MXL	ASW		Cac_AMR	Wic_AMR	Wic_AMR	Col_AMR	Col_AMR	Cac_AMR	Chu_ARC		8
rs151329294	8	8	2	0	CHR2	51443141	rs151329294	G	A	80	0	0	0	0	PUR	PUR	PUR	PUR	PUR	PUR	PUR	PUR	PUR	PUR	PUR	CLM	PUR	CLM	CLM	CLM	CLM	CLM	CLM	PUR	PUR	CLM	CLM	CLM	PEL	PEL	PEL	PEL	PEL	PEL	PEL	PEL	PEL	PEL	PEL	PEL	PEL	PEL	PEL	PEL	PEL	PEL	PEL	PEL	PEL	PEL	PEL	PEL	PEL	PEL	PEL	PEL	PEL	MXL	MXL	MXL	MXL	MXL	MXL	MXL	MXL	MXL	MXL	MXL	MXL	MXL	MXL	MXL	MXL	MXL	MXL	MXL	MXL	ASW		Cac_AMR	Wic_AMR	Wic_AMR	Col_AMR	Col_AMR	Col_AMR	Cac_AMR	Chu_ARC		9
rs144144310	5	9	2	0	CHR2	51873343	rs144144310	C	A	80	0	1	0	0	PUR	PUR	PUR	PUR	PUR	PUR	PUR	PUR	CLM	PUR	CLM	CLM	PUR	CLM	PUR	CLM	CLM	PEL	PEL	PEL	PEL	PEL	PEL	PEL	PEL	PEL	PEL	PEL	PEL	PEL	PEL	PEL	PEL	PEL	PEL	PEL	PEL	PEL	PEL	PEL	PEL	PEL	PEL	PEL	PEL	PEL	CHB	MXL	MXL	MXL	MXL	MXL	MXL	MXL	MXL	MXL	MXL	MXL	MXL	MXL	MXL	MXL	MXL	MXL	MXL	MXL	MXL	MXL	MXL	MXL	MXL	MXL	ASW		Cac_AMR	Wic_AMR	Col_AMR	Col_AMR	Cac_AMR		6
rs185102355	4	2	3	0	CHR2	52934980	rs185102355	G	A	72	0	0	0	0	PUR	PUR	PUR	PUR	PUR	PUR	PUR	CLM	PUR	CLM	CLM	CLM	CLM	CLM	PUR	PUR	CLM	CLM	CLM	CLM	CLM	PEL	PEL	PEL	PEL	PEL	PEL	PEL	PEL	PEL	PEL	PEL	PEL	PEL	PEL	PEL	PEL	PEL	PEL	PEL	PEL	PEL	PEL	PEL	PEL	PEL	PEL	PEL	PEL	PEL	PEL	PEL	PEL	ASW	MXL	MXL	MXL	MXL	MXL	MXL	MXL	MXL	MXL	MXL	MXL	MXL	MXL	MXL	ASW	ASW		Cac_AMR	Cac_AMR	Wic_AMR	Wic_AMR	Col_AMR	Col_AMR	Wic_AMR		8
rs148068806	4	2	3	0	CHR2	52938193	rs148068806	C	A	73	0	0	0	0	PUR	PUR	PUR	PUR	PUR	PUR	PUR	CLM	PUR	CLM	CLM	CLM	CLM	CLM	PUR	PUR	CLM	CLM	CLM	CLM	CLM	PEL	PEL	PEL	PEL	PEL	PEL	PEL	PEL	PEL	PEL	PEL	PEL	PEL	PEL	PEL	PEL	PEL	PEL	PEL	PEL	PEL	PEL	PEL	PEL	PEL	PEL	PEL	PEL	PEL	PEL	PEL	PEL	ASW	MXL	MXL	MXL	MXL	MXL	MXL	MXL	MXL	MXL	MXL	MXL	MXL	MXL	MXL	MXL	ASW	ASW		Cac_AMR	Cac_AMR	Wic_AMR	Wic_AMR	Col_AMR	Col_AMR	Wic_AMR		8
rs143147852	6	2	3	0	CHR2	52951509	rs143147852	C	A	70	0	0	0	0	PUR	PUR	PUR	PUR	PUR	PUR	PUR	CLM	PUR	CLM	CLM	CLM	CLM	CLM	PUR	PUR	CLM	CLM	CLM	PEL	PEL	PEL	PEL	PEL	PEL	PEL	PEL	PEL	PEL	PEL	PEL	PEL	PEL	PEL	PEL	PEL	PEL	PEL	PEL	PEL	PEL	PEL	PEL	PEL	PEL	PEL	PEL	PEL	PEL	PEL	ASW	MXL	MXL	MXL	MXL	MXL	MXL	MXL	MXL	MXL	MXL	MXL	MXL	MXL	MXL	MXL	ASW	ASW		Cac_AMR	Cac_AMR	Wic_AMR	Wic_AMR	Col_AMR	Col_AMR	Wic_AMR		8
rs141976968	5	4	2	0	CHR2	53076680	rs141976968	A	G	70	0	1	0	1	PUR	PUR	CDX	PUR	PUR	PUR	CLM	PUR	CLM	CLM	CLM	CLM	CLM	PUR	PUR	PUR	CLM	CLM	CLM	PEL	PEL	PEL	PEL	PEL	PEL	PEL	PEL	PEL	PEL	PEL	PEL	PEL	PEL	PEL	PEL	PEL	PEL	PEL	PEL	PEL	PEL	PEL	PEL	PEL	PEL	PEL	PEL	PEL	PEL	PEL	PEL	PEL	BEB	ASW	MXL	MXL	MXL	MXL	MXL	MXL	MXL	MXL	MXL	MXL	MXL	MXL	MXL	MXL	ASW		Cac_AMR	Cac_AMR	Wic_AMR	Wic_AMR	Col_AMR	Col_AMR	Wic_AMR		7
rs147265667	7	4	2	0	CHR2	53263696	rs147265667	G	C	64	0	1	0	0	PUR	PUR	CDX	PUR	PUR	PUR	PUR	PUR	CLM	CLM	CLM	CLM	CLM	PUR	PUR	CLM	CLM	CLM	PEL	PEL	PEL	PEL	PEL	PEL	PEL	PEL	PEL	PEL	PEL	PEL	PEL	PEL	PEL	PEL	PEL	PEL	PEL	PEL	PEL	PEL	PEL	PEL	PEL	PEL	PEL	PEL	PEL	PEL	PEL	PEL	PEL	PEL	PEL	ASW	MXL	MXL	MXL	MXL	MXL	MXL	MXL	MXL	MXL	MXL	ASW		Cac_AMR	Cac_AMR	Wic_AMR	Wic_AMR	Col_AMR	Col_AMR	Wic_AMR		8
rs1474104	4	1	4	0	CHR2	57700289	rs1474104	C	A	62	1	0	0	0	CLM	CLM	CLM	CLM	CLM	CLM	CLM	CLM	CLM	CLM	PEL	PEL	GBR	PEL	PEL	PEL	PEL	PEL	PEL	PEL	PEL	PEL	PEL	PEL	PEL	PEL	PEL	PEL	PEL	PEL	PEL	PEL	PEL	PEL	PEL	PEL	PEL	PEL	PEL	PEL	PEL	PEL	MXL	MXL	MXL	MXL	MXL	MXL	MXL	MXL	MXL	MXL	MXL	MXL	MXL	MXL		Cac_AMR	Wic_AMR	Wic_AMR	Col_AMR	Col_AMR	Col_AMR	Esk_ARC	Chu_ARC	Kor_ARC	Kor_ARC		6
rs141342273	4	14	4	0	CHR2	59055156	rs141342273	G	T	92	0	0	0	1	PUR	PUR	PUR	CLM	CLM	CLM	PUR	PUR	CLM	CLM	CLM	CLM	CLM	CLM	CLM	CLM	CLM	PUR	CLM	CLM	CLM	CLM	PEL	PEL	PEL	PEL	PEL	PEL	PEL	PEL	PEL	PEL	PEL	PEL	PEL	PEL	PEL	PEL	PEL	PEL	PEL	PEL	PEL	PEL	PEL	PEL	PEL	PEL	PEL	PEL	PEL	PEL	PEL	PEL	PEL	PEL	PEL	PEL	PEL	PEL	PEL	PEL	PEL	PEL	ITU	MXL	MXL	MXL	MXL	MXL	MXL	MXL	MXL	MXL	MXL	MXL	MXL	MXL	MXL	MXL	MXL	MXL	MXL		Chu_ARC	Cac_AMR	Wic_AMR	Col_AMR	Col_AMR	Cac_AMR	Kor_ARC	Esk_ARC	Esk_ARC	Esk_ARC	Chu_ARC	Kor_ARC	Kor_ARC	Kor_ARC		5
rs4672265	4	13	4	0	CHR2	59113031	rs4672265	A	G	89	0	0	0	0	PUR	PUR	PUR	CLM	CLM	CLM	PUR	PUR	CLM	CLM	PUR	CLM	CLM	CLM	CLM	CLM	CLM	PUR	CLM	CLM	CLM	CLM	CLM	CLM	PEL	PEL	PEL	PEL	PEL	PEL	PEL	PEL	PEL	PEL	PEL	PEL	PEL	PEL	PEL	PEL	PEL	PEL	PEL	PEL	PEL	PEL	PEL	PEL	PEL	PEL	PEL	PEL	PEL	PEL	PEL	PEL	PEL	PEL	PEL	PEL	PEL	PEL	MXL	MXL	MXL	MXL	MXL	MXL	MXL	MXL	MXL	MXL	MXL	MXL	MXL	MXL	MXL	MXL	MXL	ASW		Chu_ARC	Cac_AMR	Wic_AMR	Col_AMR	Col_AMR	Cac_AMR	Kor_ARC	Kor_ARC	Esk_ARC	Esk_ARC	Chu_ARC	Kor_ARC	Kor_ARC	Kor_ARC	Kor_ARC		5
rs184845330	5	6	5	0	CHR2	59259862	rs184845330	A	G	62	0	0	0	0	CLM	PUR	PUR	PUR	PUR	CLM	CLM	CLM	CLM	PUR	PUR	CLM	CLM	CLM	CLM	CLM	CLM	PEL	PEL	PEL	PEL	PEL	PEL	PEL	PEL	PEL	PEL	PEL	PEL	PEL	PEL	PEL	PEL	PEL	PEL	PEL	PEL	PEL	MXL	MXL	MXL	MXL	MXL	MXL	MXL	MXL	MXL	MXL	MXL	MXL	MXL	MXL	MXL	MXL	MXL		Cac_AMR	Cac_AMR	Wic_AMR	Wic_AMR	Col_AMR	Col_AMR	Wic_AMR	Esk_ARC	Esk_ARC	Esk_ARC	Chu_ARC	Kor_ARC		7
rs147947735	5	7	2	0	CHR2	60476030	rs147947735	G	A	63	0	0	0	0	PUR	PUR	PUR	PUR	PUR	CLM	CLM	CLM	CLM	CLM	PUR	PUR	CLM	CLM	CLM	CLM	CLM	CLM	PEL	PEL	PEL	PEL	PEL	PEL	PEL	PEL	PEL	PEL	PEL	PEL	PEL	PEL	PEL	PEL	PEL	PEL	PEL	PEL	PEL	PEL	PEL	MXL	MXL	MXL	MXL	MXL	MXL	MXL	MXL	MXL	MXL	MXL	MXL	MXL	MXL	MXL	MXL	MXL		Cac_AMR	Cac_AMR	Cac_AMR	Col_AMR	Wic_AMR	Cac_AMR	Esk_ARC	Esk_ARC	Chu_ARC	Chu_ARC		8
rs182678108	5	5	0	0	CHR2	67029566	rs182678108	G	A	70	0	0	0	1	PUR	PUR	PUR	PUR	PUR	PUR	PUR	PUR	PUR	PUR	CLM	PUR	PUR	CLM	CLM	CLM	CLM	CLM	CLM	CLM	PUR	PUR	CLM	CLM	CLM	CLM	CLM	CLM	PEL	PJL	PEL	PEL	PEL	PEL	PEL	PEL	PEL	PEL	PEL	PEL	PEL	PEL	PEL	PEL	PEL	PEL	PEL	PEL	PEL	PEL	PEL	PEL	PEL	PEL	PEL	PEL	PEL	PEL	PEL	PEL	PEL	PEL	PEL	MXL	MXL	MXL	MXL	MXL		Cac_AMR	Wic_AMR	Wic_AMR	Cac_AMR		4
rs149720847	4	2	6	0	CHR2	67839244	rs149720847	T	C	83	0	0	0	0	PUR	PUR	CLM	CLM	PUR	CLM	CLM	CLM	CLM	CLM	CLM	CLM	CLM	CLM	CLM	CLM	CLM	PEL	PEL	PEL	PEL	PEL	PEL	PEL	PEL	PEL	PEL	PEL	PEL	PEL	PEL	PEL	PEL	PEL	PEL	PEL	PEL	PEL	PEL	PEL	PEL	PEL	PEL	PEL	PEL	PEL	PEL	PEL	PEL	PEL	PEL	PEL	PEL	PEL	PEL	PEL	MXL	MXL	MXL	MXL	MXL	MXL	MXL	MXL	MXL	MXL	MXL	MXL	MXL	ASW		Kor_ARC	Cac_AMR	Cac_AMR	Cac_AMR	Wic_AMR	Col_AMR	Col_AMR	Col_AMR	Col_AMR	Cac_AMR	Esk_ARC	Esk_ARC	Esk_ARC	Eve_SIB	Kor_ARC	Kor_ARC	Kor_ARC		11
rs188229888	3	15	5	0	CHR2	69524413	rs188229888	C	T	86	1	0	0	0	PUR	PUR	PUR	PUR	PUR	PUR	PUR	CLM	CLM	PUR	CLM	CLM	CLM	PUR	PUR	CLM	CLM	CLM	CLM	CLM	PUR	CLM	CLM	CLM	CLM	CLM	PEL	PEL	PEL	PEL	PEL	PEL	PEL	PEL	PEL	PEL	PEL	PEL	PEL	PEL	PEL	PEL	PEL	PEL	PEL	PEL	PEL	PEL	PEL	PEL	PEL	PEL	PEL	PEL	PEL	PEL	PEL	PEL	PEL	PEL	PEL	PEL	MXL	MXL	MXL	MXL	MXL	MXL	MXL	MXL	MXL	MXL	MXL	MXL	MXL	MXL	MXL	TSI		Cac_AMR	Cac_AMR	Cac_AMR	Wic_AMR	Col_AMR	Col_AMR	Col_AMR	Col_AMR	Wic_AMR	Kor_ARC	Esk_ARC	Esk_ARC	Chu_ARC	Chu_ARC	Kor_ARC		13
rs190213681	3	2	0	0	CHR2	69610865	rs190213681	C	T	80	0	0	0	0	PUR	PUR	PUR	PUR	PUR	PUR	PUR	PUR	CLM	CLM	CLM	PUR	PUR	PUR	PUR	PUR	PUR	PUR	PUR	PUR	CLM	PUR	PUR	CLM	CLM	CLM	CLM	CLM	PUR	PUR	CLM	CLM	CLM	CLM	CLM	PEL	PEL	PEL	PEL	PEL	PEL	PEL	PEL	PEL	PEL	PEL	PEL	PEL	PEL	PEL	PEL	PEL	PEL	PEL	PEL	PEL	PEL	PEL	MXL	MXL	MXL	MXL	MXL	MXL	MXL	MXL	MXL	MXL	MXL	MXL	MXL	MXL		Cac_AMR	Wic_AMR	Wic_AMR	Col_AMR	Wic_AMR	Cac_AMR		6
rs12474866	3	2	0	0	CHR2	69642390	rs12474866	A	G	79	0	0	0	0	PUR	PUR	PUR	PUR	PUR	PUR	PUR	PUR	CLM	CLM	CLM	PUR	PUR	PUR	PUR	PUR	PUR	PUR	PUR	PUR	CLM	PUR	PUR	CLM	CLM	CLM	CLM	CLM	PUR	PUR	CLM	CLM	CLM	CLM	CLM	PEL	PEL	PEL	PEL	PEL	PEL	PEL	PEL	PEL	PEL	PEL	PEL	PEL	PEL	PEL	PEL	PEL	PEL	PEL	PEL	PEL	PEL	PEL	MXL	MXL	MXL	MXL	MXL	MXL	MXL	MXL	MXL	MXL	MXL	MXL	MXL	MXL		Cac_AMR	Wic_AMR	Wic_AMR	Col_AMR	Wic_AMR	Cac_AMR		6
rs192120382	4	15	5	0	CHR2	69682004	rs192120382	T	G	96	0	0	0	0	PUR	PUR	PUR	PUR	PUR	PUR	PUR	PUR	CLM	CLM	PUR	CLM	CLM	CLM	PUR	PUR	CLM	CLM	CLM	CLM	CLM	PUR	CLM	CLM	CLM	CLM	CLM	CLM	PEL	PEL	PEL	PEL	PEL	PEL	PEL	PEL	PEL	PEL	PEL	PEL	PEL	PEL	PEL	PEL	PEL	PEL	PEL	PEL	PEL	PEL	PEL	PEL	PEL	PEL	PEL	PEL	PEL	PEL	PEL	PEL	PEL	PEL	PEL	PEL	PEL	PEL	PEL	MXL	MXL	MXL	MXL	MXL	MXL	MXL	MXL	MXL	MXL	MXL	MXL	MXL	MXL	MXL	MXL	MXL	MXL		Cac_AMR	Cac_AMR	Cac_AMR	Wic_AMR	Col_AMR	Col_AMR	Col_AMR	Col_AMR	Wic_AMR	Kor_ARC	Esk_ARC	Esk_ARC	Chu_ARC	Chu_ARC	Kor_ARC		13
rs12466390	6	2	0	0	CHR2	69742090	rs12466390	C	A	77	0	0	0	0	PUR	PUR	PUR	PUR	PUR	PUR	PUR	PUR	CLM	CLM	PUR	PUR	PUR	PUR	PUR	PUR	PUR	PUR	PUR	CLM	PUR	PUR	CLM	CLM	CLM	CLM	PUR	PUR	CLM	CLM	CLM	CLM	PEL	PEL	PEL	PEL	PEL	PEL	PEL	PEL	PEL	PEL	PEL	PEL	PEL	PEL	PEL	PEL	PEL	PEL	PEL	PEL	MXL	MXL	MXL	MXL	MXL	MXL	MXL	MXL	MXL	MXL	MXL	MXL	MXL	MXL	MXL	MXL		Cac_AMR	Wic_AMR	Wic_AMR	Col_AMR	Wic_AMR	Cac_AMR		6
rs186152057	7	2	0	0	CHR2	69766377	rs186152057	G	A	78	0	0	0	0	PUR	PUR	PUR	PUR	PUR	PUR	PUR	PUR	CLM	CLM	PUR	PUR	PUR	PUR	PUR	PUR	PUR	PUR	PUR	CLM	PUR	PUR	CLM	CLM	CLM	CLM	CLM	PUR	PUR	CLM	CLM	CLM	CLM	CLM	CLM	PEL	PEL	PEL	PEL	PEL	PEL	PEL	PEL	PEL	PEL	PEL	PEL	PEL	PEL	PEL	PEL	PEL	PEL	PEL	PEL	MXL	MXL	MXL	MXL	MXL	MXL	MXL	MXL	MXL	MXL	MXL	MXL	MXL	MXL	MXL	MXL		Cac_AMR	Wic_AMR	Wic_AMR	Col_AMR	Wic_AMR	Cac_AMR		6
rs150631449	4	4	0	0	CHR2	70240656	rs150631449	T	C	66	0	0	0	0	PUR	PUR	PUR	PUR	CLM	CLM	CLM	PUR	PUR	PUR	PUR	PUR	CLM	CLM	PUR	PUR	PUR	CLM	CLM	CLM	PEL	PEL	PEL	PEL	PEL	PEL	PEL	PEL	PEL	PEL	PEL	PEL	PEL	PEL	PEL	PEL	PEL	PEL	PEL	PEL	PEL	MXL	MXL	MXL	MXL	MXL	MXL	MXL	MXL	MXL	MXL	MXL	MXL	MXL	MXL	MXL	MXL	MXL	MXL	MXL	MXL	MXL		Cac_AMR	Cac_AMR	Cac_AMR	Wic_AMR	Col_AMR	Cac_AMR		6
rs138325628	4	4	0	0	CHR2	70340574	rs138325628	T	G	66	0	0	0	0	PUR	PUR	PUR	PUR	CLM	CLM	CLM	PUR	PUR	PUR	PUR	PUR	CLM	CLM	PUR	PUR	PUR	CLM	CLM	CLM	PEL	PEL	PEL	PEL	PEL	PEL	PEL	PEL	PEL	PEL	PEL	PEL	PEL	PEL	PEL	PEL	PEL	PEL	PEL	PEL	MXL	MXL	MXL	MXL	MXL	MXL	MXL	MXL	MXL	MXL	MXL	MXL	MXL	MXL	MXL	MXL	MXL	MXL	MXL	MXL	MXL		Cac_AMR	Cac_AMR	Cac_AMR	Wic_AMR	Col_AMR	Wic_AMR	Cac_AMR		8
rs192601941	5	8	0	0	CHR2	71364736	rs192601941	C	T	68	1	0	0	0	PUR	PUR	PUR	CLM	CLM	CLM	CLM	PUR	CLM	CLM	CLM	CLM	PUR	PUR	CLM	CLM	CLM	CLM	CLM	CLM	IBS	CLM	PEL	PEL	PEL	PEL	PEL	PEL	PEL	PEL	PEL	PEL	PEL	PEL	PEL	PEL	PEL	PEL	PEL	PEL	PEL	PEL	PEL	PEL	PEL	PEL	PEL	PEL	PEL	PEL	PEL	PEL	PEL	PEL	PEL	MXL	MXL	MXL	MXL	MXL	MXL	MXL	MXL	MXL		Cac_AMR	Cac_AMR	Wic_AMR	Wic_AMR	Col_AMR	Cac_AMR		8
rs193067266	3	6	4	0	CHR2	73634387	rs193067266	C	G	70	0	0	0	0	PUR	PUR	PUR	PUR	CLM	CLM	PUR	PUR	PUR	CLM	PUR	PUR	CLM	CLM	CLM	CLM	CLM	PEL	PEL	PEL	PEL	PEL	PEL	PEL	PEL	PEL	PEL	PEL	PEL	PEL	PEL	PEL	PEL	PEL	PEL	PEL	PEL	PEL	PEL	PEL	PEL	PEL	PEL	PEL	PEL	PEL	PEL	PEL	PEL	PEL	PEL	MXL	MXL	MXL	MXL	MXL	MXL	MXL	MXL	MXL	MXL	MXL	MXL		Chu_ARC	Ket_SIB	Ava_CAU	Kyr_CAS	Cac_AMR	Wic_AMR	Col_AMR	Col_AMR	Kor_ARC	Chu_ARC	Chu_ARC	Eve_SIB	Kor_ARC	Kor_ARC	Sho_SIB	Kor_ARC	Kha_SIB		4
rs148427078	3	6	4	0	CHR2	73660287	rs148427078	C	T	71	0	0	0	0	PUR	PUR	PUR	PUR	CLM	CLM	PUR	PUR	PUR	CLM	PUR	PUR	CLM	CLM	CLM	CLM	CLM	PEL	PEL	PEL	PEL	PEL	PEL	PEL	PEL	PEL	PEL	PEL	PEL	PEL	PEL	PEL	PEL	PEL	PEL	PEL	PEL	PEL	PEL	PEL	PEL	PEL	PEL	PEL	PEL	PEL	PEL	PEL	PEL	PEL	PEL	PEL	MXL	MXL	MXL	MXL	MXL	MXL	MXL	MXL	MXL	MXL	MXL	MXL		Chu_ARC	Ket_SIB	Ava_CAU	Kyr_CAS	Cac_AMR	Wic_AMR	Col_AMR	Col_AMR	Kor_ARC	Chu_ARC	Chu_ARC	Eve_SIB	Kor_ARC	Kor_ARC	Sho_SIB	Kor_ARC	Kha_SIB		4
rs181828419	5	2	0	0	CHR2	73871317	rs181828419	T	C	74	1	0	0	0	PUR	PUR	PUR	PUR	PUR	PUR	PUR	CLM	CLM	CLM	CLM	PUR	PUR	PUR	CLM	CLM	CLM	PUR	CLM	CLM	CLM	PUR	PUR	PUR	CLM	CLM	CLM	CLM	CLM	PEL	PEL	PEL	PEL	PEL	PEL	PEL	PEL	PEL	PEL	PEL	PEL	PEL	PEL	PEL	PEL	PEL	PEL	PEL	IBS	PEL	PEL	PEL	PEL	PEL	PEL	PEL	PEL	MXL	MXL	MXL	MXL	MXL	MXL	MXL	MXL	MXL	ASW		Cac_AMR	Cac_AMR	Cac_AMR	Wic_AMR	Wic_AMR	Col_AMR	Wic_AMR	Chu_ARC		8
rs186095591	8	7	1	0	CHR2	73871350	rs186095591	C	A	74	0	0	0	0	PUR	PUR	PUR	PUR	PUR	PUR	PUR	CLM	CLM	CLM	CLM	PUR	PUR	PUR	CLM	CLM	CLM	PUR	CLM	CLM	CLM	PUR	PUR	PUR	CLM	CLM	CLM	CLM	CLM	PEL	PEL	PEL	PEL	PEL	PEL	PEL	PEL	PEL	PEL	PEL	PEL	PEL	PEL	PEL	PEL	PEL	PEL	PEL	PEL	PEL	PEL	PEL	PEL	PEL	PEL	PEL	MXL	MXL	MXL	MXL	MXL	MXL	MXL	MXL	MXL	ASW		Cac_AMR	Cac_AMR	Cac_AMR	Wic_AMR	Wic_AMR	Col_AMR	Wic_AMR	Chu_ARC		8
rs141428120	5	6	0	0	CHR2	74620398	rs141428120	C	T	69	0	0	0	0	PUR	PUR	PUR	PUR	PUR	PUR	CLM	PUR	PUR	CLM	CLM	CLM	PUR	PUR	CLM	PEL	PEL	PEL	PEL	PEL	PEL	PEL	PEL	PEL	PEL	PEL	PEL	PEL	PEL	PEL	PEL	PEL	PEL	PEL	PEL	PEL	PEL	PEL	PEL	PEL	PEL	PEL	PEL	PEL	PEL	PEL	PEL	MXL	MXL	MXL	MXL	MXL	MXL	MXL	MXL	MXL	MXL	MXL	MXL	MXL	MXL	MXL	MXL	MXL	ASW		Kor_ARC	Cac_AMR	Cac_AMR	Col_AMR	Cac_AMR	Chu_ARC	Kor_ARC	Kor_ARC	Bur_SIB		4
rs185452509	5	6	0	0	CHR2	74636943	rs185452509	C	T	66	0	0	0	0	PUR	PUR	PUR	PUR	PUR	PUR	CLM	PUR	PUR	CLM	CLM	PUR	PUR	CLM	PEL	PEL	PEL	PEL	PEL	PEL	PEL	PEL	PEL	PEL	PEL	PEL	PEL	PEL	PEL	PEL	PEL	PEL	PEL	PEL	PEL	PEL	PEL	PEL	PEL	PEL	PEL	PEL	PEL	PEL	PEL	MXL	MXL	MXL	MXL	MXL	MXL	MXL	MXL	MXL	MXL	MXL	MXL	MXL	MXL	MXL	MXL	MXL	ASW	ASW		Kor_ARC	Cac_AMR	Cac_AMR	Col_AMR	Cac_AMR	Chu_ARC	Kor_ARC	Kor_ARC	Bur_SIB		4
rs2901582	7	11	7	0	CHR2	74737472	rs2901582	G	A	103	0	0	0	1	PUR	PUR	PUR	PUR	PUR	PUR	PUR	PUR	PUR	CLM	CLM	CLM	PUR	PUR	PUR	CLM	CLM	PUR	PUR	CLM	CLM	PUR	PUR	CLM	CLM	CLM	CLM	CLM	CLM	PEL	PEL	PEL	PEL	PEL	PEL	PEL	PEL	PEL	PEL	PEL	PEL	PEL	PEL	PEL	PEL	PEL	PEL	PEL	PEL	PEL	PEL	PEL	PEL	PEL	PEL	PEL	PEL	PEL	PEL	PEL	PEL	PEL	PEL	PEL	PEL	ITU	MXL	MXL	MXL	MXL	MXL	MXL	MXL	MXL	MXL	MXL	MXL	MXL	MXL	MXL	MXL	MXL	MXL	MXL	MXL	MXL	MXL	MXL	MXL	MXL		Cac_AMR	Cac_AMR	Cac_AMR	Wic_AMR	Col_AMR	Col_AMR	Col_AMR	Col_AMR	Wic_AMR	Kor_ARC	Esk_ARC	Chu_ARC	Chu_ARC	Eve_SIB	Kor_ARC	Kor_ARC	Kor_ARC		13
rs148457044	5	5	0	0	CHR2	75227291	rs148457044	A	G	62	0	0	0	0	PUR	PUR	PUR	PUR	PUR	CLM	CLM	CLM	CLM	CLM	CLM	CLM	CLM	PUR	CLM	CLM	CLM	CLM	CLM	CLM	CLM	CLM	CLM	CLM	CLM	PEL	PEL	PEL	PEL	PEL	PEL	PEL	PEL	PEL	PEL	PEL	PEL	PEL	PEL	PEL	PEL	PEL	PEL	PEL	PEL	PEL	MXL	MXL	MXL	MXL	MXL	MXL	MXL	MXL	MXL	MXL	MXL	MXL		Cac_AMR	Cac_AMR	Wic_AMR	Wic_AMR	Col_AMR	Col_AMR		6
rs4852392	5	9	3	0	CHR2	76264732	rs4852392	G	C	67	1	0	0	1	CLM	PUR	PUR	PUR	CLM	CLM	PEL	PEL	PEL	PEL	PEL	PEL	PEL	PEL	PEL	PEL	PEL	PEL	PEL	PEL	PEL	PEL	PEL	PEL	PEL	PEL	PEL	PEL	PEL	PEL	PEL	PEL	PEL	PEL	PEL	PEL	PEL	PEL	PEL	PEL	PEL	PEL	PEL	PEL	PEL	PEL	STU	CEU	MXL	MXL	MXL	MXL	MXL	MXL	MXL	MXL	MXL	MXL	MXL	MXL	MXL	MXL	MXL	MXL		Cac_AMR	Cac_AMR	Col_AMR	Col_AMR	Col_AMR	Kor_ARC	Esk_ARC	Chu_ARC	Kor_ARC	Kor_ARC		6
rs2902089	6	4	1	0	CHR2	80027793	rs2902089	T	C	68	0	0	0	1	PUR	PUR	PUR	PUR	PUR	PUR	PUR	CLM	CLM	PUR	PUR	PUR	CLM	CLM	CLM	CLM	CLM	PEL	PEL	PEL	PEL	PEL	PEL	PEL	PEL	PEL	PEL	PEL	PEL	PEL	PEL	PEL	PEL	PEL	PEL	PEL	PEL	PEL	PEL	PEL	PEL	PEL	PEL	PEL	PEL	PEL	PEL	PEL	PEL	PEL	PEL	PEL	PEL	PJL	MXL	MXL	MXL	MXL	MXL	MXL	MXL	MXL	MXL	MXL	MXL	MXL	ASW	ASW		Cac_AMR	Wic_AMR	Wic_AMR	Col_AMR	Col_AMR	Col_AMR	Esk_ARC	Esk_ARC	Esk_ARC	Chu_ARC		7
rs147221012	4	5	1	0	CHR2	80118361	rs147221012	C	G	66	0	0	0	0	PUR	PUR	PUR	PUR	CLM	PUR	PUR	CLM	CLM	CLM	CLM	PUR	CLM	CLM	CLM	CLM	PEL	PEL	PEL	PEL	PEL	PEL	PEL	PEL	PEL	PEL	PEL	PEL	PEL	PEL	PEL	PEL	PEL	PEL	PEL	PEL	PEL	PEL	PEL	PEL	PEL	PEL	PEL	PEL	PEL	MXL	MXL	MXL	MXL	MXL	MXL	MXL	MXL	MXL	MXL	MXL	MXL	MXL	MXL	MXL	MXL	ASW	ASW		Col_AMR	Col_AMR	Col_AMR	Wic_AMR	Esk_ARC	Esk_ARC	Esk_ARC	Chu_ARC		4
rs1821415	5	6	2	0	CHR2	80219124	rs1821415	A	C	63	0	0	0	0	PUR	CLM	CLM	CLM	CLM	CLM	CLM	CLM	CLM	CLM	CLM	CLM	CLM	CLM	CLM	PEL	PEL	PEL	PEL	PEL	PEL	PEL	PEL	PEL	PEL	PEL	PEL	PEL	PEL	PEL	PEL	PEL	PEL	PEL	PEL	PEL	PEL	PEL	MXL	MXL	MXL	MXL	MXL	MXL	MXL	MXL	MXL	MXL	MXL	MXL	MXL	MXL	MXL	MXL	MXL	MXL	MXL	MXL	ASW	ASW		Wic_AMR	Wic_AMR	Col_AMR	Wic_AMR	Cac_AMR	Esk_ARC	Esk_ARC	Esk_ARC	Chu_ARC		5
rs148760207	4	6	5	0	CHR2	82030873	rs148760207	T	C	82	0	1	0	0	PUR	PUR	PUR	PUR	PUR	PUR	PUR	CLM	CLM	CLM	PUR	CLM	PUR	PUR	CLM	CLM	CLM	CLM	PUR	CLM	CLM	CLM	CLM	CLM	CLM	PEL	PEL	PEL	PEL	PEL	PEL	PEL	PEL	PEL	PEL	PEL	PEL	PEL	PEL	PEL	PEL	PEL	PEL	PEL	PEL	PEL	PEL	PEL	PEL	PEL	PEL	PEL	PEL	PEL	PEL	PEL	PEL	PEL	PEL	PEL	PEL	JPT	MXL	MXL	MXL	MXL	MXL	MXL	MXL	MXL	MXL	MXL	MXL	MXL	MXL		Cac_AMR	Cac_AMR	Cac_AMR	Cac_AMR	Col_AMR	Col_AMR	Col_AMR	Wic_AMR	Cac_AMR	Esk_ARC	Esk_ARC	Chu_ARC		11
rs140125871	5	6	0	0	CHR2	82525059	rs140125871	G	A	80	1	0	0	0	PUR	PUR	PUR	PUR	PUR	PUR	CLM	CLM	CLM	CLM	PUR	PUR	CLM	PUR	PUR	CLM	CLM	CLM	CLM	PUR	CLM	CLM	CLM	CLM	CLM	CLM	CLM	PEL	PEL	PEL	PEL	PEL	PEL	PEL	PEL	PEL	PEL	PEL	PEL	PEL	PEL	PEL	PEL	PEL	PEL	PEL	PEL	PEL	PEL	PEL	PEL	PEL	PEL	PEL	PEL	PEL	PEL	PEL	CEU	MXL	MXL	MXL	MXL	MXL	MXL	MXL	MXL	MXL	MXL	MXL	MXL	MXL	MXL	MXL	ASW		Cac_AMR	Cac_AMR	Cac_AMR	Col_AMR	Col_AMR	Col_AMR	Wic_AMR	Cac_AMR		9
rs148093480	6	6	2	0	CHR2	83620335	rs148093480	A	G	71	0	1	0	1	CHS	PUR	PUR	PUR	PUR	PUR	CLM	CLM	PUR	PUR	PUR	CLM	CLM	CLM	CLM	CLM	CLM	CLM	CLM	CLM	PEL	PEL	PEL	PEL	PEL	PEL	PEL	PEL	PEL	PEL	PEL	PEL	PEL	PEL	PEL	PEL	PEL	PEL	PEL	PEL	PEL	PEL	PEL	PEL	PEL	PEL	PEL	PEL	MXL	MXL	MXL	MXL	MXL	MXL	MXL	MXL	MXL	MXL	MXL	MXL	MXL	MXL	MXL	MXL	MXL	ASW	GIH		Rus_CAS	Yag_CAS	Cac_AMR	Cac_AMR	Col_AMR	Col_AMR	Wic_AMR	Cac_AMR		7
rs144283954	7	8	2	0	CHR2	83904049	rs144283954	A	T	66	0	0	0	0	PUR	PUR	PUR	PUR	PUR	PUR	PUR	PUR	PUR	PUR	CLM	PUR	CLM	CLM	CLM	CLM	CLM	CLM	CLM	PEL	PEL	PEL	PEL	PEL	PEL	PEL	PEL	PEL	PEL	PEL	PEL	PEL	PEL	PEL	PEL	PEL	PEL	PEL	PEL	PEL	PEL	PEL	PEL	PEL	PEL	MXL	MXL	MXL	MXL	MXL	MXL	MXL	MXL	MXL	MXL	MXL	MXL	MXL	MXL	MXL	MXL	MXL	ASW		Cac_AMR	Cac_AMR	Wic_AMR	Col_AMR	Col_AMR	Wic_AMR	Esk_ARC		6
rs13387236	6	12	1	0	CHR2	84562748	rs13387236	A	C	67	0	0	0	0	PUR	PUR	PUR	PUR	CLM	PUR	PUR	PUR	CLM	CLM	PUR	CLM	PUR	CLM	CLM	CLM	CLM	PEL	PEL	PEL	PEL	PEL	PEL	PEL	PEL	PEL	PEL	PEL	PEL	PEL	PEL	PEL	PEL	PEL	PEL	PEL	PEL	PEL	PEL	PEL	PEL	PEL	PEL	PEL	PEL	PEL	MXL	MXL	MXL	MXL	MXL	MXL	MXL	MXL	MXL	MXL	MXL	MXL	MXL	MXL	MXL	MXL	MXL	ASW		Cac_AMR	Cac_AMR	Wic_AMR	Col_AMR		5
rs148882212	6	12	1	0	CHR2	84563063	rs148882212	C	T	67	0	0	0	0	PUR	PUR	PUR	PUR	CLM	PUR	PUR	PUR	CLM	CLM	PUR	CLM	PUR	CLM	CLM	CLM	CLM	PEL	PEL	PEL	PEL	PEL	PEL	PEL	PEL	PEL	PEL	PEL	PEL	PEL	PEL	PEL	PEL	PEL	PEL	PEL	PEL	PEL	PEL	PEL	PEL	PEL	PEL	PEL	PEL	PEL	MXL	MXL	MXL	MXL	MXL	MXL	MXL	MXL	MXL	MXL	MXL	MXL	MXL	MXL	MXL	MXL	MXL	ASW		Cac_AMR	Cac_AMR	Wic_AMR	Col_AMR		5
rs140480853	6	12	1	0	CHR2	84623810	rs140480853	G	A	67	0	0	0	0	PUR	PUR	PUR	PUR	CLM	PUR	PUR	PUR	CLM	CLM	PUR	CLM	PUR	CLM	CLM	CLM	CLM	PEL	PEL	PEL	PEL	PEL	PEL	PEL	PEL	PEL	PEL	PEL	PEL	PEL	PEL	PEL	PEL	PEL	PEL	PEL	PEL	PEL	PEL	PEL	PEL	PEL	PEL	PEL	PEL	MXL	MXL	MXL	MXL	MXL	MXL	MXL	MXL	MXL	MXL	MXL	MXL	MXL	MXL	MXL	MXL	MXL	MXL	ASW		Cac_AMR	Cac_AMR	Wic_AMR	Col_AMR		5
rs13425325	6	12	1	0	CHR2	84729890	rs13425325	A	G	67	0	0	0	0	PUR	PUR	PUR	PUR	CLM	PUR	PUR	PUR	CLM	CLM	PUR	CLM	PUR	CLM	CLM	CLM	CLM	PEL	PEL	PEL	PEL	PEL	PEL	PEL	PEL	PEL	PEL	PEL	PEL	PEL	PEL	PEL	PEL	PEL	PEL	PEL	PEL	PEL	PEL	PEL	PEL	PEL	PEL	PEL	MXL	MXL	MXL	MXL	MXL	MXL	MXL	MXL	MXL	MXL	MXL	MXL	MXL	MXL	MXL	MXL	MXL	MXL	MXL		Cac_AMR	Cac_AMR	Wic_AMR	Col_AMR		5
rs146054920	3	4	2	0	CHR2	85030993	rs146054920	A	G	63	1	1	0	1	PUR	PUR	PUR	PUR	PUR	PUR	CLM	CLM	CLM	CLM	CLM	CLM	PEL	PEL	PEL	PEL	PEL	PEL	PEL	PEL	PEL	PEL	PEL	PEL	PEL	PEL	PEL	PEL	PEL	PEL	PEL	PEL	PEL	PEL	PEL	PEL	PEL	PEL	PEL	PEL	PEL	PEL	PEL	PEL	CHB	MXL	MXL	MXL	MXL	MXL	MXL	MXL	MXL	MXL	MXL	MXL	TSI	GIH		Wic_AMR	Wic_AMR	Wic_AMR	Col_AMR	Kor_ARC		5
rs142124309	4	7	2	0	CHR2	85181307	rs142124309	C	T	90	0	0	0	1	PUR	PUR	PUR	PUR	PUR	PUR	PUR	PUR	CLM	PUR	PUR	PUR	PUR	CLM	CLM	CLM	PUR	PUR	CLM	CLM	CLM	PEL	PEL	PEL	PEL	PEL	PEL	PEL	PEL	PEL	PEL	PEL	PEL	PEL	PEL	PEL	PEL	PEL	PEL	PEL	PEL	PEL	PEL	PEL	PEL	PEL	PEL	PEL	PEL	PEL	PEL	PEL	PEL	PEL	PEL	PEL	PEL	PEL	PEL	PEL	PEL	PEL	PEL	PEL	PEL	PEL	PEL	PEL	PEL	PEL	PEL	MXL	MXL	MXL	MXL	MXL	MXL	MXL	GIH		Chu_ARC	Sak_SIB	Kor_ARC	Cac_AMR	Wic_AMR	Wic_AMR	Wic_AMR	Col_AMR	Col_AMR	Wic_AMR	Cac_AMR	Kor_ARC	Chu_ARC	Kor_ARC	Alt_CAS		11
rs144539365	11	13	0	0	CHR2	85535369	rs144539365	T	C	115	0	0	0	0	PUR	PUR	PUR	PUR	PUR	PUR	PUR	PUR	CLM	PUR	CLM	PUR	PUR	CLM	CLM	CLM	CLM	PUR	PUR	CLM	CLM	CLM	CLM	CLM	CLM	PEL	PEL	PEL	PEL	PEL	PEL	PEL	PEL	PEL	PEL	PEL	PEL	PEL	PEL	PEL	PEL	PEL	PEL	PEL	PEL	PEL	PEL	PEL	PEL	PEL	PEL	PEL	PEL	PEL	PEL	PEL	PEL	PEL	PEL	PEL	PEL	PEL	PEL	PEL	PEL	PEL	PEL	PEL	PEL	PEL	PEL	PEL	PEL	PEL	PEL	PEL	PEL	PEL	PEL	PEL	PEL	MXL	MXL	MXL	MXL	MXL	MXL	MXL	MXL	MXL	MXL	MXL	MXL	MXL	MXL	MXL	MXL	MXL		Cac_AMR	Cac_AMR	Cac_AMR	Wic_AMR	Wic_AMR	Wic_AMR	Col_AMR	Kor_ARC		10
rs183763901	3	4	4	0	CHR2	85599302	rs183763901	T	A	71	0	0	0	0	PUR	PUR	PUR	PUR	PUR	PUR	PUR	PUR	CLM	CLM	PUR	PUR	PUR	CLM	CLM	CLM	CLM	CLM	CLM	CLM	CLM	PUR	CLM	CLM	CLM	PEL	PEL	PEL	PEL	PEL	PEL	PEL	PEL	PEL	PEL	PEL	PEL	PEL	PEL	PEL	PEL	PEL	PEL	PEL	PEL	PEL	PEL	PEL	MXL	MXL	MXL	MXL	MXL	MXL	MXL	MXL	MXL	MXL	MXL	MXL	MXL	MXL	MXL	MXL	MXL	MXL	MXL		Chu_ARC	Kor_ARC	Cac_AMR	Col_AMR	Col_AMR	Wic_AMR	Chu_ARC		5
rs183033416	3	5	4	0	CHR2	85638637	rs183033416	G	A	69	0	1	0	0	PUR	PUR	PUR	PUR	PUR	PUR	PUR	PUR	CLM	PUR	PUR	PUR	CLM	CLM	CLM	CLM	CLM	CLM	CLM	CLM	PUR	CLM	CLM	PEL	PEL	PEL	PEL	PEL	PEL	PEL	PEL	PEL	PEL	PEL	PEL	PEL	PEL	PEL	PEL	PEL	PEL	PEL	PEL	PEL	PEL	PEL	JPT	MXL	MXL	MXL	MXL	MXL	MXL	MXL	MXL	MXL	MXL	MXL	MXL	MXL	MXL	MXL	MXL	MXL	MXL		Chu_ARC	Kor_ARC	Cac_AMR	Col_AMR	Col_AMR	Wic_AMR	Chu_ARC		5
rs138878435	5	12	0	0	CHR2	85952907	rs138878435	G	A	109	0	0	0	0	PUR	PUR	PUR	PUR	PUR	PUR	PUR	PUR	CLM	CLM	CLM	PUR	CLM	CLM	PUR	PUR	CLM	CLM	CLM	CLM	CLM	CLM	PUR	PUR	CLM	CLM	CLM	CLM	CLM	CLM	CLM	PEL	PEL	PEL	PEL	PEL	PEL	PEL	PEL	PEL	PEL	PEL	PEL	PEL	PEL	PEL	PEL	PEL	PEL	PEL	PEL	PEL	PEL	PEL	PEL	PEL	PEL	PEL	PEL	PEL	PEL	PEL	PEL	PEL	PEL	PEL	PEL	PEL	PEL	PEL	PEL	PEL	PEL	PEL	MXL	MXL	MXL	MXL	MXL	MXL	MXL	MXL	MXL	MXL	MXL	MXL	MXL	MXL	MXL	MXL	MXL	MXL	MXL	MXL		Cac_AMR	Cac_AMR	Wic_AMR	Wic_AMR	Col_AMR	Col_AMR	Col_AMR	Wic_AMR	Cac_AMR	Esk_ARC	Chu_ARC	Kor_ARC		10
rs187183117	5	8	1	0	CHR2	85985526	rs187183117	C	T	111	0	0	0	1	PUR	PUR	PUR	PUR	PUR	PUR	PUR	PUR	CLM	CLM	CLM	CLM	PUR	PUR	CLM	CLM	PUR	CLM	CLM	CLM	CLM	CLM	CLM	CLM	CLM	PUR	PUR	CLM	CLM	CLM	CLM	CLM	CLM	CLM	CLM	CLM	CLM	PEL	PEL	PEL	PEL	PEL	PEL	PEL	PEL	PEL	PEL	PEL	PEL	PEL	PEL	PEL	PEL	PEL	PEL	PEL	PEL	PEL	PEL	PEL	PEL	PEL	PEL	PEL	PEL	PEL	PEL	PEL	PEL	PEL	PEL	PEL	PEL	PEL	PEL	PEL	PEL	PEL	PEL	PEL	PEL	STU	MXL	MXL	MXL	MXL	MXL	MXL	MXL	MXL	MXL	MXL	MXL	MXL	MXL	MXL	MXL	MXL	MXL	MXL	ASW	ASW		Cac_AMR	Cac_AMR	Wic_AMR	Wic_AMR	Col_AMR	Col_AMR	Wic_AMR	Esk_ARC	Chu_ARC	Kor_ARC		10
rs143053534	3	7	6	0	CHR2	86934195	rs143053534	T	A	101	0	0	0	0	PUR	PUR	PUR	PUR	PUR	PUR	PUR	PUR	PUR	PUR	PUR	CLM	PUR	CLM	PUR	PUR	CLM	CLM	PUR	CLM	CLM	CLM	CLM	PEL	PEL	PEL	PEL	PEL	PEL	PEL	PEL	PEL	PEL	PEL	PEL	PEL	PEL	PEL	PEL	PEL	PEL	PEL	PEL	PEL	PEL	PEL	PEL	PEL	PEL	PEL	PEL	PEL	PEL	PEL	PEL	PEL	PEL	PEL	PEL	PEL	PEL	PEL	PEL	PEL	PEL	PEL	PEL	PEL	PEL	PEL	PEL	PEL	PEL	MXL	MXL	MXL	MXL	MXL	MXL	MXL	MXL	MXL	MXL	MXL	MXL	MXL	MXL	MXL	MXL		Chu_ARC	Chu_ARC	Ket_SIB	Kor_ARC	Cac_AMR	Wic_AMR	Wic_AMR	Col_AMR	Col_AMR	Col_AMR	Wic_AMR	Cac_AMR	Vie_EAS	Kor_ARC	Esk_ARC	Chu_ARC	Chu_ARC	Chu_ARC	EVk_SIB	Eve_SIB	Kor_ARC	Kor_ARC		11
rs138837213	3	7	4	0	CHR2	86991301	rs138837213	G	T	97	0	0	0	0	PUR	PUR	PUR	PUR	PUR	PUR	PUR	PUR	PUR	PUR	PUR	CLM	PUR	CLM	CLM	PUR	PUR	CLM	CLM	CLM	PUR	CLM	CLM	CLM	CLM	PEL	PEL	PEL	PEL	PEL	PEL	PEL	PEL	PEL	PEL	PEL	PEL	PEL	PEL	PEL	PEL	PEL	PEL	PEL	PEL	PEL	PEL	PEL	PEL	PEL	PEL	PEL	PEL	PEL	PEL	PEL	PEL	PEL	PEL	PEL	PEL	PEL	PEL	PEL	PEL	PEL	PEL	PEL	PEL	PEL	PEL	PEL	MXL	MXL	MXL	MXL	MXL	MXL	MXL	MXL	MXL	MXL	MXL	MXL	MXL	MXL	MXL	MXL		Chu_ARC	Cac_AMR	Wic_AMR	Wic_AMR	Col_AMR	Col_AMR	Col_AMR	Wic_AMR	Cac_AMR	Kor_ARC	Esk_ARC	Chu_ARC	Eve_SIB	Kor_ARC	Kor_ARC		11
rs150166164	5	11	2	0	CHR2	96414443	rs150166164	A	C	112	0	0	0	0	PUR	PUR	PUR	PUR	PUR	PUR	PUR	PUR	PUR	PUR	PUR	CLM	CLM	CLM	PUR	PUR	PUR	PUR	PUR	PUR	PUR	PUR	PUR	CLM	CLM	PUR	PUR	PUR	PUR	CLM	CLM	CLM	CLM	CLM	PUR	PUR	PUR	CLM	CLM	CLM	CLM	PEL	PEL	PEL	PEL	PEL	PEL	PEL	PEL	PEL	PEL	PEL	PEL	PEL	PEL	PEL	PEL	PEL	PEL	PEL	PEL	PEL	PEL	PEL	PEL	PEL	PEL	PEL	PEL	PEL	PEL	PEL	PEL	PEL	PEL	PEL	MXL	MXL	MXL	MXL	MXL	MXL	MXL	MXL	MXL	MXL	MXL	MXL	MXL	MXL	MXL	MXL	MXL	MXL	ASW		Cac_AMR	Cac_AMR	Cac_AMR	Wic_AMR	Wic_AMR	Col_AMR	Col_AMR	Wic_AMR	Cac_AMR	Chu_ARC		12
rs141539043	5	11	2	0	CHR2	96744890	rs141539043	G	A	108	0	1	1	0	PUR	PUR	PUR	PUR	PUR	PUR	PUR	PUR	PUR	PUR	PUR	CLM	CLM	CLM	PUR	PUR	PUR	PUR	PUR	PUR	PUR	PUR	PUR	CLM	CLM	PUR	PUR	CLM	CLM	CLM	CLM	CLM	CLM	PUR	PUR	PUR	CLM	CLM	CLM	CLM	PEL	PEL	PEL	PEL	PEL	PEL	PEL	PEL	PEL	PEL	PEL	PEL	PEL	PEL	PEL	PEL	PEL	PEL	PEL	PEL	PEL	PEL	PEL	PEL	PEL	PEL	PEL	PEL	PEL	PEL	PEL	PEL	PEL	PEL	PEL	PEL	GWD	JPT	MXL	MXL	MXL	MXL	MXL	MXL	MXL	MXL	MXL	MXL	MXL	MXL	MXL	MXL	MXL	MXL	ASW		Bur_SIB	Cac_AMR	Cac_AMR	Cac_AMR	Wic_AMR	Wic_AMR	Col_AMR	Col_AMR	Wic_AMR	Cac_AMR	Chu_ARC		12
rs4907229	6	10	2	0	CHR2	96852261	rs4907229	A	C	105	0	0	0	0	PUR	PUR	PUR	PUR	PUR	PUR	PUR	PUR	PUR	PUR	CLM	PUR	PUR	PUR	PUR	PUR	PUR	PUR	PUR	PUR	CLM	CLM	PUR	PUR	PUR	CLM	CLM	CLM	CLM	CLM	CLM	CLM	PUR	PUR	PUR	CLM	CLM	CLM	CLM	CLM	PEL	PEL	PEL	PEL	PEL	PEL	PEL	PEL	PEL	PEL	PEL	PEL	PEL	PEL	PEL	PEL	PEL	PEL	PEL	PEL	PEL	PEL	PEL	PEL	PEL	PEL	PEL	PEL	PEL	PEL	PEL	PEL	PEL	PEL	MXL	MXL	MXL	MXL	MXL	MXL	MXL	MXL	MXL	MXL	MXL	MXL	MXL	MXL	MXL	MXL	MXL		Cac_AMR	Cac_AMR	Cac_AMR	Wic_AMR	Wic_AMR	Col_AMR	Col_AMR	Wic_AMR	Cac_AMR	Chu_ARC		13
rs182464545	6	10	2	0	CHR2	96903774	rs182464545	C	T	103	0	1	0	0	PUR	PUR	PUR	PUR	PUR	PUR	PUR	PUR	PUR	PUR	CLM	PUR	PUR	PUR	PUR	PUR	PUR	PUR	PUR	CLM	CLM	PUR	PUR	PUR	CLM	CLM	CLM	CLM	CLM	CLM	PUR	PUR	PUR	CLM	CLM	CLM	CLM	CLM	PEL	KHV	PEL	PEL	PEL	PEL	PEL	PEL	PEL	PEL	PEL	PEL	PEL	PEL	PEL	PEL	PEL	PEL	PEL	PEL	PEL	PEL	PEL	PEL	PEL	PEL	PEL	PEL	PEL	PEL	PEL	PEL	PEL	PEL	PEL	MXL	MXL	MXL	MXL	MXL	MXL	MXL	MXL	MXL	MXL	MXL	MXL	MXL	MXL	MXL	MXL	MXL		Cac_AMR	Cac_AMR	Cac_AMR	Wic_AMR	Wic_AMR	Col_AMR	Col_AMR	Wic_AMR	Cac_AMR	Chu_ARC		13
rs4907252	7	11	2	0	CHR2	97486710	rs4907252	C	G	107	0	0	0	0	PUR	PUR	PUR	PUR	PUR	PUR	PUR	PUR	PUR	PUR	PUR	PUR	CLM	PUR	PUR	PUR	PUR	PUR	PUR	PUR	PUR	PUR	CLM	PUR	PUR	CLM	CLM	CLM	CLM	CLM	CLM	CLM	PUR	PUR	PUR	CLM	CLM	CLM	CLM	CLM	PEL	PEL	PEL	PEL	PEL	PEL	PEL	PEL	PEL	PEL	PEL	PEL	PEL	PEL	PEL	PEL	PEL	PEL	PEL	PEL	PEL	PEL	PEL	PEL	PEL	PEL	PEL	PEL	PEL	PEL	PEL	PEL	PEL	PEL	PEL	PEL	MXL	MXL	MXL	MXL	MXL	MXL	MXL	MXL	MXL	MXL	MXL	MXL	MXL	MXL	MXL	MXL	MXL	MXL	MXL	MXL		Cac_AMR	Cac_AMR	Cac_AMR	Wic_AMR	Wic_AMR	Col_AMR	Col_AMR	Wic_AMR	Cac_AMR	Chu_ARC		11
rs4907207	5	12	1	0	CHR2	97618583	rs4907207	T	G	109	0	0	0	0	PUR	PUR	PUR	PUR	PUR	PUR	PUR	PUR	PUR	PUR	PUR	PUR	CLM	CLM	PUR	PUR	PUR	PUR	PUR	PUR	PUR	PUR	CLM	CLM	PUR	PUR	CLM	CLM	CLM	CLM	CLM	CLM	PUR	PUR	PUR	CLM	CLM	CLM	CLM	CLM	CLM	PEL	PEL	PEL	PEL	PEL	PEL	PEL	PEL	PEL	PEL	PEL	PEL	PEL	PEL	PEL	PEL	PEL	PEL	PEL	PEL	PEL	PEL	PEL	PEL	PEL	PEL	PEL	PEL	PEL	PEL	PEL	PEL	PEL	PEL	PEL	PEL	PEL	MXL	MXL	MXL	MXL	MXL	MXL	MXL	MXL	MXL	MXL	MXL	MXL	MXL	MXL	MXL	MXL	MXL	MXL	MXL	MXL		Cac_AMR	Cac_AMR	Cac_AMR	Cac_AMR	Wic_AMR	Wic_AMR	Col_AMR	Col_AMR	Col_AMR	Wic_AMR	Cac_AMR	Chu_ARC		13
rs181059546	5	12	1	0	CHR2	97625516	rs181059546	G	A	106	0	0	0	0	PUR	PUR	PUR	PUR	PUR	PUR	PUR	PUR	PUR	PUR	PUR	PUR	CLM	CLM	PUR	PUR	PUR	PUR	PUR	PUR	PUR	PUR	CLM	CLM	PUR	PUR	CLM	CLM	CLM	CLM	CLM	PUR	PUR	PUR	CLM	CLM	CLM	CLM	CLM	CLM	PEL	PEL	PEL	PEL	PEL	PEL	PEL	PEL	PEL	PEL	PEL	PEL	PEL	PEL	PEL	PEL	PEL	PEL	PEL	PEL	PEL	PEL	PEL	PEL	PEL	PEL	PEL	PEL	PEL	PEL	PEL	PEL	PEL	PEL	PEL	MXL	MXL	MXL	MXL	MXL	MXL	MXL	MXL	MXL	MXL	MXL	MXL	MXL	MXL	MXL	MXL	MXL	MXL	MXL	MXL		Cac_AMR	Cac_AMR	Cac_AMR	Cac_AMR	Wic_AMR	Wic_AMR	Col_AMR	Col_AMR	Col_AMR	Wic_AMR	Cac_AMR	Chu_ARC	Kor_ARC		13
rs140269016	9	13	1	0	CHR2	98620445	rs140269016	C	T	78	0	0	0	0	PUR	PUR	PUR	PUR	PUR	PUR	PUR	PUR	PUR	CLM	PUR	PUR	CLM	CLM	CLM	CLM	CLM	CLM	CLM	CLM	CLM	PUR	CLM	CLM	CLM	CLM	CLM	CLM	PEL	PEL	PEL	PEL	PEL	PEL	PEL	PEL	PEL	PEL	PEL	PEL	PEL	PEL	PEL	PEL	PEL	PEL	PEL	PEL	PEL	PEL	PEL	PEL	MXL	MXL	MXL	MXL	MXL	MXL	MXL	MXL	MXL	MXL	MXL	MXL	MXL	MXL	MXL	MXL	MXL	MXL		Cac_AMR	Cac_AMR	Cac_AMR	Wic_AMR	Wic_AMR	Col_AMR	Col_AMR	Col_AMR	Wic_AMR	Cac_AMR	Esk_ARC	Esk_ARC	Esk_ARC	Chu_ARC	Kor_ARC		12
rs182009738	7	10	2	0	CHR2	98675111	rs182009738	G	C	88	0	0	0	0	PUR	PUR	PUR	PUR	PUR	PUR	PUR	CLM	CLM	CLM	PUR	PUR	PUR	PUR	PUR	CLM	CLM	CLM	CLM	PUR	CLM	PEL	PEL	PEL	PEL	PEL	PEL	PEL	PEL	PEL	PEL	PEL	PEL	PEL	PEL	PEL	PEL	PEL	PEL	PEL	PEL	PEL	PEL	PEL	PEL	PEL	PEL	PEL	PEL	PEL	PEL	PEL	PEL	PEL	PEL	PEL	PEL	PEL	PEL	MXL	MXL	MXL	MXL	MXL	MXL	MXL	MXL	MXL	MXL	MXL	MXL	MXL	MXL	MXL	MXL	MXL	MXL	MXL	MXL	MXL	ASW		For_SIB	Kor_ARC	Cac_AMR	Cac_AMR	Wic_AMR	Wic_AMR	Col_AMR	Wic_AMR	Cac_AMR	Kor_ARC	Esk_ARC	Esk_ARC	Esk_ARC	Chu_ARC	Chu_ARC	Kor_ARC	Kor_ARC	Kor_ARC		7
rs138370942	7	10	2	0	CHR2	98706676	rs138370942	C	G	88	0	0	0	0	PUR	PUR	PUR	PUR	PUR	PUR	PUR	CLM	CLM	CLM	PUR	PUR	PUR	PUR	PUR	CLM	CLM	CLM	CLM	PUR	CLM	PEL	PEL	PEL	PEL	PEL	PEL	PEL	PEL	PEL	PEL	PEL	PEL	PEL	PEL	PEL	PEL	PEL	PEL	PEL	PEL	PEL	PEL	PEL	PEL	PEL	PEL	PEL	PEL	PEL	PEL	PEL	PEL	PEL	PEL	PEL	PEL	PEL	MXL	MXL	MXL	MXL	MXL	MXL	MXL	MXL	MXL	MXL	MXL	MXL	MXL	MXL	MXL	MXL	MXL	MXL	MXL	MXL	MXL	ASW		For_SIB	Kor_ARC	Cac_AMR	Cac_AMR	Wic_AMR	Wic_AMR	Col_AMR	Wic_AMR	Cac_AMR	Kor_ARC	Esk_ARC	Esk_ARC	Esk_ARC	Chu_ARC	Chu_ARC	Kor_ARC	Kor_ARC	Kor_ARC		7
rs150268830	7	10	1	0	CHR2	98727819	rs150268830	C	T	85	0	0	0	0	PUR	PUR	PUR	PUR	PUR	PUR	PUR	CLM	CLM	CLM	PUR	PUR	PUR	PUR	PUR	CLM	CLM	CLM	CLM	PUR	CLM	PEL	PEL	PEL	PEL	PEL	PEL	PEL	PEL	PEL	PEL	PEL	PEL	PEL	PEL	PEL	PEL	PEL	PEL	PEL	PEL	PEL	PEL	PEL	PEL	PEL	PEL	PEL	PEL	PEL	PEL	PEL	PEL	PEL	PEL	PEL	PEL	MXL	MXL	MXL	MXL	MXL	MXL	MXL	MXL	MXL	MXL	MXL	MXL	MXL	MXL	MXL	MXL	MXL	MXL	MXL	MXL	ASW		For_SIB	Kor_ARC	Cac_AMR	Cac_AMR	Wic_AMR	Wic_AMR	Col_AMR	Wic_AMR	Cac_AMR	Kor_ARC	Esk_ARC	Esk_ARC	Esk_ARC	Kor_ARC	Kor_ARC	Kor_ARC		7
rs17029642	10	11	1	0	CHR2	98916482	rs17029642	A	T	104	0	0	0	0	PUR	PUR	PUR	PUR	PUR	PUR	PUR	PUR	CLM	CLM	CLM	PUR	PUR	PUR	PUR	CLM	PUR	CLM	CLM	CLM	CLM	PUR	CLM	CLM	CLM	CLM	CLM	PEL	PEL	PEL	PEL	PEL	PEL	PEL	PEL	PEL	PEL	PEL	PEL	PEL	PEL	PEL	PEL	PEL	PEL	PEL	PEL	PEL	PEL	PEL	PEL	PEL	PEL	PEL	PEL	PEL	PEL	PEL	PEL	PEL	PEL	PEL	PEL	PEL	PEL	PEL	MXL	MXL	MXL	MXL	MXL	MXL	MXL	MXL	MXL	MXL	MXL	MXL	MXL	MXL	MXL	MXL	MXL	MXL	MXL	MXL	MXL	MXL	MXL	MXL	MXL	ASW		For_SIB	Kor_ARC	Cac_AMR	Cac_AMR	Wic_AMR	Col_AMR	Wic_AMR	Cac_AMR	Kor_ARC	Esk_ARC	Esk_ARC	Esk_ARC	Kor_ARC	Kor_ARC		7
rs148623365	10	11	1	0	CHR2	98931255	rs148623365	G	A	104	0	1	0	0	PUR	PUR	PUR	PUR	PUR	PUR	PUR	PUR	CLM	CLM	CLM	PUR	PUR	PUR	PUR	CLM	PUR	CLM	CLM	CLM	PUR	CLM	CLM	CLM	CLM	CLM	PEL	PEL	PEL	PEL	PEL	PEL	PEL	PEL	PEL	PEL	PEL	PEL	PEL	PEL	PEL	PEL	PEL	PEL	PEL	PEL	PEL	PEL	PEL	PEL	PEL	PEL	PEL	PEL	PEL	PEL	PEL	PEL	PEL	PEL	PEL	PEL	PEL	PEL	PEL	PEL	JPT	MXL	MXL	MXL	MXL	MXL	MXL	MXL	MXL	MXL	MXL	MXL	MXL	MXL	MXL	MXL	MXL	MXL	MXL	MXL	MXL	MXL	MXL	MXL	MXL	MXL	ASW		For_SIB	Kor_ARC	Cac_AMR	Cac_AMR	Wic_AMR	Col_AMR	Wic_AMR	Cac_AMR	Kor_ARC	Esk_ARC	Esk_ARC	Esk_ARC	Kor_ARC	Kor_ARC		7
rs185059615	11	11	1	0	CHR2	98974128	rs185059615	G	A	103	0	0	0	0	PUR	PUR	PUR	PUR	PUR	PUR	PUR	PUR	CLM	CLM	CLM	PUR	PUR	PUR	CLM	CLM	PUR	PUR	CLM	CLM	CLM	CLM	CLM	CLM	CLM	CLM	PEL	PEL	PEL	PEL	PEL	PEL	PEL	PEL	PEL	PEL	PEL	PEL	PEL	PEL	PEL	PEL	PEL	PEL	PEL	PEL	PEL	PEL	PEL	PEL	PEL	PEL	PEL	PEL	PEL	PEL	PEL	PEL	PEL	PEL	PEL	PEL	PEL	PEL	PEL	PEL	MXL	MXL	MXL	MXL	MXL	MXL	MXL	MXL	MXL	MXL	MXL	MXL	MXL	MXL	MXL	MXL	MXL	MXL	MXL	MXL	MXL	MXL	MXL	MXL	ASW		For_SIB	Kor_ARC	Cac_AMR	Cac_AMR	Wic_AMR	Col_AMR	Wic_AMR	Cac_AMR	Kor_ARC	Esk_ARC	Esk_ARC	Esk_ARC	Kor_ARC	Kor_ARC		7
rs183002167	11	12	0	0	CHR2	99046415	rs183002167	G	A	102	0	1	0	0	PUR	PUR	PUR	CLM	CLM	CLM	PUR	CLM	CLM	CLM	CLM	CLM	CLM	CLM	CLM	CLM	CLM	CLM	CLM	CLM	CLM	PEL	PEL	PEL	PEL	PEL	PEL	PEL	PEL	PEL	PEL	PEL	PEL	PEL	PEL	PEL	PEL	PEL	PEL	PEL	PEL	PEL	PEL	PEL	PEL	PEL	PEL	PEL	PEL	PEL	PEL	PEL	PEL	PEL	PEL	PEL	PEL	PEL	PEL	PEL	PEL	PEL	PEL	PEL	PEL	PEL	JPT	MXL	MXL	MXL	MXL	MXL	MXL	MXL	MXL	MXL	MXL	MXL	MXL	MXL	MXL	MXL	MXL	MXL	MXL	MXL	MXL	MXL	ASW		Cac_AMR	Cac_AMR	Cac_AMR	Wic_AMR	Col_AMR	Wic_AMR	Cac_AMR	Bur_SIB		7
rs188090087	11	12	0	0	CHR2	99183600	rs188090087	G	A	102	0	0	0	0	PUR	PUR	PUR	CLM	CLM	CLM	PUR	CLM	CLM	CLM	CLM	CLM	CLM	CLM	CLM	CLM	CLM	CLM	CLM	CLM	PEL	PEL	PEL	PEL	PEL	PEL	PEL	PEL	PEL	PEL	PEL	PEL	PEL	PEL	PEL	PEL	PEL	PEL	PEL	PEL	PEL	PEL	PEL	PEL	PEL	PEL	PEL	PEL	PEL	PEL	PEL	PEL	PEL	PEL	PEL	PEL	PEL	PEL	PEL	PEL	PEL	PEL	PEL	PEL	PEL	PEL	MXL	MXL	MXL	MXL	MXL	MXL	MXL	MXL	MXL	MXL	MXL	MXL	MXL	MXL	MXL	MXL	MXL	MXL	MXL	MXL	MXL	ASW		Cac_AMR	Cac_AMR	Cac_AMR	Wic_AMR	Col_AMR	Wic_AMR	Cac_AMR	Bur_SIB		7
rs189121576	11	10	0	0	CHR2	99313729	rs189121576	T	A	103	0	1	0	1	PUR	PUR	PUR	PUR	CLM	CLM	PUR	CLM	CLM	CLM	CLM	CLM	CLM	CLM	CLM	CLM	CLM	CLM	PEL	PEL	PEL	PEL	PEL	PEL	PEL	PEL	PEL	PEL	PEL	PEL	PEL	PEL	PEL	PEL	PEL	PEL	PEL	PEL	PEL	PEL	PEL	PEL	PEL	PEL	PEL	PEL	PEL	PEL	PEL	PEL	CDX	PEL	PEL	PEL	PEL	PEL	PEL	PEL	PEL	PEL	PEL	PEL	PEL	PEL	PEL	PEL	BEB	MXL	MXL	MXL	MXL	MXL	MXL	MXL	MXL	MXL	MXL	MXL	MXL	MXL	MXL	MXL	MXL	MXL	MXL	MXL	MXL	MXL	MXL	ASW		Cac_AMR	Cac_AMR	Cac_AMR	Wic_AMR	Col_AMR	Cac_AMR		6
rs139754819	10	12	0	0	CHR2	99662341	rs139754819	C	T	98	1	0	0	0	FIN	PUR	PUR	PUR	CLM	CLM	CLM	PUR	CLM	CLM	CLM	CLM	CLM	CLM	CLM	CLM	CLM	CLM	CLM	CLM	CLM	PEL	PEL	PEL	PEL	PEL	PEL	PEL	PEL	PEL	PEL	PEL	PEL	PEL	PEL	PEL	PEL	PEL	PEL	PEL	PEL	PEL	PEL	PEL	PEL	PEL	PEL	PEL	PEL	PEL	PEL	PEL	PEL	PEL	PEL	PEL	PEL	PEL	PEL	PEL	PEL	PEL	MXL	MXL	MXL	MXL	MXL	MXL	MXL	MXL	MXL	MXL	MXL	MXL	MXL	MXL	MXL	MXL	MXL	MXL	MXL	MXL	MXL	MXL	MXL	MXL	MXL	ASW		For_SIB	Tun_SIB	Nga_SIB	Kha_SIB	Cac_AMR	Wic_AMR	Col_AMR	Col_AMR	Cac_AMR		5
rs143630727	3	3	2	0	CHR2	99764976	rs143630727	T	C	73	0	0	0	0	PUR	PUR	PUR	PUR	PUR	PUR	PUR	PUR	CLM	CLM	PUR	PUR	PUR	PUR	PUR	PUR	PUR	PUR	PUR	CLM	CLM	CLM	CLM	PUR	PUR	PUR	CLM	CLM	CLM	CLM	PEL	PEL	PEL	PEL	PEL	PEL	PEL	PEL	PEL	PEL	PEL	PEL	PEL	PEL	PEL	PEL	PEL	PEL	PEL	PEL	PEL	PEL	PEL	PEL	PEL	MXL	MXL	MXL	MXL	MXL	MXL	MXL	MXL	MXL	MXL	MXL	MXL	MXL	MXL		Cac_AMR	Cac_AMR	Wic_AMR	Col_AMR	Col_AMR	Esk_ARC	Esk_ARC	Esk_ARC		5
rs191394331	3	3	2	0	CHR2	99771970	rs191394331	C	A	73	0	0	0	0	PUR	PUR	PUR	PUR	PUR	PUR	PUR	PUR	CLM	CLM	PUR	PUR	PUR	PUR	PUR	PUR	PUR	PUR	PUR	CLM	CLM	CLM	CLM	PUR	PUR	PUR	CLM	CLM	CLM	CLM	PEL	PEL	PEL	PEL	PEL	PEL	PEL	PEL	PEL	PEL	PEL	PEL	PEL	PEL	PEL	PEL	PEL	PEL	PEL	PEL	PEL	PEL	PEL	PEL	PEL	MXL	MXL	MXL	MXL	MXL	MXL	MXL	MXL	MXL	MXL	MXL	MXL	MXL	MXL		Cac_AMR	Cac_AMR	Wic_AMR	Col_AMR	Col_AMR	Esk_ARC	Esk_ARC	Esk_ARC		5
rs183756725	3	3	2	0	CHR2	99793870	rs183756725	T	A	72	0	0	0	0	PUR	PUR	PUR	PUR	PUR	PUR	PUR	PUR	CLM	CLM	PUR	PUR	PUR	PUR	PUR	PUR	PUR	PUR	CLM	CLM	CLM	CLM	PUR	PUR	PUR	CLM	CLM	CLM	CLM	PEL	PEL	PEL	PEL	PEL	PEL	PEL	PEL	PEL	PEL	PEL	PEL	PEL	PEL	PEL	PEL	PEL	PEL	PEL	PEL	PEL	PEL	PEL	PEL	PEL	MXL	MXL	MXL	MXL	MXL	MXL	MXL	MXL	MXL	MXL	MXL	MXL	MXL	MXL		Cac_AMR	Cac_AMR	Wic_AMR	Col_AMR	Col_AMR	Igo_OCE	Esk_ARC	Esk_ARC	Esk_ARC		5
rs180742560	3	3	0	0	CHR2	100302417	rs180742560	G	T	70	0	0	0	0	PUR	PUR	PUR	PUR	PUR	PUR	CLM	PUR	PUR	PUR	CLM	PUR	CLM	CLM	CLM	CLM	PUR	PUR	CLM	CLM	CLM	CLM	PEL	PEL	PEL	PEL	PEL	PEL	PEL	PEL	PEL	PEL	PEL	PEL	PEL	PEL	PEL	PEL	PEL	PEL	PEL	PEL	PEL	PEL	PEL	PEL	PEL	PEL	PEL	PEL	PEL	PEL	PEL	MXL	MXL	MXL	MXL	MXL	MXL	MXL	MXL	MXL	MXL	MXL	MXL		Cac_AMR	Wic_AMR	Col_AMR	Col_AMR	Esk_ARC	Esk_ARC	Esk_ARC		4
rs191780249	12	9	1	0	CHR2	100860672	rs191780249	C	G	86	0	0	0	0	PUR	PUR	PUR	CLM	CLM	CLM	CLM	PUR	CLM	CLM	PUR	CLM	CLM	CLM	CLM	CLM	CLM	CLM	CLM	CLM	CLM	CLM	PEL	PEL	PEL	PEL	PEL	PEL	PEL	PEL	PEL	PEL	PEL	PEL	PEL	PEL	PEL	PEL	PEL	PEL	PEL	PEL	PEL	PEL	PEL	PEL	PEL	PEL	PEL	PEL	PEL	PEL	PEL	PEL	PEL	PEL	PEL	PEL	PEL	MXL	MXL	MXL	MXL	MXL	MXL	MXL	MXL	MXL	MXL	MXL	MXL	MXL	MXL	MXL	MXL	MXL	MXL	MXL	MXL	MXL	ASW		Nga_SIB	Cac_AMR	Cac_AMR	Cac_AMR	Wic_AMR	Wic_AMR	Col_AMR	Col_AMR	Wic_AMR	Chu_ARC	Kor_ARC		9
rs140035178	12	14	0	0	CHR2	101020237	rs140035178	C	T	137	0	0	0	1	PUR	PUR	PUR	PUR	PUR	PUR	PUR	PUR	PUR	CLM	CLM	CLM	CLM	PUR	PUR	PUR	PUR	PUR	PUR	CLM	CLM	CLM	PUR	PUR	CLM	CLM	CLM	CLM	CLM	CLM	CLM	PUR	PUR	CLM	CLM	CLM	CLM	CLM	CLM	PEL	PEL	PEL	PEL	PEL	PEL	PEL	PEL	PEL	PEL	PEL	PEL	PEL	PEL	PEL	PEL	PEL	PEL	PEL	PEL	PEL	PEL	PEL	PEL	PEL	PEL	PEL	PEL	PEL	PEL	PEL	PEL	PEL	PEL	PEL	PEL	PEL	PEL	PEL	PEL	PEL	PEL	PEL	PEL	PEL	PEL	PEL	PEL	PEL	PEL	PEL	PEL	PEL	BEB	MXL	MXL	MXL	MXL	MXL	MXL	MXL	MXL	MXL	MXL	MXL	MXL	MXL	MXL	MXL	MXL	MXL	MXL	MXL	MXL	MXL	MXL	MXL	MXL	MXL	MXL	MXL	ASW		Cac_AMR	Cac_AMR	Cac_AMR	Cac_AMR	Wic_AMR	Wic_AMR	Wic_AMR	Col_AMR	Col_AMR	Col_AMR	Wic_AMR	Cac_AMR	Kor_ARC	Kor_ARC		14
rs141861369	7	4	1	0	CHR2	101634382	rs141861369	A	G	65	1	0	0	1	FIN	PUR	PUR	PUR	PUR	PUR	PUR	PUR	PUR	PUR	CLM	CLM	CLM	PUR	PUR	CLM	CLM	CLM	PEL	PEL	PEL	PEL	PEL	PEL	PEL	PEL	PEL	PEL	PEL	PEL	PEL	PEL	PEL	PEL	PEL	PEL	PEL	PEL	PEL	PEL	PEL	PEL	PEL	PEL	BEB	MXL	MXL	MXL	MXL	MXL	MXL	MXL	MXL	MXL	MXL	MXL	MXL	MXL	MXL	MXL	MXL	MXL	MXL	ASW		Sel_SIB	Chu_ARC	Cac_AMR	Cac_AMR	Wic_AMR	Wic_AMR	Esk_ARC		5
rs150239130	7	4	1	0	CHR2	101635396	rs150239130	G	C	64	1	0	0	1	FIN	PUR	PUR	PUR	PUR	PUR	PUR	PUR	PUR	PUR	CLM	CLM	CLM	PUR	PUR	CLM	CLM	CLM	PEL	PEL	PEL	PEL	PEL	PEL	PEL	PEL	PEL	PEL	PEL	PEL	PEL	PEL	PEL	PEL	PEL	PEL	PEL	PEL	PEL	PEL	PEL	PEL	PEL	PEL	BEB	MXL	MXL	MXL	MXL	MXL	MXL	MXL	MXL	MXL	MXL	MXL	MXL	MXL	MXL	MXL	MXL	MXL	ASW		Sel_SIB	Chu_ARC	Cac_AMR	Cac_AMR	Wic_AMR	Wic_AMR	Esk_ARC		5
rs141244628	6	4	1	0	CHR2	101710369	rs141244628	C	T	64	1	0	0	1	FIN	PUR	PUR	PUR	PUR	PUR	PUR	PUR	PUR	CLM	CLM	CLM	PUR	PUR	CLM	CLM	CLM	PEL	PEL	PEL	PEL	PEL	PEL	PEL	PEL	PEL	PEL	PEL	PEL	PEL	PEL	PEL	PEL	PEL	PEL	PEL	PEL	PEL	PEL	PEL	PEL	PEL	BEB	MXL	MXL	MXL	MXL	MXL	MXL	MXL	MXL	MXL	MXL	MXL	MXL	MXL	MXL	MXL	MXL	MXL	MXL	ASW		Sel_SIB	Cac_AMR	Cac_AMR	Wic_AMR	Wic_AMR	Esk_ARC		5
rs184473881	6	4	1	0	CHR2	101720075	rs184473881	C	T	62	1	0	0	1	FIN	PUR	PUR	PUR	PUR	PUR	PUR	PUR	PUR	CLM	CLM	CLM	PUR	PUR	CLM	CLM	PEL	PEL	PEL	PEL	PEL	PEL	PEL	PEL	PEL	PEL	PEL	PEL	PEL	PEL	PEL	PEL	PEL	PEL	PEL	PEL	PEL	PEL	PEL	PEL	BEB	MXL	MXL	MXL	MXL	MXL	MXL	MXL	MXL	MXL	MXL	MXL	MXL	MXL	MXL	MXL	MXL	MXL	MXL	ASW		Sel_SIB	Cac_AMR	Cac_AMR	Wic_AMR	Wic_AMR	Esk_ARC		5
rs187858442	7	7	4	0	CHR2	101816097	rs187858442	G	T	120	0	1	0	0	PUR	CHS	PUR	PUR	PUR	PUR	PUR	PUR	PUR	PUR	PUR	PUR	CLM	CLM	CLM	CLM	PUR	PUR	CLM	PUR	PUR	PUR	PUR	CLM	CLM	CLM	PUR	CLM	CLM	CLM	CLM	CLM	CLM	CLM	CLM	CLM	PEL	PEL	PEL	PEL	PEL	PEL	PEL	PEL	PEL	PEL	PEL	PEL	PEL	PEL	PEL	PEL	PEL	PEL	PEL	PEL	PEL	PEL	PEL	PEL	PEL	PEL	PEL	PEL	PEL	PEL	PEL	PEL	PEL	PEL	PEL	PEL	PEL	PEL	PEL	PEL	PEL	PEL	PEL	PEL	PEL	PEL	PEL	PEL	MXL	MXL	MXL	MXL	MXL	MXL	MXL	MXL	MXL	MXL	MXL	MXL	MXL	MXL	MXL	MXL	MXL	MXL	MXL	MXL	MXL	ASW		Chu_ARC	Cac_AMR	Wic_AMR	Wic_AMR	Col_AMR	Col_AMR	Col_AMR	Wic_AMR	Cac_AMR	Esk_ARC	Esk_ARC	Esk_ARC	Chu_ARC	Chu_ARC	Kor_ARC		11
rs191659802	4	14	1	0	CHR2	102159048	rs191659802	T	A	102	0	0	0	0	PUR	PUR	PUR	PUR	PUR	PUR	PUR	PUR	PUR	PUR	PUR	CLM	CLM	PUR	PUR	PUR	PUR	PUR	PUR	PUR	PUR	CLM	PUR	PUR	PUR	PUR	CLM	CLM	PUR	PUR	CLM	CLM	CLM	CLM	CLM	CLM	PEL	PEL	PEL	PEL	PEL	PEL	PEL	PEL	PEL	PEL	PEL	PEL	PEL	PEL	PEL	PEL	PEL	PEL	PEL	PEL	PEL	PEL	PEL	PEL	PEL	PEL	PEL	PEL	PEL	PEL	PEL	PEL	PEL	PEL	PEL	PEL	PEL	PEL	MXL	MXL	MXL	MXL	MXL	MXL	MXL	MXL	MXL	MXL	MXL	MXL	MXL	MXL	MXL	MXL	MXL	MXL	MXL	MXL	ASW	ASW		Sel_SIB	Cac_AMR	Cac_AMR	Wic_AMR	Col_AMR	Col_AMR	Col_AMR	Wic_AMR		7
rs147853952	5	14	1	0	CHR2	102162283	rs147853952	G	A	106	0	0	0	0	PUR	PUR	PUR	PUR	PUR	PUR	PUR	PUR	PUR	PUR	PUR	PUR	CLM	CLM	CLM	PUR	PUR	PUR	PUR	PUR	PUR	CLM	CLM	PUR	PUR	PUR	PUR	CLM	CLM	CLM	CLM	PUR	PUR	CLM	CLM	CLM	CLM	CLM	CLM	CLM	PEL	PEL	PEL	PEL	PEL	PEL	PEL	PEL	PEL	PEL	PEL	PEL	PEL	PEL	PEL	PEL	PEL	PEL	PEL	PEL	PEL	PEL	PEL	PEL	PEL	PEL	PEL	PEL	PEL	PEL	PEL	PEL	PEL	PEL	PEL	PEL	PEL	PEL	MXL	MXL	MXL	MXL	MXL	MXL	MXL	MXL	MXL	MXL	MXL	MXL	MXL	MXL	MXL	MXL	MXL	MXL	MXL	MXL	MXL	ASW	ASW		Sel_SIB	Cac_AMR	Cac_AMR	Wic_AMR	Col_AMR	Col_AMR	Col_AMR	Wic_AMR		7
rs185171299	4	9	3	0	CHR2	103354639	rs185171299	T	C	70	0	0	0	0	PUR	PUR	PUR	PUR	PUR	CLM	PUR	PUR	PUR	PUR	PUR	PUR	PUR	CLM	CLM	PUR	PUR	CLM	CLM	CLM	CLM	CLM	PEL	PEL	PEL	PEL	PEL	PEL	PEL	PEL	PEL	PEL	PEL	PEL	PEL	PEL	PEL	PEL	PEL	PEL	PEL	PEL	PEL	PEL	PEL	PEL	MXL	MXL	MXL	MXL	MXL	MXL	MXL	MXL	MXL	MXL	MXL	MXL	MXL	MXL	MXL	MXL	MXL	MXL	MXL	ASW		Cac_AMR	Cac_AMR	Col_AMR	Cac_AMR	Esk_ARC	Esk_ARC		4
rs147294130	5	4	3	0	CHR2	108612309	rs147294130	C	A	67	0	0	1	1	PUR	PUR	PUR	PUR	PUR	PUR	PUR	PUR	CLM	PUR	CLM	CLM	CLM	CLM	CLM	CLM	CLM	PEL	PEL	PEL	PEL	PEL	PEL	PEL	PEL	PEL	PEL	PEL	PEL	PEL	PEL	PEL	PEL	PEL	PEL	PEL	PEL	PEL	PEL	PEL	PEL	PEL	PEL	PEL	MSL	MXL	MXL	MXL	MXL	MXL	MXL	MXL	MXL	MXL	MXL	MXL	MXL	MXL	MXL	MXL	MXL	MXL	GIH		Eve_SIB	Cac_AMR	Wic_AMR	Col_AMR	Col_AMR	Wic_AMR	Cac_AMR	Esk_ARC	Esk_ARC	Esk_ARC	Kor_ARC		10
rs12479350	7	5	3	0	CHR2	108638952	rs12479350	G	A	68	0	0	0	1	PUR	PUR	PUR	PUR	PUR	PUR	PUR	PUR	CLM	PUR	CLM	CLM	CLM	CLM	CLM	CLM	PEL	PEL	PEL	PEL	PEL	PEL	PEL	PEL	PEL	PEL	PEL	PEL	PEL	PEL	PEL	PEL	PEL	PEL	PEL	PEL	PEL	PEL	PEL	PEL	PEL	PEL	PEL	PEL	PEL	MXL	MXL	MXL	MXL	MXL	MXL	MXL	MXL	MXL	MXL	MXL	MXL	MXL	MXL	MXL	MXL	MXL	GIH		Eve_SIB	Cac_AMR	Cac_AMR	Wic_AMR	Col_AMR	Col_AMR	Wic_AMR	Cac_AMR	Esk_ARC	Esk_ARC	Esk_ARC	Kor_ARC		11
rs144220335	8	5	3	0	CHR2	108708258	rs144220335	G	A	66	0	0	0	0	PUR	PUR	PUR	PUR	PUR	PUR	PUR	PUR	PUR	CLM	PUR	CLM	CLM	CLM	CLM	CLM	CLM	PEL	PEL	PEL	PEL	PEL	PEL	PEL	PEL	PEL	PEL	PEL	PEL	PEL	PEL	PEL	PEL	PEL	PEL	PEL	PEL	PEL	PEL	PEL	PEL	PEL	PEL	PEL	PEL	MXL	MXL	MXL	MXL	MXL	MXL	MXL	MXL	MXL	MXL	MXL	MXL	MXL	MXL	MXL		Eve_SIB	Cac_AMR	Cac_AMR	Cac_AMR	Wic_AMR	Col_AMR	Col_AMR	Wic_AMR	Cac_AMR	Esk_ARC	Esk_ARC	Esk_ARC	Kor_ARC		11
rs147227525	8	16	0	0	CHR2	109088275	rs147227525	G	A	134	0	0	0	0	PUR	PUR	PUR	PUR	CLM	CLM	CLM	CLM	CLM	PUR	PUR	PUR	PUR	PUR	PUR	CLM	CLM	CLM	PUR	PUR	CLM	CLM	CLM	CLM	CLM	CLM	CLM	CLM	CLM	CLM	CLM	CLM	CLM	CLM	CLM	CLM	CLM	PEL	PEL	PEL	PEL	PEL	PEL	PEL	PEL	PEL	PEL	PEL	PEL	PEL	PEL	PEL	PEL	PEL	PEL	PEL	PEL	PEL	PEL	PEL	PEL	PEL	PEL	PEL	PEL	PEL	PEL	PEL	PEL	PEL	PEL	PEL	PEL	PEL	PEL	PEL	PEL	PEL	PEL	PEL	PEL	PEL	PEL	MXL	MXL	MXL	MXL	MXL	MXL	MXL	MXL	MXL	MXL	MXL	MXL	MXL	MXL	MXL	MXL	MXL	MXL	MXL	MXL	MXL	MXL	MXL	MXL	MXL	MXL	MXL	MXL	MXL	MXL	ASW	ASW		Cac_AMR	Wic_AMR	Wic_AMR	Col_AMR	Col_AMR	Col_AMR	Wic_AMR	Esk_ARC	Esk_ARC		9
rs151259806	8	16	0	0	CHR2	109242166	rs151259806	G	A	126	0	1	0	0	PUR	PUR	PUR	PUR	CLM	CLM	CLM	CLM	CLM	PUR	PUR	PUR	PUR	CLM	CLM	CLM	PUR	CLM	CLM	CLM	CLM	CLM	CLM	CLM	CLM	CLM	CLM	CLM	CLM	CLM	CLM	CLM	CLM	CLM	PEL	PEL	PEL	KHV	PEL	PEL	PEL	PEL	PEL	PEL	PEL	PEL	PEL	PEL	PEL	PEL	PEL	PEL	PEL	PEL	PEL	PEL	PEL	PEL	PEL	PEL	PEL	PEL	PEL	PEL	PEL	PEL	PEL	PEL	PEL	PEL	PEL	PEL	PEL	PEL	PEL	PEL	PEL	PEL	PEL	PEL	MXL	MXL	MXL	MXL	MXL	MXL	MXL	MXL	MXL	MXL	MXL	MXL	MXL	MXL	MXL	MXL	MXL	MXL	MXL	MXL	MXL	MXL	MXL	MXL	MXL	MXL	MXL	MXL	ASW	ASW		Cac_AMR	Wic_AMR	Wic_AMR	Col_AMR	Col_AMR	Col_AMR	Wic_AMR	Esk_ARC	Esk_ARC		9
rs142591376	9	15	0	0	CHR2	109463940	rs142591376	A	C	135	0	0	0	0	PUR	PUR	PUR	PUR	PUR	PUR	PUR	CLM	CLM	CLM	CLM	CLM	PUR	PUR	PUR	PUR	CLM	CLM	CLM	PUR	CLM	CLM	CLM	CLM	CLM	CLM	CLM	CLM	CLM	CLM	CLM	CLM	CLM	CLM	CLM	CLM	CLM	PEL	PEL	PEL	PEL	PEL	PEL	PEL	PEL	PEL	PEL	PEL	PEL	PEL	PEL	PEL	PEL	PEL	PEL	PEL	PEL	PEL	PEL	PEL	PEL	PEL	PEL	PEL	PEL	PEL	PEL	PEL	PEL	PEL	PEL	PEL	PEL	PEL	PEL	PEL	PEL	PEL	PEL	PEL	PEL	PEL	PEL	PEL	PEL	MXL	MXL	MXL	MXL	MXL	MXL	MXL	MXL	MXL	MXL	MXL	MXL	MXL	MXL	MXL	MXL	MXL	MXL	MXL	MXL	MXL	MXL	MXL	MXL	MXL	MXL	MXL	ASW	ASW		Cac_AMR	Cac_AMR	Wic_AMR	Wic_AMR	Wic_AMR	Col_AMR	Col_AMR	Col_AMR	Col_AMR	Wic_AMR	Esk_ARC	Esk_ARC		12
rs150427757	7	9	0	0	CHR2	110075003	rs150427757	C	G	81	0	0	0	0	PUR	PUR	PUR	PUR	PUR	PUR	PUR	CLM	CLM	PUR	PUR	PUR	CLM	CLM	PUR	CLM	CLM	PUR	PUR	PUR	CLM	CLM	PEL	PEL	PEL	PEL	PEL	PEL	PEL	PEL	PEL	PEL	PEL	PEL	PEL	PEL	PEL	PEL	PEL	PEL	PEL	PEL	PEL	PEL	PEL	PEL	PEL	PEL	PEL	PEL	PEL	PEL	PEL	PEL	MXL	MXL	MXL	MXL	MXL	MXL	MXL	MXL	MXL	MXL	MXL	MXL	MXL	MXL	MXL	MXL	MXL	MXL	MXL	MXL	MXL	MXL	ASW		Cac_AMR	Cac_AMR	Cac_AMR	Wic_AMR	Col_AMR	Col_AMR	Col_AMR	Col_AMR	Wic_AMR		10
rs138193337	8	11	3	0	CHR2	110304477	rs138193337	T	G	102	0	0	0	0	PUR	PUR	PUR	PUR	PUR	PUR	PUR	PUR	PUR	PUR	CLM	CLM	CLM	CLM	PUR	PUR	CLM	PUR	CLM	PUR	CLM	CLM	CLM	CLM	PEL	PEL	PEL	PEL	PEL	PEL	PEL	PEL	PEL	PEL	PEL	PEL	PEL	PEL	PEL	PEL	PEL	PEL	PEL	PEL	PEL	PEL	PEL	PEL	PEL	PEL	PEL	PEL	PEL	PEL	PEL	PEL	PEL	PEL	PEL	PEL	PEL	PEL	PEL	PEL	PEL	MXL	MXL	MXL	MXL	MXL	MXL	MXL	MXL	MXL	MXL	MXL	MXL	MXL	MXL	MXL	MXL	MXL	MXL	MXL	MXL	MXL	MXL	ASW		Cac_AMR	Cac_AMR	Cac_AMR	Cac_AMR	Wic_AMR	Col_AMR	Col_AMR	Col_AMR	Col_AMR	Wic_AMR	Kor_ARC	Esk_ARC		13
rs186512283	3	8	1	0	CHR2	112428657	rs186512283	A	G	70	0	0	0	1	PUR	PUR	PUR	PUR	PUR	PUR	CLM	PUR	PUR	CLM	PUR	PUR	CLM	CLM	CLM	PUR	CLM	CLM	CLM	CLM	PEL	PEL	PEL	PEL	PEL	PEL	PEL	PEL	PEL	PEL	PEL	PEL	PEL	PEL	PEL	PEL	PEL	PEL	PEL	PEL	PEL	PEL	PEL	BEB	MXL	MXL	MXL	MXL	MXL	MXL	MXL	MXL	MXL	MXL	MXL	MXL	MXL	MXL	MXL	MXL	ASW	ASW		Rus_CAS	Wic_AMR	Wic_AMR	Wic_AMR	Col_AMR	Col_AMR	Cac_AMR		6
rs144640768	7	7	0	0	CHR2	115952634	rs144640768	C	T	85	0	1	0	0	PUR	PUR	PUR	PUR	PUR	PUR	PUR	PUR	PUR	PUR	PUR	PUR	CLM	CLM	PUR	PUR	PUR	CLM	CLM	CLM	CLM	PUR	CLM	CLM	CLM	PUR	PUR	PUR	PUR	PUR	CLM	CLM	CLM	CLM	CLM	CLM	PEL	PEL	PEL	PEL	PEL	PEL	PEL	PEL	PEL	PEL	PEL	PEL	KHV	PEL	PEL	PEL	PEL	PEL	PEL	PEL	PEL	PEL	PEL	PEL	PEL	PEL	PEL	PEL	PEL	MXL	MXL	MXL	MXL	MXL	MXL	MXL	MXL	MXL	MXL	MXL	MXL	MXL	MXL		Cac_AMR	Cac_AMR	Wic_AMR	Wic_AMR	Wic_AMR	Cac_AMR	Man_SIB		8
rs141090844	6	8	0	0	CHR2	116175162	rs141090844	C	T	96	1	1	0	0	FIN	PUR	PUR	PUR	PUR	PUR	PUR	PUR	PUR	PUR	PUR	PUR	PUR	PUR	PUR	CLM	CLM	PUR	PUR	PUR	PUR	PUR	PUR	PUR	CLM	CLM	CLM	CLM	PUR	PUR	CLM	CLM	CLM	PUR	PUR	PUR	PUR	PUR	CLM	CLM	CLM	CLM	CLM	PEL	PEL	PEL	PEL	PEL	PEL	PEL	PEL	PEL	PEL	PEL	PEL	PEL	PEL	PEL	PEL	PEL	PEL	PEL	PEL	PEL	PEL	PEL	PEL	PEL	PEL	PEL	PEL	PEL	CHB	MXL	MXL	MXL	MXL	MXL	MXL	MXL	MXL	MXL	MXL	MXL	MXL	MXL	MXL	MXL		Cac_AMR	Cac_AMR	Wic_AMR	Wic_AMR	Wic_AMR	Cac_AMR		7
rs150501724	4	7	1	0	CHR2	116521303	rs150501724	A	G	95	1	0	0	0	FIN	PUR	PUR	PUR	PUR	PUR	PUR	PUR	PUR	PUR	PUR	PUR	PUR	CLM	CLM	PUR	PUR	PUR	PUR	CLM	CLM	PUR	CLM	CLM	CLM	CLM	CLM	CLM	PUR	PUR	PUR	PUR	PUR	CLM	CLM	CLM	CLM	CLM	CLM	CLM	PEL	PEL	PEL	PEL	PEL	PEL	PEL	PEL	PEL	PEL	PEL	PEL	PEL	PEL	PEL	PEL	PEL	PEL	PEL	PEL	PEL	PEL	PEL	PEL	PEL	PEL	PEL	PEL	PEL	PEL	PEL	PEL	PEL	PEL	MXL	MXL	MXL	MXL	MXL	MXL	MXL	MXL	MXL	MXL	MXL	MXL	MXL	ASW	ASW		Cac_AMR	Cac_AMR	Wic_AMR	Wic_AMR	Col_AMR	Wic_AMR	Kor_ARC	Kor_ARC		7
rs150900469	8	3	0	0	CHR2	116977340	rs150900469	C	A	70	0	0	0	0	PUR	PUR	PUR	PUR	PUR	PUR	PUR	PUR	PUR	PUR	PUR	PUR	PUR	PUR	CLM	CLM	PUR	CLM	CLM	CLM	PUR	PUR	PUR	CLM	CLM	CLM	CLM	CLM	CLM	PEL	PEL	PEL	PEL	PEL	PEL	PEL	PEL	PEL	PEL	PEL	PEL	PEL	PEL	PEL	PEL	PEL	PEL	PEL	PEL	PEL	PEL	PEL	PEL	PEL	PEL	MXL	MXL	MXL	MXL	MXL	MXL	MXL	MXL	ASW	ASW		Cac_AMR	Wic_AMR	Col_AMR	Wic_AMR	Cac_AMR		6
rs183712406	8	3	0	0	CHR2	116988484	rs183712406	C	T	71	0	0	0	0	PUR	PUR	PUR	PUR	PUR	PUR	PUR	PUR	PUR	PUR	PUR	PUR	PUR	PUR	CLM	CLM	PUR	CLM	CLM	CLM	PUR	PUR	PUR	CLM	CLM	CLM	CLM	CLM	CLM	PEL	PEL	PEL	PEL	PEL	PEL	PEL	PEL	PEL	PEL	PEL	PEL	PEL	PEL	PEL	PEL	PEL	PEL	PEL	PEL	PEL	PEL	PEL	PEL	PEL	PEL	MXL	MXL	MXL	MXL	MXL	MXL	MXL	MXL	MXL	ASW	ASW		Cac_AMR	Wic_AMR	Col_AMR	Wic_AMR	Cac_AMR		6
rs145195723	5	10	2	0	CHR2	121470986	rs145195723	T	C	86	0	0	0	0	PUR	PUR	PUR	PUR	PUR	PUR	PUR	PUR	CLM	CLM	PUR	PUR	PUR	CLM	CLM	CLM	CLM	CLM	CLM	CLM	PUR	PUR	PUR	CLM	PEL	PEL	PEL	PEL	PEL	PEL	PEL	PEL	PEL	PEL	PEL	PEL	PEL	PEL	PEL	PEL	PEL	PEL	PEL	PEL	PEL	PEL	PEL	PEL	PEL	PEL	PEL	PEL	PEL	PEL	PEL	ASW	MXL	MXL	MXL	MXL	MXL	MXL	MXL	MXL	MXL	MXL	MXL	MXL	MXL	MXL	MXL	MXL	MXL	MXL	MXL	MXL	MXL	ASW		Chu_ARC	Cac_AMR	Cac_AMR	Wic_AMR	Wic_AMR	Col_AMR	Wic_AMR	Esk_ARC	Esk_ARC	Esk_ARC		7
rs143953899	5	10	2	0	CHR2	121482370	rs143953899	A	T	86	0	0	0	0	PUR	PUR	PUR	PUR	PUR	PUR	PUR	PUR	CLM	CLM	PUR	PUR	PUR	CLM	CLM	CLM	CLM	CLM	CLM	CLM	PUR	PUR	PUR	CLM	PEL	PEL	PEL	PEL	PEL	PEL	PEL	PEL	PEL	PEL	PEL	PEL	PEL	PEL	PEL	PEL	PEL	PEL	PEL	PEL	PEL	PEL	PEL	PEL	PEL	PEL	PEL	PEL	PEL	PEL	PEL	ASW	MXL	MXL	MXL	MXL	MXL	MXL	MXL	MXL	MXL	MXL	MXL	MXL	MXL	MXL	MXL	MXL	MXL	MXL	MXL	MXL	MXL	ASW		Chu_ARC	Cac_AMR	Cac_AMR	Wic_AMR	Wic_AMR	Col_AMR	Wic_AMR	Esk_ARC	Esk_ARC	Esk_ARC		7
rs185864935	6	8	2	0	CHR2	128412623	rs185864935	G	A	72	0	0	0	0	PUR	PUR	PUR	PUR	PUR	CLM	PUR	CLM	CLM	CLM	CLM	CLM	CLM	PUR	PUR	PUR	PUR	CLM	CLM	CLM	PEL	PEL	PEL	PEL	PEL	PEL	PEL	PEL	PEL	PEL	PEL	PEL	PEL	PEL	PEL	PEL	PEL	PEL	PEL	PEL	PEL	PEL	PEL	PEL	PEL	PEL	MXL	MXL	MXL	MXL	MXL	MXL	MXL	MXL	MXL	MXL	MXL	MXL	MXL	MXL	MXL	MXL	MXL	MXL	ASW		Uyg_CAS	Wic_AMR	Wic_AMR	Cac_AMR	Esk_ARC	Kor_ARC	Kor_ARC		4
rs187918021	4	6	1	0	CHR2	140278245	rs187918021	G	A	65	0	0	0	0	PUR	PUR	PUR	PUR	PUR	PUR	CLM	CLM	CLM	PUR	PUR	CLM	CLM	CLM	CLM	CLM	CLM	CLM	CLM	PUR	CLM	CLM	CLM	CLM	CLM	CLM	PEL	PEL	PEL	PEL	PEL	PEL	PEL	PEL	PEL	PEL	PEL	PEL	PEL	PEL	PEL	PEL	PEL	PEL	PEL	PEL	PEL	PEL	PEL	PEL	PEL	PEL	PEL	MXL	MXL	MXL	MXL	MXL	MXL	MXL	MXL		Cac_AMR	Wic_AMR	Wic_AMR		4
rs150419329	8	9	0	0	CHR2	142374941	rs150419329	A	G	80	0	1	0	0	PUR	PUR	PUR	PUR	PUR	CLM	CLM	CLM	CLM	PUR	CLM	CLM	CLM	CLM	CLM	CLM	CLM	CLM	CLM	PUR	PUR	CLM	CLM	CLM	CLM	CLM	CLM	CLM	CLM	CLM	CLM	PEL	PEL	PEL	PEL	PEL	PEL	PEL	PEL	PEL	PEL	PEL	PEL	PEL	PEL	PEL	PEL	PEL	PEL	PEL	PEL	PEL	PEL	PEL	PEL	PEL	PEL	PEL	CHB	MXL	MXL	MXL	MXL	MXL	MXL	MXL	MXL	MXL	MXL	MXL	MXL	MXL	MXL	MXL	MXL		Eve_SIB	Kyr_CAS	Cac_AMR	Wic_AMR	Wic_AMR	Wic_AMR	Col_AMR	Esk_ARC	Chu_ARC		8
rs146244998	7	15	3	0	CHR2	143969632	rs146244998	G	A	128	0	0	0	1	PUR	PUR	PUR	PUR	PUR	PUR	PUR	PUR	PUR	CLM	PUR	PUR	PUR	PUR	PUR	PUR	CLM	CLM	CLM	CLM	PUR	CLM	CLM	CLM	CLM	CLM	CLM	CLM	CLM	PUR	PUR	PUR	PUR	PUR	PUR	PUR	CLM	CLM	CLM	CLM	CLM	CLM	CLM	CLM	CLM	CLM	PEL	PEL	PEL	PJL	PEL	PEL	PEL	PEL	PEL	PEL	PEL	PEL	PEL	PEL	PEL	PEL	PEL	PEL	PEL	PEL	PEL	PEL	PEL	PEL	PEL	PEL	PEL	PEL	PEL	PEL	PEL	PEL	PEL	PEL	MXL	MXL	MXL	MXL	MXL	MXL	MXL	MXL	MXL	MXL	MXL	MXL	MXL	MXL	MXL	MXL	MXL	MXL	MXL	MXL	MXL	MXL	MXL	MXL	MXL	MXL	MXL	MXL	MXL	MXL	MXL	MXL	MXL	MXL		Chu_ARC	Yag_CAS	Cac_AMR	Cac_AMR	Cac_AMR	Wic_AMR	Wic_AMR	Wic_AMR	Col_AMR	Col_AMR	Col_AMR	Wic_AMR	Cac_AMR	Kor_ARC	Esk_ARC	Esk_ARC	Kor_ARC		14
rs148261471	8	15	0	0	CHR2	144190705	rs148261471	A	G	123	0	0	0	0	PUR	PUR	PUR	PUR	PUR	PUR	PUR	PUR	CLM	CLM	CLM	CLM	PUR	PUR	PUR	PUR	PUR	PUR	PUR	CLM	CLM	CLM	CLM	PUR	CLM	CLM	CLM	CLM	CLM	CLM	CLM	CLM	PUR	PUR	PUR	PUR	PUR	PUR	PUR	CLM	CLM	CLM	CLM	CLM	CLM	CLM	CLM	CLM	PEL	PEL	PEL	PEL	PEL	PEL	PEL	PEL	PEL	PEL	PEL	PEL	PEL	PEL	PEL	PEL	PEL	PEL	PEL	PEL	PEL	PEL	PEL	PEL	PEL	PEL	PEL	PEL	PEL	PEL	PEL	MXL	MXL	MXL	MXL	MXL	MXL	MXL	MXL	MXL	MXL	MXL	MXL	MXL	MXL	MXL	MXL	MXL	MXL	MXL	MXL	MXL	MXL	MXL	MXL	MXL	MXL	MXL	MXL	MXL	MXL	MXL	MXL		Cac_AMR	Cac_AMR	Wic_AMR	Wic_AMR	Wic_AMR	Col_AMR	Col_AMR	Col_AMR	Wic_AMR	Cac_AMR	Esk_ARC		13
rs12473384	5	10	2	0	CHR2	145198195	rs12473384	T	C	75	0	0	0	0	PUR	PUR	CLM	CLM	CLM	PUR	PUR	PUR	CLM	CLM	CLM	CLM	CLM	CLM	CLM	CLM	CLM	PEL	PEL	PEL	PEL	PEL	PEL	PEL	PEL	PEL	PEL	PEL	PEL	PEL	PEL	PEL	PEL	PEL	PEL	PEL	PEL	PEL	PEL	PEL	PEL	PEL	PEL	PEL	PEL	PEL	PEL	PEL	PEL	PEL	PEL	PEL	PEL	PEL	MXL	MXL	MXL	MXL	MXL	MXL	MXL	MXL	MXL	MXL	MXL	MXL	MXL	MXL	MXL	MXL	MXL	ASW	ASW		Cac_AMR	Cac_AMR	Cac_AMR	Wic_AMR	Col_AMR	Col_AMR	Cac_AMR		9
rs144356544	4	4	0	0	CHR2	145385884	rs144356544	G	A	68	0	0	0	0	PUR	PUR	PUR	PUR	PUR	PUR	PUR	PUR	PUR	CLM	CLM	CLM	CLM	PUR	PUR	CLM	CLM	CLM	CLM	PEL	PEL	PEL	PEL	PEL	PEL	PEL	PEL	PEL	PEL	PEL	PEL	PEL	PEL	PEL	PEL	PEL	PEL	PEL	PEL	PEL	PEL	PEL	PEL	PEL	PEL	PEL	PEL	PEL	PEL	PEL	PEL	PEL	MXL	MXL	MXL	MXL	MXL	MXL	MXL	MXL		Cac_AMR	Wic_AMR	Wic_AMR	Col_AMR	Col_AMR	Wic_AMR	Cac_AMR		9
rs145978829	6	10	0	0	CHR2	151825075	rs145978829	T	C	127	1	0	0	0	PUR	PUR	PUR	PUR	PUR	PUR	PUR	PUR	PUR	PUR	CLM	CLM	CLM	CLM	PUR	PUR	PUR	PUR	PUR	PUR	CLM	CLM	CLM	CLM	CLM	CLM	PUR	CLM	CLM	CLM	CLM	CLM	CLM	CLM	CLM	CLM	CLM	CLM	PUR	PUR	PUR	PUR	CLM	CLM	CLM	CLM	CLM	CLM	CLM	CLM	PEL	PEL	PEL	PEL	PEL	PEL	PEL	PEL	PEL	PEL	PEL	PEL	PEL	PEL	PEL	PEL	PEL	PEL	PEL	PEL	PEL	PEL	PEL	PEL	PEL	PEL	PEL	PEL	PEL	PEL	PEL	PEL	PEL	PEL	PEL	PEL	PEL	PEL	MXL	MXL	MXL	MXL	MXL	MXL	MXL	MXL	MXL	MXL	MXL	MXL	MXL	MXL	MXL	MXL	MXL	MXL	MXL	MXL	MXL	MXL	MXL	MXL	MXL	ASW	TSI		Cac_AMR	Cac_AMR	Cac_AMR	Wic_AMR	Wic_AMR	Wic_AMR	Col_AMR	Col_AMR	Col_AMR	Wic_AMR		14
rs140200740	7	10	0	0	CHR2	152074091	rs140200740	C	T	100	0	0	0	0	PUR	PUR	PUR	PUR	PUR	PUR	PUR	PUR	PUR	PUR	PUR	CLM	CLM	CLM	CLM	CLM	PUR	PUR	PUR	PUR	PUR	CLM	CLM	CLM	CLM	PUR	CLM	CLM	CLM	CLM	CLM	CLM	CLM	CLM	CLM	CLM	PUR	PUR	CLM	CLM	CLM	CLM	CLM	CLM	CLM	CLM	CLM	PEL	PEL	PEL	PEL	PEL	PEL	PEL	PEL	PEL	PEL	PEL	PEL	PEL	PEL	PEL	PEL	PEL	PEL	PEL	PEL	PEL	PEL	PEL	PEL	PEL	PEL	PEL	PEL	PEL	MXL	MXL	MXL	MXL	MXL	MXL	MXL	MXL	MXL	MXL	MXL	MXL	MXL	MXL	MXL	MXL	MXL		Cac_AMR	Cac_AMR	Wic_AMR	Wic_AMR	Wic_AMR	Wic_AMR		9
rs149993053	10	11	0	0	CHR2	152114081	rs149993053	C	T	128	0	0	0	0	PUR	PUR	PUR	PUR	PUR	PUR	PUR	PUR	PUR	PUR	PUR	CLM	CLM	CLM	CLM	CLM	PUR	PUR	PUR	PUR	PUR	PUR	CLM	CLM	CLM	CLM	CLM	CLM	PUR	CLM	CLM	CLM	CLM	CLM	CLM	CLM	CLM	CLM	CLM	CLM	CLM	CLM	PUR	PUR	PUR	PUR	CLM	CLM	CLM	CLM	CLM	CLM	CLM	CLM	CLM	CLM	PEL	PEL	PEL	PEL	PEL	PEL	PEL	PEL	PEL	PEL	PEL	PEL	PEL	PEL	PEL	PEL	PEL	PEL	PEL	PEL	PEL	PEL	PEL	PEL	PEL	PEL	PEL	PEL	PEL	PEL	PEL	PEL	PEL	PEL	PEL	PEL	MXL	MXL	MXL	MXL	MXL	MXL	MXL	MXL	MXL	MXL	MXL	MXL	MXL	MXL	MXL	MXL	MXL	MXL	MXL	MXL	MXL	MXL	MXL	MXL	MXL	MXL		Cac_AMR	Cac_AMR	Wic_AMR	Wic_AMR	Wic_AMR	Col_AMR	Wic_AMR	Esk_ARC		10
rs190177547	13	11	0	0	CHR2	152859584	rs190177547	A	G	123	0	0	0	0	PUR	PUR	PUR	PUR	PUR	PUR	PUR	PUR	PUR	PUR	PUR	PUR	PUR	PUR	PUR	PUR	CLM	CLM	CLM	CLM	CLM	PUR	PUR	PUR	PUR	PUR	PUR	CLM	CLM	CLM	PUR	CLM	CLM	CLM	CLM	CLM	CLM	CLM	CLM	CLM	CLM	CLM	CLM	CLM	PUR	PUR	PUR	PUR	PUR	PUR	CLM	CLM	CLM	CLM	CLM	CLM	CLM	CLM	CLM	CLM	CLM	PEL	PEL	PEL	PEL	PEL	PEL	PEL	PEL	PEL	PEL	PEL	PEL	PEL	PEL	PEL	PEL	PEL	PEL	PEL	PEL	PEL	PEL	PEL	PEL	PEL	PEL	PEL	MXL	MXL	MXL	MXL	MXL	MXL	MXL	MXL	MXL	MXL	MXL	MXL	MXL	MXL	MXL	MXL	MXL	MXL	MXL	MXL	MXL	MXL	MXL	MXL		Cac_AMR	Cac_AMR	Wic_AMR	Wic_AMR	Wic_AMR	Col_AMR	Col_AMR	Col_AMR	Wic_AMR	Cac_AMR	Esk_ARC	Sho_SIB		14
rs183128299	9	8	0	0	CHR2	152919217	rs183128299	T	A	87	0	0	0	0	PUR	PUR	PUR	PUR	PUR	PUR	PUR	PUR	PUR	PUR	PUR	CLM	CLM	CLM	CLM	PUR	PUR	CLM	CLM	CLM	PUR	CLM	CLM	CLM	CLM	CLM	CLM	CLM	CLM	CLM	CLM	CLM	PUR	PUR	PUR	CLM	CLM	CLM	CLM	CLM	CLM	CLM	CLM	CLM	PEL	PEL	PEL	PEL	PEL	PEL	PEL	PEL	PEL	PEL	PEL	PEL	PEL	PEL	PEL	PEL	PEL	PEL	PEL	PEL	PEL	PEL	MXL	MXL	MXL	MXL	MXL	MXL	MXL	MXL	MXL	MXL	MXL	MXL	MXL	MXL	MXL	MXL	MXL	MXL		Cac_AMR	Cac_AMR	Wic_AMR	Wic_AMR	Wic_AMR	Col_AMR	Col_AMR	Wic_AMR	Cac_AMR		11
rs180995301	8	4	0	0	CHR2	152927980	rs180995301	G	C	81	0	0	0	0	PUR	PUR	PUR	PUR	PUR	PUR	PUR	PUR	PUR	PUR	CLM	CLM	CLM	CLM	PUR	PUR	CLM	CLM	CLM	PUR	CLM	CLM	CLM	CLM	CLM	CLM	CLM	CLM	CLM	CLM	PUR	PUR	PUR	CLM	CLM	CLM	CLM	CLM	CLM	CLM	PEL	PEL	PEL	PEL	PEL	PEL	PEL	PEL	PEL	PEL	PEL	PEL	PEL	PEL	PEL	PEL	PEL	PEL	PEL	PEL	PEL	PEL	MXL	MXL	MXL	MXL	MXL	MXL	MXL	MXL	MXL	MXL	MXL	MXL	MXL	MXL	MXL	MXL		Cac_AMR	Cac_AMR	Wic_AMR	Wic_AMR	Wic_AMR	Col_AMR	Wic_AMR		9
rs183833268	7	6	0	0	CHR2	153637624	rs183833268	T	C	93	0	0	0	0	PUR	PUR	PUR	PUR	PUR	PUR	CLM	CLM	PUR	PUR	PUR	PUR	CLM	CLM	CLM	CLM	CLM	CLM	CLM	CLM	CLM	CLM	CLM	CLM	CLM	PUR	PUR	PUR	PUR	PUR	CLM	CLM	CLM	CLM	CLM	PEL	PEL	PEL	PEL	PEL	PEL	PEL	PEL	PEL	PEL	PEL	PEL	PEL	PEL	PEL	PEL	PEL	PEL	PEL	PEL	PEL	PEL	PEL	PEL	PEL	PEL	PEL	PEL	PEL	PEL	PEL	PEL	ASW	MXL	MXL	MXL	MXL	MXL	MXL	MXL	MXL	MXL	MXL	MXL	MXL	MXL	MXL	MXL	MXL	MXL	MXL	MXL	MXL	MXL		Cac_AMR	Cac_AMR	Cac_AMR	Wic_AMR	Wic_AMR	Wic_AMR	Col_AMR	Wic_AMR		11
rs190409154	7	7	0	0	CHR2	153647555	rs190409154	A	C	92	0	0	0	0	PUR	PUR	PUR	PUR	PUR	PUR	CLM	CLM	PUR	PUR	PUR	PUR	CLM	CLM	CLM	CLM	CLM	CLM	CLM	CLM	CLM	CLM	CLM	CLM	CLM	PUR	PUR	PUR	PUR	PUR	CLM	CLM	CLM	CLM	CLM	PEL	PEL	PEL	PEL	PEL	PEL	PEL	PEL	PEL	PEL	PEL	PEL	PEL	PEL	PEL	PEL	PEL	PEL	PEL	PEL	PEL	PEL	PEL	PEL	PEL	PEL	PEL	PEL	PEL	PEL	PEL	PEL	ASW	MXL	MXL	MXL	MXL	MXL	MXL	MXL	MXL	MXL	MXL	MXL	MXL	MXL	MXL	MXL	MXL	MXL	MXL	MXL	MXL		Cac_AMR	Cac_AMR	Cac_AMR	Wic_AMR	Wic_AMR	Wic_AMR	Col_AMR	Wic_AMR		11
rs12476125	7	6	0	0	CHR2	153675368	rs12476125	G	A	98	0	0	1	0	PUR	PUR	PUR	PUR	PUR	PUR	CLM	CLM	PUR	PUR	PUR	PUR	CLM	CLM	CLM	CLM	CLM	CLM	CLM	CLM	CLM	CLM	CLM	CLM	CLM	PUR	PUR	PUR	PUR	PUR	CLM	CLM	CLM	CLM	CLM	CLM	PEL	PEL	PEL	PEL	PEL	PEL	PEL	PEL	PEL	PEL	PEL	PEL	PEL	PEL	PEL	PEL	PEL	PEL	PEL	PEL	PEL	PEL	PEL	PEL	PEL	PEL	PEL	PEL	PEL	PEL	PEL	PEL	PEL	PEL	MSL	ASW	MXL	MXL	MXL	MXL	MXL	MXL	MXL	MXL	MXL	MXL	MXL	MXL	MXL	MXL	MXL	MXL	MXL	MXL	MXL	MXL	MXL	ASW		Cac_AMR	Cac_AMR	Cac_AMR	Wic_AMR	Wic_AMR	Wic_AMR	Col_AMR	Wic_AMR		11
rs12464408	7	7	0	0	CHR2	153678718	rs12464408	G	T	99	0	0	0	0	PUR	PUR	PUR	PUR	PUR	PUR	CLM	CLM	PUR	PUR	PUR	PUR	CLM	CLM	CLM	CLM	CLM	CLM	CLM	CLM	CLM	CLM	CLM	CLM	CLM	CLM	PUR	PUR	PUR	PUR	PUR	CLM	CLM	CLM	CLM	CLM	CLM	PEL	PEL	PEL	PEL	PEL	PEL	PEL	PEL	PEL	PEL	PEL	PEL	PEL	PEL	PEL	PEL	PEL	PEL	PEL	PEL	PEL	PEL	PEL	PEL	PEL	PEL	PEL	PEL	PEL	PEL	PEL	PEL	PEL	PEL	ASW	MXL	MXL	MXL	MXL	MXL	MXL	MXL	MXL	MXL	MXL	MXL	MXL	MXL	MXL	MXL	MXL	MXL	MXL	MXL	MXL	MXL	ASW		Cac_AMR	Cac_AMR	Cac_AMR	Wic_AMR	Wic_AMR	Wic_AMR	Col_AMR	Wic_AMR	Luz_OCE		11
rs12478616	7	6	0	0	CHR2	153696207	rs12478616	A	C	99	0	0	0	0	PUR	PUR	PUR	PUR	PUR	PUR	CLM	CLM	PUR	PUR	PUR	PUR	CLM	CLM	CLM	CLM	CLM	CLM	CLM	CLM	CLM	CLM	CLM	CLM	CLM	CLM	PUR	PUR	PUR	PUR	PUR	CLM	CLM	CLM	CLM	CLM	CLM	PEL	PEL	PEL	PEL	PEL	PEL	PEL	PEL	PEL	PEL	PEL	PEL	PEL	PEL	PEL	PEL	PEL	PEL	PEL	PEL	PEL	PEL	PEL	PEL	PEL	PEL	PEL	PEL	PEL	PEL	PEL	PEL	PEL	PEL	ASW	MXL	MXL	MXL	MXL	MXL	MXL	MXL	MXL	MXL	MXL	MXL	MXL	MXL	MXL	MXL	MXL	MXL	MXL	MXL	MXL	MXL	ASW		Cac_AMR	Cac_AMR	Cac_AMR	Wic_AMR	Wic_AMR	Wic_AMR	Col_AMR	Wic_AMR		11
rs148391478	3	9	1	0	CHR2	153749533	rs148391478	C	T	97	0	0	0	0	PUR	PUR	PUR	PUR	PUR	PUR	CLM	PUR	CLM	PUR	CLM	CLM	CLM	CLM	CLM	CLM	CLM	CLM	CLM	PEL	PEL	PEL	PEL	PEL	PEL	PEL	PEL	PEL	PEL	PEL	PEL	PEL	PEL	PEL	PEL	PEL	PEL	PEL	PEL	PEL	PEL	PEL	PEL	PEL	PEL	PEL	PEL	PEL	PEL	PEL	PEL	PEL	PEL	PEL	PEL	PEL	PEL	PEL	PEL	PEL	PEL	PEL	PEL	PEL	PEL	PEL	PEL	PEL	PEL	PEL	MXL	MXL	MXL	MXL	MXL	MXL	MXL	MXL	MXL	MXL	MXL	MXL	MXL	MXL	MXL	ASW		Cac_AMR	Cac_AMR	Cac_AMR	Cac_AMR	Wic_AMR	Col_AMR	Col_AMR	Col_AMR	Cac_AMR	Vie_EAS		10
rs141150919	11	7	1	0	CHR2	154537980	rs141150919	A	G	91	1	0	0	1	PUR	PUR	PUR	PUR	PUR	PUR	PUR	CLM	CLM	PUR	CLM	CLM	CLM	CLM	CLM	CLM	CLM	PUR	CLM	CLM	CLM	CLM	CLM	CLM	CLM	IBS	CLM	PEL	PEL	PEL	PEL	PEL	PEL	PEL	PEL	PEL	PEL	PEL	PEL	PEL	PEL	PEL	PEL	PEL	PEL	PEL	PEL	PEL	PEL	PEL	PEL	PEL	PEL	PEL	PEL	PEL	PEL	PEL	PEL	PEL	PEL	PEL	PEL	PEL	PEL	STU	MXL	MXL	MXL	MXL	MXL	MXL	MXL	MXL	MXL	MXL	MXL	MXL	MXL	MXL	MXL	MXL	ASW		Cac_AMR	Wic_AMR	Wic_AMR	Col_AMR	Col_AMR	Wic_AMR		8
rs193101058	9	5	1	0	CHR2	155772881	rs193101058	T	C	91	1	0	0	0	FIN	PUR	PUR	PUR	PUR	PUR	PUR	PUR	PUR	PUR	PUR	CLM	CLM	CLM	CLM	PUR	PUR	PUR	PUR	PUR	CLM	CLM	CLM	CLM	CLM	CLM	PUR	CLM	CLM	CLM	CLM	CLM	CLM	CLM	CLM	CLM	CLM	PUR	PUR	CLM	CLM	CLM	CLM	CLM	CLM	PEL	PEL	PEL	PEL	PEL	PEL	PEL	PEL	PEL	PEL	PEL	PEL	PEL	PEL	PEL	PEL	PEL	PEL	PEL	PEL	PEL	PEL	PEL	PEL	PEL	PEL	PEL	PEL	MXL	MXL	MXL	MXL	MXL	MXL	MXL	MXL	MXL	MXL	MXL	MXL	MXL	MXL	MXL	MXL	MXL	ASW	ASW		Cac_AMR	Cac_AMR	Wic_AMR	Wic_AMR	Col_AMR	Col_AMR	Col_AMR	Wic_AMR	Kor_ARC	Kor_ARC	Kor_ARC		11
rs141159863	7	9	3	0	CHR2	157017854	rs141159863	C	T	118	0	0	0	0	PUR	PUR	PUR	PUR	PUR	PUR	PUR	PUR	CLM	CLM	CLM	PUR	PUR	PUR	PUR	CLM	CLM	CLM	CLM	CLM	PUR	CLM	CLM	CLM	CLM	CLM	CLM	CLM	PUR	CLM	CLM	CLM	CLM	CLM	CLM	PEL	PEL	PEL	PEL	PEL	PEL	PEL	PEL	PEL	PEL	PEL	PEL	PEL	PEL	PEL	PEL	PEL	PEL	PEL	PEL	PEL	PEL	PEL	PEL	PEL	PEL	PEL	PEL	PEL	PEL	PEL	PEL	PEL	PEL	PEL	PEL	PEL	PEL	PEL	PEL	PEL	PEL	PEL	MXL	MXL	MXL	MXL	MXL	MXL	MXL	MXL	MXL	MXL	MXL	MXL	MXL	MXL	MXL	MXL	MXL	MXL	MXL	MXL	MXL	MXL	MXL	MXL	MXL	MXL	MXL		Cac_AMR	Cac_AMR	Cac_AMR	Col_AMR	Col_AMR	Col_AMR	Kor_ARC	Esk_ARC	Esk_ARC	Kor_ARC	Kor_ARC	Kor_ARC		7
rs145131883	6	10	4	0	CHR2	157298431	rs145131883	A	G	120	0	0	0	0	PUR	PUR	PUR	PUR	PUR	PUR	PUR	PUR	PUR	CLM	CLM	PUR	PUR	PUR	PUR	CLM	CLM	CLM	CLM	CLM	PUR	CLM	CLM	CLM	CLM	CLM	PUR	CLM	CLM	CLM	CLM	CLM	PEL	PEL	PEL	PEL	PEL	PEL	PEL	PEL	PEL	PEL	PEL	PEL	PEL	PEL	PEL	PEL	PEL	PEL	PEL	PEL	PEL	PEL	PEL	PEL	PEL	PEL	PEL	PEL	PEL	PEL	PEL	PEL	PEL	PEL	PEL	PEL	PEL	PEL	PEL	PEL	PEL	PEL	PEL	PEL	PEL	PEL	PEL	PEL	MXL	MXL	MXL	MXL	MXL	MXL	MXL	MXL	MXL	MXL	MXL	MXL	MXL	MXL	MXL	MXL	MXL	MXL	MXL	MXL	MXL	MXL	MXL	MXL		Cac_AMR	Cac_AMR	Cac_AMR	Col_AMR	Col_AMR	Kor_ARC	Esk_ARC	Esk_ARC	Kor_ARC	Kor_ARC	Kor_ARC		6
rs4664895	4	9	3	0	CHR2	158561946	rs4664895	C	T	81	0	0	0	1	PUR	PUR	CLM	CLM	CLM	PUR	PUR	CLM	CLM	CLM	CLM	CLM	CLM	PUR	CLM	CLM	CLM	CLM	CLM	CLM	CLM	CLM	CLM	CLM	PUR	CLM	CLM	CLM	CLM	CLM	CLM	CLM	PEL	PEL	PEL	PEL	PEL	PEL	PEL	PEL	PEL	PEL	PEL	PEL	PEL	PEL	PEL	PEL	PEL	PEL	PEL	PEL	PEL	PEL	PEL	PEL	PEL	PEL	PEL	MXL	MXL	MXL	MXL	MXL	MXL	MXL	MXL	MXL	MXL	MXL	MXL	MXL	MXL	MXL	MXL	MXL	MXL	GIH		Cac_AMR	Cac_AMR	Wic_AMR	Col_AMR	Kor_ARC	Esk_ARC	Chu_ARC	BSh_EUR		6
rs12475094	4	8	4	0	CHR2	158848348	rs12475094	G	C	112	1	0	0	0	PUR	PUR	PUR	PUR	PUR	PUR	PUR	CLM	CLM	CLM	CLM	PUR	CLM	CLM	CLM	CLM	CLM	CLM	CLM	CLM	CLM	CLM	CLM	CLM	CLM	CLM	CLM	CLM	CLM	CLM	PUR	PUR	CLM	CLM	CLM	CLM	PEL	PEL	PEL	PEL	PEL	PEL	PEL	PEL	PEL	PEL	PEL	PEL	PEL	PEL	PEL	PEL	PEL	PEL	PEL	PEL	PEL	PEL	PEL	PEL	PEL	PEL	PEL	PEL	PEL	PEL	PEL	PEL	PEL	PEL	PEL	PEL	PEL	PEL	PEL	PEL	PEL	PEL	CEU	ASW	MXL	MXL	MXL	MXL	MXL	MXL	MXL	MXL	MXL	MXL	MXL	MXL	MXL	MXL	MXL	MXL	MXL	MXL	MXL	MXL	MXL		Cac_AMR	Cac_AMR	Wic_AMR	Wic_AMR	Col_AMR	Col_AMR	Chu_ARC	Chu_ARC	Mon_EAS		10
rs142582723	7	13	2	0	CHR2	159476703	rs142582723	A	G	139	0	0	0	0	PUR	PUR	PUR	PUR	PUR	PUR	PUR	PUR	PUR	PUR	CLM	CLM	CLM	PUR	PUR	CLM	CLM	CLM	PUR	PUR	CLM	CLM	CLM	CLM	CLM	CLM	CLM	CLM	CLM	PUR	PUR	PUR	CLM	CLM	CLM	CLM	CLM	CLM	CLM	PEL	PEL	PEL	PEL	PEL	PEL	PEL	PEL	PEL	PEL	PEL	PEL	PEL	PEL	PEL	PEL	PEL	PEL	PEL	PEL	PEL	PEL	PEL	PEL	PEL	PEL	PEL	PEL	PEL	PEL	PEL	PEL	PEL	PEL	PEL	PEL	PEL	PEL	PEL	PEL	PEL	PEL	PEL	PEL	PEL	PEL	PEL	PEL	PEL	PEL	PEL	PEL	PEL	PEL	PEL	PEL	PEL	PEL	PEL	PEL	MXL	MXL	MXL	MXL	MXL	MXL	MXL	MXL	MXL	MXL	MXL	MXL	MXL	MXL	MXL	MXL	MXL	MXL	MXL	MXL	MXL	MXL	MXL	ASW	ASW		Cac_AMR	Cac_AMR	Cac_AMR	Wic_AMR	Wic_AMR	Wic_AMR	Col_AMR	Col_AMR	Wic_AMR	Cac_AMR		11
rs141906090	10	13	3	0	CHR2	160349872	rs141906090	T	C	174	0	0	0	0	PUR	PUR	PUR	PUR	PUR	PUR	PUR	PUR	PUR	PUR	PUR	CLM	CLM	CLM	PUR	PUR	PUR	PUR	PUR	PUR	PUR	CLM	CLM	CLM	CLM	CLM	CLM	CLM	CLM	CLM	CLM	CLM	CLM	CLM	CLM	CLM	CLM	CLM	CLM	CLM	PUR	PUR	PUR	CLM	CLM	CLM	CLM	CLM	CLM	CLM	CLM	CLM	CLM	PEL	PEL	PEL	PEL	PEL	PEL	PEL	PEL	PEL	PEL	PEL	PEL	PEL	PEL	PEL	PEL	PEL	PEL	PEL	PEL	PEL	PEL	PEL	PEL	PEL	PEL	PEL	PEL	PEL	PEL	PEL	PEL	PEL	PEL	PEL	PEL	PEL	PEL	PEL	PEL	PEL	PEL	PEL	PEL	PEL	PEL	PEL	PEL	PEL	PEL	PEL	PEL	PEL	PEL	PEL	PEL	PEL	PEL	PEL	PEL	PEL	PEL	PEL	PEL	MXL	MXL	MXL	MXL	MXL	MXL	MXL	MXL	MXL	MXL	MXL	MXL	MXL	MXL	MXL	MXL	MXL	MXL	MXL	MXL	MXL	MXL	MXL	MXL	MXL	MXL	MXL	MXL	MXL	MXL	MXL	MXL	MXL	ASW	ASW		Cac_AMR	Cac_AMR	Cac_AMR	Cac_AMR	Wic_AMR	Wic_AMR	Wic_AMR	Col_AMR	Col_AMR	Col_AMR	Col_AMR	Wic_AMR	Cac_AMR	Esk_ARC		16
rs148680836	8	11	0	0	CHR2	160897381	rs148680836	C	T	117	0	0	0	0	PUR	PUR	PUR	CLM	PUR	PUR	PUR	CLM	CLM	CLM	CLM	CLM	CLM	CLM	CLM	CLM	CLM	CLM	PUR	PUR	CLM	CLM	CLM	CLM	PEL	PEL	PEL	PEL	PEL	PEL	PEL	PEL	PEL	PEL	PEL	PEL	PEL	PEL	PEL	PEL	PEL	PEL	PEL	PEL	PEL	PEL	PEL	PEL	PEL	PEL	PEL	PEL	PEL	PEL	PEL	PEL	PEL	PEL	PEL	PEL	PEL	PEL	PEL	PEL	PEL	PEL	PEL	PEL	PEL	PEL	PEL	PEL	PEL	PEL	PEL	PEL	PEL	PEL	PEL	PEL	PEL	MXL	MXL	MXL	MXL	MXL	MXL	MXL	MXL	MXL	MXL	MXL	MXL	MXL	MXL	MXL	MXL	MXL	MXL	MXL	ASW		Cac_AMR	Cac_AMR	Cac_AMR	Cac_AMR	Wic_AMR	Col_AMR	Col_AMR	Cac_AMR		10
rs140613880	10	13	2	0	CHR2	161691324	rs140613880	C	T	168	0	0	0	0	PUR	PUR	PUR	PUR	PUR	PUR	PUR	PUR	PUR	PUR	PUR	PUR	CLM	CLM	CLM	CLM	CLM	PUR	PUR	PUR	PUR	PUR	PUR	CLM	CLM	CLM	CLM	CLM	CLM	CLM	CLM	CLM	CLM	CLM	CLM	CLM	CLM	CLM	CLM	CLM	PUR	PUR	PUR	CLM	CLM	CLM	CLM	CLM	CLM	CLM	CLM	CLM	PEL	PEL	PEL	PEL	PEL	PEL	PEL	PEL	PEL	PEL	PEL	PEL	PEL	PEL	PEL	PEL	PEL	PEL	PEL	PEL	PEL	PEL	PEL	PEL	PEL	PEL	PEL	PEL	PEL	PEL	PEL	PEL	PEL	PEL	PEL	PEL	PEL	PEL	PEL	PEL	PEL	PEL	PEL	PEL	PEL	PEL	PEL	PEL	PEL	PEL	PEL	PEL	PEL	PEL	PEL	PEL	PEL	PEL	PEL	PEL	PEL	PEL	MXL	MXL	MXL	MXL	MXL	MXL	MXL	MXL	MXL	MXL	MXL	MXL	MXL	MXL	MXL	MXL	MXL	MXL	MXL	MXL	MXL	MXL	MXL	MXL		For_SIB	For_SIB	Ket_SIB	Tun_SIB	Cac_AMR	Cac_AMR	Cac_AMR	Cac_AMR	Wic_AMR	Wic_AMR	Wic_AMR	Col_AMR	Col_AMR	Col_AMR	Wic_AMR		16
rs138194876	10	16	0	0	CHR2	161964038	rs138194876	C	T	180	0	0	0	0	PUR	PUR	PUR	PUR	PUR	PUR	PUR	PUR	PUR	PUR	PUR	PUR	PUR	CLM	CLM	CLM	CLM	CLM	PUR	PUR	PUR	PUR	PUR	PUR	PUR	PUR	PUR	CLM	CLM	CLM	CLM	CLM	CLM	CLM	PUR	PUR	CLM	CLM	CLM	CLM	CLM	CLM	CLM	CLM	CLM	CLM	CLM	PUR	PUR	PUR	CLM	CLM	CLM	CLM	CLM	CLM	CLM	CLM	CLM	CLM	CLM	CLM	PEL	PEL	PEL	PEL	PEL	PEL	PEL	PEL	PEL	PEL	PEL	PEL	PEL	PEL	PEL	PEL	PEL	PEL	PEL	PEL	PEL	PEL	PEL	PEL	PEL	PEL	PEL	PEL	PEL	PEL	PEL	PEL	PEL	PEL	PEL	PEL	PEL	PEL	PEL	PEL	PEL	PEL	PEL	PEL	PEL	PEL	PEL	PEL	PEL	PEL	PEL	PEL	PEL	PEL	PEL	PEL	PEL	PEL	PEL	PEL	PEL	ASW	MXL	MXL	MXL	MXL	MXL	MXL	MXL	MXL	MXL	MXL	MXL	MXL	MXL	MXL	MXL	MXL	MXL	MXL	MXL	MXL	MXL	MXL	MXL	MXL	MXL	MXL	MXL	MXL	MXL	MXL		For_SIB	Chu_ARC	Ket_SIB	Cac_AMR	Cac_AMR	Cac_AMR	Cac_AMR	Wic_AMR	Wic_AMR	Col_AMR	Col_AMR	Col_AMR	Wic_AMR	Esk_ARC		15
rs6746934	11	14	0	0	CHR2	162953597	rs6746934	T	A	147	0	0	0	1	PUR	PUR	PUR	PUR	PUR	PUR	PUR	PUR	PUR	PUR	PUR	CLM	CLM	CLM	CLM	CLM	CLM	PUR	CLM	CLM	CLM	CLM	CLM	CLM	CLM	CLM	CLM	CLM	CLM	CLM	PUR	PUR	CLM	CLM	CLM	CLM	CLM	CLM	CLM	CLM	CLM	CLM	CLM	PEL	PEL	PEL	PEL	PEL	PEL	PEL	PEL	PEL	PEL	PEL	PEL	PEL	PEL	PEL	PEL	PEL	PEL	PEL	PEL	PEL	PEL	PEL	PEL	PEL	PEL	PEL	PEL	PEL	PEL	PEL	PEL	PEL	PEL	PEL	PEL	PEL	PEL	PEL	PEL	PEL	PEL	PEL	PEL	PEL	PEL	PEL	PEL	PEL	PEL	PEL	PEL	PEL	PEL	PEL	PEL	PEL	PEL	PEL	PEL	PEL	PEL	STU	MXL	MXL	MXL	MXL	MXL	MXL	MXL	MXL	MXL	MXL	MXL	MXL	MXL	MXL	MXL	MXL	MXL	MXL	MXL	MXL	MXL	MXL	MXL		Chu_ARC	Sel_SIB	Cac_AMR	Cac_AMR	Cac_AMR	Cac_AMR	Wic_AMR	Wic_AMR	Col_AMR	Col_AMR	Col_AMR	Wic_AMR	Cac_AMR	Esk_ARC	Chu_ARC		16
rs191178518	9	9	1	0	CHR2	163118367	rs191178518	C	A	78	0	0	0	0	PUR	PUR	PUR	PUR	PUR	PUR	CLM	PUR	PUR	CLM	CLM	CLM	CLM	CLM	CLM	CLM	PUR	PUR	PUR	CLM	CLM	CLM	PEL	PEL	PEL	PEL	PEL	PEL	PEL	PEL	PEL	PEL	PEL	PEL	PEL	PEL	PEL	PEL	PEL	PEL	PEL	PEL	PEL	PEL	PEL	PEL	PEL	PEL	PEL	PEL	PEL	PEL	PEL	PEL	PEL	PEL	PEL	PEL	PEL	PEL	PEL	PEL	PEL	PEL	MXL	MXL	MXL	MXL	MXL	MXL	MXL	MXL		Cac_AMR	Cac_AMR	Cac_AMR	Wic_AMR	Wic_AMR	Esk_ARC		5
rs143321077	8	14	0	0	CHR2	163468439	rs143321077	C	T	146	0	0	0	0	PUR	PUR	PUR	PUR	PUR	PUR	PUR	PUR	PUR	CLM	CLM	PUR	PUR	PUR	PUR	PUR	CLM	CLM	CLM	CLM	PUR	CLM	CLM	CLM	CLM	CLM	CLM	CLM	CLM	CLM	PUR	PUR	PUR	CLM	CLM	CLM	CLM	CLM	CLM	CLM	CLM	CLM	PEL	PEL	PEL	PEL	PEL	PEL	PEL	PEL	PEL	PEL	PEL	PEL	PEL	PEL	PEL	PEL	PEL	PEL	PEL	PEL	PEL	PEL	PEL	PEL	PEL	PEL	PEL	PEL	PEL	PEL	PEL	PEL	PEL	PEL	PEL	PEL	PEL	PEL	PEL	PEL	PEL	PEL	PEL	PEL	PEL	PEL	PEL	PEL	PEL	PEL	PEL	MXL	MXL	MXL	MXL	MXL	MXL	MXL	MXL	MXL	MXL	MXL	MXL	MXL	MXL	MXL	MXL	MXL	MXL	MXL	MXL	MXL	MXL	MXL	MXL	MXL	MXL	MXL	MXL	MXL	MXL		Cac_AMR	Cac_AMR	Wic_AMR	Wic_AMR	Col_AMR	Col_AMR	Col_AMR	Col_AMR		9
rs7578658	10	13	0	0	CHR2	163541754	rs7578658	A	G	141	0	0	0	1	PUR	PUR	PUR	PUR	PUR	PUR	PUR	CLM	PUR	PUR	PUR	PUR	CLM	CLM	CLM	CLM	PUR	CLM	CLM	CLM	CLM	CLM	CLM	CLM	CLM	CLM	PUR	PUR	CLM	CLM	CLM	CLM	CLM	CLM	CLM	CLM	CLM	CLM	PEL	PEL	PEL	PEL	PEL	PEL	PEL	PEL	PEL	PEL	PEL	PEL	PEL	PEL	PEL	PEL	PEL	PEL	PEL	PEL	PEL	PEL	PEL	PEL	PEL	PEL	PEL	PEL	PEL	PEL	PEL	PEL	PEL	PEL	PEL	PEL	PEL	PEL	PEL	PEL	PEL	PEL	PEL	PEL	PEL	PEL	PEL	PEL	PEL	PEL	PEL	MXL	MXL	MXL	MXL	MXL	MXL	MXL	MXL	MXL	MXL	MXL	MXL	MXL	MXL	MXL	MXL	MXL	MXL	MXL	MXL	MXL	MXL	MXL	MXL	MXL	MXL	MXL	MXL	MXL	MXL	MXL	MXL	GIH		Cac_AMR	Cac_AMR	Wic_AMR	Wic_AMR	Col_AMR	Col_AMR	Col_AMR	Col_AMR		11
rs150517036	6	14	2	0	CHR2	164648455	rs150517036	G	A	130	0	0	0	0	PUR	PUR	PUR	PUR	PUR	PUR	PUR	PUR	PUR	PUR	CLM	CLM	CLM	PUR	PUR	CLM	CLM	CLM	PUR	CLM	CLM	CLM	CLM	CLM	CLM	CLM	CLM	PUR	CLM	CLM	CLM	CLM	PEL	PEL	PEL	PEL	PEL	PEL	PEL	PEL	PEL	PEL	PEL	PEL	PEL	PEL	PEL	PEL	PEL	PEL	PEL	PEL	PEL	PEL	PEL	PEL	PEL	PEL	PEL	PEL	PEL	PEL	PEL	PEL	PEL	PEL	PEL	PEL	PEL	PEL	PEL	PEL	PEL	PEL	PEL	PEL	PEL	PEL	PEL	PEL	PEL	PEL	PEL	MXL	MXL	MXL	MXL	MXL	MXL	MXL	MXL	MXL	MXL	MXL	MXL	MXL	MXL	MXL	MXL	MXL	MXL	MXL	MXL	MXL	MXL	MXL	MXL	MXL	MXL	MXL	ASW	ASW		Cac_AMR	Cac_AMR	Cac_AMR	Wic_AMR	Wic_AMR	Col_AMR	Col_AMR	Col_AMR	Wic_AMR	Cac_AMR	Kor_ARC	Kor_ARC	Kor_ARC	Chu_ARC	Chu_ARC	Kor_ARC		11
rs146810770	6	11	1	0	CHR2	164829281	rs146810770	T	C	127	1	0	0	0	PUR	PUR	PUR	PUR	PUR	PUR	CLM	CLM	CLM	CLM	PUR	PUR	PUR	CLM	CLM	CLM	CLM	CLM	CLM	CLM	CLM	CLM	CLM	CLM	CLM	CLM	PUR	CLM	CLM	CLM	CLM	CLM	CLM	CLM	CLM	PEL	PEL	PEL	PEL	PEL	PEL	PEL	PEL	PEL	PEL	PEL	PEL	PEL	PEL	PEL	PEL	PEL	PEL	PEL	PEL	PEL	PEL	PEL	PEL	PEL	PEL	PEL	PEL	PEL	PEL	PEL	PEL	IBS	PEL	PEL	PEL	PEL	PEL	PEL	PEL	PEL	PEL	PEL	PEL	PEL	PEL	PEL	PEL	PEL	MXL	MXL	MXL	MXL	MXL	MXL	MXL	MXL	MXL	MXL	MXL	MXL	MXL	MXL	MXL	MXL	MXL	MXL	MXL	MXL	MXL	MXL	MXL	MXL	MXL	MXL	ASW	ASW		Cac_AMR	Cac_AMR	Cac_AMR	Cac_AMR	Wic_AMR	Wic_AMR	Col_AMR	Col_AMR	Col_AMR	Wic_AMR	Cac_AMR	Kor_ARC	Kor_ARC	Esk_ARC	Chu_ARC	Chu_ARC	Sho_SIB	Kor_ARC	Swe_EUR	Kor_ARC		12
rs150108812	4	10	1	0	CHR2	164866385	rs150108812	T	C	128	1	0	0	0	PUR	PUR	PUR	PUR	PUR	PUR	CLM	CLM	CLM	CLM	PUR	PUR	PUR	CLM	CLM	CLM	CLM	CLM	CLM	CLM	CLM	CLM	CLM	CLM	CLM	CLM	PUR	CLM	CLM	CLM	CLM	CLM	CLM	CLM	CLM	PEL	PEL	PEL	PEL	PEL	PEL	PEL	PEL	PEL	PEL	PEL	PEL	PEL	PEL	PEL	PEL	PEL	PEL	PEL	PEL	PEL	PEL	PEL	PEL	PEL	PEL	PEL	PEL	PEL	PEL	PEL	PEL	IBS	PEL	PEL	PEL	PEL	PEL	PEL	PEL	PEL	PEL	PEL	PEL	PEL	PEL	PEL	PEL	PEL	MXL	MXL	MXL	MXL	MXL	MXL	MXL	MXL	MXL	MXL	MXL	MXL	MXL	MXL	MXL	MXL	MXL	MXL	MXL	MXL	MXL	MXL	MXL	MXL	MXL	MXL	MXL	ASW	ASW		Cac_AMR	Cac_AMR	Cac_AMR	Cac_AMR	Wic_AMR	Wic_AMR	Col_AMR	Col_AMR	Col_AMR	Wic_AMR	Cac_AMR	Kor_ARC	Kor_ARC	Esk_ARC	Chu_ARC	Chu_ARC	Kor_ARC	Kor_ARC		12
rs139295141	4	11	1	0	CHR2	164973720	rs139295141	C	G	128	0	0	0	0	PUR	PUR	PUR	PUR	CLM	CLM	CLM	CLM	CLM	PUR	PUR	PUR	CLM	CLM	CLM	CLM	CLM	CLM	CLM	CLM	CLM	CLM	CLM	CLM	CLM	CLM	PUR	CLM	CLM	CLM	CLM	CLM	CLM	CLM	CLM	CLM	PEL	PEL	PEL	PEL	PEL	PEL	PEL	PEL	PEL	PEL	PEL	PEL	PEL	PEL	PEL	PEL	PEL	PEL	PEL	PEL	PEL	PEL	PEL	PEL	PEL	PEL	PEL	PEL	PEL	PEL	PEL	PEL	PEL	PEL	PEL	PEL	PEL	PEL	PEL	PEL	PEL	PEL	PEL	PEL	PEL	PEL	PEL	MXL	MXL	MXL	MXL	MXL	MXL	MXL	MXL	MXL	MXL	MXL	MXL	MXL	MXL	MXL	MXL	MXL	MXL	MXL	MXL	MXL	MXL	MXL	MXL	MXL	MXL	MXL	MXL	MXL	MXL	ASW	ASW		Cac_AMR	Cac_AMR	Cac_AMR	Wic_AMR	Wic_AMR	Wic_AMR	Col_AMR	Wic_AMR	Cac_AMR	Kor_ARC	Kor_ARC	Esk_ARC	Chu_ARC	Chu_ARC	Kor_ARC	Kor_ARC		11
rs140183834	4	9	0	0	CHR2	166210388	rs140183834	C	A	97	0	1	0	0	CHS	PUR	PUR	PUR	PUR	PUR	PUR	CLM	CLM	CLM	PUR	CLM	PUR	CLM	CLM	CLM	CLM	CLM	CLM	CLM	CLM	PUR	CLM	CLM	CLM	CLM	CLM	PEL	PEL	PEL	PEL	PEL	PEL	PEL	PEL	PEL	PEL	PEL	PEL	PEL	PEL	PEL	PEL	PEL	PEL	PEL	PEL	PEL	PEL	PEL	PEL	PEL	PEL	PEL	PEL	PEL	PEL	PEL	PEL	PEL	PEL	PEL	MXL	MXL	MXL	MXL	MXL	MXL	MXL	MXL	MXL	MXL	MXL	MXL	MXL	MXL	MXL	MXL	MXL	MXL	MXL	MXL	MXL	MXL	MXL	MXL	ASW	ASW	ASW		Cac_AMR	Cac_AMR	Cac_AMR	Wic_AMR	Wic_AMR	Col_AMR	Col_AMR	Col_AMR	Kor_ARC		10
rs149486551	4	10	1	0	CHR2	166316135	rs149486551	C	T	99	0	1	0	0	PUR	PUR	PUR	PUR	PUR	PUR	PUR	PUR	CLM	CLM	CLM	PUR	PUR	PUR	CLM	CLM	PUR	CLM	CLM	CLM	CLM	CLM	CLM	CLM	PUR	PUR	CLM	CLM	CLM	CLM	PEL	PEL	PEL	PEL	PEL	PEL	PEL	PEL	PEL	PEL	PEL	PEL	PEL	PEL	PEL	PEL	PEL	PEL	PEL	PEL	PEL	PEL	PEL	PEL	PEL	PEL	PEL	PEL	PEL	PEL	PEL	PEL	PEL	PEL	PEL	JPT	MXL	MXL	MXL	MXL	MXL	MXL	MXL	MXL	MXL	MXL	MXL	MXL	MXL	MXL	MXL	MXL	MXL	MXL	MXL	MXL	MXL	MXL	MXL	ASW	ASW	ASW		Cac_AMR	Cac_AMR	Cac_AMR	Wic_AMR	Wic_AMR	Col_AMR	Kor_ARC		8
rs149335847	4	6	0	0	CHR2	166549125	rs149335847	A	G	84	0	0	1	0	PUR	PUR	PUR	PUR	PUR	PUR	PUR	PUR	PUR	PUR	PUR	PUR	CLM	CLM	CLM	CLM	PUR	PEL	PEL	PEL	PEL	PEL	PEL	PEL	PEL	PEL	PEL	PEL	PEL	PEL	ACB	PEL	PEL	PEL	PEL	PEL	PEL	PEL	PEL	PEL	PEL	PEL	PEL	PEL	PEL	PEL	PEL	PEL	PEL	PEL	PEL	MXL	MXL	MXL	MXL	MXL	MXL	MXL	MXL	MXL	MXL	MXL	MXL	MXL	MXL	MXL	MXL	MXL	MXL	MXL	MXL	MXL	MXL	MXL	MXL	MXL	MXL	MXL	ASW	ASW		Cac_AMR	Cac_AMR	Cac_AMR	Col_AMR		4
rs186767700	4	4	0	0	CHR2	167203527	rs186767700	T	C	72	0	0	0	0	PUR	PUR	PUR	CLM	CLM	CLM	PUR	PUR	CLM	CLM	CLM	CLM	CLM	CLM	CLM	CLM	CLM	CLM	CLM	PEL	PEL	PEL	PEL	PEL	PEL	PEL	PEL	PEL	PEL	PEL	PEL	PEL	PEL	PEL	PEL	PEL	PEL	PEL	PEL	PEL	PEL	PEL	PEL	PEL	PEL	PEL	PEL	PEL	PEL	PEL	PEL	PEL	PEL	PEL	PEL	PEL	PEL	MXL	MXL	MXL	MXL	MXL	MXL	MXL	MXL	MXL	MXL	MXL	MXL	ASW		Cac_AMR	Cac_AMR	Wic_AMR	Wic_AMR	Col_AMR	Wic_AMR	Esk_ARC	Esk_ARC		7
rs142781769	3	5	1	0	CHR2	168008767	rs142781769	T	A	75	0	0	0	0	PUR	PUR	PUR	PUR	CLM	CLM	CLM	PUR	PUR	CLM	CLM	CLM	CLM	CLM	CLM	CLM	CLM	CLM	CLM	PEL	PEL	PEL	PEL	PEL	PEL	PEL	PEL	PEL	PEL	PEL	PEL	PEL	PEL	PEL	PEL	PEL	PEL	PEL	PEL	PEL	PEL	PEL	PEL	PEL	PEL	PEL	PEL	PEL	PEL	PEL	PEL	PEL	PEL	PEL	PEL	PEL	PEL	PEL	MXL	MXL	MXL	MXL	MXL	MXL	MXL	MXL	MXL	MXL	MXL	ASW		Cac_AMR	Wic_AMR	Wic_AMR	Col_AMR	Col_AMR	Esk_ARC	Chu_ARC		8
rs145715801	6	6	1	0	CHR2	168853322	rs145715801	A	G	63	0	1	0	0	PUR	CLM	CLM	PUR	PUR	CLM	CLM	CLM	CLM	CLM	CLM	CLM	CLM	PEL	PEL	PEL	KHV	PEL	PEL	PEL	PEL	PEL	PEL	PEL	PEL	PEL	PEL	PEL	PEL	PEL	PEL	PEL	PEL	PEL	PEL	PEL	PEL	PEL	PEL	PEL	PEL	ASW	MXL	MXL	MXL	MXL	MXL	MXL	MXL	MXL	MXL	MXL	MXL	MXL	MXL	MXL	MXL	MXL	MXL	MXL	ASW	ASW		Cac_AMR	Cac_AMR	Cac_AMR	Wic_AMR	Col_AMR	Esk_ARC	Esk_ARC		5
rs143202966	5	8	0	0	CHR2	169031249	rs143202966	G	A	69	0	0	0	0	PUR	PUR	PUR	PUR	PUR	PUR	CLM	PUR	PUR	PUR	CLM	PUR	PUR	CLM	CLM	CLM	CLM	CLM	CLM	PEL	PEL	PEL	PEL	PEL	PEL	PEL	PEL	PEL	PEL	PEL	PEL	PEL	PEL	PEL	PEL	PEL	PEL	PEL	PEL	PEL	PEL	PEL	PEL	PEL	PEL	PEL	PEL	PEL	PEL	PEL	MXL	MXL	MXL	MXL	MXL	MXL	MXL	MXL	MXL	MXL	MXL	MXL	MXL		Cac_AMR	Cac_AMR	Wic_AMR	Col_AMR	Col_AMR	Col_AMR	Col_AMR	Wic_AMR	Cac_AMR		10
rs148547064	4	7	0	0	CHR2	169147823	rs148547064	C	T	68	0	0	0	0	PUR	PUR	PUR	PUR	CLM	CLM	PUR	PUR	PUR	PUR	CLM	CLM	CLM	CLM	CLM	CLM	CLM	CLM	CLM	CLM	PEL	PEL	PEL	PEL	PEL	PEL	PEL	PEL	PEL	PEL	PEL	PEL	PEL	PEL	PEL	PEL	PEL	PEL	PEL	PEL	PEL	PEL	PEL	PEL	PEL	PEL	PEL	PEL	PEL	MXL	MXL	MXL	MXL	MXL	MXL	MXL	MXL	MXL	MXL	MXL	MXL	MXL		Cac_AMR	Cac_AMR	Wic_AMR	Col_AMR	Col_AMR	Col_AMR	Wic_AMR	Cac_AMR	Esk_ARC	Esk_ARC		9
rs138169361	4	6	0	0	CHR2	169215104	rs138169361	T	C	63	0	0	0	0	PUR	PUR	PUR	PUR	CLM	CLM	PUR	PUR	PUR	CLM	CLM	CLM	CLM	CLM	CLM	CLM	CLM	CLM	CLM	CLM	CLM	CLM	PEL	PEL	PEL	PEL	PEL	PEL	PEL	PEL	PEL	PEL	PEL	PEL	PEL	PEL	PEL	PEL	PEL	PEL	PEL	PEL	PEL	PEL	PEL	PEL	PEL	PEL	PEL	PEL	PEL	MXL	MXL	MXL	MXL	MXL	MXL	MXL	MXL		Col_AMR	Wic_AMR	Cac_AMR	Esk_ARC	Esk_ARC		4
rs1402838	6	14	4	0	CHR2	169751663	rs1402838	T	C	104	0	0	0	0	PUR	CLM	CLM	PUR	PUR	CLM	CLM	CLM	CLM	CLM	CLM	CLM	CLM	CLM	PUR	PUR	CLM	CLM	CLM	CLM	CLM	CLM	CLM	CLM	PEL	PEL	PEL	PEL	PEL	PEL	PEL	PEL	PEL	PEL	PEL	PEL	PEL	PEL	PEL	PEL	PEL	PEL	PEL	PEL	PEL	PEL	PEL	PEL	PEL	PEL	PEL	PEL	PEL	PEL	PEL	PEL	PEL	PEL	PEL	PEL	PEL	PEL	PEL	PEL	PEL	MXL	MXL	MXL	MXL	MXL	MXL	MXL	MXL	MXL	MXL	MXL	MXL	MXL	MXL	MXL	MXL	MXL	MXL	MXL	MXL	MXL	MXL	MXL	MXL	MXL	MXL	MXL	MXL	MXL	MXL	MXL	MXL	ASW	ASW		Cac_AMR	Cac_AMR	Cac_AMR	Wic_AMR	Wic_AMR	Col_AMR	Col_AMR	Col_AMR	Wic_AMR	Cac_AMR	Kor_ARC	Kor_ARC	Esk_ARC	Bur_SIB	Kor_ARC		15
rs139141575	8	15	1	0	CHR2	170095355	rs139141575	T	A	142	0	0	0	0	PUR	PUR	PUR	PUR	PUR	PUR	PUR	CLM	CLM	CLM	PUR	PUR	PUR	PUR	CLM	CLM	CLM	CLM	PUR	PUR	PUR	CLM	CLM	CLM	CLM	CLM	CLM	CLM	CLM	CLM	PUR	PUR	CLM	CLM	CLM	CLM	CLM	CLM	CLM	CLM	PEL	PEL	PEL	PEL	PEL	PEL	PEL	PEL	PEL	PEL	PEL	PEL	PEL	PEL	PEL	PEL	PEL	PEL	PEL	PEL	PEL	PEL	PEL	PEL	PEL	PEL	PEL	PEL	PEL	PEL	PEL	PEL	PEL	PEL	PEL	PEL	PEL	PEL	PEL	PEL	PEL	PEL	PEL	PEL	PEL	PEL	PEL	PEL	PEL	PEL	PEL	PEL	PEL	PEL	PEL	PEL	PEL	MXL	MXL	MXL	MXL	MXL	MXL	MXL	MXL	MXL	MXL	MXL	MXL	MXL	MXL	MXL	MXL	MXL	MXL	MXL	MXL	MXL	MXL	MXL	MXL	MXL	MXL		Chu_ARC	Cac_AMR	Cac_AMR	Cac_AMR	Cac_AMR	Wic_AMR	Wic_AMR	Wic_AMR	Col_AMR	Col_AMR	Col_AMR	Wic_AMR	Cac_AMR	Kor_ARC	Esk_ARC	Esk_ARC	Kor_ARC		15
rs187180515	4	9	1	0	CHR2	170267840	rs187180515	T	C	93	0	1	0	0	CHS	PUR	PUR	CLM	CLM	CLM	CLM	CLM	CLM	CLM	CLM	CLM	CLM	CLM	CLM	CLM	CLM	CLM	CLM	PUR	PUR	PUR	CLM	CLM	CLM	CLM	CLM	CLM	PEL	PEL	PEL	PEL	PEL	PEL	PEL	PEL	PEL	PEL	PEL	PEL	PEL	PEL	PEL	PEL	PEL	PEL	PEL	PEL	PEL	PEL	PEL	PEL	PEL	PEL	PEL	PEL	PEL	PEL	PEL	PEL	PEL	PEL	PEL	PEL	PEL	PEL	PEL	PEL	MXL	MXL	MXL	MXL	MXL	MXL	MXL	MXL	MXL	MXL	MXL	MXL	MXL	MXL	MXL	MXL	MXL	ASW	ASW	ASW		Cac_AMR	Cac_AMR	Cac_AMR	Cac_AMR	Wic_AMR	Wic_AMR	Wic_AMR	Col_AMR	Col_AMR	Cac_AMR		13
rs138719068	4	5	0	0	CHR2	170278931	rs138719068	A	G	77	0	0	1	0	PUR	PUR	PUR	CLM	CLM	PUR	CLM	CLM	CLM	CLM	CLM	CLM	CLM	CLM	PUR	PUR	CLM	CLM	CLM	CLM	CLM	CLM	CLM	PEL	PEL	PEL	PEL	PEL	PEL	PEL	PEL	PEL	PEL	PEL	PEL	PEL	PEL	PEL	PEL	PEL	PEL	PEL	PEL	PEL	PEL	PEL	PEL	PEL	PEL	PEL	PEL	PEL	PEL	PEL	PEL	PEL	PEL	PEL	PEL	PEL	PEL	PEL	YRI	MXL	MXL	MXL	MXL	MXL	MXL	MXL	MXL	MXL	ASW		Cac_AMR	Cac_AMR	Wic_AMR	Wic_AMR	Wic_AMR	Col_AMR	Col_AMR	Wic_AMR		8
rs189550101	3	5	2	0	CHR2	170283192	rs189550101	A	T	80	0	0	0	0	PUR	PUR	PUR	CLM	CLM	PUR	CLM	CLM	CLM	CLM	CLM	CLM	CLM	CLM	PUR	PUR	CLM	CLM	CLM	CLM	CLM	CLM	CLM	PEL	PEL	PEL	PEL	PEL	PEL	PEL	PEL	PEL	PEL	PEL	PEL	PEL	PEL	PEL	PEL	PEL	PEL	PEL	PEL	PEL	PEL	PEL	PEL	PEL	PEL	PEL	PEL	PEL	PEL	PEL	PEL	PEL	PEL	PEL	PEL	PEL	PEL	MXL	MXL	MXL	MXL	MXL	MXL	MXL	MXL	MXL	MXL	MXL	MXL	ASW		Kor_ARC	Cac_AMR	Cac_AMR	Wic_AMR	Wic_AMR	Wic_AMR	Col_AMR	Col_AMR	Wic_AMR	Kor_ARC	Kor_ARC	EVk_SIB		8
rs149808236	9	5	1	0	CHR2	174624992	rs149808236	G	A	74	0	0	0	0	PUR	PUR	PUR	CLM	CLM	PUR	PUR	PUR	PUR	PUR	CLM	CLM	CLM	CLM	CLM	CLM	CLM	CLM	CLM	CLM	CLM	CLM	PUR	CLM	CLM	CLM	CLM	CLM	PEL	PEL	PEL	PEL	PEL	PEL	PEL	PEL	PEL	PEL	PEL	PEL	PEL	PEL	PEL	PEL	PEL	PEL	PEL	PEL	PEL	PEL	PEL	PEL	PEL	PEL	PEL	PEL	PEL	PEL	PEL	PEL	MXL	MXL	MXL	MXL	MXL	MXL	MXL	MXL	MXL	MXL	ASW	ASW		Cac_AMR	Cac_AMR	Cac_AMR	Col_AMR	Kor_ARC	Kor_ARC	Esk_ARC	Kor_ARC		4
rs143978942	3	8	2	0	CHR2	175292046	rs143978942	A	G	71	0	0	0	0	PUR	PUR	PUR	PUR	CLM	PUR	PUR	PUR	CLM	CLM	CLM	CLM	PUR	CLM	CLM	CLM	CLM	CLM	PUR	CLM	CLM	CLM	PEL	PEL	PEL	PEL	PEL	PEL	PEL	PEL	PEL	PEL	PEL	PEL	PEL	PEL	PEL	PEL	PEL	PEL	PEL	PEL	PEL	PEL	PEL	PEL	PEL	PEL	PEL	PEL	PEL	PEL	PEL	MXL	MXL	MXL	MXL	MXL	MXL	MXL	MXL	MXL	MXL	MXL	MXL	ASW	ASW		Kor_ARC	Cac_AMR	Cac_AMR	Cac_AMR	Col_AMR	Wic_AMR	Kor_ARC		6
rs148122654	3	1	2	0	CHR2	176769912	rs148122654	C	G	90	1	0	0	0	FIN	PUR	PUR	PUR	PUR	PUR	PUR	CLM	CLM	CLM	PUR	PUR	PUR	CLM	CLM	CLM	CLM	PUR	CLM	CLM	CLM	CLM	CLM	CLM	CLM	CLM	CLM	PEL	PEL	PEL	PEL	PEL	PEL	PEL	PEL	PEL	PEL	PEL	PEL	PEL	PEL	PEL	PEL	PEL	PEL	PEL	PEL	PEL	PEL	PEL	PEL	PEL	PEL	PEL	PEL	PEL	PEL	PEL	PEL	PEL	PEL	PEL	PEL	PEL	PEL	PEL	PEL	PEL	PEL	MXL	MXL	MXL	MXL	MXL	MXL	MXL	MXL	MXL	MXL	MXL	MXL	MXL	MXL	MXL		Kor_ARC	Cac_AMR	Cac_AMR	Cac_AMR	Col_AMR	Col_AMR	Col_AMR	Kor_ARC	Kor_ARC		8
rs143766035	5	7	1	0	CHR2	177700073	rs143766035	T	C	70	0	0	0	0	PUR	PUR	PUR	CLM	CLM	CLM	CLM	CLM	PUR	PUR	CLM	CLM	CLM	CLM	CLM	CLM	CLM	CLM	CLM	CLM	CLM	CLM	CLM	CLM	CLM	PEL	PEL	PEL	PEL	PEL	PEL	PEL	PEL	PEL	PEL	PEL	PEL	PEL	PEL	PEL	PEL	PEL	PEL	PEL	PEL	PEL	PEL	PEL	PEL	PEL	PEL	PEL	PEL	MXL	MXL	MXL	MXL	MXL	MXL	MXL	MXL	MXL	MXL	MXL	MXL		Cac_AMR	Cac_AMR	Cac_AMR	Col_AMR	Wic_AMR	Esk_ARC		6
rs12463389	9	14	1	0	CHR2	178122301	rs12463389	C	G	75	1	1	0	0	FIN	CHS	PUR	PUR	PUR	CLM	CLM	CLM	PUR	PUR	PUR	CLM	CLM	CLM	PUR	CLM	CLM	CLM	CLM	CLM	CLM	PUR	CLM	CLM	CLM	CLM	CLM	CLM	CLM	PEL	PEL	PEL	PEL	PEL	PEL	PEL	PEL	PEL	PEL	PEL	PEL	PEL	PEL	PEL	PEL	PEL	PEL	PEL	PEL	PEL	PEL	PEL	PEL	PEL	PEL	PEL	PEL	PEL	PEL	PEL	PEL	MXL	MXL	MXL	MXL	MXL	MXL	MXL	MXL	MXL	MXL	MXL	MXL		Cac_AMR	Cac_AMR	Wic_AMR	Wic_AMR	Col_AMR	Col_AMR	Wic_AMR	Esk_ARC		10
rs148472867	8	10	1	0	CHR2	178427918	rs148472867	C	T	77	0	1	0	1	PUR	PUR	PUR	PUR	PUR	CLM	CLM	CLM	PUR	PUR	CLM	CLM	CLM	PUR	CLM	CLM	CLM	PUR	PUR	CLM	CLM	CLM	PEL	PEL	KHV	PEL	PEL	PEL	PEL	PEL	PEL	PEL	PEL	PEL	PEL	PEL	PEL	PEL	PEL	PEL	PEL	PEL	PEL	PEL	PEL	PEL	PEL	PEL	PEL	PEL	PEL	PEL	PEL	PEL	PEL	PEL	PEL	PJL	MXL	MXL	MXL	MXL	MXL	MXL	MXL	MXL	MXL	MXL	MXL	MXL	MXL	MXL		Cac_AMR	Cac_AMR	Wic_AMR	Col_AMR	Col_AMR	Esk_ARC		6
rs12471771	3	10	2	0	CHR2	179497018	rs12471771	G	A	81	0	0	0	0	PUR	PUR	PUR	PUR	CLM	CLM	CLM	PUR	PUR	PUR	CLM	CLM	CLM	PUR	CLM	CLM	CLM	CLM	CLM	PEL	PEL	PEL	PEL	PEL	PEL	PEL	PEL	PEL	PEL	PEL	PEL	PEL	PEL	PEL	PEL	PEL	PEL	PEL	PEL	PEL	PEL	PEL	PEL	PEL	PEL	PEL	PEL	PEL	PEL	PEL	PEL	PEL	PEL	PEL	PEL	PEL	PEL	PEL	PEL	PEL	MXL	MXL	MXL	MXL	MXL	MXL	MXL	MXL	MXL	MXL	MXL	MXL	MXL	MXL		Chu_ARC	Cac_AMR	Cac_AMR	Wic_AMR	Wic_AMR	Col_AMR	Col_AMR	Col_AMR	Col_AMR	Kor_ARC	Kor_ARC	Esk_ARC	Kor_ARC	Kor_ARC		10
rs144093156	6	7	1	0	CHR2	180683554	rs144093156	A	T	89	0	0	0	0	PUR	PUR	CLM	CLM	PUR	PUR	PUR	PUR	CLM	CLM	CLM	CLM	CLM	PUR	CLM	CLM	CLM	CLM	CLM	PUR	PUR	CLM	CLM	CLM	CLM	CLM	CLM	CLM	CLM	CLM	PEL	PEL	PEL	PEL	PEL	PEL	PEL	PEL	PEL	PEL	PEL	PEL	PEL	PEL	PEL	PEL	PEL	PEL	PEL	PEL	PEL	PEL	PEL	PEL	PEL	PEL	PEL	PEL	PEL	PEL	PEL	PEL	PEL	PEL	PEL	PEL	PEL	MXL	MXL	MXL	MXL	MXL	MXL	MXL	MXL	MXL	MXL	MXL	MXL		Cac_AMR	Cac_AMR	Cac_AMR	Col_AMR	Col_AMR	Col_AMR	Esk_ARC	Chu_ARC		7
rs137895959	6	7	1	0	CHR2	180693411	rs137895959	A	G	90	0	1	0	0	PUR	PUR	CLM	CLM	PUR	PUR	PUR	PUR	CLM	CLM	CLM	CLM	CLM	PUR	CLM	CLM	CLM	CLM	CLM	PUR	PUR	CLM	CLM	CLM	CLM	CLM	CLM	CLM	CLM	CLM	PEL	PEL	PEL	PEL	PEL	PEL	PEL	PEL	PEL	PEL	PEL	PEL	PEL	PEL	PEL	PEL	PEL	PEL	PEL	PEL	PEL	PEL	PEL	PEL	PEL	PEL	PEL	PEL	PEL	PEL	PEL	PEL	PEL	PEL	PEL	PEL	PEL	PEL	JPT	MXL	MXL	MXL	MXL	MXL	MXL	MXL	MXL	MXL	MXL	MXL	MXL		Cac_AMR	Cac_AMR	Cac_AMR	Col_AMR	Col_AMR	Col_AMR	Esk_ARC	Chu_ARC		7
rs139461921	3	3	0	0	CHR2	180897417	rs139461921	C	T	86	1	0	0	1	PUR	CLM	CLM	PUR	PUR	PUR	PUR	CLM	CLM	CLM	CLM	CLM	PUR	CLM	CLM	CLM	CLM	PUR	CLM	CLM	CLM	CLM	CLM	CLM	CLM	CLM	CLM	PEL	PEL	PEL	PEL	IBS	PEL	PEL	PEL	PEL	PEL	PEL	PEL	PEL	PEL	PEL	PEL	PEL	PEL	PEL	PEL	PEL	PEL	PEL	PEL	PEL	PEL	PEL	PEL	PEL	PEL	PEL	PEL	PEL	PEL	PJL	MXL	MXL	MXL	MXL	MXL	MXL	MXL	MXL	MXL	MXL	MXL	MXL	MXL	MXL	MXL		Cac_AMR	Cac_AMR	Cac_AMR	Wic_AMR	Wic_AMR	Col_AMR	Col_AMR	Wic_AMR	Cac_AMR	Esk_ARC	Esk_ARC		9
rs4490141	3	14	1	0	CHR2	181646689	rs4490141	T	G	94	0	0	0	0	PUR	PUR	PUR	PUR	CLM	CLM	CLM	PUR	CLM	CLM	CLM	CLM	PUR	PUR	CLM	CLM	CLM	CLM	PUR	CLM	CLM	CLM	CLM	CLM	CLM	CLM	PEL	PEL	PEL	PEL	PEL	PEL	PEL	PEL	PEL	PEL	PEL	PEL	PEL	PEL	PEL	PEL	PEL	PEL	PEL	PEL	PEL	PEL	PEL	PEL	PEL	PEL	PEL	PEL	PEL	PEL	PEL	PEL	PEL	PEL	PEL	PEL	PEL	PEL	PEL	PEL	MXL	MXL	MXL	MXL	MXL	MXL	MXL	MXL	MXL	MXL	MXL	MXL	MXL	MXL	MXL	MXL	MXL		Man_SIB	Cac_AMR	Cac_AMR	Cac_AMR	Col_AMR	Col_AMR	Col_AMR	Wic_AMR		9
rs183475244	5	11	2	0	CHR2	181905759	rs183475244	G	A	71	0	0	0	0	PUR	PUR	PUR	PUR	CLM	CLM	CLM	PUR	PUR	PUR	CLM	CLM	PUR	CLM	CLM	CLM	PUR	CLM	CLM	CLM	CLM	CLM	PEL	PEL	PEL	PEL	PEL	PEL	PEL	PEL	PEL	PEL	PEL	PEL	PEL	PEL	PEL	PEL	PEL	PEL	PEL	PEL	PEL	PEL	PEL	PEL	PEL	PEL	PEL	PEL	PEL	PEL	PEL	MXL	MXL	MXL	MXL	MXL	MXL	MXL	MXL	MXL	MXL	MXL	MXL	MXL	MXL	MXL	MXL	MXL		Chu_ARC	Ket_SIB	Chu_ARC	Cac_AMR	Cac_AMR	Cac_AMR	Wic_AMR	Wic_AMR	Col_AMR	Col_AMR	Col_AMR	Wic_AMR	Kor_ARC	Esk_ARC	Esk_ARC	Bur_SIB		11
rs148295853	3	14	3	0	CHR2	182221236	rs148295853	G	A	102	1	1	1	1	FIN	PUR	PUR	PUR	PUR	PUR	CLM	CLM	CLM	CLM	PUR	PUR	CLM	CLM	CLM	CLM	PUR	PUR	CLM	CLM	CLM	CLM	CLM	CLM	CLM	CLM	PEL	PEL	PEL	PEL	PEL	PEL	PEL	PEL	PEL	PEL	PEL	PEL	PEL	PEL	PEL	PEL	PEL	PEL	PEL	PEL	PEL	PEL	PEL	PEL	PEL	PEL	PEL	PEL	PEL	PEL	KHV	PEL	PEL	PEL	PEL	PEL	PEL	PEL	PEL	PEL	PEL	PEL	PEL	PEL	PEL	PEL	ACB	BEB	MXL	MXL	MXL	MXL	MXL	MXL	MXL	MXL	MXL	MXL	MXL	MXL	MXL	MXL	MXL	MXL	MXL	MXL	MXL	MXL	MXL	MXL		Chu_ARC	Ket_SIB	Chu_ARC	Cac_AMR	Cac_AMR	Cac_AMR	Wic_AMR	Wic_AMR	Col_AMR	Col_AMR	Kor_ARC	Esk_ARC	Esk_ARC	Bur_SIB		9
rs189968714	4	8	1	0	CHR2	184095786	rs189968714	G	A	94	0	0	0	1	PUR	PUR	PUR	PUR	CLM	CLM	CLM	PUR	PUR	CLM	CLM	CLM	CLM	CLM	PUR	CLM	CLM	CLM	CLM	CLM	CLM	CLM	CLM	CLM	CLM	PEL	PEL	PEL	PEL	PEL	PEL	PEL	PEL	PEL	PEL	PEL	PEL	PEL	PEL	PEL	PEL	PEL	PEL	PEL	PEL	PEL	PEL	PEL	PEL	PEL	PEL	PEL	PEL	PEL	PEL	PEL	PEL	PEL	PEL	PEL	PEL	PEL	PEL	PEL	PEL	PEL	PEL	PEL	BEB	MXL	MXL	MXL	MXL	MXL	MXL	MXL	MXL	MXL	MXL	MXL	MXL	MXL	MXL	MXL	MXL	MXL	MXL		Cac_AMR	Wic_AMR	Wic_AMR	Wic_AMR	Col_AMR	Col_AMR	Col_AMR	Wic_AMR	Cac_AMR		11
rs188855908	4	7	4	0	CHR2	186415004	rs188855908	T	C	70	0	0	0	0	PUR	PUR	PUR	PUR	CLM	CLM	CLM	CLM	CLM	CLM	CLM	CLM	CLM	CLM	CLM	CLM	CLM	CLM	CLM	CLM	CLM	PEL	PEL	PEL	PEL	PEL	PEL	PEL	PEL	PEL	PEL	PEL	PEL	PEL	PEL	PEL	PEL	PEL	PEL	PEL	PEL	PEL	PEL	PEL	PEL	PEL	PEL	PEL	PEL	PEL	PEL	PEL	PEL	PEL	MXL	MXL	MXL	MXL	MXL	MXL	MXL	MXL	MXL	ASW		Chu_ARC	Kor_ARC	Cac_AMR	Cac_AMR	Wic_AMR	Wic_AMR	Col_AMR	Col_AMR	Wic_AMR	Cac_AMR	Kor_ARC	Kor_ARC	Chu_ARC	Chu_ARC	Kor_ARC	Kor_ARC		11
rs12470352	4	6	4	0	CHR2	186942119	rs12470352	A	G	77	0	0	0	0	PUR	PUR	CLM	CLM	CLM	CLM	CLM	PUR	CLM	CLM	CLM	CLM	CLM	CLM	CLM	CLM	CLM	CLM	CLM	CLM	CLM	CLM	CLM	PEL	PEL	PEL	PEL	PEL	PEL	PEL	PEL	PEL	PEL	PEL	PEL	PEL	PEL	PEL	PEL	PEL	PEL	PEL	PEL	PEL	PEL	PEL	PEL	PEL	PEL	PEL	PEL	PEL	PEL	PEL	PEL	PEL	PEL	PEL	PEL	PEL	PEL	MXL	MXL	MXL	MXL	MXL	MXL	MXL	MXL	MXL	MXL	MXL	ASW		Chu_ARC	Kor_ARC	Cac_AMR	Cac_AMR	Wic_AMR	Wic_AMR	Col_AMR	Wic_AMR	Kor_ARC	Kor_ARC	Chu_ARC	Chu_ARC	Kor_ARC	Kor_ARC		9
rs149896035	5	7	3	0	CHR2	187509606	rs149896035	G	A	82	0	1	0	0	CHS	PUR	PUR	PUR	CLM	CLM	CLM	CLM	CLM	PUR	CLM	CLM	CLM	CLM	PUR	CLM	CLM	CLM	CLM	CLM	CLM	CLM	CLM	CLM	CLM	PEL	PEL	PEL	PEL	PEL	PEL	PEL	PEL	PEL	PEL	PEL	PEL	PEL	PEL	PEL	PEL	PEL	PEL	PEL	PEL	PEL	PEL	PEL	PEL	PEL	PEL	PEL	PEL	PEL	PEL	PEL	PEL	PEL	PEL	PEL	PEL	PEL	PEL	PEL	MXL	MXL	MXL	MXL	MXL	MXL	MXL	MXL	MXL	MXL	MXL	MXL	MXL	ASW		Cac_AMR	Cac_AMR	Wic_AMR	Wic_AMR	Wic_AMR	Col_AMR	Wic_AMR		9
rs145268755	5	7	4	0	CHR2	187526485	rs145268755	G	A	83	0	1	0	0	CHS	PUR	PUR	PUR	CLM	CLM	CLM	CLM	CLM	CLM	PUR	CLM	CLM	CLM	CLM	PUR	CLM	CLM	CLM	CLM	CLM	CLM	CLM	CLM	CLM	CLM	PEL	PEL	PEL	PEL	PEL	PEL	PEL	PEL	PEL	PEL	PEL	PEL	PEL	PEL	PEL	PEL	PEL	PEL	PEL	PEL	PEL	PEL	PEL	PEL	PEL	PEL	PEL	PEL	PEL	PEL	PEL	PEL	PEL	PEL	PEL	PEL	PEL	PEL	PEL	MXL	MXL	MXL	MXL	MXL	MXL	MXL	MXL	MXL	MXL	MXL	MXL	MXL	MXL	ASW		Kor_ARC	Cac_AMR	Cac_AMR	Wic_AMR	Wic_AMR	Wic_AMR	Col_AMR	Wic_AMR	Kor_ARC	Kor_ARC	Chu_ARC	Kor_ARC	Kor_ARC		9
rs141613776	3	7	1	0	CHR2	190382429	rs141613776	T	C	66	0	0	0	0	PUR	PUR	PUR	PUR	CLM	PUR	PUR	PUR	PUR	CLM	CLM	CLM	CLM	CLM	CLM	PUR	CLM	CLM	CLM	CLM	PEL	PEL	PEL	PEL	PEL	PEL	PEL	PEL	PEL	PEL	PEL	PEL	PEL	PEL	PEL	PEL	PEL	PEL	PEL	PEL	PEL	PEL	PEL	PEL	PEL	PEL	PEL	PEL	MXL	MXL	MXL	MXL	MXL	MXL	MXL	MXL	MXL	MXL	MXL	MXL	MXL	MXL	MXL		Cac_AMR	Cac_AMR	Cac_AMR	Wic_AMR	Col_AMR		6
rs141033773	6	9	4	0	CHR2	191080100	rs141033773	C	A	83	0	1	0	0	PUR	PUR	PUR	CLM	CLM	PUR	PUR	PUR	CLM	CLM	PUR	PUR	CLM	CLM	CLM	CLM	PEL	PEL	PEL	PEL	PEL	PEL	PEL	PEL	PEL	PEL	PEL	PEL	PEL	PEL	PEL	PEL	PEL	PEL	PEL	PEL	PEL	PEL	PEL	PEL	PEL	PEL	PEL	PEL	PEL	PEL	PEL	PEL	PEL	PEL	JPT	MXL	MXL	MXL	MXL	MXL	MXL	MXL	MXL	MXL	MXL	MXL	MXL	MXL	MXL	MXL	MXL	MXL	MXL	MXL	MXL	MXL	MXL	MXL		Cac_AMR	Wic_AMR	Col_AMR	Wic_AMR	Cac_AMR	Kor_ARC		5
rs142017785	8	8	0	0	CHR2	192073564	rs142017785	C	G	91	0	1	0	0	CHS	PUR	PUR	PUR	PUR	PUR	PUR	PUR	PUR	CLM	CLM	PUR	PUR	PUR	CLM	CLM	CLM	PUR	CLM	CLM	CLM	CLM	CLM	CLM	PUR	CLM	CLM	CLM	CLM	CLM	PEL	PEL	PEL	PEL	PEL	PEL	PEL	PEL	PEL	PEL	PEL	PEL	PEL	PEL	PEL	PEL	PEL	PEL	PEL	PEL	PEL	PEL	PEL	PEL	PEL	PEL	PEL	PEL	PEL	PEL	PEL	PEL	PEL	PEL	PEL	PEL	PEL	MXL	MXL	MXL	MXL	MXL	MXL	MXL	MXL	MXL	MXL	MXL	MXL	MXL	MXL	MXL	MXL	MXL		Cac_AMR	Wic_AMR	Wic_AMR	Wic_AMR	Col_AMR	Col_AMR	Col_AMR	Wic_AMR		8
rs188493687	5	3	1	0	CHR2	192445508	rs188493687	A	C	65	0	1	0	0	PUR	PUR	CLM	CLM	CLM	PUR	CLM	CLM	CLM	CLM	CLM	PUR	CLM	CLM	CLM	CLM	PEL	PEL	PEL	PEL	PEL	PEL	PEL	PEL	PEL	PEL	PEL	PEL	PEL	PEL	PEL	PEL	PEL	PEL	PEL	PEL	PEL	PEL	PEL	PEL	PEL	PEL	PEL	PEL	PEL	PEL	PEL	PEL	PEL	JPT	MXL	MXL	MXL	MXL	MXL	MXL	MXL	MXL	MXL	MXL		Cac_AMR	Cac_AMR	Cac_AMR	Wic_AMR	Col_AMR	Wic_AMR	Kor_ARC	Esk_ARC	Kor_ARC		7
rs142377563	3	4	0	0	CHR2	193300187	rs142377563	G	C	64	0	0	0	0	PUR	PUR	PUR	PUR	PUR	PUR	CLM	CLM	PUR	CLM	CLM	PUR	CLM	CLM	CLM	CLM	PUR	PUR	CLM	CLM	CLM	PEL	PEL	PEL	PEL	PEL	PEL	PEL	PEL	PEL	PEL	PEL	PEL	PEL	PEL	PEL	PEL	PEL	PEL	PEL	PEL	PEL	PEL	PEL	PEL	PEL	PEL	PEL	PEL	PEL	MXL	MXL	MXL	MXL	MXL	MXL	MXL	MXL	MXL	MXL	ASW		Cac_AMR	Wic_AMR	Wic_AMR	Col_AMR		4
rs147317359	3	4	0	0	CHR2	193308208	rs147317359	C	A	64	0	0	0	0	PUR	PUR	PUR	PUR	PUR	PUR	CLM	CLM	PUR	CLM	CLM	PUR	CLM	CLM	CLM	CLM	PUR	PUR	CLM	CLM	CLM	PEL	PEL	PEL	PEL	PEL	PEL	PEL	PEL	PEL	PEL	PEL	PEL	PEL	PEL	PEL	PEL	PEL	PEL	PEL	PEL	PEL	PEL	PEL	PEL	PEL	PEL	PEL	PEL	PEL	MXL	MXL	MXL	MXL	MXL	MXL	MXL	MXL	MXL	MXL	ASW		Cac_AMR	Wic_AMR	Wic_AMR	Col_AMR		4
rs188121618	7	9	0	0	CHR2	196933379	rs188121618	C	T	65	0	0	0	0	PUR	PUR	PUR	CLM	CLM	CLM	CLM	CLM	CLM	CLM	CLM	CLM	CLM	CLM	CLM	CLM	CLM	CLM	CLM	CLM	PEL	PEL	PEL	PEL	PEL	PEL	PEL	PEL	PEL	PEL	PEL	PEL	PEL	PEL	PEL	PEL	PEL	PEL	PEL	PEL	PEL	PEL	PEL	PEL	PEL	PEL	MXL	MXL	MXL	MXL	MXL	MXL	MXL	MXL	MXL	MXL	MXL	MXL	MXL	MXL	MXL	MXL		Cac_AMR	Cac_AMR	Col_AMR	Col_AMR	Wic_AMR	Con_AFR		5
rs143992652	7	6	3	0	CHR2	199884708	rs143992652	A	G	86	0	1	0	0	PUR	PUR	PUR	PUR	PUR	PUR	PUR	CLM	CLM	CLM	CLM	PUR	CLM	CLM	CLM	PUR	PUR	CLM	CLM	CLM	CLM	CLM	CLM	CLM	CLM	CLM	CLM	PUR	PUR	PUR	CLM	CLM	CLM	CLM	CLM	CLM	CLM	PEL	PEL	PEL	PEL	PEL	PEL	PEL	PEL	PEL	PEL	PEL	PEL	PEL	PEL	PEL	PEL	PEL	PEL	PEL	PEL	PEL	PEL	PEL	PEL	PEL	PEL	PEL	PEL	PEL	PEL	PEL	PEL	JPT	MXL	MXL	MXL	MXL	MXL	MXL	MXL	MXL	MXL		Kum_CAU	Cac_AMR	Cac_AMR	Wic_AMR	Wic_AMR	Wic_AMR	Wic_AMR	Cac_AMR	Kor_ARC	Kor_ARC	Esk_ARC	Kor_ARC	Kor_ARC	Kor_ARC		9
rs185788247	5	7	4	0	CHR2	200969249	rs185788247	T	C	75	0	1	0	0	CHS	PUR	PUR	PUR	PUR	PUR	PUR	PUR	CLM	CLM	CLM	PUR	CLM	CLM	PUR	PUR	CLM	CLM	CLM	CLM	CLM	CLM	CLM	CLM	CLM	CLM	PUR	CLM	CLM	CLM	CLM	CLM	CLM	PEL	PEL	PEL	PEL	PEL	PEL	PEL	PEL	PEL	PEL	PEL	PEL	PEL	PEL	PEL	PEL	PEL	PEL	PEL	PEL	PEL	PEL	PEL	PEL	PEL	PEL	PEL	MXL	MXL	MXL	MXL	MXL	MXL	MXL	MXL	MXL	MXL		Cac_AMR	Wic_AMR	Wic_AMR	Wic_AMR	Col_AMR	Cac_AMR	Viz_OCE	Kor_ARC	Esk_ARC		6
rs570173868	5	8	4	0	CHR2	201160435	s2x201160435	A	C	72	0	0	0	0	PUR	PUR	PUR	PUR	PUR	PUR	PUR	CLM	CLM	CLM	PUR	CLM	CLM	PUR	PUR	CLM	CLM	CLM	CLM	CLM	CLM	CLM	CLM	CLM	CLM	PUR	CLM	CLM	CLM	CLM	CLM	CLM	PEL	PEL	PEL	PEL	PEL	PEL	PEL	PEL	PEL	PEL	PEL	PEL	PEL	PEL	PEL	PEL	PEL	PEL	PEL	PEL	PEL	PEL	PEL	PEL	MXL	MXL	MXL	MXL	MXL	MXL	MXL	MXL	MXL		Chu_ARC	Wic_AMR	Wic_AMR	Col_AMR	Cac_AMR	Kor_ARC	Esk_ARC		4
rs191229791	11	9	1	0	CHR2	201467879	rs191229791	G	T	83	0	1	0	0	CHS	PUR	PUR	PUR	PUR	PUR	PUR	PUR	CLM	CLM	PUR	CLM	CLM	PUR	PUR	CLM	CLM	CLM	CLM	CLM	CLM	CLM	CLM	CLM	CLM	CLM	PUR	PUR	CLM	CLM	CLM	CLM	CLM	CLM	CLM	PEL	PEL	PEL	PEL	PEL	PEL	PEL	PEL	PEL	PEL	PEL	PEL	PEL	PEL	PEL	PEL	PEL	PEL	PEL	PEL	PEL	PEL	PEL	PEL	PEL	PEL	PEL	PEL	PEL	PEL	MXL	MXL	MXL	MXL	MXL	MXL	MXL	MXL	MXL	MXL	MXL	MXL	ASW		Chu_ARC	Wic_AMR	Wic_AMR	Col_AMR	Wic_AMR	Cac_AMR	Esk_ARC		8
rs192342187	4	6	0	0	CHR2	205984808	rs192342187	G	A	66	0	0	0	0	PUR	PUR	PUR	PUR	PUR	PUR	PUR	PUR	CLM	CLM	PUR	PUR	CLM	CLM	CLM	CLM	CLM	PUR	PUR	CLM	CLM	CLM	CLM	CLM	PEL	PEL	PEL	PEL	PEL	PEL	PEL	PEL	PEL	PEL	PEL	PEL	PEL	PEL	PEL	PEL	PEL	PEL	PEL	PEL	PEL	MXL	MXL	MXL	MXL	MXL	MXL	MXL	MXL	MXL	MXL	MXL	MXL	MXL	MXL	MXL	MXL	MXL	MXL	MXL		Wic_AMR	Wic_AMR	Col_AMR	Wic_AMR		5
rs191744015	7	6	4	0	CHR2	207794768	rs191744015	T	C	89	0	0	0	0	PUR	PUR	PUR	CLM	CLM	CLM	CLM	PUR	PUR	PUR	CLM	CLM	CLM	CLM	CLM	CLM	CLM	CLM	CLM	CLM	CLM	CLM	PUR	CLM	CLM	CLM	CLM	PEL	PEL	PEL	PEL	PEL	PEL	PEL	PEL	PEL	PEL	PEL	PEL	PEL	PEL	PEL	PEL	PEL	PEL	PEL	PEL	PEL	PEL	PEL	PEL	PEL	PEL	PEL	PEL	PEL	PEL	PEL	PEL	PEL	PEL	PEL	PEL	PEL	PEL	PEL	PEL	PEL	PEL	PEL	PEL	PEL	MXL	MXL	MXL	MXL	MXL	MXL	MXL	MXL	MXL	MXL		Cac_AMR	Cac_AMR	Wic_AMR	Col_AMR	Wic_AMR	Cac_AMR	Kor_ARC	Esk_ARC	Chu_ARC	Kor_ARC		8
rs149168233	6	6	4	0	CHR2	207841465	rs149168233	T	C	80	1	0	0	0	PUR	PUR	PUR	CLM	CLM	CLM	CLM	PUR	PUR	PUR	CLM	CLM	CLM	CLM	CLM	CLM	CLM	PUR	CLM	CLM	CLM	CLM	CLM	PEL	PEL	PEL	PEL	PEL	PEL	PEL	PEL	PEL	PEL	PEL	PEL	PEL	PEL	PEL	PEL	PEL	PEL	PEL	PEL	PEL	PEL	PEL	PEL	PEL	PEL	PEL	PEL	PEL	PEL	PEL	PEL	PEL	PEL	PEL	PEL	CEU	MXL	MXL	MXL	MXL	MXL	MXL	MXL	MXL	MXL	MXL	MXL	MXL	MXL	MXL	MXL	MXL	ASW		Cac_AMR	Wic_AMR	Wic_AMR	Wic_AMR	Col_AMR	Col_AMR	Cac_AMR	Kor_ARC	Esk_ARC	Esk_ARC	Chu_ARC	Kor_ARC		9
rs151015402	3	12	2	0	CHR2	210122736	rs151015402	G	A	74	0	1	0	0	PUR	CHS	PUR	PUR	CLM	PUR	PUR	CLM	CLM	CLM	CLM	CLM	CLM	CLM	CLM	CLM	CLM	CLM	PUR	CLM	CLM	CLM	CLM	CLM	CLM	CLM	CLM	PEL	PEL	PEL	PEL	PEL	PEL	PEL	PEL	PEL	PEL	PEL	PEL	PEL	PEL	PEL	PEL	PEL	PEL	PEL	PEL	PEL	PEL	PEL	PEL	PEL	PEL	PEL	PEL	PEL	PEL	MXL	MXL	MXL	MXL	MXL	MXL	MXL	MXL	MXL	MXL	MXL	MXL	MXL	MXL	ASW		Cac_AMR	Cac_AMR	Wic_AMR	Col_AMR	Col_AMR	Wic_AMR	Chu_ARC		9
rs148771663	3	12	2	0	CHR2	210133114	rs148771663	C	A	75	0	1	0	0	PUR	CHS	PUR	PUR	CLM	PUR	PUR	CLM	CLM	CLM	CLM	CLM	CLM	CLM	CLM	CLM	CLM	PUR	CLM	CLM	CLM	CLM	CLM	CLM	CLM	CLM	PEL	PEL	PEL	PEL	PEL	PEL	PEL	PEL	PEL	PEL	PEL	PEL	PEL	PEL	PEL	PEL	PEL	PEL	PEL	PEL	PEL	PEL	PEL	PEL	PEL	PEL	PEL	PEL	PEL	PEL	PEL	PEL	MXL	MXL	MXL	MXL	MXL	MXL	MXL	MXL	MXL	MXL	MXL	MXL	MXL	MXL	ASW		Kyr_CAS	Cac_AMR	Cac_AMR	Wic_AMR	Col_AMR	Col_AMR	Wic_AMR	Chu_ARC		9
rs147012151	5	11	2	0	CHR2	210176298	rs147012151	A	G	76	1	0	0	0	PUR	PUR	PUR	CLM	CLM	PUR	CLM	CLM	CLM	CLM	CLM	CLM	CLM	CLM	CLM	CLM	CLM	CLM	PUR	CLM	CLM	CLM	CLM	CLM	CLM	CLM	PEL	PEL	PEL	PEL	PEL	PEL	PEL	PEL	PEL	PEL	PEL	PEL	PEL	PEL	PEL	PEL	PEL	PEL	PEL	PEL	PEL	PEL	PEL	PEL	PEL	PEL	PEL	PEL	PEL	PEL	PEL	MXL	MXL	MXL	MXL	MXL	MXL	MXL	MXL	MXL	MXL	MXL	MXL	MXL	ASW	TSI		Cac_AMR	Cac_AMR	Wic_AMR	Col_AMR	Col_AMR	Wic_AMR	Chu_ARC		9
rs150589295	5	10	3	0	CHR2	212267539	rs150589295	A	T	94	0	0	0	0	PUR	PUR	PUR	PUR	PUR	PUR	PUR	PUR	PUR	PUR	PUR	PUR	CLM	CLM	PUR	CLM	CLM	PUR	CLM	CLM	CLM	CLM	PUR	PUR	PEL	PEL	PEL	PEL	PEL	PEL	PEL	PEL	PEL	PEL	PEL	PEL	PEL	PEL	PEL	PEL	PEL	PEL	PEL	PEL	PEL	PEL	PEL	PEL	PEL	PEL	PEL	PEL	PEL	PEL	PEL	PEL	PEL	PEL	PEL	PEL	PEL	PEL	PEL	PEL	PEL	PEL	PEL	PEL	PEL	PEL	PEL	MXL	MXL	MXL	MXL	MXL	MXL	MXL	MXL	MXL	MXL	MXL	MXL	MXL	MXL	MXL	ASW		Chu_ARC	Cac_AMR	Cac_AMR	Cac_AMR	Wic_AMR	Wic_AMR	Col_AMR	Col_AMR	Cac_AMR	Esk_ARC	Chu_ARC	Kor_ARC		8
rs148541861	5	10	3	0	CHR2	212282067	rs148541861	G	T	94	0	0	0	0	PUR	PUR	PUR	PUR	PUR	PUR	PUR	PUR	PUR	PUR	PUR	PUR	CLM	CLM	PUR	CLM	CLM	PUR	CLM	CLM	CLM	CLM	CLM	PUR	PUR	PEL	PEL	PEL	PEL	PEL	PEL	PEL	PEL	PEL	PEL	PEL	PEL	PEL	PEL	PEL	PEL	PEL	PEL	PEL	PEL	PEL	PEL	PEL	PEL	PEL	PEL	PEL	PEL	PEL	PEL	PEL	PEL	PEL	PEL	PEL	PEL	PEL	PEL	PEL	PEL	PEL	PEL	PEL	PEL	PEL	PEL	MXL	MXL	MXL	MXL	MXL	MXL	MXL	MXL	MXL	MXL	MXL	MXL	MXL	MXL	MXL	ASW		Chu_ARC	Cac_AMR	Cac_AMR	Cac_AMR	Wic_AMR	Wic_AMR	Col_AMR	Col_AMR	Col_AMR	Cac_AMR	Esk_ARC	Chu_ARC	Kor_ARC		10
rs4673619	5	10	3	0	CHR2	212322936	rs4673619	A	G	95	0	0	0	0	PUR	PUR	PUR	PUR	PUR	PUR	PUR	PUR	PUR	PUR	PUR	PUR	CLM	CLM	PUR	CLM	CLM	PUR	CLM	CLM	CLM	CLM	CLM	PUR	PUR	PEL	PEL	PEL	PEL	PEL	PEL	PEL	PEL	PEL	PEL	PEL	PEL	PEL	PEL	PEL	PEL	PEL	PEL	PEL	PEL	PEL	PEL	PEL	PEL	PEL	PEL	PEL	PEL	PEL	PEL	PEL	PEL	PEL	PEL	PEL	PEL	PEL	PEL	PEL	PEL	PEL	PEL	PEL	PEL	PEL	PEL	MXL	MXL	MXL	MXL	MXL	MXL	MXL	MXL	MXL	MXL	MXL	MXL	MXL	MXL	MXL	MXL	ASW		Chu_ARC	Cac_AMR	Cac_AMR	Cac_AMR	Wic_AMR	Wic_AMR	Col_AMR	Col_AMR	Esk_ARC	Chu_ARC	Kor_ARC		8
rs142046960	8	20	7	0	CHR2	223268278	rs142046960	G	A	119	0	0	1	0	PUR	PUR	PUR	CLM	CLM	CLM	CLM	CLM	CLM	PUR	PUR	CLM	CLM	CLM	CLM	CLM	CLM	CLM	CLM	CLM	CLM	CLM	CLM	CLM	CLM	CLM	CLM	CLM	CLM	PEL	PEL	PEL	PEL	PEL	PEL	PEL	PEL	PEL	PEL	PEL	PEL	PEL	PEL	PEL	PEL	PEL	PEL	PEL	PEL	PEL	PEL	PEL	PEL	PEL	PEL	PEL	PEL	PEL	PEL	PEL	PEL	PEL	PEL	PEL	PEL	PEL	PEL	PEL	PEL	PEL	PEL	PEL	PEL	ACB	ASW	MXL	MXL	MXL	MXL	MXL	MXL	MXL	MXL	MXL	MXL	MXL	MXL	MXL	MXL	MXL	MXL	MXL	MXL	MXL	MXL	MXL	MXL	MXL	MXL	MXL	MXL	MXL	MXL	MXL	MXL	ASW	ASW	ASW		Chu_ARC	For_SIB	Cac_AMR	Cac_AMR	Cac_AMR	Wic_AMR	Wic_AMR	Col_AMR	Col_AMR	Col_AMR	Cac_AMR	Kor_ARC	Kor_ARC	Kor_ARC	Saa_EUR	Kor_ARC		10
rs139511828	7	8	3	0	CHR2	223368043	rs139511828	A	G	92	0	0	0	0	PUR	PUR	PUR	PUR	PUR	CLM	CLM	CLM	CLM	CLM	PUR	PUR	PUR	CLM	CLM	CLM	CLM	CLM	PUR	PUR	CLM	CLM	CLM	CLM	CLM	CLM	CLM	PEL	PEL	PEL	PEL	PEL	PEL	PEL	PEL	PEL	PEL	PEL	PEL	PEL	PEL	PEL	PEL	PEL	PEL	PEL	PEL	PEL	PEL	PEL	PEL	PEL	PEL	PEL	PEL	PEL	PEL	PEL	PEL	PEL	PEL	MXL	MXL	MXL	MXL	MXL	MXL	MXL	MXL	MXL	MXL	MXL	MXL	MXL	MXL	MXL	MXL	MXL	MXL	MXL	MXL	MXL	MXL	ASW		Chu_ARC	Cac_AMR	Wic_AMR	Wic_AMR	Kor_ARC	Kor_ARC	Esk_ARC	Chu_ARC	Kor_ARC		4
rs189914599	7	8	3	0	CHR2	223394952	rs189914599	A	G	90	0	0	0	0	PUR	PUR	PUR	PUR	CLM	CLM	CLM	CLM	CLM	PUR	PUR	CLM	CLM	CLM	CLM	CLM	PUR	PUR	CLM	CLM	CLM	CLM	CLM	CLM	CLM	PEL	PEL	PEL	PEL	PEL	PEL	PEL	PEL	PEL	PEL	PEL	PEL	PEL	PEL	PEL	PEL	PEL	PEL	PEL	PEL	PEL	PEL	PEL	PEL	PEL	PEL	PEL	PEL	PEL	PEL	PEL	PEL	PEL	PEL	MXL	MXL	MXL	MXL	MXL	MXL	MXL	MXL	MXL	MXL	MXL	MXL	MXL	MXL	MXL	MXL	MXL	MXL	MXL	MXL	MXL	MXL	MXL	ASW		Chu_ARC	Cac_AMR	Wic_AMR	Wic_AMR	Kor_ARC	Kor_ARC	Esk_ARC	Chu_ARC	Kor_ARC		4
rs181312534	7	8	1	0	CHR2	223457075	rs181312534	C	T	86	0	0	1	0	PUR	PUR	PUR	PUR	CLM	CLM	CLM	CLM	CLM	PUR	PUR	CLM	CLM	CLM	CLM	CLM	PUR	PUR	CLM	CLM	CLM	CLM	CLM	CLM	CLM	PEL	PEL	PEL	PEL	PEL	PEL	PEL	PEL	PEL	PEL	PEL	PEL	PEL	PEL	PEL	PEL	PEL	PEL	PEL	PEL	PEL	PEL	PEL	PEL	PEL	PEL	PEL	PEL	PEL	PEL	PEL	PEL	GWD	MXL	MXL	MXL	MXL	MXL	MXL	MXL	MXL	MXL	MXL	MXL	MXL	MXL	MXL	MXL	MXL	MXL	MXL	MXL	MXL	MXL	ASW		Chu_ARC	Cac_AMR	Wic_AMR	Col_AMR	Wic_AMR	Kor_ARC	Kor_ARC	Chu_ARC	Kor_ARC		5
rs151170887	7	10	3	0	CHR2	223501277	rs151170887	G	T	118	0	0	0	0	PUR	PUR	PUR	PUR	CLM	CLM	CLM	CLM	CLM	PUR	PUR	PUR	CLM	CLM	CLM	CLM	CLM	CLM	CLM	PUR	PUR	CLM	CLM	CLM	CLM	CLM	CLM	CLM	CLM	PEL	PEL	PEL	PEL	PEL	PEL	PEL	PEL	PEL	PEL	PEL	PEL	PEL	PEL	PEL	PEL	PEL	PEL	PEL	PEL	PEL	PEL	PEL	PEL	PEL	PEL	PEL	PEL	PEL	PEL	PEL	PEL	PEL	PEL	PEL	PEL	PEL	PEL	PEL	PEL	PEL	PEL	PEL	MXL	MXL	MXL	MXL	MXL	MXL	MXL	MXL	MXL	MXL	MXL	MXL	MXL	MXL	MXL	MXL	MXL	MXL	MXL	MXL	MXL	MXL	MXL	MXL	MXL	MXL	MXL	MXL	ASW		Chu_ARC	Cac_AMR	Cac_AMR	Cac_AMR	Wic_AMR	Col_AMR	Col_AMR	Wic_AMR	Kor_ARC	Kor_ARC	Esk_ARC	Chu_ARC	Kor_ARC		9
rs188923458	7	10	3	0	CHR2	223539179	rs188923458	T	A	118	0	0	0	0	PUR	PUR	PUR	PUR	CLM	CLM	CLM	CLM	CLM	PUR	PUR	PUR	CLM	CLM	CLM	CLM	CLM	CLM	CLM	PUR	PUR	CLM	CLM	CLM	CLM	CLM	CLM	CLM	CLM	PEL	PEL	PEL	PEL	PEL	PEL	PEL	PEL	PEL	PEL	PEL	PEL	PEL	PEL	PEL	PEL	PEL	PEL	PEL	PEL	PEL	PEL	PEL	PEL	PEL	PEL	PEL	PEL	PEL	PEL	PEL	PEL	PEL	PEL	PEL	PEL	PEL	PEL	PEL	PEL	PEL	PEL	PEL	MXL	MXL	MXL	MXL	MXL	MXL	MXL	MXL	MXL	MXL	MXL	MXL	MXL	MXL	MXL	MXL	MXL	MXL	MXL	MXL	MXL	MXL	MXL	MXL	MXL	MXL	MXL	ASW		Chu_ARC	Cac_AMR	Cac_AMR	Cac_AMR	Wic_AMR	Col_AMR	Col_AMR	Wic_AMR	Kor_ARC	Kor_ARC	Esk_ARC	Chu_ARC	Kor_ARC		9
rs149452751	5	8	5	0	CHR2	223602560	rs149452751	C	T	94	0	0	0	0	PUR	PUR	PUR	PUR	CLM	CLM	CLM	CLM	PUR	PUR	CLM	CLM	CLM	CLM	CLM	PUR	PUR	CLM	CLM	CLM	CLM	CLM	PEL	PEL	PEL	PEL	PEL	PEL	PEL	PEL	PEL	PEL	PEL	PEL	PEL	PEL	PEL	PEL	PEL	PEL	PEL	PEL	PEL	PEL	PEL	PEL	PEL	PEL	PEL	PEL	PEL	PEL	PEL	PEL	PEL	PEL	PEL	PEL	PEL	PEL	PEL	MXL	MXL	MXL	MXL	MXL	MXL	MXL	MXL	MXL	MXL	MXL	MXL	MXL	MXL	MXL	MXL	MXL	MXL	MXL	MXL	MXL	MXL	MXL	ASW		Chu_ARC	Cac_AMR	Wic_AMR	Col_AMR	Col_AMR	Wic_AMR	Kor_ARC	Kor_ARC	Esk_ARC	Chu_ARC	Kor_ARC	Kor_ARC		5
rs143758353	8	11	4	1	CHR2	223716867	rs143758353	A	G	117	0	1	0	0	PUR	PUR	PUR	PUR	PUR	PUR	CLM	CLM	CLM	CLM	PUR	PUR	CLM	CLM	CLM	CLM	CLM	CLM	CLM	CLM	PUR	PUR	CLM	CLM	CLM	CLM	PEL	PEL	PEL	PEL	PEL	PEL	PEL	PEL	PEL	PEL	PEL	PEL	PEL	PEL	PEL	PEL	PEL	PEL	PEL	PEL	PEL	PEL	PEL	PEL	PEL	PEL	PEL	PEL	PEL	PEL	PEL	PEL	PEL	PEL	PEL	PEL	PEL	PEL	PEL	PEL	CDX	MXL	MXL	MXL	MXL	MXL	MXL	MXL	MXL	MXL	MXL	MXL	MXL	MXL	MXL	MXL	MXL	MXL	MXL	MXL	MXL	MXL	MXL	MXL	MXL	MXL	MXL	MXL	MXL	MXL	MXL	ASW	ASW	ASW		Chu_ARC	Sel_SIB	Cac_AMR	Wic_AMR	Wic_AMR	Col_AMR	Col_AMR	Col_AMR	Wic_AMR	Kor_ARC	Kor_ARC	Esk_ARC	Chu_ARC	Kor_ARC	Kor_ARC	Ket_SIB		11
rs114766168	5	5	3	1	CHR2	224950342	rs114766168	G	A	62	1	0	1	1	PUR	PUR	PUR	PUR	PUR	PUR	PUR	CLM	CLM	CLM	PEL	PEL	PEL	PEL	PEL	PEL	PEL	PEL	PEL	PEL	PEL	PEL	PEL	PEL	PEL	PEL	PEL	PEL	PEL	PEL	PEL	PEL	PEL	PEL	PEL	PEL	PEL	PEL	PEL	ACB	CEU	MXL	MXL	MXL	MXL	MXL	MXL	MXL	MXL	MXL	MXL	MXL	MXL	MXL	MXL	MXL	GIH		Chu_ARC	Cac_AMR	Cac_AMR	Cac_AMR	Wic_AMR	Wic_AMR	Wic_AMR	Col_AMR	Col_AMR	Wic_AMR	Cac_AMR	Esk_ARC	Esk_ARC	Esk_ARC	Esk_ARC	Kor_ARC	Kor_ARC		13
rs150167529	4	10	3	0	CHR2	225167189	rs150167529	G	A	64	0	0	1	0	PUR	PUR	PUR	PUR	PUR	PUR	PUR	CLM	PUR	PUR	PUR	CLM	PUR	CLM	CLM	CLM	CLM	CLM	PEL	PEL	PEL	PEL	PEL	PEL	PEL	PEL	PEL	PEL	PEL	PEL	PEL	PEL	PEL	PEL	PEL	PEL	PEL	PEL	PEL	PEL	PEL	PEL	PEL	PEL	PEL	ACB	MXL	MXL	MXL	MXL	MXL	MXL	MXL	MXL	MXL	MXL	MXL	MXL	MXL	ASW	ASW		Chu_ARC	Cac_AMR	Cac_AMR	Cac_AMR	Wic_AMR	Wic_AMR	Wic_AMR	Col_AMR	Col_AMR	Wic_AMR	Cac_AMR	Esk_ARC	Esk_ARC	Esk_ARC	Esk_ARC	Kor_ARC	Kor_ARC		11
rs140914613	5	7	0	0	CHR2	226971980	rs140914613	T	G	89	0	0	0	0	PUR	PUR	PUR	PUR	PUR	PUR	CLM	CLM	PUR	PUR	PUR	CLM	CLM	CLM	CLM	CLM	CLM	CLM	PEL	PEL	PEL	PEL	PEL	PEL	PEL	PEL	PEL	PEL	PEL	PEL	PEL	PEL	PEL	PEL	PEL	PEL	PEL	PEL	PEL	PEL	PEL	PEL	PEL	PEL	PEL	PEL	PEL	PEL	PEL	PEL	PEL	PEL	PEL	PEL	PEL	PEL	PEL	PEL	PEL	PEL	PEL	PEL	MXL	MXL	MXL	MXL	MXL	MXL	MXL	MXL	MXL	MXL	MXL	MXL	MXL	MXL	MXL	ASW		Cac_AMR	Cac_AMR	Cac_AMR	Col_AMR	Col_AMR	Col_AMR	Wic_AMR		9
rs140593575	5	5	1	0	CHR2	227135505	rs140593575	C	T	86	0	1	0	1	PUR	PUR	PUR	PUR	PUR	CLM	CLM	PUR	CLM	CLM	CLM	CLM	PUR	PUR	CLM	CLM	CLM	PEL	PEL	PEL	PEL	PEL	PEL	PEL	PEL	PEL	PEL	PEL	PEL	PEL	PEL	PEL	PEL	PEL	PEL	PEL	PEL	PEL	PEL	PEL	PEL	PEL	PEL	PEL	PEL	PEL	PEL	PEL	PEL	PEL	PEL	PEL	PEL	PEL	PEL	PEL	PEL	PEL	PEL	PEL	PEL	PEL	PEL	PEL	PEL	PJL	JPT	MXL	MXL	MXL	MXL	MXL	MXL	MXL	MXL	MXL	MXL	MXL	MXL	ASW		Cac_AMR	Cac_AMR	Cac_AMR	Wic_AMR	Col_AMR	Col_AMR	Col_AMR	Wic_AMR	Esk_ARC		9
rs141456993	4	5	1	0	CHR2	227247784	rs141456993	A	G	88	0	0	1	0	PUR	PUR	PUR	PUR	PUR	CLM	CLM	PUR	CLM	CLM	CLM	CLM	CLM	PUR	PUR	CLM	CLM	CLM	PEL	PEL	PEL	PEL	PEL	PEL	PEL	PEL	PEL	PEL	PEL	PEL	PEL	PEL	PEL	PEL	PEL	PEL	PEL	PEL	PEL	PEL	PEL	PEL	PEL	PEL	PEL	PEL	PEL	PEL	PEL	PEL	PEL	PEL	PEL	PEL	PEL	PEL	PEL	PEL	PEL	PEL	PEL	PEL	PEL	PEL	PEL	ACB	MXL	MXL	MXL	MXL	MXL	MXL	MXL	MXL	MXL	MXL	MXL	MXL	ASW		Cac_AMR	Cac_AMR	Cac_AMR	Wic_AMR	Col_AMR	Col_AMR	Col_AMR	Wic_AMR	Cac_AMR	Esk_ARC		10
rs141662035	5	8	0	0	CHR2	229493481	rs141662035	A	G	80	1	0	0	0	PUR	PUR	PUR	PUR	CLM	CLM	CLM	CLM	CLM	PUR	PUR	CLM	CLM	CLM	CLM	CLM	CLM	CLM	CLM	CLM	CLM	CLM	PEL	PEL	PEL	PEL	PEL	PEL	PEL	PEL	PEL	PEL	PEL	PEL	PEL	PEL	PEL	PEL	PEL	PEL	PEL	PEL	PEL	PEL	PEL	PEL	PEL	PEL	PEL	PEL	PEL	PEL	PEL	PEL	PEL	PEL	PEL	PEL	PEL	MXL	MXL	MXL	MXL	MXL	MXL	MXL	MXL	MXL	MXL	MXL	TSI		Cac_AMR	Cac_AMR	Col_AMR	Col_AMR	Col_AMR	Chu_ARC		5
rs141768096	5	8	1	0	CHR2	229499245	rs141768096	C	T	79	0	1	0	0	PUR	PUR	PUR	PUR	CLM	CLM	CLM	CLM	CLM	PUR	PUR	CLM	CLM	CLM	CLM	CLM	CLM	CLM	CLM	CLM	CLM	CLM	PEL	PEL	PEL	PEL	PEL	PEL	PEL	PEL	PEL	PEL	PEL	PEL	PEL	PEL	PEL	PEL	PEL	PEL	PEL	PEL	PEL	PEL	KHV	PEL	PEL	PEL	PEL	PEL	PEL	PEL	PEL	PEL	PEL	PEL	PEL	PEL	PEL	MXL	MXL	MXL	MXL	MXL	MXL	MXL	MXL	MXL	MXL	MXL		Kyr_CAS	Cac_AMR	Cac_AMR	Col_AMR	Col_AMR	Col_AMR	Luz_OCE	Chu_ARC	Eve_SIB		5
rs145814663	3	8	0	0	CHR2	229800891	rs145814663	A	C	98	0	0	0	0	PUR	PUR	PUR	PUR	CLM	CLM	CLM	CLM	CLM	CLM	PUR	PUR	PUR	PUR	CLM	CLM	CLM	CLM	CLM	CLM	CLM	CLM	CLM	CLM	CLM	CLM	CLM	PEL	PEL	PEL	PEL	PEL	PEL	PEL	PEL	PEL	PEL	PEL	PEL	PEL	PEL	PEL	PEL	PEL	PEL	PEL	PEL	PEL	PEL	PEL	PEL	PEL	PEL	PEL	PEL	PEL	PEL	PEL	PEL	PEL	PEL	PEL	PEL	PEL	PEL	PEL	PEL	PEL	PEL	PEL	PEL	MXL	MXL	MXL	MXL	MXL	MXL	MXL	MXL	MXL	MXL	MXL	MXL	ASW		Cac_AMR	Cac_AMR	Col_AMR	Col_AMR		4
rs144402101	3	8	0	0	CHR2	229840125	rs144402101	T	G	99	0	0	0	0	PUR	PUR	PUR	PUR	CLM	CLM	CLM	CLM	CLM	CLM	PUR	PUR	PUR	PUR	CLM	CLM	CLM	CLM	CLM	CLM	CLM	CLM	CLM	CLM	CLM	CLM	CLM	PEL	PEL	PEL	PEL	PEL	PEL	PEL	PEL	PEL	PEL	PEL	PEL	PEL	PEL	PEL	PEL	PEL	PEL	PEL	PEL	PEL	PEL	PEL	PEL	PEL	PEL	PEL	PEL	PEL	PEL	PEL	PEL	PEL	PEL	PEL	PEL	PEL	PEL	PEL	PEL	PEL	PEL	PEL	PEL	PEL	MXL	MXL	MXL	MXL	MXL	MXL	MXL	MXL	MXL	MXL	MXL	MXL	ASW		Cac_AMR	Cac_AMR	Col_AMR	Col_AMR		4
rs190364701	10	9	3	0	CHR2	235861935	rs190364701	C	T	91	0	0	0	0	PUR	PUR	PUR	PUR	PUR	CLM	CLM	CLM	PUR	PUR	PUR	PUR	PUR	PUR	CLM	CLM	CLM	CLM	CLM	CLM	CLM	CLM	CLM	CLM	CLM	CLM	PEL	PEL	PEL	PEL	PEL	PEL	PEL	PEL	PEL	PEL	PEL	PEL	PEL	PEL	PEL	PEL	PEL	PEL	PEL	PEL	PEL	PEL	PEL	PEL	PEL	PEL	PEL	PEL	PEL	PEL	PEL	PEL	PEL	PEL	PEL	PEL	PEL	PEL	PEL	MXL	MXL	MXL	MXL	MXL	MXL	MXL	MXL	MXL	MXL	MXL	MXL	MXL	MXL	MXL	MXL	MXL	MXL	ASW		Cac_AMR	Wic_AMR	Wic_AMR	Col_AMR	Col_AMR	Col_AMR	Col_AMR	Wic_AMR	Cac_AMR	Chu_ARC	Kor_ARC		11
rs149768141	4	4	2	0	CHR2	236025228	rs149768141	G	A	67	0	0	0	0	PUR	PUR	PUR	PUR	CLM	CLM	CLM	CLM	PUR	PUR	PUR	PUR	PUR	PUR	PUR	CLM	CLM	CLM	CLM	CLM	CLM	PUR	CLM	CLM	PEL	PEL	PEL	PEL	PEL	PEL	PEL	PEL	PEL	PEL	PEL	PEL	PEL	PEL	PEL	PEL	PEL	PEL	PEL	PEL	PEL	PEL	PEL	PEL	PEL	PEL	PEL	PEL	PEL	PEL	PEL	MXL	MXL	MXL	MXL	MXL	MXL	MXL	MXL	MXL	ASW		Cac_AMR	Cac_AMR	Wic_AMR	Col_AMR	Col_AMR	Col_AMR	Cac_AMR	Esk_ARC	Esk_ARC	Chu_ARC		7
rs139925859	4	6	0	0	CHR2	236232581	rs139925859	T	C	106	0	0	0	0	PUR	PUR	PUR	PUR	CLM	CLM	CLM	PUR	PUR	CLM	CLM	CLM	CLM	CLM	CLM	CLM	CLM	CLM	CLM	CLM	CLM	CLM	CLM	CLM	PEL	PEL	PEL	PEL	PEL	PEL	PEL	PEL	PEL	PEL	PEL	PEL	PEL	PEL	PEL	PEL	PEL	PEL	PEL	PEL	PEL	PEL	PEL	PEL	PEL	PEL	PEL	PEL	PEL	PEL	PEL	PEL	PEL	PEL	PEL	PEL	PEL	PEL	PEL	PEL	PEL	PEL	PEL	PEL	PEL	MXL	MXL	MXL	MXL	MXL	MXL	MXL	MXL	MXL	MXL	MXL	MXL	MXL	MXL	MXL	MXL	MXL	MXL	MXL	MXL	MXL	MXL	MXL	MXL	MXL	MXL	ASW	ASW		Cac_AMR	Wic_AMR	Wic_AMR	Col_AMR	Wic_AMR	Chu_ARC		5
rs138771104	6	4	5	0	CHR2	237532212	rs138771104	C	T	68	0	0	0	0	PUR	PUR	CLM	PUR	PUR	CLM	CLM	CLM	PUR	PUR	PEL	PEL	PEL	PEL	PEL	PEL	PEL	PEL	PEL	PEL	PEL	PEL	PEL	PEL	PEL	PEL	PEL	PEL	PEL	PEL	PEL	PEL	PEL	PEL	PEL	PEL	PEL	PEL	PEL	PEL	PEL	PEL	PEL	PEL	PEL	PEL	PEL	PEL	PEL	PEL	PEL	MXL	MXL	MXL	MXL	MXL	MXL	MXL	MXL	MXL	ASW		Cac_AMR	Cac_AMR	Cac_AMR	Wic_AMR	Wic_AMR	Col_AMR	Col_AMR	Cac_AMR	Esk_ARC	Chu_ARC		11
rs182146172	5	9	0	0	CHR2	239454256	rs182146172	G	T	62	0	1	0	0	PUR	PUR	PUR	PUR	PUR	PUR	PUR	CLM	PUR	PUR	PUR	PUR	PUR	CLM	CLM	CLM	CLM	CLM	CLM	CLM	CLM	PEL	PEL	PEL	PEL	PEL	PEL	PEL	PEL	PEL	PEL	PEL	PEL	PEL	PEL	PEL	PEL	PEL	PEL	PEL	PEL	PEL	PEL	PEL	PEL	PEL	PEL	PEL	JPT	MXL	MXL	MXL	MXL	MXL	MXL	MXL	MXL	MXL	MXL		Cac_AMR	Wic_AMR	Wic_AMR	Col_AMR	Wic_AMR		5
rs150759694	4	8	0	0	CHR2	239745021	rs150759694	A	G	65	1	1	0	0	FIN	PUR	CHS	PUR	PUR	PUR	CLM	CLM	CLM	PUR	PUR	PUR	PUR	PUR	CLM	CLM	CLM	CLM	CLM	CLM	PUR	CLM	CLM	CLM	CLM	CLM	PEL	PEL	PEL	PEL	PEL	PEL	PEL	PEL	PEL	PEL	PEL	PEL	PEL	PEL	PEL	PEL	PEL	PEL	PEL	PEL	PEL	PEL	PEL	PEL	PEL	PEL	PEL	PEL	PEL	PEL	ASW	MXL	MXL	MXL	MXL	MXL	MXL	MXL	ASW		Tun_SIB	Wic_AMR	Col_AMR	Wic_AMR	Ket_SIB		4
rs184046894	3	4	0	0	CHR2	239766816	rs184046894	G	A	65	0	0	0	0	PUR	PUR	PUR	CLM	CLM	CLM	PUR	PUR	PUR	PUR	PUR	PUR	CLM	CLM	CLM	CLM	CLM	CLM	CLM	CLM	CLM	CLM	CLM	CLM	PUR	CLM	CLM	CLM	CLM	PEL	PEL	PEL	PEL	PEL	PEL	PEL	PEL	PEL	PEL	PEL	PEL	PEL	PEL	PEL	PEL	PEL	PEL	PEL	PEL	PEL	PEL	PEL	PEL	PEL	PEL	PEL	PEL	PEL	PEL	ASW	MXL	MXL	ASW		Cac_AMR	Wic_AMR	Col_AMR	Wic_AMR	Yak_SIB	Kor_ARC		4
rs148129985	4	11	0	0	CHR2	240731083	rs148129985	C	G	74	0	0	0	0	PUR	PUR	PUR	PUR	PUR	PUR	PUR	CLM	CLM	CLM	CLM	PUR	PUR	PUR	PUR	PUR	PUR	PUR	CLM	CLM	PUR	CLM	CLM	CLM	CLM	CLM	CLM	CLM	PEL	PEL	PEL	PEL	PEL	PEL	PEL	PEL	PEL	PEL	PEL	PEL	PEL	PEL	PEL	PEL	PEL	PEL	PEL	PEL	PEL	PEL	PEL	PEL	PEL	PEL	PEL	PEL	PEL	PEL	PEL	PEL	MXL	MXL	MXL	MXL	MXL	MXL	MXL	MXL	MXL	MXL	MXL		Cac_AMR	Cac_AMR	Wic_AMR	Wic_AMR	Col_AMR	Esk_ARC		6
rs150600210	8	7	0	0	CHR3	61267	rs150600210	T	C	63	0	0	0	0	PUR	PUR	PUR	PUR	PUR	PUR	PUR	PUR	PUR	PUR	PUR	PUR	CLM	CLM	CLM	CLM	PUR	CLM	CLM	CLM	CLM	CLM	CLM	PEL	PEL	PEL	PEL	PEL	PEL	PEL	PEL	PEL	PEL	PEL	PEL	PEL	PEL	PEL	PEL	PEL	PEL	PEL	PEL	PEL	PEL	PEL	MXL	MXL	MXL	MXL	MXL	MXL	MXL	MXL	MXL	MXL	MXL	MXL	MXL	MXL		Cac_AMR	Cac_AMR	Col_AMR	Wic_AMR	Cac_AMR		6
rs147356233	7	7	0	0	CHR3	115686	rs147356233	G	A	68	0	0	0	0	PUR	PUR	PUR	PUR	PUR	PUR	PUR	PUR	PUR	PUR	PUR	PUR	CLM	CLM	CLM	PUR	CLM	CLM	CLM	PUR	CLM	CLM	CLM	CLM	CLM	CLM	PEL	PEL	PEL	PEL	PEL	PEL	PEL	PEL	PEL	PEL	PEL	PEL	PEL	PEL	PEL	PEL	PEL	PEL	PEL	PEL	PEL	PEL	PEL	PEL	MXL	MXL	MXL	MXL	MXL	MXL	MXL	MXL	MXL	MXL	MXL	MXL	MXL	MXL	MXL		Cac_AMR	Cac_AMR	Col_AMR	Wic_AMR	Cac_AMR		6
rs1488750	5	13	3	0	CHR3	1924746	rs1488750	A	G	101	0	0	0	0	PUR	PUR	PUR	PUR	PUR	PUR	PUR	PUR	PUR	PUR	CLM	CLM	CLM	CLM	PUR	PUR	CLM	CLM	PUR	CLM	CLM	CLM	CLM	CLM	CLM	CLM	CLM	CLM	CLM	CLM	CLM	CLM	PEL	PEL	PEL	PEL	PEL	PEL	PEL	PEL	PEL	PEL	PEL	PEL	PEL	PEL	PEL	PEL	PEL	PEL	PEL	PEL	PEL	PEL	PEL	PEL	PEL	PEL	PEL	PEL	PEL	PEL	PEL	PEL	PEL	PEL	PEL	PEL	PEL	PEL	PEL	ASW	MXL	MXL	MXL	MXL	MXL	MXL	MXL	MXL	MXL	MXL	MXL	MXL	MXL	MXL	MXL	MXL	MXL	MXL		Kor_ARC	Cac_AMR	Cac_AMR	Wic_AMR	Wic_AMR	Col_AMR	Kor_ARC	Esk_ARC	Kor_ARC	Kor_ARC		6
rs188103173	5	11	3	0	CHR3	2133439	rs188103173	C	T	89	0	0	0	0	PUR	PUR	PUR	PUR	PUR	PUR	PUR	PUR	PUR	PUR	PUR	PUR	PUR	PUR	CLM	CLM	PUR	PUR	CLM	CLM	CLM	CLM	PUR	CLM	CLM	CLM	CLM	CLM	PEL	PEL	PEL	PEL	PEL	PEL	PEL	PEL	PEL	PEL	PEL	PEL	PEL	PEL	PEL	PEL	PEL	PEL	PEL	PEL	PEL	PEL	PEL	PEL	PEL	PEL	PEL	PEL	PEL	PEL	PEL	PEL	PEL	MXL	MXL	MXL	MXL	MXL	MXL	MXL	MXL	MXL	MXL	MXL	MXL	MXL	MXL	MXL	MXL	MXL	MXL		Cac_AMR	Cac_AMR	Cac_AMR	Col_AMR	Wic_AMR	Kor_ARC	Esk_ARC	Kor_ARC		6
rs1479534	11	8	5	0	CHR3	2578956	rs1479534	G	A	134	0	1	0	0	PUR	PUR	PUR	PUR	PUR	PUR	PUR	PUR	PUR	CLM	CLM	CLM	PUR	PUR	CLM	CLM	CLM	CLM	PUR	CLM	CLM	CLM	CLM	CLM	CLM	CLM	CLM	CLM	CLM	PUR	PUR	PUR	CLM	CLM	CLM	CLM	CLM	CLM	CLM	CLM	CLM	PEL	PEL	PEL	PEL	PEL	PEL	PEL	PEL	PEL	PEL	PEL	PEL	PEL	PEL	PEL	PEL	PEL	PEL	PEL	PEL	PEL	PEL	PEL	PEL	PEL	PEL	PEL	PEL	PEL	PEL	PEL	PEL	PEL	PEL	PEL	PEL	PEL	PEL	PEL	PEL	PEL	PEL	PEL	PEL	PEL	PEL	PEL	PEL	PEL	CHB	MXL	MXL	MXL	MXL	MXL	MXL	MXL	MXL	MXL	MXL	MXL	MXL	MXL	MXL	MXL	MXL	MXL	MXL	MXL	MXL	MXL	MXL	MXL	MXL	MXL	MXL	ASW		Cac_AMR	Cac_AMR	Col_AMR	Col_AMR	Wic_AMR	Kor_ARC	Esk_ARC	Chu_ARC		7
rs4374513	3	11	4	0	CHR3	2704700	rs4374513	C	T	87	0	1	0	0	PUR	PUR	PUR	PUR	PUR	PUR	PUR	PUR	PUR	PUR	PUR	PUR	CLM	CLM	CLM	CLM	PUR	CLM	CLM	CLM	CLM	CLM	CLM	CLM	CLM	CLM	CLM	PEL	PEL	PEL	PEL	PEL	PEL	PEL	PEL	PEL	PEL	PEL	PEL	PEL	PEL	PEL	PEL	PEL	PEL	PEL	PEL	PEL	PEL	KHV	PEL	PEL	PEL	PEL	PEL	PEL	PEL	PEL	PEL	PEL	PEL	PEL	PEL	PEL	PEL	MXL	MXL	MXL	MXL	MXL	MXL	MXL	MXL	MXL	MXL	MXL	MXL	MXL	MXL	MXL	MXL		Cac_AMR	Col_AMR	Col_AMR	Col_AMR	Col_AMR	Wic_AMR	Kor_ARC	Esk_ARC		8
rs192680520	5	2	1	0	CHR3	4765547	rs192680520	C	T	71	0	1	0	0	PUR	PUR	PUR	PUR	PUR	PUR	PUR	CLM	CLM	CLM	PUR	PUR	CLM	CLM	CLM	CLM	PUR	PUR	CLM	CLM	CLM	CLM	CLM	CLM	CLM	CLM	PEL	PEL	PEL	PEL	PEL	PEL	PEL	PEL	PEL	PEL	PEL	PEL	PEL	PEL	PEL	PEL	PEL	PEL	PEL	PEL	CDX	PEL	PEL	PEL	PEL	PEL	PEL	PEL	PEL	PEL	PEL	PEL	PEL	MXL	MXL	MXL	MXL	MXL	MXL	MXL	MXL	MXL		Wic_AMR	Col_AMR	Col_AMR	Col_AMR	Wic_AMR	Cac_AMR	Kor_ARC		6
rs190728292	6	5	0	0	CHR3	5666577	rs190728292	A	G	85	0	1	0	1	PUR	PUR	PUR	PUR	PUR	PUR	CLM	CLM	CLM	CLM	CLM	PUR	PUR	PUR	PUR	CLM	CLM	CLM	CLM	CLM	PUR	CLM	CLM	CLM	CLM	CLM	CLM	CLM	PEL	PEL	PEL	PEL	PEL	PEL	PEL	PEL	PEL	PEL	PEL	PEL	PEL	PEL	PEL	PEL	PEL	PEL	PEL	PEL	PEL	PEL	PEL	PEL	PEL	PEL	PEL	PEL	PEL	PEL	PEL	PEL	PEL	PEL	PEL	PEL	PEL	PEL	PEL	JPT	MXL	MXL	MXL	MXL	MXL	MXL	MXL	MXL	MXL	MXL	MXL	ASW	GIH		Kyr_CAS	Cac_AMR	Cac_AMR	Col_AMR	Col_AMR	Alt_CAS	Bur_SIB		5
rs146125467	5	3	0	0	CHR3	5723540	rs146125467	A	G	74	1	0	0	1	PUR	PUR	PUR	CLM	CLM	CLM	CLM	CLM	CLM	CLM	CLM	CLM	PUR	CLM	CLM	CLM	CLM	CLM	CLM	PEL	PEL	PEL	PEL	PEL	PEL	PEL	PEL	PEL	PEL	PEL	PEL	PEL	PEL	PEL	PEL	PEL	PEL	PEL	PEL	PEL	PEL	PEL	PEL	PEL	PEL	PEL	PEL	PEL	PEL	PEL	PEL	PEL	PEL	PEL	PEL	PEL	MXL	MXL	MXL	MXL	MXL	MXL	MXL	MXL	MXL	MXL	MXL	ASW	TSI	GIH		Kyr_CAS	Cac_AMR	Cac_AMR	Col_AMR	Col_AMR	Col_AMR	Alt_CAS	BUm_SAS	Bur_SIB	Bur_SIB	Bel_EUR		6
rs140467715	3	4	2	0	CHR3	9340538	rs140467715	C	A	74	0	0	0	1	PUR	PUR	PUR	PUR	PUR	CLM	CLM	CLM	CLM	CLM	PUR	CLM	CLM	CLM	PUR	CLM	CLM	CLM	CLM	CLM	CLM	CLM	PUR	CLM	CLM	CLM	CLM	CLM	CLM	CLM	CLM	CLM	PEL	PEL	PEL	PEL	PEL	PEL	PEL	PEL	PEL	PEL	PEL	PEL	PEL	PEL	PEL	PEL	PEL	PEL	PEL	PEL	PEL	PEL	PEL	PEL	PEL	STU	MXL	MXL	MXL	MXL	MXL	MXL	MXL	MXL	MXL	MXL	MXL	ASW		Cac_AMR	Wic_AMR	Col_AMR	Col_AMR	Col_AMR	Wic_AMR	Cac_AMR		9
rs142268479	4	5	1	0	CHR3	9700094	rs142268479	G	A	89	0	0	1	0	PUR	PUR	PUR	CLM	CLM	CLM	CLM	CLM	PUR	CLM	CLM	CLM	CLM	CLM	CLM	CLM	CLM	CLM	CLM	CLM	CLM	CLM	CLM	CLM	PEL	PEL	PEL	PEL	PEL	PEL	PEL	PEL	PEL	PEL	PEL	PEL	PEL	PEL	PEL	PEL	PEL	PEL	PEL	PEL	PEL	PEL	PEL	PEL	PEL	PEL	PEL	PEL	PEL	PEL	PEL	PEL	PEL	PEL	PEL	PEL	PEL	PEL	PEL	PEL	PEL	GWD	MXL	MXL	MXL	MXL	MXL	MXL	MXL	MXL	MXL	MXL	MXL	MXL	MXL	MXL	ASW		Cac_AMR	Cac_AMR	Wic_AMR	Wic_AMR	Col_AMR	Col_AMR	Col_AMR	Wic_AMR	Cac_AMR		12
rs17050558	10	8	0	0	CHR3	9819308	rs17050558	C	T	90	0	0	0	0	PUR	CLM	CLM	CLM	CLM	CLM	CLM	PUR	CLM	CLM	CLM	CLM	CLM	CLM	CLM	CLM	CLM	PUR	CLM	CLM	CLM	CLM	CLM	CLM	CLM	CLM	PEL	PEL	PEL	PEL	PEL	PEL	PEL	PEL	PEL	PEL	PEL	PEL	PEL	PEL	PEL	PEL	PEL	PEL	PEL	PEL	PEL	PEL	PEL	PEL	PEL	PEL	PEL	PEL	PEL	PEL	PEL	PEL	PEL	PEL	PEL	MXL	MXL	MXL	MXL	MXL	MXL	MXL	MXL	MXL	MXL	MXL	MXL	MXL	MXL	MXL	MXL	MXL	ASW		Cac_AMR	Cac_AMR	Wic_AMR	Wic_AMR	Col_AMR	Col_AMR	Col_AMR	Wic_AMR	Cac_AMR		11
rs187857076	10	9	0	0	CHR3	10034224	rs187857076	G	C	102	1	0	0	0	PUR	CLM	CLM	CLM	CLM	CLM	PUR	CLM	CLM	CLM	CLM	CLM	CLM	CLM	CLM	PUR	CLM	CLM	CLM	CLM	CLM	CLM	CLM	CLM	CLM	CLM	CLM	CLM	CLM	PEL	PEL	IBS	PEL	PEL	PEL	PEL	PEL	PEL	PEL	PEL	PEL	PEL	PEL	PEL	PEL	PEL	PEL	PEL	PEL	PEL	PEL	PEL	PEL	PEL	PEL	PEL	PEL	PEL	PEL	PEL	PEL	PEL	PEL	PEL	PEL	PEL	PEL	PEL	PEL	PEL	PEL	PEL	PEL	MXL	MXL	MXL	MXL	MXL	MXL	MXL	MXL	MXL	MXL	MXL	MXL	MXL	MXL	MXL	MXL	MXL	MXL	ASW		Cac_AMR	Cac_AMR	Cac_AMR	Col_AMR	Col_AMR	Col_AMR		6
rs151297949	10	9	0	0	CHR3	10158350	rs151297949	G	T	100	1	0	0	0	PUR	CLM	CLM	CLM	CLM	CLM	PUR	CLM	CLM	CLM	CLM	CLM	CLM	CLM	CLM	PUR	CLM	CLM	CLM	CLM	CLM	CLM	CLM	CLM	CLM	CLM	CLM	CLM	CLM	PEL	PEL	IBS	PEL	PEL	PEL	PEL	PEL	PEL	PEL	PEL	PEL	PEL	PEL	PEL	PEL	PEL	PEL	PEL	PEL	PEL	PEL	PEL	PEL	PEL	PEL	PEL	PEL	PEL	PEL	PEL	PEL	PEL	PEL	PEL	PEL	PEL	PEL	PEL	PEL	PEL	PEL	MXL	MXL	MXL	MXL	MXL	MXL	MXL	MXL	MXL	MXL	MXL	MXL	MXL	MXL	MXL	MXL	MXL	ASW		Cac_AMR	Cac_AMR	Cac_AMR	Col_AMR	Col_AMR	Col_AMR		6
rs151238255	3	10	2	0	CHR3	11536511	rs151238255	A	G	82	1	0	0	0	PUR	PUR	PUR	PUR	CLM	PUR	PUR	PUR	CLM	PUR	CLM	CLM	CLM	PUR	PUR	CLM	CLM	CLM	CLM	CLM	PEL	IBS	PEL	PEL	PEL	PEL	PEL	PEL	PEL	PEL	PEL	PEL	PEL	PEL	PEL	PEL	PEL	PEL	PEL	PEL	PEL	PEL	PEL	PEL	PEL	PEL	PEL	PEL	PEL	PEL	PEL	PEL	PEL	PEL	PEL	PEL	MXL	MXL	MXL	MXL	MXL	MXL	MXL	MXL	MXL	MXL	MXL	MXL	MXL	MXL	MXL	MXL	MXL		Kor_ARC	Kor_ARC	Cac_AMR	Wic_AMR	Wic_AMR	Wic_AMR	Col_AMR	Col_AMR	Col_AMR	Wic_AMR	Cac_AMR	Esk_ARC	Chu_ARC	Kor_ARC	Eve_SIB	Kor_ARC		12
rs183776637	5	10	0	0	CHR3	13093512	rs183776637	C	T	104	1	0	0	1	FIN	PUR	PUR	PUR	PUR	PUR	CLM	CLM	CLM	CLM	CLM	CLM	CLM	PUR	CLM	CLM	CLM	CLM	CLM	CLM	CLM	CLM	PUR	PUR	CLM	CLM	CLM	CLM	CLM	CLM	CLM	CLM	CLM	CLM	PEL	PEL	PEL	PEL	PEL	PEL	PEL	PEL	PEL	PEL	PEL	PEL	PEL	PEL	PEL	PEL	PEL	PEL	PEL	PEL	PEL	PEL	PEL	PEL	PEL	PEL	PEL	PEL	PEL	PEL	PEL	PEL	PEL	PEL	PEL	PEL	PEL	PEL	MXL	MXL	MXL	MXL	MXL	MXL	MXL	MXL	MXL	MXL	MXL	MXL	MXL	MXL	MXL	MXL	MXL	MXL	MXL	MXL	MXL	MXL	MXL	ASW	ASW	GIH		Cac_AMR	Cac_AMR	Cac_AMR	Col_AMR	Col_AMR	Col_AMR		8
rs4684910	3	7	3	0	CHR3	13167764	rs4684910	C	T	95	1	0	0	0	PUR	PUR	PUR	PUR	CLM	CLM	CLM	PUR	PUR	CLM	CLM	CLM	CLM	CLM	CLM	CLM	CLM	CLM	PUR	PUR	CLM	CLM	CLM	CLM	CLM	CLM	CLM	PEL	PEL	IBS	PEL	PEL	PEL	PEL	PEL	PEL	PEL	PEL	PEL	PEL	PEL	PEL	PEL	PEL	PEL	PEL	PEL	PEL	PEL	PEL	PEL	PEL	PEL	PEL	PEL	PEL	PEL	PEL	PEL	PEL	PEL	PEL	PEL	PEL	PEL	MXL	MXL	MXL	MXL	MXL	MXL	MXL	MXL	MXL	MXL	MXL	MXL	MXL	MXL	MXL	MXL	MXL	MXL	MXL	ASW	ASW	ASW		Tun_SIB	Ish_CAS	Ara_MDE	Cac_AMR	Cac_AMR	Cac_AMR	Col_AMR	Col_AMR		7
rs145252818	3	8	3	0	CHR3	13180685	rs145252818	G	A	93	1	0	0	0	PUR	PUR	PUR	CLM	CLM	CLM	PUR	CLM	CLM	CLM	CLM	CLM	CLM	CLM	CLM	PUR	PUR	CLM	CLM	CLM	CLM	CLM	CLM	CLM	PEL	PEL	IBS	PEL	PEL	PEL	PEL	PEL	PEL	PEL	PEL	PEL	PEL	PEL	PEL	PEL	PEL	PEL	PEL	PEL	PEL	PEL	PEL	PEL	PEL	PEL	PEL	PEL	PEL	PEL	PEL	PEL	PEL	PEL	PEL	PEL	PEL	PEL	MXL	MXL	MXL	MXL	MXL	MXL	MXL	MXL	MXL	MXL	MXL	MXL	MXL	MXL	MXL	MXL	MXL	MXL	MXL	MXL	ASW	ASW	ASW		Tun_SIB	Ish_CAS	Ara_MDE	Cac_AMR	Cac_AMR	Cac_AMR	Col_AMR	Col_AMR		7
rs140932192	3	10	0	0	CHR3	19539128	rs140932192	G	C	63	0	0	0	0	PUR	PUR	PUR	CLM	CLM	CLM	CLM	CLM	PUR	PUR	CLM	PUR	CLM	CLM	CLM	CLM	CLM	PUR	CLM	CLM	CLM	CLM	CLM	CLM	PEL	PEL	PEL	PEL	PEL	PEL	PEL	PEL	PEL	PEL	PEL	PEL	PEL	PEL	PEL	PEL	PEL	PEL	PEL	PEL	PEL	PEL	PEL	PEL	PEL	PEL	PEL	MXL	MXL	MXL	MXL	MXL	MXL	MXL	MXL	MXL	MXL	ASW		Cac_AMR	Cac_AMR	Cac_AMR	Wic_AMR	Wic_AMR	Col_AMR	Wic_AMR	Cac_AMR		9
rs144071425	4	11	0	0	CHR3	19755394	rs144071425	T	C	74	1	0	0	0	PUR	PUR	PUR	PUR	CLM	CLM	CLM	CLM	CLM	PUR	PUR	CLM	PUR	CLM	CLM	CLM	CLM	CLM	PUR	CLM	CLM	CLM	CLM	CLM	CLM	CLM	CLM	IBS	PEL	PEL	PEL	PEL	PEL	PEL	PEL	PEL	PEL	PEL	PEL	PEL	PEL	PEL	PEL	PEL	PEL	PEL	PEL	PEL	PEL	PEL	PEL	PEL	PEL	PEL	PEL	PEL	PEL	PEL	PEL	PEL	PEL	MXL	MXL	MXL	MXL	MXL	MXL	MXL	MXL	MXL	MXL	MXL	MXL		Cac_AMR	Cac_AMR	Cac_AMR	Wic_AMR	Wic_AMR	Col_AMR	Wic_AMR	Cac_AMR		9
rs2054820	5	7	0	0	CHR3	19861364	rs2054820	T	A	70	0	0	0	0	PUR	CLM	CLM	CLM	CLM	PUR	PUR	CLM	CLM	PUR	CLM	CLM	CLM	CLM	CLM	CLM	CLM	CLM	CLM	CLM	CLM	CLM	CLM	CLM	CLM	PEL	PEL	PEL	PEL	PEL	PEL	PEL	PEL	PEL	PEL	PEL	PEL	PEL	PEL	PEL	PEL	PEL	PEL	PEL	PEL	PEL	PEL	PEL	PEL	PEL	PEL	PEL	PEL	PEL	PEL	PEL	PEL	MXL	MXL	MXL	MXL	MXL		Cac_AMR	Cac_AMR	Cac_AMR	Wic_AMR	Cac_AMR		6
rs150847359	5	7	0	0	CHR3	19940124	rs150847359	T	G	69	0	0	0	0	PUR	CLM	CLM	CLM	CLM	PUR	PUR	CLM	CLM	PUR	CLM	CLM	CLM	CLM	CLM	CLM	CLM	CLM	CLM	CLM	CLM	CLM	CLM	CLM	CLM	PEL	PEL	PEL	PEL	PEL	PEL	PEL	PEL	PEL	PEL	PEL	PEL	PEL	PEL	PEL	PEL	PEL	PEL	PEL	PEL	PEL	PEL	PEL	PEL	PEL	PEL	PEL	PEL	PEL	PEL	PEL	MXL	MXL	MXL	MXL	MXL		Cac_AMR	Cac_AMR	Cac_AMR	Wic_AMR	Cac_AMR		5
rs4857957	7	10	0	0	CHR3	20582974	rs4857957	A	G	76	0	0	0	0	PUR	PUR	PUR	PUR	CLM	CLM	CLM	CLM	CLM	CLM	CLM	CLM	PUR	PUR	CLM	CLM	CLM	CLM	CLM	CLM	CLM	PEL	PEL	PEL	PEL	PEL	PEL	PEL	PEL	PEL	PEL	PEL	PEL	PEL	PEL	PEL	PEL	PEL	PEL	PEL	PEL	PEL	PEL	PEL	PEL	PEL	PEL	PEL	PEL	PEL	PEL	MXL	MXL	MXL	MXL	MXL	MXL	MXL	MXL	MXL	MXL	MXL	MXL	MXL	MXL	MXL	MXL	MXL	MXL		Cac_AMR	Cac_AMR	Wic_AMR	Wic_AMR	Wic_AMR	Col_AMR	Col_AMR	Wic_AMR	Cac_AMR		12
rs142313175	4	8	0	0	CHR3	21829253	rs142313175	T	C	73	0	0	0	0	PUR	PUR	PUR	PUR	PUR	PUR	CLM	CLM	CLM	PUR	PUR	PUR	PUR	CLM	CLM	CLM	CLM	CLM	CLM	PUR	PUR	CLM	CLM	PEL	PEL	PEL	PEL	PEL	PEL	PEL	PEL	PEL	PEL	PEL	PEL	PEL	PEL	PEL	PEL	PEL	PEL	PEL	PEL	PEL	PEL	PEL	PEL	PEL	PEL	PEL	PEL	PEL	PEL	PEL	PEL	MXL	MXL	MXL	MXL	MXL	MXL	MXL	MXL	MXL	MXL	MXL	MXL	MXL	MXL		Wic_AMR	Col_AMR	Wic_AMR		4
rs144432803	5	8	0	0	CHR3	21835780	rs144432803	T	G	75	0	0	0	0	PUR	PUR	PUR	PUR	PUR	PUR	CLM	CLM	CLM	PUR	PUR	PUR	PUR	CLM	CLM	CLM	CLM	CLM	CLM	PUR	PUR	CLM	CLM	PEL	PEL	PEL	PEL	PEL	PEL	PEL	PEL	PEL	PEL	PEL	PEL	PEL	PEL	PEL	PEL	PEL	PEL	PEL	PEL	PEL	PEL	PEL	PEL	PEL	PEL	PEL	PEL	PEL	PEL	PEL	PEL	PEL	PEL	MXL	MXL	MXL	MXL	MXL	MXL	MXL	MXL	MXL	MXL	MXL	MXL	MXL	MXL		Wic_AMR	Col_AMR	Wic_AMR		4
rs144815063	5	6	0	0	CHR3	21897968	rs144815063	T	G	70	0	1	0	0	PUR	PUR	PUR	PUR	PUR	PUR	CLM	CLM	CLM	PUR	PUR	PUR	PUR	CLM	CLM	CLM	PUR	CLM	CLM	PEL	PEL	PEL	PEL	PEL	PEL	PEL	PEL	PEL	PEL	PEL	PEL	PEL	PEL	PEL	PEL	PEL	PEL	PEL	PEL	PEL	PEL	PEL	PEL	PEL	PEL	PEL	PEL	PEL	PEL	PEL	PEL	PEL	PEL	PEL	JPT	MXL	MXL	MXL	MXL	MXL	MXL	MXL	MXL	MXL	MXL	MXL	MXL	MXL	MXL		Wic_AMR	Wic_AMR	Col_AMR	Col_AMR	Cac_AMR		6
rs140574115	5	5	4	0	CHR3	22020786	rs140574115	T	C	67	0	1	0	0	PUR	PUR	CLM	CLM	PUR	CLM	CLM	CLM	CLM	CLM	CLM	CLM	CLM	CLM	PEL	PEL	PEL	PEL	PEL	PEL	PEL	PEL	PEL	PEL	PEL	PEL	PEL	PEL	PEL	PEL	PEL	PEL	PEL	PEL	PEL	PEL	PEL	PEL	PEL	PEL	PEL	PEL	PEL	PEL	PEL	PEL	PEL	PEL	PEL	PEL	PEL	PEL	JPT	MXL	MXL	MXL	MXL	MXL	MXL	MXL	MXL	MXL	MXL	MXL	MXL		Wic_AMR	Wic_AMR	Col_AMR	Col_AMR	Esk_ARC		4
rs146745670	5	4	0	0	CHR3	22638996	rs146745670	C	T	105	0	0	0	1	PUR	PUR	PUR	PUR	PUR	PUR	PUR	PUR	PUR	PUR	PUR	CLM	CLM	CLM	CLM	PUR	PUR	PUR	PUR	PUR	PUR	CLM	CLM	CLM	CLM	PUR	PUR	PUR	PUR	CLM	CLM	CLM	CLM	CLM	PEL	PEL	PEL	PEL	PEL	PEL	PEL	PEL	PEL	PEL	PEL	PEL	PEL	PEL	PEL	PEL	PEL	PEL	PEL	PEL	PEL	PEL	PEL	PEL	PEL	PEL	PEL	PEL	PEL	PEL	PEL	PEL	PEL	PEL	PEL	PEL	PEL	PEL	PEL	PEL	PEL	PEL	PEL	PEL	MXL	MXL	MXL	MXL	MXL	MXL	MXL	MXL	MXL	MXL	MXL	MXL	MXL	MXL	ASW	GIH		Cac_AMR	Cac_AMR	Cac_AMR	Wic_AMR	Col_AMR	Col_AMR		8
rs143232307	5	4	0	0	CHR3	22773282	rs143232307	G	A	105	0	0	0	1	PUR	PUR	PUR	PUR	PUR	PUR	PUR	PUR	PUR	PUR	CLM	CLM	CLM	PUR	PUR	PUR	PUR	CLM	CLM	CLM	PUR	PUR	PUR	CLM	CLM	CLM	CLM	CLM	CLM	PEL	PEL	PEL	PEL	PEL	PEL	PEL	PEL	PEL	PEL	PEL	PEL	PEL	PEL	PEL	PEL	PEL	PEL	PEL	PEL	PEL	PEL	PEL	PEL	PEL	PEL	PEL	PEL	PEL	PEL	PEL	PEL	PEL	PEL	PEL	PEL	PEL	PEL	PEL	PEL	PEL	PEL	PEL	PEL	PEL	MXL	MXL	MXL	MXL	MXL	MXL	MXL	MXL	MXL	MXL	MXL	MXL	MXL	MXL	MXL	MXL	MXL	ASW	GIH		Cac_AMR	Cac_AMR	Cac_AMR	Wic_AMR	Col_AMR	Col_AMR		8
rs151249858	5	5	0	0	CHR3	22778889	rs151249858	G	C	98	0	0	0	0	PUR	PUR	PUR	PUR	PUR	PUR	PUR	PUR	PUR	PUR	PUR	CLM	CLM	PUR	PUR	PUR	PUR	PUR	CLM	CLM	CLM	PUR	PUR	CLM	CLM	CLM	CLM	CLM	CLM	PEL	PEL	PEL	PEL	PEL	PEL	PEL	PEL	PEL	PEL	PEL	PEL	PEL	PEL	PEL	PEL	PEL	PEL	PEL	PEL	PEL	PEL	PEL	PEL	PEL	PEL	PEL	PEL	PEL	PEL	PEL	PEL	PEL	PEL	PEL	PEL	PEL	PEL	PEL	PEL	PEL	MXL	MXL	MXL	MXL	MXL	MXL	MXL	MXL	MXL	MXL	MXL	MXL	MXL	MXL	MXL	MXL	MXL	MXL	ASW		Cac_AMR	Cac_AMR	Cac_AMR	Wic_AMR	Col_AMR	Col_AMR		8
rs147510388	6	4	0	0	CHR3	22850735	rs147510388	A	G	97	0	0	0	1	PUR	PUR	PUR	PUR	PUR	PUR	PUR	PUR	CLM	CLM	CLM	PUR	PUR	PUR	PUR	CLM	PUR	PUR	CLM	CLM	CLM	CLM	CLM	CLM	PEL	PEL	PEL	PEL	PEL	PEL	PEL	PEL	PEL	PEL	PEL	PEL	PEL	PEL	PEL	PEL	PEL	PEL	PEL	PEL	PEL	PEL	PEL	PEL	PEL	PEL	PEL	PEL	PEL	PEL	PEL	PEL	PEL	PEL	PEL	PEL	PEL	PEL	PEL	PEL	PEL	PEL	PEL	PEL	MXL	MXL	MXL	MXL	MXL	MXL	MXL	MXL	MXL	MXL	MXL	MXL	MXL	MXL	MXL	MXL	MXL	MXL	MXL	ASW	GIH		Cac_AMR	Cac_AMR	Cac_AMR	Wic_AMR	Wic_AMR	Col_AMR	Col_AMR	Wic_AMR		10
rs141689435	5	4	0	0	CHR3	22935376	rs141689435	T	C	87	1	0	0	0	GBR	PUR	PUR	PUR	PUR	PUR	CLM	CLM	CLM	PUR	PUR	PUR	CLM	PUR	CLM	CLM	CLM	CLM	CLM	PEL	PEL	PEL	PEL	PEL	PEL	PEL	PEL	PEL	PEL	PEL	PEL	PEL	PEL	PEL	PEL	PEL	PEL	PEL	PEL	PEL	PEL	PEL	PEL	PEL	PEL	PEL	PEL	PEL	PEL	PEL	PEL	PEL	PEL	PEL	PEL	PEL	PEL	PEL	PEL	PEL	PEL	PEL	MXL	MXL	MXL	MXL	MXL	MXL	MXL	MXL	MXL	MXL	MXL	MXL	MXL	MXL	MXL	MXL	MXL	ASW		Cac_AMR	Cac_AMR	Cac_AMR	Wic_AMR	Col_AMR	Col_AMR		7
rs148232637	6	5	1	0	CHR3	23226865	rs148232637	A	G	96	1	0	0	1	GBR	PUR	PUR	PUR	PUR	PUR	PUR	PUR	PUR	PUR	CLM	CLM	PUR	PUR	PUR	PUR	PUR	CLM	CLM	CLM	CLM	CLM	CLM	CLM	CLM	PUR	PUR	PUR	CLM	CLM	CLM	CLM	CLM	PEL	PEL	PEL	PEL	PJL	PEL	PEL	PEL	PEL	PEL	PEL	PEL	PEL	PEL	PEL	PEL	PEL	PEL	PEL	PEL	PEL	PEL	PEL	PEL	PEL	PEL	PEL	PEL	PEL	PEL	PEL	PEL	PEL	PEL	PEL	PEL	PEL	PEL	PEL	PEL	PEL	PEL	PEL	PEL	PEL	PEL	PEL	MXL	MXL	MXL	MXL	MXL	MXL	MXL	MXL	MXL	MXL	MXL		Cac_AMR	Wic_AMR	Wic_AMR	Wic_AMR	Col_AMR	Col_AMR	Wic_AMR	Cac_AMR		11
rs143484213	6	8	0	0	CHR3	23855790	rs143484213	A	G	75	0	0	0	1	PUR	PUR	PUR	PUR	CLM	CLM	PUR	PUR	PUR	CLM	CLM	CLM	CLM	CLM	CLM	CLM	CLM	CLM	PUR	PUR	CLM	CLM	CLM	CLM	PEL	PEL	PEL	PEL	PEL	PEL	PEL	PEL	PEL	PEL	PEL	PEL	PEL	PEL	PEL	PEL	PEL	PEL	PEL	PEL	PEL	PEL	PEL	PEL	PEL	PEL	PEL	PEL	PEL	PEL	PEL	PEL	PEL	PEL	PEL	ITU	MXL	MXL	MXL	MXL	MXL	MXL	MXL	MXL	MXL	MXL	ASW		Lez_CAU	Cac_AMR	Wic_AMR	Wic_AMR	Wic_AMR	Col_AMR	Wic_AMR	EVk_SIB	EVk_SIB	Kor_ARC		6
rs140082159	6	8	0	1	CHR3	24017368	rs140082159	G	T	76	1	0	0	0	FIN	PUR	PUR	PUR	CLM	CLM	PUR	PUR	CLM	CLM	CLM	CLM	CLM	CLM	CLM	CLM	CLM	PUR	CLM	CLM	CLM	CLM	PEL	PEL	PEL	PEL	PEL	PEL	PEL	PEL	PEL	PEL	PEL	PEL	PEL	PEL	PEL	PEL	PEL	PEL	PEL	PEL	PEL	PEL	PEL	PEL	PEL	PEL	PEL	PEL	PEL	PEL	PEL	PEL	PEL	PEL	PEL	PEL	PEL	PEL	MXL	MXL	MXL	MXL	MXL	MXL	MXL	MXL	MXL	ASW		Nga_SIB	Kor_ARC	Cac_AMR	Wic_AMR	Wic_AMR	Wic_AMR	Col_AMR	Wic_AMR	Kor_ARC	Chu_ARC	EVk_SIB	EVk_SIB	Kor_ARC	Bur_SIB	Mon_EAS		6
rs188953757	5	6	1	0	CHR3	24615907	rs188953757	C	G	67	0	0	0	0	PUR	PUR	PUR	CLM	CLM	PUR	PUR	PUR	CLM	CLM	CLM	CLM	CLM	PUR	PUR	CLM	CLM	CLM	PEL	PEL	PEL	PEL	PEL	PEL	PEL	PEL	PEL	PEL	PEL	PEL	PEL	PEL	PEL	PEL	PEL	PEL	PEL	PEL	PEL	PEL	PEL	PEL	PEL	PEL	PEL	PEL	PEL	PEL	PEL	PEL	PEL	PEL	PEL	PEL	MXL	MXL	MXL	MXL	MXL	MXL	MXL	MXL	MXL	MXL	MXL		Cac_AMR	Cac_AMR	Wic_AMR	Wic_AMR	Col_AMR	Col_AMR	Wic_AMR	Esk_ARC	Esk_ARC	Chu_ARC		8
rs190355143	5	6	1	0	CHR3	24617558	rs190355143	A	G	67	0	0	0	0	PUR	PUR	PUR	CLM	CLM	PUR	PUR	PUR	CLM	CLM	CLM	CLM	CLM	PUR	PUR	CLM	CLM	CLM	PEL	PEL	PEL	PEL	PEL	PEL	PEL	PEL	PEL	PEL	PEL	PEL	PEL	PEL	PEL	PEL	PEL	PEL	PEL	PEL	PEL	PEL	PEL	PEL	PEL	PEL	PEL	PEL	PEL	PEL	PEL	PEL	PEL	PEL	PEL	PEL	MXL	MXL	MXL	MXL	MXL	MXL	MXL	MXL	MXL	MXL	MXL		Cac_AMR	Cac_AMR	Wic_AMR	Wic_AMR	Col_AMR	Col_AMR	Wic_AMR	Esk_ARC	Esk_ARC	Chu_ARC		8
rs150999663	5	5	4	0	CHR3	24976500	rs150999663	A	G	80	0	0	0	1	PUR	CLM	CLM	CLM	CLM	PUR	PUR	CLM	CLM	CLM	CLM	CLM	CLM	CLM	CLM	PUR	CLM	CLM	CLM	CLM	CLM	PEL	PEL	PEL	PEL	PEL	PEL	PEL	PEL	PEL	PEL	PEL	PEL	PEL	PEL	PEL	PEL	PEL	PEL	PEL	PEL	PEL	PEL	PEL	PEL	PEL	PEL	PEL	PEL	PEL	PEL	PEL	PEL	PEL	MXL	MXL	MXL	MXL	MXL	MXL	MXL	MXL	MXL	MXL	MXL	MXL	MXL	MXL	MXL	MXL	MXL	MXL	MXL	ASW	GIH		Cac_AMR	Cac_AMR	Cac_AMR	Cac_AMR	Col_AMR	Kor_ARC		6
rs4429593	6	5	4	0	CHR3	24983558	rs4429593	A	G	76	0	0	0	0	PUR	CLM	CLM	CLM	PUR	PUR	CLM	CLM	CLM	CLM	CLM	CLM	PUR	CLM	CLM	CLM	CLM	CLM	PEL	PEL	PEL	PEL	PEL	PEL	PEL	PEL	PEL	PEL	PEL	PEL	PEL	PEL	PEL	PEL	PEL	PEL	PEL	PEL	PEL	PEL	PEL	PEL	PEL	PEL	PEL	PEL	PEL	PEL	PEL	PEL	MXL	MXL	MXL	MXL	MXL	MXL	MXL	MXL	MXL	MXL	MXL	MXL	MXL	MXL	MXL	MXL	MXL	MXL	MXL	ASW		Cac_AMR	Cac_AMR	Cac_AMR	Cac_AMR	Col_AMR	Mur_OCE	Kor_ARC		6
rs145980540	8	6	0	0	CHR3	25017371	rs145980540	A	G	81	0	0	0	0	PUR	CLM	CLM	CLM	PUR	PUR	PUR	CLM	CLM	CLM	CLM	CLM	CLM	CLM	CLM	PUR	CLM	CLM	CLM	CLM	CLM	PEL	PEL	PEL	PEL	PEL	PEL	PEL	PEL	PEL	PEL	PEL	PEL	PEL	PEL	PEL	PEL	PEL	PEL	PEL	PEL	PEL	PEL	PEL	PEL	PEL	PEL	PEL	PEL	PEL	PEL	PEL	PEL	MXL	MXL	MXL	MXL	MXL	MXL	MXL	MXL	MXL	MXL	MXL	MXL	MXL	MXL	MXL	MXL	MXL	MXL	MXL	ASW		Cac_AMR	Cac_AMR	Cac_AMR	Cac_AMR	Col_AMR	Wic_AMR		7
rs4858140	6	5	0	0	CHR3	25095431	rs4858140	G	C	79	0	0	0	1	PUR	PUR	PUR	CLM	CLM	CLM	CLM	CLM	PUR	PUR	CLM	CLM	CLM	CLM	CLM	CLM	CLM	CLM	CLM	CLM	PUR	CLM	CLM	CLM	PEL	PEL	PEL	PEL	PEL	PEL	PEL	PEL	PEL	PEL	PEL	PEL	PEL	PEL	PEL	PEL	PEL	PEL	PEL	PEL	PEL	PEL	PEL	PEL	PEL	PEL	PEL	PEL	PEL	PEL	PEL	PEL	ITU	MXL	MXL	MXL	MXL	MXL	MXL	MXL	MXL	MXL	MXL	MXL	MXL	MXL	MXL	MXL	ASW		Cac_AMR	Cac_AMR	Cac_AMR	Wic_AMR	Col_AMR	Col_AMR	Col_AMR		9
rs146695595	6	5	0	0	CHR3	25105421	rs146695595	T	C	77	0	0	0	1	PUR	PUR	PUR	CLM	CLM	CLM	CLM	CLM	PUR	PUR	CLM	CLM	CLM	CLM	CLM	CLM	CLM	CLM	CLM	CLM	PUR	CLM	CLM	CLM	PEL	PEL	PEL	PEL	PEL	PEL	PEL	PEL	PEL	PEL	PEL	PEL	PEL	PEL	PEL	PEL	PEL	PEL	PEL	PEL	PEL	PEL	PEL	PEL	PEL	PEL	PEL	PEL	PEL	PEL	PEL	ITU	MXL	MXL	MXL	MXL	MXL	MXL	MXL	MXL	MXL	MXL	MXL	MXL	MXL	MXL	MXL	ASW		Kor_ARC	Eve_SIB	Kor_ARC	Cac_AMR	Cac_AMR	Cac_AMR	Wic_AMR	Col_AMR	Col_AMR	Col_AMR	Bur_SIB	Kor_ARC	Kor_ARC	Kor_ARC	Kor_ARC		9
rs139287851	4	9	2	0	CHR3	27326698	rs139287851	C	T	87	0	0	0	1	PUR	PUR	PUR	PUR	CLM	PUR	PUR	PUR	CLM	CLM	CLM	CLM	CLM	CLM	CLM	CLM	CLM	CLM	CLM	CLM	PUR	PUR	CLM	CLM	CLM	CLM	CLM	PEL	PEL	PEL	PEL	PEL	PEL	PEL	PEL	PEL	PEL	PEL	PEL	PEL	PEL	PEL	PEL	PEL	PEL	PEL	PEL	PEL	PEL	PEL	PEL	PEL	PEL	PEL	PEL	PEL	BEB	MXL	MXL	MXL	MXL	MXL	MXL	MXL	MXL	MXL	MXL	MXL	MXL	MXL	MXL	MXL	MXL	MXL	MXL	MXL	MXL	MXL	MXL	MXL	MXL		Uyg_CAS	Cac_AMR	Cac_AMR	Wic_AMR	Col_AMR	Col_AMR	Esk_ARC		7
rs4973767	5	9	2	0	CHR3	27413818	rs4973767	C	T	83	0	0	0	1	PUR	PUR	PUR	PUR	CLM	PUR	CLM	CLM	CLM	CLM	CLM	CLM	CLM	CLM	CLM	CLM	CLM	CLM	CLM	PUR	PUR	CLM	CLM	CLM	CLM	CLM	PEL	PEL	PEL	PEL	PEL	PEL	PEL	PEL	PEL	PEL	PEL	PEL	PEL	PEL	PEL	PEL	PEL	PEL	PEL	PEL	PEL	PEL	PEL	PEL	PEL	PEL	BEB	MXL	MXL	MXL	MXL	MXL	MXL	MXL	MXL	MXL	MXL	MXL	MXL	MXL	MXL	MXL	MXL	MXL	MXL	MXL	MXL	MXL	MXL	MXL	MXL		Uyg_CAS	Cac_AMR	Cac_AMR	Wic_AMR	Col_AMR	Col_AMR	Esk_ARC		7
rs188212913	3	8	1	0	CHR3	27816951	rs188212913	G	T	63	0	0	0	0	PUR	PUR	PUR	CLM	PUR	PUR	CLM	CLM	CLM	CLM	CLM	CLM	CLM	PEL	PEL	PEL	PEL	PEL	PEL	PEL	PEL	PEL	PEL	PEL	PEL	PEL	PEL	PEL	PEL	PEL	PEL	PEL	PEL	PEL	PEL	PEL	PEL	PEL	PEL	PEL	PEL	PEL	PEL	PEL	PEL	PEL	MXL	MXL	MXL	MXL	MXL	MXL	MXL	MXL	MXL		Chu_ARC	Cac_AMR	Cac_AMR	Cac_AMR	Col_AMR	Col_AMR	Col_AMR	Esk_ARC	Chu_ARC		6
rs145022106	6	17	6	0	CHR3	28222619	rs145022106	G	C	104	1	0	0	0	PUR	PUR	PUR	PUR	PUR	CLM	CLM	CLM	CLM	CLM	CLM	CLM	CLM	CLM	CLM	CLM	CLM	CLM	CLM	CLM	CLM	CLM	PEL	PEL	PEL	PEL	PEL	PEL	PEL	PEL	PEL	PEL	PEL	PEL	PEL	PEL	PEL	PEL	PEL	PEL	PEL	PEL	PEL	PEL	PEL	PEL	PEL	PEL	PEL	PEL	PEL	PEL	PEL	PEL	PEL	PEL	PEL	PEL	PEL	PEL	PEL	PEL	PEL	PEL	PEL	PEL	PEL	PEL	PEL	PEL	MXL	MXL	MXL	MXL	ASW	MXL	MXL	MXL	MXL	MXL	MXL	MXL	MXL	MXL	MXL	MXL	MXL	MXL	MXL	MXL	MXL	MXL	MXL	MXL	TSI		Chu_ARC	Cac_AMR	Cac_AMR	Cac_AMR	Cac_AMR	Wic_AMR	Wic_AMR	Col_AMR	Col_AMR	Col_AMR	Col_AMR	Wic_AMR	Cac_AMR	Kor_ARC	Esk_ARC	Esk_ARC	Esk_ARC	Chu_ARC	Chu_ARC		16
rs138678696	5	9	4	0	CHR3	29359330	rs138678696	T	G	86	0	0	1	0	PUR	PUR	PUR	PUR	PUR	CLM	CLM	CLM	PUR	PUR	PUR	PUR	PUR	CLM	CLM	CLM	CLM	PUR	PUR	CLM	CLM	CLM	CLM	CLM	CLM	PUR	CLM	CLM	CLM	CLM	CLM	CLM	CLM	PEL	PEL	PEL	PEL	PEL	PEL	PEL	PEL	PEL	PEL	PEL	PEL	PEL	PEL	PEL	PEL	PEL	PEL	PEL	PEL	PEL	ACB	PEL	PEL	PEL	PEL	PEL	PEL	PEL	PEL	PEL	PEL	MXL	MXL	MXL	MXL	MXL	MXL	MXL	MXL	MXL	MXL	MXL	MXL	MXL	ASW	ASW		Kor_ARC	Cac_AMR	Cac_AMR	Wic_AMR	Wic_AMR	Wic_AMR	Col_AMR	Col_AMR	Wic_AMR	Cac_AMR	Kor_ARC	Kor_ARC	Esk_ARC	Kor_ARC	Esk_ARC	Chu_ARC	Kor_ARC	Kor_ARC	Eve_SIB	Kor_ARC		11
rs140233228	4	5	4	0	CHR3	29372390	rs140233228	G	A	80	0	0	1	0	PUR	PUR	PUR	PUR	PUR	PUR	CLM	CLM	PUR	PUR	PUR	PUR	PUR	CLM	CLM	CLM	PUR	PUR	CLM	CLM	CLM	CLM	PUR	CLM	CLM	CLM	CLM	CLM	CLM	PEL	PEL	PEL	PEL	PEL	PEL	PEL	PEL	PEL	PEL	PEL	PEL	PEL	PEL	PEL	PEL	PEL	PEL	PEL	PEL	PEL	ACB	PEL	PEL	PEL	PEL	PEL	PEL	PEL	PEL	PEL	PEL	PEL	MXL	MXL	MXL	MXL	MXL	MXL	MXL	MXL	MXL	MXL	ASW	ASW		Kor_ARC	Cac_AMR	Cac_AMR	Col_AMR	Col_AMR	Cac_AMR	Kor_ARC	Kor_ARC	Esk_ARC	Kor_ARC	Esk_ARC	Chu_ARC	Kor_ARC	Kor_ARC	Eve_SIB	Kor_ARC		6
rs192035640	6	7	5	0	CHR3	30857069	rs192035640	T	A	80	0	0	1	0	PUR	PUR	PUR	PUR	PUR	PUR	PUR	PUR	PUR	PUR	CLM	CLM	CLM	CLM	CLM	CLM	CLM	CLM	CLM	CLM	PUR	CLM	CLM	CLM	CLM	CLM	CLM	PEL	PEL	PEL	PEL	PEL	PEL	PEL	PEL	PEL	PEL	PEL	PEL	PEL	PEL	PEL	PEL	PEL	PEL	ACB	PEL	PEL	PEL	PEL	PEL	PEL	PEL	PEL	PEL	PEL	PEL	PEL	MXL	MXL	MXL	MXL	MXL	MXL	MXL	MXL	MXL	MXL	MXL	MXL	MXL	MXL	MXL	ASW		Cac_AMR	Cac_AMR	Wic_AMR	Col_AMR	Col_AMR	Wic_AMR	Cac_AMR	Esk_ARC		8
rs10514684	6	10	5	0	CHR3	30910462	rs10514684	G	A	81	0	0	1	0	PUR	PUR	PUR	PUR	PUR	PUR	PUR	CLM	CLM	CLM	CLM	CLM	CLM	CLM	CLM	CLM	CLM	CLM	PUR	CLM	CLM	CLM	CLM	CLM	PEL	PEL	PEL	PEL	PEL	PEL	PEL	PEL	PEL	PEL	PEL	PEL	PEL	PEL	PEL	PEL	PEL	PEL	ACB	PEL	PEL	PEL	PEL	PEL	PEL	PEL	PEL	PEL	PEL	PEL	PEL	MXL	MXL	MXL	MXL	MXL	MXL	MXL	MXL	MXL	MXL	MXL	MXL	MXL	MXL	MXL	MXL	MXL	MXL	MXL	MXL	ASW	ASW		Cac_AMR	Wic_AMR	Col_AMR	Col_AMR	Wic_AMR	Cac_AMR	Esk_ARC		6
rs147555726	10	7	0	0	CHR3	32187767	rs147555726	A	G	66	0	0	0	0	PUR	PUR	PUR	PUR	PUR	CLM	CLM	PUR	PUR	CLM	CLM	CLM	CLM	CLM	CLM	CLM	CLM	CLM	CLM	CLM	CLM	CLM	PEL	PEL	PEL	PEL	PEL	PEL	PEL	PEL	PEL	PEL	PEL	PEL	PEL	PEL	PEL	PEL	PEL	PEL	PEL	PEL	PEL	PEL	PEL	PEL	PEL	MXL	MXL	MXL	MXL	MXL	MXL	MXL	MXL	MXL	MXL	MXL	MXL	MXL	MXL		Chu_ARC	Cac_AMR	Wic_AMR	Wic_AMR	Wic_AMR	Col_AMR	Col_AMR	Wic_AMR	Cac_AMR	Chu_ARC		8
rs148031251	3	6	1	0	CHR3	34995333	rs148031251	C	G	80	0	1	0	1	PUR	PUR	PUR	PUR	CLM	PUR	PUR	PUR	CLM	CLM	CLM	CLM	CLM	CLM	CLM	CLM	CLM	CLM	PUR	PUR	CLM	CLM	CLM	CLM	CLM	CLM	CLM	CLM	CLM	PEL	PEL	PEL	PEL	PEL	PEL	PEL	PEL	PEL	PEL	PEL	PEL	PEL	PEL	PEL	PEL	PEL	PEL	PEL	PEL	PEL	PEL	PEL	PEL	PEL	PEL	PEL	PEL	PEL	PEL	PEL	PEL	PEL	PEL	ITU	JPT	MXL	MXL	MXL	MXL	MXL	MXL	MXL	MXL	MXL	MXL	MXL	MXL	MXL	MXL	MXL	MXL		Sak_SIB	EVk_SIB	Cac_AMR	Cac_AMR	Cac_AMR	Cac_AMR	Wic_AMR	Wic_AMR	Wic_AMR	Col_AMR	Col_AMR	Col_AMR	Wic_AMR		13
rs12497486	3	7	3	0	CHR3	35013674	rs12497486	A	G	83	0	1	0	1	PUR	PUR	PUR	PUR	CLM	PUR	PUR	PUR	CLM	CLM	CLM	CLM	CLM	CLM	CLM	CLM	CLM	CLM	PUR	PUR	CLM	CLM	CLM	CLM	CLM	CLM	CLM	CLM	CLM	CLM	PEL	PEL	PEL	PEL	PEL	PEL	PEL	PEL	PEL	PEL	PEL	PEL	PEL	PEL	PEL	PEL	PEL	PEL	PEL	PEL	PEL	PEL	PEL	PEL	PEL	PEL	PEL	PEL	PEL	PEL	PEL	PEL	PEL	PEL	PEL	ITU	JPT	MXL	MXL	MXL	MXL	MXL	MXL	MXL	MXL	MXL	MXL	MXL	MXL	MXL	MXL	MXL	MXL	MXL		Sak_SIB	EVk_SIB	Cac_AMR	Cac_AMR	Cac_AMR	Cac_AMR	Wic_AMR	Wic_AMR	Wic_AMR	Col_AMR	Wic_AMR		11
rs143026718	10	3	2	0	CHR3	37306179	rs143026718	A	G	81	0	0	0	0	PUR	PUR	PUR	PUR	PUR	CLM	CLM	CLM	CLM	PUR	PUR	CLM	CLM	CLM	PUR	CLM	CLM	CLM	CLM	PUR	PUR	PUR	CLM	CLM	CLM	CLM	CLM	PEL	PEL	PEL	PEL	PEL	PEL	PEL	PEL	PEL	PEL	PEL	PEL	PEL	PEL	PEL	PEL	PEL	PEL	PEL	PEL	PEL	PEL	PEL	MXL	MXL	MXL	MXL	MXL	MXL	MXL	MXL	MXL	MXL	MXL	MXL	MXL	MXL	MXL	MXL	MXL	MXL	MXL	MXL	MXL	MXL	ASW		Kyr_CAS	Cac_AMR	Wic_AMR	Col_AMR	Col_AMR	Col_AMR	Cac_AMR	Kor_ARC		7
rs140261271	10	3	2	0	CHR3	37339380	rs140261271	C	T	81	0	0	0	0	PUR	PUR	PUR	PUR	PUR	CLM	CLM	CLM	CLM	PUR	PUR	CLM	CLM	CLM	PUR	CLM	CLM	CLM	CLM	PUR	PUR	PUR	CLM	CLM	CLM	CLM	CLM	PEL	PEL	PEL	PEL	PEL	PEL	PEL	PEL	PEL	PEL	PEL	PEL	PEL	PEL	PEL	PEL	PEL	PEL	PEL	PEL	PEL	PEL	PEL	MXL	MXL	MXL	MXL	MXL	MXL	MXL	MXL	MXL	MXL	MXL	MXL	MXL	MXL	MXL	MXL	MXL	MXL	MXL	MXL	MXL	MXL	ASW		Kyr_CAS	Cac_AMR	Wic_AMR	Col_AMR	Col_AMR	Col_AMR	Cac_AMR	Kor_ARC		7
rs144017507	10	3	2	0	CHR3	37348055	rs144017507	G	A	80	0	0	0	0	PUR	PUR	PUR	PUR	PUR	CLM	CLM	CLM	CLM	PUR	PUR	CLM	CLM	CLM	PUR	CLM	CLM	CLM	CLM	PUR	PUR	PUR	CLM	CLM	CLM	CLM	CLM	PEL	PEL	PEL	PEL	PEL	PEL	PEL	PEL	PEL	PEL	PEL	PEL	PEL	PEL	PEL	PEL	PEL	PEL	PEL	PEL	PEL	PEL	PEL	MXL	MXL	MXL	MXL	MXL	MXL	MXL	MXL	MXL	MXL	MXL	MXL	MXL	MXL	MXL	MXL	MXL	MXL	MXL	MXL	MXL	MXL	ASW		Kyr_CAS	Cac_AMR	Wic_AMR	Col_AMR	Col_AMR	Col_AMR	Cac_AMR	Kor_ARC		7
rs141978334	10	3	1	0	CHR3	37445062	rs141978334	T	C	77	0	0	0	1	PUR	PUR	PUR	PUR	PUR	CLM	CLM	CLM	CLM	PUR	PUR	CLM	CLM	CLM	PUR	CLM	CLM	CLM	CLM	PUR	PUR	PUR	CLM	CLM	CLM	CLM	CLM	PEL	PEL	PEL	PEL	PEL	PEL	PEL	PEL	PEL	PEL	PEL	PEL	PEL	PEL	PEL	PEL	PEL	PEL	PEL	PEL	PEL	PEL	PEL	MXL	MXL	MXL	MXL	MXL	MXL	MXL	MXL	MXL	MXL	MXL	MXL	MXL	MXL	MXL	MXL	MXL	MXL	MXL	MXL	ASW	GIH		Kyr_CAS	Cac_AMR	Wic_AMR	Col_AMR	Col_AMR	Col_AMR	Cac_AMR		7
rs191499516	8	8	2	1	CHR3	37547039	rs191499516	C	T	68	0	1	0	0	PUR	PUR	PUR	PUR	PUR	CLM	CLM	PUR	PUR	PUR	PUR	PUR	CLM	CLM	CLM	PUR	CLM	CLM	CLM	CLM	PEL	PEL	PEL	PEL	PEL	PEL	PEL	PEL	PEL	PEL	PEL	PEL	PEL	PEL	PEL	PEL	PEL	PEL	PEL	PEL	PEL	PEL	PEL	PEL	CDX	PEL	PEL	PEL	PEL	PEL	PEL	PEL	PEL	PEL	PEL	PEL	MXL	MXL	MXL	MXL	MXL	MXL	MXL	MXL		Cac_AMR	Cac_AMR	Wic_AMR	Col_AMR	Cac_AMR	BUm_SAS	Kor_ARC	Esk_ARC	Esk_ARC	Esk_ARC	Esk_ARC	Chu_ARC		7
rs147863582	5	5	0	0	CHR3	39245173	rs147863582	C	A	68	0	0	0	0	PUR	CLM	CLM	CLM	CLM	CLM	CLM	CLM	CLM	CLM	CLM	CLM	CLM	CLM	CLM	PEL	PEL	PEL	PEL	PEL	PEL	PEL	PEL	PEL	PEL	PEL	PEL	PEL	PEL	PEL	PEL	PEL	PEL	PEL	PEL	PEL	PEL	PEL	PEL	PEL	PEL	PEL	PEL	PEL	PEL	PEL	PEL	PEL	PEL	MXL	MXL	MXL	MXL	MXL	MXL	MXL	MXL	MXL	MXL	MXL	MXL	MXL	MXL	MXL	MXL	ASW		Cac_AMR	Cac_AMR	Cac_AMR	Wic_AMR	Col_AMR	Col_AMR	Col_AMR	Wic_AMR	Esk_ARC	Esk_ARC	Chu_ARC		10
rs142663535	10	5	3	0	CHR3	40411273	rs142663535	T	C	74	0	0	1	0	PUR	PUR	PUR	PUR	PUR	PUR	CLM	CLM	CLM	PUR	PUR	PUR	PUR	CLM	PUR	CLM	CLM	PUR	CLM	CLM	CLM	CLM	CLM	PEL	PEL	PEL	PEL	PEL	PEL	PEL	PEL	PEL	PEL	PEL	PEL	PEL	PEL	PEL	PEL	PEL	PEL	PEL	PEL	PEL	PEL	PEL	PEL	PEL	PEL	PEL	PEL	ACB	PEL	PEL	PEL	PEL	PEL	PEL	PEL	PEL	PEL	MXL	MXL	MXL	MXL	MXL	MXL	MXL	ASW	ASW		Chu_ARC	Chu_ARC	Cac_AMR	Cac_AMR	Wic_AMR	Wic_AMR	Wic_AMR	Col_AMR	Col_AMR	Col_AMR	Cac_AMR		10
rs12489606	9	5	2	0	CHR3	40691014	rs12489606	T	A	78	0	0	1	0	PUR	PUR	PUR	PUR	CLM	CLM	PUR	PUR	CLM	CLM	PUR	CLM	CLM	CLM	PUR	CLM	CLM	CLM	CLM	CLM	PEL	PEL	PEL	PEL	PEL	PEL	PEL	PEL	PEL	PEL	PEL	PEL	PEL	PEL	PEL	PEL	PEL	PEL	PEL	PEL	PEL	PEL	PEL	PEL	PEL	PEL	PEL	ACB	PEL	PEL	PEL	PEL	PEL	PEL	PEL	PEL	PEL	PEL	PEL	PEL	MXL	MXL	MXL	MXL	MXL	MXL	MXL	MXL	MXL	MXL	MXL	MXL	MXL	ASW	ASW		Chu_ARC	Chu_ARC	Cac_AMR	Wic_AMR	Wic_AMR	Wic_AMR	Col_AMR	Col_AMR	Col_AMR	Cac_AMR		10
rs140362674	9	5	2	0	CHR3	40712093	rs140362674	C	T	79	0	0	1	0	PUR	PUR	PUR	PUR	CLM	CLM	PUR	PUR	CLM	CLM	PUR	CLM	CLM	CLM	PUR	CLM	CLM	CLM	CLM	CLM	PEL	PEL	PEL	PEL	PEL	PEL	PEL	PEL	PEL	PEL	PEL	PEL	PEL	PEL	PEL	PEL	PEL	PEL	PEL	PEL	PEL	PEL	PEL	PEL	PEL	PEL	PEL	ACB	PEL	PEL	PEL	PEL	PEL	PEL	PEL	PEL	PEL	PEL	PEL	PEL	PEL	MXL	MXL	MXL	MXL	MXL	MXL	MXL	MXL	MXL	MXL	MXL	MXL	MXL	MXL	ASW	ASW		Chu_ARC	Chu_ARC	Cac_AMR	Wic_AMR	Wic_AMR	Col_AMR	Col_AMR	Col_AMR	Cac_AMR	Chu_ARC		8
rs150538453	5	8	2	0	CHR3	40887324	rs150538453	A	G	78	0	0	1	0	PUR	PUR	PUR	PUR	PUR	CLM	CLM	PUR	PUR	CLM	CLM	PUR	CLM	CLM	CLM	CLM	CLM	CLM	CLM	CLM	CLM	PEL	PEL	PEL	PEL	PEL	PEL	PEL	PEL	PEL	PEL	PEL	PEL	PEL	PEL	PEL	PEL	PEL	PEL	PEL	PEL	PEL	PEL	PEL	PEL	PEL	ACB	PEL	PEL	PEL	PEL	PEL	PEL	PEL	PEL	PEL	PEL	PEL	MXL	MXL	MXL	MXL	MXL	MXL	MXL	MXL	MXL	MXL	MXL	MXL	ASW	ASW		Chu_ARC	Cac_AMR	Wic_AMR	Wic_AMR	Wic_AMR	Col_AMR	Col_AMR	Col_AMR	Cac_AMR	Chu_ARC		9
rs145946062	3	10	0	0	CHR3	41611837	rs145946062	A	T	79	0	1	0	0	PUR	PUR	PUR	PUR	PUR	PUR	PUR	PUR	CLM	CLM	PUR	PUR	PUR	PUR	CLM	CLM	PUR	CLM	CLM	CLM	CLM	PUR	CLM	CLM	CLM	CLM	CLM	CLM	PEL	PEL	PEL	PEL	PEL	PEL	PEL	PEL	PEL	PEL	PEL	PEL	PEL	PEL	PEL	PEL	PEL	KHV	PEL	PEL	PEL	PEL	PEL	PEL	PEL	PEL	PEL	PEL	PEL	PEL	PEL	MXL	MXL	MXL	MXL	MXL	MXL	MXL	MXL	MXL	MXL	MXL	MXL	MXL	MXL	MXL	MXL		Cac_AMR	Wic_AMR	Col_AMR	Wic_AMR	Cac_AMR	Kor_ARC		6
rs139496884	3	10	0	0	CHR3	41638994	rs139496884	G	A	81	0	1	0	0	PUR	PUR	PUR	PUR	PUR	PUR	PUR	PUR	CLM	CLM	PUR	PUR	PUR	PUR	CLM	CLM	PUR	CLM	CLM	CLM	PUR	CLM	CLM	CLM	CLM	CLM	CLM	PEL	PEL	PEL	PEL	PEL	PEL	PEL	PEL	PEL	PEL	PEL	PEL	PEL	PEL	PEL	PEL	PEL	KHV	PEL	PEL	PEL	PEL	PEL	PEL	PEL	PEL	PEL	PEL	PEL	PEL	PEL	MXL	MXL	MXL	MXL	MXL	MXL	MXL	MXL	MXL	MXL	MXL	MXL	MXL	MXL	MXL	MXL	MXL	MXL		Cac_AMR	Wic_AMR	Col_AMR	Wic_AMR	Cac_AMR	Kor_ARC		6
rs148739850	3	10	0	0	CHR3	41663604	rs148739850	A	C	81	0	0	0	0	PUR	PUR	PUR	PUR	PUR	PUR	PUR	PUR	CLM	CLM	PUR	PUR	PUR	PUR	CLM	CLM	PUR	CLM	CLM	CLM	PUR	CLM	CLM	CLM	CLM	CLM	CLM	PEL	PEL	PEL	PEL	PEL	PEL	PEL	PEL	PEL	PEL	PEL	PEL	PEL	PEL	PEL	PEL	PEL	PEL	PEL	PEL	PEL	PEL	PEL	PEL	PEL	PEL	PEL	PEL	PEL	PEL	MXL	MXL	MXL	MXL	MXL	MXL	MXL	MXL	MXL	MXL	MXL	MXL	MXL	MXL	MXL	MXL	MXL	MXL		Cac_AMR	Wic_AMR	Col_AMR	Wic_AMR	Cac_AMR	Kor_ARC		6
rs148500261	5	10	0	0	CHR3	41750867	rs148500261	A	C	74	0	0	0	0	PUR	PUR	PUR	PUR	PUR	PUR	PUR	PUR	CLM	PUR	PUR	PUR	PUR	CLM	CLM	PUR	CLM	CLM	CLM	CLM	CLM	CLM	CLM	CLM	PEL	PEL	PEL	PEL	PEL	PEL	PEL	PEL	PEL	PEL	PEL	PEL	PEL	PEL	PEL	PEL	PEL	PEL	PEL	PEL	PEL	PEL	PEL	PEL	PEL	PEL	PEL	PEL	MXL	MXL	MXL	MXL	MXL	MXL	MXL	MXL	MXL	MXL	MXL	MXL	MXL	MXL	MXL		Cac_AMR	Wic_AMR	Col_AMR	Wic_AMR	Cac_AMR		6
rs10514705	5	9	0	0	CHR3	41792624	rs10514705	A	G	75	0	1	0	0	PUR	PUR	PUR	PUR	PUR	PUR	PUR	CLM	PUR	PUR	PUR	PUR	CLM	CLM	PUR	CLM	CLM	CLM	CLM	CLM	CLM	CLM	CLM	PEL	PEL	PEL	PEL	PEL	PEL	PEL	PEL	PEL	PEL	PEL	PEL	PEL	PEL	PEL	PEL	PEL	KHV	PEL	PEL	PEL	PEL	PEL	PEL	PEL	PEL	PEL	PEL	PEL	PEL	MXL	MXL	MXL	MXL	MXL	MXL	MXL	MXL	MXL	MXL	MXL	MXL	MXL	MXL	MXL	MXL		Cac_AMR	Wic_AMR	Col_AMR	Wic_AMR	Cac_AMR		6
rs148667055	5	9	0	0	CHR3	41850843	rs148667055	G	T	73	0	1	0	0	PUR	PUR	PUR	PUR	PUR	PUR	PUR	PUR	CLM	PUR	PUR	PUR	PUR	CLM	CLM	PUR	CLM	CLM	CLM	CLM	CLM	CLM	CLM	PEL	PEL	PEL	PEL	PEL	PEL	PEL	PEL	PEL	PEL	PEL	PEL	PEL	PEL	PEL	KHV	PEL	PEL	PEL	PEL	PEL	PEL	PEL	PEL	PEL	PEL	PEL	PEL	PEL	MXL	MXL	MXL	MXL	MXL	MXL	MXL	MXL	MXL	MXL	MXL	MXL	MXL	MXL	MXL	MXL		Cac_AMR	Wic_AMR	Col_AMR	Wic_AMR	Cac_AMR		6
rs138754572	5	10	0	0	CHR3	41940187	rs138754572	A	C	77	0	0	0	0	PUR	PUR	PUR	PUR	PUR	PUR	PUR	PUR	CLM	PUR	PUR	PUR	PUR	CLM	CLM	PUR	CLM	CLM	CLM	CLM	CLM	CLM	CLM	PEL	PEL	PEL	PEL	PEL	PEL	PEL	PEL	PEL	PEL	PEL	PEL	PEL	PEL	PEL	PEL	PEL	PEL	PEL	PEL	PEL	PEL	PEL	PEL	PEL	PEL	PEL	PEL	PEL	PEL	PEL	MXL	MXL	MXL	MXL	MXL	MXL	MXL	MXL	MXL	MXL	MXL	MXL	MXL	MXL	MXL	MXL		Cac_AMR	Wic_AMR	Col_AMR	Wic_AMR	Cac_AMR		6
rs147085273	6	12	0	0	CHR3	42083396	rs147085273	C	G	85	0	1	0	0	PUR	PUR	PUR	PUR	PUR	PUR	PUR	PUR	CLM	CLM	PUR	PUR	PUR	PUR	PUR	CLM	PUR	CLM	CLM	CLM	CLM	CLM	CLM	CLM	PEL	PEL	PEL	PEL	PEL	PEL	PEL	PEL	PEL	PEL	PEL	PEL	PEL	PEL	PEL	PEL	PEL	PEL	PEL	PEL	PEL	KHV	PEL	PEL	PEL	PEL	PEL	PEL	PEL	PEL	PEL	PEL	PEL	PEL	MXL	MXL	MXL	MXL	MXL	MXL	MXL	MXL	MXL	MXL	MXL	MXL	MXL	MXL	MXL	MXL	MXL	MXL	MXL	MXL	MXL		Wic_AMR	Col_AMR	Col_AMR	Wic_AMR	Cac_AMR		5
rs150942235	3	6	1	0	CHR3	45172673	rs150942235	A	C	68	0	0	0	0	PUR	PUR	PUR	CLM	CLM	CLM	CLM	CLM	PUR	PUR	CLM	CLM	CLM	CLM	CLM	CLM	CLM	CLM	PUR	CLM	CLM	CLM	CLM	CLM	CLM	CLM	CLM	PEL	PEL	PEL	PEL	PEL	PEL	PEL	PEL	PEL	PEL	PEL	PEL	PEL	PEL	PEL	PEL	PEL	PEL	PEL	PEL	PEL	MXL	MXL	MXL	MXL	MXL	MXL	MXL	MXL	MXL	MXL	MXL	MXL	MXL	MXL	MXL	MXL	MXL		Nga_SIB	Eve_SIB	Tun_SIB	Cac_AMR	Cac_AMR	Wic_AMR	Col_AMR	Cac_AMR	Esk_ARC	Chu_ARC	EVk_SIB	Mon_EAS		5
rs149193496	3	6	0	1	CHR3	46091280	rs149193496	G	A	87	0	1	0	0	CHS	PUR	PUR	PUR	PUR	PUR	PUR	CLM	CLM	CLM	CLM	CLM	PUR	PUR	PUR	PUR	CLM	CLM	CLM	CLM	CLM	CLM	CLM	CLM	CLM	PUR	PUR	CLM	CLM	CLM	CLM	CLM	CLM	CLM	CLM	PEL	PEL	PEL	PEL	PEL	PEL	PEL	PEL	PEL	PEL	PEL	PEL	PEL	PEL	PEL	PEL	PEL	PEL	PEL	PEL	PEL	PEL	PEL	PEL	PEL	PEL	PEL	PEL	PEL	MXL	MXL	MXL	MXL	MXL	MXL	MXL	MXL	MXL	MXL	MXL	MXL	MXL	MXL	MXL	MXL	MXL		Ket_SIB	Kha_SIB	Cac_AMR	Wic_AMR	Col_AMR	Col_AMR	Col_AMR	Col_AMR	Wic_AMR	Alt_CAS	Kha_SIB		7
rs151096069	7	6	0	1	CHR3	46154592	rs151096069	G	A	89	0	1	0	0	CHS	PUR	PUR	PUR	PUR	PUR	PUR	CLM	CLM	CLM	CLM	CLM	PUR	PUR	PUR	PUR	CLM	CLM	CLM	CLM	CLM	CLM	CLM	CLM	CLM	PUR	PUR	CLM	CLM	CLM	CLM	CLM	CLM	PEL	PEL	PEL	PEL	PEL	PEL	PEL	PEL	PEL	PEL	PEL	PEL	PEL	PEL	PEL	PEL	PEL	PEL	PEL	PEL	PEL	PEL	PEL	PEL	PEL	PEL	PEL	PEL	PEL	PEL	PEL	PEL	MXL	MXL	MXL	MXL	MXL	MXL	MXL	MXL	MXL	MXL	MXL	MXL	MXL	MXL	MXL	MXL	MXL	MXL		Ket_SIB	Kha_SIB	Cac_AMR	Wic_AMR	Col_AMR	Col_AMR	Col_AMR	Col_AMR	Wic_AMR	Alt_CAS	Kha_SIB		7
rs144057279	5	9	3	0	CHR3	50670845	rs144057279	A	G	71	0	1	1	0	PUR	CLM	PUR	PUR	PUR	CLM	CLM	CLM	CLM	CLM	CLM	PUR	PUR	PUR	PUR	CLM	CLM	CLM	CLM	CLM	PEL	PEL	PEL	PEL	PEL	PEL	PEL	PEL	PEL	PEL	PEL	PEL	PEL	PEL	KHV	PEL	PEL	PEL	PEL	PEL	PEL	PEL	PEL	PEL	PEL	PEL	YRI	MXL	MXL	MXL	MXL	MXL	MXL	MXL	MXL	MXL	MXL	MXL	MXL	MXL	MXL	MXL	MXL	MXL	MXL	MXL	MXL	MXL	MXL	ASW	ASW		Cac_AMR	Cac_AMR	Cac_AMR	Col_AMR	Col_AMR		7
rs138399948	5	8	3	0	CHR3	51631707	rs138399948	G	A	67	0	0	0	0	CLM	CLM	CLM	CLM	PUR	PUR	PUR	CLM	CLM	CLM	CLM	CLM	CLM	CLM	CLM	PUR	PUR	PUR	PUR	CLM	CLM	CLM	CLM	CLM	CLM	PEL	PEL	PEL	PEL	PEL	PEL	PEL	PEL	PEL	PEL	PEL	PEL	PEL	PEL	PEL	PEL	PEL	PEL	PEL	PEL	PEL	PEL	PEL	PEL	MXL	MXL	MXL	MXL	MXL	MXL	MXL	MXL	MXL	MXL	MXL	MXL	MXL	MXL	MXL	MXL	ASW		Cac_AMR	Cac_AMR	Cac_AMR	Col_AMR	Col_AMR		7
rs138539184	3	6	0	0	CHR3	51941042	rs138539184	A	G	69	0	0	0	0	PUR	CLM	CLM	PUR	CLM	CLM	CLM	CLM	CLM	CLM	PEL	PEL	PEL	PEL	PEL	PEL	PEL	PEL	PEL	PEL	PEL	PEL	PEL	PEL	PEL	PEL	PEL	PEL	PEL	PEL	PEL	PEL	PEL	PEL	PEL	PEL	PEL	PEL	PEL	PEL	PEL	PEL	PEL	PEL	PEL	PEL	PEL	PEL	PEL	PEL	PEL	PEL	MXL	MXL	MXL	MXL	MXL	MXL	MXL	MXL	MXL		Cac_AMR	Cac_AMR	Cac_AMR	Wic_AMR	Wic_AMR	Wic_AMR	Col_AMR	Wic_AMR	Cac_AMR		13
rs12488091	5	6	0	0	CHR3	54154374	rs12488091	A	G	64	0	0	0	0	PUR	PUR	PUR	CLM	CLM	CLM	CLM	CLM	PUR	CLM	CLM	CLM	CLM	CLM	CLM	PEL	PEL	PEL	PEL	PEL	PEL	PEL	PEL	PEL	PEL	PEL	PEL	PEL	PEL	PEL	PEL	PEL	PEL	PEL	PEL	PEL	PEL	PEL	PEL	PEL	PEL	MXL	MXL	MXL	MXL	MXL	MXL	MXL	MXL	MXL	MXL	MXL	MXL	MXL	MXL	MXL	MXL	MXL		Cac_AMR	Cac_AMR	Col_AMR	Cac_AMR		4
rs149020035	5	10	1	0	CHR3	54648472	rs149020035	C	T	95	0	1	0	1	CHS	PUR	PUR	PUR	CLM	CLM	CLM	CLM	CLM	PUR	PUR	CLM	CLM	CLM	CLM	PUR	CLM	CLM	CLM	CLM	CLM	CLM	CLM	CLM	CLM	PEL	PEL	PEL	PEL	PEL	PEL	PEL	PEL	PEL	PEL	PEL	PEL	PEL	PEL	PEL	PEL	PEL	PEL	PEL	PEL	PEL	PEL	PEL	PEL	PEL	PEL	PEL	PEL	PEL	PEL	PEL	PEL	PEL	PEL	PEL	PEL	PEL	PEL	PEL	PEL	PEL	PEL	PEL	PEL	PEL	PEL	MXL	MXL	MXL	MXL	MXL	MXL	MXL	MXL	MXL	MXL	MXL	MXL	MXL	MXL	MXL	MXL	GIH		Cac_AMR	Cac_AMR	Cac_AMR	Wic_AMR	Col_AMR	Col_AMR	Wic_AMR	Cac_AMR		10
rs138452059	5	10	1	0	CHR3	54675338	rs138452059	A	G	95	0	1	0	1	CHS	PUR	PUR	PUR	CLM	CLM	CLM	CLM	CLM	CLM	CLM	PUR	PUR	CLM	CLM	CLM	CLM	CLM	CLM	CLM	CLM	CLM	CLM	CLM	CLM	CLM	PEL	PEL	PEL	PEL	PEL	PEL	PEL	PEL	PEL	PEL	PEL	PEL	PEL	PEL	PEL	PEL	PEL	PEL	PEL	PEL	PEL	PEL	PEL	PEL	PEL	PEL	PEL	PEL	PEL	PEL	PEL	PEL	PEL	PEL	PEL	PEL	PEL	PEL	PEL	PEL	PEL	PEL	PEL	PEL	PEL	MXL	MXL	MXL	MXL	MXL	MXL	MXL	MXL	MXL	MXL	MXL	MXL	MXL	MXL	MXL	MXL	GIH		Cac_AMR	Cac_AMR	Cac_AMR	Wic_AMR	Col_AMR	Col_AMR	Wic_AMR	Cac_AMR		10
rs140657123	6	5	6	1	CHR3	55616426	rs140657123	G	A	113	1	0	0	0	PUR	PUR	PUR	PUR	CLM	CLM	CLM	CLM	CLM	CLM	PUR	PUR	CLM	PUR	CLM	CLM	CLM	CLM	CLM	CLM	CLM	CLM	CLM	CLM	CLM	CLM	CLM	CLM	CLM	CLM	CLM	CLM	PEL	PEL	PEL	PEL	PEL	PEL	PEL	PEL	PEL	PEL	PEL	PEL	PEL	PEL	PEL	PEL	PEL	PEL	PEL	PEL	PEL	PEL	PEL	PEL	PEL	PEL	PEL	PEL	PEL	PEL	PEL	PEL	PEL	PEL	PEL	PEL	PEL	PEL	PEL	PEL	PEL	CEU	MXL	MXL	MXL	MXL	MXL	MXL	MXL	MXL	MXL	MXL	MXL	MXL	MXL	MXL	MXL	MXL	MXL	MXL	MXL	MXL	MXL	MXL	MXL	MXL	MXL	ASW		Chu_ARC	Ket_SIB	Kap_SAS	Cac_AMR	Wic_AMR	Col_AMR	Col_AMR	Col_AMR	Wic_AMR	Vep_EUR	Esk_ARC	Rus_EUR	Kor_ARC		7
rs76462099	3	6	3	1	CHR3	55640563	rs76462099	C	A	80	0	1	0	0	PUR	PUR	CLM	CLM	CLM	CLM	CLM	CLM	CLM	PUR	CLM	CLM	CLM	CLM	CLM	CLM	PEL	PEL	PEL	KHV	PEL	PEL	PEL	PEL	PEL	PEL	PEL	PEL	PEL	PEL	PEL	PEL	PEL	PEL	PEL	PEL	PEL	PEL	PEL	PEL	PEL	PEL	PEL	PEL	PEL	PEL	PEL	PEL	PEL	PEL	PEL	PEL	PEL	PEL	PEL	PEL	PEL	PEL	MXL	MXL	MXL	MXL	MXL	MXL	MXL	MXL	MXL	MXL	MXL	MXL	MXL	MXL	MXL	ASW		Chu_ARC	Kyr_CAS	Cac_AMR	Cac_AMR	Wic_AMR	Wic_AMR	Wic_AMR	Col_AMR	Wic_AMR	Cac_AMR	Vep_EUR	Esk_ARC	Bur_SIB	Bur_SIB	Rus_EUR		8
rs77114211	3	6	3	0	CHR3	55658721	rs77114211	G	T	88	0	1	0	0	PUR	PUR	PUR	CLM	CLM	CLM	CLM	CLM	CLM	CLM	CLM	CLM	CLM	CLM	PUR	CLM	CLM	CLM	CLM	CLM	CLM	CLM	CLM	CLM	PEL	PEL	PEL	KHV	PEL	PEL	PEL	PEL	PEL	PEL	PEL	PEL	PEL	PEL	PEL	PEL	PEL	PEL	PEL	PEL	PEL	PEL	PEL	PEL	PEL	PEL	PEL	PEL	PEL	PEL	PEL	PEL	PEL	PEL	PEL	PEL	PEL	PEL	PEL	PEL	PEL	PEL	MXL	MXL	MXL	MXL	MXL	MXL	MXL	MXL	MXL	MXL	MXL	MXL	MXL	MXL	ASW		Chu_ARC	Cac_AMR	Cac_AMR	Wic_AMR	Wic_AMR	Wic_AMR	Col_AMR	Wic_AMR	Cac_AMR	Vep_EUR	Esk_ARC	Bur_SIB	Bur_SIB	Rus_EUR		8
rs144002686	6	7	2	0	CHR3	56781468	rs144002686	G	C	70	0	0	0	0	PUR	CLM	CLM	PUR	CLM	CLM	CLM	PUR	CLM	CLM	CLM	CLM	PEL	PEL	PEL	PEL	PEL	PEL	PEL	PEL	PEL	PEL	PEL	PEL	PEL	PEL	PEL	PEL	PEL	PEL	PEL	PEL	PEL	PEL	PEL	PEL	PEL	PEL	PEL	PEL	PEL	PEL	PEL	PEL	PEL	PEL	PEL	PEL	PEL	MXL	MXL	MXL	MXL	MXL	MXL	MXL	MXL	MXL	MXL	MXL	MXL		Cac_AMR	Cac_AMR	Wic_AMR	Col_AMR	Tuv_SIB	Esk_ARC		4
rs4681781	5	10	1	0	CHR3	58046949	rs4681781	A	G	83	0	0	0	0	PUR	CLM	CLM	PUR	CLM	CLM	CLM	CLM	CLM	CLM	CLM	PEL	PEL	PEL	PEL	PEL	PEL	PEL	PEL	PEL	PEL	PEL	PEL	PEL	PEL	PEL	PEL	PEL	PEL	PEL	PEL	PEL	PEL	PEL	PEL	PEL	PEL	PEL	PEL	PEL	PEL	PEL	PEL	PEL	PEL	PEL	PEL	PEL	PEL	PEL	PEL	PEL	MXL	MXL	MXL	MXL	MXL	MXL	MXL	MXL	MXL	MXL	MXL	MXL	MXL	MXL	MXL	MXL	MXL	MXL	MXL		Cac_AMR	Cac_AMR	Wic_AMR	Wic_AMR	Wic_AMR	Wic_AMR	Cac_AMR		8
rs186052598	4	4	2	0	CHR3	60937790	rs186052598	C	T	70	0	0	0	0	PUR	PUR	CLM	CLM	CLM	CLM	CLM	CLM	CLM	CLM	PEL	PEL	PEL	PEL	PEL	PEL	PEL	PEL	PEL	PEL	PEL	PEL	PEL	PEL	PEL	PEL	PEL	PEL	PEL	PEL	PEL	PEL	PEL	PEL	PEL	PEL	PEL	PEL	PEL	PEL	PEL	PEL	PEL	PEL	PEL	PEL	PEL	PEL	PEL	MXL	MXL	MXL	MXL	MXL	MXL	MXL	MXL	MXL	MXL	MXL		Cac_AMR	Cac_AMR	Cac_AMR	Col_AMR	Col_AMR	Cac_AMR	Kor_ARC		9
rs139663382	4	1	2	0	CHR3	62299564	rs139663382	C	T	68	0	0	0	0	PUR	PUR	PUR	PUR	PUR	PUR	PUR	PUR	PUR	CLM	CLM	CLM	CLM	CLM	CLM	CLM	PEL	PEL	PEL	PEL	PEL	PEL	PEL	PEL	PEL	PEL	PEL	PEL	PEL	PEL	PEL	PEL	PEL	PEL	PEL	PEL	PEL	PEL	PEL	PEL	PEL	PEL	PEL	PEL	PEL	PEL	PEL	PEL	PEL	PEL	PEL	PEL	PEL	PEL	MXL	MXL	MXL	MXL	MXL	MXL	MXL	MXL	MXL	MXL	MXL		Sel_SIB	Cac_AMR	Wic_AMR	Wic_AMR	Wic_AMR	Col_AMR	Col_AMR	Col_AMR	Wic_AMR	Esk_ARC		9
rs188730033	5	5	2	0	CHR3	62813855	rs188730033	T	G	64	0	0	0	0	PUR	PUR	PUR	PUR	PUR	PUR	PUR	PUR	PUR	PUR	CLM	CLM	CLM	PUR	CLM	CLM	CLM	PEL	PEL	PEL	PEL	PEL	PEL	PEL	PEL	PEL	PEL	PEL	PEL	PEL	PEL	PEL	PEL	PEL	PEL	PEL	PEL	PEL	PEL	PEL	PEL	PEL	PEL	PEL	PEL	PEL	PEL	PEL	PEL	PEL	MXL	MXL	MXL	MXL	MXL	MXL	MXL	MXL	MXL	MXL	ASW		Kor_ARC	Cac_AMR	Cac_AMR	Cac_AMR	Wic_AMR	Wic_AMR	Col_AMR	Col_AMR	Cac_AMR	Esk_ARC	Chu_ARC	Kor_ARC	Kor_ARC		11
rs147925292	5	4	1	0	CHR3	62815496	rs147925292	A	G	62	0	0	0	0	PUR	PUR	PUR	PUR	PUR	PUR	PUR	PUR	PUR	PUR	CLM	CLM	PUR	CLM	CLM	CLM	PEL	PEL	PEL	PEL	PEL	PEL	PEL	PEL	PEL	PEL	PEL	PEL	PEL	PEL	PEL	PEL	PEL	PEL	PEL	PEL	PEL	PEL	PEL	PEL	PEL	PEL	PEL	PEL	PEL	PEL	PEL	PEL	MXL	MXL	MXL	MXL	MXL	MXL	MXL	MXL	MXL	MXL	ASW		Cac_AMR	Cac_AMR	Cac_AMR	Wic_AMR	Wic_AMR	Col_AMR	Col_AMR	Cac_AMR	Esk_ARC	Chu_ARC	Kor_ARC		11
rs185076493	7	10	3	0	CHR3	62960822	rs185076493	T	C	68	0	0	0	0	PUR	CLM	CLM	PUR	PUR	PUR	PUR	CLM	CLM	CLM	CLM	PUR	CLM	CLM	CLM	CLM	CLM	PEL	PEL	PEL	PEL	PEL	PEL	PEL	PEL	PEL	PEL	PEL	PEL	PEL	PEL	PEL	PEL	PEL	PEL	PEL	PEL	PEL	PEL	PEL	PEL	PEL	PEL	PEL	MXL	MXL	MXL	MXL	MXL	MXL	MXL	MXL	MXL	MXL	MXL	MXL	MXL	MXL	MXL	MXL	ASW	ASW		Chu_ARC	Cac_AMR	Cac_AMR	Cac_AMR	Cac_AMR	Wic_AMR	Wic_AMR	Col_AMR	Col_AMR	Col_AMR	Cac_AMR	Chu_ARC	Kor_ARC		12
rs183254683	7	10	3	0	CHR3	62969622	rs183254683	C	T	67	0	0	0	0	PUR	CLM	CLM	PUR	PUR	PUR	PUR	CLM	CLM	CLM	CLM	CLM	PUR	CLM	CLM	CLM	CLM	CLM	PEL	PEL	PEL	PEL	PEL	PEL	PEL	PEL	PEL	PEL	PEL	PEL	PEL	PEL	PEL	PEL	PEL	PEL	PEL	PEL	PEL	PEL	PEL	PEL	PEL	PEL	PEL	MXL	MXL	MXL	MXL	MXL	MXL	MXL	MXL	MXL	MXL	MXL	MXL	MXL	MXL	MXL	ASW	ASW		Chu_ARC	Cac_AMR	Cac_AMR	Cac_AMR	Cac_AMR	Wic_AMR	Wic_AMR	Col_AMR	Col_AMR	Col_AMR	Cac_AMR	Chu_ARC	Kor_ARC		12
rs142188095	6	7	0	0	CHR3	64318908	rs142188095	C	G	94	1	1	0	0	FIN	PUR	CLM	CLM	PUR	PUR	CLM	PUR	CLM	CLM	CLM	CLM	CLM	CLM	CLM	CLM	CLM	PEL	PEL	PEL	PEL	PEL	PEL	PEL	PEL	PEL	PEL	PEL	PEL	PEL	PEL	PEL	PEL	PEL	PEL	PEL	PEL	PEL	PEL	PEL	PEL	PEL	PEL	PEL	PEL	PEL	PEL	PEL	PEL	PEL	PEL	PEL	PEL	PEL	PEL	PEL	PEL	PEL	CDX	MXL	MXL	MXL	MXL	MXL	MXL	MXL	MXL	MXL	MXL	MXL	MXL	MXL	MXL	MXL	MXL	MXL	MXL	MXL	MXL	MXL	MXL	MXL	ASW		Chu_ARC	Cac_AMR	Cac_AMR	Cac_AMR	Col_AMR	Col_AMR	Cac_AMR	Esk_ARC		8
rs146262611	4	3	0	0	CHR3	64498719	rs146262611	T	C	88	0	0	0	0	PUR	PUR	PUR	PUR	PUR	CLM	CLM	CLM	CLM	CLM	PUR	PUR	PUR	PUR	CLM	CLM	CLM	CLM	CLM	CLM	CLM	CLM	CLM	PUR	CLM	CLM	CLM	CLM	CLM	CLM	CLM	CLM	CLM	PEL	PEL	PEL	PEL	PEL	PEL	PEL	PEL	PEL	PEL	PEL	PEL	PEL	PEL	PEL	PEL	PEL	PEL	PEL	PEL	PEL	PEL	PEL	PEL	PEL	PEL	PEL	PEL	PEL	PEL	PEL	PEL	PEL	PEL	MXL	MXL	MXL	MXL	MXL	MXL	MXL	MXL	MXL	MXL	MXL	MXL	MXL	MXL	MXL	ASW		Cac_AMR	Wic_AMR	Col_AMR	Col_AMR	Chu_ARC		4
rs151236937	5	11	3	0	CHR3	64516092	rs151236937	G	T	97	0	1	0	0	PUR	PUR	PUR	PUR	PUR	PUR	PUR	PUR	PUR	PUR	CLM	PUR	PUR	PUR	CLM	CLM	CLM	CLM	CLM	CLM	CLM	CLM	CLM	CLM	CLM	CLM	CLM	CLM	CLM	CLM	PEL	PEL	PEL	PEL	PEL	PEL	PEL	PEL	PEL	PEL	PEL	PEL	PEL	PEL	PEL	PEL	PEL	PEL	PEL	PEL	PEL	PEL	PEL	PEL	PEL	PEL	PEL	PEL	CDX	PEL	PEL	PEL	PEL	PEL	PEL	MXL	MXL	MXL	MXL	MXL	MXL	MXL	MXL	MXL	MXL	MXL	MXL	MXL	MXL	MXL	MXL	MXL	MXL	MXL	MXL	MXL	MXL	MXL	ASW		Chu_ARC	Chu_ARC	Cac_AMR	Cac_AMR	Cac_AMR	Wic_AMR	Col_AMR	Col_AMR	Cac_AMR	Esk_ARC	Chu_ARC	Chu_ARC		7
rs145372130	4	11	3	0	CHR3	64580135	rs145372130	C	A	96	0	0	0	0	PUR	PUR	PUR	PUR	PUR	PUR	PUR	PUR	PUR	PUR	CLM	PUR	CLM	CLM	CLM	CLM	CLM	CLM	CLM	CLM	CLM	CLM	CLM	CLM	CLM	CLM	CLM	CLM	PEL	PEL	PEL	PEL	PEL	PEL	PEL	PEL	PEL	PEL	PEL	PEL	PEL	PEL	PEL	PEL	PEL	PEL	PEL	PEL	PEL	PEL	PEL	PEL	PEL	PEL	PEL	PEL	PEL	PEL	PEL	PEL	PEL	PEL	PEL	PEL	PEL	PEL	PEL	MXL	MXL	MXL	MXL	MXL	MXL	MXL	MXL	MXL	MXL	MXL	MXL	MXL	MXL	MXL	MXL	MXL	MXL	MXL	MXL	ASW	ASW		Chu_ARC	Cac_AMR	Cac_AMR	Cac_AMR	Wic_AMR	Col_AMR	Cac_AMR	Esk_ARC	Chu_ARC		7
rs4688505	6	3	3	0	CHR3	64691921	rs4688505	T	G	91	0	0	0	0	PUR	PUR	PUR	PUR	PUR	PUR	PUR	PUR	PUR	PUR	CLM	CLM	CLM	CLM	CLM	PUR	PUR	PUR	CLM	CLM	PUR	CLM	CLM	CLM	CLM	CLM	CLM	CLM	CLM	CLM	CLM	CLM	CLM	CLM	PEL	PEL	PEL	PEL	PEL	PEL	PEL	PEL	PEL	PEL	PEL	PEL	PEL	PEL	PEL	PEL	PEL	PEL	PEL	PEL	PEL	PEL	PEL	PEL	PEL	PEL	PEL	PEL	PEL	PEL	PEL	PEL	PEL	PEL	PEL	PEL	PEL	PEL	MXL	MXL	MXL	MXL	MXL	MXL	MXL	MXL	MXL	MXL	MXL	MXL	MXL	MXL		Chu_ARC	Cac_AMR	Cac_AMR	Cac_AMR	Wic_AMR	Wic_AMR	Col_AMR	Col_AMR	Chu_ARC	Chu_ARC		10
rs1880094	5	5	3	0	CHR3	64806992	rs1880094	G	A	89	1	0	0	0	FIN	PUR	PUR	PUR	PUR	PUR	PUR	PUR	PUR	PUR	CLM	PUR	PUR	PUR	CLM	CLM	PUR	CLM	CLM	CLM	CLM	CLM	CLM	CLM	CLM	CLM	PUR	CLM	CLM	CLM	CLM	CLM	PEL	PEL	PEL	PEL	PEL	PEL	PEL	PEL	PEL	PEL	PEL	PEL	PEL	PEL	PEL	PEL	PEL	PEL	PEL	PEL	PEL	PEL	PEL	PEL	PEL	PEL	PEL	PEL	PEL	PEL	PEL	PEL	PEL	PEL	MXL	MXL	MXL	MXL	MXL	MXL	MXL	MXL	MXL	MXL	MXL	MXL	MXL	MXL	MXL	MXL	MXL	MXL	MXL		Chu_ARC	Cac_AMR	Wic_AMR	Wic_AMR	Col_AMR	Col_AMR	Chu_ARC	Chu_ARC		5
rs144641707	12	13	0	0	CHR3	64858109	rs144641707	T	C	92	0	1	0	1	PUR	PUR	PUR	PUR	PUR	PUR	PUR	PUR	PUR	CLM	CLM	CLM	CLM	CLM	PUR	PUR	PUR	CLM	CLM	PUR	CLM	CLM	CLM	CLM	CLM	CLM	CLM	CLM	CLM	CLM	CLM	CLM	CLM	CLM	CLM	CLM	PEL	PEL	PEL	PEL	PEL	PEL	PEL	PEL	PEL	PEL	PEL	PEL	PEL	PEL	PEL	PEL	KHV	PEL	PEL	PEL	PEL	PEL	PEL	PEL	PEL	PEL	PEL	PEL	PEL	PJL	MXL	MXL	MXL	MXL	MXL	MXL	MXL	MXL	MXL	MXL	MXL	MXL	MXL	MXL	MXL	MXL	MXL	MXL	MXL	ASW	ASW	ASW		Cac_AMR	Wic_AMR	Wic_AMR	Wic_AMR	Col_AMR	Col_AMR	Col_AMR	Wic_AMR		10
rs141099840	4	9	2	0	CHR3	65058593	rs141099840	C	T	79	0	1	0	1	PUR	PUR	PUR	PUR	PUR	PUR	PUR	PUR	CLM	CLM	CLM	CLM	PUR	PUR	PUR	CLM	CLM	CLM	PUR	CLM	CLM	CLM	CLM	PEL	PEL	PEL	PEL	PEL	PEL	PEL	PEL	PEL	PEL	PEL	PEL	PEL	PEL	PEL	PEL	PEL	PEL	KHV	PEL	PEL	PEL	PEL	PEL	PEL	PEL	PEL	PEL	PJL	MXL	MXL	MXL	MXL	MXL	MXL	MXL	MXL	MXL	MXL	MXL	MXL	MXL	MXL	MXL	MXL	MXL	MXL	MXL	MXL	MXL	MXL	MXL	ASW	ASW		Chu_ARC	Cac_AMR	Cac_AMR	Wic_AMR	Wic_AMR	Col_AMR	Col_AMR	Wic_AMR	Chu_ARC		8
rs146567069	4	3	0	0	CHR3	65584694	rs146567069	C	A	64	0	1	0	0	PUR	PUR	CHS	PUR	PUR	PUR	PUR	PUR	PUR	CLM	CLM	CLM	CLM	PUR	PUR	PUR	CLM	PUR	CLM	CLM	PUR	CLM	CLM	CLM	CLM	CLM	CLM	CLM	CLM	PEL	PEL	PEL	PEL	PEL	PEL	PEL	PEL	PEL	PEL	PEL	PEL	PEL	PEL	PEL	PEL	PEL	PEL	PEL	PEL	MXL	MXL	MXL	MXL	MXL	MXL	MXL	MXL	MXL	MXL	MXL	MXL	MXL		Cac_AMR	Cac_AMR	Wic_AMR	Wic_AMR	Col_AMR	Col_AMR	Col_AMR		9
rs144781287	5	2	0	0	CHR3	65669467	rs144781287	C	T	66	0	1	0	0	PUR	PUR	CHS	PUR	PUR	PUR	PUR	PUR	PUR	PUR	CLM	CLM	CLM	CLM	PUR	PUR	PUR	CLM	PUR	PUR	CLM	CLM	CLM	CLM	CLM	CLM	CLM	CLM	PEL	PEL	PEL	PEL	PEL	PEL	PEL	PEL	PEL	PEL	PEL	PEL	PEL	PEL	PEL	PEL	PEL	MXL	MXL	MXL	MXL	MXL	MXL	MXL	MXL	MXL	MXL	MXL	MXL	MXL	MXL		Cac_AMR	Cac_AMR	Cac_AMR	Wic_AMR	Wic_AMR	Col_AMR	Col_AMR		8
rs142557182	9	6	1	0	CHR3	65940180	rs142557182	G	T	85	1	0	0	0	PUR	PUR	PUR	PUR	PUR	PUR	PUR	PUR	CLM	CLM	PUR	PUR	PUR	CLM	CLM	PUR	CLM	PUR	PUR	CLM	CLM	CLM	CLM	CLM	CLM	PEL	PEL	IBS	PEL	PEL	PEL	PEL	PEL	PEL	PEL	PEL	PEL	PEL	PEL	PEL	PEL	PEL	PEL	PEL	PEL	PEL	PEL	PEL	PEL	PEL	PEL	PEL	PEL	PEL	PEL	PEL	PEL	PEL	PEL	PEL	PEL	PEL	MXL	MXL	MXL	MXL	MXL	MXL	MXL	MXL	MXL	MXL	MXL	MXL	MXL	MXL	MXL	MXL	MXL	MXL	ASW	ASW		Cac_AMR	Cac_AMR	Col_AMR	Col_AMR	Cac_AMR	Chu_ARC		6
rs151065420	4	6	2	0	CHR3	65970708	rs151065420	T	A	95	1	0	0	0	PUR	PUR	PUR	PUR	PUR	PUR	PUR	PUR	PUR	PUR	PUR	CLM	CLM	CLM	PUR	PUR	PUR	CLM	CLM	CLM	PUR	CLM	CLM	CLM	CLM	CLM	PUR	PUR	CLM	CLM	CLM	CLM	CLM	CLM	CLM	CLM	PEL	PEL	IBS	PEL	PEL	PEL	PEL	PEL	PEL	PEL	PEL	PEL	PEL	PEL	PEL	PEL	PEL	PEL	PEL	PEL	PEL	PEL	PEL	PEL	PEL	PEL	PEL	PEL	PEL	PEL	PEL	PEL	PEL	PEL	MXL	MXL	MXL	MXL	MXL	MXL	MXL	MXL	MXL	MXL	MXL	MXL	MXL	MXL	MXL	MXL	MXL	MXL	MXL	MXL	ASW	ASW		Cac_AMR	Cac_AMR	Col_AMR	Col_AMR	Wic_AMR	Cac_AMR	Chu_ARC		8
rs185648634	3	7	1	0	CHR3	67686126	rs185648634	C	T	80	0	0	0	0	PUR	PUR	PUR	CLM	CLM	PUR	PUR	PUR	CLM	CLM	CLM	CLM	CLM	CLM	CLM	CLM	CLM	CLM	CLM	PEL	PEL	PEL	PEL	PEL	PEL	PEL	PEL	PEL	PEL	PEL	PEL	PEL	PEL	PEL	PEL	PEL	PEL	PEL	PEL	PEL	PEL	PEL	PEL	PEL	PEL	PEL	PEL	PEL	PEL	PEL	PEL	PEL	PEL	PEL	PEL	PEL	PEL	PEL	PEL	PEL	MXL	MXL	MXL	MXL	MXL	MXL	MXL	MXL	MXL	MXL	MXL	MXL	MXL		Cac_AMR	Cac_AMR	Cac_AMR	Col_AMR	Col_AMR	Wic_AMR	Cac_AMR		11
rs143005250	7	7	6	0	CHR3	68244294	rs143005250	G	A	88	0	1	0	0	PUR	PUR	PUR	PUR	CLM	CLM	CLM	PUR	PUR	PUR	PUR	PUR	CLM	PUR	CLM	CLM	CLM	CLM	PUR	PUR	CLM	CLM	CLM	CLM	CLM	CLM	CLM	PEL	PEL	PEL	PEL	PEL	PEL	PEL	PEL	PEL	PEL	PEL	PEL	PEL	PEL	PEL	PEL	PEL	PEL	PEL	PEL	PEL	PEL	PEL	PEL	PEL	PEL	CHB	MXL	MXL	MXL	MXL	MXL	MXL	MXL	MXL	MXL	MXL	MXL	MXL	MXL	MXL	MXL	MXL	MXL	MXL	MXL	MXL	MXL	MXL	MXL	MXL	MXL	MXL	MXL	MXL	MXL		Chu_ARC	Bur_SIB	Sak_SIB	Chu_ARC	Kor_ARC	Nga_SIB	Cac_AMR	Wic_AMR	Col_AMR	Col_AMR	Col_AMR	Wic_AMR	Cac_AMR	Kor_ARC	Esk_ARC	Chu_ARC	Chu_ARC	Bur_SIB	Kor_ARC	Kor_ARC	Eve_SIB		9
rs145083010	6	3	0	0	CHR3	68446281	rs145083010	G	A	99	0	0	1	0	PUR	PUR	PUR	PUR	CLM	CLM	CLM	CLM	CLM	CLM	CLM	PUR	PUR	CLM	CLM	CLM	CLM	CLM	CLM	CLM	CLM	CLM	CLM	PUR	PUR	CLM	CLM	CLM	CLM	PEL	PEL	PEL	PEL	PEL	PEL	PEL	PEL	PEL	PEL	PEL	PEL	PEL	PEL	PEL	PEL	PEL	PEL	PEL	PEL	PEL	PEL	PEL	PEL	PEL	PEL	PEL	PEL	PEL	PEL	PEL	PEL	PEL	PEL	PEL	PEL	PEL	PEL	PEL	PEL	PEL	PEL	PEL	PEL	YRI	MXL	MXL	MXL	MXL	MXL	MXL	MXL	MXL	MXL	MXL	MXL	MXL	MXL	MXL	MXL	MXL		Cac_AMR	Cac_AMR	Cac_AMR	Cac_AMR	Wic_AMR	Wic_AMR	Col_AMR	Col_AMR	Wic_AMR		10
rs1121759	3	9	0	0	CHR3	69621781	rs1121759	G	A	93	1	0	0	1	PUR	PUR	PUR	CLM	CLM	CLM	CLM	CLM	CLM	CLM	CLM	PUR	CLM	CLM	CLM	CLM	CLM	CLM	PEL	PEL	PEL	PEL	PEL	PEL	PEL	PEL	PEL	PEL	PEL	PEL	PEL	PEL	PEL	PEL	PEL	PEL	PEL	PEL	PEL	PEL	PEL	PEL	PEL	PEL	PEL	PEL	PEL	PEL	PEL	PEL	PEL	PEL	PEL	PEL	PEL	PEL	PEL	PEL	PEL	PEL	PEL	PEL	ITU	MXL	MXL	MXL	MXL	MXL	MXL	MXL	MXL	MXL	MXL	MXL	MXL	ASW	TSI		Cac_AMR	Cac_AMR	Wic_AMR	Wic_AMR	Col_AMR	Col_AMR	Col_AMR	Wic_AMR	Cac_AMR	Kor_ARC		10
rs144251653	3	7	1	0	CHR3	69651019	rs144251653	C	A	97	1	0	0	0	PUR	PUR	PUR	CLM	CLM	CLM	CLM	CLM	CLM	CLM	CLM	CLM	CLM	PUR	CLM	CLM	CLM	CLM	CLM	CLM	CLM	CLM	PEL	PEL	PEL	PEL	PEL	PEL	PEL	PEL	PEL	PEL	PEL	PEL	PEL	PEL	PEL	PEL	PEL	PEL	PEL	PEL	PEL	PEL	PEL	PEL	PEL	PEL	PEL	PEL	PEL	PEL	PEL	PEL	PEL	PEL	PEL	PEL	PEL	PEL	PEL	PEL	PEL	PEL	PEL	MXL	MXL	MXL	MXL	MXL	MXL	MXL	MXL	MXL	MXL	MXL	MXL	MXL	ASW	TSI		Cac_AMR	Cac_AMR	Wic_AMR	Wic_AMR	Col_AMR	Col_AMR	Col_AMR	Wic_AMR	Cac_AMR	Kor_ARC		10
rs144901755	3	8	1	0	CHR3	69690084	rs144901755	C	G	95	1	0	0	0	PUR	PUR	PUR	CLM	CLM	CLM	CLM	CLM	CLM	CLM	CLM	CLM	CLM	PUR	CLM	CLM	CLM	CLM	CLM	CLM	CLM	CLM	PEL	PEL	PEL	PEL	PEL	PEL	PEL	PEL	PEL	PEL	PEL	PEL	PEL	PEL	PEL	PEL	PEL	PEL	PEL	PEL	PEL	PEL	PEL	PEL	PEL	PEL	PEL	PEL	PEL	PEL	PEL	PEL	PEL	PEL	PEL	PEL	PEL	PEL	PEL	PEL	PEL	PEL	MXL	MXL	MXL	MXL	MXL	MXL	MXL	MXL	MXL	MXL	MXL	MXL	MXL	ASW	TSI		Cac_AMR	Cac_AMR	Wic_AMR	Wic_AMR	Col_AMR	Col_AMR	Col_AMR	Wic_AMR	Cac_AMR	Kor_ARC		10
rs147302697	4	12	1	0	CHR3	70523738	rs147302697	G	A	96	0	0	0	0	PUR	PUR	PUR	PUR	PUR	PUR	CLM	CLM	CLM	PUR	PUR	CLM	CLM	CLM	CLM	CLM	CLM	PUR	CLM	CLM	CLM	CLM	CLM	CLM	PEL	PEL	PEL	PEL	PEL	PEL	PEL	PEL	PEL	PEL	PEL	PEL	PEL	PEL	PEL	PEL	PEL	PEL	PEL	PEL	PEL	PEL	PEL	PEL	PEL	PEL	PEL	PEL	PEL	PEL	PEL	PEL	PEL	PEL	PEL	PEL	PEL	PEL	PEL	PEL	PEL	MXL	MXL	MXL	MXL	MXL	MXL	MXL	MXL	MXL	MXL	MXL	MXL	MXL	MXL	MXL	MXL	MXL	MXL	ASW		Chu_ARC	Cac_AMR	Cac_AMR	Wic_AMR	Wic_AMR	Col_AMR	Col_AMR	Col_AMR	Wic_AMR	Cac_AMR	Chu_ARC		13
rs145714871	4	11	1	0	CHR3	70566839	rs145714871	C	T	100	1	0	1	0	PUR	PUR	PUR	PUR	PUR	PUR	CLM	CLM	CLM	CLM	CLM	PUR	PUR	CLM	CLM	CLM	CLM	CLM	CLM	PUR	CLM	CLM	CLM	CLM	CLM	CLM	CLM	IBS	PEL	PEL	PEL	PEL	PEL	PEL	PEL	PEL	PEL	PEL	PEL	PEL	PEL	PEL	PEL	PEL	PEL	PEL	PEL	PEL	PEL	PEL	PEL	PEL	PEL	PEL	PEL	PEL	PEL	PEL	PEL	PEL	PEL	PEL	PEL	PEL	PEL	PEL	PEL	PEL	PEL	PEL	LWK	MXL	MXL	MXL	MXL	MXL	MXL	MXL	MXL	MXL	MXL	MXL	MXL	MXL	MXL	MXL	MXL	MXL	MXL	ASW	ASW		Chu_ARC	Cac_AMR	Cac_AMR	Wic_AMR	Wic_AMR	Col_AMR	Col_AMR	Col_AMR	Wic_AMR	Cac_AMR	Chu_ARC		13
rs149110602	4	11	1	0	CHR3	70572194	rs149110602	C	G	100	1	0	1	0	PUR	PUR	PUR	PUR	PUR	PUR	CLM	CLM	CLM	CLM	CLM	PUR	PUR	CLM	CLM	CLM	CLM	CLM	CLM	PUR	CLM	CLM	CLM	CLM	CLM	CLM	CLM	IBS	PEL	PEL	PEL	PEL	PEL	PEL	PEL	PEL	PEL	PEL	PEL	PEL	PEL	PEL	PEL	PEL	PEL	PEL	PEL	PEL	PEL	PEL	PEL	PEL	PEL	PEL	PEL	PEL	PEL	PEL	PEL	PEL	PEL	PEL	PEL	PEL	PEL	PEL	PEL	PEL	PEL	PEL	LWK	MXL	MXL	MXL	MXL	MXL	MXL	MXL	MXL	MXL	MXL	MXL	MXL	MXL	MXL	MXL	MXL	MXL	MXL	ASW	ASW		Chu_ARC	Cac_AMR	Cac_AMR	Wic_AMR	Wic_AMR	Col_AMR	Col_AMR	Col_AMR	Wic_AMR	Cac_AMR	Chu_ARC		14
rs139089101	4	8	1	0	CHR3	70657513	rs139089101	T	A	87	1	0	0	0	PUR	PUR	PUR	CLM	CLM	CLM	CLM	PUR	CLM	CLM	CLM	CLM	CLM	CLM	CLM	CLM	PUR	CLM	CLM	CLM	CLM	CLM	CLM	CLM	IBS	PEL	PEL	PEL	PEL	PEL	PEL	PEL	PEL	PEL	PEL	PEL	PEL	PEL	PEL	PEL	PEL	PEL	PEL	PEL	PEL	PEL	PEL	PEL	PEL	PEL	PEL	PEL	PEL	PEL	PEL	PEL	PEL	PEL	PEL	PEL	PEL	PEL	PEL	PEL	PEL	PEL	MXL	MXL	MXL	MXL	MXL	MXL	MXL	MXL	MXL	MXL	MXL	MXL	ASW		Cac_AMR	Wic_AMR	Wic_AMR	Col_AMR	Col_AMR	Col_AMR	Wic_AMR	Cac_AMR		11
rs145328956	4	8	1	0	CHR3	70658445	rs145328956	T	A	88	1	0	0	1	PUR	PUR	PUR	CLM	CLM	CLM	PUR	CLM	CLM	CLM	CLM	CLM	CLM	PUR	PUR	CLM	CLM	CLM	CLM	CLM	CLM	CLM	CLM	IBS	PEL	PEL	PEL	PEL	PEL	PEL	PEL	PEL	PEL	PEL	PEL	PEL	PEL	PEL	PEL	PEL	PEL	PEL	PEL	PEL	PEL	PEL	PEL	PEL	PEL	PEL	PEL	PEL	PEL	PEL	PEL	PEL	PEL	PEL	PEL	PEL	PEL	PEL	PEL	PEL	PEL	PJL	MXL	MXL	MXL	MXL	MXL	MXL	MXL	MXL	MXL	MXL	MXL	MXL	MXL	MXL	ASW		Cac_AMR	Wic_AMR	Wic_AMR	Col_AMR	Col_AMR	Col_AMR	Wic_AMR	Cac_AMR		11
rs139038253	8	9	0	0	CHR3	71982916	rs139038253	T	A	101	1	0	0	0	PUR	PUR	CLM	CLM	CLM	CLM	PUR	PUR	PUR	CLM	CLM	CLM	CLM	CLM	CLM	CLM	CLM	CLM	CLM	CLM	PUR	CLM	CLM	CLM	CLM	CLM	CLM	PEL	PEL	PEL	IBS	PEL	PEL	PEL	PEL	PEL	PEL	PEL	PEL	PEL	PEL	PEL	PEL	PEL	PEL	PEL	PEL	PEL	PEL	PEL	PEL	PEL	PEL	PEL	PEL	PEL	PEL	PEL	PEL	PEL	PEL	PEL	PEL	PEL	PEL	PEL	PEL	PEL	PEL	PEL	PEL	PEL	PEL	PEL	PEL	PEL	PEL	MXL	MXL	MXL	MXL	MXL	MXL	MXL	MXL	MXL	MXL	MXL	MXL	MXL	MXL	MXL	ASW		Chu_ARC	Ket_SIB	Kor_ARC	Kyr_CAS	Kyr_CAS	Lit_EUR	Cac_AMR	Col_AMR	Col_AMR	Col_AMR	Cac_AMR	Kor_ARC	Kor_ARC	Kor_ARC	Alt_CAS	Kor_ARC	Kor_ARC	Eve_SIB		7
rs139299926	8	9	2	1	CHR3	72001105	rs139299926	T	G	102	1	0	0	0	PUR	PUR	CLM	CLM	CLM	CLM	PUR	PUR	PUR	CLM	CLM	CLM	CLM	CLM	CLM	CLM	CLM	CLM	CLM	PUR	CLM	CLM	CLM	CLM	CLM	CLM	PEL	PEL	PEL	IBS	PEL	PEL	PEL	PEL	PEL	PEL	PEL	PEL	PEL	PEL	PEL	PEL	PEL	PEL	PEL	PEL	PEL	PEL	PEL	PEL	PEL	PEL	PEL	PEL	PEL	PEL	PEL	PEL	PEL	PEL	PEL	PEL	PEL	PEL	PEL	PEL	PEL	PEL	PEL	PEL	PEL	PEL	PEL	PEL	PEL	PEL	PEL	PEL	PEL	MXL	MXL	MXL	MXL	MXL	MXL	MXL	MXL	MXL	MXL	MXL	MXL	MXL	MXL	MXL	ASW		Chu_ARC	Ket_SIB	EVk_SIB	Kor_ARC	Tuv_SIB	Kyr_CAS	Kyr_CAS	Lit_EUR	Cac_AMR	Col_AMR	Col_AMR	Col_AMR	Cac_AMR	Kor_ARC	Kor_ARC	Kor_ARC	Esk_ARC	Alt_CAS	Kor_ARC	Kor_ARC	Kor_ARC	Aze_MDE	Eve_SIB		8
rs4078192	3	7	0	0	CHR3	72361187	rs4078192	G	A	70	0	1	0	0	CDX	PUR	PUR	PUR	PUR	PUR	PUR	CLM	CLM	PUR	PUR	CLM	CLM	CLM	CLM	CLM	CLM	CLM	CLM	CLM	CLM	CLM	CLM	CLM	CLM	CLM	CLM	PEL	PEL	PEL	PEL	PEL	PEL	PEL	PEL	PEL	PEL	PEL	PEL	PEL	PEL	PEL	PEL	PEL	PEL	PEL	MXL	MXL	MXL	MXL	MXL	MXL	MXL	MXL	MXL	MXL	MXL	MXL	MXL	MXL	MXL	MXL	MXL	MXL	ASW		Chu_ARC	Cac_AMR	Cac_AMR	Cac_AMR	Cac_AMR	Wic_AMR	Col_AMR	Wic_AMR	Cac_AMR	Chu_ARC		10
rs12488424	3	7	0	0	CHR3	72374511	rs12488424	C	T	71	0	1	0	0	PUR	PUR	PUR	PUR	PUR	PUR	CLM	CLM	PUR	PUR	PUR	CLM	CLM	CLM	CLM	CLM	CLM	CLM	CLM	CLM	CLM	CLM	CLM	CLM	PEL	PEL	PEL	PEL	PEL	PEL	PEL	PEL	PEL	PEL	PEL	PEL	PEL	PEL	PEL	PEL	PEL	PEL	PEL	PEL	PEL	PEL	PEL	PEL	CHB	MXL	MXL	MXL	MXL	MXL	MXL	MXL	MXL	MXL	MXL	MXL	MXL	MXL	MXL	MXL	MXL	MXL	ASW		Chu_ARC	Cac_AMR	Cac_AMR	Cac_AMR	Cac_AMR	Wic_AMR	Col_AMR	Wic_AMR	Cac_AMR	Chu_ARC		10
rs4858984	7	6	0	0	CHR3	88111975	rs4858984	G	C	95	1	0	0	0	FIN	PUR	PUR	PUR	PUR	PUR	PUR	CLM	CLM	CLM	PUR	PUR	PUR	PUR	PUR	CLM	CLM	CLM	CLM	CLM	CLM	CLM	PUR	CLM	CLM	CLM	CLM	CLM	CLM	CLM	CLM	CLM	CLM	CLM	PEL	PEL	PEL	PEL	PEL	PEL	PEL	PEL	PEL	PEL	PEL	PEL	PEL	PEL	PEL	PEL	PEL	PEL	PEL	PEL	PEL	PEL	PEL	PEL	PEL	PEL	PEL	PEL	PEL	PEL	PEL	PEL	PEL	MXL	MXL	MXL	MXL	MXL	MXL	MXL	MXL	MXL	MXL	MXL	MXL	MXL	MXL	MXL	MXL	MXL	MXL	MXL	MXL	MXL	MXL	MXL	MXL	MXL	MXL	ASW		Wic_AMR	Col_AMR	Col_AMR	Wic_AMR	Cac_AMR		6
rs138209511	9	12	3	0	CHR3	88464145	rs138209511	T	C	118	1	1	0	0	PUR	PUR	PUR	PUR	PUR	CLM	CLM	CLM	PUR	PUR	PUR	PUR	CLM	PUR	CLM	CLM	CLM	CLM	CLM	CLM	PUR	CLM	CLM	CLM	CLM	CLM	CLM	CLM	CLM	CLM	CLM	PEL	PEL	PEL	PEL	PEL	PEL	PEL	PEL	PEL	PEL	PEL	PEL	PEL	PEL	PEL	PEL	PEL	PEL	PEL	PEL	PEL	PEL	PEL	PEL	PEL	PEL	PEL	PEL	PEL	PEL	PEL	PEL	PEL	PEL	PEL	PEL	PEL	PEL	PEL	PEL	PEL	PEL	PEL	PEL	PEL	CEU	CHB	MXL	MXL	MXL	MXL	MXL	MXL	MXL	MXL	MXL	MXL	MXL	MXL	MXL	MXL	MXL	MXL	MXL	MXL	MXL	MXL	MXL	MXL	MXL	MXL	MXL	MXL	MXL		Chu_ARC	Kor_ARC	Cac_AMR	Cac_AMR	Cac_AMR	Wic_AMR	Wic_AMR	Col_AMR	Col_AMR	Esk_ARC	Esk_ARC	Chu_ARC	Kor_ARC		8
rs144008383	6	9	4	0	CHR3	88739668	rs144008383	G	A	124	0	0	0	0	PUR	PUR	PUR	PUR	PUR	PUR	CLM	CLM	CLM	CLM	PUR	PUR	PUR	PUR	PUR	CLM	CLM	PUR	CLM	CLM	CLM	CLM	CLM	CLM	PUR	CLM	CLM	CLM	CLM	CLM	CLM	CLM	CLM	CLM	CLM	PEL	PEL	PEL	PEL	PEL	PEL	PEL	PEL	PEL	PEL	PEL	PEL	PEL	PEL	PEL	PEL	PEL	PEL	PEL	PEL	PEL	PEL	PEL	PEL	PEL	PEL	PEL	PEL	PEL	PEL	PEL	PEL	PEL	PEL	PEL	PEL	PEL	PEL	PEL	PEL	PEL	PEL	PEL	PEL	PEL	PEL	MXL	MXL	MXL	MXL	MXL	MXL	MXL	MXL	MXL	MXL	MXL	MXL	MXL	MXL	MXL	MXL	MXL	MXL	MXL	MXL	MXL	MXL	MXL	MXL	MXL	MXL	MXL		Chu_ARC	Kor_ARC	Cac_AMR	Cac_AMR	Cac_AMR	Cac_AMR	Wic_AMR	Wic_AMR	Col_AMR	Col_AMR	Col_AMR	Esk_ARC	Esk_ARC	Chu_ARC	Kor_ARC		11
rs139745917	3	5	2	0	CHR3	94646990	rs139745917	T	A	85	0	0	0	0	PUR	PUR	CLM	CLM	PUR	PUR	CLM	CLM	CLM	CLM	CLM	CLM	CLM	CLM	CLM	PUR	CLM	CLM	CLM	CLM	CLM	PEL	PEL	PEL	PEL	PEL	PEL	PEL	PEL	PEL	PEL	PEL	PEL	PEL	PEL	PEL	PEL	PEL	PEL	PEL	PEL	PEL	PEL	PEL	PEL	PEL	PEL	PEL	PEL	PEL	PEL	PEL	PEL	PEL	PEL	MXL	MXL	MXL	MXL	MXL	MXL	MXL	MXL	MXL	MXL	MXL	MXL	MXL	MXL	MXL	MXL	MXL	MXL	MXL	ASW	ASW		Chu_ARC	Kor_ARC	Cac_AMR	Wic_AMR	Wic_AMR	Col_AMR	Esk_ARC	Esk_ARC	Chu_ARC	Kor_ARC		6
rs150289488	6	4	1	0	CHR3	97366397	rs150289488	T	A	77	0	1	0	1	CHS	PUR	PUR	PUR	PUR	PUR	PUR	PUR	PUR	CLM	CLM	CLM	CLM	CLM	CLM	CLM	CLM	CLM	CLM	PEL	PEL	PEL	PEL	PEL	PEL	PEL	PEL	PEL	PEL	PEL	PEL	PEL	PEL	PEL	PEL	PEL	PEL	PEL	PEL	PEL	PEL	PEL	PEL	PEL	PEL	PEL	PEL	PEL	PEL	PEL	PEL	MXL	MXL	MXL	MXL	MXL	MXL	MXL	MXL	MXL	MXL	MXL	MXL	MXL	MXL	MXL	MXL	MXL	MXL	MXL	ASW	GIH		Chu_ARC	Kor_ARC	Cac_AMR	Wic_AMR	Wic_AMR	Wic_AMR	Col_AMR	Cac_AMR	Chu_ARC		6
rs190927604	3	7	0	0	CHR3	107965059	rs190927604	A	G	62	1	0	0	0	PUR	PUR	PUR	PUR	CLM	PUR	PUR	PUR	PUR	PUR	CLM	CLM	IBS	PEL	PEL	PEL	PEL	PEL	PEL	PEL	PEL	PEL	PEL	PEL	PEL	PEL	PEL	PEL	PEL	PEL	PEL	PEL	PEL	PEL	PEL	PEL	PEL	PEL	PEL	PEL	PEL	PEL	PEL	PEL	PEL	PEL	PEL	MXL	MXL	MXL	MXL	MXL	MXL	MXL	MXL	MXL	MXL	MXL		Cac_AMR	Cac_AMR	Cac_AMR	Col_AMR	Col_AMR	Col_AMR	Col_AMR	Cac_AMR		10
rs148679237	4	8	0	0	CHR3	117708479	rs148679237	T	C	83	1	0	0	0	PUR	PUR	PUR	CLM	CLM	CLM	CLM	PUR	CLM	CLM	CLM	CLM	CLM	CLM	CLM	CLM	CLM	PEL	PEL	PEL	IBS	PEL	PEL	PEL	PEL	PEL	PEL	PEL	PEL	PEL	PEL	PEL	PEL	PEL	PEL	PEL	PEL	PEL	PEL	PEL	PEL	PEL	PEL	PEL	PEL	PEL	PEL	PEL	PEL	PEL	PEL	PEL	PEL	PEL	ASW	MXL	MXL	MXL	MXL	MXL	MXL	MXL	MXL	MXL	MXL	MXL	MXL	MXL	MXL	MXL	MXL	MXL	MXL	MXL	ASW	ASW	ASW		Cac_AMR	Cac_AMR	Cac_AMR	Wic_AMR	Col_AMR	Col_AMR		8
rs143686496	8	10	1	0	CHR3	117984945	rs143686496	A	C	85	0	0	0	0	PUR	PUR	PUR	PUR	CLM	CLM	CLM	CLM	PUR	PUR	PUR	PUR	CLM	CLM	CLM	CLM	CLM	PUR	CLM	CLM	PEL	PEL	PEL	PEL	PEL	PEL	PEL	PEL	PEL	PEL	PEL	PEL	PEL	PEL	PEL	PEL	PEL	PEL	PEL	PEL	PEL	PEL	PEL	PEL	PEL	PEL	PEL	PEL	PEL	PEL	PEL	PEL	PEL	PEL	PEL	MXL	MXL	MXL	MXL	MXL	MXL	MXL	MXL	MXL	MXL	MXL	MXL	MXL	MXL	MXL	MXL	MXL	MXL	MXL	MXL	ASW	ASW		Cac_AMR	Cac_AMR	Cac_AMR	Wic_AMR	Wic_AMR	Col_AMR		8
rs146565228	4	8	0	0	CHR3	118253123	rs146565228	A	G	69	0	0	0	0	PUR	PUR	CLM	CLM	CLM	PUR	PUR	PUR	PUR	PUR	PUR	CLM	CLM	CLM	PUR	PUR	CLM	CLM	CLM	CLM	PEL	PEL	PEL	PEL	PEL	PEL	PEL	PEL	PEL	PEL	PEL	PEL	PEL	PEL	PEL	PEL	PEL	PEL	PEL	PEL	PEL	PEL	PEL	PEL	PEL	PEL	PEL	PEL	PEL	PEL	MXL	MXL	MXL	MXL	MXL	MXL	MXL	MXL	MXL	MXL	MXL	MXL	MXL	ASW	ASW		Cac_AMR	Col_AMR	Wic_AMR	Cac_AMR		4
rs181535534	4	8	0	0	CHR3	118260183	rs181535534	C	T	70	0	0	0	0	PUR	PUR	CLM	CLM	CLM	PUR	PUR	PUR	PUR	PUR	PUR	CLM	CLM	CLM	PUR	PUR	CLM	CLM	CLM	CLM	PEL	PEL	PEL	PEL	PEL	PEL	PEL	PEL	PEL	PEL	PEL	PEL	PEL	PEL	PEL	PEL	PEL	PEL	PEL	PEL	PEL	PEL	PEL	PEL	PEL	PEL	PEL	PEL	PEL	PEL	PEL	MXL	MXL	MXL	MXL	MXL	MXL	MXL	MXL	MXL	MXL	MXL	MXL	MXL	ASW	ASW		Cac_AMR	Col_AMR	Wic_AMR	Cac_AMR		4
rs146565160	4	8	0	0	CHR3	118304544	rs146565160	C	G	70	0	0	0	1	PUR	PUR	CLM	CLM	CLM	PUR	PUR	PUR	PUR	PUR	PUR	CLM	CLM	CLM	PUR	PUR	CLM	CLM	CLM	CLM	PEL	PEL	PEL	PEL	PEL	PEL	PEL	PEL	PEL	PEL	PEL	PEL	PEL	PEL	PEL	PEL	PEL	PEL	PEL	PEL	PEL	PEL	PEL	PEL	PEL	PEL	PEL	PEL	PEL	PEL	PEL	PEL	MXL	MXL	MXL	MXL	MXL	MXL	MXL	MXL	MXL	MXL	MXL	MXL	ASW	ASW	GIH		Cac_AMR	Wic_AMR	Col_AMR	Wic_AMR	Cac_AMR		5
rs12496420	4	8	0	0	CHR3	118954049	rs12496420	T	G	93	1	0	0	0	PUR	PUR	PUR	PUR	PUR	CLM	PUR	PUR	PUR	PUR	PUR	PUR	CLM	CLM	CLM	CLM	CLM	PUR	PUR	PUR	CLM	CLM	CLM	CLM	CLM	CLM	CLM	PEL	PEL	PEL	PEL	PEL	PEL	PEL	PEL	PEL	PEL	PEL	PEL	PEL	PEL	PEL	PEL	PEL	PEL	PEL	PEL	PEL	PEL	PEL	PEL	PEL	PEL	PEL	PEL	PEL	PEL	PEL	PEL	PEL	PEL	PEL	PEL	PEL	PEL	CEU	ASW	MXL	MXL	MXL	MXL	MXL	MXL	MXL	MXL	MXL	MXL	MXL	MXL	MXL	MXL	MXL	MXL	MXL	MXL	MXL	MXL	ASW	ASW		Cac_AMR	Wic_AMR	Col_AMR	Col_AMR	Wic_AMR		6
rs145381000	4	8	0	0	CHR3	118996856	rs145381000	C	T	91	1	0	0	0	PUR	PUR	PUR	PUR	PUR	CLM	PUR	PUR	PUR	PUR	PUR	PUR	CLM	CLM	CLM	CLM	CLM	PUR	PUR	PUR	CLM	CLM	CLM	CLM	CLM	CLM	CLM	PEL	PEL	PEL	PEL	PEL	PEL	PEL	PEL	PEL	PEL	PEL	PEL	PEL	PEL	PEL	PEL	PEL	PEL	PEL	PEL	PEL	PEL	PEL	PEL	PEL	PEL	PEL	PEL	PEL	PEL	PEL	PEL	PEL	PEL	PEL	PEL	CEU	ASW	MXL	MXL	MXL	MXL	MXL	MXL	MXL	MXL	MXL	MXL	MXL	MXL	MXL	MXL	MXL	MXL	MXL	MXL	ASW	ASW		Cac_AMR	Wic_AMR	Col_AMR	Col_AMR	Wic_AMR		7
rs140071374	6	8	4	0	CHR3	119307163	rs140071374	G	A	80	0	0	0	0	PUR	PUR	PUR	CLM	PUR	PUR	CLM	CLM	CLM	PUR	CLM	PEL	PEL	PEL	PEL	PEL	PEL	PEL	PEL	PEL	PEL	PEL	PEL	PEL	PEL	PEL	PEL	PEL	PEL	PEL	PEL	PEL	PEL	PEL	PEL	PEL	PEL	PEL	PEL	PEL	PEL	PEL	PEL	PEL	PEL	PEL	PEL	ASW	MXL	MXL	MXL	MXL	MXL	MXL	MXL	MXL	MXL	MXL	MXL	MXL	MXL	MXL	MXL	MXL	MXL	MXL	MXL	MXL	MXL	MXL	MXL	MXL	MXL	MXL	MXL	MXL	MXL	MXL	ASW		Chu_ARC	Cac_AMR	Cac_AMR	Cac_AMR	Wic_AMR	Wic_AMR	Col_AMR	Col_AMR	Esk_ARC	Chu_ARC	Chu_ARC	Kor_ARC	Kor_ARC		8
rs148583555	5	11	3	0	CHR3	119435236	rs148583555	G	A	94	0	0	0	0	PUR	PUR	PUR	PUR	PUR	PUR	CLM	CLM	CLM	CLM	CLM	PUR	CLM	PEL	PEL	PEL	PEL	PEL	PEL	PEL	PEL	PEL	PEL	PEL	PEL	PEL	PEL	PEL	PEL	PEL	PEL	PEL	PEL	PEL	PEL	PEL	PEL	PEL	PEL	PEL	PEL	PEL	PEL	PEL	PEL	PEL	PEL	PEL	PEL	PEL	PEL	PEL	PEL	PEL	PEL	MXL	MXL	MXL	MXL	MXL	MXL	MXL	MXL	MXL	MXL	MXL	MXL	MXL	MXL	MXL	MXL	MXL	MXL	MXL	MXL	MXL	MXL	MXL	MXL	MXL	MXL	MXL	MXL	MXL	MXL	MXL	MXL		Chu_ARC	Cac_AMR	Cac_AMR	Wic_AMR	Col_AMR	Col_AMR	Col_AMR	Cac_AMR	Esk_ARC	Chu_ARC	Chu_ARC	Kor_ARC	Kor_ARC		7
rs12496003	9	12	1	0	CHR3	120212801	rs12496003	A	C	103	0	0	0	0	PUR	PUR	PUR	PUR	PUR	PUR	PUR	CLM	CLM	CLM	PUR	PUR	CLM	CLM	PUR	PUR	CLM	CLM	CLM	CLM	PUR	PUR	CLM	CLM	CLM	PEL	PEL	PEL	PEL	PEL	PEL	PEL	PEL	PEL	PEL	PEL	PEL	PEL	PEL	PEL	PEL	PEL	PEL	PEL	PEL	PEL	PEL	PEL	PEL	PEL	PEL	PEL	PEL	PEL	PEL	PEL	PEL	PEL	PEL	PEL	PEL	PEL	PEL	PEL	PEL	PEL	PEL	MXL	MXL	MXL	MXL	MXL	MXL	MXL	MXL	MXL	MXL	MXL	MXL	MXL	MXL	MXL	MXL	MXL	MXL	MXL	MXL	MXL	MXL	MXL	MXL	MXL	MXL	MXL		Wic_AMR	Wic_AMR	Col_AMR	Col_AMR	Wic_AMR	Cac_AMR	Ket_SIB		9
rs137954397	3	9	0	0	CHR3	120218555	rs137954397	G	A	64	0	0	0	0	PUR	PUR	PUR	CLM	CLM	CLM	PUR	PUR	PUR	PUR	PUR	CLM	CLM	PUR	CLM	CLM	PEL	PEL	PEL	PEL	PEL	PEL	PEL	PEL	PEL	PEL	PEL	PEL	PEL	PEL	PEL	PEL	PEL	PEL	PEL	PEL	PEL	PEL	PEL	PEL	PEL	PEL	PEL	PEL	PEL	PEL	PEL	PEL	MXL	MXL	ASW	MXL	MXL	MXL	MXL	MXL	MXL	MXL	MXL	MXL	MXL	ASW		Kaz_CAS	Kyr_CAS	Cac_AMR	Wic_AMR	Wic_AMR	Col_AMR	Col_AMR	Tuv_SIB		6
rs12496743	10	11	1	0	CHR3	120266040	rs12496743	C	T	111	0	0	0	0	PUR	PUR	PUR	PUR	PUR	PUR	CLM	CLM	PUR	PUR	CLM	CLM	PUR	PUR	CLM	CLM	CLM	CLM	PUR	PUR	CLM	CLM	CLM	CLM	CLM	PEL	PEL	PEL	PEL	PEL	PEL	PEL	PEL	PEL	PEL	PEL	PEL	PEL	PEL	PEL	PEL	PEL	PEL	PEL	PEL	PEL	PEL	PEL	PEL	PEL	PEL	PEL	PEL	PEL	PEL	PEL	PEL	PEL	PEL	PEL	PEL	PEL	PEL	PEL	PEL	PEL	PEL	PEL	PEL	PEL	MXL	MXL	MXL	MXL	MXL	MXL	MXL	MXL	MXL	MXL	MXL	MXL	MXL	MXL	MXL	MXL	MXL	MXL	MXL	MXL	MXL	MXL	MXL	MXL	MXL	MXL		Wic_AMR	Wic_AMR	Col_AMR	Col_AMR	Col_AMR	Wic_AMR	Cac_AMR	Ket_SIB		10
rs143075575	4	9	0	0	CHR3	120274010	rs143075575	G	A	64	0	0	0	0	PUR	PUR	CLM	CLM	CLM	CLM	PUR	PUR	PUR	PUR	PUR	CLM	CLM	PUR	CLM	CLM	PEL	PEL	PEL	PEL	PEL	PEL	PEL	PEL	PEL	PEL	PEL	PEL	PEL	PEL	PEL	PEL	PEL	PEL	PEL	PEL	PEL	PEL	PEL	PEL	PEL	PEL	PEL	PEL	PEL	MXL	MXL	MXL	MXL	MXL	MXL	MXL	MXL	MXL	MXL	MXL	MXL	MXL	MXL	MXL	ASW		Cac_AMR	Wic_AMR	Wic_AMR	Col_AMR	Col_AMR		6
rs10511401	11	10	0	0	CHR3	120449724	rs10511401	G	A	118	0	0	0	0	PUR	PUR	PUR	PUR	PUR	CLM	CLM	PUR	PUR	CLM	CLM	PUR	PUR	CLM	CLM	CLM	CLM	CLM	PUR	PUR	CLM	CLM	CLM	CLM	CLM	CLM	CLM	PEL	PEL	PEL	PEL	PEL	PEL	PEL	PEL	PEL	PEL	PEL	PEL	PEL	PEL	PEL	PEL	PEL	PEL	PEL	PEL	PEL	PEL	PEL	PEL	PEL	PEL	PEL	PEL	PEL	PEL	PEL	PEL	PEL	PEL	PEL	PEL	PEL	PEL	PEL	PEL	PEL	PEL	PEL	PEL	PEL	PEL	PEL	MXL	MXL	MXL	MXL	MXL	MXL	MXL	MXL	MXL	MXL	MXL	MXL	MXL	MXL	MXL	MXL	MXL	MXL	MXL	MXL	MXL	MXL	MXL	MXL	MXL	MXL	MXL	MXL		Wic_AMR	Col_AMR	Col_AMR	Col_AMR	Wic_AMR	Cac_AMR	Esk_ARC	Chu_ARC		9
rs12493740	11	10	0	0	CHR3	120479127	rs12493740	T	G	118	0	0	0	0	PUR	PUR	PUR	PUR	PUR	CLM	CLM	PUR	PUR	CLM	CLM	PUR	PUR	CLM	CLM	CLM	CLM	CLM	PUR	PUR	CLM	CLM	CLM	CLM	CLM	CLM	CLM	PEL	PEL	PEL	PEL	PEL	PEL	PEL	PEL	PEL	PEL	PEL	PEL	PEL	PEL	PEL	PEL	PEL	PEL	PEL	PEL	PEL	PEL	PEL	PEL	PEL	PEL	PEL	PEL	PEL	PEL	PEL	PEL	PEL	PEL	PEL	PEL	PEL	PEL	PEL	PEL	PEL	PEL	PEL	PEL	PEL	PEL	PEL	MXL	MXL	MXL	MXL	MXL	MXL	MXL	MXL	MXL	MXL	MXL	MXL	MXL	MXL	MXL	MXL	MXL	MXL	MXL	MXL	MXL	MXL	MXL	MXL	MXL	MXL	MXL	MXL		Wic_AMR	Col_AMR	Col_AMR	Col_AMR	Wic_AMR	Cac_AMR	Esk_ARC	Chu_ARC		8
rs142138312	4	2	0	0	CHR3	120655753	rs142138312	T	G	65	0	0	0	0	PUR	PUR	PUR	PUR	PUR	PUR	PUR	PUR	CLM	CLM	CLM	CLM	CLM	PUR	CLM	CLM	CLM	CLM	CLM	PUR	PUR	CLM	CLM	CLM	CLM	CLM	CLM	PEL	PEL	PEL	PEL	PEL	PEL	PEL	PEL	PEL	PEL	PEL	PEL	PEL	PEL	PEL	PEL	PEL	PEL	PEL	PEL	PEL	PEL	MXL	MXL	MXL	MXL	MXL	MXL	MXL	MXL	MXL	MXL		Cac_AMR	Wic_AMR	Col_AMR	Wic_AMR		5
rs16832231	5	7	0	0	CHR3	121035630	rs16832231	C	G	69	0	0	0	1	PUR	PUR	PUR	PUR	PUR	PUR	PUR	PUR	PUR	CLM	PUR	CLM	CLM	PEL	PEL	PEL	PEL	PEL	PEL	PEL	PEL	PEL	PEL	PEL	PEL	PEL	PEL	PEL	PEL	PEL	PEL	PEL	PEL	PEL	PEL	PEL	PEL	PEL	PEL	PEL	PEL	PEL	PEL	PEL	PEL	PEL	PEL	STU	MXL	MXL	MXL	MXL	MXL	MXL	MXL	MXL	MXL	MXL	MXL	MXL	MXL	MXL	MXL	MXL		Wic_AMR	Col_AMR	Col_AMR	Col_AMR		6
rs151241379	11	11	0	0	CHR3	121166298	rs151241379	C	T	142	1	0	0	0	FIN	PUR	PUR	PUR	PUR	PUR	PUR	PUR	PUR	PUR	CLM	CLM	CLM	CLM	CLM	CLM	PUR	CLM	CLM	CLM	PUR	PUR	CLM	CLM	CLM	CLM	CLM	CLM	CLM	PUR	PUR	CLM	CLM	CLM	CLM	CLM	CLM	CLM	CLM	PEL	PEL	PEL	PEL	PEL	PEL	PEL	PEL	PEL	PEL	PEL	PEL	PEL	PEL	PEL	PEL	PEL	PEL	PEL	PEL	PEL	PEL	PEL	PEL	PEL	PEL	PEL	PEL	PEL	PEL	PEL	PEL	PEL	PEL	PEL	PEL	PEL	PEL	PEL	PEL	PEL	PEL	PEL	PEL	PEL	PEL	PEL	PEL	PEL	PEL	PEL	PEL	PEL	ASW	MXL	MXL	MXL	MXL	MXL	MXL	MXL	MXL	MXL	MXL	MXL	MXL	MXL	MXL	MXL	MXL	MXL	MXL	MXL	MXL	MXL	MXL	MXL	MXL	MXL	MXL	MXL	MXL	MXL	MXL	MXL	ASW	ASW		Cac_AMR	Wic_AMR	Col_AMR	Wic_AMR	Cac_AMR		7
rs141157132	10	9	0	0	CHR3	121390879	rs141157132	T	C	149	0	0	0	0	PUR	PUR	PUR	PUR	PUR	PUR	PUR	PUR	PUR	CLM	CLM	CLM	CLM	CLM	CLM	PUR	PUR	PUR	CLM	CLM	CLM	CLM	PUR	CLM	CLM	CLM	CLM	CLM	CLM	CLM	CLM	CLM	PUR	PUR	PUR	CLM	CLM	CLM	CLM	CLM	CLM	CLM	CLM	CLM	CLM	CLM	PEL	PEL	PEL	PEL	PEL	PEL	PEL	PEL	PEL	PEL	PEL	PEL	PEL	PEL	PEL	PEL	PEL	PEL	PEL	PEL	PEL	PEL	PEL	PEL	PEL	PEL	PEL	PEL	PEL	PEL	PEL	PEL	PEL	PEL	PEL	PEL	PEL	PEL	PEL	PEL	PEL	PEL	PEL	PEL	PEL	PEL	PEL	PEL	PEL	PEL	PEL	ASW	MXL	MXL	MXL	MXL	MXL	MXL	MXL	MXL	MXL	MXL	MXL	MXL	MXL	MXL	MXL	MXL	MXL	MXL	MXL	MXL	MXL	MXL	MXL	MXL	MXL	MXL	MXL	MXL	MXL	MXL	MXL	ASW		Cac_AMR	Wic_AMR	Wic_AMR	Wic_AMR	Col_AMR	Col_AMR	Col_AMR	Wic_AMR		9
rs4678194	7	9	0	0	CHR3	121810069	rs4678194	C	A	67	0	0	0	0	PUR	PUR	PUR	PUR	PUR	PUR	PUR	PUR	CLM	CLM	CLM	PUR	PUR	CLM	CLM	PEL	PEL	PEL	PEL	PEL	PEL	PEL	PEL	PEL	PEL	PEL	PEL	PEL	PEL	PEL	PEL	PEL	PEL	PEL	PEL	PEL	PEL	PEL	PEL	PEL	PEL	PEL	MXL	MXL	MXL	MXL	MXL	MXL	MXL	MXL	MXL	MXL	MXL	MXL	MXL	MXL	MXL	MXL	MXL	MXL	MXL	MXL	MXL	MXL	MXL	ASW		Cac_AMR	Wic_AMR	Col_AMR	Col_AMR	Col_AMR	Cac_AMR		7
rs145836112	8	7	0	0	CHR3	121897470	rs145836112	C	T	66	1	0	0	0	PUR	PUR	PUR	CLM	CLM	PUR	PUR	PUR	PUR	CLM	CLM	CLM	CLM	CLM	PUR	CLM	CLM	CLM	CLM	CLM	PEL	PEL	PEL	PEL	PEL	PEL	PEL	PEL	PEL	PEL	PEL	PEL	PEL	PEL	PEL	PEL	PEL	PEL	PEL	PEL	PEL	PEL	PEL	PEL	PEL	PEL	PEL	CEU	MXL	MXL	MXL	MXL	MXL	MXL	MXL	MXL	MXL	MXL	MXL	MXL	MXL	MXL	MXL	MXL	MXL		Wic_AMR	Col_AMR	Col_AMR	Col_AMR	Baj_OCE		4
rs12493789	8	14	0	0	CHR3	121981215	rs12493789	A	G	123	0	0	0	0	PUR	PUR	PUR	PUR	PUR	PUR	CLM	CLM	CLM	PUR	PUR	CLM	CLM	CLM	PUR	PUR	PUR	PUR	CLM	CLM	CLM	CLM	PUR	CLM	CLM	CLM	CLM	CLM	CLM	PEL	PEL	PEL	PEL	PEL	PEL	PEL	PEL	PEL	PEL	PEL	PEL	PEL	PEL	PEL	PEL	PEL	PEL	PEL	PEL	PEL	PEL	PEL	PEL	PEL	PEL	PEL	PEL	PEL	PEL	PEL	PEL	PEL	PEL	PEL	PEL	PEL	PEL	PEL	PEL	PEL	PEL	PEL	PEL	PEL	PEL	PEL	ASW	MXL	MXL	MXL	MXL	MXL	MXL	MXL	MXL	MXL	MXL	MXL	MXL	MXL	MXL	MXL	MXL	MXL	MXL	MXL	MXL	MXL	MXL	MXL	MXL	MXL	MXL	MXL	MXL	MXL	MXL	MXL	ASW	ASW		Cac_AMR	Cac_AMR	Cac_AMR	Wic_AMR	Wic_AMR	Col_AMR	Col_AMR	Wic_AMR	Cac_AMR		11
rs150220870	6	14	0	0	CHR3	122460537	rs150220870	T	C	95	0	0	0	1	PUR	PUR	CLM	PUR	PUR	CLM	PUR	CLM	CLM	CLM	PUR	CLM	CLM	CLM	CLM	PEL	PEL	PEL	PEL	PEL	PEL	PEL	PEL	PEL	PEL	PEL	PEL	PEL	PEL	PEL	PEL	PEL	PEL	PEL	PEL	PEL	PEL	PEL	PEL	PEL	PEL	PEL	PEL	PEL	PEL	PEL	PEL	PEL	PEL	PEL	PEL	PEL	PEL	PEL	PEL	PEL	PEL	PEL	PEL	PEL	BEB	MXL	MXL	MXL	MXL	MXL	MXL	MXL	MXL	MXL	MXL	MXL	MXL	MXL	MXL	MXL	MXL	MXL	MXL	MXL	MXL	MXL	MXL	MXL	MXL	MXL	ASW	ASW		Cac_AMR	Cac_AMR	Cac_AMR	Cac_AMR	Wic_AMR	Wic_AMR	Wic_AMR	Col_AMR	Col_AMR	Wic_AMR		12
rs139188788	6	14	0	0	CHR3	122465733	rs139188788	C	T	95	0	0	0	0	PUR	PUR	CLM	PUR	PUR	CLM	PUR	CLM	CLM	CLM	PUR	CLM	CLM	CLM	CLM	PEL	PEL	PEL	PEL	PEL	PEL	PEL	PEL	PEL	PEL	PEL	PEL	PEL	PEL	PEL	PEL	PEL	PEL	PEL	PEL	PEL	PEL	PEL	PEL	PEL	PEL	PEL	PEL	PEL	PEL	PEL	PEL	PEL	PEL	PEL	PEL	PEL	PEL	PEL	PEL	PEL	PEL	PEL	PEL	PEL	MXL	MXL	MXL	MXL	MXL	MXL	MXL	MXL	MXL	MXL	MXL	MXL	MXL	MXL	MXL	MXL	MXL	MXL	MXL	MXL	MXL	MXL	MXL	MXL	MXL	ASW	ASW		Cac_AMR	Cac_AMR	Cac_AMR	Cac_AMR	Wic_AMR	Wic_AMR	Wic_AMR	Col_AMR	Col_AMR	Wic_AMR		12
rs150457272	5	13	0	0	CHR3	122679646	rs150457272	G	C	96	0	0	0	0	PUR	PUR	PUR	CLM	CLM	PUR	PUR	CLM	PUR	CLM	CLM	CLM	CLM	PUR	CLM	CLM	CLM	CLM	CLM	CLM	PEL	PEL	PEL	PEL	PEL	PEL	PEL	PEL	PEL	PEL	PEL	PEL	PEL	PEL	PEL	PEL	PEL	PEL	PEL	PEL	PEL	PEL	PEL	PEL	PEL	PEL	PEL	PEL	PEL	PEL	PEL	PEL	PEL	PEL	PEL	PEL	PEL	PEL	PEL	PEL	PEL	MXL	MXL	MXL	MXL	MXL	MXL	MXL	MXL	MXL	MXL	MXL	MXL	MXL	MXL	MXL	MXL	MXL	MXL	MXL	MXL	MXL	MXL	MXL	MXL	MXL	MXL	MXL	ASW	ASW		Cac_AMR	Cac_AMR	Wic_AMR	Wic_AMR	Wic_AMR	Col_AMR	Col_AMR	Wic_AMR		10
rs145475291	5	14	0	0	CHR3	122684660	rs145475291	C	T	87	0	1	0	0	PUR	PUR	PUR	CLM	PUR	PUR	CLM	CLM	CLM	CLM	PUR	CLM	CLM	CLM	CLM	CLM	CLM	PEL	PEL	PEL	PEL	PEL	PEL	PEL	PEL	PEL	PEL	PEL	PEL	PEL	PEL	PEL	PEL	PEL	PEL	PEL	PEL	PEL	PEL	PEL	PEL	PEL	PEL	PEL	PEL	PEL	PEL	PEL	PEL	PEL	PEL	PEL	PEL	CHB	MXL	MXL	MXL	MXL	MXL	MXL	MXL	MXL	MXL	MXL	MXL	MXL	MXL	MXL	MXL	MXL	MXL	MXL	MXL	MXL	MXL	MXL	MXL	MXL	MXL	ASW	ASW		Cac_AMR	Cac_AMR	Wic_AMR	Wic_AMR	Col_AMR	Wic_AMR		6
rs185540378	10	11	0	0	CHR3	122746871	rs185540378	G	C	104	0	0	1	0	PUR	PUR	PUR	PUR	CLM	CLM	CLM	CLM	PUR	PUR	PUR	CLM	CLM	CLM	PUR	PUR	CLM	CLM	CLM	CLM	CLM	CLM	CLM	PUR	PUR	CLM	CLM	CLM	PEL	PEL	PEL	PEL	PEL	PEL	PEL	PEL	PEL	PEL	PEL	PEL	PEL	PEL	PEL	PEL	PEL	PEL	PEL	PEL	PEL	PEL	PEL	PEL	PEL	PEL	PEL	PEL	PEL	PEL	PEL	PEL	PEL	PEL	PEL	PEL	PEL	PEL	PEL	PEL	GWD	MXL	MXL	MXL	MXL	MXL	MXL	MXL	MXL	MXL	MXL	MXL	MXL	MXL	MXL	MXL	MXL	MXL	MXL	MXL	MXL	MXL	MXL	MXL	MXL	MXL	ASW	ASW		Cac_AMR	Cac_AMR	Wic_AMR	Wic_AMR	Wic_AMR	Col_AMR	Col_AMR	Wic_AMR	Cac_AMR	Esk_ARC		12
rs138994939	14	14	2	1	CHR3	122754507	rs138994939	T	G	154	0	0	0	0	PUR	PUR	PUR	PUR	PUR	PUR	PUR	PUR	PUR	CLM	CLM	CLM	CLM	CLM	CLM	PUR	PUR	PUR	PUR	PUR	CLM	CLM	CLM	CLM	PUR	PUR	PUR	PUR	CLM	CLM	CLM	CLM	CLM	CLM	CLM	CLM	CLM	CLM	PUR	PUR	PUR	CLM	CLM	CLM	CLM	CLM	CLM	CLM	CLM	PEL	PEL	PEL	PEL	PEL	PEL	PEL	PEL	PEL	PEL	PEL	PEL	PEL	PEL	PEL	PEL	PEL	PEL	PEL	PEL	PEL	PEL	PEL	PEL	PEL	PEL	PEL	PEL	PEL	PEL	PEL	PEL	PEL	PEL	PEL	PEL	PEL	PEL	PEL	PEL	PEL	PEL	PEL	PEL	PEL	PEL	PEL	PEL	PEL	PEL	PEL	ASW	MXL	MXL	MXL	MXL	MXL	MXL	MXL	MXL	MXL	MXL	MXL	MXL	MXL	MXL	MXL	MXL	MXL	MXL	MXL	MXL	MXL	MXL	MXL	MXL	MXL	MXL	MXL	MXL	MXL	MXL	MXL	ASW	ASW	ASW		Eve_SIB	Cac_AMR	Cac_AMR	Wic_AMR	Wic_AMR	Wic_AMR	Col_AMR	Col_AMR	Col_AMR	Wic_AMR	Cac_AMR	Esk_ARC		14
rs141217066	7	15	0	0	CHR3	122871949	rs141217066	C	T	117	1	0	1	1	PUR	PUR	PUR	PUR	CLM	CLM	CLM	CLM	CLM	CLM	PUR	PUR	CLM	CLM	CLM	CLM	CLM	PUR	PUR	CLM	CLM	CLM	CLM	CLM	CLM	CLM	CLM	CLM	PUR	PUR	CLM	CLM	CLM	CLM	CLM	CLM	PEL	PEL	PEL	PEL	PEL	PEL	PEL	PEL	PEL	PEL	PEL	PEL	PEL	PEL	PEL	PEL	PEL	PEL	PEL	PEL	PEL	PEL	PEL	PEL	PEL	PEL	PEL	PEL	PEL	PEL	PEL	PEL	PEL	PEL	PEL	PEL	PEL	PEL	PEL	PEL	PEL	PEL	PEL	PEL	PJL	ESN	ASW	MXL	MXL	MXL	MXL	MXL	MXL	MXL	MXL	MXL	MXL	MXL	MXL	MXL	MXL	MXL	MXL	MXL	MXL	MXL	MXL	MXL	MXL	ASW	ASW	TSI		Cac_AMR	Cac_AMR	Wic_AMR	Wic_AMR	Col_AMR	Col_AMR	Wic_AMR	Cac_AMR	Esk_ARC	Chu_ARC		9
rs138734763	12	17	0	0	CHR3	123134244	rs138734763	G	T	111	0	0	0	1	PUR	PUR	PUR	PUR	CLM	CLM	CLM	CLM	CLM	CLM	PUR	PUR	PUR	CLM	CLM	CLM	CLM	CLM	PUR	PUR	CLM	CLM	CLM	CLM	CLM	CLM	CLM	CLM	PUR	PUR	CLM	CLM	CLM	PEL	PEL	PEL	PEL	PEL	PEL	PEL	PEL	PEL	PEL	PEL	PEL	PEL	PEL	PEL	PEL	PEL	PEL	PEL	PEL	PEL	PEL	PEL	PEL	PEL	PEL	PEL	PEL	PEL	PEL	PEL	PEL	PEL	PEL	PEL	PEL	PEL	PEL	PEL	PEL	PEL	PEL	PEL	PEL	PEL	PJL	ASW	MXL	MXL	MXL	MXL	MXL	MXL	MXL	MXL	MXL	MXL	MXL	MXL	MXL	MXL	MXL	MXL	MXL	MXL	MXL	MXL	MXL	MXL	ASW	ASW		Cac_AMR	Cac_AMR	Cac_AMR	Wic_AMR	Col_AMR	Wic_AMR	Cac_AMR	Esk_ARC	Chu_ARC		7
rs188450430	6	5	0	0	CHR3	123259359	rs188450430	C	T	63	1	0	0	0	FIN	PUR	PUR	PUR	PUR	PUR	PUR	PUR	PUR	CLM	CLM	CLM	CLM	CLM	PUR	PUR	PUR	CLM	CLM	CLM	PUR	PUR	CLM	CLM	CLM	PUR	PUR	CLM	CLM	CLM	PEL	PEL	PEL	PEL	PEL	PEL	PEL	PEL	PEL	PEL	PEL	PEL	PEL	PEL	PEL	PEL	PEL	MXL	MXL	MXL	MXL	MXL	MXL	MXL	MXL	MXL	MXL	MXL	MXL	MXL	MXL	MXL		Cac_AMR	Cac_AMR	Wic_AMR	Wic_AMR	Col_AMR	Esk_ARC	Chu_ARC		5
rs183034686	4	6	0	0	CHR3	126018836	rs183034686	G	C	62	0	0	0	0	PUR	PUR	PUR	PUR	CLM	CLM	CLM	PUR	PUR	CLM	CLM	CLM	PUR	PUR	CLM	CLM	CLM	PEL	PEL	PEL	PEL	PEL	PEL	PEL	PEL	PEL	PEL	PEL	PEL	PEL	PEL	PEL	PEL	PEL	PEL	PEL	PEL	PEL	PEL	PEL	PEL	PEL	PEL	PEL	ASW	MXL	MXL	MXL	MXL	MXL	MXL	MXL	MXL	MXL	MXL	MXL	MXL	MXL	MXL	ASW		Sel_SIB	BSh_EUR	Tun_SIB	Cac_AMR	Wic_AMR	Col_AMR	Col_AMR	Col_AMR	Wic_AMR	Cac_AMR	Esk_ARC	Chu_ARC		9
rs138228016	4	9	1	0	CHR3	126450878	rs138228016	C	T	67	0	0	0	1	PUR	PUR	PUR	PUR	CLM	CLM	PUR	CLM	CLM	PUR	PUR	CLM	CLM	CLM	CLM	CLM	PUR	PUR	CLM	CLM	CLM	CLM	PEL	PEL	PEL	PEL	PEL	PEL	PEL	PEL	PEL	PEL	PEL	PEL	PEL	PEL	PEL	PEL	PEL	PEL	PEL	PEL	PEL	PEL	PEL	PEL	PEL	PEL	PEL	PEL	PEL	PJL	MXL	MXL	MXL	MXL	MXL	MXL	MXL	MXL	MXL	MXL	MXL	MXL	MXL		Tat_EUR	Tun_SIB	Uyg_CAS	Rus_EUR	Cac_AMR	Wic_AMR	Wic_AMR	Col_AMR	Wic_AMR	Cac_AMR	Chu_ARC	Kor_ARC		7
rs142845367	4	9	1	0	CHR3	126487680	rs142845367	A	G	69	0	0	0	1	PUR	PUR	PUR	PUR	CLM	CLM	PUR	CLM	CLM	PUR	PUR	CLM	CLM	CLM	CLM	CLM	PUR	PUR	CLM	CLM	CLM	CLM	PEL	PEL	PEL	PEL	PEL	PEL	PEL	PEL	PEL	PEL	PEL	PEL	PEL	PEL	PEL	PEL	PEL	PEL	PEL	PEL	PEL	PEL	PEL	PEL	PEL	PEL	PEL	PEL	PEL	PEL	PJL	MXL	MXL	MXL	MXL	MXL	MXL	MXL	MXL	MXL	MXL	MXL	MXL	MXL		Tat_EUR	Sel_SIB	Tun_SIB	Kor_ARC	Kor_ARC	Uyg_CAS	Rus_EUR	Cac_AMR	Wic_AMR	Wic_AMR	Col_AMR	Wic_AMR	Cac_AMR	Kor_ARC	Chu_ARC	Sho_SIB	Kor_ARC		7
rs146858969	4	9	1	0	CHR3	126550284	rs146858969	T	C	69	0	0	0	0	PUR	PUR	PUR	PUR	CLM	CLM	PUR	CLM	CLM	PUR	PUR	CLM	CLM	CLM	CLM	CLM	PUR	PUR	CLM	CLM	CLM	CLM	PEL	PEL	PEL	PEL	PEL	PEL	PEL	PEL	PEL	PEL	PEL	PEL	PEL	PEL	PEL	PEL	PEL	PEL	PEL	PEL	PEL	PEL	PEL	PEL	PEL	PEL	PEL	PEL	PEL	PEL	MXL	MXL	MXL	MXL	MXL	MXL	MXL	MXL	MXL	MXL	MXL	MXL	MXL		Tat_EUR	Tun_SIB	Uyg_CAS	Rus_EUR	Cac_AMR	Wic_AMR	Wic_AMR	Col_AMR	Wic_AMR	Cac_AMR	Chu_ARC	Kor_ARC		7
rs149969285	4	9	1	0	CHR3	126601438	rs149969285	A	G	69	0	0	0	0	PUR	PUR	PUR	PUR	CLM	CLM	PUR	CLM	CLM	PUR	PUR	CLM	CLM	CLM	CLM	CLM	PUR	PUR	CLM	CLM	CLM	CLM	PEL	PEL	PEL	PEL	PEL	PEL	PEL	PEL	PEL	PEL	PEL	PEL	PEL	PEL	PEL	PEL	PEL	PEL	PEL	PEL	PEL	PEL	PEL	PEL	PEL	PEL	PEL	PEL	PEL	PEL	MXL	MXL	MXL	MXL	MXL	MXL	MXL	MXL	MXL	MXL	MXL	MXL	MXL		Tat_EUR	Sel_SIB	Tun_SIB	Kor_ARC	Kor_ARC	Uyg_CAS	Rus_EUR	Cac_AMR	Wic_AMR	Wic_AMR	Col_AMR	Wic_AMR	Baj_OCE	Cac_AMR	Kor_ARC	Chu_ARC	Sho_SIB	Kor_ARC		7
rs151010500	4	9	1	0	CHR3	126605202	rs151010500	G	T	69	0	0	0	0	PUR	PUR	PUR	PUR	CLM	CLM	PUR	CLM	CLM	PUR	PUR	CLM	CLM	CLM	CLM	CLM	PUR	PUR	CLM	CLM	CLM	CLM	PEL	PEL	PEL	PEL	PEL	PEL	PEL	PEL	PEL	PEL	PEL	PEL	PEL	PEL	PEL	PEL	PEL	PEL	PEL	PEL	PEL	PEL	PEL	PEL	PEL	PEL	PEL	PEL	PEL	PEL	MXL	MXL	MXL	MXL	MXL	MXL	MXL	MXL	MXL	MXL	MXL	MXL	MXL		Tat_EUR	Tun_SIB	Uyg_CAS	Rus_EUR	Cac_AMR	Wic_AMR	Wic_AMR	Col_AMR	Wic_AMR	Cac_AMR	Chu_ARC	Kor_ARC		7
rs181516511	3	9	0	0	CHR3	129665904	rs181516511	C	T	66	0	0	0	0	PUR	CLM	CLM	CLM	CLM	CLM	CLM	CLM	CLM	CLM	CLM	CLM	CLM	CLM	CLM	CLM	CLM	PEL	PEL	PEL	PEL	PEL	PEL	PEL	PEL	PEL	PEL	PEL	PEL	PEL	PEL	PEL	PEL	PEL	PEL	PEL	PEL	PEL	PEL	PEL	PEL	PEL	PEL	PEL	PEL	PEL	PEL	PEL	PEL	PEL	PEL	PEL	PEL	PEL	MXL	MXL	MXL	MXL	MXL	MXL	MXL	MXL	MXL	ASW		Cac_AMR	Cac_AMR	Col_AMR	Col_AMR	Tam_SAS		6
rs141397637	3	8	1	0	CHR3	131467345	rs141397637	T	C	74	0	0	1	0	PUR	PUR	PUR	PUR	CLM	CLM	CLM	CLM	CLM	PUR	CLM	CLM	PUR	CLM	CLM	CLM	CLM	CLM	PUR	PUR	CLM	CLM	CLM	CLM	CLM	CLM	PEL	PEL	PEL	PEL	PEL	PEL	PEL	PEL	PEL	PEL	PEL	PEL	PEL	PEL	PEL	PEL	PEL	PEL	PEL	PEL	PEL	PEL	PEL	ACB	PEL	PEL	MXL	MXL	MXL	MXL	MXL	MXL	MXL	MXL	MXL	MXL	MXL	MXL	MXL	MXL	MXL	MXL	MXL	ASW	ASW		Cac_AMR	Wic_AMR	Col_AMR		4
rs139153977	4	9	0	0	CHR3	132101420	rs139153977	C	A	74	0	0	0	0	PUR	PUR	PUR	PUR	PUR	CLM	CLM	CLM	PUR	CLM	CLM	PUR	CLM	CLM	CLM	CLM	CLM	CLM	CLM	CLM	CLM	CLM	CLM	CLM	CLM	CLM	CLM	PEL	PEL	PEL	PEL	PEL	PEL	PEL	PEL	PEL	PEL	PEL	PEL	PEL	PEL	PEL	PEL	PEL	PEL	PEL	PEL	PEL	PEL	PEL	PEL	ASW	MXL	MXL	MXL	MXL	MXL	MXL	MXL	MXL	MXL	MXL	MXL	MXL	MXL	MXL	MXL	MXL	ASW	ASW		Cac_AMR	Cac_AMR	Cac_AMR	Wic_AMR	Wic_AMR	Wic_AMR	Col_AMR	Col_AMR		8
rs140101877	7	6	2	0	CHR3	135058408	rs140101877	A	G	87	0	0	0	0	PUR	PUR	CLM	CLM	PUR	PUR	CLM	CLM	CLM	CLM	CLM	CLM	CLM	PUR	PUR	CLM	CLM	PEL	PEL	PEL	PEL	PEL	PEL	PEL	PEL	PEL	PEL	PEL	PEL	PEL	PEL	PEL	PEL	PEL	PEL	PEL	PEL	PEL	PEL	PEL	PEL	PEL	PEL	PEL	PEL	PEL	PEL	PEL	PEL	PEL	PEL	PEL	PEL	PEL	PEL	PEL	PEL	PEL	PEL	PEL	MXL	MXL	MXL	MXL	MXL	MXL	MXL	MXL	MXL	MXL	MXL	MXL	MXL	MXL	MXL	MXL	MXL	ASW		Tat_EUR	Chu_ARC	Wic_AMR	Wic_AMR	Wic_AMR	Col_AMR	Wic_AMR	Cac_AMR	Chu_ARC	Chu_ARC	Eve_SIB	Kor_ARC		9
rs190821367	4	3	0	0	CHR3	135084269	rs190821367	G	T	66	0	0	0	0	PUR	PUR	PUR	PUR	PUR	CLM	CLM	PUR	PUR	PUR	CLM	CLM	CLM	CLM	PUR	CLM	CLM	CLM	PEL	PEL	PEL	PEL	PEL	PEL	PEL	PEL	PEL	PEL	PEL	PEL	PEL	PEL	PEL	PEL	PEL	PEL	PEL	PEL	PEL	PEL	PEL	PEL	PEL	PEL	PEL	PEL	PEL	PEL	PEL	PEL	PEL	PEL	PEL	ASW	MXL	MXL	MXL	MXL	MXL	MXL	MXL	MXL	MXL	ASW		Cac_AMR	Col_AMR	Col_AMR		4
rs189207100	5	12	2	0	CHR3	135914033	rs189207100	G	A	70	0	0	0	0	PUR	PUR	CLM	CLM	CLM	CLM	CLM	PUR	CLM	CLM	CLM	CLM	PUR	CLM	CLM	CLM	CLM	CLM	PEL	PEL	PEL	PEL	PEL	PEL	PEL	PEL	PEL	PEL	PEL	PEL	PEL	PEL	PEL	PEL	PEL	PEL	PEL	PEL	PEL	PEL	PEL	PEL	PEL	PEL	PEL	PEL	PEL	PEL	PEL	MXL	MXL	MXL	MXL	MXL	MXL	MXL	MXL	MXL	MXL	MXL		Tun_SIB	Cac_AMR	Wic_AMR	Wic_AMR	Wic_AMR	Col_AMR	Wic_AMR	Cac_AMR	Chu_ARC	Eve_SIB	Eve_SIB		8
rs3894140	5	12	2	0	CHR3	135959350	rs3894140	A	G	71	0	0	0	0	PUR	PUR	CLM	CLM	CLM	CLM	CLM	PUR	CLM	CLM	CLM	PUR	CLM	CLM	CLM	CLM	CLM	PEL	PEL	PEL	PEL	PEL	PEL	PEL	PEL	PEL	PEL	PEL	PEL	PEL	PEL	PEL	PEL	PEL	PEL	PEL	PEL	PEL	PEL	PEL	PEL	PEL	PEL	PEL	PEL	PEL	PEL	PEL	PEL	PEL	MXL	MXL	MXL	MXL	MXL	MXL	MXL	MXL	MXL	MXL	MXL		Tun_SIB	Cac_AMR	Wic_AMR	Wic_AMR	Wic_AMR	Col_AMR	Wic_AMR	Cac_AMR	Chu_ARC	Eve_SIB	Eve_SIB		8
rs139286309	7	9	2	0	CHR3	137693065	rs139286309	C	G	90	0	0	0	1	PUR	CLM	CLM	CLM	PUR	PUR	PUR	CLM	CLM	CLM	CLM	CLM	CLM	CLM	CLM	CLM	CLM	CLM	CLM	PEL	PEL	PEL	PEL	PEL	PEL	PEL	PEL	PEL	PEL	PEL	PEL	PEL	PEL	PEL	PEL	PEL	PEL	PEL	PEL	PEL	PEL	PEL	PEL	PEL	PEL	PEL	PEL	PEL	PEL	PEL	PEL	PEL	PEL	PEL	PEL	PEL	PEL	PEL	PEL	PEL	PEL	BEB	ASW	MXL	MXL	MXL	MXL	MXL	MXL	MXL	MXL	MXL	MXL	MXL	MXL	MXL	MXL	MXL	MXL	MXL	MXL	MXL	MXL	MXL	ASW	ASW	ASW		Wic_AMR	Wic_AMR	Wic_AMR	Col_AMR	Col_AMR	Wic_AMR	Esk_ARC	Bur_SIB	Man_SIB		7
rs138413410	9	15	1	0	CHR3	138293036	rs138413410	A	T	150	0	0	0	1	PUR	PUR	PUR	PUR	PUR	PUR	PUR	PUR	PUR	CLM	CLM	CLM	CLM	CLM	CLM	PUR	PUR	PUR	PUR	PUR	PUR	PUR	CLM	CLM	CLM	PUR	PUR	PUR	PUR	PUR	CLM	CLM	CLM	CLM	CLM	CLM	CLM	CLM	PUR	CLM	CLM	CLM	CLM	CLM	PEL	PEL	PEL	PEL	PEL	PEL	PEL	PEL	PEL	PEL	PEL	PEL	PEL	PEL	PEL	PEL	PEL	PEL	PEL	PEL	PEL	PEL	PEL	PEL	PEL	PEL	PEL	PEL	PEL	PEL	PEL	PEL	PEL	PEL	PEL	PEL	PEL	PEL	PEL	PEL	PEL	PEL	PEL	PEL	PEL	PEL	PEL	PEL	PEL	PEL	PEL	PEL	PEL	PEL	PEL	PEL	PEL	PEL	PEL	PEL	PEL	PEL	STU	MXL	MXL	MXL	MXL	MXL	MXL	MXL	MXL	MXL	MXL	MXL	MXL	MXL	MXL	MXL	MXL	MXL	MXL	MXL	MXL	MXL	MXL	MXL	MXL	MXL	ASW	ASW	ASW		Chu_ARC	Cac_AMR	Cac_AMR	Cac_AMR	Wic_AMR	Wic_AMR	Wic_AMR	Col_AMR	Col_AMR	Wic_AMR	Kor_ARC	Esk_ARC	Chu_ARC		14
rs149005978	7	12	2	0	CHR3	138502058	rs149005978	T	C	106	0	0	0	0	PUR	PUR	PUR	PUR	PUR	PUR	CLM	CLM	CLM	PUR	PUR	PUR	PUR	PUR	CLM	CLM	PUR	PUR	CLM	CLM	CLM	CLM	CLM	CLM	CLM	CLM	CLM	CLM	CLM	CLM	PEL	PEL	PEL	PEL	PEL	PEL	PEL	PEL	PEL	PEL	PEL	PEL	PEL	PEL	PEL	PEL	PEL	PEL	PEL	PEL	PEL	PEL	PEL	PEL	PEL	PEL	PEL	PEL	PEL	PEL	PEL	PEL	PEL	PEL	PEL	PEL	PEL	PEL	PEL	PEL	PEL	PEL	PEL	PEL	ASW	MXL	MXL	MXL	MXL	MXL	MXL	MXL	MXL	MXL	MXL	MXL	MXL	MXL	MXL	MXL	MXL	MXL	MXL	ASW	ASW	ASW	ASW		Cac_AMR	Cac_AMR	Wic_AMR	Wic_AMR	Col_AMR	Col_AMR	Wic_AMR	Kor_ARC	Esk_ARC	Chu_ARC		9
rs148966133	12	12	1	0	CHR3	139122423	rs148966133	T	A	118	0	0	0	0	PUR	PUR	PUR	PUR	PUR	CLM	CLM	CLM	CLM	CLM	PUR	PUR	PUR	PUR	PUR	PUR	PUR	CLM	CLM	CLM	PUR	PUR	PUR	CLM	CLM	CLM	CLM	CLM	CLM	CLM	CLM	CLM	PUR	PUR	CLM	CLM	CLM	CLM	CLM	CLM	CLM	CLM	CLM	PEL	PEL	PEL	PEL	PEL	PEL	PEL	PEL	PEL	PEL	PEL	PEL	PEL	PEL	PEL	PEL	PEL	PEL	PEL	PEL	PEL	PEL	PEL	PEL	PEL	PEL	PEL	PEL	PEL	PEL	PEL	PEL	PEL	PEL	PEL	PEL	PEL	PEL	PEL	PEL	PEL	PEL	PEL	PEL	ASW	MXL	MXL	MXL	MXL	MXL	MXL	MXL	MXL	MXL	MXL	MXL	MXL	MXL	MXL	MXL	ASW	ASW	ASW	ASW	ASW		Cac_AMR	Wic_AMR	Col_AMR	Col_AMR	Wic_AMR	Kor_ARC	Esk_ARC	Chu_ARC		5
rs141537287	4	11	0	0	CHR3	139981073	rs141537287	T	C	89	0	0	0	0	PUR	CLM	CLM	CLM	CLM	PUR	PUR	CLM	CLM	CLM	CLM	CLM	CLM	CLM	CLM	CLM	PUR	CLM	CLM	CLM	CLM	PEL	PEL	PEL	PEL	PEL	PEL	PEL	PEL	PEL	PEL	PEL	PEL	PEL	PEL	PEL	PEL	PEL	PEL	PEL	PEL	PEL	PEL	PEL	PEL	PEL	PEL	PEL	PEL	PEL	PEL	PEL	PEL	PEL	PEL	PEL	PEL	PEL	PEL	PEL	PEL	PEL	PEL	PEL	PEL	PEL	PEL	ASW	MXL	MXL	MXL	MXL	MXL	MXL	MXL	MXL	MXL	MXL	MXL	MXL	ASW	ASW		Cac_AMR	Cac_AMR	Col_AMR	Col_AMR	Col_AMR	Cac_AMR		6
rs12486678	4	5	1	0	CHR3	140954810	rs12486678	G	A	76	0	1	0	0	PUR	PUR	PUR	PUR	PUR	CLM	CLM	CLM	CLM	CLM	CLM	CLM	CLM	CLM	CLM	CLM	CLM	CLM	CLM	CLM	CLM	CLM	CLM	CLM	CLM	PEL	PEL	PEL	PEL	PEL	PEL	PEL	PEL	PEL	PEL	PEL	PEL	PEL	PEL	PEL	PEL	PEL	PEL	PEL	PEL	PEL	PEL	PEL	PEL	PEL	PEL	PEL	PEL	PEL	PEL	PEL	CHB	MXL	MXL	MXL	MXL	MXL	MXL	MXL	MXL	MXL	MXL	ASW	ASW		Cac_AMR	Cac_AMR	Col_AMR	Esk_ARC		4
rs193097517	6	6	0	3	CHR3	141829097	rs193097517	G	A	65	1	0	0	1	FIN	PUR	PUR	PUR	PUR	PUR	PUR	CLM	CLM	PUR	PUR	PUR	CLM	CLM	PUR	CLM	CLM	CLM	CLM	CLM	CLM	CLM	CLM	CLM	CLM	PEL	PEL	PEL	PEL	PEL	PEL	PEL	PEL	PEL	PEL	PEL	PEL	PEL	PEL	PEL	PEL	PEL	PEL	PEL	PEL	PEL	PEL	PEL	PEL	PEL	BEB	ASW	MXL	MXL	MXL	MXL	MXL	MXL	MXL	MXL	MXL	MXL	MXL	MXL	ASW		Ket_SIB	Alt_CAS	Tun_SIB	Taj_CAS	Cac_AMR	Cac_AMR	Cac_AMR	Col_AMR	EVk_SIB	Eve_SIB	BSh_EUR		4
rs188371482	6	6	0	0	CHR3	141868558	rs188371482	C	T	62	0	0	0	0	PUR	PUR	PUR	PUR	PUR	CLM	CLM	PUR	PUR	PUR	CLM	CLM	CLM	PUR	CLM	CLM	CLM	CLM	CLM	CLM	CLM	CLM	CLM	PEL	PEL	PEL	PEL	PEL	PEL	PEL	PEL	PEL	PEL	PEL	PEL	PEL	PEL	PEL	PEL	PEL	PEL	PEL	PEL	PEL	PEL	PEL	ASW	MXL	MXL	MXL	MXL	MXL	MXL	MXL	MXL	MXL	MXL	MXL	MXL	ASW		Cac_AMR	Cac_AMR	Cac_AMR	Col_AMR		4
rs141500883	7	3	0	0	CHR3	142382164	rs141500883	G	A	64	1	0	0	1	GBR	PUR	PUR	PUR	PUR	PUR	CLM	CLM	PUR	PUR	CLM	CLM	CLM	CLM	CLM	PUR	CLM	CLM	CLM	CLM	PEL	PEL	PEL	PEL	PEL	PEL	PEL	PEL	PEL	PEL	PEL	PEL	PEL	PEL	PEL	PEL	PEL	PEL	PEL	PEL	PEL	PEL	PEL	PEL	PEL	PEL	PEL	PJL	MXL	MXL	MXL	MXL	MXL	MXL	MXL	MXL	MXL	MXL	MXL	MXL		Cac_AMR	Cac_AMR	Cac_AMR	Col_AMR	Col_AMR		5
rs148556280	7	3	0	0	CHR3	142389909	rs148556280	T	G	65	1	0	0	1	GBR	PUR	PUR	PUR	PUR	PUR	PUR	CLM	CLM	PUR	PUR	CLM	CLM	CLM	CLM	CLM	PUR	CLM	CLM	CLM	CLM	PEL	PEL	PEL	PEL	PEL	PEL	PEL	PEL	PEL	PEL	PEL	PEL	PEL	PEL	PEL	PEL	PEL	PEL	PEL	PEL	PEL	PEL	PEL	PEL	PEL	PEL	PEL	PJL	MXL	MXL	MXL	MXL	MXL	MXL	MXL	MXL	MXL	MXL	MXL	MXL		Cac_AMR	Cac_AMR	Cac_AMR	Col_AMR	Col_AMR		5
rs188969608	6	4	0	0	CHR3	142835581	rs188969608	G	A	79	0	1	0	0	PUR	PUR	PUR	PUR	CLM	CLM	CLM	CLM	CLM	CLM	PUR	PUR	CLM	PUR	PUR	CLM	CLM	CLM	CLM	CLM	CLM	PUR	PUR	CLM	CLM	CLM	CLM	PEL	PEL	PEL	PEL	PEL	PEL	PEL	PEL	PEL	PEL	PEL	PEL	PEL	PEL	PEL	PEL	PEL	PEL	PEL	PEL	PEL	PEL	PEL	PEL	PEL	PEL	PEL	PEL	PEL	PEL	PEL	PEL	PEL	JPT	MXL	MXL	MXL	MXL	MXL	MXL	MXL	MXL	MXL	MXL	MXL	MXL	MXL		Cac_AMR	Cac_AMR	Wic_AMR	Wic_AMR	Wic_AMR	Wic_AMR	BSh_EUR		8
rs140674306	7	2	0	0	CHR3	158441448	rs140674306	C	G	76	0	0	0	0	CLM	CLM	CLM	CLM	CLM	CLM	CLM	CLM	PUR	CLM	CLM	CLM	CLM	CLM	CLM	CLM	CLM	PEL	PEL	PEL	PEL	PEL	PEL	PEL	PEL	PEL	PEL	PEL	PEL	PEL	PEL	PEL	PEL	PEL	PEL	PEL	PEL	PEL	PEL	PEL	PEL	PEL	PEL	PEL	PEL	PEL	PEL	PEL	PEL	PEL	PEL	PEL	PEL	PEL	PEL	PEL	PEL	PEL	PEL	PEL	PEL	MXL	MXL	MXL	MXL	MXL	MXL	MXL	MXL		Col_AMR	Col_AMR	Col_AMR	Cac_AMR		4
rs146531994	7	3	0	0	CHR3	158539934	rs146531994	C	T	74	0	0	0	0	CLM	CLM	CLM	CLM	CLM	CLM	CLM	CLM	PUR	CLM	CLM	CLM	CLM	CLM	CLM	CLM	PEL	PEL	PEL	PEL	PEL	PEL	PEL	PEL	PEL	PEL	PEL	PEL	PEL	PEL	PEL	PEL	PEL	PEL	PEL	PEL	PEL	PEL	PEL	PEL	PEL	PEL	PEL	PEL	PEL	PEL	PEL	PEL	PEL	PEL	PEL	PEL	PEL	PEL	PEL	PEL	PEL	PEL	PEL	MXL	MXL	MXL	MXL	MXL	MXL	MXL	MXL		Col_AMR	Col_AMR	Col_AMR	Cac_AMR		4
rs12491417	7	4	0	0	CHR3	158622011	rs12491417	C	G	71	0	1	0	0	CLM	CLM	CLM	CLM	CLM	CLM	CLM	CLM	CLM	CLM	CLM	CLM	CLM	CLM	PEL	PEL	PEL	PEL	PEL	PEL	PEL	PEL	PEL	PEL	PEL	PEL	PEL	PEL	PEL	PEL	PEL	PEL	PEL	PEL	PEL	PEL	PEL	PEL	PEL	PEL	PEL	PEL	PEL	PEL	PEL	PEL	PEL	PEL	PEL	PEL	PEL	PEL	PEL	PEL	PEL	PEL	PEL	PEL	PEL	JPT	MXL	MXL	MXL	MXL	MXL	MXL	MXL		Cac_AMR	Col_AMR	Col_AMR	Col_AMR	Cac_AMR		5
rs139932622	7	4	0	0	CHR3	158625947	rs139932622	A	G	72	0	0	0	0	CLM	CLM	CLM	CLM	CLM	CLM	CLM	CLM	CLM	CLM	CLM	CLM	CLM	CLM	CLM	PEL	PEL	PEL	PEL	PEL	PEL	PEL	PEL	PEL	PEL	PEL	PEL	PEL	PEL	PEL	PEL	PEL	PEL	PEL	PEL	PEL	PEL	PEL	PEL	PEL	PEL	PEL	PEL	PEL	PEL	PEL	PEL	PEL	PEL	PEL	PEL	PEL	PEL	PEL	PEL	PEL	PEL	PEL	PEL	PEL	MXL	MXL	MXL	MXL	MXL	MXL	MXL		Cac_AMR	Col_AMR	Col_AMR	Col_AMR	Cac_AMR		5
rs181922805	3	5	2	0	CHR3	158745506	rs181922805	C	T	66	0	0	0	0	PUR	PUR	PUR	PUR	PUR	PUR	CLM	PUR	PUR	PUR	PUR	CLM	CLM	PUR	PUR	CLM	CLM	CLM	CLM	CLM	CLM	CLM	PEL	PEL	PEL	PEL	PEL	PEL	PEL	PEL	PEL	PEL	PEL	PEL	PEL	PEL	PEL	PEL	PEL	PEL	PEL	PEL	PEL	PEL	PEL	PEL	PEL	PEL	PEL	PEL	PEL	PEL	PEL	MXL	MXL	MXL	MXL	MXL	MXL	MXL	MXL	MXL	ASW	ASW		Cac_AMR	Cac_AMR	Cac_AMR	Wic_AMR	Wic_AMR	Col_AMR	Col_AMR	Wic_AMR	Cac_AMR		10
rs140559974	4	4	0	0	CHR3	158888625	rs140559974	G	A	69	0	0	0	0	PUR	PUR	PUR	CLM	CLM	CLM	CLM	CLM	PUR	CLM	CLM	CLM	CLM	CLM	PEL	PEL	PEL	PEL	PEL	PEL	PEL	PEL	PEL	PEL	PEL	PEL	PEL	PEL	PEL	PEL	PEL	PEL	PEL	PEL	PEL	PEL	PEL	PEL	PEL	PEL	PEL	PEL	PEL	PEL	PEL	PEL	PEL	PEL	PEL	PEL	PEL	MXL	MXL	MXL	MXL	MXL	MXL	MXL	MXL	MXL	MXL	MXL	MXL	MXL	MXL	MXL		Cac_AMR	Cac_AMR	Wic_AMR	Wic_AMR	Col_AMR	Col_AMR	Esk_ARC		6
rs12494913	4	4	0	0	CHR3	158897491	rs12494913	C	T	67	0	0	0	0	PUR	PUR	PUR	CLM	CLM	CLM	CLM	CLM	PUR	CLM	CLM	CLM	CLM	CLM	PEL	PEL	PEL	PEL	PEL	PEL	PEL	PEL	PEL	PEL	PEL	PEL	PEL	PEL	PEL	PEL	PEL	PEL	PEL	PEL	PEL	PEL	PEL	PEL	PEL	PEL	PEL	PEL	PEL	PEL	PEL	PEL	PEL	PEL	PEL	PEL	MXL	MXL	MXL	MXL	MXL	MXL	MXL	MXL	MXL	MXL	MXL	MXL	MXL	MXL		Cac_AMR	Cac_AMR	Wic_AMR	Wic_AMR	Col_AMR	Col_AMR	Esk_ARC		6
rs185036518	3	1	0	1	CHR3	164593229	rs185036518	T	C	62	0	1	0	0	PUR	PUR	PUR	CLM	CLM	CLM	PUR	PUR	CLM	CLM	PUR	PUR	CLM	CLM	CLM	CLM	CLM	CLM	CLM	CLM	CLM	PEL	PEL	PEL	PEL	PEL	PEL	PEL	PEL	PEL	PEL	PEL	PEL	PEL	PEL	PEL	PEL	PEL	PEL	PEL	PEL	PEL	PEL	JPT	MXL	MXL	MXL	MXL	MXL	MXL	MXL	MXL	MXL	MXL	MXL	MXL	MXL	MXL	MXL	MXL	MXL		Cac_AMR	Cac_AMR	Col_AMR	Sak_SIB		4
rs139314384	3	4	5	0	CHR3	167173250	rs139314384	G	A	77	0	1	0	0	CHS	PUR	PUR	PUR	CLM	CLM	CLM	CLM	CLM	PUR	PUR	CLM	CLM	CLM	CLM	CLM	PUR	CLM	CLM	CLM	CLM	CLM	CLM	PEL	PEL	PEL	PEL	PEL	PEL	PEL	PEL	PEL	PEL	PEL	PEL	PEL	PEL	PEL	PEL	PEL	PEL	PEL	PEL	PEL	PEL	PEL	PEL	PEL	PEL	PEL	PEL	PEL	PEL	PEL	PEL	PEL	PEL	PEL	MXL	MXL	MXL	MXL	MXL	MXL	MXL	MXL	MXL	MXL	MXL	MXL	MXL	MXL	MXL	MXL	MXL	ASW		Chu_ARC	Chu_ARC	Kor_ARC	Kyr_CAS	Cac_AMR	Cac_AMR	Wic_AMR	Col_AMR	Col_AMR	Wic_AMR	Cac_AMR	Esk_ARC	Bur_SIB		8
rs147027338	8	6	0	0	CHR3	169127484	rs147027338	C	T	119	0	1	0	0	PUR	PUR	PUR	CLM	CLM	PUR	PUR	CLM	CLM	CLM	CLM	CLM	CLM	CLM	CLM	CLM	CLM	CLM	CLM	PUR	PUR	CLM	CLM	CLM	CLM	CLM	CLM	CLM	CLM	CLM	CLM	CLM	PEL	PEL	PEL	PEL	PEL	PEL	PEL	PEL	PEL	PEL	PEL	PEL	PEL	PEL	PEL	PEL	PEL	PEL	PEL	PEL	PEL	PEL	PEL	PEL	PEL	PEL	PEL	PEL	PEL	PEL	PEL	PEL	PEL	PEL	PEL	PEL	PEL	PEL	PEL	PEL	PEL	PEL	PEL	PEL	PEL	PEL	PEL	PEL	PEL	PEL	PEL	PEL	PEL	PEL	JPT	ASW	MXL	MXL	MXL	MXL	MXL	MXL	MXL	MXL	MXL	MXL	MXL	MXL	ASW	ASW		Cac_AMR	Wic_AMR	Col_AMR	Col_AMR	Wic_AMR	Cac_AMR		7
rs192404474	4	8	0	0	CHR3	176819753	rs192404474	T	C	64	0	1	0	0	CHS	PUR	PUR	CLM	CLM	PUR	CLM	PUR	PUR	PUR	CLM	CLM	PUR	PUR	CLM	PEL	PEL	PEL	PEL	PEL	PEL	PEL	PEL	PEL	PEL	PEL	PEL	PEL	PEL	PEL	PEL	PEL	PEL	PEL	PEL	PEL	PEL	PEL	PEL	PEL	PEL	PEL	PEL	PEL	PEL	PEL	PEL	PEL	PEL	PEL	MXL	MXL	MXL	MXL	MXL	MXL	MXL	MXL	MXL	MXL	MXL		Wic_AMR	Wic_AMR	Wic_AMR	Col_AMR	Wic_AMR	Cac_AMR		7
rs143058334	5	11	4	0	CHR3	183387273	rs143058334	T	C	113	1	1	0	0	PUR	PUR	PUR	PUR	PUR	CLM	CLM	CLM	CLM	PUR	PUR	PUR	CLM	CLM	CLM	PUR	PUR	CLM	CLM	CLM	CLM	CLM	CLM	CLM	CLM	PUR	CLM	CLM	CLM	CLM	CLM	CLM	CLM	CLM	PEL	PEL	PEL	PEL	PEL	PEL	PEL	PEL	PEL	PEL	PEL	PEL	PEL	PEL	PEL	PEL	PEL	PEL	PEL	PEL	PEL	PEL	PEL	PEL	PEL	PEL	PEL	PEL	PEL	PEL	PEL	PEL	PEL	PEL	PEL	PEL	PEL	PEL	PEL	PEL	PEL	PEL	PEL	PEL	PEL	PEL	PEL	CHB	ASW	MXL	MXL	MXL	MXL	MXL	MXL	MXL	MXL	MXL	MXL	MXL	MXL	MXL	MXL	MXL	ASW	TSI		Chu_ARC	Cac_AMR	Cac_AMR	Cac_AMR	Wic_AMR	Wic_AMR	Col_AMR	Col_AMR	Col_AMR	Wic_AMR	Cac_AMR	Kor_ARC	Chu_ARC		13
rs142787632	5	11	4	0	CHR3	183402180	rs142787632	C	T	112	0	1	0	0	PUR	PUR	PUR	PUR	PUR	CLM	CLM	CLM	CLM	PUR	PUR	PUR	CLM	CLM	CLM	PUR	PUR	CLM	CLM	CLM	CLM	CLM	CLM	CLM	CLM	PUR	CLM	CLM	CLM	CLM	CLM	CLM	CLM	CLM	PEL	PEL	PEL	PEL	PEL	PEL	PEL	PEL	PEL	PEL	PEL	PEL	PEL	PEL	PEL	PEL	PEL	PEL	PEL	PEL	PEL	PEL	PEL	PEL	PEL	PEL	PEL	PEL	PEL	PEL	PEL	PEL	PEL	PEL	PEL	PEL	PEL	PEL	PEL	PEL	PEL	PEL	PEL	PEL	PEL	PEL	PEL	CHB	ASW	MXL	MXL	MXL	MXL	MXL	MXL	MXL	MXL	MXL	MXL	MXL	MXL	MXL	MXL	MXL	ASW		Chu_ARC	Cac_AMR	Cac_AMR	Cac_AMR	Wic_AMR	Wic_AMR	Col_AMR	Col_AMR	Col_AMR	Wic_AMR	Cac_AMR	Kor_ARC	Chu_ARC		13
rs143128332	5	12	4	0	CHR3	183520988	rs143128332	G	T	110	0	1	0	0	PUR	CDX	PUR	PUR	PUR	CLM	CLM	CLM	CLM	PUR	PUR	PUR	CLM	CLM	CLM	CLM	PUR	PUR	CLM	CLM	CLM	CLM	CLM	CLM	CLM	CLM	PUR	CLM	CLM	CLM	CLM	CLM	CLM	CLM	CLM	CLM	PEL	PEL	PEL	PEL	PEL	PEL	PEL	PEL	PEL	PEL	PEL	PEL	PEL	PEL	PEL	PEL	PEL	PEL	PEL	PEL	PEL	PEL	PEL	PEL	PEL	PEL	PEL	PEL	PEL	PEL	PEL	PEL	PEL	PEL	PEL	PEL	PEL	PEL	PEL	PEL	PEL	PEL	PEL	PEL	ASW	MXL	MXL	MXL	MXL	MXL	MXL	MXL	MXL	MXL	MXL	MXL	MXL	MXL	MXL	MXL	ASW		Chu_ARC	Cac_AMR	Cac_AMR	Cac_AMR	Wic_AMR	Wic_AMR	Col_AMR	Col_AMR	Col_AMR	Wic_AMR	Kor_ARC	Chu_ARC		12
rs140358067	5	12	4	0	CHR3	183521289	rs140358067	G	C	110	0	1	0	0	PUR	CDX	PUR	PUR	PUR	CLM	CLM	CLM	CLM	PUR	PUR	PUR	CLM	CLM	CLM	CLM	PUR	PUR	CLM	CLM	CLM	CLM	CLM	CLM	CLM	CLM	PUR	CLM	CLM	CLM	CLM	CLM	CLM	CLM	CLM	CLM	PEL	PEL	PEL	PEL	PEL	PEL	PEL	PEL	PEL	PEL	PEL	PEL	PEL	PEL	PEL	PEL	PEL	PEL	PEL	PEL	PEL	PEL	PEL	PEL	PEL	PEL	PEL	PEL	PEL	PEL	PEL	PEL	PEL	PEL	PEL	PEL	PEL	PEL	PEL	PEL	PEL	PEL	PEL	PEL	ASW	MXL	MXL	MXL	MXL	MXL	MXL	MXL	MXL	MXL	MXL	MXL	MXL	MXL	MXL	MXL	ASW		Chu_ARC	Cac_AMR	Cac_AMR	Cac_AMR	Wic_AMR	Wic_AMR	Col_AMR	Col_AMR	Col_AMR	Wic_AMR	Kor_ARC	Chu_ARC		12
rs192370910	6	6	0	0	CHR3	183635657	rs192370910	C	T	62	0	0	0	0	PUR	PUR	CLM	CLM	CLM	CLM	PUR	PUR	CLM	CLM	CLM	PUR	PUR	CLM	CLM	CLM	CLM	CLM	CLM	CLM	PUR	CLM	CLM	CLM	CLM	CLM	CLM	CLM	CLM	CLM	PEL	PEL	PEL	PEL	PEL	PEL	PEL	PEL	PEL	PEL	PEL	PEL	PEL	PEL	PEL	PEL	PEL	PEL	ASW	MXL	MXL	MXL	MXL	MXL	MXL	MXL	MXL	MXL	MXL	MXL	ASW		Cac_AMR	Wic_AMR	Wic_AMR	Col_AMR	Col_AMR	Col_AMR	Col_AMR	Wic_AMR		10
rs184625153	4	7	1	0	CHR3	184009625	rs184625153	C	T	85	0	1	0	0	PUR	PUR	CHS	PUR	PUR	PUR	CLM	CLM	CLM	CLM	PUR	CLM	CLM	PUR	CLM	CLM	CLM	CLM	PUR	PUR	CLM	CLM	CLM	PEL	PEL	PEL	PEL	PEL	PEL	PEL	PEL	PEL	PEL	PEL	PEL	PEL	PEL	PEL	PEL	PEL	PEL	PEL	PEL	PEL	PEL	PEL	PEL	PEL	PEL	PEL	PEL	PEL	PEL	PEL	PEL	PEL	PEL	PEL	ASW	MXL	MXL	MXL	MXL	MXL	MXL	MXL	MXL	MXL	MXL	MXL	MXL	MXL	MXL	MXL	MXL	MXL	ASW		Chu_ARC	Cac_AMR	Cac_AMR	Cac_AMR	Wic_AMR	Wic_AMR	Wic_AMR	Col_AMR	Col_AMR	Col_AMR	Wic_AMR	Cac_AMR	Esk_ARC	Chu_ARC		15
rs181992005	4	7	1	0	CHR3	184064314	rs181992005	C	T	81	0	1	0	0	PUR	PUR	CHS	PUR	PUR	PUR	CLM	CLM	CLM	CLM	PUR	CLM	CLM	PUR	CLM	CLM	CLM	CLM	PUR	PUR	CLM	CLM	CLM	PEL	PEL	PEL	PEL	PEL	PEL	PEL	PEL	PEL	PEL	PEL	PEL	PEL	PEL	PEL	PEL	PEL	PEL	PEL	PEL	PEL	PEL	PEL	PEL	PEL	PEL	PEL	PEL	PEL	PEL	PEL	PEL	ASW	MXL	MXL	MXL	MXL	MXL	MXL	MXL	MXL	MXL	MXL	MXL	MXL	MXL	MXL	MXL	MXL	MXL	MXL	MXL	ASW		Chu_ARC	Cac_AMR	Cac_AMR	Cac_AMR	Wic_AMR	Wic_AMR	Col_AMR	Col_AMR	Col_AMR	Wic_AMR	Cac_AMR	BUm_SAS	Esk_ARC		14
rs146541713	4	9	0	0	CHR3	184287930	rs146541713	A	C	104	0	0	0	0	PUR	PUR	PUR	PUR	PUR	PUR	PUR	PUR	PUR	CLM	CLM	CLM	PUR	PUR	PUR	CLM	CLM	CLM	CLM	PUR	PUR	PUR	CLM	CLM	CLM	CLM	CLM	CLM	CLM	CLM	CLM	CLM	CLM	CLM	CLM	CLM	PEL	PEL	PEL	PEL	PEL	PEL	PEL	PEL	PEL	PEL	PEL	PEL	PEL	PEL	PEL	PEL	PEL	PEL	PEL	PEL	PEL	PEL	PEL	PEL	PEL	PEL	PEL	PEL	PEL	PEL	PEL	PEL	PEL	PEL	PEL	PEL	PEL	PEL	MXL	MXL	MXL	MXL	MXL	MXL	MXL	MXL	MXL	MXL	MXL	MXL	MXL	MXL	MXL	MXL	MXL	MXL	MXL		Cac_AMR	Cac_AMR	Wic_AMR	Wic_AMR	Wic_AMR	Col_AMR	Col_AMR	Col_AMR	Wic_AMR		15
rs147569516	3	12	2	0	CHR3	185325869	rs147569516	A	C	62	0	0	0	0	PUR	CLM	CLM	CLM	CLM	CLM	CLM	CLM	CLM	CLM	CLM	CLM	CLM	CLM	CLM	CLM	CLM	CLM	CLM	CLM	CLM	CLM	CLM	CLM	CLM	CLM	CLM	CLM	PEL	PEL	PEL	PEL	PEL	PEL	PEL	PEL	PEL	PEL	PEL	PEL	PEL	PEL	PEL	PEL	MXL	MXL	MXL	MXL	MXL	MXL	MXL	MXL	MXL	MXL	MXL	MXL	MXL	MXL		Cac_AMR	Wic_AMR	Col_AMR	Col_AMR	Wic_AMR	Kor_ARC		6
rs189242427	3	12	2	0	CHR3	185332013	rs189242427	G	A	62	0	0	0	0	PUR	CLM	CLM	CLM	CLM	CLM	CLM	CLM	CLM	CLM	CLM	CLM	CLM	CLM	CLM	CLM	CLM	CLM	CLM	CLM	CLM	CLM	CLM	CLM	CLM	CLM	CLM	CLM	PEL	PEL	PEL	PEL	PEL	PEL	PEL	PEL	PEL	PEL	PEL	PEL	PEL	PEL	PEL	PEL	MXL	MXL	MXL	MXL	MXL	MXL	MXL	MXL	MXL	MXL	MXL	MXL	MXL	MXL		Cac_AMR	Wic_AMR	Col_AMR	Col_AMR	Wic_AMR	Kor_ARC		6
rs187229395	3	12	2	0	CHR3	185349581	rs187229395	G	C	62	0	0	0	0	PUR	CLM	CLM	CLM	CLM	CLM	CLM	CLM	CLM	CLM	CLM	CLM	CLM	CLM	CLM	CLM	CLM	CLM	CLM	CLM	CLM	CLM	CLM	CLM	CLM	CLM	CLM	CLM	PEL	PEL	PEL	PEL	PEL	PEL	PEL	PEL	PEL	PEL	PEL	PEL	PEL	PEL	PEL	PEL	MXL	MXL	MXL	MXL	MXL	MXL	MXL	MXL	MXL	MXL	MXL	MXL	MXL	MXL		Cac_AMR	Wic_AMR	Col_AMR	Col_AMR	Wic_AMR	Kor_ARC		6
rs147452124	4	9	3	0	CHR3	185526661	rs147452124	G	A	63	0	0	0	0	PUR	CLM	CLM	CLM	CLM	CLM	CLM	CLM	PUR	CLM	CLM	CLM	CLM	CLM	CLM	CLM	CLM	CLM	CLM	CLM	CLM	CLM	CLM	PUR	CLM	CLM	CLM	CLM	CLM	PEL	PEL	PEL	PEL	PEL	PEL	PEL	PEL	PEL	PEL	PEL	PEL	PEL	PEL	PEL	MXL	MXL	MXL	MXL	MXL	MXL	MXL	MXL	MXL	MXL	MXL	MXL	MXL		Cac_AMR	Cac_AMR	Wic_AMR	Col_AMR	Wic_AMR	Kor_ARC		6
rs146298132	3	10	3	0	CHR3	187321522	rs146298132	C	T	99	0	1	0	0	PUR	PUR	PUR	CLM	CLM	CLM	PUR	PUR	PUR	CLM	CLM	CLM	CLM	CLM	PUR	PUR	CLM	CLM	CLM	CLM	CLM	CLM	CLM	CLM	CLM	CLM	PUR	PUR	CLM	CLM	CLM	CLM	CLM	CLM	CLM	PEL	PEL	PEL	PEL	PEL	PEL	PEL	PEL	PEL	PEL	PEL	PEL	PEL	PEL	PEL	PEL	PEL	PEL	PEL	PEL	PEL	PEL	PEL	PEL	PEL	PEL	PEL	PEL	PEL	PEL	PEL	PEL	PEL	PEL	PEL	PEL	CHB	MXL	MXL	MXL	MXL	MXL	MXL	MXL	MXL	MXL	MXL	MXL	MXL	MXL	MXL	MXL	MXL	ASW		Cac_AMR	Col_AMR	Wic_AMR	Cac_AMR		4
rs12488018	5	9	0	0	CHR3	187700718	rs12488018	G	A	103	0	0	0	1	PUR	PUR	PUR	PUR	CLM	CLM	CLM	PUR	CLM	CLM	CLM	CLM	CLM	CLM	CLM	CLM	CLM	CLM	CLM	CLM	CLM	CLM	PEL	PEL	PEL	PEL	PEL	PEL	PEL	PEL	PEL	PEL	PEL	PEL	PEL	PEL	PEL	PEL	PEL	PEL	PEL	PEL	PEL	PEL	PEL	PEL	PEL	PEL	PEL	PEL	PEL	PEL	PEL	PEL	PEL	PEL	PEL	PEL	PEL	PEL	PEL	PEL	PEL	PEL	PEL	PEL	PEL	PEL	PEL	PEL	PEL	PJL	MXL	MXL	MXL	MXL	MXL	MXL	MXL	MXL	MXL	MXL	MXL	MXL	MXL	MXL	MXL	MXL	MXL	MXL	MXL	MXL		Cac_AMR	Cac_AMR	Cac_AMR	Wic_AMR	Wic_AMR	Col_AMR	Col_AMR	Col_AMR	Wic_AMR	Cac_AMR	Kor_ARC	Kor_ARC	Man_SIB		12
rs146509482	9	4	0	0	CHR3	188207595	rs146509482	A	G	98	0	0	0	0	PUR	PUR	PUR	CLM	CLM	CLM	PUR	CLM	CLM	PUR	PUR	CLM	CLM	CLM	CLM	CLM	CLM	CLM	CLM	CLM	CLM	CLM	PEL	PEL	PEL	PEL	PEL	PEL	PEL	PEL	PEL	PEL	PEL	PEL	PEL	PEL	PEL	PEL	PEL	PEL	PEL	PEL	PEL	PEL	PEL	PEL	PEL	PEL	PEL	PEL	PEL	PEL	PEL	PEL	PEL	PEL	PEL	PEL	PEL	PEL	PEL	PEL	PEL	MXL	MXL	MXL	MXL	MXL	MXL	MXL	MXL	MXL	MXL	MXL	MXL	MXL	MXL	MXL	MXL	MXL	MXL	MXL	MXL	MXL	MXL	MXL		Chu_ARC	Chu_ARC	Cac_AMR	Cac_AMR	Col_AMR	Col_AMR	Col_AMR	Kor_ARC	Kor_ARC	Kor_ARC	Kor_ARC	Kor_ARC		5
rs141625255	7	11	2	0	CHR3	188563220	rs141625255	T	G	79	0	0	0	1	PUR	PUR	PUR	PUR	PUR	PUR	PUR	PUR	CLM	PUR	PUR	PUR	CLM	CLM	PUR	CLM	CLM	CLM	PEL	PEL	PEL	PEL	PEL	PEL	PEL	PEL	PEL	PEL	PEL	PEL	PEL	PEL	PEL	PEL	PEL	PEL	PEL	PEL	PEL	PEL	PEL	PEL	PEL	PEL	PEL	PEL	PEL	PEL	PEL	PEL	PEL	PEL	PEL	PEL	PJL	MXL	MXL	MXL	MXL	MXL	MXL	MXL	MXL	MXL	MXL	MXL	MXL	MXL	MXL	MXL	ASW		Eve_SIB	Cac_AMR	Cac_AMR	Cac_AMR	Wic_AMR	Wic_AMR	Col_AMR	Wic_AMR	Kor_ARC	Esk_ARC	Esk_ARC	Kor_ARC	Esk_ARC	EVk_SIB	Eve_SIB	EVk_SIB	Kor_ARC	EVk_SIB	Eve_SIB	Mar_SAS		8
rs4686999	6	11	2	0	CHR3	188575106	rs4686999	G	A	79	0	0	0	1	PUR	PUR	PUR	PUR	PUR	PUR	PUR	PUR	CLM	PUR	PUR	PUR	CLM	CLM	PUR	CLM	CLM	CLM	PEL	PEL	PEL	PEL	PEL	PEL	PEL	PEL	PEL	PEL	PEL	PEL	PEL	PEL	PEL	PEL	PEL	PEL	PEL	PEL	PEL	PEL	PEL	PEL	PEL	PEL	PEL	PEL	PEL	PEL	PEL	PEL	PEL	PEL	PEL	PEL	PJL	MXL	MXL	MXL	MXL	MXL	MXL	MXL	MXL	MXL	MXL	MXL	MXL	MXL	MXL	MXL	ASW		Eve_SIB	Cac_AMR	Cac_AMR	Cac_AMR	Wic_AMR	Wic_AMR	Col_AMR	Wic_AMR	Kor_ARC	Esk_ARC	Esk_ARC	Kor_ARC	Esk_ARC	EVk_SIB	Eve_SIB	EVk_SIB	Kor_ARC	EVk_SIB	Eve_SIB	Mar_SAS		8
rs146170387	5	6	7	0	CHR3	189251031	rs146170387	A	C	80	0	0	0	0	PUR	PUR	CLM	CLM	CLM	CLM	CLM	PUR	CLM	CLM	CLM	CLM	CLM	CLM	CLM	PUR	CLM	CLM	CLM	CLM	CLM	CLM	CLM	CLM	PEL	PEL	PEL	PEL	PEL	PEL	PEL	PEL	PEL	PEL	PEL	PEL	PEL	PEL	PEL	PEL	PEL	PEL	PEL	PEL	PEL	PEL	PEL	PEL	PEL	PEL	PEL	PEL	PEL	PEL	PEL	ASW	MXL	MXL	MXL	MXL	MXL	MXL	MXL	MXL	MXL	MXL	MXL	MXL	MXL	MXL	MXL	MXL	ASW		Kor_ARC	Kor_ARC	Cac_AMR	Wic_AMR	Col_AMR	Col_AMR	Cac_AMR	Kor_ARC	Esk_ARC	Eve_SIB	Kor_ARC		6
rs4687078	5	6	6	0	CHR3	189337952	rs4687078	G	T	78	0	0	0	0	PUR	PUR	PUR	CLM	CLM	CLM	CLM	CLM	PUR	CLM	CLM	CLM	CLM	CLM	CLM	PUR	CLM	CLM	CLM	CLM	CLM	CLM	CLM	CLM	PEL	PEL	PEL	PEL	PEL	PEL	PEL	PEL	PEL	PEL	PEL	PEL	PEL	PEL	PEL	PEL	PEL	PEL	PEL	PEL	PEL	PEL	PEL	PEL	PEL	PEL	PEL	PEL	PEL	ASW	MXL	MXL	MXL	MXL	MXL	MXL	MXL	MXL	MXL	MXL	MXL	MXL	MXL	MXL	MXL	ASW		Kor_ARC	Kor_ARC	Cac_AMR	Wic_AMR	Col_AMR	Col_AMR	Cac_AMR	Kor_ARC	Esk_ARC	Eve_SIB	Kor_ARC		5
rs147675554	5	6	0	0	CHR3	193073704	rs147675554	C	A	70	0	0	0	1	PUR	PUR	PUR	PUR	CLM	CLM	PUR	CLM	PUR	CLM	CLM	CLM	CLM	CLM	CLM	CLM	PUR	CLM	CLM	CLM	PEL	PEL	PEL	PEL	PEL	PEL	PEL	PEL	PEL	PEL	PEL	PEL	PEL	PEL	PEL	PEL	PEL	PEL	PEL	PEL	PEL	PEL	PEL	PEL	PEL	PEL	PEL	MXL	MXL	MXL	MXL	MXL	MXL	MXL	MXL	MXL	MXL	MXL	MXL	MXL	MXL	MXL	MXL	MXL	MXL	MXL	ASW	GIH		Cac_AMR	Cac_AMR	Cac_AMR	Col_AMR	Wic_AMR		5
rs147835580	5	4	0	0	CHR3	193275328	rs147835580	T	C	68	0	0	0	0	PUR	PUR	PUR	PUR	CLM	CLM	CLM	PUR	CLM	CLM	CLM	CLM	PUR	PUR	PUR	CLM	CLM	PEL	PEL	PEL	PEL	PEL	PEL	PEL	PEL	PEL	PEL	PEL	PEL	PEL	PEL	PEL	PEL	PEL	PEL	PEL	PEL	PEL	PEL	PEL	PEL	PEL	MXL	MXL	MXL	MXL	MXL	MXL	MXL	MXL	MXL	MXL	MXL	MXL	MXL	MXL	MXL	MXL	MXL	MXL	MXL	MXL	MXL	ASW		Cac_AMR	Col_AMR	Col_AMR	Col_AMR	Wic_AMR		5
rs144648159	3	9	0	0	CHR3	193572127	rs144648159	T	C	72	0	0	0	0	PUR	PUR	PUR	CLM	CLM	CLM	PUR	PUR	CLM	CLM	PUR	PUR	CLM	CLM	CLM	CLM	CLM	CLM	PEL	PEL	PEL	PEL	PEL	PEL	PEL	PEL	PEL	PEL	PEL	PEL	PEL	PEL	PEL	PEL	PEL	PEL	PEL	PEL	PEL	PEL	PEL	PEL	PEL	PEL	PEL	PEL	PEL	PEL	PEL	MXL	MXL	MXL	MXL	MXL	MXL	MXL	MXL	MXL	MXL	MXL	MXL	MXL	MXL	MXL	MXL	MXL	MXL	MXL		Cac_AMR	Cac_AMR	Wic_AMR	Wic_AMR	Col_AMR	Col_AMR	Wic_AMR	Cac_AMR		10
rs184469100	8	7	0	0	CHR3	195251231	rs184469100	G	A	109	0	0	0	0	PUR	PUR	PUR	PUR	PUR	PUR	PUR	PUR	PUR	PUR	CLM	CLM	CLM	CLM	PUR	CLM	PUR	PUR	CLM	CLM	CLM	CLM	CLM	CLM	CLM	CLM	PUR	PUR	PUR	PUR	CLM	CLM	CLM	CLM	CLM	CLM	CLM	CLM	PEL	PEL	PEL	PEL	PEL	PEL	PEL	PEL	PEL	PEL	PEL	PEL	PEL	PEL	PEL	PEL	PEL	PEL	PEL	PEL	PEL	PEL	PEL	PEL	PEL	PEL	PEL	PEL	PEL	PEL	PEL	PEL	PEL	PEL	PEL	PEL	PEL	PEL	PEL	MXL	MXL	MXL	MXL	MXL	MXL	MXL	MXL	MXL	MXL	MXL	MXL	MXL	MXL	MXL	MXL	MXL	MXL		Cac_AMR	Wic_AMR	Wic_AMR	Col_AMR	Col_AMR	Cac_AMR		6
rs141120091	12	7	1	0	CHR3	197252647	rs141120091	C	G	117	1	0	0	0	FIN	PUR	PUR	PUR	PUR	PUR	PUR	CLM	CLM	CLM	PUR	PUR	PUR	CLM	CLM	CLM	CLM	CLM	CLM	CLM	CLM	CLM	CLM	CLM	CLM	CLM	CLM	CLM	CLM	CLM	CLM	PEL	PEL	PEL	PEL	PEL	PEL	PEL	PEL	PEL	PEL	PEL	PEL	PEL	PEL	PEL	PEL	PEL	PEL	PEL	PEL	PEL	PEL	PEL	PEL	PEL	PEL	PEL	PEL	PEL	PEL	PEL	PEL	PEL	PEL	PEL	PEL	PEL	PEL	PEL	MXL	MXL	MXL	MXL	MXL	MXL	MXL	MXL	MXL	MXL	MXL	MXL	MXL	MXL	MXL	MXL	MXL	MXL	MXL	MXL	MXL	MXL	MXL	MXL	MXL	MXL	MXL	MXL	MXL	MXL	MXL	MXL	ASW	ASW		Cac_AMR	Cac_AMR	Cac_AMR	Wic_AMR	Wic_AMR	Col_AMR	Col_AMR	Col_AMR	Cac_AMR		10
rs12495606	8	6	4	0	CHR3	197409600	rs12495606	C	T	108	0	0	0	1	PUR	PUR	PUR	PUR	PUR	PUR	CLM	CLM	CLM	PUR	PUR	PUR	CLM	CLM	CLM	CLM	CLM	PUR	CLM	CLM	CLM	CLM	CLM	PEL	PEL	PJL	PEL	PEL	PEL	PEL	PEL	PEL	PEL	PEL	PEL	PEL	PEL	PEL	PEL	PEL	PEL	PEL	PEL	PEL	PEL	PEL	PEL	PEL	PEL	PEL	PEL	PEL	PEL	PEL	PEL	PEL	PEL	PEL	PEL	PEL	PEL	PEL	PEL	MXL	MXL	MXL	MXL	MXL	MXL	MXL	MXL	MXL	MXL	MXL	MXL	MXL	MXL	MXL	MXL	MXL	MXL	MXL	MXL	MXL	MXL	MXL	MXL	MXL	MXL	MXL	MXL	MXL	MXL	MXL		Chu_ARC	Bra_SAS	Cac_AMR	Wic_AMR	Wic_AMR	Wic_AMR	Col_AMR	Col_AMR	Col_AMR	Col_AMR	Wic_AMR	Uzb_CAS		13
rs4865446	4	5	0	0	CHR4	1624995	rs4865446	G	A	76	1	0	0	1	FIN	PUR	PUR	PUR	PUR	PUR	PUR	CLM	CLM	CLM	CLM	PUR	PUR	PUR	CLM	PUR	PUR	PUR	PUR	CLM	CLM	CLM	CLM	CLM	PUR	CLM	CLM	CLM	PEL	PEL	PEL	PEL	PEL	PEL	PEL	PEL	PEL	PEL	PEL	PEL	PEL	PEL	PEL	PEL	PEL	PEL	PEL	PEL	PEL	PEL	PEL	PEL	PEL	PEL	ITU	MXL	MXL	MXL	MXL	MXL	MXL	MXL	MXL	MXL	MXL	MXL	MXL	MXL	MXL	MXL	MXL	MXL	ASW	ASW		Cac_AMR	Cac_AMR	Wic_AMR	Wic_AMR	Col_AMR	Col_AMR	Kor_ARC		7
rs138337379	3	3	1	0	CHR4	1690646	rs138337379	C	T	69	1	0	0	0	FIN	PUR	PUR	CLM	CLM	CLM	CLM	CLM	CLM	CLM	CLM	CLM	CLM	CLM	CLM	CLM	CLM	CLM	CLM	PEL	PEL	PEL	PEL	PEL	PEL	PEL	PEL	PEL	PEL	PEL	PEL	PEL	PEL	PEL	PEL	PEL	PEL	PEL	PEL	PEL	PEL	PEL	PEL	PEL	PEL	PEL	PEL	PEL	PEL	PEL	PEL	PEL	MXL	MXL	MXL	MXL	MXL	MXL	MXL	MXL	MXL	MXL	MXL	MXL	MXL	MXL	ASW	ASW	ASW	ASW		Cac_AMR	Cac_AMR	Cac_AMR	Wic_AMR	Wic_AMR	Wic_AMR	Col_AMR	Col_AMR	Wic_AMR		14
rs145252417	5	10	0	0	CHR4	2306216	rs145252417	T	G	83	0	0	0	0	PUR	PUR	PUR	PUR	PUR	CLM	CLM	CLM	CLM	CLM	CLM	CLM	CLM	PUR	PUR	CLM	CLM	CLM	CLM	PUR	CLM	CLM	CLM	CLM	CLM	CLM	CLM	PEL	PEL	PEL	PEL	PEL	PEL	PEL	PEL	PEL	PEL	PEL	PEL	PEL	PEL	PEL	PEL	PEL	PEL	PEL	PEL	PEL	PEL	PEL	PEL	PEL	PEL	PEL	PEL	PEL	PEL	PEL	PEL	PEL	MXL	MXL	MXL	MXL	MXL	MXL	MXL	MXL	MXL	MXL	MXL	MXL	MXL	MXL	MXL	MXL	MXL	MXL	ASW		Cac_AMR	Wic_AMR	Col_AMR	Col_AMR	Col_AMR		8
rs4690051	6	8	2	0	CHR4	2733454	rs4690051	G	A	94	1	0	1	0	PUR	PUR	PUR	CLM	CLM	CLM	CLM	CLM	CLM	CLM	PUR	PUR	PUR	CLM	CLM	CLM	CLM	CLM	PUR	PUR	PUR	PUR	CLM	CLM	CLM	CLM	CLM	CLM	CLM	CLM	PUR	CLM	CLM	CLM	CLM	CLM	CLM	PEL	IBS	PEL	PEL	PEL	PEL	PEL	PEL	PEL	PEL	PEL	PEL	PEL	PEL	PEL	PEL	PEL	PEL	PEL	PEL	PEL	PEL	PEL	PEL	PEL	PEL	PEL	PEL	ACB	PEL	PEL	PEL	PEL	PEL	PEL	PEL	PEL	PEL	PEL	MXL	MXL	MXL	MXL	MXL	MXL	MXL	MXL	MXL	MXL	MXL	MXL	MXL	MXL	ASW	ASW		Cac_AMR	Wic_AMR	Col_AMR	Wic_AMR	Cac_AMR	Kor_ARC	Ukr_EUR		6
rs2144585	4	6	3	0	CHR4	3739668	rs2144585	C	T	71	0	0	1	0	PUR	PUR	PUR	PUR	PUR	PUR	PUR	CLM	CLM	CLM	PUR	PUR	PUR	PUR	CLM	PUR	PUR	CLM	CLM	PUR	PUR	CLM	CLM	PEL	PEL	PEL	PEL	PEL	PEL	PEL	PEL	PEL	PEL	PEL	PEL	PEL	PEL	PEL	PEL	PEL	PEL	PEL	PEL	ACB	PEL	PEL	PEL	PEL	PEL	PEL	PEL	PEL	PEL	MXL	MXL	MXL	MXL	MXL	MXL	MXL	MXL	MXL	MXL	MXL	MXL	MXL	MXL	MXL	MXL	ASW	ASW		Cac_AMR	Cac_AMR	Cac_AMR	Wic_AMR	Wic_AMR	Col_AMR	Wic_AMR	Esk_ARC	Chu_ARC		9
rs35200657	4	7	1	0	CHR4	3742098	rs35200657	G	A	77	0	0	0	0	PUR	PUR	CLM	CLM	CLM	CLM	CLM	PUR	CLM	CLM	PUR	CLM	CLM	CLM	CLM	CLM	CLM	PEL	PEL	PEL	PEL	PEL	PEL	PEL	PEL	PEL	PEL	PEL	PEL	PEL	PEL	PEL	PEL	PEL	PEL	PEL	PEL	PEL	PEL	PEL	PEL	PEL	PEL	PEL	PEL	PEL	PEL	PEL	PEL	PEL	PEL	PEL	MXL	MXL	MXL	MXL	MXL	MXL	MXL	MXL	MXL	MXL	MXL	MXL	MXL	MXL	MXL	MXL	MXL	MXL	MXL		Cac_AMR	Cac_AMR	Cac_AMR	Wic_AMR	Wic_AMR	Col_AMR	Col_AMR	Wic_AMR	Cac_AMR	Esk_ARC	Esk_ARC	Sak_SIB	EVk_SIB	Kor_ARC	Kor_ARC	Mon_EAS	Kor_ARC		11
rs141207495	7	9	3	0	CHR4	3784300	rs141207495	A	G	112	1	0	0	0	FIN	PUR	PUR	CLM	CLM	CLM	CLM	CLM	CLM	CLM	PUR	PUR	CLM	CLM	CLM	CLM	PUR	PUR	PUR	CLM	CLM	CLM	CLM	CLM	CLM	CLM	CLM	CLM	CLM	CLM	CLM	CLM	PEL	PEL	PEL	PEL	PEL	PEL	PEL	PEL	PEL	PEL	PEL	PEL	PEL	PEL	PEL	PEL	PEL	PEL	PEL	PEL	PEL	PEL	PEL	PEL	PEL	PEL	PEL	PEL	PEL	PEL	PEL	PEL	PEL	PEL	PEL	PEL	PEL	PEL	PEL	PEL	PEL	MXL	MXL	MXL	MXL	MXL	MXL	MXL	MXL	MXL	MXL	MXL	MXL	MXL	MXL	MXL	MXL	MXL	MXL	MXL	MXL	MXL	MXL	MXL	MXL	MXL		Mor_EUR	Cac_AMR	Cac_AMR	Cac_AMR	Wic_AMR	Wic_AMR	Wic_AMR	Col_AMR	Col_AMR	Col_AMR	Wic_AMR	Cac_AMR	Esk_ARC	Chu_ARC	Dus_OCE	Kor_ARC	Bur_SIB	EVk_SIB	Kor_ARC		16
rs145781170	6	11	4	0	CHR4	4198907	rs145781170	G	A	74	1	0	0	0	PUR	CLM	CLM	CLM	CLM	CLM	CLM	CLM	CLM	CLM	CLM	CLM	PUR	CLM	PEL	PEL	PEL	PEL	PEL	PEL	PEL	PEL	PEL	PEL	PEL	PEL	PEL	PEL	PEL	PEL	PEL	PEL	PEL	PEL	PEL	PEL	PEL	PEL	PEL	PEL	PEL	PEL	PEL	PEL	PEL	MXL	MXL	MXL	MXL	MXL	MXL	MXL	MXL	MXL	MXL	MXL	MXL	MXL	MXL	MXL	MXL	MXL	MXL	MXL	MXL	ASW	ASW	TSI		Cac_AMR	Cac_AMR	Cac_AMR	Wic_AMR	Wic_AMR	Col_AMR	Kor_ARC	Esk_ARC	Kor_ARC	Chu_ARC	Kor_ARC	Kor_ARC	Kor_ARC	Kor_ARC		6
rs12506802	4	11	2	0	CHR4	4266773	rs12506802	G	A	80	0	0	0	1	PUR	CLM	CLM	CLM	CLM	CLM	CLM	CLM	CLM	CLM	CLM	CLM	PUR	CLM	CLM	CLM	CLM	PEL	PEL	PEL	PEL	PEL	PEL	PEL	PEL	PEL	PEL	PEL	PEL	PEL	PEL	PEL	PEL	PEL	PEL	PEL	PEL	PEL	PEL	PEL	PEL	PEL	PEL	PEL	PEL	PEL	PEL	PEL	PEL	PEL	PEL	STU	MXL	MXL	MXL	MXL	MXL	MXL	MXL	MXL	MXL	MXL	MXL	MXL	MXL	MXL	MXL	MXL	MXL	ASW		Cac_AMR	Cac_AMR	Cac_AMR	Wic_AMR	Wic_AMR	Col_AMR	Esk_ARC		7
rs144370019	6	9	2	0	CHR4	4451747	rs144370019	C	A	87	0	0	0	1	PUR	PUR	PUR	CLM	CLM	CLM	CLM	PUR	CLM	CLM	CLM	PUR	CLM	CLM	CLM	CLM	CLM	PUR	CLM	CLM	PEL	PEL	PEL	PEL	PEL	PEL	PEL	PEL	PEL	PEL	PEL	PEL	PEL	PEL	PEL	PEL	PEL	PEL	PEL	PEL	PEL	PEL	PEL	PEL	PEL	PEL	PEL	PEL	PEL	PEL	PEL	PEL	PEL	PEL	PEL	PEL	PEL	PEL	BEB	MXL	MXL	MXL	MXL	MXL	MXL	MXL	MXL	MXL	MXL	MXL	MXL	MXL	MXL	MXL	MXL	MXL	MXL	MXL	MXL	ASW	ASW		Wic_AMR	Wic_AMR	Wic_AMR	Col_AMR	Cac_AMR	Esk_ARC	Kor_ARC	Kor_ARC		6
rs149904963	11	5	1	0	CHR4	4611235	rs149904963	G	T	74	0	1	0	0	PUR	PUR	PUR	CLM	CLM	CLM	PUR	CLM	PUR	CLM	CLM	CLM	CLM	CLM	CLM	PUR	CLM	CLM	PEL	PEL	PEL	PEL	PEL	PEL	PEL	PEL	PEL	PEL	PEL	PEL	PEL	PEL	PEL	PEL	PEL	PEL	PEL	PEL	PEL	PEL	PEL	PEL	PEL	PEL	PEL	PEL	PEL	PEL	PEL	PEL	PEL	PEL	PEL	PEL	JPT	MXL	MXL	MXL	MXL	MXL	MXL	MXL	MXL	MXL	MXL	MXL	MXL	MXL	ASW	ASW	ASW		Cac_AMR	Wic_AMR	Wic_AMR	Col_AMR	Col_AMR	Col_AMR		7
rs150376413	13	4	2	0	CHR4	4962632	rs150376413	A	G	65	0	1	1	0	PUR	PUR	PUR	PUR	CLM	PUR	CLM	CLM	CLM	PUR	CLM	PEL	PEL	PEL	PEL	PEL	PEL	PEL	PEL	PEL	PEL	PEL	PEL	PEL	PEL	PEL	PEL	PEL	PEL	PEL	PEL	PEL	PEL	PEL	PEL	ACB	PEL	PEL	PEL	PEL	PEL	PEL	PEL	PEL	PEL	PEL	JPT	MXL	MXL	MXL	MXL	MXL	MXL	MXL	MXL	MXL	MXL	MXL	MXL	MXL	ASW	ASW	ASW		Cac_AMR	Wic_AMR	Wic_AMR	Col_AMR	Col_AMR	Wic_AMR	Cac_AMR	Esk_ARC	Esk_ARC	Chu_ARC	Kor_ARC	Kor_ARC		7
rs192164675	5	7	0	0	CHR4	7758448	rs192164675	C	T	67	0	0	0	0	PUR	PUR	PUR	CLM	PUR	CLM	CLM	CLM	PUR	PUR	CLM	CLM	PUR	CLM	CLM	CLM	CLM	CLM	PEL	PEL	PEL	PEL	PEL	PEL	PEL	PEL	PEL	PEL	PEL	PEL	PEL	PEL	PEL	PEL	PEL	PEL	PEL	PEL	PEL	PEL	PEL	PEL	PEL	PEL	PEL	PEL	PEL	PEL	PEL	MXL	MXL	MXL	MXL	MXL	MXL	MXL	MXL	MXL	MXL	MXL	MXL	MXL	MXL		Cac_AMR	Wic_AMR	Col_AMR	Wic_AMR	Cac_AMR		6
rs187949320	9	4	0	0	CHR4	10380065	rs187949320	C	T	85	1	0	0	0	PUR	PUR	PUR	PUR	PUR	PUR	CLM	CLM	CLM	CLM	CLM	PUR	PUR	CLM	CLM	PUR	CLM	CLM	CLM	CLM	CLM	CLM	CLM	CLM	CLM	CLM	CLM	CLM	PEL	PEL	IBS	PEL	PEL	PEL	PEL	PEL	PEL	PEL	PEL	PEL	PEL	PEL	PEL	PEL	PEL	PEL	PEL	PEL	PEL	PEL	PEL	PEL	PEL	PEL	PEL	PEL	PEL	PEL	PEL	PEL	PEL	PEL	PEL	MXL	MXL	MXL	MXL	MXL	MXL	MXL	MXL	MXL	MXL	MXL	MXL	MXL	MXL		Cac_AMR	Cac_AMR	Wic_AMR	Col_AMR	Col_AMR	Col_AMR	Wic_AMR	Esk_ARC		10
rs149694958	3	4	3	0	CHR4	10761459	rs149694958	T	C	77	0	0	0	0	PUR	CLM	CLM	PUR	PUR	CLM	CLM	CLM	CLM	CLM	CLM	CLM	CLM	CLM	PEL	PEL	PEL	PEL	PEL	PEL	PEL	PEL	PEL	PEL	PEL	PEL	PEL	PEL	PEL	PEL	PEL	PEL	PEL	PEL	PEL	PEL	PEL	PEL	PEL	PEL	PEL	PEL	PEL	PEL	PEL	PEL	PEL	PEL	PEL	PEL	PEL	PEL	PEL	PEL	PEL	MXL	MXL	MXL	MXL	MXL	MXL	MXL	MXL	MXL	MXL	MXL	MXL	MXL	MXL	MXL		Kor_ARC	Kor_ARC	Cac_AMR	Cac_AMR	Cac_AMR	Cac_AMR	Wic_AMR	Col_AMR	Col_AMR	Col_AMR	Col_AMR	Cac_AMR	Kor_ARC	Esk_ARC	Esk_ARC	Kor_ARC		11
rs149973916	3	4	3	0	CHR4	10806005	rs149973916	G	C	77	0	1	0	0	PUR	CLM	CLM	PUR	PUR	CLM	CLM	CLM	CLM	CLM	CLM	CLM	CLM	CLM	PEL	PEL	PEL	PEL	PEL	PEL	PEL	PEL	PEL	PEL	PEL	PEL	PEL	PEL	PEL	PEL	PEL	PEL	PEL	PEL	PEL	PEL	PEL	PEL	PEL	PEL	PEL	PEL	PEL	PEL	PEL	PEL	PEL	PEL	PEL	PEL	PEL	PEL	PEL	PEL	PEL	CHB	MXL	MXL	MXL	MXL	MXL	MXL	MXL	MXL	MXL	MXL	MXL	MXL	MXL	MXL	MXL		Kor_ARC	Kor_ARC	Cac_AMR	Cac_AMR	Cac_AMR	Cac_AMR	Wic_AMR	Col_AMR	Col_AMR	Col_AMR	Col_AMR	Cac_AMR	Kor_ARC	Esk_ARC	Esk_ARC	Kor_ARC		11
rs186174077	3	4	0	0	CHR4	11158680	rs186174077	A	G	104	0	1	0	0	PUR	PUR	PUR	PUR	PUR	PUR	PUR	PUR	CLM	CLM	CLM	CLM	PUR	PUR	CLM	CLM	CLM	CLM	CLM	CLM	CLM	CLM	CLM	CLM	CLM	CLM	CLM	CLM	CLM	CLM	CLM	CLM	CLM	CLM	CLM	CLM	CLM	PEL	PEL	PEL	PEL	PEL	PEL	PEL	PEL	PEL	PEL	PEL	PEL	PEL	PEL	PEL	PEL	PEL	PEL	PEL	PEL	PEL	PEL	PEL	PEL	PEL	PEL	PEL	PEL	PEL	PEL	PEL	PEL	PEL	PEL	PEL	PEL	PEL	PEL	PEL	PEL	PEL	PEL	JPT	MXL	MXL	MXL	MXL	MXL	MXL	MXL	MXL	MXL	MXL	MXL	MXL	MXL	MXL		Cac_AMR	Cac_AMR	Cac_AMR	Col_AMR	Col_AMR	Wic_AMR	Cac_AMR		7
rs146281053	6	10	2	0	CHR4	11624554	rs146281053	G	A	77	0	0	0	0	PUR	PUR	CLM	CLM	CLM	CLM	CLM	CLM	CLM	CLM	CLM	CLM	PUR	CLM	CLM	CLM	CLM	CLM	PUR	CLM	CLM	CLM	CLM	CLM	PEL	PEL	PEL	PEL	PEL	PEL	PEL	PEL	PEL	PEL	PEL	PEL	PEL	PEL	PEL	PEL	PEL	PEL	PEL	PEL	PEL	PEL	PEL	PEL	PEL	PEL	PEL	PEL	PEL	PEL	PEL	MXL	MXL	MXL	MXL	MXL	MXL	MXL	MXL	MXL	MXL	MXL	MXL	MXL	MXL	MXL	MXL	MXL		Cac_AMR	Cac_AMR	Cac_AMR	Wic_AMR	Wic_AMR	Wic_AMR	Col_AMR	Col_AMR	Col_AMR	Cac_AMR		14
rs137962266	8	8	0	0	CHR4	11691449	rs137962266	A	T	83	0	0	0	0	PUR	PUR	CLM	CLM	CLM	CLM	CLM	CLM	CLM	PUR	CLM	CLM	CLM	CLM	CLM	CLM	CLM	PUR	CLM	CLM	CLM	CLM	CLM	CLM	CLM	CLM	CLM	PEL	PEL	PEL	PEL	PEL	PEL	PEL	PEL	PEL	PEL	PEL	PEL	PEL	PEL	PEL	PEL	PEL	PEL	PEL	PEL	PEL	PEL	PEL	PEL	PEL	PEL	PEL	PEL	PEL	PEL	PEL	MXL	MXL	MXL	MXL	MXL	MXL	MXL	MXL	MXL	MXL	MXL	MXL	MXL	MXL	MXL	MXL	MXL	MXL	MXL	ASW		Cac_AMR	Cac_AMR	Cac_AMR	Wic_AMR	Wic_AMR	Col_AMR	Col_AMR	Col_AMR	Col_AMR	Cac_AMR		14
rs139788513	5	4	3	0	CHR4	11766494	rs139788513	T	C	66	0	1	0	0	PUR	PUR	PUR	PUR	CLM	CLM	CLM	CLM	CLM	CLM	CLM	CLM	CLM	PEL	PEL	PEL	PEL	PEL	PEL	PEL	PEL	PEL	PEL	PEL	PEL	PEL	PEL	PEL	PEL	PEL	PEL	PEL	PEL	PEL	PEL	PEL	KHV	PEL	PEL	PEL	PEL	PEL	PEL	PEL	MXL	MXL	MXL	MXL	MXL	MXL	MXL	MXL	MXL	MXL	MXL	MXL	MXL	MXL	MXL	MXL	ASW		Kor_ARC	Kor_ARC	Cac_AMR	Wic_AMR	Col_AMR	Wic_AMR	Cac_AMR	Chu_ARC		5
rs188260363	6	10	1	0	CHR4	11884656	rs188260363	T	C	98	1	0	1	0	FIN	PUR	PUR	CLM	CLM	PUR	PUR	PUR	PUR	CLM	CLM	CLM	PUR	CLM	CLM	CLM	CLM	CLM	CLM	CLM	CLM	CLM	CLM	PUR	PUR	CLM	CLM	CLM	CLM	CLM	CLM	CLM	CLM	CLM	PEL	PEL	PEL	PEL	PEL	PEL	PEL	PEL	PEL	PEL	PEL	PEL	PEL	PEL	PEL	PEL	PEL	PEL	PEL	PEL	PEL	PEL	PEL	PEL	PEL	PEL	PEL	PEL	PEL	PEL	PEL	PEL	PEL	PEL	PEL	LWK	MXL	MXL	MXL	MXL	MXL	MXL	MXL	MXL	MXL	MXL	MXL	MXL	MXL	MXL	MXL	MXL	MXL	MXL	MXL	MXL	MXL	MXL	ASW	ASW		Cac_AMR	Cac_AMR	Cac_AMR	Wic_AMR	Wic_AMR	Col_AMR	Col_AMR	Col_AMR	Wic_AMR	Cac_AMR		12
rs139084802	6	9	1	0	CHR4	11939580	rs139084802	G	T	95	1	0	0	1	FIN	PUR	PUR	CLM	CLM	CLM	PUR	PUR	PUR	PUR	CLM	CLM	PUR	CLM	CLM	CLM	CLM	CLM	CLM	CLM	CLM	CLM	CLM	PUR	PUR	CLM	CLM	CLM	CLM	CLM	CLM	CLM	CLM	CLM	PEL	PEL	PEL	PEL	PEL	PEL	PEL	PEL	PEL	PEL	PEL	PEL	PEL	PEL	PEL	PEL	PEL	PEL	PEL	PEL	PEL	PEL	PEL	PEL	PEL	PEL	PEL	PEL	PEL	PEL	PEL	PEL	PEL	MXL	MXL	MXL	MXL	MXL	MXL	MXL	MXL	MXL	MXL	MXL	MXL	MXL	MXL	MXL	MXL	MXL	MXL	MXL	MXL	MXL	ASW	ASW	ASW	GIH		Cac_AMR	Cac_AMR	Cac_AMR	Wic_AMR	Wic_AMR	Col_AMR	Col_AMR	Col_AMR	Wic_AMR	Cac_AMR		13
rs12498831	7	5	3	0	CHR4	11956933	rs12498831	A	G	75	0	0	0	0	PUR	PUR	PUR	CLM	CLM	PUR	PUR	PUR	CLM	CLM	CLM	CLM	CLM	CLM	CLM	CLM	CLM	CLM	CLM	PEL	PEL	PEL	PEL	PEL	PEL	PEL	PEL	PEL	PEL	PEL	PEL	PEL	PEL	PEL	PEL	PEL	PEL	PEL	PEL	PEL	PEL	PEL	PEL	PEL	PEL	PEL	PEL	PEL	PEL	PEL	PEL	PEL	PEL	PEL	PEL	PEL	MXL	MXL	MXL	MXL	MXL	MXL	MXL	MXL	MXL	MXL	MXL	ASW		Kor_ARC	Kor_ARC	Cac_AMR	Wic_AMR	Wic_AMR	Col_AMR	Col_AMR	Chu_ARC		6
rs149059882	3	8	2	0	CHR4	12164446	rs149059882	C	T	65	0	0	0	0	PUR	PUR	CLM	PUR	CLM	CLM	CLM	CLM	CLM	CLM	CLM	PEL	PEL	PEL	PEL	PEL	PEL	PEL	PEL	PEL	PEL	PEL	PEL	PEL	PEL	PEL	PEL	PEL	PEL	PEL	PEL	PEL	PEL	PEL	PEL	PEL	PEL	PEL	PEL	PEL	PEL	PEL	PEL	PEL	PEL	PEL	PEL	MXL	MXL	MXL	ASW	MXL	MXL	MXL	MXL	MXL	MXL	MXL	MXL	MXL		Kor_ARC	Kor_ARC	Cac_AMR	Wic_AMR	Col_AMR	Wic_AMR	Cac_AMR	Kor_ARC	Esk_ARC	Chu_ARC	Kor_ARC		5
rs143842325	5	8	0	0	CHR4	13007647	rs143842325	G	A	74	1	0	0	0	PUR	PUR	PUR	CLM	CLM	CLM	PUR	PUR	CLM	CLM	CLM	PUR	CLM	CLM	PUR	CLM	CLM	CLM	CLM	CLM	CLM	PEL	PEL	IBS	PEL	PEL	PEL	PEL	PEL	PEL	PEL	PEL	PEL	PEL	PEL	PEL	PEL	PEL	PEL	PEL	PEL	PEL	PEL	PEL	PEL	PEL	PEL	PEL	PEL	PEL	PEL	PEL	PEL	MXL	MXL	MXL	MXL	MXL	MXL	MXL	MXL	MXL	MXL	MXL	MXL	MXL	MXL	MXL	MXL	ASW		Cac_AMR	Cac_AMR	Cac_AMR	Cac_AMR	Wic_AMR	Wic_AMR	Col_AMR	Col_AMR	Wic_AMR	Cac_AMR		13
rs139038393	3	10	2	0	CHR4	14168161	rs139038393	A	G	70	1	0	0	0	FIN	PUR	PUR	PUR	PUR	PUR	CLM	CLM	CLM	PUR	PUR	CLM	CLM	PUR	CLM	CLM	PUR	CLM	CLM	CLM	CLM	PEL	PEL	PEL	PEL	PEL	PEL	PEL	PEL	PEL	PEL	PEL	PEL	PEL	PEL	PEL	PEL	PEL	PEL	PEL	PEL	PEL	PEL	PEL	PEL	PEL	MXL	MXL	MXL	MXL	MXL	MXL	MXL	MXL	MXL	MXL	MXL	MXL	MXL	MXL	MXL	MXL	MXL	MXL	MXL	MXL	MXL	ASW	ASW		Cac_AMR	Wic_AMR	Col_AMR	Wic_AMR		4
rs141620516	3	10	2	0	CHR4	14171717	rs141620516	A	G	71	1	0	0	0	FIN	PUR	PUR	PUR	PUR	PUR	CLM	CLM	CLM	PUR	PUR	CLM	CLM	PUR	CLM	CLM	PUR	CLM	CLM	CLM	CLM	PEL	PEL	PEL	PEL	PEL	PEL	PEL	PEL	PEL	PEL	PEL	PEL	PEL	PEL	PEL	PEL	PEL	PEL	PEL	PEL	PEL	PEL	PEL	PEL	PEL	MXL	MXL	MXL	MXL	MXL	MXL	MXL	MXL	MXL	MXL	MXL	MXL	MXL	MXL	MXL	MXL	MXL	MXL	MXL	MXL	MXL	MXL	ASW	ASW		Cac_AMR	Wic_AMR	Col_AMR	Wic_AMR		4
rs146559352	4	5	2	0	CHR4	14491858	rs146559352	A	G	68	0	0	0	0	PUR	PUR	PUR	PUR	PUR	PUR	CLM	PUR	PUR	PUR	CLM	CLM	CLM	CLM	CLM	CLM	CLM	PUR	CLM	CLM	CLM	CLM	CLM	PEL	PEL	PEL	PEL	PEL	PEL	PEL	PEL	PEL	PEL	PEL	PEL	PEL	PEL	PEL	PEL	PEL	PEL	PEL	PEL	PEL	PEL	PEL	PEL	PEL	MXL	MXL	MXL	MXL	MXL	MXL	MXL	MXL	MXL	MXL	MXL	MXL	ASW	ASW	ASW		Wic_AMR	Wic_AMR	Wic_AMR	Col_AMR	Col_AMR	Col_AMR		7
rs138203164	3	5	2	0	CHR4	14547770	rs138203164	C	T	68	0	0	0	0	PUR	PUR	PUR	PUR	PUR	PUR	CLM	CLM	CLM	PUR	PUR	PUR	CLM	CLM	CLM	CLM	CLM	CLM	CLM	PUR	CLM	CLM	CLM	CLM	CLM	PEL	PEL	PEL	PEL	PEL	PEL	PEL	PEL	PEL	PEL	PEL	PEL	PEL	PEL	PEL	PEL	PEL	PEL	PEL	PEL	PEL	PEL	PEL	PEL	PEL	MXL	MXL	MXL	MXL	MXL	MXL	MXL	MXL	MXL	MXL	MXL	MXL	ASW	ASW	ASW		Wic_AMR	Wic_AMR	Wic_AMR	Col_AMR	Col_AMR	Col_AMR		7
rs150025877	6	6	0	0	CHR4	15273974	rs150025877	T	C	109	0	1	0	0	PUR	PUR	CLM	CLM	CLM	PUR	PUR	CLM	CLM	CLM	CLM	CLM	CLM	CLM	CLM	CLM	CLM	CLM	CLM	CLM	CLM	CLM	CLM	CLM	CLM	CLM	CLM	CLM	CLM	CLM	CLM	PEL	PEL	PEL	PEL	PEL	PEL	PEL	PEL	PEL	PEL	PEL	PEL	PEL	PEL	PEL	PEL	PEL	PEL	PEL	PEL	PEL	PEL	PEL	PEL	PEL	PEL	PEL	KHV	PEL	PEL	PEL	PEL	PEL	PEL	PEL	PEL	PEL	PEL	PEL	MXL	MXL	MXL	MXL	MXL	MXL	MXL	MXL	MXL	MXL	MXL	MXL	MXL	MXL	MXL	MXL	MXL	MXL	MXL	MXL	MXL	MXL	MXL	MXL	ASW	ASW		Cac_AMR	Cac_AMR	Col_AMR	Col_AMR	Cac_AMR		8
rs145600149	6	7	1	0	CHR4	15348568	rs145600149	G	A	84	0	0	0	0	PUR	PUR	CLM	CLM	CLM	CLM	CLM	CLM	CLM	CLM	CLM	CLM	CLM	CLM	CLM	CLM	CLM	PUR	CLM	CLM	CLM	CLM	CLM	CLM	CLM	PEL	PEL	PEL	PEL	PEL	PEL	PEL	PEL	PEL	PEL	PEL	PEL	PEL	PEL	PEL	PEL	PEL	PEL	PEL	PEL	PEL	PEL	PEL	PEL	PEL	PEL	PEL	PEL	PEL	PEL	PEL	PEL	PEL	PEL	PEL	MXL	MXL	MXL	MXL	MXL	MXL	MXL	MXL	MXL	MXL	MXL	MXL	MXL	MXL	MXL	MXL	ASW		Cac_AMR	Wic_AMR	Col_AMR	Col_AMR	Wic_AMR	Chu_ARC	Kor_ARC	Kor_ARC		7
rs184558095	5	7	2	0	CHR4	15405194	rs184558095	C	A	108	0	0	0	0	PUR	PUR	CLM	CLM	CLM	CLM	CLM	CLM	CLM	CLM	CLM	CLM	CLM	CLM	CLM	CLM	CLM	CLM	CLM	CLM	CLM	CLM	PUR	CLM	CLM	CLM	CLM	CLM	CLM	CLM	CLM	CLM	CLM	PEL	PEL	PEL	PEL	PEL	PEL	PEL	PEL	PEL	PEL	PEL	PEL	PEL	PEL	PEL	PEL	PEL	PEL	PEL	PEL	PEL	PEL	PEL	PEL	PEL	PEL	PEL	PEL	PEL	PEL	PEL	PEL	PEL	PEL	PEL	PEL	PEL	PEL	PEL	PEL	PEL	PEL	MXL	MXL	MXL	MXL	MXL	MXL	MXL	MXL	MXL	MXL	MXL	MXL	MXL	MXL	MXL	MXL	MXL	MXL	MXL	MXL	MXL	ASW		Cac_AMR	Cac_AMR	Wic_AMR	Col_AMR	Col_AMR	Wic_AMR	Chu_ARC	Kor_ARC	Kor_ARC		8
rs141300607	5	7	2	0	CHR4	15455955	rs141300607	C	T	107	1	0	0	0	PUR	PUR	CLM	CLM	CLM	CLM	CLM	CLM	CLM	CLM	CLM	CLM	CLM	CLM	CLM	CLM	CLM	CLM	CLM	CLM	CLM	CLM	PUR	CLM	CLM	CLM	CLM	CLM	CLM	CLM	CLM	CLM	IBS	CLM	PEL	PEL	PEL	PEL	PEL	PEL	PEL	PEL	PEL	PEL	PEL	PEL	PEL	PEL	PEL	PEL	PEL	PEL	PEL	PEL	PEL	PEL	PEL	PEL	PEL	PEL	PEL	PEL	PEL	PEL	PEL	PEL	PEL	PEL	PEL	PEL	PEL	PEL	PEL	PEL	PEL	PEL	MXL	MXL	MXL	MXL	MXL	MXL	MXL	MXL	MXL	MXL	MXL	MXL	MXL	MXL	MXL	MXL	MXL	MXL	MXL	MXL	ASW		Cac_AMR	Cac_AMR	Wic_AMR	Col_AMR	Col_AMR	Wic_AMR	Chu_ARC	Kor_ARC	Kor_ARC		8
rs146899690	4	6	2	0	CHR4	15485735	rs146899690	T	C	105	0	0	0	0	PUR	PUR	CLM	CLM	CLM	CLM	CLM	CLM	CLM	CLM	CLM	CLM	CLM	CLM	CLM	CLM	CLM	CLM	CLM	CLM	CLM	CLM	PUR	CLM	CLM	CLM	CLM	CLM	CLM	CLM	CLM	CLM	CLM	PEL	PEL	PEL	PEL	PEL	PEL	PEL	PEL	PEL	PEL	PEL	PEL	PEL	PEL	PEL	PEL	PEL	PEL	PEL	PEL	PEL	PEL	PEL	PEL	PEL	PEL	PEL	PEL	PEL	PEL	PEL	PEL	PEL	PEL	PEL	PEL	PEL	PEL	PEL	PEL	PEL	PEL	MXL	MXL	MXL	MXL	MXL	MXL	MXL	MXL	MXL	MXL	MXL	MXL	MXL	MXL	MXL	MXL	MXL	MXL	MXL	ASW		Cac_AMR	Cac_AMR	Wic_AMR	Col_AMR	Col_AMR	Wic_AMR	Chu_ARC	Kor_ARC	Kor_ARC		8
rs147198477	3	5	2	0	CHR4	15533336	rs147198477	C	T	88	0	0	0	0	PUR	PUR	CLM	CLM	CLM	CLM	CLM	CLM	CLM	CLM	CLM	CLM	CLM	CLM	CLM	CLM	CLM	CLM	CLM	CLM	CLM	CLM	CLM	CLM	CLM	CLM	CLM	CLM	CLM	CLM	PEL	PEL	PEL	PEL	PEL	PEL	PEL	PEL	PEL	PEL	PEL	PEL	PEL	PEL	PEL	PEL	PEL	PEL	PEL	PEL	PEL	PEL	PEL	PEL	PEL	PEL	PEL	PEL	PEL	PEL	PEL	PEL	PEL	PEL	MXL	MXL	MXL	MXL	MXL	MXL	MXL	MXL	MXL	MXL	MXL	MXL	MXL	MXL	MXL	MXL	ASW		Cac_AMR	Cac_AMR	Wic_AMR	Wic_AMR	Wic_AMR	Col_AMR	Wic_AMR	Cac_AMR	Chu_ARC	Kor_ARC	Kor_ARC		11
rs144507635	3	6	0	0	CHR4	20620065	rs144507635	A	T	64	0	0	0	0	PUR	PUR	CLM	CLM	CLM	PUR	PUR	PUR	PUR	CLM	CLM	CLM	PUR	CLM	CLM	CLM	CLM	PUR	CLM	CLM	CLM	CLM	CLM	CLM	PEL	PEL	PEL	PEL	PEL	PEL	PEL	PEL	PEL	PEL	PEL	PEL	PEL	PEL	PEL	PEL	PEL	PEL	PEL	PEL	PEL	PEL	PEL	PEL	PEL	PEL	PEL	PEL	PEL	MXL	MXL	MXL	MXL	MXL	MXL	ASW	ASW	ASW	ASW		Cac_AMR	Wic_AMR	Col_AMR	Wic_AMR		4
rs141700046	3	6	0	0	CHR4	20628677	rs141700046	A	G	62	0	0	0	0	PUR	PUR	CLM	CLM	CLM	PUR	PUR	PUR	PUR	CLM	CLM	PUR	CLM	CLM	CLM	CLM	PUR	CLM	CLM	CLM	CLM	CLM	CLM	PEL	PEL	PEL	PEL	PEL	PEL	PEL	PEL	PEL	PEL	PEL	PEL	PEL	PEL	PEL	PEL	PEL	PEL	PEL	PEL	PEL	PEL	PEL	PEL	PEL	PEL	PEL	PEL	MXL	MXL	MXL	MXL	MXL	MXL	ASW	ASW	ASW	ASW		Cac_AMR	Wic_AMR	Col_AMR	Wic_AMR		4
rs4696978	8	7	1	0	CHR4	21412471	rs4696978	G	A	62	0	0	0	0	PUR	PUR	PUR	PUR	PUR	PUR	CLM	CLM	CLM	CLM	CLM	PUR	CLM	CLM	CLM	CLM	CLM	CLM	PEL	PEL	PEL	PEL	PEL	PEL	PEL	PEL	PEL	PEL	PEL	PEL	PEL	PEL	PEL	PEL	PEL	PEL	PEL	PEL	PEL	PEL	PEL	PEL	PEL	PEL	PEL	PEL	PEL	PEL	PEL	PEL	PEL	PEL	MXL	MXL	MXL	MXL	MXL	MXL	MXL	ASW		Cac_AMR	Cac_AMR	Cac_AMR	Col_AMR	Wic_AMR		5
rs190619956	4	6	0	0	CHR4	22336727	rs190619956	C	G	62	1	1	0	0	PUR	PUR	PUR	PUR	CLM	PUR	CLM	PUR	CLM	CLM	CLM	CLM	CLM	CLM	CLM	CLM	CLM	PEL	PEL	IBS	PEL	PEL	PEL	PEL	PEL	PEL	PEL	PEL	PEL	PEL	PEL	PEL	PEL	PEL	PEL	PEL	PEL	PEL	PEL	PEL	PEL	PEL	PEL	CHB	MXL	MXL	MXL	MXL	MXL	MXL	MXL	MXL	MXL	MXL	MXL	MXL	MXL	MXL	MXL		Wic_AMR	Col_AMR	Wic_AMR	Cac_AMR		4
rs148641245	8	9	1	0	CHR4	25004038	rs148641245	C	T	76	1	1	0	1	PUR	PUR	PUR	PUR	PUR	PUR	PUR	PUR	CLM	CLM	PUR	PUR	CLM	CLM	CLM	CLM	CLM	CLM	CLM	PUR	CLM	CLM	CLM	CLM	PEL	PEL	PEL	PEL	PEL	PEL	PEL	PEL	PEL	PEL	PEL	PEL	PEL	PEL	PEL	PEL	PEL	PEL	PEL	PEL	PEL	PEL	PEL	PEL	PEL	PEL	PEL	PJL	CHB	MXL	MXL	MXL	MXL	MXL	MXL	MXL	MXL	MXL	MXL	MXL	MXL	MXL	MXL	MXL	MXL	MXL	TSI		Kaz_CAS	Kyr_CAS	Cac_AMR	Col_AMR	Col_AMR	Col_AMR	Cac_AMR	BSh_EUR		5
rs182963759	6	10	2	0	CHR4	34720042	rs182963759	A	G	73	1	0	0	0	PUR	PUR	CLM	CLM	PUR	CLM	CLM	CLM	CLM	CLM	CLM	CLM	PEL	PEL	PEL	PEL	PEL	PEL	PEL	PEL	PEL	PEL	PEL	PEL	PEL	PEL	PEL	PEL	PEL	PEL	PEL	PEL	PEL	PEL	PEL	PEL	PEL	PEL	PEL	PEL	PEL	ASW	MXL	MXL	MXL	MXL	MXL	MXL	MXL	MXL	MXL	MXL	MXL	MXL	MXL	MXL	MXL	MXL	MXL	MXL	MXL	MXL	MXL	MXL	MXL	MXL	MXL	MXL	ASW	TSI		Cac_AMR	Cac_AMR	Col_AMR	Col_AMR	Col_AMR	Wic_AMR	Cac_AMR	Chu_ARC		7
rs151032967	7	8	0	0	CHR4	37559939	rs151032967	G	A	65	0	0	0	0	PUR	CLM	CLM	CLM	CLM	CLM	CLM	CLM	CLM	CLM	CLM	CLM	CLM	CLM	CLM	CLM	CLM	CLM	CLM	PEL	PEL	PEL	PEL	PEL	PEL	PEL	PEL	PEL	PEL	PEL	PEL	PEL	PEL	PEL	PEL	PEL	PEL	PEL	PEL	PEL	PEL	PEL	PEL	PEL	PEL	ASW	MXL	MXL	MXL	MXL	MXL	MXL	MXL	MXL	MXL	MXL	MXL	MXL	MXL	MXL	MXL	MXL	MXL	ASW	ASW		Cac_AMR	Cac_AMR	Col_AMR	Col_AMR	Wic_AMR	Cac_AMR	Esk_ARC	Chu_ARC	BSh_EUR		9
rs146730000	7	8	0	0	CHR4	37570582	rs146730000	G	A	63	0	0	0	0	PUR	PUR	CLM	CLM	CLM	CLM	CLM	CLM	CLM	CLM	CLM	CLM	CLM	CLM	CLM	CLM	CLM	CLM	CLM	PEL	PEL	PEL	PEL	PEL	PEL	PEL	PEL	PEL	PEL	PEL	PEL	PEL	PEL	PEL	PEL	PEL	PEL	PEL	PEL	PEL	PEL	PEL	PEL	PEL	ASW	MXL	MXL	MXL	MXL	MXL	MXL	MXL	MXL	MXL	MXL	MXL	MXL	MXL	MXL	MXL	MXL	ASW	ASW		Cac_AMR	Cac_AMR	Col_AMR	Col_AMR	Wic_AMR	Cac_AMR	Esk_ARC	Chu_ARC	BSh_EUR		9
rs138548992	6	7	0	0	CHR4	37587710	rs138548992	C	A	71	0	1	0	0	CHS	PUR	CLM	CLM	CLM	CLM	CLM	CLM	CLM	CLM	CLM	CLM	CLM	CLM	PUR	CLM	CLM	CLM	CLM	CLM	PEL	PEL	PEL	PEL	PEL	PEL	PEL	PEL	PEL	PEL	PEL	PEL	PEL	PEL	PEL	PEL	PEL	PEL	PEL	PEL	PEL	PEL	PEL	PEL	PEL	PEL	PEL	PEL	PEL	PEL	ASW	MXL	MXL	MXL	MXL	MXL	MXL	MXL	MXL	MXL	MXL	MXL	MXL	MXL	MXL	MXL	MXL	MXL	MXL	ASW	ASW	ASW		Cac_AMR	Cac_AMR	Col_AMR	Col_AMR	Wic_AMR	Cac_AMR	Esk_ARC	Chu_ARC	BSh_EUR		9
rs148650265	4	6	0	0	CHR4	40262410	rs148650265	G	A	78	0	0	0	0	PUR	CLM	CLM	CLM	CLM	CLM	PUR	PUR	CLM	CLM	CLM	CLM	CLM	CLM	CLM	CLM	CLM	CLM	CLM	CLM	PUR	CLM	CLM	CLM	CLM	PEL	PEL	PEL	PEL	PEL	PEL	PEL	PEL	PEL	PEL	PEL	PEL	PEL	PEL	PEL	PEL	PEL	PEL	PEL	PEL	PEL	PEL	PEL	PEL	PEL	PEL	PEL	PEL	MXL	MXL	MXL	MXL	MXL	MXL	MXL	MXL	MXL	MXL	MXL	MXL	MXL	MXL	MXL	MXL	MXL	MXL		Cac_AMR	Cac_AMR	Cac_AMR	Wic_AMR	Col_AMR	Col_AMR	Col_AMR	Cac_AMR		9
rs185302607	4	7	0	0	CHR4	41555787	rs185302607	A	G	76	0	0	0	0	PUR	PUR	PUR	PUR	PUR	CLM	CLM	CLM	CLM	PUR	CLM	PUR	CLM	CLM	CLM	PUR	CLM	CLM	PEL	PEL	PEL	PEL	PEL	PEL	PEL	PEL	PEL	PEL	PEL	PEL	PEL	PEL	PEL	PEL	PEL	PEL	PEL	PEL	PEL	PEL	PEL	PEL	PEL	PEL	PEL	PEL	PEL	PEL	PEL	PEL	PEL	PEL	PEL	PEL	PEL	MXL	MXL	MXL	MXL	MXL	MXL	MXL	MXL	MXL	MXL	MXL	MXL	MXL	MXL	MXL	ASW		Cac_AMR	Cac_AMR	Wic_AMR	Wic_AMR	Col_AMR	Col_AMR	Cac_AMR		8
rs180696807	5	12	0	0	CHR4	47513492	rs180696807	A	G	63	0	0	0	1	PUR	CLM	CLM	CLM	CLM	CLM	CLM	CLM	CLM	CLM	CLM	CLM	CLM	PUR	CLM	CLM	CLM	CLM	PEL	PEL	PEL	PEL	PEL	PEL	PEL	PEL	PEL	PEL	PEL	PEL	PEL	PEL	PEL	PEL	PEL	PEL	PEL	PEL	PEL	PEL	PEL	PEL	PEL	PEL	PJL	MXL	MXL	MXL	MXL	MXL	MXL	MXL	MXL	MXL	MXL	MXL	MXL	MXL	MXL	MXL		Ket_SIB	Cac_AMR	Cac_AMR	Cac_AMR	Wic_AMR	Wic_AMR	Wic_AMR	Col_AMR		9
rs186301807	4	4	2	0	CHR4	54479568	rs186301807	A	G	67	0	0	0	0	PUR	PUR	CLM	CLM	PUR	PUR	PUR	PUR	CLM	CLM	CLM	CLM	PUR	CLM	CLM	CLM	PEL	PEL	PEL	PEL	PEL	PEL	PEL	PEL	PEL	PEL	PEL	PEL	PEL	PEL	PEL	PEL	PEL	PEL	PEL	PEL	PEL	PEL	PEL	PEL	PEL	PEL	PEL	PEL	PEL	PEL	PEL	PEL	PEL	PEL	PEL	PEL	PEL	PEL	PEL	PEL	PEL	PEL	MXL	MXL	MXL	MXL	MXL	MXL		Cac_AMR	Cac_AMR	Wic_AMR	Wic_AMR	Wic_AMR	Kor_ARC	Esk_ARC	Kor_ARC	Chu_ARC	Chu_ARC	Kor_ARC	Kor_ARC	Kor_ARC		5
rs192566867	4	5	0	0	CHR4	55143187	rs192566867	A	T	64	0	0	0	0	PUR	CLM	PUR	CLM	CLM	CLM	CLM	CLM	CLM	PEL	PEL	PEL	PEL	PEL	PEL	PEL	PEL	PEL	PEL	PEL	PEL	PEL	PEL	PEL	PEL	PEL	PEL	PEL	PEL	PEL	PEL	PEL	PEL	PEL	PEL	PEL	PEL	PEL	PEL	PEL	MXL	MXL	MXL	MXL	MXL	MXL	MXL	MXL	MXL	MXL	MXL	MXL	MXL	MXL	MXL	MXL	MXL		Cac_AMR	Wic_AMR	Col_AMR	Col_AMR	Esk_ARC		4
rs4524449	4	7	0	0	CHR4	55621209	rs4524449	A	G	87	0	0	0	0	PUR	PUR	PUR	PUR	PUR	PUR	PUR	PUR	PUR	CLM	CLM	CLM	PUR	PUR	PUR	PUR	PUR	CLM	PUR	PUR	CLM	CLM	CLM	PUR	PUR	CLM	CLM	CLM	PEL	PEL	PEL	PEL	PEL	PEL	PEL	PEL	PEL	PEL	PEL	PEL	PEL	PEL	PEL	PEL	PEL	PEL	PEL	PEL	PEL	PEL	PEL	PEL	PEL	PEL	PEL	PEL	PEL	PEL	ASW	MXL	MXL	MXL	MXL	MXL	MXL	MXL	MXL	MXL	MXL	MXL	MXL	MXL	MXL	MXL	MXL	MXL	MXL	MXL	ASW		Kor_ARC	Col_AMR	Col_AMR	Col_AMR	Wic_AMR	Kor_ARC	Kor_ARC		4
rs149008269	3	7	1	0	CHR4	55642952	rs149008269	A	T	66	0	0	0	0	PUR	PUR	CLM	CLM	CLM	CLM	CLM	CLM	CLM	PUR	CLM	CLM	CLM	CLM	PEL	PEL	PEL	PEL	PEL	PEL	PEL	PEL	PEL	PEL	PEL	PEL	PEL	PEL	PEL	PEL	PEL	PEL	PEL	PEL	PEL	PEL	PEL	PEL	PEL	PEL	PEL	PEL	PEL	PEL	PEL	PEL	PEL	PEL	PEL	PEL	PEL	MXL	MXL	MXL	MXL	MXL	MXL	MXL	MXL		Cac_AMR	Cac_AMR	Cac_AMR	Wic_AMR	Wic_AMR	Col_AMR	Col_AMR	Cac_AMR	Esk_ARC		8
rs181180612	6	8	0	0	CHR4	55696171	rs181180612	G	A	64	0	0	0	1	PUR	PUR	PUR	CLM	CLM	PUR	CLM	CLM	CLM	CLM	CLM	CLM	PUR	CLM	CLM	CLM	CLM	PEL	PEL	PEL	PEL	PEL	PEL	PEL	PEL	PEL	PEL	PEL	PEL	PEL	PEL	PEL	PEL	PEL	PEL	PEL	PEL	PEL	PEL	PEL	PEL	PEL	PEL	PEL	PEL	PEL	PEL	MXL	MXL	MXL	MXL	MXL	MXL	MXL	MXL	MXL	MXL	ASW	GIH		Chu_ARC	Chu_ARC	Cac_AMR	Wic_AMR	Col_AMR	Col_AMR	Col_AMR	Esk_ARC	Chu_ARC		5
rs4864969	6	3	6	0	CHR4	56108553	rs4864969	G	C	74	0	0	0	0	PUR	PUR	PUR	PUR	CLM	CLM	PUR	PUR	PUR	PUR	PUR	CLM	CLM	CLM	CLM	CLM	CLM	CLM	PEL	PEL	PEL	PEL	PEL	PEL	PEL	PEL	PEL	PEL	PEL	PEL	PEL	PEL	PEL	PEL	PEL	PEL	PEL	PEL	PEL	PEL	PEL	PEL	PEL	PEL	PEL	PEL	PEL	PEL	PEL	PEL	PEL	ASW	MXL	MXL	MXL	MXL	MXL	MXL	MXL	MXL	MXL	MXL	MXL	MXL	MXL	MXL	MXL	MXL	MXL	MXL	MXL	ASW		Chu_ARC	Chu_ARC	Cac_AMR	Cac_AMR	Wic_AMR	Wic_AMR	Col_AMR	Wic_AMR	Cac_AMR	Kor_ARC	Esk_ARC	Chu_ARC	Chu_ARC	Kor_ARC		9
rs146350247	7	3	6	0	CHR4	56131125	rs146350247	G	A	74	0	0	0	0	PUR	PUR	PUR	PUR	CLM	CLM	PUR	PUR	PUR	PUR	PUR	CLM	CLM	CLM	CLM	CLM	CLM	CLM	PEL	PEL	PEL	PEL	PEL	PEL	PEL	PEL	PEL	PEL	PEL	PEL	PEL	PEL	PEL	PEL	PEL	PEL	PEL	PEL	PEL	PEL	PEL	PEL	PEL	PEL	PEL	PEL	PEL	PEL	PEL	PEL	ASW	MXL	MXL	MXL	MXL	MXL	MXL	MXL	MXL	MXL	MXL	MXL	MXL	MXL	MXL	MXL	MXL	MXL	MXL	MXL	ASW		Chu_ARC	Chu_ARC	Cac_AMR	Cac_AMR	Wic_AMR	Wic_AMR	Col_AMR	Wic_AMR	Cac_AMR	Kor_ARC	Esk_ARC	Esk_ARC	Chu_ARC	Chu_ARC	Kor_ARC		9
rs4864979	7	3	2	0	CHR4	56189002	rs4864979	C	T	67	0	0	0	0	PUR	PUR	PUR	PUR	PUR	CLM	CLM	PUR	PUR	PUR	PUR	PUR	CLM	CLM	CLM	CLM	CLM	CLM	PEL	PEL	PEL	PEL	PEL	PEL	PEL	PEL	PEL	PEL	PEL	PEL	PEL	PEL	PEL	PEL	PEL	PEL	PEL	PEL	PEL	PEL	PEL	PEL	PEL	PEL	PEL	PEL	PEL	PEL	ASW	MXL	MXL	MXL	MXL	MXL	MXL	MXL	MXL	MXL	MXL	MXL	MXL	MXL	MXL	MXL	MXL	ASW		Chu_ARC	Chu_ARC	Cac_AMR	Cac_AMR	Wic_AMR	Wic_AMR	Col_AMR	Wic_AMR	Cac_AMR	Kor_ARC	Esk_ARC	Esk_ARC	Chu_ARC	Chu_ARC	Kor_ARC		9
rs182817997	7	3	2	0	CHR4	56210425	rs182817997	G	C	66	0	0	0	0	PUR	PUR	PUR	PUR	PUR	CLM	CLM	PUR	PUR	PUR	PUR	PUR	CLM	CLM	CLM	CLM	CLM	CLM	PEL	PEL	PEL	PEL	PEL	PEL	PEL	PEL	PEL	PEL	PEL	PEL	PEL	PEL	PEL	PEL	PEL	PEL	PEL	PEL	PEL	PEL	PEL	PEL	PEL	PEL	PEL	PEL	PEL	PEL	PEL	ASW	MXL	MXL	MXL	MXL	MXL	MXL	MXL	MXL	MXL	MXL	MXL	MXL	MXL	MXL	ASW		Chu_ARC	Chu_ARC	Cac_AMR	Cac_AMR	Wic_AMR	Wic_AMR	Wic_AMR	Cac_AMR	Kor_ARC	Esk_ARC	Esk_ARC	Chu_ARC	Chu_ARC	Kor_ARC		8
rs138986942	5	12	0	0	CHR4	57344588	rs138986942	A	G	82	0	0	0	0	PUR	PUR	PUR	PUR	PUR	CLM	PUR	CLM	CLM	CLM	CLM	CLM	CLM	CLM	CLM	CLM	CLM	CLM	CLM	PEL	PEL	PEL	PEL	PEL	PEL	PEL	PEL	PEL	PEL	PEL	PEL	PEL	PEL	PEL	PEL	PEL	PEL	PEL	PEL	PEL	PEL	PEL	PEL	PEL	PEL	PEL	PEL	PEL	PEL	PEL	PEL	PEL	PEL	MXL	MXL	MXL	MXL	MXL	MXL	MXL	MXL	MXL	MXL	MXL	MXL	MXL	MXL	MXL	MXL	MXL	MXL	MXL	MXL	MXL	MXL	ASW		Cac_AMR	Col_AMR	Col_AMR	Col_AMR	Bur_SIB		4
rs138122321	4	11	0	0	CHR4	57397517	rs138122321	C	G	83	0	0	0	0	PUR	PUR	PUR	PUR	PUR	CLM	PUR	CLM	CLM	CLM	CLM	CLM	CLM	CLM	CLM	CLM	CLM	CLM	CLM	PEL	PEL	PEL	PEL	PEL	PEL	PEL	PEL	PEL	PEL	PEL	PEL	PEL	PEL	PEL	PEL	PEL	PEL	PEL	PEL	PEL	PEL	PEL	PEL	PEL	PEL	PEL	PEL	PEL	PEL	PEL	PEL	PEL	PEL	MXL	MXL	MXL	MXL	MXL	MXL	MXL	MXL	MXL	MXL	MXL	MXL	MXL	MXL	MXL	MXL	MXL	MXL	MXL	MXL	MXL	MXL	ASW		Cac_AMR	Col_AMR	Col_AMR	Col_AMR		4
rs190647294	4	11	0	0	CHR4	57409398	rs190647294	C	T	82	0	0	0	0	PUR	PUR	PUR	PUR	PUR	CLM	PUR	CLM	CLM	CLM	CLM	CLM	CLM	CLM	CLM	CLM	CLM	CLM	CLM	PEL	PEL	PEL	PEL	PEL	PEL	PEL	PEL	PEL	PEL	PEL	PEL	PEL	PEL	PEL	PEL	PEL	PEL	PEL	PEL	PEL	PEL	PEL	PEL	PEL	PEL	PEL	PEL	PEL	PEL	PEL	PEL	PEL	PEL	MXL	MXL	MXL	MXL	MXL	MXL	MXL	MXL	MXL	MXL	MXL	MXL	MXL	MXL	MXL	MXL	MXL	MXL	MXL	MXL	MXL	MXL	ASW		Man_SIB	Cac_AMR	Col_AMR	Col_AMR	Col_AMR	Bur_SIB		4
rs149054230	4	11	0	0	CHR4	57411575	rs149054230	C	G	82	0	0	0	0	PUR	PUR	PUR	PUR	PUR	CLM	PUR	CLM	CLM	CLM	CLM	CLM	CLM	CLM	CLM	CLM	CLM	CLM	CLM	PEL	PEL	PEL	PEL	PEL	PEL	PEL	PEL	PEL	PEL	PEL	PEL	PEL	PEL	PEL	PEL	PEL	PEL	PEL	PEL	PEL	PEL	PEL	PEL	PEL	PEL	PEL	PEL	PEL	PEL	PEL	PEL	PEL	PEL	MXL	MXL	MXL	MXL	MXL	MXL	MXL	MXL	MXL	MXL	MXL	MXL	MXL	MXL	MXL	MXL	MXL	MXL	MXL	MXL	MXL	MXL	ASW		Cac_AMR	Col_AMR	Col_AMR	Col_AMR	Bur_SIB		4
rs145876442	6	3	0	0	CHR4	57643615	rs145876442	G	T	91	0	0	0	0	PUR	PUR	PUR	PUR	PUR	PUR	PUR	PUR	PUR	PUR	CLM	CLM	CLM	PUR	PUR	PUR	PUR	CLM	CLM	CLM	CLM	CLM	CLM	CLM	CLM	CLM	CLM	CLM	CLM	CLM	CLM	PEL	PEL	PEL	PEL	PEL	PEL	PEL	PEL	PEL	PEL	PEL	PEL	PEL	PEL	PEL	PEL	PEL	PEL	PEL	PEL	PEL	PEL	PEL	PEL	PEL	PEL	PEL	PEL	PEL	PEL	PEL	PEL	PEL	PEL	PEL	PEL	PEL	MXL	MXL	MXL	MXL	MXL	MXL	MXL	MXL	MXL	MXL	MXL	MXL	MXL	MXL		Cac_AMR	Cac_AMR	Cac_AMR	Wic_AMR	Wic_AMR	Col_AMR	Col_AMR	Cac_AMR		11
rs12501963	3	8	3	0	CHR4	58780951	rs12501963	C	T	83	0	0	0	1	PUR	PUR	PUR	CLM	PUR	PUR	CLM	PUR	PUR	CLM	CLM	PUR	PUR	PUR	CLM	CLM	CLM	CLM	CLM	PEL	PEL	PJL	PEL	PEL	PEL	PEL	PEL	PEL	PEL	PEL	PEL	PEL	PEL	PEL	PEL	PEL	PEL	PEL	PEL	PEL	PEL	PEL	PEL	PEL	PEL	PEL	PEL	PEL	PEL	PEL	PEL	PEL	PEL	PEL	PEL	PEL	PEL	MXL	MXL	MXL	MXL	MXL	MXL	MXL	MXL	MXL	MXL	MXL	MXL	MXL	MXL	MXL	MXL	MXL	MXL	MXL	MXL	MXL	ASW		Kor_ARC	Cac_AMR	Cac_AMR	Cac_AMR	Wic_AMR	Wic_AMR	Col_AMR	Col_AMR	Wic_AMR	Esk_ARC	Esk_ARC	Chu_ARC	Sak_SIB		8
rs141953501	5	12	0	0	CHR4	59047534	rs141953501	C	T	116	0	0	0	0	PUR	PUR	PUR	PUR	PUR	PUR	PUR	PUR	CLM	CLM	CLM	CLM	CLM	PUR	PUR	PUR	PUR	PUR	PUR	CLM	CLM	CLM	CLM	CLM	PUR	CLM	CLM	CLM	CLM	CLM	PEL	PEL	PEL	PEL	PEL	PEL	PEL	PEL	PEL	PEL	PEL	PEL	PEL	PEL	PEL	PEL	PEL	PEL	PEL	PEL	PEL	PEL	PEL	PEL	PEL	PEL	PEL	PEL	PEL	PEL	PEL	PEL	PEL	PEL	PEL	PEL	PEL	PEL	PEL	PEL	PEL	PEL	PEL	PEL	PEL	PEL	MXL	MXL	MXL	MXL	MXL	MXL	MXL	MXL	MXL	MXL	MXL	MXL	MXL	MXL	MXL	MXL	MXL	MXL	MXL	MXL	MXL	MXL	MXL	MXL	MXL	MXL	MXL		Kor_ARC	Cac_AMR	Cac_AMR	Cac_AMR	Wic_AMR	Wic_AMR	Col_AMR	Wic_AMR	Cac_AMR	Esk_ARC	Kor_ARC		11
rs12511051	6	12	0	0	CHR4	59100735	rs12511051	C	T	118	0	0	0	0	PUR	PUR	PUR	PUR	PUR	PUR	PUR	PUR	PUR	CLM	CLM	CLM	CLM	PUR	PUR	PUR	PUR	PUR	PUR	PUR	PUR	CLM	CLM	CLM	CLM	CLM	PUR	PUR	CLM	CLM	CLM	CLM	CLM	PEL	PEL	PEL	PEL	PEL	PEL	PEL	PEL	PEL	PEL	PEL	PEL	PEL	PEL	PEL	PEL	PEL	PEL	PEL	PEL	PEL	PEL	PEL	PEL	PEL	PEL	PEL	PEL	PEL	PEL	PEL	PEL	PEL	PEL	PEL	PEL	PEL	PEL	PEL	PEL	PEL	PEL	PEL	PEL	MXL	MXL	MXL	MXL	MXL	MXL	MXL	MXL	MXL	MXL	MXL	MXL	MXL	MXL	MXL	MXL	MXL	MXL	MXL	MXL	MXL	MXL	MXL	MXL	MXL	MXL	MXL		Kor_ARC	Cac_AMR	Cac_AMR	Cac_AMR	Wic_AMR	Wic_AMR	Col_AMR	Wic_AMR	Cac_AMR	Esk_ARC	Kor_ARC		11
rs149885485	5	5	0	0	CHR4	59350719	rs149885485	G	A	73	0	0	0	0	PUR	PUR	PUR	PUR	CLM	CLM	PUR	PUR	PUR	PUR	PUR	CLM	CLM	CLM	CLM	CLM	PUR	PUR	CLM	CLM	CLM	PEL	PEL	PEL	PEL	PEL	PEL	PEL	PEL	PEL	PEL	PEL	PEL	PEL	PEL	PEL	PEL	PEL	PEL	PEL	PEL	PEL	PEL	PEL	PEL	PEL	MXL	MXL	MXL	MXL	MXL	MXL	MXL	MXL	MXL	MXL	MXL	MXL	MXL	MXL	MXL	MXL	MXL	MXL	MXL	MXL		Cac_AMR	Cac_AMR	Wic_AMR	Col_AMR	Cac_AMR	Esk_ARC		6
rs192258212	5	6	1	0	CHR4	59431557	rs192258212	T	G	83	0	0	0	0	PUR	PUR	PUR	PUR	PUR	PUR	PUR	PUR	CLM	CLM	PUR	PUR	PUR	PUR	PUR	CLM	CLM	PUR	CLM	CLM	CLM	PEL	PEL	PEL	PEL	PEL	PEL	PEL	PEL	PEL	PEL	PEL	PEL	PEL	PEL	PEL	PEL	PEL	PEL	PEL	PEL	PEL	PEL	PEL	PEL	PEL	PEL	PEL	PEL	PEL	PEL	PEL	MXL	MXL	MXL	MXL	MXL	MXL	MXL	MXL	MXL	MXL	MXL	MXL	MXL	MXL	MXL	MXL	MXL	MXL	MXL	MXL	MXL	MXL	MXL		Cac_AMR	Col_AMR	Col_AMR	Cac_AMR	Esk_ARC	Esk_ARC	Chu_ARC	Kor_ARC		6
rs143968594	5	6	1	0	CHR4	59499795	rs143968594	A	C	81	0	0	0	0	PUR	PUR	PUR	PUR	PUR	PUR	PUR	PUR	CLM	CLM	PUR	PUR	PUR	PUR	PUR	CLM	CLM	PUR	CLM	CLM	CLM	PEL	PEL	PEL	PEL	PEL	PEL	PEL	PEL	PEL	PEL	PEL	PEL	PEL	PEL	PEL	PEL	PEL	PEL	PEL	PEL	PEL	PEL	PEL	PEL	PEL	PEL	PEL	PEL	PEL	PEL	MXL	MXL	MXL	MXL	MXL	MXL	MXL	MXL	MXL	MXL	MXL	MXL	MXL	MXL	MXL	MXL	MXL	MXL	MXL	MXL	MXL	MXL	MXL		Cac_AMR	Col_AMR	Col_AMR	Cac_AMR	Esk_ARC	Esk_ARC	Chu_ARC	Kor_ARC	Kor_ARC		6
rs142451750	5	7	1	0	CHR4	59609214	rs142451750	A	T	84	1	0	0	0	PUR	PUR	PUR	PUR	PUR	PUR	PUR	PUR	CLM	CLM	PUR	PUR	PUR	CLM	CLM	CLM	PEL	PEL	PEL	PEL	PEL	PEL	PEL	PEL	PEL	PEL	PEL	PEL	PEL	PEL	PEL	PEL	PEL	PEL	PEL	PEL	PEL	PEL	PEL	PEL	PEL	PEL	PEL	PEL	IBS	PEL	PEL	PEL	PEL	PEL	PEL	PEL	MXL	MXL	MXL	MXL	MXL	MXL	MXL	MXL	MXL	MXL	MXL	MXL	MXL	MXL	MXL	MXL	MXL	MXL	MXL	MXL	MXL	MXL	MXL	MXL	MXL		Cac_AMR	Cac_AMR	Col_AMR	Col_AMR	Cac_AMR	Esk_ARC	Chu_ARC	Kor_ARC		5
rs12504832	5	7	5	0	CHR4	59717081	rs140238136	G	T	89	0	0	0	0	PUR	PUR	PUR	PUR	PUR	PUR	PUR	CLM	PUR	PUR	CLM	CLM	CLM	CLM	PUR	CLM	CLM	CLM	PEL	PEL	PEL	PEL	PEL	PEL	PEL	PEL	PEL	PEL	PEL	PEL	PEL	PEL	PEL	PEL	PEL	PEL	PEL	PEL	PEL	PEL	PEL	PEL	PEL	PEL	PEL	PEL	PEL	PEL	PEL	PEL	PEL	PEL	PEL	PEL	PEL	ASW	MXL	MXL	MXL	MXL	MXL	MXL	MXL	MXL	MXL	MXL	MXL	MXL	MXL	MXL	MXL	MXL	MXL	MXL	MXL	MXL	MXL	MXL	MXL	MXL	MXL	MXL	ASW		Tab_CAU	Kum_CAU	Cac_AMR	Cac_AMR	Col_AMR	Col_AMR	Cac_AMR	Esk_ARC	Chu_ARC	Chu_ARC	Kor_ARC	Kor_ARC		7
rs140541950	3	8	5	0	CHR4	59974005	rs140541950	T	C	84	1	1	0	0	PUR	PUR	PUR	PUR	CLM	PUR	CLM	CLM	CLM	PUR	CLM	CLM	CLM	CLM	CLM	PEL	PEL	PEL	PEL	PEL	PEL	PEL	PEL	PEL	PEL	PEL	PEL	PEL	PEL	PEL	PEL	PEL	PEL	PEL	PEL	PEL	PEL	PEL	PEL	PEL	PEL	PEL	PEL	PEL	PEL	IBS	PEL	PEL	PEL	PEL	PEL	PEL	PEL	JPT	ASW	MXL	MXL	MXL	MXL	MXL	MXL	MXL	MXL	MXL	MXL	MXL	MXL	MXL	MXL	MXL	MXL	MXL	MXL	MXL	MXL	MXL	MXL	MXL	MXL	ASW		Chu_ARC	Tab_CAU	Cac_AMR	Col_AMR	Col_AMR	Col_AMR	Col_AMR	Cac_AMR	Esk_ARC	Esk_ARC	Chu_ARC	Chu_ARC	Kor_ARC	Kor_ARC		10
rs149403429	3	7	2	0	CHR4	60078702	rs149403429	G	A	82	0	0	0	0	PUR	PUR	PUR	CLM	PUR	CLM	CLM	CLM	PUR	CLM	CLM	CLM	CLM	CLM	PEL	PEL	PEL	PEL	PEL	PEL	PEL	PEL	PEL	PEL	PEL	PEL	PEL	PEL	PEL	PEL	PEL	PEL	PEL	PEL	PEL	PEL	PEL	PEL	PEL	PEL	PEL	PEL	PEL	PEL	PEL	PEL	PEL	PEL	PEL	PEL	PEL	ASW	MXL	MXL	MXL	MXL	MXL	MXL	MXL	MXL	MXL	MXL	MXL	MXL	MXL	MXL	MXL	MXL	MXL	MXL	MXL	MXL	MXL	MXL	ASW		Cac_AMR	Col_AMR	Col_AMR	Col_AMR	Col_AMR	Cac_AMR	Esk_ARC	Chu_ARC	Kor_ARC	Kor_ARC		10
rs148623326	3	7	3	0	CHR4	60090190	rs148623326	T	C	81	0	0	0	0	PUR	PUR	PUR	CLM	PUR	CLM	CLM	CLM	PUR	CLM	CLM	CLM	CLM	CLM	PEL	PEL	PEL	PEL	PEL	PEL	PEL	PEL	PEL	PEL	PEL	PEL	PEL	PEL	PEL	PEL	PEL	PEL	PEL	PEL	PEL	PEL	PEL	PEL	PEL	PEL	PEL	PEL	PEL	PEL	PEL	PEL	PEL	PEL	PEL	PEL	ASW	MXL	MXL	MXL	MXL	MXL	MXL	MXL	MXL	MXL	MXL	MXL	MXL	MXL	MXL	MXL	MXL	MXL	MXL	MXL	MXL	MXL	MXL	MXL	ASW		Chu_ARC	Cac_AMR	Col_AMR	Col_AMR	Col_AMR	Col_AMR	Cac_AMR	Esk_ARC	Esk_ARC	Chu_ARC	Kor_ARC		10
rs150492818	3	4	3	0	CHR4	60681045	rs150492818	T	C	88	0	0	0	0	PUR	PUR	PUR	PUR	PUR	PUR	PUR	CLM	CLM	PUR	PUR	CLM	CLM	CLM	PUR	PUR	CLM	CLM	CLM	PUR	CLM	CLM	CLM	CLM	CLM	CLM	CLM	CLM	PEL	PEL	PEL	PEL	PEL	PEL	PEL	PEL	PEL	PEL	PEL	PEL	PEL	PEL	PEL	PEL	PEL	PEL	PEL	PEL	PEL	PEL	PEL	PEL	PEL	PEL	PEL	PEL	PEL	PEL	PEL	PEL	PEL	PEL	PEL	MXL	MXL	MXL	MXL	MXL	MXL	MXL	MXL	MXL	MXL	MXL	MXL	MXL	MXL	MXL	MXL	MXL	MXL		Cac_AMR	Cac_AMR	Cac_AMR	Col_AMR	Col_AMR	Col_AMR	Esk_ARC	Esk_ARC	Chu_ARC	Kor_ARC		7
rs146760707	6	8	0	0	CHR4	62980216	rs146760707	C	T	64	0	0	0	0	PUR	CLM	CLM	CLM	PUR	PUR	CLM	CLM	CLM	CLM	CLM	CLM	CLM	CLM	CLM	CLM	CLM	CLM	PUR	CLM	CLM	CLM	CLM	CLM	PEL	PEL	PEL	PEL	PEL	PEL	PEL	PEL	PEL	PEL	PEL	PEL	PEL	PEL	PEL	PEL	MXL	MXL	MXL	MXL	MXL	MXL	MXL	MXL	MXL	MXL	MXL	MXL	MXL	MXL	MXL	MXL	MXL	MXL	MXL		Cac_AMR	Cac_AMR	Wic_AMR	Wic_AMR	Wic_AMR	Col_AMR		6
rs4860483	5	8	1	0	CHR4	63678443	rs4860483	C	A	96	0	0	0	0	PUR	PUR	PUR	CLM	CLM	CLM	CLM	CLM	PUR	CLM	CLM	CLM	CLM	CLM	CLM	CLM	CLM	CLM	PUR	CLM	CLM	CLM	CLM	CLM	CLM	CLM	CLM	CLM	PEL	PEL	PEL	PEL	PEL	PEL	PEL	PEL	PEL	PEL	PEL	PEL	PEL	PEL	PEL	PEL	PEL	PEL	PEL	PEL	PEL	PEL	PEL	PEL	PEL	PEL	PEL	PEL	MXL	MXL	MXL	MXL	MXL	MXL	MXL	MXL	MXL	MXL	MXL	MXL	MXL	MXL	MXL	MXL	MXL	MXL	MXL	MXL	MXL	MXL	MXL	MXL	MXL	ASW		Cac_AMR	Cac_AMR	Cac_AMR	Wic_AMR	Wic_AMR	Wic_AMR	Col_AMR	Col_AMR	Col_AMR	Col_AMR	Wic_AMR	Cac_AMR		18
rs142023761	7	8	1	1	CHR4	63762749	rs142023761	C	T	111	0	0	0	0	PUR	PUR	PUR	CLM	CLM	CLM	CLM	PUR	PUR	PUR	PUR	CLM	CLM	CLM	CLM	CLM	CLM	CLM	CLM	CLM	PUR	CLM	CLM	CLM	CLM	CLM	CLM	CLM	CLM	PEL	PEL	PEL	PEL	PEL	PEL	PEL	PEL	PEL	PEL	PEL	PEL	PEL	PEL	PEL	PEL	PEL	PEL	PEL	PEL	PEL	PEL	PEL	PEL	PEL	PEL	PEL	PEL	PEL	PEL	PEL	PEL	PEL	PEL	PEL	MXL	MXL	MXL	MXL	MXL	MXL	MXL	MXL	MXL	MXL	MXL	MXL	MXL	MXL	MXL	MXL	MXL	MXL	MXL	MXL	MXL	MXL	MXL	MXL	MXL	MXL	MXL	MXL	MXL	MXL	ASW		Cac_AMR	Cac_AMR	Cac_AMR	Cac_AMR	Wic_AMR	Wic_AMR	Wic_AMR	Col_AMR	Col_AMR	Col_AMR	Col_AMR	Cac_AMR	Esk_ARC	Esk_ARC		18
rs1586614	5	8	3	0	CHR4	64085630	rs1586614	A	T	94	0	0	0	1	PUR	PUR	PUR	PUR	PUR	CLM	CLM	CLM	CLM	PUR	PUR	PUR	PUR	CLM	CLM	CLM	CLM	CLM	CLM	CLM	PUR	CLM	CLM	CLM	CLM	PEL	PEL	PEL	PEL	PEL	PEL	PEL	PEL	PEL	PEL	PEL	PEL	PEL	PEL	PEL	PEL	PEL	PEL	PEL	PEL	PEL	PEL	PEL	PEL	PEL	PEL	PEL	PEL	PEL	PEL	PEL	PEL	PEL	PEL	PEL	PEL	PEL	PEL	PEL	STU	MXL	MXL	MXL	MXL	MXL	MXL	MXL	MXL	MXL	MXL	MXL	MXL	MXL	MXL	MXL	MXL	MXL	MXL	MXL	MXL	MXL	MXL	MXL	MXL	ASW		Cac_AMR	Cac_AMR	Cac_AMR	Wic_AMR	Wic_AMR	Wic_AMR	Col_AMR	Col_AMR	Col_AMR	Col_AMR	Wic_AMR	Cac_AMR	Kor_ARC	Esk_ARC	Chu_ARC	Kor_ARC	Kor_ARC		17
rs141519941	5	9	0	0	CHR4	64119824	rs141519941	C	G	89	1	0	0	1	PUR	PUR	PUR	PUR	PUR	CLM	CLM	CLM	CLM	CLM	PUR	PUR	PUR	PUR	CLM	CLM	CLM	CLM	CLM	CLM	PUR	CLM	CLM	CLM	CLM	PEL	PEL	PEL	PEL	PEL	PEL	PEL	PEL	PEL	PEL	PEL	PEL	PEL	PEL	PEL	PEL	PEL	PEL	PEL	PEL	PEL	PEL	PEL	PEL	PEL	PEL	PEL	PEL	PEL	PEL	PEL	PEL	PEL	PEL	PEL	PEL	PEL	STU	CEU	MXL	MXL	MXL	MXL	MXL	MXL	MXL	MXL	MXL	MXL	MXL	MXL	MXL	MXL	MXL	MXL	MXL	MXL	MXL	MXL	MXL	MXL	ASW		Chu_ARC	Cac_AMR	Cac_AMR	Cac_AMR	Wic_AMR	Wic_AMR	Wic_AMR	Col_AMR	Col_AMR	Col_AMR	Col_AMR	Wic_AMR	Cac_AMR	Kor_ARC	Kor_ARC	Kor_ARC		16
rs142444313	3	7	1	0	CHR4	64219493	rs142444313	A	T	92	1	0	0	0	PUR	PUR	PUR	CLM	CLM	CLM	CLM	PUR	CLM	CLM	CLM	CLM	CLM	CLM	CLM	CLM	CLM	CLM	CLM	CLM	PEL	PEL	PEL	PEL	PEL	PEL	PEL	PEL	PEL	PEL	PEL	PEL	PEL	PEL	PEL	PEL	PEL	PEL	PEL	PEL	PEL	PEL	PEL	PEL	PEL	PEL	PEL	PEL	PEL	PEL	PEL	PEL	PEL	PEL	PEL	CEU	MXL	MXL	MXL	MXL	MXL	MXL	MXL	MXL	MXL	MXL	MXL	MXL	MXL	MXL	MXL	MXL	MXL	MXL	MXL	MXL	MXL	MXL	MXL	MXL	ASW		Chu_ARC	Cac_AMR	Cac_AMR	Wic_AMR	Wic_AMR	Wic_AMR	Col_AMR	Col_AMR	Col_AMR	Col_AMR	Wic_AMR	Cac_AMR		15
rs182443514	5	2	2	0	CHR4	65702612	rs182443514	G	A	67	0	0	0	1	PUR	PUR	PUR	CLM	PUR	CLM	CLM	CLM	CLM	CLM	CLM	CLM	CLM	CLM	PUR	CLM	CLM	PEL	PEL	PEL	PEL	PEL	PEL	PEL	PEL	PEL	PEL	PEL	PEL	PEL	PEL	PEL	PEL	PEL	PEL	PEL	PEL	PEL	PEL	PEL	PEL	PEL	STU	MXL	MXL	MXL	MXL	MXL	MXL	MXL	MXL	MXL	MXL	MXL	MXL	MXL	MXL	MXL	MXL	MXL	MXL	MXL	MXL	MXL	MXL		Cac_AMR	Col_AMR	Col_AMR	Col_AMR	Cac_AMR	Esk_ARC	Man_SIB	Ket_SIB		5
rs144633526	6	7	0	0	CHR4	67345093	rs144633526	G	T	75	0	0	0	1	PUR	PUR	PUR	PUR	PUR	CLM	CLM	PUR	PUR	PUR	CLM	CLM	CLM	PUR	CLM	CLM	CLM	CLM	CLM	CLM	CLM	CLM	CLM	CLM	CLM	CLM	CLM	CLM	PEL	PEL	PEL	PEL	PEL	PEL	PEL	PEL	PEL	PEL	PEL	PEL	PEL	PEL	PEL	PEL	PEL	PEL	PEL	PEL	PEL	PEL	PEL	PEL	PEL	PEL	PEL	PEL	PEL	PJL	MXL	MXL	MXL	MXL	MXL	MXL	MXL	MXL	MXL	MXL	MXL	MXL	MXL	MXL	ASW	ASW	ASW		Tun_SIB	Cac_AMR	Cac_AMR	Wic_AMR	Col_AMR	Col_AMR	Col_AMR	Cac_AMR	Sak_SIB	Man_SIB		10
rs2874032	9	12	1	0	CHR4	68702223	rs2874032	C	T	155	1	0	0	0	FIN	PUR	PUR	PUR	PUR	PUR	CLM	CLM	CLM	PUR	PUR	PUR	PUR	PUR	PUR	CLM	CLM	CLM	CLM	CLM	PUR	CLM	CLM	CLM	CLM	CLM	CLM	CLM	CLM	CLM	CLM	PUR	PUR	CLM	CLM	CLM	CLM	CLM	CLM	CLM	CLM	PEL	PEL	PEL	PEL	PEL	PEL	PEL	PEL	PEL	PEL	PEL	PEL	PEL	PEL	PEL	PEL	PEL	PEL	PEL	PEL	PEL	PEL	PEL	PEL	PEL	PEL	PEL	PEL	PEL	PEL	PEL	PEL	PEL	PEL	PEL	PEL	PEL	PEL	PEL	PEL	PEL	PEL	PEL	PEL	PEL	PEL	PEL	PEL	PEL	PEL	PEL	PEL	PEL	PEL	PEL	PEL	PEL	PEL	PEL	ASW	MXL	MXL	MXL	MXL	MXL	MXL	MXL	MXL	MXL	MXL	MXL	MXL	MXL	MXL	MXL	MXL	MXL	MXL	MXL	MXL	MXL	MXL	MXL	MXL	MXL	MXL	MXL	MXL	MXL	MXL	MXL	ASW		Rom_EUR	Cac_AMR	Cac_AMR	Cac_AMR	Wic_AMR	Col_AMR	Col_AMR		7
rs144816464	7	11	0	0	CHR4	69328694	rs144816464	A	G	115	0	0	0	0	PUR	PUR	CLM	PUR	PUR	PUR	CLM	CLM	CLM	CLM	CLM	CLM	CLM	PUR	CLM	CLM	CLM	CLM	CLM	CLM	CLM	PEL	PEL	PEL	PEL	PEL	PEL	PEL	PEL	PEL	PEL	PEL	PEL	PEL	PEL	PEL	PEL	PEL	PEL	PEL	PEL	PEL	PEL	PEL	PEL	PEL	PEL	PEL	PEL	PEL	PEL	PEL	PEL	PEL	PEL	PEL	PEL	PEL	PEL	PEL	PEL	PEL	PEL	PEL	PEL	PEL	PEL	PEL	PEL	PEL	PEL	PEL	PEL	PEL	PEL	ASW	MXL	MXL	MXL	MXL	MXL	MXL	MXL	MXL	MXL	MXL	MXL	MXL	MXL	MXL	MXL	MXL	MXL	MXL	MXL	MXL	MXL	MXL	MXL	MXL	ASW		Cac_AMR	Wic_AMR	Col_AMR	Col_AMR	Col_AMR	Col_AMR	Wic_AMR	Cac_AMR		10
rs148753424	7	11	0	0	CHR4	69341146	rs148753424	A	C	115	0	0	0	0	PUR	PUR	CLM	PUR	PUR	PUR	CLM	CLM	CLM	CLM	CLM	CLM	CLM	PUR	CLM	CLM	CLM	CLM	CLM	CLM	CLM	PEL	PEL	PEL	PEL	PEL	PEL	PEL	PEL	PEL	PEL	PEL	PEL	PEL	PEL	PEL	PEL	PEL	PEL	PEL	PEL	PEL	PEL	PEL	PEL	PEL	PEL	PEL	PEL	PEL	PEL	PEL	PEL	PEL	PEL	PEL	PEL	PEL	PEL	PEL	PEL	PEL	PEL	PEL	PEL	PEL	PEL	PEL	PEL	PEL	PEL	PEL	PEL	PEL	PEL	PEL	ASW	MXL	MXL	MXL	MXL	MXL	MXL	MXL	MXL	MXL	MXL	MXL	MXL	MXL	MXL	MXL	MXL	MXL	MXL	MXL	MXL	MXL	MXL	MXL	MXL	ASW		Cac_AMR	Wic_AMR	Col_AMR	Col_AMR	Col_AMR	Col_AMR	Wic_AMR	Cac_AMR		10
rs146081186	7	11	0	0	CHR4	69347357	rs146081186	G	T	115	0	0	0	0	PUR	PUR	CLM	PUR	PUR	PUR	CLM	CLM	CLM	CLM	CLM	CLM	CLM	PUR	CLM	CLM	CLM	CLM	CLM	CLM	CLM	PEL	PEL	PEL	PEL	PEL	PEL	PEL	PEL	PEL	PEL	PEL	PEL	PEL	PEL	PEL	PEL	PEL	PEL	PEL	PEL	PEL	PEL	PEL	PEL	PEL	PEL	PEL	PEL	PEL	PEL	PEL	PEL	PEL	PEL	PEL	PEL	PEL	PEL	PEL	PEL	PEL	PEL	PEL	PEL	PEL	PEL	PEL	PEL	PEL	PEL	PEL	PEL	PEL	PEL	PEL	ASW	MXL	MXL	MXL	MXL	MXL	MXL	MXL	MXL	MXL	MXL	MXL	MXL	MXL	MXL	MXL	MXL	MXL	MXL	MXL	MXL	MXL	MXL	MXL	MXL	ASW		Cac_AMR	Wic_AMR	Col_AMR	Col_AMR	Col_AMR	Col_AMR	Wic_AMR	Cac_AMR		10
rs186691349	6	11	2	0	CHR4	69924299	rs186691349	A	C	84	0	0	0	0	PUR	PUR	CLM	CLM	PUR	PUR	CLM	CLM	CLM	CLM	CLM	CLM	CLM	CLM	PEL	PEL	PEL	PEL	PEL	PEL	PEL	PEL	PEL	PEL	PEL	PEL	PEL	PEL	PEL	PEL	PEL	PEL	PEL	PEL	PEL	PEL	PEL	PEL	PEL	PEL	PEL	PEL	PEL	PEL	PEL	PEL	PEL	PEL	PEL	PEL	PEL	PEL	PEL	PEL	PEL	PEL	PEL	PEL	PEL	PEL	ASW	MXL	MXL	MXL	MXL	MXL	MXL	MXL	MXL	MXL	MXL	MXL	MXL	MXL	MXL	MXL	MXL	MXL	MXL	MXL	ASW		Cac_AMR	Wic_AMR	Col_AMR	Col_AMR	Wic_AMR	Cac_AMR		7
rs147152654	7	10	1	0	CHR4	71724337	rs147152654	C	T	114	1	0	0	1	GBR	PUR	PUR	PUR	CLM	PUR	PUR	PUR	PUR	PUR	PUR	PUR	CLM	CLM	CLM	CLM	CLM	CLM	CLM	CLM	PUR	PUR	PUR	CLM	CLM	CLM	CLM	PEL	PEL	PEL	PEL	PEL	PEL	PEL	PEL	PEL	PEL	PEL	PEL	PEL	PEL	PEL	PEL	PEL	PEL	PEL	PEL	PEL	PEL	PEL	PEL	PEL	PEL	PEL	PEL	PEL	PEL	PEL	PEL	PEL	PEL	PEL	PEL	PEL	PEL	PEL	PEL	PEL	PEL	PEL	PEL	PEL	PEL	PEL	PEL	PEL	PEL	PJL	MXL	MXL	MXL	MXL	MXL	MXL	MXL	MXL	MXL	MXL	MXL	MXL	MXL	MXL	MXL	MXL	MXL	MXL	MXL	MXL		Chu_ARC	Tuv_SIB	Cac_AMR	Cac_AMR	Cac_AMR	Wic_AMR	Wic_AMR	Wic_AMR	Col_AMR	Col_AMR	Wic_AMR	Tuv_SIB	Chu_ARC		14
rs188166718	5	8	0	0	CHR4	72504341	rs188166718	G	A	69	0	0	0	0	PUR	PUR	PUR	CLM	PUR	PUR	PUR	CLM	CLM	CLM	PUR	PUR	CLM	PEL	PEL	PEL	PEL	PEL	PEL	PEL	PEL	PEL	PEL	PEL	PEL	PEL	PEL	PEL	PEL	PEL	PEL	PEL	PEL	PEL	PEL	PEL	PEL	PEL	PEL	PEL	PEL	PEL	PEL	PEL	PEL	PEL	PEL	PEL	PEL	MXL	MXL	MXL	MXL	MXL	MXL	MXL	MXL	MXL	MXL	MXL	MXL		Cac_AMR	Cac_AMR	Wic_AMR	Wic_AMR	Wic_AMR	Col_AMR	Col_AMR	Cac_AMR		10
rs12509152	6	14	2	0	CHR4	72633431	rs12509152	T	C	123	1	1	0	0	FIN	PUR	PUR	PUR	CLM	CLM	CLM	CLM	CLM	PUR	PUR	PUR	PUR	PUR	CLM	CLM	CLM	CLM	CLM	CLM	CLM	CLM	CLM	PUR	PUR	CLM	CLM	CLM	CLM	CLM	CLM	CLM	CLM	CLM	PEL	PEL	PEL	PEL	PEL	PEL	PEL	PEL	PEL	PEL	PEL	PEL	PEL	PEL	PEL	PEL	PEL	PEL	PEL	PEL	PEL	PEL	PEL	PEL	PEL	PEL	PEL	PEL	PEL	PEL	PEL	PEL	PEL	PEL	PEL	PEL	PEL	PEL	PEL	PEL	PEL	PEL	PEL	PEL	PEL	PEL	PEL	PEL	PEL	CHB	MXL	MXL	MXL	MXL	MXL	MXL	MXL	MXL	MXL	MXL	MXL	MXL	MXL	MXL	MXL	MXL	MXL	MXL		Cac_AMR	Cac_AMR	Cac_AMR	Wic_AMR	Col_AMR	Col_AMR	Col_AMR	Col_AMR	Cac_AMR	Esk_ARC		11
rs149860533	6	16	2	0	CHR4	72691138	rs149860533	G	A	123	0	1	0	0	PUR	CLM	CLM	CLM	CLM	PUR	PUR	PUR	PUR	PUR	CLM	CLM	CLM	CLM	CLM	CLM	CLM	CLM	CLM	PUR	PUR	CLM	CLM	CLM	CLM	CLM	CLM	CLM	CLM	CLM	PEL	PEL	PEL	PEL	PEL	PEL	PEL	PEL	PEL	PEL	PEL	PEL	PEL	PEL	PEL	PEL	PEL	PEL	PEL	PEL	PEL	PEL	PEL	PEL	PEL	PEL	PEL	PEL	PEL	PEL	PEL	PEL	PEL	PEL	PEL	PEL	PEL	PEL	PEL	PEL	PEL	PEL	PEL	PEL	PEL	PEL	PEL	PEL	PEL	PEL	CHB	MXL	MXL	MXL	MXL	MXL	MXL	MXL	MXL	MXL	MXL	MXL	MXL	MXL	MXL	MXL	MXL	MXL	MXL	MXL	MXL	MXL		Cac_AMR	Cac_AMR	Cac_AMR	Wic_AMR	Col_AMR	Col_AMR	Col_AMR	Col_AMR	Cac_AMR	Esk_ARC		11
rs143533792	4	13	3	0	CHR4	72813646	rs143533792	C	G	105	0	0	0	0	PUR	PUR	CLM	CLM	CLM	PUR	PUR	PUR	CLM	CLM	CLM	CLM	CLM	PUR	CLM	CLM	CLM	CLM	CLM	PEL	PEL	PEL	PEL	PEL	PEL	PEL	PEL	PEL	PEL	PEL	PEL	PEL	PEL	PEL	PEL	PEL	PEL	PEL	PEL	PEL	PEL	PEL	PEL	PEL	PEL	PEL	PEL	PEL	PEL	PEL	PEL	PEL	PEL	PEL	PEL	PEL	PEL	PEL	PEL	PEL	PEL	PEL	PEL	PEL	PEL	ASW	MXL	MXL	MXL	MXL	MXL	MXL	MXL	MXL	MXL	MXL	MXL	MXL	MXL	MXL	MXL	MXL	MXL	MXL	MXL	MXL	MXL	ASW		Cac_AMR	Cac_AMR	Cac_AMR	Wic_AMR	Col_AMR	Col_AMR	Col_AMR	Col_AMR	Esk_ARC		12
rs140506218	7	15	3	0	CHR4	72876261	rs140506218	A	G	119	0	0	0	1	PUR	PUR	CLM	CLM	CLM	CLM	CLM	PUR	PUR	PUR	PUR	CLM	CLM	CLM	CLM	CLM	CLM	CLM	PUR	CLM	CLM	CLM	CLM	CLM	CLM	CLM	PEL	PEL	PEL	PEL	PEL	PEL	PEL	PEL	PEL	PEL	PEL	PEL	PEL	PEL	PEL	PEL	PEL	PEL	PEL	PEL	PEL	PEL	PEL	PEL	PEL	PEL	PEL	PEL	PEL	PEL	PEL	PEL	PEL	PEL	PEL	PEL	PEL	PEL	PEL	PEL	PEL	PEL	PEL	PEL	PEL	PEL	PEL	PEL	ITU	ASW	MXL	MXL	MXL	MXL	MXL	MXL	MXL	MXL	MXL	MXL	MXL	MXL	MXL	MXL	MXL	MXL	MXL	MXL	MXL	MXL	MXL	MXL	MXL	ASW		Cac_AMR	Cac_AMR	Cac_AMR	Wic_AMR	Col_AMR	Col_AMR	Col_AMR	Col_AMR	Cac_AMR	Esk_ARC		13
rs190136954	7	15	3	0	CHR4	72982361	rs190136954	T	C	121	0	0	0	0	PUR	CLM	CLM	CLM	CLM	CLM	PUR	PUR	PUR	PUR	CLM	CLM	CLM	CLM	CLM	CLM	CLM	PUR	CLM	CLM	CLM	CLM	CLM	CLM	CLM	PEL	PEL	PEL	PEL	PEL	PEL	PEL	PEL	PEL	PEL	PEL	PEL	PEL	PEL	PEL	PEL	PEL	PEL	PEL	PEL	PEL	PEL	PEL	PEL	PEL	PEL	PEL	PEL	PEL	PEL	PEL	PEL	PEL	PEL	PEL	PEL	PEL	PEL	PEL	PEL	PEL	PEL	PEL	PEL	PEL	PEL	PEL	PEL	PEL	ASW	MXL	MXL	MXL	MXL	MXL	MXL	MXL	MXL	MXL	MXL	MXL	MXL	MXL	MXL	MXL	MXL	MXL	MXL	MXL	MXL	MXL	MXL	MXL	ASW		Cac_AMR	Cac_AMR	Cac_AMR	Wic_AMR	Col_AMR	Col_AMR	Col_AMR	Col_AMR	Cac_AMR	Esk_ARC		13
rs149259589	11	10	5	0	CHR4	73209766	rs149259589	T	A	134	0	1	0	1	PUR	CLM	CLM	CLM	CLM	CLM	CLM	PUR	PUR	PUR	CLM	CLM	CLM	CLM	CLM	CLM	CLM	CLM	CLM	CLM	CLM	PUR	CLM	CLM	CLM	CLM	CLM	CLM	CLM	CLM	CLM	PEL	PEL	PEL	PEL	PEL	PEL	PEL	PEL	PEL	PEL	PEL	PEL	PEL	PEL	PEL	PEL	PEL	PEL	PEL	PEL	PEL	PEL	PEL	PEL	PEL	PEL	PEL	PEL	PEL	PEL	PEL	PEL	PEL	PEL	PEL	PEL	PEL	PEL	PEL	PEL	PEL	PEL	PEL	PEL	PEL	PEL	PEL	PEL	PEL	PEL	PEL	PEL	PEL	BEB	CHB	MXL	MXL	MXL	MXL	MXL	MXL	MXL	MXL	MXL	MXL	MXL	MXL	MXL	MXL	MXL	MXL	MXL	MXL	MXL	MXL	MXL	MXL	MXL	MXL	MXL		Chu_ARC	Cac_AMR	Cac_AMR	Cac_AMR	Cac_AMR	Wic_AMR	Col_AMR	Col_AMR	Col_AMR	Wic_AMR	Esk_ARC	Chu_ARC	Chu_ARC		12
rs142221405	12	13	5	0	CHR4	73250689	rs142221405	T	C	141	1	1	0	1	GBR	PUR	PUR	PUR	CLM	CLM	CLM	CLM	CLM	CLM	PUR	PUR	PUR	CLM	CLM	CLM	CLM	CLM	CLM	CLM	CLM	CLM	CLM	CLM	CLM	CLM	PUR	CLM	CLM	CLM	CLM	CLM	CLM	CLM	CLM	CLM	CLM	PEL	PEL	PEL	PEL	PEL	PEL	PEL	PEL	PEL	PEL	PEL	PEL	PEL	PEL	PEL	PEL	PEL	PEL	PEL	PEL	PEL	PEL	PEL	PEL	PEL	PEL	PEL	PEL	PEL	PEL	PEL	PEL	PEL	PEL	PEL	PEL	PEL	PEL	PEL	PEL	PEL	PEL	PEL	PEL	PEL	PEL	PEL	PEL	PEL	PEL	PEL	PEL	PEL	BEB	CHB	MXL	MXL	MXL	MXL	MXL	MXL	MXL	MXL	MXL	MXL	MXL	MXL	MXL	MXL	MXL	MXL	MXL	MXL	MXL	MXL	MXL	MXL	MXL	MXL	MXL	MXL		Chu_ARC	Bal_CAU	Cac_AMR	Cac_AMR	Cac_AMR	Cac_AMR	Wic_AMR	Col_AMR	Col_AMR	Col_AMR	Wic_AMR	Cac_AMR	Kor_ARC	Kor_ARC	Chu_ARC	Chu_ARC	Eve_SIB		14
rs139451524	10	14	5	0	CHR4	73290088	rs139451524	G	T	138	0	1	0	0	PUR	PUR	PUR	CLM	CLM	CLM	CLM	CLM	PUR	PUR	PUR	PUR	CLM	CLM	CLM	CLM	PUR	CLM	CLM	CLM	CLM	CLM	CLM	CLM	CLM	PUR	CLM	CLM	CLM	CLM	CLM	CLM	CLM	CLM	CLM	CLM	CLM	PEL	PEL	PEL	PEL	PEL	PEL	PEL	PEL	PEL	PEL	PEL	PEL	PEL	PEL	PEL	PEL	PEL	PEL	PEL	PEL	PEL	PEL	PEL	PEL	PEL	PEL	PEL	PEL	PEL	PEL	KHV	PEL	PEL	PEL	PEL	PEL	PEL	PEL	PEL	PEL	PEL	PEL	PEL	PEL	PEL	PEL	PEL	PEL	PEL	PEL	PEL	MXL	MXL	MXL	MXL	MXL	MXL	MXL	MXL	MXL	MXL	MXL	MXL	MXL	MXL	MXL	MXL	MXL	MXL	MXL	MXL	MXL		Kha_SIB	Nga_SIB	Cac_AMR	Col_AMR	Col_AMR	Col_AMR	Cac_AMR	Kor_ARC	Esk_ARC	Chu_ARC	EVk_SIB	Kor_ARC	Kor_ARC	Kor_ARC		7
rs138446310	9	13	4	0	CHR4	73567392	rs138446310	T	C	140	1	0	0	0	PUR	PUR	PUR	PUR	PUR	CLM	CLM	CLM	CLM	CLM	CLM	CLM	PUR	PUR	PUR	PUR	CLM	CLM	CLM	PUR	CLM	CLM	CLM	CLM	CLM	CLM	CLM	PUR	CLM	CLM	CLM	CLM	CLM	CLM	CLM	CLM	CLM	IBS	PEL	PEL	PEL	PEL	PEL	PEL	PEL	PEL	PEL	PEL	PEL	PEL	PEL	PEL	PEL	PEL	PEL	PEL	PEL	PEL	PEL	PEL	PEL	PEL	PEL	PEL	PEL	PEL	PEL	PEL	PEL	PEL	PEL	PEL	PEL	PEL	PEL	PEL	PEL	PEL	PEL	PEL	PEL	PEL	PEL	PEL	PEL	PEL	PEL	PEL	PEL	PEL	PEL	PEL	PEL	MXL	MXL	MXL	MXL	MXL	MXL	MXL	MXL	MXL	MXL	MXL	MXL	MXL	MXL	MXL	MXL	MXL	MXL	MXL	MXL	MXL	MXL	MXL	MXL		Cac_AMR	Wic_AMR	Col_AMR	Col_AMR	Wic_AMR	Cac_AMR	Esk_ARC	Chu_ARC	Udm_EUR	Bel_EUR		8
rs149175410	5	5	0	0	CHR4	77305201	rs149175410	T	C	70	0	0	0	0	PUR	PUR	PUR	CLM	CLM	CLM	CLM	CLM	CLM	CLM	CLM	CLM	CLM	CLM	CLM	CLM	PEL	PEL	PEL	PEL	PEL	PEL	PEL	PEL	PEL	PEL	PEL	PEL	PEL	PEL	PEL	PEL	PEL	PEL	PEL	PEL	PEL	PEL	PEL	PEL	PEL	PEL	PEL	PEL	PEL	PEL	PEL	PEL	MXL	MXL	MXL	MXL	MXL	MXL	MXL	MXL	MXL	MXL	MXL	MXL	MXL	MXL	MXL	MXL	MXL		Wic_AMR	Col_AMR	Cac_AMR	Esk_ARC	Chu_ARC		4
rs145684501	4	2	3	0	CHR4	77827366	rs145684501	G	A	71	0	0	0	1	PUR	PUR	CLM	PUR	CLM	CLM	CLM	CLM	PUR	CLM	CLM	CLM	CLM	CLM	CLM	PEL	PEL	PEL	PEL	PEL	PEL	PEL	PEL	PEL	PEL	PEL	PEL	PEL	PEL	PEL	PEL	PEL	PEL	PEL	PEL	PEL	PEL	PEL	PEL	PEL	PEL	PEL	PEL	PEL	PEL	PEL	PEL	PEL	PEL	BEB	MXL	MXL	MXL	MXL	MXL	MXL	MXL	MXL	MXL	MXL	MXL	MXL	MXL	MXL	MXL	MXL	MXL	MXL	ASW		Chu_ARC	Cac_AMR	Wic_AMR	Col_AMR	Col_AMR	Col_AMR	Wic_AMR	Cac_AMR	Kor_ARC	Esk_ARC	Chu_ARC	Chu_ARC	Kor_ARC	Kor_ARC		7
rs12502269	7	11	0	0	CHR4	81655128	rs12502269	T	C	96	0	1	0	0	PUR	PUR	CLM	CLM	PUR	CLM	CLM	CLM	CLM	CLM	CLM	PUR	CLM	CLM	CLM	CLM	CLM	PEL	PEL	PEL	PEL	PEL	PEL	PEL	PEL	PEL	PEL	PEL	PEL	PEL	PEL	PEL	PEL	PEL	PEL	PEL	PEL	PEL	PEL	PEL	PEL	PEL	PEL	PEL	PEL	PEL	PEL	PEL	PEL	PEL	PEL	PEL	PEL	PEL	PEL	PEL	PEL	PEL	PEL	PEL	PEL	PEL	PEL	PEL	PEL	PEL	PEL	PEL	PEL	PEL	JPT	MXL	MXL	MXL	MXL	MXL	MXL	MXL	MXL	MXL	MXL	MXL	MXL	MXL	MXL	MXL	MXL	MXL	MXL	ASW		Chu_ARC	Cac_AMR	Wic_AMR	Col_AMR	Col_AMR	Cac_AMR	Eve_SIB	Kor_ARC	Kor_ARC		6
rs151096315	3	8	0	0	CHR4	85152498	rs151096315	C	T	62	0	0	0	0	PUR	PUR	PUR	PUR	PUR	CLM	PUR	CLM	CLM	CLM	CLM	CLM	CLM	CLM	PEL	PEL	PEL	PEL	PEL	PEL	PEL	PEL	PEL	PEL	PEL	PEL	PEL	PEL	PEL	PEL	PEL	PEL	PEL	PEL	PEL	PEL	PEL	PEL	PEL	PEL	PEL	PEL	PEL	PEL	PEL	ASW	MXL	MXL	MXL	MXL	MXL	MXL	MXL	MXL	MXL	MXL	MXL		Cac_AMR	Wic_AMR	Wic_AMR	Col_AMR	Cac_AMR	Esk_ARC	Kor_ARC		5
rs144516781	6	7	0	0	CHR4	85691079	rs144516781	A	G	63	0	0	0	1	CLM	CLM	CLM	CLM	PUR	CLM	CLM	CLM	CLM	CLM	CLM	CLM	PEL	PEL	PEL	PEL	PEL	PEL	PEL	PEL	PEL	PEL	PEL	PEL	PEL	PEL	PEL	PEL	PEL	PEL	PEL	PEL	PEL	PEL	PEL	MXL	MXL	MXL	MXL	MXL	MXL	MXL	MXL	MXL	MXL	MXL	MXL	MXL	MXL	MXL	MXL	MXL	MXL	MXL	MXL	MXL	MXL	MXL	MXL	MXL	MXL	MXL	ASW	ASW	GIH		Cac_AMR	Wic_AMR	Wic_AMR	Wic_AMR	Col_AMR	Wic_AMR	Cac_AMR		11
rs150553170	4	3	0	0	CHR4	87372473	rs150553170	T	C	70	0	0	0	0	PUR	PUR	PUR	PUR	PUR	PUR	CLM	CLM	CLM	CLM	CLM	PUR	CLM	CLM	CLM	PUR	CLM	CLM	CLM	CLM	PEL	PEL	PEL	PEL	PEL	PEL	PEL	PEL	PEL	PEL	PEL	PEL	PEL	PEL	PEL	PEL	PEL	PEL	PEL	PEL	PEL	PEL	PEL	PEL	PEL	PEL	PEL	PEL	PEL	PEL	PEL	PEL	PEL	PEL	ASW	MXL	MXL	MXL	MXL	MXL	MXL	MXL	MXL	MXL	MXL		Cac_AMR	Cac_AMR	Cac_AMR	Wic_AMR	Wic_AMR	Wic_AMR	Col_AMR	Col_AMR	Col_AMR	Col_AMR	Wic_AMR	Cac_AMR	Bur_SIB		12
rs142379200	4	3	0	0	CHR4	87380966	rs142379200	G	A	70	0	0	0	0	PUR	PUR	PUR	PUR	PUR	PUR	CLM	CLM	CLM	CLM	CLM	PUR	CLM	CLM	CLM	PUR	CLM	CLM	CLM	CLM	PEL	PEL	PEL	PEL	PEL	PEL	PEL	PEL	PEL	PEL	PEL	PEL	PEL	PEL	PEL	PEL	PEL	PEL	PEL	PEL	PEL	PEL	PEL	PEL	PEL	PEL	PEL	PEL	PEL	PEL	PEL	PEL	PEL	PEL	ASW	MXL	MXL	MXL	MXL	MXL	MXL	MXL	MXL	MXL	MXL		Cac_AMR	Cac_AMR	Cac_AMR	Wic_AMR	Wic_AMR	Wic_AMR	Col_AMR	Col_AMR	Col_AMR	Col_AMR	Wic_AMR	Cac_AMR	Bur_SIB		12
[truncated: 1,121,266 more chars]
