# Supplementary material for: Analysis of Common SNPs across Continents Reveals Major Genomic Differences between Human Populations
Source: Genes (Basel). 2022 Aug 18;13(8):1472. doi: 10.3390/genes13081472 (PMC9408407; doi:10.3390/genes13081472)
Supplement: Supplementary file 1 [file genes-13-01472-s001.zip › genes-1766591-supplementary/ARSAtableEAS]

rs118034483	8	5	2	5	CHR1	6794032	rs118034483	G	A	1	2	218	0	3	FIN	FIN	CHS	CHS	CHS	CHS	CHS	CHS	CHS	CHS	CHS	CHS	CHS	CHS	CHS	CHS	CHS	CHS	CHS	CHS	CHS	CHS	CHS	CHS	CHS	CHS	CHS	CHS	CHS	CHS	CHS	CHS	CHS	CHS	CHS	CHS	CHS	CHS	CHS	CHS	CHS	CHS	CHS	CDX	CDX	CDX	CDX	CDX	KHV	KHV	CDX	CDX	CDX	CDX	CDX	CDX	KHV	KHV	KHV	KHV	KHV	KHV	KHV	KHV	KHV	KHV	KHV	KHV	KHV	KHV	KHV	KHV	KHV	KHV	KHV	KHV	KHV	KHV	KHV	KHV	KHV	KHV	KHV	KHV	KHV	KHV	KHV	KHV	KHV	KHV	KHV	CDX	CDX	CDX	CDX	CDX	CDX	CDX	CDX	CDX	CDX	CDX	CDX	CDX	CDX	CDX	CDX	CDX	CDX	CDX	CDX	CDX	CDX	CDX	BEB	BEB	BEB	CHB	CHB	CHB	CHB	CHB	CHB	CHB	CHB	CHB	CHB	CHB	CHB	CHB	CHB	CHB	CHB	CHB	CHB	CHB	CHB	CHB	CHB	CHB	CHB	CHB	CHB	CHB	CHB	CHB	CHB	CHB	CHB	CHB	CHB	CHB	CHB	CHB	CHB	CHB	CHB	CHB	JPT	JPT	JPT	JPT	JPT	JPT	JPT	JPT	JPT	JPT	JPT	JPT	JPT	JPT	JPT	JPT	JPT	JPT	JPT	JPT	JPT	JPT	JPT	JPT	JPT	JPT	JPT	JPT	JPT	JPT	JPT	JPT	JPT	JPT	JPT	JPT	JPT	JPT	JPT	JPT	MXL		Kaz_CAS	Kyr_CAS	Bur_SIB	Sak_SIB	Bur_SIB	Sel_SIB	Kry_EUR	BSh_EUR	Nga_SIB	Kor_ARC	Uyg_CAS	Alt_CAS	Kap_SAS	Kha_SIB	Tuv_SIB	Baj_OCE	Est_EUR	Ing_EUR	BUm_SAS	BUm_SAS	Vie_EAS	BUm_SAS	Vie_EAS	Dus_OCE	Viz_OCE	Dus_OCE	Dus_OCE	Mur_OCE	Kor_ARC	Esk_ARC	Esk_ARC	Chu_ARC	Chu_ARC	EVk_SIB	EVk_SIB	EVk_SIB	Bur_SIB	Sak_SIB	Eve_SIB	EVk_SIB	Bur_SIB	EVk_SIB	Bur_SIB	Kor_ARC	EVk_SIB	EVk_SIB	Bur_SIB	Bur_SIB	Bur_SIB	Alt_CAS	Sak_SIB	BSh_EUR	Vie_EAS	Vie_EAS	Mon_EAS	TKm_CAS	TKm_CAS	TKm_CAS	Mon_EAS	Mon_EAS		7
rs75014290	8	11	0	0	CHR1	11942856	rs75014290	C	T	1	0	211	0	4	CHS	CHS	CHS	CHS	CHS	CHS	CHS	CHS	CHS	CHS	CHS	CHS	CHS	CHS	CHS	CHS	CHS	CHS	CHS	CHS	CHS	CHS	CHS	CHS	CHS	CHS	CHS	PUR	CHS	CHS	CHS	CHS	CHS	CHS	CHS	CHS	CHS	CHS	CHS	CHS	CHS	CHS	CDX	CDX	KHV	KHV	KHV	CDX	CDX	KHV	KHV	KHV	KHV	KHV	KHV	KHV	KHV	KHV	KHV	KHV	KHV	KHV	KHV	KHV	KHV	KHV	KHV	CDX	CDX	CDX	CDX	CDX	CDX	CDX	CDX	CDX	CDX	KHV	KHV	PJL	STU	BEB	BEB	CHB	CHB	CHB	CHB	CHB	CHB	CHB	CHB	CHB	CHB	CHB	CHB	CHB	CHB	CHB	CHB	CHB	CHB	CHB	CHB	CHB	CHB	CHB	CHB	CHB	CHB	CHB	CHB	CHB	CHB	CHB	CHB	CHB	CHB	CHB	CHB	CHB	CHB	CHB	CHB	CHB	CHB	CHB	CHB	CHB	CHB	CHB	CHB	CHB	CHB	CHB	CHB	CHB	JPT	JPT	JPT	JPT	JPT	JPT	JPT	JPT	JPT	JPT	JPT	JPT	JPT	JPT	JPT	JPT	JPT	JPT	JPT	JPT	JPT	JPT	JPT	JPT	JPT	JPT	JPT	JPT	JPT	JPT	JPT	JPT	JPT	JPT	JPT	JPT	JPT	JPT	JPT	JPT	JPT	JPT	JPT	JPT	JPT	JPT	JPT	JPT	JPT	JPT	JPT	JPT		Kaz_CAS	Aze_MDE	Kaz_CAS	Sak_SIB	Bur_SIB	Alt_CAS	Kyr_CAS	Kyr_CAS	Vie_EAS	Vie_EAS	EVk_SIB	BUm_SAS	Bur_SIB	EVk_SIB	Bur_SIB	Bur_SIB	Bur_SIB	BSh_EUR	Mon_EAS	Mon_EAS		6
rs77977382	8	11	0	0	CHR1	11955587	rs77977382	G	A	1	0	210	0	2	CHS	CHS	CHS	CHS	CHS	CHS	CHS	CHS	CHS	CHS	CHS	CHS	CHS	CHS	CHS	CHS	CHS	CHS	CHS	CHS	CHS	CHS	CHS	CHS	CHS	CHS	CHS	PUR	CHS	CHS	CHS	CHS	CHS	CHS	CHS	CHS	CHS	CHS	CHS	CHS	CHS	CHS	CDX	CDX	KHV	KHV	KHV	CDX	CDX	KHV	KHV	KHV	KHV	KHV	KHV	KHV	KHV	KHV	KHV	KHV	KHV	KHV	KHV	KHV	KHV	KHV	KHV	CDX	CDX	CDX	CDX	CDX	CDX	CDX	CDX	CDX	CDX	KHV	KHV	PJL	BEB	CHB	CHB	CHB	CHB	CHB	CHB	CHB	CHB	CHB	CHB	CHB	CHB	CHB	CHB	CHB	CHB	CHB	CHB	CHB	CHB	CHB	CHB	CHB	CHB	CHB	CHB	CHB	CHB	CHB	CHB	CHB	CHB	CHB	CHB	CHB	CHB	CHB	CHB	CHB	CHB	CHB	CHB	CHB	CHB	CHB	CHB	CHB	CHB	CHB	CHB	CHB	CHB	CHB	CHB	JPT	JPT	JPT	JPT	JPT	JPT	JPT	JPT	JPT	JPT	JPT	JPT	JPT	JPT	JPT	JPT	JPT	JPT	JPT	JPT	JPT	JPT	JPT	JPT	JPT	JPT	JPT	JPT	JPT	JPT	JPT	JPT	JPT	JPT	JPT	JPT	JPT	JPT	JPT	JPT	JPT	JPT	JPT	JPT	JPT	JPT	JPT	JPT	JPT	JPT	JPT	JPT		Kaz_CAS	Aze_MDE	Kaz_CAS	Rom_EUR	Sak_SIB	Bur_SIB	Alt_CAS	Kyr_CAS	Kyr_CAS	Vie_EAS	Vie_EAS	EVk_SIB	BUm_SAS	EVk_SIB	Bur_SIB	EVk_SIB	Bur_SIB	Bur_SIB	Bur_SIB	BSh_EUR	Mon_EAS	Mon_EAS		5
rs117940723	9	12	0	0	CHR1	12013192	rs117940723	A	G	0	0	223	0	2	CHS	CHS	CHS	CHS	CHS	CHS	CHS	CHS	CHS	CHS	CHS	CHS	CHS	CHS	CHS	CHS	CHS	CHS	CHS	CHS	CHS	CHS	CHS	CHS	CHS	CHS	CHS	CHS	CHS	CHS	CHS	CHS	CHS	CHS	CHS	CHS	CHS	CHS	CDX	CDX	KHV	KHV	CDX	CDX	CDX	KHV	KHV	KHV	KHV	KHV	KHV	KHV	KHV	KHV	KHV	KHV	KHV	KHV	KHV	KHV	KHV	KHV	KHV	KHV	KHV	CDX	CDX	CDX	CDX	CDX	CDX	CDX	CDX	CDX	CDX	CDX	CDX	CDX	CDX	KHV	KHV	PJL	BEB	CHB	CHB	CHB	CHB	CHB	CHB	CHB	CHB	CHB	CHB	CHB	CHB	CHB	CHB	CHB	CHB	CHB	CHB	CHB	CHB	CHB	CHB	CHB	CHB	CHB	CHB	CHB	CHB	CHB	CHB	CHB	CHB	CHB	CHB	CHB	CHB	CHB	CHB	CHB	CHB	CHB	CHB	CHB	CHB	CHB	CHB	CHB	CHB	CHB	CHB	CHB	CHB	CHB	CHB	CHB	CHB	CHB	JPT	JPT	JPT	JPT	JPT	JPT	JPT	JPT	JPT	JPT	JPT	JPT	JPT	JPT	JPT	JPT	JPT	JPT	JPT	JPT	JPT	JPT	JPT	JPT	JPT	JPT	JPT	JPT	JPT	JPT	JPT	JPT	JPT	JPT	JPT	JPT	JPT	JPT	JPT	JPT	JPT	JPT	JPT	JPT	JPT	JPT	JPT	JPT	JPT	JPT	JPT	JPT		Kaz_CAS	Aze_MDE	Kaz_CAS	Rom_EUR	Alt_CAS	Kyr_CAS	Kyr_CAS	Baj_OCE	BUm_SAS	Vie_EAS	Vie_EAS	EVk_SIB	EVk_SIB	EVk_SIB	Uzb_CAS	BSh_EUR	Tam_SAS	Mon_EAS	Mon_EAS		5
rs116892868	9	12	0	0	CHR1	12013208	rs116892868	G	A	0	0	223	0	2	CHS	CHS	CHS	CHS	CHS	CHS	CHS	CHS	CHS	CHS	CHS	CHS	CHS	CHS	CHS	CHS	CHS	CHS	CHS	CHS	CHS	CHS	CHS	CHS	CHS	CHS	CHS	CHS	CHS	CHS	CHS	CHS	CHS	CHS	CHS	CHS	CHS	CHS	CDX	CDX	KHV	KHV	CDX	CDX	CDX	KHV	KHV	KHV	KHV	KHV	KHV	KHV	KHV	KHV	KHV	KHV	KHV	KHV	KHV	KHV	KHV	KHV	KHV	KHV	KHV	CDX	CDX	CDX	CDX	CDX	CDX	CDX	CDX	CDX	CDX	CDX	CDX	CDX	CDX	KHV	KHV	PJL	BEB	CHB	CHB	CHB	CHB	CHB	CHB	CHB	CHB	CHB	CHB	CHB	CHB	CHB	CHB	CHB	CHB	CHB	CHB	CHB	CHB	CHB	CHB	CHB	CHB	CHB	CHB	CHB	CHB	CHB	CHB	CHB	CHB	CHB	CHB	CHB	CHB	CHB	CHB	CHB	CHB	CHB	CHB	CHB	CHB	CHB	CHB	CHB	CHB	CHB	CHB	CHB	CHB	CHB	CHB	CHB	CHB	CHB	JPT	JPT	JPT	JPT	JPT	JPT	JPT	JPT	JPT	JPT	JPT	JPT	JPT	JPT	JPT	JPT	JPT	JPT	JPT	JPT	JPT	JPT	JPT	JPT	JPT	JPT	JPT	JPT	JPT	JPT	JPT	JPT	JPT	JPT	JPT	JPT	JPT	JPT	JPT	JPT	JPT	JPT	JPT	JPT	JPT	JPT	JPT	JPT	JPT	JPT	JPT	JPT		Kaz_CAS	Aze_MDE	Kaz_CAS	Rom_EUR	Alt_CAS	Kyr_CAS	Kyr_CAS	Baj_OCE	BUm_SAS	Vie_EAS	Vie_EAS	EVk_SIB	EVk_SIB	EVk_SIB	Uzb_CAS	BSh_EUR	Tam_SAS	Mon_EAS	Mon_EAS		5
rs12048144	9	4	2	1	CHR1	27739469	rs12048144	C	T	0	0	193	0	1	CHS	CHS	CHS	CHS	CHS	CHS	CHS	CHS	CHS	CHS	CHS	CHS	CHS	CHS	CHS	CHS	CHS	CHS	CHS	CHS	CHS	CHS	CHS	CHS	CHS	CHS	CHS	CHS	CHS	CHS	CHS	CHS	CHS	CHS	CHS	CHS	CHS	CHS	CHS	CHS	CHS	CHS	CHS	CHS	CHS	CDX	CDX	CDX	CDX	CDX	CDX	KHV	CDX	CDX	CDX	CDX	CDX	CDX	CDX	CDX	KHV	KHV	KHV	KHV	KHV	KHV	KHV	KHV	KHV	KHV	KHV	KHV	KHV	KHV	KHV	KHV	KHV	KHV	KHV	KHV	KHV	KHV	KHV	KHV	KHV	KHV	KHV	KHV	KHV	KHV	CDX	CDX	CDX	CDX	CDX	CDX	CDX	CDX	CDX	CDX	CDX	CDX	CDX	CDX	CDX	CDX	CDX	CDX	CDX	KHV	BEB	CHB	CHB	CHB	CHB	CHB	CHB	CHB	CHB	CHB	CHB	CHB	CHB	CHB	CHB	CHB	CHB	CHB	CHB	CHB	CHB	CHB	CHB	CHB	CHB	CHB	CHB	CHB	CHB	CHB	CHB	CHB	CHB	JPT	JPT	JPT	JPT	JPT	JPT	JPT	JPT	JPT	JPT	JPT	JPT	JPT	JPT	JPT	JPT	JPT	JPT	JPT	JPT	JPT	JPT	JPT	JPT	JPT	JPT	JPT	JPT	JPT	JPT	JPT		Kyr_CAS	Bur_SIB	Kyr_CAS	Leb_OCE	Leb_OCE	Baj_OCE	Baj_OCE	Igo_OCE	Vie_EAS	Igo_OCE	Vie_EAS	Vie_EAS	Dus_OCE	Igo_OCE	Igo_OCE	Igo_OCE	Vie_EAS	Mur_OCE	Mur_OCE	Bur_SIB	Igo_OCE	Dha_SAS	Vie_EAS	Kor_ARC		5
rs12040941	9	4	2	1	CHR1	27739512	rs12040941	G	A	0	0	193	0	1	CHS	CHS	CHS	CHS	CHS	CHS	CHS	CHS	CHS	CHS	CHS	CHS	CHS	CHS	CHS	CHS	CHS	CHS	CHS	CHS	CHS	CHS	CHS	CHS	CHS	CHS	CHS	CHS	CHS	CHS	CHS	CHS	CHS	CHS	CHS	CHS	CHS	CHS	CHS	CHS	CHS	CHS	CHS	CHS	CHS	CDX	CDX	CDX	CDX	CDX	CDX	KHV	CDX	CDX	CDX	CDX	CDX	CDX	CDX	CDX	KHV	KHV	KHV	KHV	KHV	KHV	KHV	KHV	KHV	KHV	KHV	KHV	KHV	KHV	KHV	KHV	KHV	KHV	KHV	KHV	KHV	KHV	KHV	KHV	KHV	KHV	KHV	KHV	KHV	KHV	CDX	CDX	CDX	CDX	CDX	CDX	CDX	CDX	CDX	CDX	CDX	CDX	CDX	CDX	CDX	CDX	CDX	CDX	CDX	KHV	BEB	CHB	CHB	CHB	CHB	CHB	CHB	CHB	CHB	CHB	CHB	CHB	CHB	CHB	CHB	CHB	CHB	CHB	CHB	CHB	CHB	CHB	CHB	CHB	CHB	CHB	CHB	CHB	CHB	CHB	CHB	CHB	CHB	JPT	JPT	JPT	JPT	JPT	JPT	JPT	JPT	JPT	JPT	JPT	JPT	JPT	JPT	JPT	JPT	JPT	JPT	JPT	JPT	JPT	JPT	JPT	JPT	JPT	JPT	JPT	JPT	JPT	JPT	JPT		Kyr_CAS	Bur_SIB	Kyr_CAS	Leb_OCE	Leb_OCE	Baj_OCE	Baj_OCE	Igo_OCE	Vie_EAS	Igo_OCE	Vie_EAS	Vie_EAS	Dus_OCE	Igo_OCE	Igo_OCE	Igo_OCE	Vie_EAS	Mur_OCE	Mur_OCE	Bur_SIB	Igo_OCE	Dha_SAS	Vie_EAS	Kor_ARC		5
rs12026185	11	9	6	2	CHR1	30449052	rs12026185	T	C	0	0	203	0	5	CHS	CHS	CHS	CHS	CHS	CHS	CHS	CHS	CHS	CHS	CHS	CHS	CHS	CHS	CHS	CHS	CHS	CHS	CHS	CHS	CHS	CHS	CHS	CHS	CHS	CHS	CHS	CHS	CHS	CHS	CHS	CHS	CHS	CHS	CHS	CHS	CHS	CHS	CHS	CHS	CDX	CDX	CDX	CDX	CDX	CDX	KHV	CDX	CDX	CDX	CDX	CDX	CDX	CDX	CDX	CDX	CDX	KHV	KHV	KHV	KHV	KHV	KHV	KHV	KHV	KHV	KHV	KHV	KHV	KHV	KHV	KHV	KHV	KHV	KHV	KHV	KHV	KHV	KHV	KHV	KHV	KHV	KHV	KHV	KHV	KHV	CDX	CDX	CDX	CDX	CDX	CDX	CDX	CDX	CDX	CDX	CDX	CDX	CDX	CDX	CDX	CDX	CDX	CDX	KHV	KHV	ITU	BEB	BEB	BEB	CHB	CHB	CHB	CHB	CHB	CHB	CHB	CHB	CHB	CHB	CHB	CHB	CHB	CHB	CHB	CHB	CHB	CHB	CHB	CHB	CHB	CHB	CHB	CHB	CHB	CHB	CHB	CHB	CHB	CHB	CHB	CHB	CHB	JPT	JPT	JPT	JPT	JPT	JPT	JPT	JPT	JPT	JPT	JPT	JPT	JPT	JPT	JPT	JPT	JPT	JPT	JPT	JPT	JPT	JPT	JPT	JPT	JPT	JPT	JPT	JPT	JPT	JPT	JPT	JPT	JPT	JPT	JPT	JPT	JPT	JPT	JPT	JPT	GIH		Sak_SIB	Tab_CAU	Bur_SIB	Cro_EUR	Bra_SAS	Leb_OCE	Leb_OCE	Tuv_SIB	Baj_OCE	Baj_OCE	Leb_OCE	BSh_EUR	Igo_OCE	Igo_OCE	Vie_EAS	Vie_EAS	Vie_EAS	Igo_OCE	Vie_EAS	Dus_OCE	Mur_OCE	Mur_OCE	Esk_ARC	Sak_SIB	BUm_SAS	Igo_OCE	Dus_OCE	Alt_CAS	Bur_SIB	Yak_SIB	BUm_SAS	Sho_SIB	Tam_SAS	Vie_EAS	Bat_OCE	Kor_ARC		5
rs76630653	8	8	5	0	CHR1	70123638	rs76630653	T	A	3	5	193	0	2	GBR	GBR	CHS	CHS	CHS	CHS	CHS	CHS	CHS	CHS	CHS	CHS	CHS	CHS	CHS	CHS	CHS	CHS	CHS	CHS	CHS	CHS	CHS	CHS	CHS	CHS	CHS	CHS	CHS	CHS	CHS	CHS	CHS	CHS	CHS	CHS	CHS	CHS	CHS	CHS	CHS	CHS	CHS	CHS	CHS	CHS	CHS	CDX	CDX	CDX	CDX	CDX	CDX	CDX	CDX	IBS	KHV	KHV	CDX	CDX	CDX	CDX	CDX	CDX	KHV	KHV	KHV	KHV	KHV	KHV	KHV	KHV	KHV	KHV	KHV	KHV	KHV	PEL	KHV	KHV	KHV	KHV	KHV	KHV	KHV	KHV	KHV	KHV	KHV	KHV	KHV	KHV	KHV	KHV	CDX	CDX	CDX	CDX	PEL	CDX	CDX	CDX	CDX	CDX	CDX	CDX	CDX	CDX	CDX	KHV	KHV	KHV	BEB	CEU	CEU	CHB	CHB	CHB	CHB	CHB	CHB	CHB	CHB	CHB	CHB	CHB	CHB	CHB	CHB	CHB	CHB	CHB	CHB	CHB	CHB	CHB	CHB	CHB	CHB	CHB	CHB	CHB	CHB	CHB	CHB	CHB	CHB	CHB	CHB	CHB	CHB	CHB	CHB	CHB	CHB	CHB	CHB	JPT	JPT	JPT	JPT	JPT	JPT	JPT	JPT	JPT	JPT	JPT	JPT	JPT	JPT	JPT	JPT	JPT	JPT	JPT	JPT	JPT	JPT	JPT	JPT	JPT	JPT	MXL	ASW	GIH		Tat_EUR	Bur_SIB	Sak_SIB	EVk_SIB	EVk_SIB	Bur_SIB	Kor_ARC	Uyg_CAS	Tuv_SIB	BUm_SAS	Igo_OCE	Vie_EAS	Dus_OCE	Igo_OCE	Viz_OCE	Igo_OCE	Dus_OCE	Mur_OCE	Mur_OCE	Esk_ARC	Esk_ARC	Chu_ARC	EVk_SIB	Sak_SIB	Eve_SIB	BUm_SAS	Bur_SIB	Eve_SIB	Dus_OCE	Bur_SIB	Kor_ARC	Kor_ARC	Bur_SIB	Bur_SIB	EVk_SIB	EVk_SIB	BUm_SAS	Dha_SAS	Tam_SAS	Mon_EAS	Aet_OCE	Mon_EAS		3
rs974091	9	4	2	2	CHR1	74380784	rs974091	G	A	5	3	183	0	2	FIN	FIN	FIN	CHS	CHS	CHS	CHS	CHS	CHS	CHS	CHS	CHS	CHS	CHS	CHS	CHS	CHS	CHS	CHS	CHS	CHS	CHS	CHS	CHS	CHS	CHS	CHS	CHS	CHS	CHS	CHS	CHS	CHS	CHS	CHS	CHS	CHS	CHS	CDX	CDX	CDX	CDX	CDX	CDX	CLM	PEL	KHV	CDX	CDX	CDX	CDX	CDX	CDX	CDX	CDX	CDX	CDX	CDX	KHV	KHV	KHV	KHV	KHV	KHV	PEL	KHV	KHV	KHV	KHV	KHV	KHV	KHV	KHV	KHV	KHV	KHV	KHV	KHV	KHV	KHV	KHV	KHV	KHV	KHV	CDX	CDX	CDX	CDX	CDX	CDX	CDX	CDX	CDX	CDX	CDX	PEL	PEL	CDX	CDX	CDX	CDX	CDX	CDX	CDX	CDX	CDX	CDX	CDX	CDX	PJL	CHB	CHB	CHB	CHB	CHB	CHB	CHB	CHB	CHB	CHB	CHB	CHB	CHB	CHB	CHB	CHB	CHB	CHB	CHB	CHB	CHB	CHB	CHB	CHB	CHB	CHB	CHB	CHB	CHB	CHB	CHB	CHB	CHB	CHB	CHB	CHB	CHB	CHB	CHB	CHB	CHB	JPT	JPT	JPT	JPT	JPT	JPT	JPT	JPT	JPT	JPT	JPT	JPT	JPT	JPT	JPT	JPT	JPT	JPT	JPT	JPT	JPT	JPT	JPT	GIH		Chu_ARC	Kaz_CAS	Sak_SIB	Bur_SIB	Vep_EUR	Eve_SIB	Tuv_SIB	Kyr_CAS	Kyr_CAS	Leb_OCE	Tuv_SIB	Alt_CAS	Tuv_SIB	Leb_OCE	BUm_SAS	BUm_SAS	Igo_OCE	Igo_OCE	Vie_EAS	Vie_EAS	Vie_EAS	Dus_OCE	Igo_OCE	Igo_OCE	Viz_OCE	Igo_OCE	Viz_OCE	Dus_OCE	Dus_OCE	Mur_OCE	Mur_OCE	Mur_OCE	Mur_OCE	Mur_OCE	Mur_OCE	Kor_ARC	Esk_ARC	Esk_ARC	Chu_ARC	EVk_SIB	Sak_SIB	Eve_SIB	EVk_SIB	Dus_OCE	Kor_ARC	Kor_ARC	Bur_SIB	Bur_SIB	Eve_SIB	Eve_SIB	Bur_SIB	BSh_EUR	Vie_EAS	Vie_EAS	Mon_EAS	Mon_EAS	Aet_OCE	Aet_OCE	Agt_OCE	Mon_EAS	Kor_ARC	Kor_ARC	Cos_EUR	Agt_OCE		9
rs3806162	8	11	2	1	CHR1	76261995	rs3806162	T	G	0	0	231	0	2	CHS	CHS	CHS	CHS	CHS	CHS	CHS	CHS	CHS	CHS	CHS	CHS	CHS	CHS	CHS	CHS	CHS	CHS	CHS	CHS	CHS	CHS	CHS	CHS	CHS	CHS	CHS	CHS	CHS	CHS	CHS	CHS	CHS	CHS	CHS	CHS	CHS	CHS	CHS	CHS	CHS	CHS	CHS	CHS	CHS	CHS	CHS	CHS	CDX	CDX	CDX	CDX	CDX	CDX	CDX	CDX	KHV	KHV	KHV	CDX	CDX	CDX	CDX	CDX	CDX	CDX	KHV	KHV	KHV	KHV	KHV	KHV	KHV	KHV	KHV	KHV	KHV	KHV	KHV	KHV	KHV	KHV	KHV	KHV	KHV	KHV	KHV	KHV	KHV	KHV	KHV	KHV	KHV	KHV	KHV	CDX	CDX	CDX	CDX	CDX	CDX	CDX	CDX	CDX	CDX	CDX	CDX	CDX	CDX	CDX	CDX	CDX	CDX	CDX	CDX	CDX	CDX	CDX	CDX	CDX	CDX	CDX	CDX	CDX	CDX	CDX	KHV	KHV	PJL	CHB	CHB	CHB	CHB	CHB	CHB	CHB	CHB	CHB	CHB	CHB	CHB	CHB	CHB	CHB	CHB	CHB	CHB	CHB	CHB	CHB	CHB	CHB	CHB	CHB	CHB	CHB	CHB	CHB	CHB	CHB	CHB	CHB	CHB	CHB	JPT	JPT	JPT	JPT	JPT	JPT	JPT	JPT	JPT	JPT	JPT	JPT	JPT	JPT	JPT	JPT	JPT	JPT	JPT	JPT	JPT	JPT	JPT	JPT	JPT	JPT	JPT	JPT	JPT	JPT	JPT	JPT	JPT	JPT	GIH		For_SIB	Kaz_CAS	EVk_SIB	Tun_SIB	Leb_OCE	Baj_OCE	Alt_CAS	Leb_OCE	BUm_SAS	Igo_OCE	Igo_OCE	Vie_EAS	Vie_EAS	Dus_OCE	Vie_EAS	Dus_OCE	Dus_OCE	Igo_OCE	Igo_OCE	Viz_OCE	Vie_EAS	Igo_OCE	Vie_EAS	Mur_OCE	Mur_OCE	Mur_OCE	Kor_ARC	Esk_ARC	Mur_OCE	EVk_SIB	Sak_SIB	Eve_SIB	EVk_SIB	Bur_SIB	BUm_SAS	Bur_SIB	Dus_OCE	Bur_SIB	Kor_ARC	EVk_SIB	Bur_SIB	BUm_SAS	Bur_SIB	Bur_SIB	Alt_CAS	Sak_SIB	Man_SIB	Bra_SAS	Vie_EAS	Vie_EAS	Ket_SIB	Aet_OCE	Mon_EAS	Bat_OCE	Kor_ARC	Kor_ARC	Kha_SIB		9
rs144979419	8	11	2	1	CHR1	76308572	rs144979419	A	G	0	0	230	0	1	CHS	CHS	CHS	CHS	CHS	CHS	CHS	CHS	CHS	CHS	CHS	CHS	CHS	CHS	CHS	CHS	CHS	CHS	CHS	CHS	CHS	CHS	CHS	CHS	CHS	CHS	CHS	CHS	CHS	CHS	CHS	CHS	CHS	CHS	CHS	CHS	CHS	CHS	CHS	CHS	CHS	CHS	CHS	CHS	CDX	CDX	CDX	CDX	CDX	CDX	CDX	KHV	KHV	CDX	CDX	CDX	CDX	CDX	CDX	CDX	KHV	KHV	KHV	KHV	KHV	KHV	KHV	KHV	KHV	KHV	KHV	KHV	KHV	KHV	KHV	KHV	KHV	KHV	KHV	KHV	KHV	KHV	KHV	KHV	KHV	KHV	KHV	KHV	KHV	KHV	KHV	KHV	KHV	KHV	CDX	CDX	CDX	CDX	CDX	CDX	CDX	CDX	CDX	CDX	CDX	CDX	CDX	CDX	CDX	CDX	CDX	CDX	CDX	CDX	CDX	CDX	CDX	CDX	CDX	CDX	CDX	CDX	CDX	CDX	CDX	KHV	KHV	CHB	CHB	CHB	CHB	CHB	CHB	CHB	CHB	CHB	CHB	CHB	CHB	CHB	CHB	CHB	CHB	CHB	CHB	CHB	CHB	CHB	CHB	CHB	CHB	CHB	CHB	CHB	CHB	CHB	CHB	CHB	CHB	CHB	CHB	JPT	JPT	JPT	JPT	JPT	JPT	JPT	JPT	JPT	JPT	JPT	JPT	JPT	JPT	JPT	JPT	JPT	JPT	JPT	JPT	JPT	JPT	JPT	JPT	JPT	JPT	JPT	JPT	JPT	JPT	JPT	JPT	JPT	GIH		For_SIB	Kaz_CAS	EVk_SIB	Tun_SIB	Leb_OCE	Baj_OCE	Alt_CAS	Leb_OCE	BUm_SAS	Igo_OCE	Igo_OCE	Vie_EAS	Vie_EAS	Dus_OCE	Vie_EAS	Dus_OCE	Dus_OCE	Igo_OCE	Igo_OCE	Viz_OCE	Vie_EAS	Igo_OCE	Vie_EAS	Mur_OCE	Mur_OCE	Mur_OCE	Kor_ARC	Esk_ARC	Mur_OCE	EVk_SIB	Sak_SIB	Eve_SIB	EVk_SIB	Bur_SIB	BUm_SAS	Bur_SIB	Dus_OCE	Bur_SIB	Kor_ARC	Bur_SIB	EVk_SIB	Bur_SIB	BUm_SAS	Bur_SIB	Bur_SIB	Alt_CAS	Sak_SIB	Man_SIB	Bra_SAS	Vie_EAS	Vie_EAS	Ket_SIB	Aet_OCE	Mon_EAS	Bat_OCE	Kor_ARC	Kor_ARC	Kha_SIB		9
rs78550061	8	9	5	3	CHR1	87631044	rs78550061	C	T	1	1	224	1	5	CHS	CHS	CHS	CHS	CHS	CHS	CHS	CHS	CHS	CHS	CHS	CHS	CHS	CHS	CHS	CHS	CHS	CHS	CHS	CHS	CHS	CHS	CHS	CHS	CHS	CHS	CHS	CHS	CHS	CHS	CHS	CHS	CHS	CHS	CHS	CHS	CHS	CHS	CHS	CHS	CHS	CHS	CDX	CDX	CDX	CDX	CDX	CDX	CDX	CDX	CDX	PUR	KHV	KHV	KHV	KHV	CDX	CDX	CDX	CDX	CDX	CDX	CDX	CDX	CDX	KHV	KHV	KHV	KHV	KHV	KHV	KHV	KHV	KHV	KHV	KHV	KHV	KHV	KHV	KHV	KHV	KHV	KHV	KHV	KHV	KHV	KHV	KHV	KHV	KHV	KHV	KHV	KHV	KHV	KHV	KHV	KHV	KHV	KHV	KHV	KHV	CDX	CDX	CDX	CDX	CDX	CDX	CDX	CDX	CDX	CDX	CDX	CDX	CDX	CDX	CDX	CDX	CDX	CDX	CDX	CDX	CDX	CDX	CDX	CDX	CDX	CDX	CDX	CDX	CDX	ACB	KHV	KHV	BEB	BEB	BEB	BEB	ITU	CEU	CHB	CHB	CHB	CHB	CHB	CHB	CHB	CHB	CHB	CHB	CHB	CHB	CHB	CHB	CHB	CHB	CHB	CHB	CHB	CHB	CHB	CHB	CHB	CHB	CHB	CHB	CHB	CHB	CHB	CHB	CHB	CHB	CHB	CHB	CHB	CHB	CHB	CHB	CHB	JPT	JPT	JPT	JPT	JPT	JPT	JPT	JPT	JPT	JPT	JPT	JPT	JPT	JPT	JPT	JPT	JPT	JPT	JPT	JPT	JPT	JPT	JPT	JPT	JPT	JPT	JPT	JPT	JPT	JPT	JPT	JPT	JPT		Chu_ARC	Sak_SIB	Ket_SIB	Bur_SIB	Chu_ARC	Bur_SIB	Nga_SIB	Eve_SIB	Kor_ARC	Kyr_CAS	Kyr_CAS	San_SAS	Ho_SAS	Leb_OCE	Leb_OCE	BUm_SAS	BUm_SAS	Igo_OCE	Vie_EAS	Igo_OCE	BUm_SAS	Vie_EAS	Dus_OCE	Igo_OCE	Luz_OCE	Vie_EAS	Luz_OCE	Dus_OCE	Igo_OCE	Vie_EAS	Dus_OCE	Mur_OCE	Mur_OCE	Mur_OCE	Mur_OCE	Kor_ARC	Mur_OCE	Esk_ARC	Kor_ARC	Mur_OCE	EVk_SIB	Eve_SIB	Bur_SIB	BUm_SAS	Igo_OCE	Dus_OCE	Dus_OCE	Bur_SIB	Sak_SIB	Kor_ARC	Kor_ARC	EVk_SIB	BUm_SAS	Sak_SIB	Mon_EAS	Mon_EAS	Kor_ARC		6
rs72646183	10	3	6	2	CHR1	91171794	rs72646183	G	C	4	0	209	0	5	CHS	CHS	CHS	CHS	CHS	CHS	CHS	CHS	CHS	CHS	CHS	CHS	CHS	CHS	CHS	CHS	CHS	CHS	CHS	CHS	CHS	CHS	CHS	CHS	CHS	CHS	CHS	CHS	CHS	CHS	CHS	CHS	CHS	CHS	CHS	CHS	CHS	CHS	CHS	CHS	CHS	CHS	CHS	CHS	CHS	CDX	CDX	CDX	CDX	CDX	KHV	CDX	CDX	CDX	CDX	CDX	CDX	CDX	KHV	KHV	KHV	KHV	KHV	KHV	KHV	KHV	KHV	PEL	KHV	KHV	KHV	KHV	KHV	KHV	KHV	KHV	KHV	KHV	KHV	KHV	KHV	CDX	CDX	CDX	PEL	CDX	CDX	CDX	CDX	CDX	CDX	CDX	CDX	CDX	CDX	PJL	ITU	BEB	ITU	BEB	CHB	CHB	CHB	CHB	CHB	CHB	CHB	CHB	CHB	CHB	CHB	CHB	CHB	CHB	CHB	CHB	CHB	CHB	CHB	CHB	CHB	CHB	CHB	CHB	CHB	CHB	CHB	CHB	CHB	CHB	CHB	CHB	CHB	CHB	CHB	CHB	CHB	CHB	CHB	CHB	CHB	CHB	CHB	CHB	CHB	CHB	CHB	JPT	JPT	JPT	JPT	JPT	JPT	JPT	JPT	JPT	JPT	JPT	JPT	JPT	JPT	JPT	JPT	JPT	JPT	JPT	JPT	JPT	JPT	JPT	JPT	JPT	JPT	JPT	JPT	JPT	JPT	JPT	JPT	JPT	JPT	JPT	JPT	JPT	JPT	JPT	JPT	JPT	JPT	JPT	JPT	MXL	MXL		Chu_ARC	Kaz_CAS	Bur_SIB	Kor_ARC	Kyr_CAS	Mon_EAS	Kyr_CAS	Leb_OCE	Baj_OCE	BUm_SAS	Igo_OCE	Vie_EAS	Vie_EAS	Dus_OCE	Igo_OCE	Dus_OCE	Kor_ARC	EVk_SIB	EVk_SIB	Dus_OCE	Bur_SIB	Kor_ARC	Kor_ARC	Kor_ARC	Vie_EAS	Mon_EAS	Aet_OCE	Sho_SIB	Kor_ARC		5
rs12042663	10	10	2	1	CHR1	161827464	rs12042663	A	T	0	1	205	3	5	CHS	CHS	CHS	CHS	CHS	CHS	CHS	CHS	CHS	CHS	CHS	CHS	CHS	CHS	CHS	CHS	CHS	CHS	CHS	CHS	CHS	CHS	CHS	CHS	CHS	CHS	CHS	CHS	CHS	CHS	CHS	CHS	CHS	CHS	CHS	CHS	CHS	CHS	CHS	CHS	CHS	CHS	CHS	CDX	CDX	CDX	CDX	CDX	CDX	CDX	CDX	CDX	KHV	KHV	KHV	CDX	CDX	CDX	CDX	CDX	CDX	CDX	CDX	CDX	CDX	CDX	CDX	KHV	KHV	KHV	KHV	KHV	KHV	KHV	KHV	KHV	KHV	KHV	KHV	KHV	KHV	KHV	KHV	KHV	KHV	KHV	KHV	KHV	KHV	KHV	KHV	KHV	KHV	KHV	KHV	KHV	KHV	KHV	KHV	KHV	KHV	KHV	KHV	KHV	CDX	CDX	CDX	CDX	CDX	CDX	CDX	CDX	CDX	CDX	CDX	CDX	CDX	CDX	CDX	CDX	CDX	CDX	CDX	CDX	CDX	CDX	CDX	KHV	KHV	KHV	BEB	STU	BEB	BEB	CEU	CHB	CHB	CHB	CHB	CHB	CHB	CHB	CHB	CHB	CHB	CHB	CHB	CHB	CHB	CHB	CHB	CHB	CHB	CHB	CHB	CHB	CHB	CHB	CHB	CHB	CHB	CHB	CHB	CHB	CHB	CHB	CHB	CHB	CHB	CHB	CHB	CHB	CHB	CHB	CHB	CHB	CHB	JPT	JPT	JPT	JPT	JPT	JPT	JPT	JPT	JPT	JPT	JPT	JPT	JPT	JPT	YRI	YRI	LWK	GIH		Kaz_CAS	Sak_SIB	Bur_SIB	Tuv_SIB	Kyr_CAS	Baj_OCE	Leb_OCE	Alt_CAS	Baj_OCE	Baj_OCE	Leb_OCE	Vie_EAS	Vie_EAS	Dus_OCE	Igo_OCE	Igo_OCE	Vie_EAS	Luz_OCE	Dus_OCE	Dus_OCE	Mur_OCE	Mur_OCE	Mur_OCE	Kor_ARC	Bur_SIB	EVk_SIB	EVk_SIB	Bur_SIB	BUm_SAS	Dus_OCE	Dus_OCE	Bur_SIB	Sak_SIB	Bur_SIB	Bur_SIB	Bur_SIB	Bur_SIB	Vie_EAS	Kaz_CAS	Aet_OCE	Aet_OCE		4
rs118126523	12	7	1	4	CHR1	175413311	rs118126523	G	A	0	2	183	0	2	FIN	FIN	CHS	CHS	CHS	CHS	CHS	CHS	CHS	CHS	CHS	CHS	CHS	CHS	CHS	CHS	CHS	CHS	CHS	CHS	CHS	CHS	CHS	CHS	CHS	CHS	CHS	CHS	CHS	CHS	CHS	CHS	CHS	CHS	CHS	CHS	CHS	CDX	CDX	CDX	CDX	CDX	KHV	CDX	CDX	CDX	CDX	CDX	CDX	CDX	KHV	KHV	KHV	KHV	KHV	KHV	KHV	KHV	KHV	KHV	KHV	KHV	KHV	KHV	KHV	KHV	KHV	KHV	KHV	KHV	KHV	KHV	KHV	KHV	KHV	KHV	KHV	KHV	KHV	KHV	KHV	KHV	KHV	CDX	CDX	CDX	CDX	CDX	CDX	CDX	CDX	CDX	CDX	CDX	CDX	CDX	CDX	CDX	CDX	CDX	CDX	CDX	BEB	BEB	CHB	CHB	CHB	CHB	CHB	CHB	CHB	CHB	CHB	CHB	CHB	CHB	CHB	CHB	CHB	CHB	CHB	CHB	CHB	CHB	CHB	CHB	CHB	CHB	CHB	CHB	CHB	CHB	CHB	CHB	CHB	CHB	CHB	CHB	CHB	JPT	JPT	JPT	JPT	JPT	JPT	JPT	JPT	JPT	JPT	JPT	JPT	JPT	JPT	JPT	JPT	JPT	JPT	JPT	JPT	JPT	JPT	JPT	JPT	JPT	JPT	JPT	JPT	JPT		Sak_SIB	Sel_SIB	Kyr_CAS	Sak_SIB	EVk_SIB	Sel_SIB	Mar_EUR	For_SIB	Tun_SIB	Eve_SIB	Eve_SIB	Alt_CAS	Bal_CAU	Leb_OCE	Baj_OCE	Baj_OCE	Baj_OCE	Leb_OCE	BUm_SAS	Igo_OCE	Vie_EAS	Dus_OCE	Dus_OCE	Dus_OCE	Igo_OCE	Viz_OCE	Luz_OCE	Dus_OCE	Dus_OCE	Igo_OCE	Mur_OCE	Mur_OCE	Esk_ARC	EVk_SIB	Igo_OCE	Dus_OCE	Dus_OCE	Sak_SIB	Yak_SIB	Bur_SIB	Sak_SIB	Uzb_CAS	Tam_SAS	Vie_EAS	Mon_EAS	Aet_OCE	Aet_OCE		4
rs12030218	10	5	4	0	CHR1	241346599	rs12030218	C	A	0	3	189	0	5	FIN	FIN	FIN	CHS	CHS	CHS	CHS	CHS	CHS	CHS	CHS	CHS	CHS	CHS	CHS	CHS	CHS	CHS	CHS	CHS	CHS	CHS	CHS	CHS	CHS	CHS	CHS	CHS	CHS	CHS	CHS	CHS	CHS	CHS	CHS	CHS	CHS	CHS	CHS	CHS	CDX	CDX	CDX	CDX	CDX	KHV	CDX	CDX	CDX	CDX	CDX	CDX	CDX	CDX	CDX	CDX	KHV	KHV	KHV	KHV	KHV	KHV	KHV	KHV	KHV	KHV	KHV	KHV	KHV	KHV	KHV	KHV	KHV	KHV	KHV	KHV	KHV	KHV	KHV	KHV	KHV	KHV	KHV	KHV	CDX	CDX	CDX	CDX	CDX	CDX	CDX	CDX	CDX	CDX	CDX	CDX	CDX	CDX	CDX	CDX	KHV	BEB	BEB	BEB	BEB	BEB	CHB	CHB	CHB	CHB	CHB	CHB	CHB	CHB	CHB	CHB	CHB	CHB	CHB	CHB	CHB	CHB	CHB	CHB	CHB	CHB	CHB	CHB	CHB	CHB	CHB	CHB	CHB	CHB	CHB	CHB	CHB	CHB	CHB	CHB	CHB	JPT	JPT	JPT	JPT	JPT	JPT	JPT	JPT	JPT	JPT	JPT	JPT	JPT	JPT	JPT	JPT	JPT	JPT	JPT	JPT	JPT	JPT	JPT	JPT	JPT	JPT	JPT	JPT	JPT	JPT	JPT	JPT	JPT	JPT	JPT	JPT	JPT		Kaz_CAS	For_SIB	EVk_SIB	Vep_EUR	For_SIB	Udm_EUR	BSh_EUR	Tun_SIB	Tun_SIB	Mon_EAS	Kyr_CAS	Kyr_CAS	Kyr_CAS	Baj_OCE	Est_EUR	Leb_OCE	BSh_EUR	BUm_SAS	Igo_OCE	Vie_EAS	BUm_SAS	Vie_EAS	Vie_EAS	Vie_EAS	Igo_OCE	Igo_OCE	Viz_OCE	Igo_OCE	Dus_OCE	Dus_OCE	Mur_OCE	Mur_OCE	Kor_ARC	Mur_OCE	Dus_OCE	Bur_SIB	Bur_SIB	BUm_SAS	Bur_SIB	Udm_EUR	Saa_EUR	Saa_EUR	Uzb_CAS	TKm_CAS	Mon_EAS	Mon_EAS		7
rs16863290	11	7	2	4	CHR2	5211749	rs16863290	C	A	1	3	235	0	4	FIN	FIN	CHS	CHS	CHS	CHS	CHS	CHS	CHS	CHS	CHS	CHS	CHS	CHS	CHS	CHS	CHS	CHS	CHS	CHS	CHS	CHS	CHS	CHS	CHS	CHS	CHS	CHS	CHS	CHS	CHS	CHS	CHS	CHS	CHS	CHS	CHS	CHS	CHS	CHS	CHS	CHS	CHS	CHS	CHS	CHS	CHS	CHS	CHS	CHS	CHS	CHS	CHS	CHS	CHS	CDX	CDX	CDX	CDX	CDX	CDX	CDX	CDX	CDX	CDX	KHV	KHV	KHV	KHV	KHV	KHV	KHV	KHV	KHV	KHV	KHV	KHV	KHV	KHV	KHV	KHV	KHV	KHV	KHV	KHV	KHV	KHV	KHV	KHV	KHV	KHV	KHV	KHV	KHV	KHV	KHV	KHV	KHV	KHV	KHV	KHV	KHV	CDX	CDX	CDX	CDX	CDX	CDX	PEL	CDX	CDX	CDX	CDX	CDX	CDX	CDX	CDX	KHV	KHV	KHV	BEB	BEB	BEB	CEU	CHB	CHB	CHB	CHB	CHB	CHB	CHB	CHB	CHB	CHB	CHB	CHB	CHB	CHB	CHB	CHB	CHB	CHB	CHB	CHB	CHB	CHB	CHB	CHB	CHB	CHB	CHB	CHB	CHB	CHB	CHB	CHB	CHB	CHB	CHB	CHB	CHB	CHB	CHB	CHB	CHB	CHB	CHB	CHB	CHB	JPT	JPT	JPT	JPT	JPT	JPT	JPT	JPT	JPT	JPT	JPT	JPT	JPT	JPT	JPT	JPT	JPT	JPT	JPT	JPT	JPT	JPT	JPT	JPT	JPT	JPT	JPT	JPT	JPT	JPT	JPT	JPT	JPT	JPT	JPT	JPT	JPT	GIH		Ket_SIB	Kaz_CAS	Shu_CAS	Bur_SIB	Mar_EUR	EVk_SIB	EVk_SIB	For_SIB	Tab_CAU	Sak_SIB	Bur_SIB	Bur_SIB	Kry_EUR	For_SIB	Tun_SIB	Eve_SIB	Alt_CAS	Tuv_SIB	Alt_CAS	Kyr_CAS	Mon_EAS	Kyr_CAS	Kyr_CAS	Leb_OCE	BUm_SAS	Vie_EAS	Igo_OCE	Vie_EAS	Viz_OCE	Luz_OCE	Dus_OCE	Esk_ARC	Esk_ARC	Chu_ARC	EVk_SIB	EVk_SIB	Bur_SIB	Eve_SIB	EVk_SIB	Sak_SIB	Kor_ARC	Bur_SIB	EVk_SIB	Bur_SIB	Uzb_CAS	Vie_EAS	Vie_EAS	Bat_OCE	Cos_EUR	Kor_ARC	Kor_ARC		6
rs3772022	8	6	2	0	CHR2	7085569	rs3772022	C	T	3	0	187	0	3	CHS	CHS	CHS	CHS	CHS	CHS	CHS	CHS	CHS	CHS	CHS	CHS	CHS	CHS	CHS	CHS	CHS	CHS	CHS	CHS	CHS	CHS	CHS	CHS	CHS	CHS	CHS	CHS	CHS	CHS	CHS	CHS	CHS	CHS	CHS	CHS	CDX	CDX	CDX	CDX	CDX	CDX	CDX	CDX	PUR	PUR	PUR	KHV	KHV	CDX	CDX	CDX	CDX	CDX	CDX	CDX	CDX	KHV	KHV	KHV	KHV	KHV	KHV	KHV	KHV	KHV	KHV	KHV	KHV	KHV	KHV	KHV	KHV	KHV	KHV	KHV	KHV	KHV	KHV	KHV	KHV	KHV	KHV	KHV	KHV	KHV	KHV	KHV	KHV	KHV	KHV	CDX	CDX	CDX	CDX	CDX	CDX	CDX	CDX	CDX	CDX	CDX	CDX	CDX	KHV	KHV	PJL	BEB	BEB	CHB	CHB	CHB	CHB	CHB	CHB	CHB	CHB	CHB	CHB	CHB	CHB	CHB	CHB	CHB	CHB	CHB	CHB	CHB	CHB	CHB	CHB	CHB	CHB	CHB	CHB	CHB	CHB	CHB	CHB	CHB	CHB	CHB	CHB	CHB	CHB	CHB	CHB	JPT	JPT	JPT	JPT	JPT	JPT	JPT	JPT	JPT	JPT	JPT	JPT	JPT	JPT	JPT	JPT	JPT	JPT	JPT	JPT	JPT	JPT	JPT	JPT	JPT	JPT	JPT	JPT	JPT	JPT		EVk_SIB	EVk_SIB	Nga_SIB	Kyr_CAS	Kyr_CAS	Baj_OCE	Baj_OCE	BUm_SAS	BUm_SAS	Igo_OCE	Vie_EAS	Vie_EAS	Dus_OCE	Dus_OCE	Viz_OCE	Dus_OCE	Mur_OCE	Esk_ARC	EVk_SIB	EVk_SIB	EVk_SIB	BUm_SAS	Bur_SIB	EVk_SIB	Alt_CAS	Dus_OCE	Sak_SIB	EVk_SIB	Bur_SIB	Sho_SIB	Vie_EAS	Mon_EAS	TKm_CAS	Aet_OCE	Aet_OCE	Agt_OCE	Kor_ARC		4
rs75602576	9	2	5	0	CHR2	19180234	rs75602576	G	A	4	0	198	0	3	CHS	CHS	CHS	CHS	CHS	CHS	CHS	CHS	CHS	CHS	CHS	CHS	CHS	CHS	CHS	CHS	CHS	CHS	CHS	CHS	CHS	CHS	CHS	CHS	CHS	CHS	CHS	CHS	CHS	CHS	CHS	CHS	CHS	CHS	CHS	CHS	CHS	CHS	CHS	CHS	CHS	CHS	CHS	CHS	CHS	CHS	CDX	CDX	CDX	CDX	CDX	CLM	CLM	CLM	KHV	CDX	CDX	CDX	CDX	CDX	CDX	CDX	KHV	KHV	KHV	KHV	KHV	KHV	KHV	KHV	PEL	KHV	KHV	KHV	KHV	KHV	KHV	KHV	KHV	KHV	KHV	KHV	KHV	KHV	KHV	KHV	KHV	KHV	KHV	KHV	CDX	CDX	CDX	CDX	CDX	CDX	CDX	CDX	CDX	CDX	CDX	CDX	CDX	CDX	CDX	CDX	CDX	PJL	PJL	BEB	CHB	CHB	CHB	CHB	CHB	CHB	CHB	CHB	CHB	CHB	CHB	CHB	CHB	CHB	CHB	CHB	CHB	CHB	CHB	CHB	CHB	CHB	CHB	CHB	CHB	CHB	CHB	CHB	CHB	CHB	CHB	CHB	CHB	CHB	CHB	CHB	CHB	CHB	CHB	CHB	JPT	JPT	JPT	JPT	JPT	JPT	JPT	JPT	JPT	JPT	JPT	JPT	JPT	JPT	JPT	JPT	JPT	JPT	JPT	JPT	JPT	JPT	JPT	JPT	JPT	JPT	JPT	JPT	JPT	JPT	JPT	JPT	JPT	JPT	JPT	JPT		Eve_SIB	Kyr_CAS	Kyr_CAS	Leb_OCE	Baj_OCE	Igo_OCE	Igo_OCE	Vie_EAS	Dus_OCE	Vie_EAS	Vie_EAS	Igo_OCE	Igo_OCE	Viz_OCE	Igo_OCE	Viz_OCE	Luz_OCE	Vie_EAS	Dus_OCE	Vie_EAS	Dus_OCE	Mur_OCE	Mur_OCE	Mur_OCE	Mur_OCE	Mur_OCE	Bur_SIB	Sak_SIB	Bur_SIB	BUm_SAS	Igo_OCE	Bur_SIB	Bur_SIB	Bur_SIB	Alt_CAS	Alt_CAS	Vie_EAS	Vie_EAS	Kaz_CAS	Bat_OCE	Aet_OCE	Bat_OCE	Aet_OCE	Agt_OCE	Agt_OCE		7
rs149841330	12	7	5	3	CHR2	26327783	rs149841330	T	C	0	1	190	0	4	FIN	CHS	CHS	CHS	CHS	CHS	CHS	CHS	CHS	CHS	CHS	CHS	CHS	CHS	CHS	CHS	CHS	CHS	CHS	CHS	CHS	CHS	CHS	CHS	CHS	CHS	CHS	CHS	CHS	CHS	CHS	CHS	CHS	CHS	CHS	CHS	CHS	CHS	CHS	CHS	CHS	CHS	CDX	CDX	CDX	CDX	CDX	CDX	CDX	KHV	CDX	CDX	CDX	CDX	KHV	KHV	KHV	KHV	KHV	KHV	KHV	KHV	KHV	KHV	KHV	KHV	KHV	KHV	KHV	KHV	KHV	KHV	KHV	KHV	KHV	KHV	KHV	KHV	KHV	KHV	KHV	KHV	KHV	CDX	CDX	CDX	CDX	CDX	CDX	CDX	CDX	CDX	CDX	CDX	CDX	CDX	CDX	CDX	CDX	CDX	CDX	CDX	KHV	STU	BEB	BEB	BEB	CHB	CHB	CHB	CHB	CHB	CHB	CHB	CHB	CHB	CHB	CHB	CHB	CHB	CHB	CHB	CHB	CHB	CHB	CHB	CHB	CHB	CHB	CHB	CHB	CHB	CHB	CHB	CHB	CHB	CHB	CHB	CHB	JPT	JPT	JPT	JPT	JPT	JPT	JPT	JPT	JPT	JPT	JPT	JPT	JPT	JPT	JPT	JPT	JPT	JPT	JPT	JPT	JPT	JPT	JPT	JPT	JPT	JPT	JPT	JPT	JPT	JPT	JPT	JPT	JPT	JPT	JPT		Shu_CAS	Mar_EUR	Sak_SIB	Chu_ARC	Kry_EUR	Eve_SIB	Bal_CAU	Mon_EAS	Leb_OCE	Tuv_SIB	BUm_SAS	Igo_OCE	Igo_OCE	Vie_EAS	Igo_OCE	Igo_OCE	Luz_OCE	Mur_OCE	Kor_ARC	Esk_ARC	Esk_ARC	EVk_SIB	Bur_SIB	BUm_SAS	Mur_OCE	Igo_OCE	EVk_SIB	EVk_SIB	Alt_CAS	Dus_OCE	Bur_SIB	Kor_ARC	Kor_ARC	Yak_SIB	Bur_SIB	EVk_SIB	BUm_SAS	Bur_SIB	Saa_EUR	Uzb_CAS	BSh_EUR	Mon_EAS	Eve_SIB	Bel_EUR		3
rs75810371	13	11	3	1	CHR2	26891883	rs75810371	A	G	0	1	238	0	3	FIN	CHS	CHS	CHS	CHS	CHS	CHS	CHS	CHS	CHS	CHS	CHS	CHS	CHS	CHS	CHS	CHS	CHS	CHS	CHS	CHS	CHS	CHS	CHS	CHS	CHS	CHS	CHS	CHS	CHS	CHS	CHS	CHS	CHS	CHS	CHS	CHS	CHS	CHS	CHS	CHS	CHS	CHS	CHS	CHS	CHS	CDX	CDX	CDX	CDX	CDX	CDX	CDX	KHV	KHV	KHV	KHV	CDX	CDX	CDX	CDX	CDX	CDX	CDX	CDX	CDX	CDX	CDX	CDX	CDX	KHV	KHV	KHV	KHV	KHV	KHV	KHV	KHV	KHV	KHV	KHV	KHV	KHV	KHV	KHV	KHV	KHV	KHV	KHV	KHV	KHV	KHV	KHV	KHV	KHV	KHV	KHV	KHV	KHV	KHV	KHV	KHV	KHV	KHV	KHV	KHV	KHV	KHV	CDX	CDX	CDX	CDX	CDX	CDX	CDX	CDX	CDX	CDX	CDX	CDX	CDX	CDX	CDX	CDX	CDX	CDX	CDX	CDX	CDX	CDX	CDX	KHV	KHV	STU	BEB	BEB	CHB	CHB	CHB	CHB	CHB	CHB	CHB	CHB	CHB	CHB	CHB	CHB	CHB	CHB	CHB	CHB	CHB	CHB	CHB	CHB	CHB	CHB	CHB	CHB	CHB	CHB	CHB	CHB	CHB	CHB	CHB	CHB	CHB	CHB	CHB	CHB	CHB	CHB	JPT	JPT	JPT	JPT	JPT	JPT	JPT	JPT	JPT	JPT	JPT	JPT	JPT	JPT	JPT	JPT	JPT	JPT	JPT	JPT	JPT	JPT	JPT	JPT	JPT	JPT	JPT	JPT	JPT	JPT	JPT	JPT	JPT	JPT	JPT	JPT	JPT	JPT		Mis_EUR	Kry_EUR	Nga_SIB	Kyr_CAS	Kyr_CAS	San_SAS	Leb_OCE	Leb_OCE	BUm_SAS	BUm_SAS	BUm_SAS	Igo_OCE	Vie_EAS	Vie_EAS	Dus_OCE	Vie_EAS	Dus_OCE	Dus_OCE	Igo_OCE	Dus_OCE	Mur_OCE	Mur_OCE	Mur_OCE	Mur_OCE	Bur_SIB	Mur_OCE	Dus_OCE	Dus_OCE	Bur_SIB	Bur_SIB	Tam_SAS	Vie_EAS	Aet_OCE	Bat_OCE	Bat_OCE	Kha_SIB		4
rs35690870	8	10	5	2	CHR2	33086463	rs35690870	T	C	1	0	211	0	5	CHS	CHS	CHS	CHS	CHS	CHS	CHS	CHS	CHS	CHS	CHS	CHS	CHS	CHS	CHS	CHS	CHS	CHS	CHS	CHS	CHS	CHS	CHS	CHS	CHS	CHS	CHS	CHS	CHS	CHS	CHS	CHS	CHS	CDX	CDX	CDX	CDX	CDX	KHV	CDX	CDX	CDX	CDX	CDX	CDX	CDX	CDX	KHV	KHV	KHV	KHV	KHV	KHV	KHV	KHV	KHV	KHV	KHV	PEL	KHV	KHV	KHV	KHV	KHV	KHV	KHV	KHV	KHV	KHV	KHV	KHV	KHV	KHV	KHV	KHV	KHV	KHV	KHV	KHV	KHV	KHV	KHV	CDX	CDX	CDX	CDX	CDX	CDX	CDX	CDX	CDX	CDX	CDX	CDX	CDX	CDX	CDX	CDX	CDX	CDX	CDX	CDX	CDX	CDX	CDX	KHV	KHV	BEB	BEB	BEB	CHB	CHB	CHB	CHB	CHB	CHB	CHB	CHB	CHB	CHB	CHB	CHB	CHB	CHB	CHB	CHB	CHB	CHB	CHB	CHB	CHB	CHB	CHB	CHB	CHB	JPT	JPT	JPT	JPT	JPT	JPT	JPT	JPT	JPT	JPT	JPT	JPT	JPT	JPT	JPT	JPT	JPT	JPT	JPT	JPT	JPT	JPT	JPT	JPT	JPT	JPT	JPT	JPT	JPT	JPT	JPT	JPT	JPT	JPT	JPT	JPT	JPT	JPT	JPT	JPT	JPT	JPT	JPT	JPT	JPT	JPT	JPT	JPT	JPT	JPT	JPT	JPT	JPT	JPT	JPT	JPT	GIH	GIH		Kaz_CAS	Bur_SIB	Mis_EUR	EVk_SIB	EVk_SIB	EVk_SIB	For_SIB	Bur_SIB	Tun_SIB	Nga_SIB	Kor_ARC	Alt_CAS	Man_SIB	Taj_CAS	Kyr_CAS	Kyr_CAS	Baj_OCE	Ing_EUR	BUm_SAS	Igo_OCE	Igo_OCE	Vie_EAS	Vie_EAS	Dus_OCE	Vie_EAS	Igo_OCE	Igo_OCE	Viz_OCE	Dus_OCE	Igo_OCE	Mur_OCE	Kor_ARC	Mur_OCE	Kor_ARC	Kor_ARC	Chu_ARC	Chu_EUR	Mur_OCE	EVk_SIB	EVk_SIB	BUm_SAS	Bur_SIB	Igo_OCE	Dus_OCE	Bur_SIB	Sak_SIB	Kor_ARC	Kor_ARC	Bur_SIB	Bur_SIB	Vie_EAS	Vie_EAS	Kos_OCE	Bat_OCE	Koi_OCE		5
rs76011304	11	5	5	1	CHR2	43122965	rs76011304	A	G	2	1	201	0	2	FIN	CHS	CHS	CHS	CHS	CHS	CHS	CHS	CHS	CHS	CHS	CHS	CHS	CHS	CHS	CHS	CHS	CHS	CHS	CHS	CHS	CHS	CHS	CHS	CHS	CHS	CHS	CHS	CHS	CHS	CHS	CHS	CHS	CHS	CDX	CDX	CDX	PUR	PUR	CDX	CDX	CDX	CDX	CDX	CDX	CDX	CDX	CDX	KHV	KHV	KHV	KHV	KHV	KHV	KHV	KHV	KHV	KHV	KHV	KHV	KHV	KHV	KHV	KHV	KHV	KHV	KHV	KHV	KHV	KHV	KHV	KHV	KHV	CDX	CDX	CDX	CDX	CDX	CDX	CDX	CDX	CDX	CDX	CDX	CDX	CDX	CDX	CDX	CDX	CDX	CDX	CDX	CDX	PJL	BEB	CHB	CHB	CHB	CHB	CHB	CHB	CHB	CHB	CHB	CHB	CHB	CHB	CHB	CHB	CHB	CHB	CHB	CHB	CHB	CHB	CHB	CHB	CHB	CHB	CHB	CHB	CHB	CHB	CHB	CHB	JPT	JPT	JPT	JPT	JPT	JPT	JPT	JPT	JPT	JPT	JPT	JPT	JPT	JPT	JPT	JPT	JPT	JPT	JPT	JPT	JPT	JPT	JPT	JPT	JPT	JPT	JPT	JPT	JPT	JPT	JPT	JPT	JPT	JPT	JPT	JPT	JPT	JPT	JPT	JPT	JPT	JPT	JPT	JPT	JPT	JPT	JPT	JPT	JPT	JPT	JPT	JPT	JPT	JPT		Kaz_CAS	Tat_EUR	Tat_EUR	Kaz_CAS	Bur_SIB	Bur_SIB	Bur_SIB	Tun_SIB	Tun_SIB	Kyr_CAS	Kyr_CAS	Ing_EUR	Cac_AMR	Baj_OCE	BUm_SAS	Igo_OCE	Vie_EAS	Igo_OCE	Vie_EAS	BUm_SAS	Vie_EAS	Vie_EAS	Vie_EAS	Viz_OCE	Luz_OCE	Mur_OCE	Mur_OCE	Mur_OCE	EVk_SIB	Sak_SIB	EVk_SIB	EVk_SIB	EVk_SIB	EVk_SIB	Bur_SIB	Kor_ARC	Kor_ARC	Bur_SIB	Bur_SIB	Eve_SIB	Bur_SIB	Saa_EUR	Saa_EUR	Uzb_CAS	Ket_SIB	Kaz_CAS	Mon_EAS	Mon_EAS	Eve_SIB		8
rs78736267	9	5	7	4	CHR2	52705881	rs78736267	T	A	0	1	262	0	3	FIN	CHS	CHS	CHS	CHS	CHS	CHS	CHS	CHS	CHS	CHS	CHS	CHS	CHS	CHS	CHS	CHS	CHS	CHS	CHS	CHS	CHS	CHS	CHS	CHS	CHS	CHS	CHS	CHS	CHS	CHS	CHS	CHS	CHS	CHS	CHS	CHS	CHS	CHS	CHS	CHS	CHS	CHS	CDX	CDX	CDX	CDX	CDX	CDX	CDX	CDX	KHV	KHV	CDX	CDX	CDX	CDX	CDX	CDX	CDX	CDX	KHV	KHV	KHV	KHV	KHV	KHV	KHV	KHV	KHV	KHV	KHV	KHV	KHV	KHV	KHV	KHV	KHV	KHV	KHV	KHV	KHV	KHV	KHV	KHV	KHV	KHV	KHV	KHV	KHV	KHV	KHV	KHV	KHV	KHV	KHV	CDX	CDX	CDX	CDX	CDX	CDX	CDX	CDX	CDX	CDX	CDX	CDX	CDX	CDX	CDX	CDX	KHV	KHV	BEB	BEB	BEB	CHB	CHB	CHB	CHB	CHB	CHB	CHB	CHB	CHB	CHB	CHB	CHB	CHB	CHB	CHB	CHB	CHB	CHB	CHB	CHB	CHB	CHB	CHB	CHB	CHB	CHB	CHB	CHB	CHB	CHB	CHB	CHB	CHB	CHB	CHB	CHB	CHB	CHB	CHB	CHB	CHB	CHB	CHB	CHB	CHB	CHB	JPT	JPT	JPT	JPT	JPT	JPT	JPT	JPT	JPT	JPT	JPT	JPT	JPT	JPT	JPT	JPT	JPT	JPT	JPT	JPT	JPT	JPT	JPT	JPT	JPT	JPT	JPT	JPT	JPT	JPT	JPT	JPT	JPT	JPT	JPT	JPT	JPT	JPT	JPT	JPT	JPT	JPT	JPT	JPT	JPT	JPT	JPT	JPT	JPT	JPT	JPT	JPT	JPT	JPT	JPT	JPT		Kaz_CAS	Tat_EUR	Sak_SIB	Kyr_CAS	EVk_SIB	EVk_SIB	For_SIB	Mor_EUR	Eve_SIB	Tun_SIB	Nga_SIB	Alt_CAS	Kyr_CAS	Kyr_CAS	Kyr_CAS	Ara_MDE	Leb_OCE	Baj_OCE	Leb_OCE	Tuv_SIB	Tuv_SIB	BSh_EUR	Igo_OCE	Vie_EAS	Vie_EAS	Dus_OCE	Vie_EAS	Vie_EAS	Dus_OCE	Viz_OCE	Luz_OCE	Dus_OCE	Vie_EAS	Mur_OCE	Kor_ARC	Mur_OCE	EVk_SIB	Mur_OCE	Sak_SIB	BUm_SAS	Bur_SIB	Eve_SIB	Mur_OCE	Igo_OCE	Bur_SIB	Yak_SIB	Bur_SIB	Bur_SIB	EVk_SIB	Eve_SIB	Eve_SIB	Udm_EUR	Uzb_CAS	BSh_EUR	Vie_EAS	Mon_EAS	Agt_OCE	Mon_EAS	Bat_OCE	Udm_EUR	Eve_SIB		8
rs3771761	13	3	2	0	CHR2	75103995	rs3771761	C	T	0	1	222	0	4	CHS	CHS	CHS	CHS	CHS	CHS	CHS	CHS	CHS	CHS	CHS	CHS	CHS	CHS	CHS	CHS	CHS	CHS	CHS	CHS	CHS	CHS	CHS	CHS	CHS	CHS	CHS	CHS	CHS	CHS	CHS	CHS	CHS	CHS	CHS	CHS	CHS	CHS	CHS	CHS	CHS	CDX	CDX	CDX	CDX	CDX	CDX	CDX	KHV	CDX	CDX	CDX	CDX	CDX	CDX	CDX	CDX	KHV	KHV	KHV	KHV	KHV	KHV	KHV	KHV	KHV	KHV	KHV	KHV	KHV	KHV	KHV	KHV	KHV	KHV	KHV	KHV	KHV	KHV	KHV	KHV	KHV	KHV	KHV	KHV	KHV	KHV	KHV	CDX	CDX	CDX	CDX	CDX	CDX	CDX	CDX	CDX	CDX	CDX	CDX	CDX	CDX	CDX	CDX	CDX	CDX	CDX	CDX	CDX	CDX	KHV	KHV	ITU	BEB	BEB	BEB	CHB	CHB	CHB	CHB	CHB	CHB	CHB	CHB	CHB	CHB	CHB	CHB	CHB	CHB	CHB	CHB	CHB	CHB	CHB	CHB	CHB	CHB	CHB	CHB	CHB	CHB	CHB	CHB	CHB	CHB	CHB	CHB	CHB	JPT	JPT	JPT	JPT	JPT	JPT	JPT	JPT	JPT	JPT	JPT	JPT	JPT	JPT	JPT	JPT	JPT	JPT	JPT	JPT	JPT	JPT	JPT	JPT	JPT	JPT	JPT	JPT	JPT	JPT	JPT	JPT	JPT	JPT	JPT	JPT	JPT	JPT	JPT	JPT	JPT	JPT	JPT	JPT	JPT	JPT	JPT	JPT	JPT	JPT	JPT	JPT	TSI		Bur_SIB	Kry_EUR	Mon_EAS	San_SAS	Ho_SAS	Baj_OCE	Leb_OCE	Baj_OCE	BUm_SAS	Vie_EAS	Vie_EAS	Vie_EAS	Igo_OCE	Bur_SIB	Sak_SIB	EVk_SIB	BUm_SAS	EVk_SIB	Bur_SIB	Bur_SIB	Vie_EAS	Kaz_CAS		5
rs74737152	9	5	0	4	CHR2	100894167	rs74737152	C	T	3	1	197	0	5	FIN	CHS	CHS	CHS	CHS	CHS	CHS	CHS	CHS	CHS	CHS	CHS	CHS	CHS	CHS	CHS	CHS	CHS	CHS	CHS	CHS	CHS	CHS	CHS	CHS	CHS	CHS	CHS	CHS	CHS	CHS	CHS	CHS	CHS	CHS	CDX	CDX	CDX	CDX	CDX	KHV	KHV	CDX	CDX	CDX	CDX	CDX	CDX	CDX	KHV	KHV	KHV	KHV	KHV	KHV	KHV	KHV	KHV	KHV	KHV	KHV	PEL	KHV	KHV	KHV	KHV	KHV	KHV	KHV	KHV	KHV	KHV	KHV	KHV	KHV	KHV	KHV	KHV	KHV	KHV	KHV	CDX	CDX	CDX	CDX	CDX	CDX	CDX	CDX	PEL	CDX	CDX	CDX	CDX	CDX	CDX	CDX	CDX	CDX	CDX	CDX	CDX	CDX	CDX	CDX	KHV	KHV	STU	BEB	ITU	STU	CHB	CHB	CHB	CHB	CHB	CHB	CHB	CHB	CHB	CHB	CHB	CHB	CHB	CHB	CHB	CHB	CHB	CHB	CHB	CHB	CHB	CHB	CHB	CHB	CHB	CHB	CHB	CHB	CHB	CHB	CHB	CHB	CHB	CHB	JPT	JPT	JPT	JPT	JPT	JPT	JPT	JPT	JPT	JPT	JPT	JPT	JPT	JPT	JPT	JPT	JPT	JPT	JPT	JPT	JPT	JPT	JPT	JPT	JPT	JPT	JPT	JPT	JPT	JPT	JPT	JPT	JPT	JPT	JPT	JPT	JPT	MXL	ASW	GIH		Kyr_CAS	Bur_SIB	Mor_EUR	Tun_SIB	Kor_ARC	Cac_AMR	Baj_OCE	BUm_SAS	Vie_EAS	Dus_OCE	Igo_OCE	Vie_EAS	Vie_EAS	Dus_OCE	Mur_OCE	Mur_OCE	Mur_OCE	Kor_ARC	Kor_ARC	Kor_ARC	Esk_ARC	Chu_ARC	Dus_OCE	Kor_ARC	Kor_ARC	Bur_SIB	Bur_SIB	Bur_SIB	Bur_SIB	Tam_SAS	Vie_EAS	Mon_EAS	Mon_EAS	Kaz_CAS	Mon_EAS	Kor_ARC	Kor_ARC	Kha_SIB		8
rs72627437	9	9	1	4	CHR2	104677144	rs72627437	T	C	0	1	205	0	5	CHS	CHS	CHS	CHS	CHS	CHS	CHS	CHS	CHS	CHS	CHS	CHS	CHS	CHS	CHS	CHS	CHS	CHS	CHS	CHS	CHS	CHS	CHS	CHS	CHS	CHS	CHS	CHS	CHS	CHS	CHS	CHS	CHS	CHS	CHS	CHS	CHS	CHS	CDX	CDX	CDX	CDX	KHV	IBS	CDX	CDX	CDX	CDX	CDX	CDX	CDX	CDX	KHV	KHV	KHV	KHV	KHV	KHV	KHV	KHV	KHV	KHV	KHV	KHV	KHV	KHV	KHV	KHV	KHV	KHV	KHV	KHV	KHV	KHV	KHV	KHV	KHV	KHV	KHV	KHV	KHV	KHV	CDX	CDX	CDX	CDX	CDX	CDX	CDX	CDX	CDX	CDX	CDX	CDX	CDX	CDX	CDX	CDX	CDX	CDX	KHV	KHV	KHV	BEB	STU	BEB	BEB	BEB	CHB	CHB	CHB	CHB	CHB	CHB	CHB	CHB	CHB	CHB	CHB	CHB	CHB	CHB	CHB	CHB	CHB	CHB	CHB	CHB	CHB	CHB	CHB	CHB	CHB	CHB	CHB	CHB	CHB	CHB	CHB	CHB	CHB	CHB	CHB	CHB	CHB	CHB	CHB	CHB	CHB	CHB	CHB	CHB	JPT	JPT	JPT	JPT	JPT	JPT	JPT	JPT	JPT	JPT	JPT	JPT	JPT	JPT	JPT	JPT	JPT	JPT	JPT	JPT	JPT	JPT	JPT	JPT	JPT	JPT	JPT	JPT	JPT	JPT	JPT	JPT	JPT	JPT		Tat_EUR	Aze_MDE	Ket_SIB	Nga_SIB	Kyr_CAS	Mon_EAS	Tuv_SIB	BUm_SAS	BUm_SAS	BUm_SAS	Vie_EAS	BUm_SAS	Vie_EAS	Vie_EAS	Igo_OCE	Dus_OCE	Mur_OCE	Mur_OCE	Mur_OCE	Kor_ARC	Mur_OCE	Mur_OCE	Kor_ARC	Mur_OCE	EVk_SIB	Sak_SIB	Alt_CAS	Kor_ARC	Bur_SIB	EVk_SIB	BUm_SAS	Eve_SIB	Eve_SIB	Sak_SIB	Mon_EAS	Mon_EAS	Kor_ARC		6
rs79057456	12	5	2	0	CHR2	122620882	rs79057456	G	A	0	0	265	0	3	CHS	CHS	CHS	CHS	CHS	CHS	CHS	CHS	CHS	CHS	CHS	CHS	CHS	CHS	CHS	CHS	CHS	CHS	CHS	CHS	CHS	CHS	CHS	CHS	CHS	CHS	CHS	CHS	CHS	CHS	CHS	CHS	CHS	CHS	CHS	CHS	CHS	CHS	CHS	CHS	CHS	CHS	CHS	CHS	CHS	CHS	CHS	CHS	CHS	CHS	CDX	CDX	CDX	CDX	CDX	CDX	CDX	KHV	KHV	KHV	CDX	CDX	CDX	CDX	CDX	CDX	CDX	CDX	CDX	CDX	CDX	KHV	KHV	KHV	KHV	KHV	KHV	KHV	KHV	KHV	KHV	KHV	KHV	KHV	KHV	KHV	KHV	KHV	KHV	KHV	KHV	KHV	KHV	KHV	KHV	KHV	KHV	KHV	KHV	KHV	KHV	KHV	KHV	KHV	KHV	KHV	KHV	CDX	CDX	CDX	CDX	CDX	CDX	CDX	CDX	CDX	CDX	CDX	CDX	CDX	CDX	CDX	CDX	CDX	CDX	CDX	CDX	CDX	KHV	KHV	BEB	BEB	CHB	CHB	CHB	CHB	CHB	CHB	CHB	CHB	CHB	CHB	CHB	CHB	CHB	CHB	CHB	CHB	CHB	CHB	CHB	CHB	CHB	CHB	CHB	CHB	CHB	CHB	CHB	CHB	CHB	CHB	CHB	CHB	CHB	CHB	CHB	CHB	CHB	CHB	CHB	CHB	CHB	CHB	CHB	CHB	CHB	CHB	CHB	JPT	JPT	JPT	JPT	JPT	JPT	JPT	JPT	JPT	JPT	JPT	JPT	JPT	JPT	JPT	JPT	JPT	JPT	JPT	JPT	JPT	JPT	JPT	JPT	JPT	JPT	JPT	JPT	JPT	JPT	JPT	JPT	JPT	JPT	JPT	JPT	JPT	JPT	JPT	JPT	JPT	JPT	JPT	JPT	JPT	JPT	JPT	JPT	GIH		Bur_SIB	Kry_EUR	Eve_SIB	Tuv_SIB	Baj_OCE	BUm_SAS	Igo_OCE	Igo_OCE	Igo_OCE	Vie_EAS	Vie_EAS	Dus_OCE	Luz_OCE	Mur_OCE	Mur_OCE	EVk_SIB	EVk_SIB	EVk_SIB	Igo_OCE	Dus_OCE	Bur_SIB	Eve_SIB	Vie_EAS	Mon_EAS	TKm_CAS	Bat_OCE		4
rs78117532	9	6	2	0	CHR2	122657222	rs78117532	G	T	0	0	254	0	3	CHS	CHS	CHS	CHS	CHS	CHS	CHS	CHS	CHS	CHS	CHS	CHS	CHS	CHS	CHS	CHS	CHS	CHS	CHS	CHS	CHS	CHS	CHS	CHS	CHS	CHS	CHS	CHS	CHS	CHS	CHS	CHS	CHS	CHS	CHS	CHS	CHS	CHS	CHS	CHS	CHS	CHS	CHS	CHS	CHS	CHS	CHS	CHS	CHS	CDX	CDX	CDX	CDX	CDX	CDX	KHV	KHV	KHV	CDX	CDX	CDX	CDX	CDX	CDX	CDX	CDX	CDX	CDX	CDX	KHV	KHV	KHV	KHV	KHV	KHV	KHV	KHV	KHV	KHV	KHV	KHV	KHV	KHV	KHV	KHV	KHV	KHV	KHV	KHV	KHV	KHV	KHV	KHV	KHV	KHV	KHV	KHV	KHV	KHV	KHV	KHV	KHV	KHV	CDX	CDX	CDX	CDX	CDX	CDX	CDX	CDX	CDX	CDX	CDX	CDX	CDX	CDX	CDX	CDX	CDX	CDX	KHV	KHV	BEB	BEB	CHB	CHB	CHB	CHB	CHB	CHB	CHB	CHB	CHB	CHB	CHB	CHB	CHB	CHB	CHB	CHB	CHB	CHB	CHB	CHB	CHB	CHB	CHB	CHB	CHB	CHB	CHB	CHB	CHB	CHB	CHB	CHB	CHB	CHB	CHB	CHB	CHB	CHB	CHB	CHB	CHB	CHB	CHB	CHB	CHB	CHB	CHB	JPT	JPT	JPT	JPT	JPT	JPT	JPT	JPT	JPT	JPT	JPT	JPT	JPT	JPT	JPT	JPT	JPT	JPT	JPT	JPT	JPT	JPT	JPT	JPT	JPT	JPT	JPT	JPT	JPT	JPT	JPT	JPT	JPT	JPT	JPT	JPT	JPT	JPT	JPT	JPT	JPT	JPT	JPT	JPT	JPT	JPT	JPT	JPT	GIH		Bur_SIB	Eve_SIB	Eve_SIB	Tuv_SIB	BUm_SAS	Igo_OCE	Igo_OCE	Igo_OCE	Vie_EAS	Vie_EAS	Dus_OCE	Luz_OCE	Mur_OCE	Mur_OCE	EVk_SIB	EVk_SIB	EVk_SIB	Bur_SIB	Igo_OCE	Dus_OCE	EVk_SIB	Sak_SIB	Bur_SIB	Eve_SIB	Eve_SIB	Lit_EUR	Vie_EAS	Mon_EAS	TKm_CAS	Bat_OCE	Mon_EAS	Kor_ARC	Agt_OCE		5
rs75486624	9	6	1	0	CHR2	122729594	rs75486624	C	T	0	0	266	0	3	CHS	CHS	CHS	CHS	CHS	CHS	CHS	CHS	CHS	CHS	CHS	CHS	CHS	CHS	CHS	CHS	CHS	CHS	CHS	CHS	CHS	CHS	CHS	CHS	CHS	CHS	CHS	CHS	CHS	CHS	CHS	CHS	CHS	CHS	CHS	CHS	CHS	CHS	CHS	CHS	CHS	CHS	CHS	CHS	CHS	CHS	CHS	CHS	CHS	CHS	CHS	CDX	CDX	CDX	CDX	CDX	CDX	CDX	KHV	KHV	KHV	CDX	CDX	CDX	CDX	CDX	CDX	CDX	CDX	CDX	CDX	CDX	KHV	KHV	KHV	KHV	KHV	KHV	KHV	KHV	KHV	KHV	KHV	KHV	KHV	KHV	KHV	KHV	KHV	KHV	KHV	KHV	KHV	KHV	KHV	KHV	KHV	KHV	KHV	KHV	KHV	KHV	KHV	KHV	KHV	KHV	KHV	KHV	KHV	KHV	CDX	CDX	CDX	CDX	CDX	CDX	CDX	CDX	CDX	CDX	CDX	CDX	CDX	CDX	CDX	CDX	CDX	CDX	CDX	CDX	CDX	CDX	KHV	KHV	BEB	BEB	CHB	CHB	CHB	CHB	CHB	CHB	CHB	CHB	CHB	CHB	CHB	CHB	CHB	CHB	CHB	CHB	CHB	CHB	CHB	CHB	CHB	CHB	CHB	CHB	CHB	CHB	CHB	CHB	CHB	CHB	CHB	CHB	CHB	CHB	CHB	CHB	CHB	CHB	CHB	CHB	CHB	CHB	CHB	CHB	CHB	CHB	CHB	CHB	JPT	JPT	JPT	JPT	JPT	JPT	JPT	JPT	JPT	JPT	JPT	JPT	JPT	JPT	JPT	JPT	JPT	JPT	JPT	JPT	JPT	JPT	JPT	JPT	JPT	JPT	JPT	JPT	JPT	JPT	JPT	JPT	JPT	JPT	JPT	JPT	JPT	JPT	JPT	JPT	JPT	JPT	JPT	JPT	JPT	JPT	JPT	JPT	GIH		Bur_SIB	Eve_SIB	Eve_SIB	Tuv_SIB	BUm_SAS	Igo_OCE	Igo_OCE	Vie_EAS	Vie_EAS	Dus_OCE	Igo_OCE	Igo_OCE	Luz_OCE	Igo_OCE	Mur_OCE	Mur_OCE	Mur_OCE	Mur_OCE	EVk_SIB	EVk_SIB	EVk_SIB	Bur_SIB	Dus_OCE	EVk_SIB	Sak_SIB	Bur_SIB	Eve_SIB	Eve_SIB	Lit_EUR	Vie_EAS	Mon_EAS	TKm_CAS	Bat_OCE	Mon_EAS	Kor_ARC	Agt_OCE		5
rs8191985	10	5	2	0	CHR2	166940352	rs8191985	G	A	1	0	191	0	5	CHS	CHS	CHS	CHS	CHS	CHS	CHS	CHS	CHS	CHS	CHS	CHS	CHS	CHS	CHS	CHS	CHS	CHS	CHS	CHS	CHS	CHS	CHS	CHS	CHS	CHS	CHS	CHS	CHS	CHS	CHS	CHS	CHS	CHS	CHS	CHS	CHS	CDX	CDX	CDX	CDX	CDX	CDX	CDX	CDX	KHV	CDX	CDX	CDX	CDX	CDX	CDX	CDX	CDX	CDX	CDX	KHV	KHV	KHV	KHV	KHV	KHV	KHV	KHV	KHV	KHV	KHV	KHV	KHV	KHV	KHV	PEL	KHV	KHV	KHV	KHV	KHV	KHV	KHV	KHV	KHV	KHV	KHV	KHV	KHV	KHV	KHV	KHV	KHV	KHV	KHV	KHV	KHV	KHV	CDX	CDX	CDX	CDX	CDX	CDX	CDX	CDX	CDX	CDX	CDX	CDX	CDX	CDX	CDX	KHV	STU	PJL	STU	BEB	BEB	CHB	CHB	CHB	CHB	CHB	CHB	CHB	CHB	CHB	CHB	CHB	CHB	CHB	CHB	CHB	CHB	CHB	CHB	CHB	CHB	CHB	CHB	CHB	CHB	CHB	CHB	CHB	CHB	CHB	JPT	JPT	JPT	JPT	JPT	JPT	JPT	JPT	JPT	JPT	JPT	JPT	JPT	JPT	JPT	JPT	JPT	JPT	JPT	JPT	JPT	JPT	JPT	JPT	JPT	JPT	JPT	JPT	JPT	JPT	JPT	JPT	JPT	JPT	JPT	JPT	JPT		Kyr_CAS	Leb_OCE	BUm_SAS	BUm_SAS	BUm_SAS	BUm_SAS	Vie_EAS	Vie_EAS	Dus_OCE	Vie_EAS	Dus_OCE	Mur_OCE	BUm_SAS	Vie_EAS	TKm_CAS	Agt_OCE	Agt_OCE		5
rs139287093	8	4	3	0	CHR2	169268533	rs139287093	C	T	0	0	189	0	1	CHS	CHS	CHS	CHS	CHS	CHS	CHS	CHS	CHS	CHS	CHS	CHS	CHS	CHS	CHS	CHS	CHS	CHS	CHS	CHS	CHS	CHS	CHS	CHS	CHS	CHS	CHS	CHS	CHS	CHS	CHS	CHS	CHS	CHS	CHS	CHS	CHS	CHS	CHS	CHS	CDX	CDX	CDX	CDX	CDX	CDX	CDX	CDX	CDX	CDX	CDX	CDX	CDX	CDX	KHV	KHV	KHV	KHV	KHV	KHV	KHV	KHV	KHV	KHV	KHV	KHV	KHV	KHV	KHV	KHV	KHV	KHV	KHV	KHV	KHV	KHV	KHV	KHV	KHV	KHV	KHV	KHV	KHV	KHV	KHV	KHV	CDX	CDX	CDX	CDX	CDX	CDX	CDX	CDX	CDX	CDX	CDX	CDX	CDX	CDX	CDX	CDX	CDX	CDX	CDX	CDX	CDX	CDX	CDX	CDX	CDX	KHV	KHV	BEB	CHB	CHB	CHB	CHB	CHB	CHB	CHB	CHB	CHB	CHB	CHB	CHB	CHB	CHB	CHB	CHB	CHB	CHB	CHB	CHB	CHB	JPT	JPT	JPT	JPT	JPT	JPT	JPT	JPT	JPT	JPT	JPT	JPT	JPT	JPT	JPT	JPT	JPT	JPT	JPT	JPT	JPT	JPT	JPT	JPT	JPT	JPT	JPT	JPT	JPT	JPT	JPT	JPT		Kyr_CAS	Eve_SIB	San_SAS	Leb_OCE	MAd_SAS	Igo_OCE	Igo_OCE	Vie_EAS	Vie_EAS	Igo_OCE	Igo_OCE	Igo_OCE	Viz_OCE	Vie_EAS	Luz_OCE	Dus_OCE	Mur_OCE	Mur_OCE	Mur_OCE	Kor_ARC	EVk_SIB	Bur_SIB	Mur_OCE	Igo_OCE	Dus_OCE	Alt_CAS	Bur_SIB	Uzb_CAS	Dha_SAS	Bat_OCE	Bat_OCE	Aet_OCE		3
rs75866412	8	10	3	4	CHR2	171573927	rs75866412	G	A	0	0	186	0	3	CHS	CHS	CHS	CHS	CHS	CHS	CHS	CHS	CHS	CHS	CHS	CHS	CHS	CHS	CHS	CHS	CHS	CHS	CHS	CHS	CHS	CHS	CHS	CHS	CHS	CHS	CHS	CHS	CHS	CHS	CHS	CHS	CHS	CHS	CHS	CHS	CHS	CHS	CDX	CDX	CDX	CDX	KHV	KHV	KHV	KHV	CDX	CDX	CDX	CDX	CDX	CDX	CDX	CDX	CDX	CDX	CDX	CDX	CDX	KHV	KHV	KHV	KHV	KHV	KHV	KHV	KHV	KHV	KHV	KHV	KHV	KHV	KHV	KHV	KHV	KHV	KHV	KHV	KHV	KHV	KHV	KHV	KHV	KHV	KHV	KHV	CDX	CDX	CDX	CDX	CDX	CDX	CDX	CDX	CDX	CDX	CDX	CDX	CDX	CDX	CDX	CDX	CDX	CDX	CDX	KHV	KHV	BEB	ITU	BEB	CHB	CHB	CHB	CHB	CHB	CHB	CHB	CHB	CHB	CHB	CHB	CHB	CHB	CHB	CHB	CHB	CHB	CHB	CHB	CHB	CHB	CHB	CHB	CHB	CHB	CHB	CHB	CHB	JPT	JPT	JPT	JPT	JPT	JPT	JPT	JPT	JPT	JPT	JPT	JPT	JPT	JPT	JPT	JPT	JPT	JPT	JPT	JPT	JPT	JPT	JPT	JPT	JPT	JPT	JPT	JPT	JPT	JPT		Kab_CAU	Sak_SIB	Bur_SIB	EVk_SIB	EVk_SIB	EVk_SIB	Sak_SIB	Chu_ARC	Tun_SIB	Eve_SIB	Alt_CAS	Tuv_SIB	Leb_OCE	Kur_SAS	Baj_OCE	BUm_SAS	Dus_OCE	Vie_EAS	Vie_EAS	Dus_OCE	Dus_OCE	Igo_OCE	Igo_OCE	Vie_EAS	Mur_OCE	Kor_ARC	Esk_ARC	Chu_ARC	Mur_OCE	EVk_SIB	Eve_SIB	EVk_SIB	Mur_OCE	Igo_OCE	Dus_OCE	EVk_SIB	EVk_SIB	Alt_CAS	Sak_SIB	Kor_ARC	EVk_SIB	EVk_SIB	BUm_SAS	Bur_SIB	Bur_SIB	Eve_SIB	Bur_SIB	Alt_CAS	Uzb_CAS	Eve_SIB		4
rs59801176	14	9	6	0	CHR2	176552211	rs59801176	A	G	1	0	220	0	3	CHS	CHS	CHS	CHS	CHS	CHS	CHS	CHS	CHS	CHS	CHS	CHS	CHS	CHS	CHS	CHS	CHS	CHS	CHS	CHS	CHS	CHS	CHS	CHS	CHS	CHS	CHS	CHS	CHS	CHS	CHS	CHS	CHS	CHS	CHS	CHS	CHS	CHS	CHS	CHS	CHS	CHS	CHS	CHS	CHS	CHS	CHS	CHS	CHS	CHS	CDX	CDX	CDX	CDX	CDX	CDX	PEL	KHV	KHV	CDX	CDX	CDX	CDX	CDX	CDX	CDX	CDX	CDX	CDX	KHV	KHV	KHV	KHV	KHV	KHV	KHV	KHV	KHV	KHV	KHV	KHV	KHV	KHV	KHV	KHV	KHV	KHV	KHV	KHV	KHV	KHV	KHV	KHV	KHV	KHV	KHV	KHV	KHV	KHV	CDX	CDX	CDX	CDX	CDX	CDX	CDX	CDX	CDX	CDX	CDX	CDX	CDX	CDX	CDX	CDX	CDX	CDX	CDX	CDX	CDX	CDX	CDX	CDX	BEB	BEB	BEB	CHB	CHB	CHB	CHB	CHB	CHB	CHB	CHB	CHB	CHB	CHB	CHB	CHB	CHB	CHB	CHB	CHB	CHB	CHB	CHB	CHB	CHB	CHB	CHB	CHB	CHB	CHB	CHB	CHB	CHB	CHB	CHB	CHB	CHB	CHB	CHB	CHB	CHB	JPT	JPT	JPT	JPT	JPT	JPT	JPT	JPT	JPT	JPT	JPT	JPT	JPT	JPT	JPT	JPT	JPT	JPT	JPT	JPT	JPT	JPT	JPT	JPT	JPT	JPT	JPT	JPT	JPT	JPT	JPT	JPT	JPT	JPT	JPT	JPT	JPT	JPT	JPT	JPT		Kab_CAU	For_SIB	Sak_SIB	Kyr_CAS	For_SIB	Kum_CAU	BSh_EUR	Tun_SIB	Man_SIB	Kyr_CAS	Kyr_CAS	Kyr_CAS	Kha_SIB	Leb_OCE	Leb_OCE	Baj_OCE	Baj_OCE	Igo_OCE	Igo_OCE	Vie_EAS	BUm_SAS	Dus_OCE	Dus_OCE	Igo_OCE	Viz_OCE	Viz_OCE	Vie_EAS	Dus_OCE	Mur_OCE	EVk_SIB	Mur_OCE	Bur_SIB	Bur_SIB	BSh_EUR	Dha_SAS	Vie_EAS	Bat_OCE	Sho_SIB	Kha_SIB		4
rs76072155	9	11	1	3	CHR2	234203233	rs76072155	C	A	1	3	188	0	2	FIN	FIN	FIN	CHS	CHS	CHS	CHS	CHS	CHS	CHS	CHS	CHS	CHS	CHS	CHS	CHS	CHS	CHS	CHS	CHS	CHS	CHS	CHS	CHS	CHS	CHS	CHS	CHS	CHS	CHS	CHS	CHS	CHS	CHS	CHS	CHS	CHS	CHS	CHS	CHS	CHS	CHS	CHS	CHS	CHS	CHS	CHS	CDX	CDX	CDX	KHV	KHV	CDX	CDX	CDX	CDX	CDX	CDX	CDX	KHV	KHV	KHV	KHV	KHV	KHV	KHV	KHV	KHV	KHV	KHV	KHV	KHV	KHV	KHV	KHV	KHV	KHV	KHV	KHV	KHV	KHV	KHV	KHV	KHV	KHV	KHV	KHV	CDX	CDX	CDX	CDX	CDX	CDX	CDX	CDX	CDX	CDX	CDX	CDX	CDX	CDX	CDX	CDX	CDX	CDX	KHV	PJL	BEB	CHB	CHB	CHB	CHB	CHB	CHB	CHB	CHB	CHB	CHB	CHB	CHB	CHB	CHB	CHB	CHB	CHB	CHB	CHB	CHB	CHB	CHB	CHB	CHB	CHB	CHB	CHB	CHB	CHB	CHB	CHB	CHB	CHB	CHB	CHB	CHB	CHB	CHB	JPT	JPT	JPT	JPT	JPT	JPT	JPT	JPT	JPT	JPT	JPT	JPT	JPT	JPT	JPT	JPT	JPT	JPT	JPT	JPT	JPT	JPT	JPT	JPT	JPT	JPT	JPT	MXL		Bur_SIB	Kry_EUR	Tun_SIB	Uyg_CAS	Kyr_CAS	Kyr_CAS	Baj_OCE	Chu_EUR	BUm_SAS	Vie_EAS	Vie_EAS	Igo_OCE	Mur_OCE	Esk_ARC	Esk_ARC	Chu_ARC	EVk_SIB	EVk_SIB	EVk_SIB	Bur_SIB	Bur_SIB	BUm_SAS	Alt_CAS	Man_SIB	BSh_EUR	Vie_EAS	TKm_CAS	Aet_OCE	Kor_ARC	Sho_SIB		3
rs3762588	9	11	1	3	CHR2	234217462	rs3762588	A	G	1	3	188	0	2	FIN	FIN	FIN	CHS	CHS	CHS	CHS	CHS	CHS	CHS	CHS	CHS	CHS	CHS	CHS	CHS	CHS	CHS	CHS	CHS	CHS	CHS	CHS	CHS	CHS	CHS	CHS	CHS	CHS	CHS	CHS	CHS	CHS	CHS	CHS	CHS	CHS	CHS	CHS	CHS	CHS	CHS	CHS	CHS	CHS	CHS	CHS	CDX	CDX	CDX	KHV	KHV	CDX	CDX	CDX	CDX	CDX	CDX	KHV	KHV	KHV	KHV	KHV	KHV	KHV	KHV	KHV	KHV	KHV	KHV	KHV	KHV	KHV	KHV	KHV	KHV	KHV	KHV	KHV	KHV	KHV	KHV	KHV	KHV	KHV	KHV	CDX	CDX	CDX	CDX	CDX	CDX	CDX	CDX	CDX	CDX	CDX	CDX	CDX	CDX	CDX	CDX	CDX	CDX	KHV	PJL	BEB	CHB	CHB	CHB	CHB	CHB	CHB	CHB	CHB	CHB	CHB	CHB	CHB	CHB	CHB	CHB	CHB	CHB	CHB	CHB	CHB	CHB	CHB	CHB	CHB	CHB	CHB	CHB	CHB	CHB	CHB	CHB	CHB	CHB	CHB	CHB	CHB	CHB	JPT	JPT	JPT	JPT	JPT	JPT	JPT	JPT	JPT	JPT	JPT	JPT	JPT	JPT	JPT	JPT	JPT	JPT	JPT	JPT	JPT	JPT	JPT	JPT	JPT	JPT	JPT	JPT	MXL		Bur_SIB	Kry_EUR	Tun_SIB	Uyg_CAS	Kyr_CAS	Kyr_CAS	Baj_OCE	Chu_EUR	BUm_SAS	Vie_EAS	Vie_EAS	Igo_OCE	Mur_OCE	Esk_ARC	Esk_ARC	Chu_ARC	EVk_SIB	EVk_SIB	EVk_SIB	Bur_SIB	Bur_SIB	BUm_SAS	Man_SIB	BSh_EUR	Vie_EAS	TKm_CAS	Aet_OCE	Kor_ARC	Sho_SIB		3
rs3749159	11	2	1	0	CHR2	241514331	rs3749159	T	G	0	0	184	0	5	CHS	CHS	CHS	CHS	CHS	CHS	CHS	CHS	CHS	CHS	CHS	CHS	CHS	CHS	CHS	CHS	CHS	CHS	CHS	CHS	CHS	CHS	CHS	CHS	CHS	CHS	CHS	CHS	CHS	CHS	CHS	CHS	CHS	CDX	CDX	CDX	CDX	CDX	KHV	KHV	KHV	KHV	CDX	CDX	CDX	CDX	CDX	CDX	CDX	CDX	KHV	KHV	KHV	KHV	KHV	KHV	KHV	KHV	KHV	KHV	KHV	KHV	KHV	KHV	KHV	KHV	KHV	KHV	KHV	KHV	KHV	KHV	KHV	KHV	KHV	KHV	KHV	KHV	KHV	KHV	KHV	KHV	KHV	KHV	KHV	KHV	KHV	KHV	CDX	CDX	CDX	CDX	CDX	CDX	CDX	CDX	CDX	CDX	CDX	CDX	CDX	CDX	CDX	CDX	CDX	CDX	CDX	CDX	CDX	CDX	CDX	CDX	CDX	CDX	BEB	BEB	ITU	ITU	BEB	CHB	CHB	CHB	CHB	CHB	CHB	CHB	CHB	CHB	CHB	CHB	CHB	CHB	CHB	CHB	CHB	CHB	CHB	CHB	CHB	CHB	CHB	CHB	CHB	CHB	CHB	CHB	CHB	CHB	CHB	CHB	CHB	CHB	JPT	JPT	JPT	JPT	JPT	JPT	JPT	JPT	JPT	JPT	JPT	JPT	JPT	JPT	JPT	JPT	JPT	JPT		Kaz_CAS	Bur_SIB	Bur_SIB	Uyg_CAS	Kyr_CAS	Leb_OCE	Baj_OCE	Baj_OCE	Baj_OCE	BUm_SAS	BUm_SAS	Igo_OCE	Igo_OCE	Igo_OCE	Vie_EAS	BUm_SAS	Vie_EAS	Vie_EAS	Igo_OCE	Igo_OCE	Luz_OCE	Igo_OCE	Mur_OCE	Mur_OCE	Mur_OCE	Mur_OCE	Mur_OCE	Igo_OCE	Tam_SAS	TKm_CAS	Aet_OCE	Aet_OCE	Bat_OCE	Agt_OCE		3
rs77014500	8	4	1	2	CHR2	242803051	rs77014500	C	T	2	2	202	0	3	FIN	FIN	CHS	CHS	CHS	CHS	CHS	CHS	CHS	CHS	CHS	CHS	CHS	CHS	CHS	CHS	CHS	CHS	CHS	CHS	CHS	CHS	CHS	CHS	CHS	CHS	CHS	CHS	CHS	CHS	CHS	CHS	CHS	CHS	CHS	CHS	CHS	CHS	CHS	CHS	CHS	CHS	CHS	CDX	CDX	CDX	CDX	CDX	KHV	CDX	CDX	CDX	CDX	CDX	CDX	CDX	CDX	KHV	KHV	KHV	KHV	KHV	KHV	KHV	KHV	KHV	PEL	KHV	KHV	KHV	KHV	KHV	KHV	KHV	KHV	KHV	KHV	KHV	KHV	KHV	KHV	KHV	KHV	KHV	CDX	CDX	CDX	CDX	CDX	CDX	CDX	CDX	CDX	CDX	CDX	CDX	CDX	CDX	CDX	CDX	CDX	CDX	KHV	BEB	BEB	BEB	CHB	CHB	CHB	CHB	CHB	CHB	CHB	CHB	CHB	CHB	CHB	CHB	CHB	CHB	CHB	CHB	CHB	CHB	CHB	CHB	CHB	CHB	CHB	CHB	CHB	CHB	CHB	CHB	CHB	CHB	CHB	CHB	CHB	CHB	CHB	CHB	CHB	CHB	CHB	CHB	CHB	CHB	CHB	CHB	CHB	CHB	CHB	CHB	JPT	JPT	JPT	JPT	JPT	JPT	JPT	JPT	JPT	JPT	JPT	JPT	JPT	JPT	JPT	JPT	JPT	JPT	JPT	JPT	JPT	JPT	JPT	JPT	JPT	JPT	JPT	JPT	JPT	JPT	JPT	JPT	JPT	JPT	MXL		Tat_EUR	Mis_EUR	For_SIB	Sak_SIB	Kry_EUR	Nga_SIB	Eve_SIB	Tun_SIB	Tuv_SIB	Kyr_CAS	Mon_EAS	Taj_CAS	Kyr_CAS	Kha_SIB	Kar_EUR	BUm_SAS	BUm_SAS	Vie_EAS	BUm_SAS	Vie_EAS	Luz_OCE	Mur_OCE	Kor_ARC	EVk_SIB	BUm_SAS	Bur_SIB	Bur_SIB	Mon_EAS		4
rs77321716	10	3	2	2	CHR3	3814222	rs77321716	G	A	0	1	192	0	3	FIN	CHS	CHS	CHS	CHS	CHS	CHS	CHS	CHS	CHS	CHS	CHS	CHS	CHS	CHS	CHS	CHS	CHS	CHS	CHS	CHS	CHS	CHS	CHS	CHS	CHS	CHS	CHS	CHS	CHS	CHS	CHS	CHS	CHS	CHS	CHS	CHS	CHS	CHS	CHS	CDX	CDX	CDX	CDX	CDX	CDX	CDX	CDX	CDX	KHV	CDX	CDX	CDX	CDX	CDX	CDX	CDX	KHV	KHV	KHV	KHV	KHV	KHV	KHV	KHV	KHV	KHV	KHV	KHV	KHV	KHV	KHV	KHV	KHV	KHV	KHV	KHV	KHV	KHV	KHV	KHV	KHV	KHV	KHV	KHV	KHV	KHV	CDX	CDX	CDX	CDX	CDX	CDX	CDX	CDX	CDX	CDX	CDX	CDX	CDX	CDX	CDX	CDX	CDX	CDX	CDX	CDX	KHV	BEB	ITU	BEB	CHB	CHB	CHB	CHB	CHB	CHB	CHB	CHB	CHB	CHB	CHB	CHB	CHB	CHB	CHB	CHB	CHB	CHB	CHB	CHB	CHB	CHB	CHB	CHB	CHB	CHB	CHB	CHB	CHB	CHB	JPT	JPT	JPT	JPT	JPT	JPT	JPT	JPT	JPT	JPT	JPT	JPT	JPT	JPT	JPT	JPT	JPT	JPT	JPT	JPT	JPT	JPT	JPT	JPT	JPT	JPT	JPT	JPT	JPT	JPT	JPT	JPT	JPT	JPT	JPT		Sak_SIB	For_SIB	Bur_SIB	Eve_SIB	Kor_ARC	Tuv_SIB	Kyr_CAS	Mon_EAS	Leb_OCE	Alt_CAS	Baj_OCE	Baj_OCE	Igo_OCE	Igo_OCE	Vie_EAS	Vie_EAS	Dus_OCE	Igo_OCE	Igo_OCE	Igo_OCE	Luz_OCE	Igo_OCE	Mur_OCE	Mur_OCE	Mur_OCE	Igo_OCE	Dus_OCE	Kor_ARC	Bur_SIB	Eve_SIB	Alt_CAS	BSh_EUR	Tam_SAS	Vie_EAS	Kar_EUR	Aet_OCE	Bat_OCE	Aet_OCE	Mon_EAS	Mon_EAS		6
rs75985604	8	4	2	0	CHR3	35787184	rs75985604	C	T	1	0	219	0	3	CHS	CHS	CHS	CHS	CHS	CHS	CHS	CHS	CHS	CHS	CHS	CHS	CHS	CHS	CHS	CHS	CHS	CHS	CHS	CHS	CHS	CHS	CHS	CHS	CHS	CHS	CHS	CHS	CHS	CHS	CHS	CHS	CHS	CHS	CHS	CHS	CHS	CHS	CHS	CHS	CHS	CHS	CHS	CHS	CHS	CHS	CHS	CHS	CDX	CDX	CDX	KHV	KHV	KHV	KHV	KHV	CDX	CDX	CDX	CDX	CDX	KHV	KHV	KHV	KHV	KHV	KHV	KHV	KHV	KHV	KHV	KHV	KHV	KHV	KHV	KHV	KHV	KHV	KHV	KHV	KHV	KHV	KHV	KHV	KHV	KHV	KHV	KHV	KHV	KHV	KHV	KHV	CDX	CDX	CDX	CDX	CDX	PEL	CDX	CDX	CDX	CDX	CDX	CDX	CDX	CDX	CDX	KHV	KHV	ITU	BEB	ITU	CHB	CHB	CHB	CHB	CHB	CHB	CHB	CHB	CHB	CHB	CHB	CHB	CHB	CHB	CHB	CHB	CHB	CHB	CHB	CHB	CHB	CHB	CHB	CHB	CHB	CHB	CHB	CHB	CHB	CHB	CHB	CHB	CHB	CHB	CHB	CHB	JPT	JPT	JPT	JPT	JPT	JPT	JPT	JPT	JPT	JPT	JPT	JPT	JPT	JPT	JPT	JPT	JPT	JPT	JPT	JPT	JPT	JPT	JPT	JPT	JPT	JPT	JPT	JPT	JPT	JPT	JPT	JPT	JPT	JPT	JPT	JPT	JPT	JPT	JPT	JPT	JPT	JPT	JPT	JPT	JPT	JPT	JPT	JPT	JPT	JPT	JPT	JPT		Kaz_CAS	Bur_SIB	Tun_SIB	Kyr_CAS	Kyr_CAS	Gup_SAS	Leb_OCE	Baj_OCE	Baj_OCE	Vie_EAS	Dus_OCE	Vie_EAS	Dus_OCE	Igo_OCE	Mur_OCE	Mur_OCE	Mur_OCE	EVk_SIB	Bur_SIB	Mur_OCE	Igo_OCE	EVk_SIB	Bur_SIB	Eve_SIB	Vie_EAS	Aet_OCE		3
rs147647988	9	7	3	1	CHR3	48861642	rs147647988	C	T	1	0	182	0	0	CHS	CHS	CHS	CHS	CHS	CHS	CHS	CHS	CHS	CHS	CHS	CHS	CHS	CHS	CHS	CHS	CHS	CHS	CHS	CHS	CHS	CHS	CHS	CHS	CHS	CHS	CHS	CHS	CHS	CHS	CHS	CHS	CHS	CHS	CHS	CHS	CHS	CHS	CHS	CHS	CHS	CHS	CHS	CDX	CDX	CDX	CDX	CDX	CDX	KHV	CDX	CDX	CDX	CDX	KHV	KHV	KHV	KHV	KHV	KHV	KHV	KHV	KHV	KHV	PEL	KHV	KHV	KHV	KHV	KHV	KHV	KHV	KHV	KHV	KHV	KHV	KHV	KHV	KHV	KHV	KHV	KHV	KHV	KHV	KHV	CDX	CDX	CDX	CDX	CDX	CDX	CDX	CDX	CDX	CDX	CDX	CDX	CDX	CDX	CDX	CDX	CDX	CDX	CDX	CDX	CDX	CDX	CDX	CDX	KHV	KHV	KHV	CHB	CHB	CHB	CHB	CHB	CHB	CHB	CHB	CHB	CHB	CHB	CHB	CHB	CHB	CHB	CHB	CHB	CHB	CHB	CHB	CHB	CHB	CHB	CHB	CHB	CHB	CHB	JPT	JPT	JPT	JPT	JPT	JPT	JPT	JPT	JPT	JPT	JPT	JPT	JPT	JPT	JPT	JPT	JPT	JPT	JPT	JPT	JPT	JPT	JPT	JPT	JPT		Lez_CAU	Leb_OCE	Baj_OCE	Baj_OCE	Baj_OCE	BUm_SAS	Vie_EAS	Vie_EAS	Dus_OCE	Vie_EAS	Dus_OCE	Igo_OCE	Igo_OCE	Igo_OCE	Viz_OCE	Luz_OCE	Dus_OCE	Dus_OCE	Igo_OCE	Vie_EAS	Dus_OCE	Mur_OCE	Mur_OCE	Mur_OCE	Mur_OCE	Dus_OCE	Dus_OCE	Bur_SIB	Vie_EAS	Aet_OCE	Aet_OCE	Bat_OCE		6
rs80060990	9	7	3	1	CHR3	49149691	rs80060990	G	C	1	1	202	0	0	GBR	CHS	CHS	CHS	CHS	CHS	CHS	CHS	CHS	CHS	CHS	CHS	CHS	CHS	CHS	CHS	CHS	CHS	CHS	CHS	CHS	CHS	CHS	CHS	CHS	CHS	CHS	CHS	CHS	CHS	CHS	CHS	CHS	CHS	CHS	CHS	CHS	CHS	CHS	CHS	CHS	CHS	CHS	CHS	CHS	CHS	CHS	CHS	CHS	CDX	CDX	CDX	CDX	CDX	CDX	KHV	CDX	CDX	CDX	CDX	CDX	KHV	KHV	KHV	KHV	KHV	KHV	KHV	KHV	KHV	KHV	KHV	PEL	KHV	KHV	KHV	KHV	KHV	KHV	KHV	KHV	KHV	KHV	KHV	KHV	KHV	KHV	KHV	KHV	KHV	KHV	KHV	KHV	KHV	KHV	CDX	CDX	CDX	CDX	CDX	CDX	CDX	CDX	CDX	CDX	CDX	CDX	CDX	CDX	CDX	CDX	CDX	CDX	CDX	CDX	CDX	CDX	CDX	CDX	CDX	CDX	KHV	KHV	KHV	CHB	CHB	CHB	CHB	CHB	CHB	CHB	CHB	CHB	CHB	CHB	CHB	CHB	CHB	CHB	CHB	CHB	CHB	CHB	CHB	CHB	CHB	CHB	CHB	CHB	CHB	CHB	CHB	CHB	JPT	JPT	JPT	JPT	JPT	JPT	JPT	JPT	JPT	JPT	JPT	JPT	JPT	JPT	JPT	JPT	JPT	JPT	JPT	JPT	JPT	JPT	JPT	JPT	JPT	JPT	JPT	JPT		Lez_CAU	Leb_OCE	Baj_OCE	Baj_OCE	Baj_OCE	BUm_SAS	Vie_EAS	Vie_EAS	Dus_OCE	Vie_EAS	Igo_OCE	Igo_OCE	Igo_OCE	Viz_OCE	Luz_OCE	Dus_OCE	Dus_OCE	Igo_OCE	Vie_EAS	Dus_OCE	Mur_OCE	Mur_OCE	Mur_OCE	Mur_OCE	Dus_OCE	Dus_OCE	Bur_SIB	Vie_EAS	Aet_OCE	Aet_OCE	Bat_OCE		6
rs77509499	9	6	3	1	CHR3	49172977	rs77509499	C	G	1	0	181	0	0	CHS	CHS	CHS	CHS	CHS	CHS	CHS	CHS	CHS	CHS	CHS	CHS	CHS	CHS	CHS	CHS	CHS	CHS	CHS	CHS	CHS	CHS	CHS	CHS	CHS	CHS	CHS	CHS	CHS	CHS	CHS	CHS	CHS	CHS	CHS	CHS	CHS	CHS	CHS	CHS	CHS	CDX	CDX	CDX	CDX	CDX	CDX	KHV	KHV	CDX	CDX	CDX	CDX	CDX	KHV	KHV	KHV	KHV	KHV	KHV	KHV	KHV	KHV	KHV	PEL	KHV	KHV	KHV	KHV	KHV	KHV	KHV	KHV	KHV	KHV	KHV	KHV	KHV	KHV	KHV	KHV	KHV	KHV	KHV	KHV	CDX	CDX	CDX	CDX	CDX	CDX	CDX	CDX	CDX	CDX	CDX	CDX	CDX	CDX	CDX	CDX	CDX	CDX	CDX	CDX	CDX	CDX	CDX	CDX	KHV	KHV	KHV	CHB	CHB	CHB	CHB	CHB	CHB	CHB	CHB	CHB	CHB	CHB	CHB	CHB	CHB	CHB	CHB	CHB	CHB	CHB	CHB	CHB	CHB	CHB	CHB	CHB	CHB	CHB	JPT	JPT	JPT	JPT	JPT	JPT	JPT	JPT	JPT	JPT	JPT	JPT	JPT	JPT	JPT	JPT	JPT	JPT	JPT	JPT	JPT	JPT	JPT	JPT	JPT	JPT		Lez_CAU	Leb_OCE	Baj_OCE	Leb_OCE	Baj_OCE	Baj_OCE	BUm_SAS	Vie_EAS	Vie_EAS	Dus_OCE	Vie_EAS	Dus_OCE	Igo_OCE	Igo_OCE	Igo_OCE	Viz_OCE	Luz_OCE	Dus_OCE	Dus_OCE	Igo_OCE	Vie_EAS	Dus_OCE	Mur_OCE	Mur_OCE	Mur_OCE	Mur_OCE	Dus_OCE	Dus_OCE	Bur_SIB	Vie_EAS	Aet_OCE	Aet_OCE		6
rs118060936	9	5	4	4	CHR3	49422564	rs118060936	C	T	2	0	208	0	0	CHS	CHS	CHS	CHS	CHS	CHS	CHS	CHS	CHS	CHS	CHS	CHS	CHS	CHS	CHS	CHS	CHS	CHS	CHS	CHS	CHS	CHS	CHS	CHS	CHS	CHS	CHS	CHS	CHS	CHS	CHS	CHS	CHS	CHS	CHS	CHS	CHS	CHS	CHS	CHS	CHS	CHS	CHS	CHS	CHS	CHS	CDX	CDX	CDX	CDX	CDX	KHV	CDX	CDX	CDX	CDX	CDX	KHV	KHV	KHV	KHV	KHV	KHV	KHV	KHV	KHV	KHV	KHV	PEL	KHV	KHV	KHV	KHV	KHV	KHV	KHV	KHV	KHV	KHV	KHV	KHV	KHV	KHV	KHV	KHV	KHV	KHV	KHV	KHV	KHV	KHV	KHV	CDX	CDX	CDX	CDX	CDX	CDX	CDX	CDX	PEL	CDX	CDX	CDX	CDX	CDX	CDX	CDX	CDX	CDX	CDX	CDX	CDX	CDX	CDX	CDX	CDX	CDX	CDX	KHV	KHV	KHV	CHB	CHB	CHB	CHB	CHB	CHB	CHB	CHB	CHB	CHB	CHB	CHB	CHB	CHB	CHB	CHB	CHB	CHB	CHB	CHB	CHB	CHB	CHB	CHB	CHB	CHB	CHB	CHB	CHB	CHB	CHB	CHB	JPT	JPT	JPT	JPT	JPT	JPT	JPT	JPT	JPT	JPT	JPT	JPT	JPT	JPT	JPT	JPT	JPT	JPT	JPT	JPT	JPT	JPT	JPT	JPT	JPT	JPT	JPT	JPT		Kaz_CAS	Lez_CAU	Sak_SIB	Chu_ARC	Leb_OCE	Baj_OCE	Leb_OCE	Baj_OCE	Baj_OCE	BUm_SAS	Vie_EAS	Vie_EAS	Dus_OCE	Vie_EAS	Dus_OCE	Igo_OCE	Igo_OCE	Igo_OCE	Viz_OCE	Luz_OCE	Dus_OCE	Dus_OCE	Igo_OCE	Vie_EAS	Dus_OCE	Mur_OCE	Kor_ARC	Mur_OCE	EVk_SIB	Mur_OCE	Eve_SIB	Mur_OCE	Dus_OCE	EVk_SIB	EVk_SIB	Dus_OCE	Bur_SIB	Bur_SIB	Bur_SIB	Bur_SIB	Vie_EAS	TKm_CAS	Arm_MDE	Aet_OCE	Aet_OCE	Bat_OCE	Kor_ARC		6
rs79317220	9	4	4	1	CHR3	49786781	rs79317220	C	T	1	0	201	0	0	CHS	CHS	CHS	CHS	CHS	CHS	CHS	CHS	CHS	CHS	CHS	CHS	CHS	CHS	CHS	CHS	CHS	CHS	CHS	CHS	CHS	CHS	CHS	CHS	CHS	CHS	CHS	CHS	CHS	CHS	CHS	CHS	CHS	CHS	CHS	CHS	CHS	CHS	CHS	CHS	CHS	CHS	CHS	CHS	CHS	CHS	CHS	CHS	CHS	CHS	CDX	CDX	CDX	CDX	CDX	CDX	KHV	KHV	CDX	CDX	CDX	CDX	CDX	CDX	KHV	KHV	KHV	KHV	KHV	KHV	KHV	KHV	KHV	KHV	PEL	KHV	KHV	KHV	KHV	KHV	KHV	KHV	KHV	KHV	KHV	KHV	KHV	KHV	KHV	KHV	KHV	KHV	KHV	KHV	KHV	KHV	KHV	CDX	CDX	CDX	CDX	CDX	CDX	CDX	CDX	CDX	CDX	CDX	CDX	CDX	CDX	CDX	CDX	CDX	CDX	CDX	CDX	CDX	CDX	CDX	CDX	CDX	KHV	KHV	KHV	CHB	CHB	CHB	CHB	CHB	CHB	CHB	CHB	CHB	CHB	CHB	CHB	CHB	CHB	CHB	CHB	CHB	CHB	CHB	CHB	CHB	CHB	CHB	CHB	CHB	CHB	CHB	CHB	JPT	JPT	JPT	JPT	JPT	JPT	JPT	JPT	JPT	JPT	JPT	JPT	JPT	JPT	JPT	JPT	JPT	JPT	JPT	JPT	JPT	JPT	JPT	JPT	JPT	JPT	JPT		Lez_CAU	Leb_OCE	Baj_OCE	Leb_OCE	Baj_OCE	Baj_OCE	BUm_SAS	Vie_EAS	Igo_OCE	Vie_EAS	Dus_OCE	Vie_EAS	Dus_OCE	Igo_OCE	Igo_OCE	Igo_OCE	Viz_OCE	Luz_OCE	Dus_OCE	Dus_OCE	Igo_OCE	Vie_EAS	Dus_OCE	Mur_OCE	Mur_OCE	Mur_OCE	Mur_OCE	Dus_OCE	Dus_OCE	Bur_SIB	Vie_EAS	Aet_OCE	Aet_OCE	Bat_OCE		6
rs79734311	9	5	5	4	CHR3	49793333	rs79734311	T	C	1	0	226	0	0	CHS	CHS	CHS	CHS	CHS	CHS	CHS	CHS	CHS	CHS	CHS	CHS	CHS	CHS	CHS	CHS	CHS	CHS	CHS	CHS	CHS	CHS	CHS	CHS	CHS	CHS	CHS	CHS	CHS	CHS	CHS	CHS	CHS	CHS	CHS	CHS	CHS	CHS	CHS	CHS	CHS	CHS	CHS	CHS	CHS	CHS	CHS	CHS	CHS	CHS	CHS	CHS	CHS	CHS	CDX	CDX	CDX	CDX	CDX	CDX	KHV	KHV	CDX	CDX	CDX	CDX	CDX	CDX	KHV	KHV	KHV	KHV	KHV	KHV	KHV	KHV	KHV	KHV	KHV	PEL	KHV	KHV	KHV	KHV	KHV	KHV	KHV	KHV	KHV	KHV	KHV	KHV	KHV	KHV	KHV	KHV	KHV	KHV	KHV	KHV	KHV	KHV	CDX	CDX	CDX	CDX	CDX	CDX	CDX	CDX	CDX	CDX	CDX	CDX	CDX	CDX	CDX	CDX	CDX	CDX	CDX	CDX	CDX	CDX	CDX	CDX	CDX	CDX	KHV	KHV	KHV	CHB	CHB	CHB	CHB	CHB	CHB	CHB	CHB	CHB	CHB	CHB	CHB	CHB	CHB	CHB	CHB	CHB	CHB	CHB	CHB	CHB	CHB	CHB	CHB	CHB	CHB	CHB	CHB	CHB	CHB	CHB	CHB	CHB	CHB	CHB	CHB	JPT	JPT	JPT	JPT	JPT	JPT	JPT	JPT	JPT	JPT	JPT	JPT	JPT	JPT	JPT	JPT	JPT	JPT	JPT	JPT	JPT	JPT	JPT	JPT	JPT	JPT	JPT	JPT	JPT	JPT	JPT		Kaz_CAS	Lez_CAU	Sak_SIB	Chu_ARC	Leb_OCE	Baj_OCE	Leb_OCE	Baj_OCE	Baj_OCE	BUm_SAS	Vie_EAS	Igo_OCE	Vie_EAS	Dus_OCE	Vie_EAS	Dus_OCE	Igo_OCE	Igo_OCE	Igo_OCE	Viz_OCE	Luz_OCE	Dus_OCE	Dus_OCE	Igo_OCE	Vie_EAS	Dus_OCE	Mur_OCE	Kor_ARC	Mur_OCE	EVk_SIB	Mur_OCE	Eve_SIB	Mur_OCE	Dus_OCE	EVk_SIB	EVk_SIB	Dus_OCE	Bur_SIB	Bur_SIB	Bur_SIB	Bur_SIB	Vie_EAS	TKm_CAS	Arm_MDE	Aet_OCE	Aet_OCE	Bat_OCE	Kor_ARC		6
rs2293018	9	5	4	0	CHR3	49943756	rs2293018	C	T	2	0	206	0	0	CHS	CHS	CHS	CHS	CHS	CHS	CHS	CHS	CHS	CHS	CHS	CHS	CHS	CHS	CHS	CHS	CHS	CHS	CHS	CHS	CHS	CHS	CHS	CHS	CHS	CHS	CHS	CHS	CHS	CHS	CHS	CHS	CHS	CHS	CHS	CHS	CHS	CHS	CHS	CHS	CHS	CHS	CHS	CHS	CHS	CHS	CHS	CHS	CHS	CHS	CHS	CDX	CDX	CDX	CDX	CDX	CDX	CDX	KHV	KHV	CDX	CDX	CDX	CDX	CDX	CDX	CDX	KHV	KHV	KHV	KHV	KHV	KHV	KHV	KHV	KHV	KHV	PEL	KHV	KHV	KHV	KHV	KHV	KHV	KHV	KHV	KHV	KHV	KHV	KHV	KHV	KHV	KHV	KHV	KHV	KHV	KHV	KHV	KHV	KHV	KHV	CDX	CDX	CDX	CDX	CDX	CDX	CDX	CDX	CDX	CDX	CDX	CDX	CDX	CDX	CDX	CDX	CDX	CDX	CDX	CDX	CDX	CDX	CDX	CDX	CDX	KHV	KHV	KHV	CHB	CHB	CHB	CHB	CHB	CHB	CHB	CHB	CHB	CHB	CHB	CHB	CHB	CHB	CHB	CHB	CHB	CHB	CHB	CHB	CHB	CHB	CHB	CHB	CHB	CHB	CHB	CHB	CHB	CHB	JPT	JPT	JPT	JPT	JPT	JPT	JPT	JPT	JPT	JPT	JPT	JPT	JPT	JPT	JPT	JPT	JPT	JPT	JPT	JPT	JPT	JPT	JPT	JPT	JPT	JPT	JPT	MXL		Lez_CAU	Leb_OCE	Baj_OCE	Leb_OCE	Baj_OCE	Baj_OCE	BUm_SAS	Vie_EAS	Igo_OCE	Vie_EAS	Vie_EAS	Dus_OCE	Vie_EAS	Dus_OCE	Igo_OCE	Igo_OCE	Igo_OCE	Viz_OCE	Luz_OCE	Dus_OCE	Dus_OCE	Igo_OCE	Vie_EAS	Dus_OCE	Mur_OCE	Mur_OCE	Mur_OCE	Mur_OCE	Dus_OCE	Dus_OCE	Bur_SIB	Vie_EAS	Aet_OCE	Aet_OCE	Bat_OCE		7
rs141193817	12	3	5	0	CHR3	50314722	rs141193817	G	C	3	0	208	0	1	CHS	CHS	CHS	CHS	CHS	CHS	CHS	CHS	CHS	CHS	CHS	CHS	CHS	CHS	CHS	CHS	CHS	CHS	CHS	CHS	CHS	CHS	CHS	CHS	CHS	CHS	CHS	CHS	CHS	CHS	CHS	CHS	CHS	CHS	CHS	CHS	CHS	CHS	CHS	CHS	CHS	CHS	CHS	CHS	CHS	CHS	CHS	CDX	CDX	CDX	CDX	CDX	KHV	CDX	CDX	CDX	CDX	CDX	CDX	CDX	KHV	KHV	KHV	KHV	KHV	KHV	KHV	KHV	KHV	KHV	KHV	KHV	KHV	PEL	PEL	KHV	KHV	KHV	KHV	KHV	KHV	KHV	KHV	KHV	KHV	KHV	KHV	KHV	KHV	KHV	KHV	KHV	KHV	KHV	KHV	KHV	KHV	KHV	KHV	KHV	KHV	KHV	CDX	CDX	CDX	CDX	CDX	CDX	CDX	CDX	CDX	CDX	CDX	CDX	CDX	CDX	CDX	CDX	CDX	CDX	CDX	CDX	CDX	CDX	CDX	CDX	CDX	KHV	KHV	KHV	BEB	CHB	CHB	CHB	CHB	CHB	CHB	CHB	CHB	CHB	CHB	CHB	CHB	CHB	CHB	CHB	CHB	CHB	CHB	CHB	CHB	CHB	CHB	CHB	CHB	CHB	CHB	JPT	JPT	JPT	JPT	JPT	JPT	JPT	JPT	JPT	JPT	JPT	JPT	JPT	JPT	JPT	JPT	JPT	JPT	JPT	JPT	JPT	JPT	JPT	JPT	JPT	JPT	JPT	JPT	JPT	JPT	JPT	JPT	MXL		Chu_EUR	Leb_OCE	Baj_OCE	Leb_OCE	Baj_OCE	Baj_OCE	BUm_SAS	Igo_OCE	Vie_EAS	Igo_OCE	Vie_EAS	Vie_EAS	Dus_OCE	Vie_EAS	Dus_OCE	Igo_OCE	Igo_OCE	Igo_OCE	Viz_OCE	Luz_OCE	Dus_OCE	Dus_OCE	Igo_OCE	Vie_EAS	Dus_OCE	Mur_OCE	Mur_OCE	Mur_OCE	Mur_OCE	Dus_OCE	Bur_SIB	Vie_EAS	Aet_OCE	Aet_OCE		6
rs80125713	12	6	6	3	CHR3	50370660	rs80125713	C	A	2	1	243	0	1	CHS	CHS	CHS	CHS	CHS	CHS	CHS	CHS	CHS	CHS	CHS	CHS	CHS	CHS	CHS	CHS	CHS	CHS	CHS	CHS	CHS	CHS	CHS	CHS	CHS	CHS	CHS	CHS	CHS	CHS	CHS	CHS	CHS	CHS	CHS	CHS	CHS	CHS	CHS	CHS	CHS	CHS	CHS	CHS	CHS	CHS	CHS	CHS	CHS	CHS	CHS	CHS	CHS	CHS	CHS	CHS	CHS	CHS	CHS	CDX	CDX	CDX	CDX	CDX	KHV	CDX	CDX	CDX	CDX	CDX	CDX	CDX	KHV	KHV	KHV	KHV	KHV	KHV	KHV	KHV	KHV	KHV	KHV	KHV	KHV	KHV	PEL	KHV	KHV	KHV	KHV	KHV	KHV	KHV	KHV	KHV	KHV	KHV	KHV	KHV	KHV	KHV	KHV	KHV	KHV	KHV	KHV	KHV	KHV	KHV	KHV	KHV	KHV	KHV	KHV	KHV	KHV	CDX	CDX	CDX	CDX	CDX	CDX	CDX	CDX	CDX	CDX	CDX	CDX	CDX	CDX	CDX	CDX	CDX	CDX	CDX	CDX	CDX	CDX	CDX	CDX	CDX	CDX	CDX	KHV	KHV	KHV	KHV	BEB	CEU	CHB	CHB	CHB	CHB	CHB	CHB	CHB	CHB	CHB	CHB	CHB	CHB	CHB	CHB	CHB	CHB	CHB	CHB	CHB	CHB	CHB	CHB	CHB	CHB	CHB	CHB	CHB	CHB	CHB	CHB	CHB	CHB	CHB	JPT	JPT	JPT	JPT	JPT	JPT	JPT	JPT	JPT	JPT	JPT	JPT	JPT	JPT	JPT	JPT	JPT	JPT	JPT	JPT	JPT	JPT	JPT	JPT	JPT	JPT	JPT	JPT	JPT	JPT	JPT	JPT	JPT	JPT	JPT	JPT	MXL		Kaz_CAS	Chu_EUR	Sak_SIB	Chu_ARC	Leb_OCE	Baj_OCE	Leb_OCE	Baj_OCE	Baj_OCE	Tuv_SIB	BUm_SAS	Igo_OCE	Vie_EAS	Igo_OCE	Vie_EAS	Vie_EAS	Dus_OCE	Vie_EAS	Dus_OCE	Igo_OCE	Igo_OCE	Igo_OCE	Viz_OCE	Luz_OCE	Dus_OCE	Dus_OCE	Igo_OCE	Vie_EAS	Dus_OCE	Mur_OCE	Kor_ARC	Mur_OCE	EVk_SIB	Mur_OCE	Eve_SIB	Mur_OCE	EVk_SIB	EVk_SIB	Dus_OCE	Bur_SIB	Bur_SIB	Bur_SIB	Bur_SIB	Vie_EAS	TKm_CAS	Arm_MDE	Aet_OCE	Aet_OCE	Mon_EAS	Kor_ARC	Sho_SIB		7
rs77483950	11	4	5	0	CHR3	50440490	rs77483950	G	A	2	0	211	0	2	CHS	CHS	CHS	CHS	CHS	CHS	CHS	CHS	CHS	CHS	CHS	CHS	CHS	CHS	CHS	CHS	CHS	CHS	CHS	CHS	CHS	CHS	CHS	CHS	CHS	CHS	CHS	CHS	CHS	CHS	CHS	CHS	CHS	CHS	CHS	CHS	CHS	CHS	CHS	CHS	CHS	CHS	CHS	CHS	CHS	CHS	CHS	CHS	CHS	CHS	CHS	CHS	CDX	CDX	CDX	CDX	CDX	KHV	CDX	CDX	CDX	CDX	CDX	CDX	KHV	KHV	KHV	KHV	KHV	KHV	KHV	KHV	KHV	KHV	KHV	KHV	KHV	KHV	PEL	KHV	KHV	KHV	KHV	KHV	KHV	KHV	KHV	KHV	KHV	KHV	KHV	KHV	KHV	KHV	KHV	KHV	KHV	KHV	KHV	KHV	KHV	KHV	KHV	KHV	KHV	KHV	CDX	CDX	CDX	CDX	CDX	CDX	CDX	CDX	CDX	CDX	CDX	CDX	CDX	CDX	CDX	CDX	CDX	CDX	CDX	CDX	CDX	CDX	CDX	CDX	CDX	CDX	KHV	KHV	KHV	BEB	BEB	CHB	CHB	CHB	CHB	CHB	CHB	CHB	CHB	CHB	CHB	CHB	CHB	CHB	CHB	CHB	CHB	CHB	CHB	CHB	CHB	CHB	CHB	CHB	CHB	JPT	JPT	JPT	JPT	JPT	JPT	JPT	JPT	JPT	JPT	JPT	JPT	JPT	JPT	JPT	JPT	JPT	JPT	JPT	JPT	JPT	JPT	JPT	JPT	JPT	JPT	JPT	JPT	JPT	JPT	JPT	JPT	MXL		Chu_EUR	Leb_OCE	Baj_OCE	Baj_OCE	Baj_OCE	BUm_SAS	Igo_OCE	Vie_EAS	Igo_OCE	Vie_EAS	Vie_EAS	Dus_OCE	Vie_EAS	Dus_OCE	Igo_OCE	Igo_OCE	Igo_OCE	Viz_OCE	Luz_OCE	Dus_OCE	Dus_OCE	Igo_OCE	Vie_EAS	Dus_OCE	Mur_OCE	Mur_OCE	Mur_OCE	Mur_OCE	Dus_OCE	Bur_SIB	Vie_EAS	Aet_OCE	Aet_OCE		6
rs147507102	8	4	4	0	CHR3	50444816	rs147507102	G	A	2	1	196	0	1	CHS	CHS	CHS	CHS	CHS	CHS	CHS	CHS	CHS	CHS	CHS	CHS	CHS	CHS	CHS	CHS	CHS	CHS	CHS	CHS	CHS	CHS	CHS	CHS	CHS	CHS	CHS	CHS	CHS	CHS	CHS	CHS	CHS	CHS	CHS	CHS	CHS	CHS	CHS	CHS	CHS	CHS	CHS	CHS	CHS	CHS	CHS	CHS	CHS	CHS	CDX	CDX	CDX	CDX	CDX	KHV	IBS	CDX	CDX	CDX	CDX	CDX	CDX	KHV	KHV	KHV	KHV	KHV	KHV	KHV	KHV	KHV	KHV	KHV	KHV	PEL	KHV	KHV	KHV	KHV	KHV	KHV	KHV	KHV	KHV	KHV	KHV	KHV	KHV	KHV	KHV	KHV	KHV	KHV	KHV	KHV	KHV	KHV	KHV	KHV	CDX	CDX	CDX	CDX	CDX	CDX	CDX	CDX	CDX	CDX	CDX	CDX	CDX	CDX	CDX	CDX	CDX	CDX	CDX	CDX	CDX	CDX	CDX	CDX	CDX	KHV	KHV	KHV	BEB	CHB	CHB	CHB	CHB	CHB	CHB	CHB	CHB	CHB	CHB	CHB	CHB	CHB	CHB	CHB	CHB	CHB	CHB	CHB	CHB	JPT	JPT	JPT	JPT	JPT	JPT	JPT	JPT	JPT	JPT	JPT	JPT	JPT	JPT	JPT	JPT	JPT	JPT	JPT	JPT	JPT	JPT	JPT	JPT	JPT	JPT	JPT	JPT	JPT	MXL		Chu_EUR	Leb_OCE	Baj_OCE	Baj_OCE	Baj_OCE	BUm_SAS	Igo_OCE	Vie_EAS	Igo_OCE	Vie_EAS	Dus_OCE	Vie_EAS	Dus_OCE	Igo_OCE	Igo_OCE	Igo_OCE	Viz_OCE	Luz_OCE	Dus_OCE	Dus_OCE	Igo_OCE	Vie_EAS	Dus_OCE	Mur_OCE	Mur_OCE	Mur_OCE	Mur_OCE	Dus_OCE	Bur_SIB	Vie_EAS	Aet_OCE	Aet_OCE		5
rs560181637	8	4	3	0	CHR3	50444819	s3x50444819	G	C	2	0	196	0	1	CHS	CHS	CHS	CHS	CHS	CHS	CHS	CHS	CHS	CHS	CHS	CHS	CHS	CHS	CHS	CHS	CHS	CHS	CHS	CHS	CHS	CHS	CHS	CHS	CHS	CHS	CHS	CHS	CHS	CHS	CHS	CHS	CHS	CHS	CHS	CHS	CHS	CHS	CHS	CHS	CHS	CHS	CHS	CHS	CHS	CHS	CHS	CHS	CHS	CHS	CDX	CDX	CDX	CDX	CDX	KHV	CDX	CDX	CDX	CDX	CDX	CDX	KHV	KHV	KHV	KHV	KHV	KHV	KHV	KHV	KHV	KHV	KHV	KHV	PEL	KHV	KHV	KHV	KHV	KHV	KHV	KHV	KHV	KHV	KHV	KHV	KHV	KHV	KHV	KHV	KHV	KHV	KHV	KHV	KHV	KHV	KHV	KHV	KHV	CDX	CDX	CDX	CDX	CDX	CDX	CDX	CDX	CDX	CDX	CDX	CDX	CDX	CDX	CDX	CDX	CDX	CDX	CDX	CDX	CDX	CDX	CDX	CDX	CDX	KHV	KHV	KHV	BEB	CHB	CHB	CHB	CHB	CHB	CHB	CHB	CHB	CHB	CHB	CHB	CHB	CHB	CHB	CHB	CHB	CHB	CHB	CHB	CHB	JPT	JPT	JPT	JPT	JPT	JPT	JPT	JPT	JPT	JPT	JPT	JPT	JPT	JPT	JPT	JPT	JPT	JPT	JPT	JPT	JPT	JPT	JPT	JPT	JPT	JPT	JPT	JPT	JPT	MXL		Chu_EUR	Leb_OCE	Baj_OCE	Baj_OCE	Baj_OCE	BUm_SAS	Igo_OCE	Vie_EAS	Igo_OCE	Vie_EAS	Dus_OCE	Vie_EAS	Dus_OCE	Igo_OCE	Igo_OCE	Igo_OCE	Viz_OCE	Luz_OCE	Dus_OCE	Dus_OCE	Igo_OCE	Vie_EAS	Dus_OCE	Mur_OCE	Mur_OCE	Mur_OCE	Mur_OCE	Dus_OCE	Bur_SIB	Vie_EAS	Aet_OCE	Aet_OCE		5
rs80049775	11	5	5	0	CHR3	50520639	rs80049775	C	A	2	0	211	0	2	CHS	CHS	CHS	CHS	CHS	CHS	CHS	CHS	CHS	CHS	CHS	CHS	CHS	CHS	CHS	CHS	CHS	CHS	CHS	CHS	CHS	CHS	CHS	CHS	CHS	CHS	CHS	CHS	CHS	CHS	CHS	CHS	CHS	CHS	CHS	CHS	CHS	CHS	CHS	CHS	CHS	CHS	CHS	CHS	CHS	CHS	CHS	CHS	CHS	CHS	CHS	CDX	CDX	CDX	CDX	CDX	KHV	KHV	CDX	CDX	CDX	CDX	CDX	CDX	KHV	KHV	KHV	KHV	KHV	KHV	KHV	KHV	KHV	KHV	KHV	KHV	KHV	KHV	PEL	KHV	KHV	KHV	KHV	KHV	KHV	KHV	KHV	KHV	KHV	KHV	KHV	KHV	KHV	KHV	KHV	KHV	KHV	KHV	KHV	KHV	KHV	KHV	KHV	KHV	KHV	KHV	CDX	CDX	CDX	CDX	CDX	CDX	CDX	CDX	CDX	CDX	CDX	CDX	CDX	CDX	CDX	CDX	CDX	CDX	CDX	CDX	CDX	CDX	CDX	CDX	CDX	CDX	KHV	KHV	KHV	BEB	BEB	CHB	CHB	CHB	CHB	CHB	CHB	CHB	CHB	CHB	CHB	CHB	CHB	CHB	CHB	CHB	CHB	CHB	CHB	CHB	CHB	CHB	CHB	JPT	JPT	JPT	JPT	JPT	JPT	JPT	JPT	JPT	JPT	JPT	JPT	JPT	JPT	JPT	JPT	JPT	JPT	JPT	JPT	JPT	JPT	JPT	JPT	JPT	JPT	JPT	JPT	JPT	JPT	JPT	JPT	MXL		Chu_EUR	Leb_OCE	Baj_OCE	Baj_OCE	Baj_OCE	BUm_SAS	Igo_OCE	Igo_OCE	Vie_EAS	Igo_OCE	Vie_EAS	Vie_EAS	Dus_OCE	Vie_EAS	Dus_OCE	Igo_OCE	Igo_OCE	Igo_OCE	Viz_OCE	Luz_OCE	Dus_OCE	Dus_OCE	Igo_OCE	Vie_EAS	Dus_OCE	Mur_OCE	Mur_OCE	Mur_OCE	Mur_OCE	Dus_OCE	Bur_SIB	Vie_EAS	Aet_OCE	Aet_OCE		6
rs17051014	11	5	5	0	CHR3	50593844	rs17051014	G	A	2	0	208	0	2	CHS	CHS	CHS	CHS	CHS	CHS	CHS	CHS	CHS	CHS	CHS	CHS	CHS	CHS	CHS	CHS	CHS	CHS	CHS	CHS	CHS	CHS	CHS	CHS	CHS	CHS	CHS	CHS	CHS	CHS	CHS	CHS	CHS	CHS	CHS	CHS	CHS	CHS	CHS	CHS	CHS	CHS	CHS	CHS	CHS	CHS	CHS	CHS	CHS	CHS	CDX	CDX	CDX	CDX	KHV	KHV	CDX	CDX	CDX	CDX	CDX	CDX	CDX	KHV	KHV	KHV	KHV	KHV	KHV	KHV	KHV	KHV	KHV	KHV	KHV	KHV	KHV	KHV	PEL	KHV	KHV	KHV	KHV	KHV	KHV	KHV	KHV	KHV	KHV	KHV	KHV	KHV	KHV	KHV	KHV	KHV	KHV	KHV	KHV	KHV	KHV	KHV	KHV	KHV	KHV	KHV	KHV	CDX	CDX	CDX	CDX	CDX	CDX	CDX	CDX	CDX	CDX	CDX	CDX	CDX	CDX	CDX	CDX	CDX	CDX	CDX	CDX	CDX	CDX	CDX	CDX	KHV	KHV	KHV	BEB	BEB	CHB	CHB	CHB	CHB	CHB	CHB	CHB	CHB	CHB	CHB	CHB	CHB	CHB	CHB	CHB	CHB	CHB	CHB	CHB	CHB	CHB	JPT	JPT	JPT	JPT	JPT	JPT	JPT	JPT	JPT	JPT	JPT	JPT	JPT	JPT	JPT	JPT	JPT	JPT	JPT	JPT	JPT	JPT	JPT	JPT	JPT	JPT	JPT	JPT	JPT	MXL		Chu_EUR	Leb_OCE	Baj_OCE	BUm_SAS	Igo_OCE	Igo_OCE	Vie_EAS	Igo_OCE	Vie_EAS	Vie_EAS	Dus_OCE	Vie_EAS	Dus_OCE	Igo_OCE	Igo_OCE	Igo_OCE	Viz_OCE	Dus_OCE	Dus_OCE	Igo_OCE	Vie_EAS	Dus_OCE	Mur_OCE	Mur_OCE	Mur_OCE	Dus_OCE	Bur_SIB	Vie_EAS	Aet_OCE	Aet_OCE		6
rs74489388	11	4	5	0	CHR3	50750374	rs74489388	C	T	2	0	198	0	1	CHS	CHS	CHS	CHS	CHS	CHS	CHS	CHS	CHS	CHS	CHS	CHS	CHS	CHS	CHS	CHS	CHS	CHS	CHS	CHS	CHS	CHS	CHS	CHS	CHS	CHS	CHS	CHS	CHS	CHS	CHS	CHS	CHS	CHS	CHS	CHS	CHS	CHS	CHS	CHS	CHS	CHS	CHS	CHS	CHS	CDX	CDX	CDX	CDX	KHV	KHV	CDX	CDX	CDX	CDX	CDX	CDX	KHV	KHV	KHV	KHV	KHV	KHV	KHV	KHV	KHV	KHV	KHV	KHV	PEL	KHV	KHV	KHV	KHV	KHV	KHV	KHV	KHV	KHV	KHV	KHV	KHV	KHV	KHV	KHV	KHV	KHV	KHV	KHV	KHV	KHV	KHV	KHV	KHV	KHV	KHV	KHV	KHV	CDX	CDX	CDX	CDX	CDX	CDX	CDX	CDX	CDX	CDX	CDX	CDX	CDX	CDX	CDX	CDX	CDX	CDX	CDX	CDX	CDX	CDX	CDX	CDX	KHV	KHV	KHV	BEB	CHB	CHB	CHB	CHB	CHB	CHB	CHB	CHB	CHB	CHB	CHB	CHB	CHB	CHB	CHB	CHB	CHB	CHB	CHB	CHB	JPT	JPT	JPT	JPT	JPT	JPT	JPT	JPT	JPT	JPT	JPT	JPT	JPT	JPT	JPT	JPT	JPT	JPT	JPT	JPT	JPT	JPT	JPT	JPT	JPT	JPT	JPT	JPT	JPT	MXL		Chu_EUR	Leb_OCE	Baj_OCE	BUm_SAS	Igo_OCE	Igo_OCE	Vie_EAS	Igo_OCE	Vie_EAS	Vie_EAS	Dus_OCE	Vie_EAS	Dus_OCE	Igo_OCE	Viz_OCE	Dus_OCE	Dus_OCE	Igo_OCE	Vie_EAS	Dus_OCE	Mur_OCE	Mur_OCE	Mur_OCE	Bur_SIB	Vie_EAS	Aet_OCE	Aet_OCE		6
rs146044884	11	4	5	0	CHR3	50887577	rs146044884	C	A	3	0	192	1	2	CHS	CHS	CHS	CHS	CHS	CHS	CHS	CHS	CHS	CHS	CHS	CHS	CHS	CHS	CHS	CHS	CHS	CHS	CHS	CHS	CHS	CHS	CHS	CHS	CHS	CHS	CHS	CHS	CHS	CHS	CHS	CHS	CHS	CHS	CHS	CHS	CHS	CHS	CHS	CHS	CHS	CHS	CHS	CHS	CHS	CHS	CDX	CDX	CDX	CDX	CLM	KHV	KHV	CDX	CDX	CDX	CDX	CDX	CDX	CDX	KHV	KHV	KHV	KHV	KHV	KHV	KHV	KHV	KHV	KHV	KHV	KHV	KHV	PEL	KHV	KHV	KHV	KHV	KHV	KHV	KHV	KHV	KHV	KHV	KHV	KHV	KHV	KHV	KHV	KHV	KHV	KHV	KHV	KHV	KHV	KHV	KHV	KHV	KHV	KHV	KHV	CDX	CDX	CDX	CDX	CDX	CDX	CDX	CDX	CDX	CDX	CDX	CDX	CDX	CDX	CDX	CDX	CDX	CDX	CDX	CDX	CDX	CDX	CDX	CDX	ACB	KHV	KHV	KHV	BEB	BEB	CHB	CHB	CHB	CHB	CHB	CHB	CHB	CHB	CHB	CHB	CHB	CHB	CHB	CHB	CHB	CHB	CHB	CHB	CHB	JPT	JPT	JPT	JPT	JPT	JPT	JPT	JPT	JPT	JPT	JPT	JPT	JPT	JPT	JPT	JPT	JPT	JPT	JPT	JPT	JPT	JPT	JPT	JPT	JPT	MXL		Chu_EUR	Leb_OCE	Baj_OCE	BUm_SAS	Igo_OCE	Igo_OCE	Vie_EAS	Igo_OCE	Vie_EAS	Vie_EAS	Dus_OCE	Vie_EAS	Dus_OCE	Igo_OCE	Viz_OCE	Dus_OCE	Dus_OCE	Igo_OCE	Vie_EAS	Dus_OCE	Mur_OCE	Mur_OCE	Mur_OCE	Dus_OCE	Bur_SIB	Vie_EAS	Aet_OCE	Aet_OCE		6
rs78657447	11	4	5	0	CHR3	51000680	rs78657447	C	T	3	0	204	0	2	CHS	CHS	CHS	CHS	CHS	CHS	CHS	CHS	CHS	CHS	CHS	CHS	CHS	CHS	CHS	CHS	CHS	CHS	CHS	CHS	CHS	CHS	CHS	CHS	CHS	CHS	CHS	CHS	CHS	CHS	CHS	CHS	CHS	CHS	CHS	CHS	CHS	CHS	CHS	CHS	CHS	CHS	CHS	CHS	CHS	CHS	CHS	CHS	CHS	CDX	CDX	CDX	CDX	PUR	KHV	KHV	CDX	CDX	CDX	CDX	CDX	CDX	CDX	KHV	KHV	KHV	KHV	KHV	KHV	KHV	KHV	KHV	KHV	KHV	KHV	KHV	KHV	PEL	KHV	KHV	KHV	KHV	KHV	KHV	KHV	KHV	KHV	KHV	KHV	KHV	KHV	KHV	KHV	KHV	KHV	KHV	KHV	KHV	KHV	KHV	KHV	KHV	KHV	KHV	KHV	KHV	KHV	CDX	CDX	CDX	CDX	CDX	CDX	CDX	CDX	CDX	CDX	CDX	CDX	CDX	CDX	CDX	CDX	CDX	CDX	CDX	CDX	CDX	CDX	CDX	CDX	KHV	KHV	KHV	BEB	BEB	CHB	CHB	CHB	CHB	CHB	CHB	CHB	CHB	CHB	CHB	CHB	CHB	CHB	CHB	CHB	CHB	CHB	CHB	CHB	CHB	JPT	JPT	JPT	JPT	JPT	JPT	JPT	JPT	JPT	JPT	JPT	JPT	JPT	JPT	JPT	JPT	JPT	JPT	JPT	JPT	JPT	JPT	JPT	JPT	JPT	JPT	JPT	MXL		Chu_EUR	Leb_OCE	Baj_OCE	BUm_SAS	Igo_OCE	Igo_OCE	Vie_EAS	Igo_OCE	Vie_EAS	Vie_EAS	Dus_OCE	Vie_EAS	Dus_OCE	Igo_OCE	Viz_OCE	Dus_OCE	Dus_OCE	Igo_OCE	Vie_EAS	Dus_OCE	Mur_OCE	Mur_OCE	Mur_OCE	Dus_OCE	Bur_SIB	Vie_EAS	Aet_OCE	Aet_OCE		6
rs76442143	11	4	5	0	CHR3	51043599	rs76442143	C	T	2	0	203	0	2	CHS	CHS	CHS	CHS	CHS	CHS	CHS	CHS	CHS	CHS	CHS	CHS	CHS	CHS	CHS	CHS	CHS	CHS	CHS	CHS	CHS	CHS	CHS	CHS	CHS	CHS	CHS	CHS	CHS	CHS	CHS	CHS	CHS	CHS	CHS	CHS	CHS	CHS	CHS	CHS	CHS	CHS	CHS	CHS	CHS	CHS	CHS	CHS	CHS	CDX	CDX	CDX	CDX	KHV	KHV	CDX	CDX	CDX	CDX	CDX	CDX	CDX	KHV	KHV	KHV	KHV	KHV	KHV	KHV	KHV	KHV	KHV	KHV	KHV	KHV	KHV	PEL	KHV	KHV	KHV	KHV	KHV	KHV	KHV	KHV	KHV	KHV	KHV	KHV	KHV	KHV	KHV	KHV	KHV	KHV	KHV	KHV	KHV	KHV	KHV	KHV	KHV	KHV	KHV	KHV	KHV	CDX	CDX	CDX	CDX	CDX	CDX	CDX	CDX	CDX	CDX	CDX	CDX	CDX	CDX	CDX	CDX	CDX	CDX	CDX	CDX	CDX	CDX	CDX	CDX	KHV	KHV	KHV	BEB	BEB	CHB	CHB	CHB	CHB	CHB	CHB	CHB	CHB	CHB	CHB	CHB	CHB	CHB	CHB	CHB	CHB	CHB	CHB	CHB	CHB	JPT	JPT	JPT	JPT	JPT	JPT	JPT	JPT	JPT	JPT	JPT	JPT	JPT	JPT	JPT	JPT	JPT	JPT	JPT	JPT	JPT	JPT	JPT	JPT	JPT	JPT	JPT	MXL		Chu_EUR	Leb_OCE	Baj_OCE	BUm_SAS	Igo_OCE	Igo_OCE	Vie_EAS	Igo_OCE	Vie_EAS	Vie_EAS	Dus_OCE	Vie_EAS	Dus_OCE	Igo_OCE	Viz_OCE	Dus_OCE	Dus_OCE	Igo_OCE	Vie_EAS	Dus_OCE	Mur_OCE	Mur_OCE	Mur_OCE	Dus_OCE	Bur_SIB	Vie_EAS	Aet_OCE	Aet_OCE		6
rs4639006	11	4	5	0	CHR3	51092283	rs4639006	C	T	2	0	196	0	2	CHS	CHS	CHS	CHS	CHS	CHS	CHS	CHS	CHS	CHS	CHS	CHS	CHS	CHS	CHS	CHS	CHS	CHS	CHS	CHS	CHS	CHS	CHS	CHS	CHS	CHS	CHS	CHS	CHS	CHS	CHS	CHS	CHS	CHS	CHS	CHS	CHS	CHS	CHS	CHS	CHS	CHS	CHS	CHS	CHS	CHS	CDX	CDX	CDX	CDX	KHV	KHV	CDX	CDX	CDX	CDX	CDX	CDX	CDX	KHV	KHV	KHV	KHV	KHV	KHV	KHV	KHV	KHV	KHV	KHV	KHV	KHV	KHV	PEL	KHV	KHV	KHV	KHV	KHV	KHV	KHV	KHV	KHV	KHV	KHV	KHV	KHV	KHV	KHV	KHV	KHV	KHV	KHV	KHV	KHV	KHV	KHV	KHV	KHV	KHV	KHV	KHV	CDX	CDX	CDX	CDX	CDX	CDX	CDX	CDX	CDX	CDX	CDX	CDX	CDX	CDX	CDX	CDX	CDX	CDX	CDX	CDX	CDX	CDX	CDX	CDX	KHV	KHV	BEB	BEB	CHB	CHB	CHB	CHB	CHB	CHB	CHB	CHB	CHB	CHB	CHB	CHB	CHB	CHB	CHB	CHB	CHB	CHB	CHB	CHB	JPT	JPT	JPT	JPT	JPT	JPT	JPT	JPT	JPT	JPT	JPT	JPT	JPT	JPT	JPT	JPT	JPT	JPT	JPT	JPT	JPT	JPT	JPT	JPT	JPT	JPT	MXL		Chu_EUR	Leb_OCE	Baj_OCE	BUm_SAS	Igo_OCE	Igo_OCE	Vie_EAS	Igo_OCE	Vie_EAS	Vie_EAS	Dus_OCE	Vie_EAS	Dus_OCE	Igo_OCE	Viz_OCE	Dus_OCE	Dus_OCE	Igo_OCE	Vie_EAS	Dus_OCE	Mur_OCE	Mur_OCE	Mur_OCE	Dus_OCE	Bur_SIB	Vie_EAS	Aet_OCE	Aet_OCE		6
rs80155229	11	4	5	0	CHR3	51195699	rs80155229	G	A	2	0	203	0	2	CHS	CHS	CHS	CHS	CHS	CHS	CHS	CHS	CHS	CHS	CHS	CHS	CHS	CHS	CHS	CHS	CHS	CHS	CHS	CHS	CHS	CHS	CHS	CHS	CHS	CHS	CHS	CHS	CHS	CHS	CHS	CHS	CHS	CHS	CHS	CHS	CHS	CHS	CHS	CHS	CHS	CHS	CHS	CHS	CHS	CHS	CHS	CHS	CHS	CDX	CDX	CDX	CDX	KHV	KHV	CDX	CDX	CDX	CDX	CDX	CDX	CDX	KHV	KHV	KHV	KHV	KHV	KHV	KHV	KHV	KHV	KHV	KHV	KHV	KHV	PEL	KHV	KHV	KHV	KHV	KHV	KHV	KHV	KHV	KHV	KHV	KHV	KHV	KHV	KHV	KHV	KHV	KHV	KHV	KHV	KHV	KHV	KHV	KHV	KHV	KHV	KHV	KHV	KHV	KHV	CDX	CDX	CDX	CDX	CDX	CDX	CDX	CDX	CDX	CDX	CDX	CDX	CDX	CDX	CDX	CDX	CDX	CDX	CDX	CDX	CDX	CDX	CDX	CDX	KHV	KHV	KHV	BEB	BEB	CHB	CHB	CHB	CHB	CHB	CHB	CHB	CHB	CHB	CHB	CHB	CHB	CHB	CHB	CHB	CHB	CHB	CHB	CHB	CHB	CHB	JPT	JPT	JPT	JPT	JPT	JPT	JPT	JPT	JPT	JPT	JPT	JPT	JPT	JPT	JPT	JPT	JPT	JPT	JPT	JPT	JPT	JPT	JPT	JPT	JPT	JPT	JPT	MXL		Chu_EUR	Leb_OCE	Baj_OCE	BUm_SAS	Igo_OCE	Igo_OCE	Vie_EAS	Igo_OCE	Vie_EAS	Vie_EAS	Dus_OCE	Vie_EAS	Dus_OCE	Igo_OCE	Viz_OCE	Dus_OCE	Dus_OCE	Igo_OCE	Vie_EAS	Dus_OCE	Mur_OCE	Mur_OCE	Mur_OCE	Dus_OCE	Bur_SIB	Vie_EAS	Aet_OCE	Aet_OCE		6
rs60539132	11	4	5	0	CHR3	51195824	rs60539132	A	T	2	0	203	0	2	CHS	CHS	CHS	CHS	CHS	CHS	CHS	CHS	CHS	CHS	CHS	CHS	CHS	CHS	CHS	CHS	CHS	CHS	CHS	CHS	CHS	CHS	CHS	CHS	CHS	CHS	CHS	CHS	CHS	CHS	CHS	CHS	CHS	CHS	CHS	CHS	CHS	CHS	CHS	CHS	CHS	CHS	CHS	CHS	CHS	CHS	CHS	CHS	CHS	CDX	CDX	CDX	CDX	KHV	KHV	CDX	CDX	CDX	CDX	CDX	CDX	CDX	KHV	KHV	KHV	KHV	KHV	KHV	KHV	KHV	KHV	KHV	KHV	KHV	KHV	PEL	KHV	KHV	KHV	KHV	KHV	KHV	KHV	KHV	KHV	KHV	KHV	KHV	KHV	KHV	KHV	KHV	KHV	KHV	KHV	KHV	KHV	KHV	KHV	KHV	KHV	KHV	KHV	KHV	KHV	CDX	CDX	CDX	CDX	CDX	CDX	CDX	CDX	CDX	CDX	CDX	CDX	CDX	CDX	CDX	CDX	CDX	CDX	CDX	CDX	CDX	CDX	CDX	CDX	KHV	KHV	KHV	BEB	BEB	CHB	CHB	CHB	CHB	CHB	CHB	CHB	CHB	CHB	CHB	CHB	CHB	CHB	CHB	CHB	CHB	CHB	CHB	CHB	CHB	CHB	JPT	JPT	JPT	JPT	JPT	JPT	JPT	JPT	JPT	JPT	JPT	JPT	JPT	JPT	JPT	JPT	JPT	JPT	JPT	JPT	JPT	JPT	JPT	JPT	JPT	JPT	JPT	MXL		Chu_EUR	Leb_OCE	Baj_OCE	BUm_SAS	Igo_OCE	Igo_OCE	Vie_EAS	Igo_OCE	Vie_EAS	Vie_EAS	Dus_OCE	Vie_EAS	Dus_OCE	Igo_OCE	Viz_OCE	Dus_OCE	Dus_OCE	Igo_OCE	Vie_EAS	Dus_OCE	Mur_OCE	Mur_OCE	Mur_OCE	Dus_OCE	Bur_SIB	Vie_EAS	Aet_OCE	Aet_OCE		6
rs117465168	12	4	5	0	CHR3	51301419	rs117465168	C	G	2	3	203	1	3	GBR	FIN	FIN	CHS	CHS	CHS	CHS	CHS	CHS	CHS	CHS	CHS	CHS	CHS	CHS	CHS	CHS	CHS	CHS	CHS	CHS	CHS	CHS	CHS	CHS	CHS	CHS	CHS	CHS	CHS	CHS	CHS	CHS	CHS	CHS	CHS	CHS	CHS	CHS	CHS	CHS	CHS	CHS	CHS	CHS	CHS	CHS	CHS	CHS	CHS	CDX	CDX	CDX	CDX	KHV	KHV	CDX	CDX	CDX	CDX	CDX	CDX	CDX	KHV	KHV	KHV	KHV	KHV	KHV	KHV	KHV	KHV	KHV	KHV	KHV	KHV	PEL	KHV	KHV	KHV	KHV	KHV	KHV	KHV	KHV	KHV	KHV	KHV	KHV	KHV	KHV	KHV	KHV	KHV	KHV	KHV	KHV	KHV	KHV	KHV	KHV	KHV	KHV	KHV	KHV	CDX	CDX	CDX	CDX	CDX	CDX	CDX	CDX	CDX	CDX	CDX	CDX	CDX	CDX	CDX	CDX	CDX	CDX	CDX	CDX	CDX	CDX	CDX	KHV	KHV	KHV	GWD	PJL	BEB	BEB	CHB	CHB	CHB	CHB	CHB	CHB	CHB	CHB	CHB	CHB	CHB	CHB	CHB	CHB	CHB	CHB	CHB	CHB	CHB	CHB	CHB	CHB	JPT	JPT	JPT	JPT	JPT	JPT	JPT	JPT	JPT	JPT	JPT	JPT	JPT	JPT	JPT	JPT	JPT	JPT	JPT	JPT	JPT	JPT	JPT	JPT	JPT	JPT	JPT	JPT	JPT	JPT	MXL		Chu_EUR	EVk_SIB	Sel_SIB	Tun_SIB	Tun_SIB	Nga_SIB	Leb_OCE	Baj_OCE	BUm_SAS	Igo_OCE	Igo_OCE	Vie_EAS	Igo_OCE	Vie_EAS	Vie_EAS	Dus_OCE	Vie_EAS	Dus_OCE	Igo_OCE	Viz_OCE	Dus_OCE	Dus_OCE	Igo_OCE	Vie_EAS	Dus_OCE	Mur_OCE	Mur_OCE	Eve_SIB	EVk_SIB	Mur_OCE	Dus_OCE	Kor_ARC	Bur_SIB	Eve_SIB	Vie_EAS	Aet_OCE	Aet_OCE		6
rs77309098	10	5	5	0	CHR3	51528554	rs77309098	C	T	2	0	197	0	2	CHS	CHS	CHS	CHS	CHS	CHS	CHS	CHS	CHS	CHS	CHS	CHS	CHS	CHS	CHS	CHS	CHS	CHS	CHS	CHS	CHS	CHS	CHS	CHS	CHS	CHS	CHS	CHS	CHS	CHS	CHS	CHS	CHS	CHS	CHS	CHS	CHS	CHS	CHS	CHS	CHS	CHS	CHS	CHS	CHS	CHS	CHS	CHS	CHS	CHS	CDX	CDX	CDX	CDX	CDX	KHV	CDX	CDX	CDX	CDX	CDX	CDX	KHV	KHV	KHV	KHV	KHV	KHV	KHV	KHV	KHV	KHV	KHV	PEL	KHV	KHV	KHV	KHV	KHV	KHV	KHV	KHV	KHV	KHV	KHV	KHV	KHV	KHV	KHV	KHV	KHV	KHV	KHV	KHV	KHV	KHV	KHV	CDX	CDX	CDX	CDX	CDX	CDX	CDX	CDX	CDX	CDX	CDX	CDX	CDX	CDX	CDX	CDX	CDX	CDX	CDX	CDX	CDX	CDX	CDX	CDX	CDX	KHV	KHV	KHV	BEB	BEB	CHB	CHB	CHB	CHB	CHB	CHB	CHB	CHB	CHB	CHB	CHB	CHB	CHB	CHB	CHB	CHB	CHB	CHB	CHB	CHB	CHB	CHB	CHB	JPT	JPT	JPT	JPT	JPT	JPT	JPT	JPT	JPT	JPT	JPT	JPT	JPT	JPT	JPT	JPT	JPT	JPT	JPT	JPT	JPT	JPT	JPT	JPT	JPT	JPT	JPT	JPT	MXL		Chu_EUR	Leb_OCE	Leb_OCE	Baj_OCE	Baj_OCE	BUm_SAS	Igo_OCE	Igo_OCE	Vie_EAS	Igo_OCE	Vie_EAS	Vie_EAS	Dus_OCE	Vie_EAS	Dus_OCE	Igo_OCE	Viz_OCE	Vie_EAS	Luz_OCE	Dus_OCE	Dus_OCE	Igo_OCE	Vie_EAS	Dus_OCE	Mur_OCE	Mur_OCE	Mur_OCE	Dus_OCE	Bur_SIB	Vie_EAS	Aet_OCE	Aet_OCE		7
rs116883511	10	4	5	0	CHR3	51631724	rs116883511	G	A	1	0	192	0	2	CHS	CHS	CHS	CHS	CHS	CHS	CHS	CHS	CHS	CHS	CHS	CHS	CHS	CHS	CHS	CHS	CHS	CHS	CHS	CHS	CHS	CHS	CHS	CHS	CHS	CHS	CHS	CHS	CHS	CHS	CHS	CHS	CHS	CHS	CHS	CHS	CHS	CHS	CHS	CHS	CHS	CHS	CHS	CHS	CHS	CHS	CHS	CDX	CDX	CDX	CDX	KHV	KHV	CDX	CDX	CDX	CDX	CDX	CDX	CDX	KHV	KHV	KHV	KHV	KHV	KHV	KHV	KHV	KHV	KHV	KHV	PEL	KHV	KHV	KHV	KHV	KHV	KHV	KHV	KHV	KHV	KHV	KHV	KHV	KHV	KHV	KHV	KHV	KHV	KHV	KHV	KHV	KHV	KHV	KHV	KHV	KHV	CDX	CDX	CDX	CDX	CDX	CDX	CDX	CDX	CDX	CDX	CDX	CDX	CDX	CDX	CDX	CDX	CDX	CDX	CDX	CDX	CDX	CDX	KHV	KHV	KHV	BEB	BEB	CHB	CHB	CHB	CHB	CHB	CHB	CHB	CHB	CHB	CHB	CHB	CHB	CHB	CHB	CHB	CHB	CHB	CHB	CHB	CHB	CHB	CHB	JPT	JPT	JPT	JPT	JPT	JPT	JPT	JPT	JPT	JPT	JPT	JPT	JPT	JPT	JPT	JPT	JPT	JPT	JPT	JPT	JPT	JPT	JPT	JPT		Chu_EUR	Leb_OCE	Baj_OCE	BUm_SAS	Igo_OCE	Igo_OCE	Vie_EAS	Igo_OCE	Vie_EAS	Vie_EAS	Dus_OCE	Vie_EAS	Dus_OCE	Igo_OCE	Viz_OCE	Dus_OCE	Dus_OCE	Igo_OCE	Vie_EAS	Dus_OCE	Mur_OCE	Mur_OCE	Mur_OCE	Dus_OCE	Bur_SIB	Vie_EAS	Aet_OCE	Aet_OCE		6
rs76330993	10	4	4	0	CHR3	51791184	rs76330993	T	G	2	0	190	0	2	CHS	CHS	CHS	CHS	CHS	CHS	CHS	CHS	CHS	CHS	CHS	CHS	CHS	CHS	CHS	CHS	CHS	CHS	CHS	CHS	CHS	CHS	CHS	CHS	CHS	CHS	CHS	CHS	CHS	CHS	CHS	CHS	CHS	CHS	CHS	CHS	CHS	CHS	CHS	CHS	CHS	CHS	CHS	CHS	CHS	CHS	CHS	CHS	CHS	CDX	CDX	CDX	CDX	KHV	KHV	CDX	CDX	CDX	CDX	CDX	CDX	CDX	CDX	KHV	KHV	KHV	KHV	KHV	KHV	KHV	KHV	KHV	KHV	PEL	KHV	KHV	KHV	KHV	KHV	KHV	KHV	KHV	KHV	KHV	KHV	KHV	KHV	KHV	KHV	KHV	KHV	KHV	KHV	KHV	KHV	KHV	KHV	KHV	CDX	CDX	CDX	CDX	CDX	CDX	CDX	CDX	CDX	CDX	CDX	CDX	CDX	CDX	CDX	CDX	CDX	CDX	CDX	CDX	CDX	CDX	CDX	CDX	CDX	KHV	KHV	KHV	BEB	BEB	CHB	CHB	CHB	CHB	CHB	CHB	CHB	CHB	CHB	CHB	CHB	CHB	CHB	CHB	CHB	CHB	CHB	CHB	CHB	CHB	CHB	JPT	JPT	JPT	JPT	JPT	JPT	JPT	JPT	JPT	JPT	JPT	JPT	JPT	JPT	JPT	JPT	JPT	JPT	JPT	JPT	JPT	JPT	JPT	JPT	JPT	JPT	JPT	MXL		Chu_EUR	Leb_OCE	BUm_SAS	Igo_OCE	Igo_OCE	Igo_OCE	Vie_EAS	Vie_EAS	Dus_OCE	Vie_EAS	Dus_OCE	Igo_OCE	Viz_OCE	Dus_OCE	Dus_OCE	Igo_OCE	Vie_EAS	Dus_OCE	Mur_OCE	Mur_OCE	Mur_OCE	Dus_OCE	Bur_SIB	Vie_EAS	Bat_OCE	Aet_OCE	Aet_OCE		5
rs79131006	11	6	4	0	CHR3	51810881	rs79131006	C	T	2	0	255	0	3	CHS	CHS	CHS	CHS	CHS	CHS	CHS	CHS	CHS	CHS	CHS	CHS	CHS	CHS	CHS	CHS	CHS	CHS	CHS	CHS	CHS	CHS	CHS	CHS	CHS	CHS	CHS	CHS	CHS	CHS	CHS	CHS	CHS	CHS	CHS	CHS	CHS	CHS	CHS	CHS	CHS	CHS	CHS	CHS	CHS	CHS	CHS	CHS	CHS	CHS	CHS	CHS	CHS	CHS	CHS	CHS	CHS	CHS	CHS	CDX	CDX	CDX	CDX	KHV	KHV	CDX	CDX	CDX	CDX	CDX	CDX	CDX	CDX	CDX	CDX	KHV	KHV	KHV	KHV	KHV	KHV	KHV	KHV	KHV	KHV	KHV	KHV	PEL	KHV	KHV	KHV	KHV	KHV	KHV	KHV	KHV	KHV	KHV	KHV	KHV	KHV	KHV	KHV	KHV	KHV	KHV	KHV	KHV	KHV	KHV	KHV	KHV	KHV	KHV	KHV	KHV	CDX	CDX	CDX	CDX	CDX	CDX	CDX	CDX	CDX	CDX	CDX	CDX	CDX	CDX	CDX	CDX	CDX	CDX	CDX	CDX	CDX	CDX	CDX	CDX	CDX	CDX	CDX	CDX	CDX	KHV	KHV	KHV	BEB	BEB	BEB	CHB	CHB	CHB	CHB	CHB	CHB	CHB	CHB	CHB	CHB	CHB	CHB	CHB	CHB	CHB	CHB	CHB	CHB	CHB	CHB	CHB	CHB	CHB	CHB	CHB	CHB	CHB	CHB	CHB	CHB	CHB	CHB	CHB	CHB	CHB	CHB	CHB	JPT	JPT	JPT	JPT	JPT	JPT	JPT	JPT	JPT	JPT	JPT	JPT	JPT	JPT	JPT	JPT	JPT	JPT	JPT	JPT	JPT	JPT	JPT	JPT	JPT	JPT	JPT	JPT	JPT	JPT	JPT	JPT	JPT	JPT	JPT	JPT	JPT	JPT	JPT	JPT	JPT	JPT	MXL		Kyr_CAS	Ukr_EUR	Chu_EUR	EVk_SIB	Chu_ARC	Bur_SIB	BSh_EUR	Alt_CAS	Kor_ARC	Kyr_CAS	Kyr_CAS	Pol_EUR	Leb_OCE	Leb_OCE	Baj_OCE	BUm_SAS	Igo_OCE	Igo_OCE	Igo_OCE	Vie_EAS	Vie_EAS	Dus_OCE	Vie_EAS	Dus_OCE	Igo_OCE	Viz_OCE	Vie_EAS	Luz_OCE	Dus_OCE	Dus_OCE	Igo_OCE	Vie_EAS	Dus_OCE	Mur_OCE	Kor_ARC	Esk_ARC	EVk_SIB	Mur_OCE	EVk_SIB	EVk_SIB	Sak_SIB	Mur_OCE	Alt_CAS	Dus_OCE	Kor_ARC	Bur_SIB	Bur_SIB	EVk_SIB	Eve_SIB	Alt_CAS	Sak_SIB	Vie_EAS	Cir_CAU	Bat_OCE	Aze_MDE	Aet_OCE	Aet_OCE	Mon_EAS	Udm_EUR	Kor_ARC		7
rs56955582	10	4	4	0	CHR3	51828827	rs56955582	T	A	2	0	184	0	2	CHS	CHS	CHS	CHS	CHS	CHS	CHS	CHS	CHS	CHS	CHS	CHS	CHS	CHS	CHS	CHS	CHS	CHS	CHS	CHS	CHS	CHS	CHS	CHS	CHS	CHS	CHS	CHS	CHS	CHS	CHS	CHS	CHS	CHS	CHS	CHS	CHS	CHS	CHS	CHS	CHS	CHS	CHS	CHS	CHS	CHS	CHS	CDX	CDX	CDX	CDX	KHV	KHV	CDX	CDX	CDX	CDX	CDX	CDX	CDX	CDX	KHV	KHV	KHV	KHV	KHV	KHV	KHV	KHV	KHV	KHV	PEL	KHV	KHV	KHV	KHV	KHV	KHV	KHV	KHV	KHV	KHV	KHV	KHV	KHV	KHV	KHV	KHV	KHV	KHV	KHV	KHV	KHV	KHV	KHV	KHV	CDX	CDX	CDX	CDX	CDX	CDX	CDX	CDX	CDX	CDX	CDX	CDX	CDX	CDX	CDX	CDX	CDX	CDX	CDX	CDX	CDX	CDX	CDX	CDX	CDX	KHV	KHV	KHV	BEB	BEB	CHB	CHB	CHB	CHB	CHB	CHB	CHB	CHB	CHB	CHB	CHB	CHB	CHB	CHB	CHB	CHB	CHB	CHB	CHB	CHB	CHB	JPT	JPT	JPT	JPT	JPT	JPT	JPT	JPT	JPT	JPT	JPT	JPT	JPT	JPT	JPT	JPT	JPT	JPT	JPT	JPT	JPT	JPT	JPT	JPT	JPT	JPT	MXL		Chu_EUR	Leb_OCE	BUm_SAS	Igo_OCE	Igo_OCE	Igo_OCE	Vie_EAS	Vie_EAS	Dus_OCE	Vie_EAS	Dus_OCE	Igo_OCE	Viz_OCE	Dus_OCE	Dus_OCE	Igo_OCE	Vie_EAS	Dus_OCE	Mur_OCE	Mur_OCE	Mur_OCE	Dus_OCE	Bur_SIB	Vie_EAS	Bat_OCE	Aet_OCE	Aet_OCE		5
rs75323760	11	6	3	1	CHR3	54712702	rs75323760	C	G	0	0	205	1	4	CHS	CHS	CHS	CHS	CHS	CHS	CHS	CHS	CHS	CHS	CHS	CHS	CHS	CHS	CHS	CHS	CHS	CHS	CHS	CHS	CHS	CHS	CHS	CHS	CHS	CHS	CHS	CHS	CHS	CHS	CHS	CHS	CHS	CHS	CHS	CHS	CHS	CHS	CHS	CDX	CDX	CDX	CDX	CDX	CDX	CDX	CDX	KHV	KHV	KHV	CDX	CDX	CDX	CDX	CDX	CDX	CDX	KHV	KHV	KHV	KHV	KHV	KHV	KHV	KHV	KHV	KHV	KHV	KHV	KHV	KHV	KHV	KHV	KHV	KHV	KHV	KHV	KHV	KHV	KHV	KHV	KHV	KHV	KHV	KHV	KHV	KHV	KHV	CDX	CDX	CDX	CDX	CDX	CDX	CDX	CDX	CDX	CDX	CDX	CDX	CDX	CDX	CDX	CDX	CDX	CDX	CDX	KHV	PJL	GWD	BEB	ITU	BEB	CHB	CHB	CHB	CHB	CHB	CHB	CHB	CHB	CHB	CHB	CHB	CHB	CHB	CHB	CHB	CHB	CHB	CHB	CHB	CHB	CHB	CHB	CHB	CHB	CHB	CHB	CHB	CHB	CHB	CHB	CHB	CHB	CHB	CHB	CHB	CHB	JPT	JPT	JPT	JPT	JPT	JPT	JPT	JPT	JPT	JPT	JPT	JPT	JPT	JPT	JPT	JPT	JPT	JPT	JPT	JPT	JPT	JPT	JPT	JPT	JPT	JPT	JPT	JPT	JPT	JPT	JPT		Bur_SIB	Mis_EUR	EVk_SIB	Chu_ARC	Kyr_CAS	Leb_OCE	Col_AMR	Baj_OCE	BUm_SAS	Igo_OCE	Dus_OCE	Dus_OCE	Viz_OCE	Luz_OCE	Vie_EAS	Dus_OCE	Mur_OCE	Chu_ARC	Mur_OCE	EVk_SIB	Bur_SIB	Igo_OCE	Yak_SIB	BUm_SAS	Vie_EAS	Aet_OCE	Bat_OCE	Aet_OCE	Bat_OCE	Agt_OCE		3
rs80244310	18	9	4	2	CHR3	61930719	rs80244310	G	A	2	1	231	1	4	FIN	CHS	CHS	CHS	CHS	CHS	CHS	CHS	CHS	CHS	CHS	CHS	CHS	CHS	CHS	CHS	CHS	CHS	CHS	CHS	CHS	CHS	CHS	CHS	CHS	CHS	CHS	CHS	CHS	CHS	CHS	CHS	CHS	CHS	CHS	CDX	CDX	CDX	KHV	KHV	CDX	CDX	CDX	CDX	CDX	CDX	CDX	CDX	CDX	CDX	KHV	KHV	KHV	KHV	KHV	KHV	KHV	KHV	KHV	KHV	KHV	KHV	KHV	KHV	KHV	KHV	PEL	KHV	KHV	KHV	KHV	KHV	KHV	KHV	KHV	KHV	KHV	KHV	KHV	KHV	KHV	KHV	KHV	KHV	KHV	KHV	CDX	CDX	CDX	CDX	PEL	CDX	CDX	CDX	CDX	CDX	CDX	CDX	CDX	CDX	CDX	CDX	ACB	KHV	BEB	STU	BEB	BEB	CHB	CHB	CHB	CHB	CHB	CHB	CHB	CHB	CHB	CHB	CHB	CHB	CHB	CHB	CHB	CHB	CHB	CHB	CHB	CHB	CHB	CHB	CHB	CHB	CHB	CHB	CHB	CHB	CHB	CHB	CHB	CHB	CHB	CHB	CHB	CHB	CHB	CHB	CHB	CHB	CHB	CHB	CHB	CHB	CHB	CHB	JPT	JPT	JPT	JPT	JPT	JPT	JPT	JPT	JPT	JPT	JPT	JPT	JPT	JPT	JPT	JPT	JPT	JPT	JPT	JPT	JPT	JPT	JPT	JPT	JPT	JPT	JPT	JPT	JPT	JPT	JPT	JPT	JPT	JPT	JPT	JPT	JPT	JPT	JPT	JPT	JPT	JPT	JPT	JPT	JPT	JPT	JPT	JPT	JPT	JPT	JPT	JPT	JPT	JPT	JPT	JPT	JPT	JPT	JPT	JPT		NOc_CAU	Bur_SIB	Mon_EAS	Kyr_CAS	Baj_OCE	BUm_SAS	Igo_OCE	Igo_OCE	Vie_EAS	Vie_EAS	Vie_EAS	Vie_EAS	Viz_OCE	Igo_OCE	Luz_OCE	Vie_EAS	Mur_OCE	Mur_OCE	Mur_OCE	Mur_OCE	Kor_ARC	Mur_OCE	EVk_SIB	Bur_SIB	Sak_SIB	EVk_SIB	Bur_SIB	BUm_SAS	Bur_SIB	Bur_SIB	Bur_SIB	Bur_SIB	Alt_CAS	Dha_SAS	Vie_EAS		7
rs145007381	12	7	2	0	CHR3	62047870	rs145007381	G	A	2	0	183	2	5	CHS	CHS	CHS	CHS	CHS	CHS	CHS	CHS	CHS	CHS	CHS	CHS	CHS	CHS	CHS	CHS	CHS	CHS	CHS	CHS	CHS	CHS	CHS	CHS	CHS	CHS	CDX	CDX	CDX	CDX	CDX	CDX	CDX	CDX	CDX	CDX	KHV	KHV	KHV	KHV	KHV	KHV	KHV	KHV	KHV	KHV	KHV	KHV	KHV	PEL	KHV	KHV	KHV	KHV	KHV	KHV	KHV	KHV	KHV	KHV	KHV	KHV	KHV	KHV	KHV	CDX	CDX	CDX	CDX	CDX	CDX	PEL	CDX	CDX	CDX	CDX	CDX	CDX	CDX	CDX	CDX	CDX	ACB	KHV	BEB	BEB	STU	BEB	BEB	CHB	CHB	CHB	CHB	CHB	CHB	CHB	CHB	CHB	CHB	CHB	CHB	CHB	CHB	CHB	CHB	CHB	CHB	CHB	CHB	CHB	CHB	CHB	CHB	CHB	CHB	CHB	CHB	CHB	CHB	CHB	CHB	CHB	CHB	CHB	JPT	JPT	JPT	JPT	JPT	JPT	JPT	JPT	JPT	JPT	JPT	JPT	JPT	JPT	JPT	JPT	JPT	JPT	JPT	JPT	JPT	JPT	JPT	JPT	JPT	JPT	JPT	JPT	JPT	JPT	JPT	JPT	JPT	JPT	JPT	JPT	JPT	JPT	JPT	JPT	JPT	JPT	JPT	JPT	JPT	JPT	JPT	JPT	LWK		NOc_CAU	Mon_EAS	Kyr_CAS	Tuv_SIB	Alt_CAS	BUm_SAS	Vie_EAS	Vie_EAS	Vie_EAS	Viz_OCE	Mur_OCE	Mur_OCE	Mur_OCE	EVk_SIB	Sak_SIB	EVk_SIB	Bur_SIB	Bur_SIB		4
rs139120522	11	11	4	6	CHR3	69960284	rs139120522	G	A	0	0	229	0	1	CHS	CHS	CHS	CHS	CHS	CHS	CHS	CHS	CHS	CHS	CHS	CHS	CHS	CHS	CHS	CHS	CHS	CHS	CHS	CHS	CHS	CHS	CHS	CHS	CHS	CHS	CHS	CHS	CHS	CHS	CHS	CHS	CHS	CHS	CHS	CHS	CHS	CHS	CHS	CHS	CHS	CHS	CHS	CHS	CHS	CDX	CDX	CDX	KHV	KHV	CDX	CDX	CDX	CDX	CDX	CDX	KHV	KHV	KHV	KHV	KHV	KHV	KHV	KHV	KHV	KHV	KHV	KHV	KHV	KHV	KHV	KHV	KHV	KHV	KHV	KHV	KHV	KHV	KHV	KHV	KHV	KHV	KHV	KHV	KHV	KHV	KHV	CDX	CDX	CDX	CDX	CDX	CDX	CDX	CDX	CDX	CDX	CDX	CDX	CDX	CDX	KHV	KHV	KHV	BEB	CHB	CHB	CHB	CHB	CHB	CHB	CHB	CHB	CHB	CHB	CHB	CHB	CHB	CHB	CHB	CHB	CHB	CHB	CHB	CHB	CHB	CHB	CHB	CHB	CHB	CHB	CHB	CHB	CHB	CHB	CHB	CHB	CHB	CHB	CHB	CHB	CHB	CHB	CHB	CHB	CHB	CHB	CHB	CHB	CHB	JPT	JPT	JPT	JPT	JPT	JPT	JPT	JPT	JPT	JPT	JPT	JPT	JPT	JPT	JPT	JPT	JPT	JPT	JPT	JPT	JPT	JPT	JPT	JPT	JPT	JPT	JPT	JPT	JPT	JPT	JPT	JPT	JPT	JPT	JPT	JPT	JPT	JPT	JPT	JPT	JPT	JPT	JPT	JPT	JPT	JPT	JPT	JPT	JPT	JPT	JPT	JPT	JPT	JPT		Kab_CAU	Ket_SIB	Bur_SIB	EVk_SIB	EVk_SIB	Sak_SIB	Bur_SIB	Sel_SIB	Tun_SIB	Eve_SIB	Kor_ARC	Tun_SIB	Tuv_SIB	Mon_EAS	Kyr_CAS	Kyr_CAS	Kyr_CAS	Leb_OCE	Alt_CAS	BUm_SAS	Dus_OCE	Vie_EAS	Viz_OCE	Kor_ARC	Kor_ARC	Kor_ARC	Kor_ARC	Kor_ARC	Chu_ARC	EVk_SIB	Chu_ARC	Mur_OCE	EVk_SIB	Bur_SIB	Eve_SIB	Bur_SIB	BUm_SAS	Eve_SIB	Dus_OCE	Bur_SIB	Kor_ARC	Kor_ARC	Kor_ARC	Bur_SIB	EVk_SIB	Bur_SIB	BUm_SAS	Bur_SIB	Eve_SIB	Eve_SIB	Bur_SIB	Sak_SIB	Mon_EAS	TKm_CAS	Kaz_CAS	Bat_OCE	Aet_OCE	Mon_EAS	Mon_EAS	Lez_CAU	Sho_SIB		5
rs76554165	10	12	5	6	CHR3	70036587	rs76554165	C	T	0	0	200	0	1	CHS	CHS	CHS	CHS	CHS	CHS	CHS	CHS	CHS	CHS	CHS	CHS	CHS	CHS	CHS	CHS	CHS	CHS	CHS	CHS	CHS	CHS	CHS	CHS	CHS	CHS	CHS	CHS	CHS	CHS	CHS	CHS	CHS	CHS	CHS	CHS	CHS	CHS	CHS	CHS	CDX	CDX	CDX	KHV	KHV	KHV	CDX	CDX	CDX	CDX	CDX	KHV	KHV	KHV	KHV	KHV	KHV	KHV	KHV	KHV	KHV	KHV	KHV	KHV	KHV	KHV	KHV	KHV	KHV	KHV	KHV	KHV	KHV	KHV	KHV	KHV	CDX	CDX	CDX	CDX	CDX	CDX	CDX	CDX	CDX	CDX	CDX	CDX	CDX	KHV	KHV	BEB	CHB	CHB	CHB	CHB	CHB	CHB	CHB	CHB	CHB	CHB	CHB	CHB	CHB	CHB	CHB	CHB	CHB	CHB	CHB	CHB	CHB	CHB	CHB	CHB	CHB	CHB	CHB	CHB	CHB	CHB	CHB	CHB	CHB	CHB	CHB	CHB	CHB	CHB	JPT	JPT	JPT	JPT	JPT	JPT	JPT	JPT	JPT	JPT	JPT	JPT	JPT	JPT	JPT	JPT	JPT	JPT	JPT	JPT	JPT	JPT	JPT	JPT	JPT	JPT	JPT	JPT	JPT	JPT	JPT	JPT	JPT	JPT	JPT	JPT	JPT	JPT	JPT	JPT	JPT	JPT	JPT	JPT	JPT	JPT	JPT	JPT	JPT	JPT		Kab_CAU	Ket_SIB	Bur_SIB	EVk_SIB	EVk_SIB	Sak_SIB	Bur_SIB	Sel_SIB	Tun_SIB	Eve_SIB	Kor_ARC	Tun_SIB	Tuv_SIB	Kyr_CAS	Kyr_CAS	Kyr_CAS	Leb_OCE	Alt_CAS	BUm_SAS	Dus_OCE	Vie_EAS	Viz_OCE	Kor_ARC	Kor_ARC	Kor_ARC	Kor_ARC	Kor_ARC	Chu_ARC	EVk_SIB	Chu_ARC	Mur_OCE	EVk_SIB	Bur_SIB	Eve_SIB	Bur_SIB	BUm_SAS	Eve_SIB	Dus_OCE	Kor_ARC	Kor_ARC	Kor_ARC	Bur_SIB	EVk_SIB	Bur_SIB	BUm_SAS	Bur_SIB	Eve_SIB	Eve_SIB	Bur_SIB	Sak_SIB	Mon_EAS	TKm_CAS	Kaz_CAS	Bat_OCE	Aet_OCE	Mon_EAS	Mon_EAS	Lez_CAU	Sho_SIB		4
rs77556095	10	11	5	5	CHR3	70149768	rs77556095	T	C	0	4	237	0	2	FIN	FIN	FIN	FIN	CHS	CHS	CHS	CHS	CHS	CHS	CHS	CHS	CHS	CHS	CHS	CHS	CHS	CHS	CHS	CHS	CHS	CHS	CHS	CHS	CHS	CHS	CHS	CHS	CHS	CHS	CHS	CHS	CHS	CHS	CHS	CHS	CHS	CHS	CHS	CHS	CHS	CHS	CHS	CHS	CHS	CHS	CHS	CHS	CDX	CDX	CDX	CDX	KHV	KHV	CDX	CDX	CDX	CDX	CDX	CDX	CDX	CDX	CDX	CDX	CDX	KHV	KHV	KHV	KHV	KHV	KHV	KHV	KHV	KHV	KHV	KHV	KHV	KHV	KHV	KHV	KHV	KHV	KHV	KHV	KHV	KHV	KHV	KHV	KHV	KHV	KHV	KHV	CDX	CDX	CDX	CDX	CDX	CDX	CDX	CDX	CDX	CDX	CDX	CDX	CDX	CDX	KHV	KHV	KHV	BEB	BEB	CHB	CHB	CHB	CHB	CHB	CHB	CHB	CHB	CHB	CHB	CHB	CHB	CHB	CHB	CHB	CHB	CHB	CHB	CHB	CHB	CHB	CHB	CHB	CHB	CHB	CHB	CHB	CHB	CHB	CHB	CHB	CHB	CHB	CHB	CHB	CHB	CHB	CHB	CHB	CHB	CHB	CHB	CHB	CHB	CHB	CHB	CHB	CHB	CHB	JPT	JPT	JPT	JPT	JPT	JPT	JPT	JPT	JPT	JPT	JPT	JPT	JPT	JPT	JPT	JPT	JPT	JPT	JPT	JPT	JPT	JPT	JPT	JPT	JPT	JPT	JPT	JPT	JPT	JPT	JPT	JPT	JPT	JPT	JPT	JPT	JPT	JPT	JPT	JPT	JPT	JPT	JPT	JPT	JPT	JPT	JPT	JPT	JPT	JPT	JPT	JPT	JPT	JPT	JPT	JPT		Kab_CAU	Bur_SIB	Bur_SIB	Vep_EUR	Eve_SIB	Kor_ARC	Tuv_SIB	Kyr_CAS	Kyr_CAS	Kyr_CAS	Leb_OCE	Baj_OCE	Leb_OCE	Alt_CAS	Vep_EUR	BUm_SAS	BUm_SAS	Igo_OCE	Dus_OCE	Vie_EAS	Dus_OCE	Viz_OCE	Igo_OCE	Dus_OCE	Igo_OCE	Dus_OCE	Kor_ARC	Kor_ARC	Kor_ARC	Kor_ARC	Chu_ARC	EVk_SIB	Chu_ARC	Mur_OCE	EVk_SIB	Eve_SIB	Bur_SIB	BUm_SAS	Eve_SIB	Dus_OCE	Kor_ARC	Kor_ARC	Bur_SIB	Bur_SIB	BUm_SAS	Bur_SIB	Eve_SIB	Eve_SIB	Bur_SIB	Sak_SIB	Mon_EAS	TKm_CAS	Kaz_CAS	Bat_OCE	Aet_OCE	Mon_EAS	Mon_EAS	Lez_CAU		4
rs79156820	9	12	2	2	CHR3	77237920	rs79156820	G	A	0	1	200	0	2	FIN	CHS	CHS	CHS	CHS	CHS	CHS	CHS	CHS	CHS	CHS	CHS	CHS	CHS	CHS	CHS	CHS	CHS	CHS	CHS	CHS	CHS	CHS	CHS	CHS	CHS	CHS	CHS	CHS	CHS	CHS	CHS	CHS	CHS	CHS	CHS	CHS	CHS	CHS	CHS	CHS	CHS	CHS	CHS	CHS	CHS	CDX	CDX	CDX	CDX	CDX	CDX	CDX	CDX	CDX	KHV	KHV	KHV	CDX	CDX	CDX	CDX	CDX	CDX	CDX	KHV	KHV	KHV	KHV	KHV	KHV	KHV	KHV	KHV	KHV	KHV	KHV	KHV	KHV	KHV	KHV	KHV	KHV	KHV	KHV	KHV	KHV	KHV	KHV	KHV	KHV	KHV	KHV	KHV	KHV	CDX	CDX	CDX	CDX	CDX	CDX	CDX	CDX	CDX	CDX	CDX	CDX	CDX	CDX	CDX	CDX	CDX	CDX	CDX	CDX	CDX	CDX	CDX	CDX	CDX	KHV	KHV	BEB	ITU	CHB	CHB	CHB	CHB	CHB	CHB	CHB	CHB	CHB	CHB	CHB	CHB	CHB	CHB	CHB	CHB	CHB	CHB	CHB	CHB	CHB	CHB	CHB	CHB	CHB	CHB	CHB	CHB	CHB	CHB	CHB	CHB	CHB	CHB	CHB	JPT	JPT	JPT	JPT	JPT	JPT	JPT	JPT	JPT	JPT	JPT	JPT	JPT	JPT	JPT	JPT	JPT	JPT	JPT	JPT	JPT	JPT		Sak_SIB	Aze_MDE	Mar_EUR	Kum_CAU	Bur_SIB	Ket_SIB	Tun_SIB	Kha_SIB	Eve_SIB	Tun_SIB	Man_SIB	Ing_EUR	Kha_SIB	Leb_OCE	Leb_OCE	Alt_CAS	Baj_OCE	Tuv_SIB	Igo_OCE	Vie_EAS	Vie_EAS	Luz_OCE	Dus_OCE	Dus_OCE	Mur_OCE	Kor_ARC	Mur_OCE	Sak_SIB	EVk_SIB	Mur_OCE	Dus_OCE	Bur_SIB	Uzb_CAS	Vie_EAS	Bat_OCE	Mon_EAS	Mon_EAS		5
rs59633105	9	4	6	1	CHR3	83027800	rs59633105	G	T	0	0	238	0	5	CHS	CHS	CHS	CHS	CHS	CHS	CHS	CHS	CHS	CHS	CHS	CHS	CHS	CHS	CHS	CHS	CHS	CHS	CHS	CHS	CHS	CHS	CHS	CHS	CHS	CHS	CHS	CHS	CHS	CHS	CHS	CHS	CHS	CHS	CHS	CHS	CHS	CHS	CHS	CHS	CHS	CHS	CHS	CHS	CHS	CHS	CHS	CHS	CHS	CHS	CHS	CHS	CHS	CHS	CHS	CHS	CHS	CDX	CDX	CDX	CDX	CDX	CDX	CDX	CDX	PJL	KHV	KHV	KHV	CDX	CDX	CDX	CDX	CDX	CDX	CDX	CDX	CDX	CDX	CDX	CDX	CDX	CDX	KHV	KHV	KHV	KHV	KHV	KHV	KHV	KHV	KHV	KHV	KHV	KHV	KHV	KHV	KHV	KHV	KHV	KHV	KHV	KHV	KHV	KHV	KHV	KHV	KHV	KHV	KHV	KHV	KHV	KHV	KHV	KHV	KHV	KHV	KHV	KHV	KHV	KHV	KHV	KHV	KHV	KHV	KHV	KHV	KHV	KHV	KHV	CDX	CDX	CDX	CDX	CDX	CDX	CDX	CDX	CDX	CDX	CDX	CDX	CDX	CDX	CDX	CDX	CDX	CDX	CDX	CDX	CDX	CDX	CDX	KHV	KHV	BEB	BEB	BEB	BEB	CHB	CHB	CHB	CHB	CHB	CHB	CHB	CHB	CHB	CHB	CHB	CHB	CHB	CHB	CHB	CHB	CHB	CHB	CHB	CHB	CHB	CHB	CHB	CHB	CHB	CHB	CHB	CHB	CHB	CHB	CHB	CHB	CHB	CHB	CHB	CHB	CHB	JPT	JPT	JPT	JPT	JPT	JPT	JPT	JPT	JPT	JPT	JPT	JPT	JPT	JPT	JPT	JPT	JPT	JPT	JPT		Kyr_CAS	Leb_OCE	Leb_OCE	Baj_OCE	Vie_EAS	Vie_EAS	Vie_EAS	Dus_OCE	Dus_OCE	Dus_OCE	Igo_OCE	Viz_OCE	Luz_OCE	Dus_OCE	Igo_OCE	Vie_EAS	Dus_OCE	Mur_OCE	Mur_OCE	Mur_OCE	Mur_OCE	Igo_OCE	Dus_OCE	BUm_SAS	Bur_SIB	Uzb_CAS	Vie_EAS	Vie_EAS	Agt_OCE		6
rs17043399	9	4	6	1	CHR3	83108380	rs17043399	A	G	0	0	239	0	4	CHS	CHS	CHS	CHS	CHS	CHS	CHS	CHS	CHS	CHS	CHS	CHS	CHS	CHS	CHS	CHS	CHS	CHS	CHS	CHS	CHS	CHS	CHS	CHS	CHS	CHS	CHS	CHS	CHS	CHS	CHS	CHS	CHS	CHS	CHS	CHS	CHS	CHS	CHS	CHS	CHS	CHS	CHS	CHS	CHS	CHS	CHS	CHS	CHS	CHS	CHS	CHS	CHS	CHS	CHS	CHS	CHS	CDX	CDX	CDX	CDX	CDX	CDX	CDX	CDX	PJL	KHV	KHV	KHV	CDX	CDX	CDX	CDX	CDX	CDX	CDX	CDX	CDX	CDX	CDX	CDX	CDX	CDX	KHV	KHV	KHV	KHV	KHV	KHV	KHV	KHV	KHV	KHV	KHV	KHV	KHV	KHV	KHV	KHV	KHV	KHV	KHV	KHV	KHV	KHV	KHV	KHV	KHV	KHV	KHV	KHV	KHV	KHV	KHV	KHV	KHV	KHV	KHV	KHV	KHV	KHV	KHV	KHV	KHV	KHV	KHV	CDX	CDX	CDX	CDX	CDX	CDX	CDX	CDX	CDX	CDX	CDX	CDX	CDX	CDX	CDX	CDX	CDX	CDX	CDX	CDX	CDX	CDX	CDX	CDX	KHV	KHV	BEB	BEB	CHB	CHB	CHB	CHB	CHB	CHB	CHB	CHB	CHB	CHB	CHB	CHB	CHB	CHB	CHB	CHB	CHB	CHB	CHB	CHB	CHB	CHB	CHB	CHB	CHB	CHB	CHB	CHB	CHB	CHB	CHB	CHB	CHB	CHB	CHB	CHB	CHB	JPT	JPT	JPT	JPT	JPT	JPT	JPT	JPT	JPT	JPT	JPT	JPT	JPT	JPT	JPT	JPT	JPT	JPT	JPT	JPT	GIH		Kyr_CAS	Leb_OCE	Leb_OCE	Baj_OCE	Vie_EAS	BUm_SAS	Vie_EAS	Vie_EAS	Dus_OCE	Dus_OCE	Dus_OCE	Igo_OCE	Viz_OCE	Luz_OCE	Dus_OCE	Igo_OCE	Vie_EAS	Dus_OCE	Mur_OCE	Mur_OCE	Mur_OCE	Mur_OCE	Igo_OCE	Dus_OCE	BUm_SAS	Bur_SIB	Uzb_CAS	Vie_EAS	Vie_EAS	Agt_OCE		6
rs76460514	9	4	6	1	CHR3	83283894	rs76460514	A	T	0	0	234	0	2	CHS	CHS	CHS	CHS	CHS	CHS	CHS	CHS	CHS	CHS	CHS	CHS	CHS	CHS	CHS	CHS	CHS	CHS	CHS	CHS	CHS	CHS	CHS	CHS	CHS	CHS	CHS	CHS	CHS	CHS	CHS	CHS	CHS	CHS	CHS	CHS	CHS	CHS	CHS	CHS	CHS	CHS	CHS	CHS	CHS	CHS	CHS	CHS	CHS	CHS	CHS	CHS	CHS	CHS	CHS	CHS	CDX	CDX	CDX	CDX	CDX	CDX	CDX	CDX	KHV	KHV	KHV	CDX	CDX	CDX	CDX	CDX	CDX	CDX	CDX	CDX	CDX	CDX	CDX	CDX	KHV	KHV	KHV	KHV	KHV	KHV	KHV	KHV	KHV	KHV	KHV	KHV	KHV	KHV	KHV	KHV	KHV	KHV	KHV	KHV	KHV	KHV	KHV	KHV	KHV	KHV	KHV	KHV	KHV	KHV	KHV	KHV	KHV	KHV	KHV	KHV	KHV	KHV	KHV	KHV	KHV	KHV	KHV	KHV	KHV	CDX	CDX	CDX	CDX	CDX	CDX	CDX	CDX	CDX	CDX	CDX	CDX	CDX	CDX	CDX	CDX	CDX	CDX	CDX	CDX	CDX	CDX	CDX	CDX	CDX	KHV	KHV	BEB	BEB	CHB	CHB	CHB	CHB	CHB	CHB	CHB	CHB	CHB	CHB	CHB	CHB	CHB	CHB	CHB	CHB	CHB	CHB	CHB	CHB	CHB	CHB	CHB	CHB	CHB	CHB	CHB	CHB	CHB	CHB	CHB	CHB	CHB	CHB	CHB	JPT	JPT	JPT	JPT	JPT	JPT	JPT	JPT	JPT	JPT	JPT	JPT	JPT	JPT	JPT	JPT	JPT	JPT	JPT		Kyr_CAS	Leb_OCE	Leb_OCE	Baj_OCE	Baj_OCE	Vie_EAS	BUm_SAS	Vie_EAS	Vie_EAS	Dus_OCE	Dus_OCE	Dus_OCE	Igo_OCE	Viz_OCE	Luz_OCE	Dus_OCE	Igo_OCE	Vie_EAS	Dus_OCE	Mur_OCE	Mur_OCE	Mur_OCE	Mur_OCE	Igo_OCE	Dus_OCE	BUm_SAS	Bur_SIB	Uzb_CAS	Vie_EAS	Vie_EAS	Agt_OCE		6
rs78269468	9	4	6	1	CHR3	83332112	rs78269468	C	T	0	0	238	0	3	CHS	CHS	CHS	CHS	CHS	CHS	CHS	CHS	CHS	CHS	CHS	CHS	CHS	CHS	CHS	CHS	CHS	CHS	CHS	CHS	CHS	CHS	CHS	CHS	CHS	CHS	CHS	CHS	CHS	CHS	CHS	CHS	CHS	CHS	CHS	CHS	CHS	CHS	CHS	CHS	CHS	CHS	CHS	CHS	CHS	CHS	CHS	CHS	CHS	CHS	CHS	CHS	CHS	CHS	CHS	CHS	CDX	CDX	CDX	CDX	CDX	CDX	CDX	CDX	PJL	KHV	KHV	KHV	CDX	CDX	CDX	CDX	CDX	CDX	CDX	CDX	CDX	CDX	CDX	CDX	CDX	CDX	KHV	KHV	KHV	KHV	KHV	KHV	KHV	KHV	KHV	KHV	KHV	KHV	KHV	KHV	KHV	KHV	KHV	KHV	KHV	KHV	KHV	KHV	KHV	KHV	KHV	KHV	KHV	KHV	KHV	KHV	KHV	KHV	KHV	KHV	KHV	KHV	KHV	KHV	KHV	KHV	KHV	KHV	KHV	KHV	KHV	CDX	CDX	CDX	CDX	CDX	CDX	CDX	CDX	CDX	CDX	CDX	CDX	CDX	CDX	CDX	CDX	CDX	CDX	CDX	CDX	CDX	CDX	CDX	CDX	CDX	KHV	KHV	BEB	BEB	CHB	CHB	CHB	CHB	CHB	CHB	CHB	CHB	CHB	CHB	CHB	CHB	CHB	CHB	CHB	CHB	CHB	CHB	CHB	CHB	CHB	CHB	CHB	CHB	CHB	CHB	CHB	CHB	CHB	CHB	CHB	CHB	CHB	CHB	CHB	CHB	JPT	JPT	JPT	JPT	JPT	JPT	JPT	JPT	JPT	JPT	JPT	JPT	JPT	JPT	JPT	JPT	JPT	JPT	JPT	JPT		Kyr_CAS	Leb_OCE	Leb_OCE	Baj_OCE	Baj_OCE	Vie_EAS	BUm_SAS	Vie_EAS	Vie_EAS	Dus_OCE	Dus_OCE	Dus_OCE	Igo_OCE	Viz_OCE	Luz_OCE	Dus_OCE	Igo_OCE	Vie_EAS	Dus_OCE	Mur_OCE	Mur_OCE	Mur_OCE	Mur_OCE	Igo_OCE	Dus_OCE	BUm_SAS	Bur_SIB	Uzb_CAS	Vie_EAS	Vie_EAS	Agt_OCE		6
rs116876759	10	4	3	1	CHR3	83580034	rs116876759	A	G	0	0	219	0	3	CHS	CHS	CHS	CHS	CHS	CHS	CHS	CHS	CHS	CHS	CHS	CHS	CHS	CHS	CHS	CHS	CHS	CHS	CHS	CHS	CHS	CHS	CHS	CHS	CHS	CHS	CHS	CHS	CHS	CHS	CHS	CHS	CHS	CHS	CHS	CHS	CHS	CHS	CHS	CHS	CHS	CHS	CHS	CHS	CHS	CHS	CHS	CHS	CHS	CHS	CHS	CHS	CHS	CHS	CHS	CHS	CDX	CDX	CDX	CDX	CDX	CDX	CDX	PJL	KHV	KHV	KHV	CDX	CDX	CDX	CDX	CDX	CDX	CDX	CDX	CDX	CDX	CDX	CDX	KHV	KHV	KHV	KHV	KHV	KHV	KHV	KHV	KHV	KHV	KHV	KHV	KHV	KHV	KHV	KHV	KHV	KHV	KHV	KHV	KHV	KHV	KHV	KHV	KHV	KHV	KHV	KHV	KHV	KHV	KHV	KHV	KHV	KHV	KHV	KHV	KHV	KHV	CDX	CDX	CDX	CDX	CDX	CDX	CDX	CDX	CDX	CDX	CDX	CDX	CDX	CDX	CDX	CDX	CDX	CDX	CDX	CDX	CDX	CDX	CDX	KHV	KHV	BEB	BEB	CHB	CHB	CHB	CHB	CHB	CHB	CHB	CHB	CHB	CHB	CHB	CHB	CHB	CHB	CHB	CHB	CHB	CHB	CHB	CHB	CHB	CHB	CHB	CHB	CHB	CHB	CHB	CHB	CHB	CHB	CHB	CHB	JPT	JPT	JPT	JPT	JPT	JPT	JPT	JPT	JPT	JPT	JPT	JPT	JPT	JPT	JPT	JPT	JPT	JPT		Kyr_CAS	Leb_OCE	Leb_OCE	Baj_OCE	Baj_OCE	Vie_EAS	BUm_SAS	Vie_EAS	Vie_EAS	Dus_OCE	Dus_OCE	Dus_OCE	Igo_OCE	Viz_OCE	Igo_OCE	Luz_OCE	Dus_OCE	Igo_OCE	Vie_EAS	Dus_OCE	Mur_OCE	Mur_OCE	Mur_OCE	Mur_OCE	Igo_OCE	Dus_OCE	BUm_SAS	Bur_SIB	Uzb_CAS	Vie_EAS	Vie_EAS	Agt_OCE		6
rs78390033	10	8	3	3	CHR3	83865319	rs78390033	T	C	0	0	263	1	5	CHS	CHS	CHS	CHS	CHS	CHS	CHS	CHS	CHS	CHS	CHS	CHS	CHS	CHS	CHS	CHS	CHS	CHS	CHS	CHS	CHS	CHS	CHS	CHS	CHS	CHS	CHS	CHS	CHS	CHS	CHS	CHS	CHS	CHS	CHS	CHS	CHS	CHS	CHS	CHS	CHS	CHS	CHS	CHS	CHS	CHS	CHS	CHS	CHS	CHS	CHS	CHS	CHS	CHS	CHS	CHS	CHS	CHS	CHS	CHS	CHS	CHS	CHS	CHS	CDX	CDX	KHV	KHV	KHV	CDX	CDX	CDX	CDX	CDX	CDX	CDX	CDX	CDX	CDX	CDX	CDX	CDX	KHV	KHV	KHV	KHV	KHV	KHV	KHV	KHV	KHV	KHV	KHV	KHV	KHV	KHV	KHV	KHV	KHV	KHV	KHV	KHV	KHV	KHV	KHV	KHV	KHV	KHV	KHV	KHV	KHV	KHV	KHV	KHV	KHV	KHV	KHV	KHV	KHV	KHV	KHV	KHV	KHV	KHV	KHV	KHV	CDX	CDX	CDX	CDX	CDX	CDX	CDX	CDX	CDX	CDX	CDX	CDX	CDX	CDX	CDX	CDX	CDX	CDX	CDX	CDX	CDX	CDX	CDX	CDX	CDX	CDX	CDX	CDX	CDX	CDX	CDX	KHV	KHV	KHV	MSL	BEB	BEB	ITU	BEB	BEB	CHB	CHB	CHB	CHB	CHB	CHB	CHB	CHB	CHB	CHB	CHB	CHB	CHB	CHB	CHB	CHB	CHB	CHB	CHB	CHB	CHB	CHB	CHB	CHB	CHB	CHB	CHB	CHB	CHB	CHB	CHB	CHB	CHB	CHB	CHB	CHB	CHB	JPT	JPT	JPT	JPT	JPT	JPT	JPT	JPT	JPT	JPT	JPT	JPT	JPT	JPT	JPT	JPT	JPT	JPT	JPT	JPT	JPT	JPT	JPT	JPT		Ket_SIB	For_SIB	Bal_CAU	Taj_CAS	Kyr_CAS	Leb_OCE	Leb_OCE	Baj_OCE	BUm_SAS	Vie_EAS	Igo_OCE	Vie_EAS	BUm_SAS	Vie_EAS	Vie_EAS	Dus_OCE	Dus_OCE	Dus_OCE	Igo_OCE	Viz_OCE	Igo_OCE	Viz_OCE	Luz_OCE	Dus_OCE	Vie_EAS	Dus_OCE	Mur_OCE	Mur_OCE	Mur_OCE	Mur_OCE	Mur_OCE	Mur_OCE	EVk_SIB	Igo_OCE	Dus_OCE	BUm_SAS	Bur_SIB	Uzb_CAS	Vie_EAS	Vie_EAS	Sho_SIB	Agt_OCE		7
rs80326528	8	9	2	1	CHR3	108154929	rs80326528	T	C	1	0	232	0	4	CHS	CHS	CHS	CHS	CHS	CHS	CHS	CHS	CHS	CHS	CHS	CHS	CHS	CHS	CHS	CHS	CHS	CHS	CHS	CHS	CHS	CHS	CHS	CHS	CHS	CHS	CHS	CHS	CHS	CHS	CHS	CHS	CHS	CHS	CHS	CHS	CHS	CDX	CDX	CDX	CDX	CDX	CDX	CDX	KHV	KHV	CDX	CDX	CDX	CDX	CDX	CDX	CDX	CDX	CDX	CDX	CDX	CDX	CDX	KHV	KHV	KHV	KHV	KHV	KHV	KHV	KHV	KHV	KHV	KHV	KHV	KHV	KHV	KHV	KHV	KHV	KHV	PEL	KHV	KHV	KHV	KHV	KHV	KHV	KHV	KHV	KHV	KHV	KHV	KHV	KHV	KHV	KHV	KHV	KHV	KHV	KHV	KHV	KHV	KHV	KHV	KHV	CDX	CDX	CDX	CDX	CDX	CDX	CDX	CDX	CDX	CDX	CDX	CDX	CDX	CDX	CDX	CDX	CDX	CDX	CDX	CDX	CDX	CDX	KHV	PJL	PJL	BEB	CHB	CHB	CHB	CHB	CHB	CHB	CHB	CHB	CHB	CHB	CHB	CHB	CHB	CHB	CHB	CHB	CHB	CHB	CHB	CHB	CHB	CHB	CHB	CHB	CHB	CHB	CHB	CHB	CHB	CHB	CHB	CHB	CHB	CHB	CHB	CHB	CHB	CHB	JPT	JPT	JPT	JPT	JPT	JPT	JPT	JPT	JPT	JPT	JPT	JPT	JPT	JPT	JPT	JPT	JPT	JPT	JPT	JPT	JPT	JPT	JPT	JPT	JPT	JPT	JPT	JPT	JPT	JPT	JPT	JPT	JPT	JPT	JPT	JPT	JPT	JPT	JPT	JPT	JPT	JPT	JPT	JPT	JPT	GIH		Sak_SIB	Kaz_CAS	Rus_EUR	EVk_SIB	EVk_SIB	Tun_SIB	Tun_SIB	Tuv_SIB	Alt_CAS	Mon_EAS	Kyr_CAS	Alt_CAS	Igo_OCE	Vie_EAS	Dus_OCE	Igo_OCE	Viz_OCE	Vie_EAS	Luz_OCE	Dus_OCE	Igo_OCE	Mur_OCE	Kor_ARC	Mur_OCE	Esk_ARC	Kor_ARC	Chu_ARC	Eve_SIB	EVk_SIB	Igo_OCE	Dus_OCE	Dus_OCE	Sak_SIB	Kor_ARC	Kor_ARC	Kor_ARC	Yak_SIB	Bur_SIB	Alt_CAS	Uzb_CAS	Vie_EAS	Vie_EAS	TKm_CAS	Bat_OCE	Sho_SIB		5
rs79691594	8	9	2	0	CHR3	108239544	rs79691594	G	A	0	0	193	0	3	CHS	CHS	CHS	CHS	CHS	CHS	CHS	CHS	CHS	CHS	CHS	CHS	CHS	CHS	CHS	CHS	CHS	CHS	CHS	CHS	CHS	CHS	CHS	CHS	CHS	CHS	CHS	CHS	CHS	CHS	CHS	CHS	CHS	CHS	CHS	CDX	CDX	CDX	CDX	CDX	CDX	CDX	KHV	KHV	CDX	CDX	CDX	CDX	CDX	CDX	CDX	CDX	CDX	CDX	CDX	KHV	KHV	KHV	KHV	KHV	KHV	KHV	KHV	KHV	KHV	KHV	KHV	KHV	KHV	KHV	KHV	KHV	KHV	KHV	KHV	KHV	KHV	KHV	KHV	KHV	KHV	KHV	KHV	KHV	KHV	KHV	KHV	KHV	KHV	KHV	KHV	KHV	CDX	CDX	CDX	CDX	CDX	CDX	CDX	CDX	CDX	CDX	CDX	CDX	CDX	CDX	CDX	CDX	CDX	CDX	CDX	CDX	PJL	PJL	CHB	CHB	CHB	CHB	CHB	CHB	CHB	CHB	CHB	CHB	CHB	CHB	CHB	CHB	CHB	CHB	CHB	CHB	CHB	CHB	CHB	CHB	CHB	CHB	CHB	CHB	CHB	CHB	CHB	CHB	CHB	CHB	CHB	CHB	JPT	JPT	JPT	JPT	JPT	JPT	JPT	JPT	JPT	JPT	JPT	JPT	JPT	JPT	JPT	JPT	JPT	JPT	JPT	JPT	JPT	JPT	JPT	JPT	JPT	JPT	JPT	JPT	JPT	JPT	GIH		Sak_SIB	Rus_EUR	EVk_SIB	EVk_SIB	Tun_SIB	Tun_SIB	Tuv_SIB	Alt_CAS	Mon_EAS	Kyr_CAS	Alt_CAS	BUm_SAS	Igo_OCE	Vie_EAS	Dus_OCE	Viz_OCE	Vie_EAS	Luz_OCE	Dus_OCE	Igo_OCE	Mur_OCE	Kor_ARC	Mur_OCE	Esk_ARC	Kor_ARC	Chu_ARC	Eve_SIB	EVk_SIB	Igo_OCE	Dus_OCE	Dus_OCE	Sak_SIB	Kor_ARC	Kor_ARC	Kor_ARC	Yak_SIB	Bur_SIB	Alt_CAS	Vie_EAS	Vie_EAS	TKm_CAS	Bat_OCE	Sho_SIB		5
rs76979694	10	6	2	4	CHR3	110140735	rs76979694	T	A	1	3	187	0	1	FIN	FIN	FIN	CHS	CHS	CHS	CHS	CHS	CHS	CHS	CHS	CHS	CHS	CHS	CHS	CHS	CHS	CHS	CHS	CHS	CHS	CHS	CHS	CHS	CHS	CHS	CHS	CHS	CHS	CHS	CHS	CHS	CHS	CHS	CHS	CHS	CHS	CDX	CDX	CDX	CDX	CDX	KHV	CDX	CDX	CDX	CDX	CDX	CDX	KHV	KHV	KHV	KHV	KHV	KHV	KHV	KHV	KHV	KHV	KHV	KHV	KHV	KHV	KHV	KHV	KHV	KHV	KHV	KHV	KHV	CDX	CDX	CDX	CDX	CDX	CDX	CDX	CDX	CDX	CDX	CDX	CDX	CDX	CDX	CDX	CDX	CDX	CDX	CDX	KHV	KHV	ITU	CHB	CHB	CHB	CHB	CHB	CHB	CHB	CHB	CHB	CHB	CHB	CHB	CHB	CHB	CHB	CHB	CHB	CHB	CHB	CHB	CHB	CHB	CHB	CHB	CHB	CHB	CHB	CHB	CHB	CHB	CHB	CHB	CHB	CHB	CHB	JPT	JPT	JPT	JPT	JPT	JPT	JPT	JPT	JPT	JPT	JPT	JPT	JPT	JPT	JPT	JPT	JPT	JPT	JPT	JPT	JPT	JPT	JPT	JPT	JPT	JPT	JPT	JPT	JPT	JPT	JPT	JPT	JPT	JPT	JPT	JPT	JPT	JPT	JPT	JPT	JPT	MXL		Tat_EUR	Chu_ARC	For_SIB	Kaz_CAS	Chu_EUR	Mar_EUR	EVk_SIB	For_SIB	Sak_SIB	Chu_ARC	Ket_SIB	For_SIB	Tun_SIB	Kha_SIB	Nga_SIB	Eve_SIB	Eve_SIB	Kor_ARC	Mon_EAS	Kyr_CAS	Kyr_CAS	Ho_SAS	Leb_OCE	Leb_OCE	Est_EUR	BUm_SAS	BUm_SAS	Igo_OCE	Igo_OCE	Vie_EAS	Dus_OCE	Luz_OCE	Vie_EAS	Dus_OCE	Mur_OCE	Mur_OCE	Esk_ARC	Chu_ARC	Chu_ARC	Mur_OCE	EVk_SIB	EVk_SIB	EVk_SIB	Eve_SIB	Mur_OCE	EVk_SIB	Kor_ARC	Bur_SIB	Bur_SIB	EVk_SIB	EVk_SIB	Bur_SIB	BUm_SAS	Bur_SIB	Eve_SIB	Eve_SIB	Sho_SIB	Bur_SIB	Alt_CAS	Vie_EAS	Mon_EAS	Mon_EAS	Sho_SIB	Kor_ARC		7
rs76493325	8	7	1	3	CHR3	131764911	rs76493325	A	G	0	5	194	0	3	FIN	FIN	FIN	FIN	FIN	CHS	CHS	CHS	CHS	CHS	CHS	CHS	CHS	CHS	CHS	CHS	CHS	CHS	CHS	CHS	CHS	CHS	CHS	CHS	CHS	CHS	CHS	CHS	CHS	CHS	CHS	CHS	CHS	CHS	CHS	CHS	CHS	CHS	CHS	CHS	CHS	CHS	CHS	CHS	CHS	CHS	CHS	CHS	CHS	CHS	CHS	CHS	CHS	CDX	CDX	CDX	CDX	CDX	CDX	KHV	KHV	CDX	CDX	CDX	CDX	CDX	CDX	KHV	KHV	KHV	KHV	KHV	KHV	KHV	KHV	KHV	KHV	KHV	KHV	KHV	KHV	KHV	KHV	KHV	KHV	KHV	KHV	KHV	KHV	KHV	KHV	KHV	CDX	CDX	CDX	CDX	CDX	CDX	CDX	CDX	CDX	KHV	KHV	PJL	PJL	BEB	CHB	CHB	CHB	CHB	CHB	CHB	CHB	CHB	CHB	CHB	CHB	CHB	CHB	CHB	CHB	CHB	CHB	CHB	CHB	CHB	CHB	CHB	CHB	CHB	CHB	CHB	CHB	CHB	CHB	CHB	CHB	CHB	CHB	CHB	CHB	CHB	CHB	CHB	CHB	CHB	CHB	JPT	JPT	JPT	JPT	JPT	JPT	JPT	JPT	JPT	JPT	JPT	JPT	JPT	JPT	JPT	JPT	JPT	JPT	JPT	JPT	JPT	JPT	JPT	JPT	JPT	JPT	JPT	JPT	JPT	JPT	JPT	JPT		Udm_EUR	Kyr_CAS	Bur_SIB	Sak_SIB	Bur_SIB	Nga_SIB	Eve_SIB	Eve_SIB	Baj_OCE	Tuv_SIB	Baj_OCE	Leb_OCE	BUm_SAS	Igo_OCE	Vie_EAS	Vie_EAS	Dus_OCE	Igo_OCE	Igo_OCE	Igo_OCE	Dus_OCE	Dus_OCE	Esk_ARC	EVk_SIB	Bur_SIB	Bur_SIB	Dus_OCE	Bur_SIB	EVk_SIB	Alt_CAS	Tam_SAS	Vie_EAS	Mon_EAS	TKm_CAS	Bat_OCE	Bat_OCE	Agt_OCE	Mon_EAS	Bat_OCE	Agt_OCE		5
rs75389437	12	12	3	2	CHR3	156947423	rs75389437	A	G	1	0	292	1	5	CHS	CHS	CHS	CHS	CHS	CHS	CHS	CHS	CHS	CHS	CHS	CHS	CHS	CHS	CHS	CHS	CHS	CHS	CHS	CHS	CHS	CHS	CHS	CHS	CHS	CHS	CHS	CHS	CHS	CHS	CHS	CHS	CHS	CHS	CHS	CHS	CHS	CHS	CHS	CHS	CHS	CHS	CHS	CHS	CHS	CHS	CHS	CHS	CHS	CHS	CHS	CHS	CDX	CDX	CDX	CDX	CDX	CDX	CDX	CDX	CDX	CDX	CDX	KHV	KHV	KHV	CDX	CDX	CDX	CDX	CDX	CDX	CDX	CDX	CDX	CDX	CDX	CDX	CDX	KHV	KHV	KHV	KHV	KHV	KHV	KHV	KHV	KHV	KHV	KHV	KHV	KHV	KHV	KHV	KHV	KHV	KHV	KHV	KHV	KHV	KHV	KHV	KHV	KHV	KHV	KHV	KHV	KHV	KHV	KHV	KHV	KHV	KHV	KHV	KHV	KHV	KHV	KHV	KHV	KHV	KHV	KHV	KHV	KHV	KHV	KHV	KHV	KHV	KHV	KHV	KHV	KHV	KHV	KHV	CDX	CDX	CDX	CDX	CDX	CDX	CDX	CDX	CDX	CDX	CDX	CDX	CDX	CDX	CDX	CDX	CDX	CDX	CDX	CDX	CDX	CDX	CDX	CDX	CDX	CDX	CDX	CDX	CDX	CDX	CDX	CDX	KHV	KHV	ACB	BEB	BEB	BEB	BEB	BEB	CHB	CHB	CHB	CHB	CHB	CHB	CHB	CHB	CHB	CHB	CHB	CHB	CHB	CHB	CHB	CHB	CHB	CHB	CHB	CHB	CHB	CHB	CHB	CHB	CHB	CHB	CHB	CHB	CHB	CHB	CHB	CHB	CHB	CHB	CHB	CHB	CHB	CHB	CHB	CHB	CHB	CHB	CHB	CHB	CHB	JPT	JPT	JPT	JPT	JPT	JPT	JPT	JPT	JPT	JPT	JPT	JPT	JPT	JPT	JPT	JPT	JPT	JPT	JPT	JPT	JPT	JPT	JPT	JPT	JPT	JPT	JPT	JPT	JPT	JPT	JPT	JPT	JPT	JPT	JPT	JPT	JPT	JPT	JPT	MXL		Sak_SIB	EVk_SIB	Bur_SIB	Mon_EAS	Kyr_CAS	Leb_OCE	Leb_OCE	Alt_CAS	Baj_OCE	Baj_OCE	Baj_OCE	Leb_OCE	BUm_SAS	Igo_OCE	Vie_EAS	Igo_OCE	BUm_SAS	Vie_EAS	Vie_EAS	Dus_OCE	Vie_EAS	Dus_OCE	Igo_OCE	Viz_OCE	Igo_OCE	Viz_OCE	Luz_OCE	Luz_OCE	Dus_OCE	Dus_OCE	Mur_OCE	Mur_OCE	Mur_OCE	Mur_OCE	Igo_OCE	Dus_OCE	Dus_OCE	Bur_SIB	Vie_EAS	Mon_EAS	TKm_CAS	Kaz_CAS	Aet_OCE	Bat_OCE	Aet_OCE	Agt_OCE	Mon_EAS	Bat_OCE	Agt_OCE		9
rs144781277	10	8	2	1	CHR3	157100884	rs144781277	C	T	1	0	236	1	4	CHS	CHS	CHS	CHS	CHS	CHS	CHS	CHS	CHS	CHS	CHS	CHS	CHS	CHS	CHS	CHS	CHS	CHS	CHS	CHS	CHS	CHS	CHS	CHS	CHS	CHS	CHS	CHS	CHS	CHS	CHS	CHS	CHS	CHS	CHS	CHS	CHS	CHS	CHS	CDX	CDX	CDX	CDX	CDX	CDX	CDX	CDX	CDX	CDX	CDX	KHV	KHV	KHV	CDX	CDX	CDX	CDX	CDX	CDX	CDX	CDX	CDX	KHV	KHV	KHV	KHV	KHV	KHV	KHV	KHV	KHV	KHV	KHV	KHV	KHV	KHV	KHV	KHV	KHV	KHV	KHV	KHV	KHV	KHV	KHV	KHV	KHV	KHV	KHV	KHV	KHV	KHV	KHV	KHV	KHV	KHV	KHV	KHV	KHV	KHV	KHV	KHV	KHV	KHV	KHV	KHV	KHV	KHV	KHV	KHV	KHV	KHV	CDX	CDX	CDX	CDX	CDX	CDX	CDX	CDX	CDX	CDX	CDX	CDX	CDX	CDX	CDX	CDX	CDX	CDX	CDX	CDX	CDX	CDX	CDX	CDX	CDX	CDX	CDX	CDX	CDX	KHV	ACB	BEB	BEB	BEB	BEB	CHB	CHB	CHB	CHB	CHB	CHB	CHB	CHB	CHB	CHB	CHB	CHB	CHB	CHB	CHB	CHB	CHB	CHB	CHB	CHB	CHB	CHB	CHB	CHB	CHB	CHB	CHB	CHB	CHB	CHB	CHB	CHB	CHB	CHB	CHB	CHB	CHB	CHB	CHB	CHB	JPT	JPT	JPT	JPT	JPT	JPT	JPT	JPT	JPT	JPT	JPT	JPT	JPT	JPT	JPT	JPT	JPT	JPT	JPT	JPT	JPT	JPT	JPT	JPT	JPT	JPT	JPT	JPT	MXL		Sak_SIB	Bur_SIB	Mon_EAS	Leb_OCE	Leb_OCE	Alt_CAS	Baj_OCE	Baj_OCE	Baj_OCE	Leb_OCE	BUm_SAS	Igo_OCE	Vie_EAS	Igo_OCE	BUm_SAS	Vie_EAS	Vie_EAS	Dus_OCE	Vie_EAS	Dus_OCE	Igo_OCE	Viz_OCE	Igo_OCE	Luz_OCE	Luz_OCE	Dus_OCE	Dus_OCE	Mur_OCE	Mur_OCE	Mur_OCE	Igo_OCE	Dus_OCE	Dus_OCE	Bur_SIB	BUm_SAS	Mon_EAS	TKm_CAS	Kaz_CAS	Aet_OCE	Bat_OCE	Aet_OCE	Agt_OCE	Mon_EAS	Agt_OCE	Agt_OCE		8
rs12635160	8	9	6	7	CHR3	158884376	rs12635160	G	T	2	0	221	0	4	CHS	CHS	CHS	CHS	CHS	CHS	CHS	CHS	CHS	CHS	CHS	CHS	CHS	CHS	CHS	CHS	CHS	CHS	CHS	CHS	CHS	CHS	CHS	CHS	CHS	CHS	CHS	CHS	CHS	CHS	CHS	CHS	CHS	CHS	CHS	CHS	CHS	CHS	CHS	CHS	CHS	CHS	CDX	CDX	CDX	PUR	KHV	CDX	CDX	CDX	CDX	CDX	CDX	CDX	KHV	KHV	KHV	KHV	KHV	KHV	KHV	KHV	KHV	KHV	KHV	KHV	KHV	KHV	KHV	KHV	KHV	KHV	KHV	KHV	KHV	KHV	KHV	KHV	KHV	KHV	KHV	KHV	CDX	CDX	CDX	CDX	CDX	CDX	CDX	CDX	CDX	CDX	CDX	CDX	CDX	CDX	CDX	CDX	CDX	CDX	CDX	CDX	CDX	CDX	PEL	KHV	KHV	KHV	PJL	STU	BEB	BEB	CHB	CHB	CHB	CHB	CHB	CHB	CHB	CHB	CHB	CHB	CHB	CHB	CHB	CHB	CHB	CHB	CHB	CHB	CHB	CHB	CHB	CHB	CHB	CHB	CHB	CHB	CHB	CHB	CHB	CHB	CHB	CHB	CHB	CHB	CHB	CHB	CHB	CHB	CHB	CHB	CHB	CHB	CHB	CHB	JPT	JPT	JPT	JPT	JPT	JPT	JPT	JPT	JPT	JPT	JPT	JPT	JPT	JPT	JPT	JPT	JPT	JPT	JPT	JPT	JPT	JPT	JPT	JPT	JPT	JPT	JPT	JPT	JPT	JPT	JPT	JPT	JPT	JPT	JPT	JPT	JPT	JPT	JPT	JPT	JPT	ASW		Kyr_CAS	Sak_SIB	Sak_SIB	Bur_SIB	Kha_SIB	Kor_ARC	Kor_ARC	Leb_OCE	Baj_OCE	Leb_OCE	Baj_OCE	Baj_OCE	Leb_OCE	BUm_SAS	Chu_EUR	Igo_OCE	Vie_EAS	Vie_EAS	Dus_OCE	Dus_OCE	Igo_OCE	Igo_OCE	Vie_EAS	Igo_OCE	Mur_OCE	Mur_OCE	Kor_ARC	Mur_OCE	Mur_OCE	Kor_ARC	Esk_ARC	Kor_ARC	Esk_ARC	EVk_SIB	EVk_SIB	Igo_OCE	Alt_CAS	Alt_CAS	Uzb_CAS	Vie_EAS	Cir_CAU	TKm_CAS	TKm_CAS	Kaz_CAS	Aze_MDE	Aet_OCE	Kos_OCE	Mon_EAS	Bat_OCE	Kor_ARC	Sho_SIB	Kor_ARC	Agt_OCE	Agt_OCE		6
rs75240238	8	7	6	8	CHR3	158947885	rs75240238	G	A	2	0	232	1	3	CHS	CHS	CHS	CHS	CHS	CHS	CHS	CHS	CHS	CHS	CHS	CHS	CHS	CHS	CHS	CHS	CHS	CHS	CHS	CHS	CHS	CHS	CHS	CHS	CHS	CHS	CHS	CHS	CHS	CHS	CHS	CHS	CHS	CHS	CHS	CHS	CHS	CHS	CHS	CHS	CHS	CHS	CDX	CDX	PUR	KHV	CDX	CDX	CDX	CDX	CDX	CDX	CDX	CDX	KHV	KHV	KHV	KHV	KHV	KHV	KHV	KHV	KHV	KHV	KHV	KHV	KHV	KHV	KHV	KHV	KHV	KHV	KHV	KHV	KHV	KHV	KHV	KHV	KHV	KHV	KHV	KHV	KHV	KHV	KHV	KHV	KHV	KHV	KHV	KHV	CDX	CDX	CDX	CDX	ACB	CDX	CDX	CDX	CDX	CDX	CDX	CDX	CDX	CDX	CDX	CDX	CDX	CDX	CDX	CDX	CDX	CDX	PEL	KHV	KHV	KHV	PJL	STU	BEB	CHB	CHB	CHB	CHB	CHB	CHB	CHB	CHB	CHB	CHB	CHB	CHB	CHB	CHB	CHB	CHB	CHB	CHB	CHB	CHB	CHB	CHB	CHB	CHB	CHB	CHB	CHB	CHB	CHB	CHB	CHB	CHB	CHB	CHB	CHB	CHB	CHB	CHB	CHB	CHB	CHB	JPT	JPT	JPT	JPT	JPT	JPT	JPT	JPT	JPT	JPT	JPT	JPT	JPT	JPT	JPT	JPT	JPT	JPT	JPT	JPT	JPT	JPT	JPT	JPT	JPT	JPT	JPT	JPT	JPT	JPT	JPT	JPT	JPT	JPT	JPT	JPT	JPT	JPT	JPT	JPT	JPT	JPT	JPT	JPT	JPT	JPT	ASW		Sel_SIB	Ass_MDE	Kyr_CAS	Sak_SIB	Bur_SIB	Kha_SIB	Kor_ARC	Kor_ARC	Baj_OCE	Leb_OCE	Baj_OCE	Baj_OCE	Leb_OCE	BUm_SAS	Chu_EUR	BUm_SAS	BUm_SAS	Igo_OCE	Vie_EAS	Dus_OCE	Igo_OCE	Igo_OCE	Vie_EAS	Igo_OCE	Mur_OCE	Mur_OCE	Kor_ARC	Mur_OCE	Mur_OCE	Kor_ARC	Esk_ARC	Kor_ARC	Esk_ARC	EVk_SIB	EVk_SIB	Igo_OCE	Alt_CAS	Sho_SIB	Uzb_CAS	Tam_SAS	Cir_CAU	Mon_EAS	TKm_CAS	TKm_CAS	Kaz_CAS	Aze_MDE	Mon_EAS	Kor_ARC	Sho_SIB	Kor_ARC	Agt_OCE		5
rs12639440	8	7	6	7	CHR3	158976136	rs12639440	G	A	0	1	224	1	3	CHS	CHS	CHS	CHS	CHS	CHS	CHS	CHS	CHS	CHS	CHS	CHS	CHS	CHS	CHS	CHS	CHS	CHS	CHS	CHS	CHS	CHS	CHS	CHS	CHS	CHS	CHS	CHS	CHS	CHS	CHS	CHS	CHS	CHS	CHS	CHS	CHS	CHS	CHS	CHS	CHS	CHS	CHS	CHS	CDX	CDX	KHV	IBS	CDX	CDX	CDX	CDX	CDX	CDX	CDX	CDX	KHV	KHV	KHV	KHV	KHV	KHV	KHV	KHV	KHV	KHV	KHV	KHV	KHV	KHV	KHV	KHV	KHV	KHV	KHV	KHV	KHV	KHV	KHV	KHV	KHV	KHV	KHV	KHV	KHV	KHV	KHV	KHV	KHV	KHV	CDX	CDX	CDX	CDX	CDX	ACB	CDX	CDX	CDX	CDX	CDX	CDX	CDX	CDX	CDX	CDX	CDX	CDX	CDX	CDX	CDX	CDX	CDX	CDX	KHV	KHV	KHV	PJL	STU	BEB	CHB	CHB	CHB	CHB	CHB	CHB	CHB	CHB	CHB	CHB	CHB	CHB	CHB	CHB	CHB	CHB	CHB	CHB	CHB	CHB	CHB	CHB	CHB	CHB	CHB	CHB	CHB	CHB	CHB	CHB	CHB	CHB	CHB	CHB	CHB	CHB	CHB	CHB	JPT	JPT	JPT	JPT	JPT	JPT	JPT	JPT	JPT	JPT	JPT	JPT	JPT	JPT	JPT	JPT	JPT	JPT	JPT	JPT	JPT	JPT	JPT	JPT	JPT	JPT	JPT	JPT	JPT	JPT	JPT	JPT	JPT	JPT	JPT	JPT	JPT	JPT	ASW		Sel_SIB	Ass_MDE	Kyr_CAS	Sak_SIB	Bur_SIB	Kha_SIB	Kor_ARC	Baj_OCE	Leb_OCE	Tuv_SIB	Baj_OCE	Baj_OCE	BUm_SAS	Chu_EUR	BUm_SAS	BUm_SAS	Igo_OCE	Vie_EAS	Dus_OCE	Igo_OCE	Igo_OCE	Vie_EAS	Igo_OCE	Mur_OCE	Mur_OCE	Kor_ARC	Mur_OCE	Mur_OCE	EVk_SIB	Igo_OCE	Alt_CAS	Sak_SIB	Bur_SIB	Sho_SIB	Uzb_CAS	Tam_SAS	Cir_CAU	Mon_EAS	TKm_CAS	TKm_CAS	Kaz_CAS	Aze_MDE	Kor_ARC	Sho_SIB	Kor_ARC	Agt_OCE		4
rs3732847	9	8	6	7	CHR3	158991553	rs3732847	C	G	0	0	238	1	5	CHS	CHS	CHS	CHS	CHS	CHS	CHS	CHS	CHS	CHS	CHS	CHS	CHS	CHS	CHS	CHS	CHS	CHS	CHS	CHS	CHS	CHS	CHS	CHS	CHS	CHS	CHS	CHS	CHS	CHS	CHS	CHS	CHS	CHS	CHS	CHS	CHS	CHS	CHS	CHS	CHS	CHS	CHS	CHS	CHS	CDX	CDX	KHV	CDX	CDX	CDX	CDX	CDX	CDX	CDX	CDX	KHV	KHV	KHV	KHV	KHV	KHV	KHV	KHV	KHV	KHV	KHV	KHV	KHV	KHV	KHV	KHV	KHV	KHV	KHV	KHV	KHV	KHV	KHV	KHV	KHV	KHV	KHV	KHV	KHV	KHV	KHV	KHV	KHV	KHV	KHV	KHV	KHV	KHV	CDX	CDX	CDX	CDX	CDX	CDX	ACB	CDX	CDX	CDX	CDX	CDX	CDX	CDX	CDX	CDX	CDX	CDX	CDX	CDX	CDX	CDX	CDX	CDX	CDX	CDX	CDX	KHV	KHV	KHV	PJL	BEB	STU	BEB	BEB	CHB	CHB	CHB	CHB	CHB	CHB	CHB	CHB	CHB	CHB	CHB	CHB	CHB	CHB	CHB	CHB	CHB	CHB	CHB	CHB	CHB	CHB	CHB	CHB	CHB	CHB	CHB	CHB	CHB	CHB	CHB	CHB	CHB	CHB	CHB	CHB	CHB	CHB	CHB	CHB	JPT	JPT	JPT	JPT	JPT	JPT	JPT	JPT	JPT	JPT	JPT	JPT	JPT	JPT	JPT	JPT	JPT	JPT	JPT	JPT	JPT	JPT	JPT	JPT	JPT	JPT	JPT	JPT	JPT	JPT	JPT	JPT	JPT	JPT	JPT	JPT	JPT	JPT	JPT	ASW		Sel_SIB	Ass_MDE	Kyr_CAS	Sak_SIB	Bur_SIB	Kha_SIB	Kor_ARC	Baj_OCE	Leb_OCE	Tuv_SIB	Baj_OCE	Baj_OCE	BUm_SAS	Chu_EUR	BUm_SAS	BUm_SAS	Igo_OCE	Vie_EAS	Dus_OCE	Dus_OCE	Igo_OCE	Igo_OCE	Vie_EAS	Igo_OCE	Mur_OCE	Mur_OCE	Kor_ARC	Mur_OCE	Mur_OCE	EVk_SIB	Igo_OCE	Alt_CAS	Sak_SIB	Bur_SIB	Sho_SIB	Uzb_CAS	Tam_SAS	Cir_CAU	Mon_EAS	TKm_CAS	TKm_CAS	Kaz_CAS	Aze_MDE	Kor_ARC	Sho_SIB	Kor_ARC	Agt_OCE		4
rs75195833	9	7	6	6	CHR3	159019142	rs75195833	A	T	0	0	238	1	5	CHS	CHS	CHS	CHS	CHS	CHS	CHS	CHS	CHS	CHS	CHS	CHS	CHS	CHS	CHS	CHS	CHS	CHS	CHS	CHS	CHS	CHS	CHS	CHS	CHS	CHS	CHS	CHS	CHS	CHS	CHS	CHS	CHS	CHS	CHS	CHS	CHS	CHS	CHS	CHS	CHS	CHS	CHS	CHS	CHS	CHS	CDX	CDX	KHV	CDX	CDX	CDX	CDX	CDX	CDX	CDX	CDX	KHV	KHV	KHV	KHV	KHV	KHV	KHV	KHV	KHV	KHV	KHV	KHV	KHV	KHV	KHV	KHV	KHV	KHV	KHV	KHV	KHV	KHV	KHV	KHV	KHV	KHV	KHV	KHV	KHV	KHV	KHV	KHV	KHV	KHV	KHV	KHV	KHV	CDX	CDX	CDX	CDX	CDX	CDX	ACB	CDX	CDX	CDX	CDX	CDX	CDX	CDX	CDX	CDX	CDX	CDX	CDX	CDX	CDX	CDX	CDX	CDX	CDX	CDX	CDX	CDX	KHV	KHV	KHV	PJL	BEB	STU	BEB	BEB	CHB	CHB	CHB	CHB	CHB	CHB	CHB	CHB	CHB	CHB	CHB	CHB	CHB	CHB	CHB	CHB	CHB	CHB	CHB	CHB	CHB	CHB	CHB	CHB	CHB	CHB	CHB	CHB	CHB	CHB	CHB	CHB	CHB	CHB	CHB	CHB	CHB	CHB	CHB	CHB	JPT	JPT	JPT	JPT	JPT	JPT	JPT	JPT	JPT	JPT	JPT	JPT	JPT	JPT	JPT	JPT	JPT	JPT	JPT	JPT	JPT	JPT	JPT	JPT	JPT	JPT	JPT	JPT	JPT	JPT	JPT	JPT	JPT	JPT	JPT	JPT	JPT	JPT	JPT	ASW		Sel_SIB	Ass_MDE	Kyr_CAS	Sak_SIB	Bur_SIB	Kha_SIB	Kor_ARC	Ish_CAS	Baj_OCE	Leb_OCE	Tuv_SIB	Baj_OCE	Baj_OCE	BUm_SAS	Chu_EUR	BUm_SAS	BUm_SAS	Igo_OCE	BUm_SAS	Vie_EAS	Dus_OCE	Dus_OCE	Igo_OCE	Igo_OCE	Vie_EAS	Igo_OCE	Mur_OCE	Mur_OCE	Kor_ARC	Mur_OCE	Mur_OCE	EVk_SIB	Igo_OCE	Alt_CAS	Sak_SIB	Bur_SIB	Sho_SIB	Uzb_CAS	Tam_SAS	Cir_CAU	Mon_EAS	TKm_CAS	TKm_CAS	Kaz_CAS	Aze_MDE	Kor_ARC	Sho_SIB	Kor_ARC	Agt_OCE		4
rs75873649	10	9	2	1	CHR3	160944745	rs75873649	T	C	0	0	206	1	3	CHS	CHS	CHS	CHS	CHS	CHS	CHS	CHS	CHS	CHS	CHS	CHS	CHS	CHS	CHS	CHS	CHS	CHS	CHS	CHS	CHS	CHS	CHS	CHS	CHS	CHS	CHS	CHS	CHS	CHS	CHS	CHS	CHS	CHS	CHS	CHS	CHS	CHS	CHS	CHS	CHS	CHS	CHS	CHS	CHS	CDX	CDX	CDX	CDX	KHV	KHV	CDX	CDX	CDX	CDX	CDX	CDX	CDX	CDX	KHV	KHV	KHV	KHV	KHV	KHV	KHV	KHV	KHV	KHV	KHV	KHV	KHV	KHV	KHV	KHV	KHV	KHV	KHV	KHV	KHV	KHV	KHV	KHV	KHV	KHV	KHV	KHV	KHV	KHV	KHV	CDX	CDX	CDX	CDX	CDX	CDX	CDX	CDX	CDX	CDX	CDX	CDX	CDX	CDX	CDX	CDX	CDX	CDX	CDX	KHV	KHV	ACB	PJL	BEB	BEB	CHB	CHB	CHB	CHB	CHB	CHB	CHB	CHB	CHB	CHB	CHB	CHB	CHB	CHB	CHB	CHB	CHB	CHB	CHB	CHB	CHB	CHB	CHB	CHB	CHB	CHB	CHB	CHB	CHB	CHB	CHB	CHB	CHB	CHB	CHB	CHB	JPT	JPT	JPT	JPT	JPT	JPT	JPT	JPT	JPT	JPT	JPT	JPT	JPT	JPT	JPT	JPT	JPT	JPT	JPT	JPT	JPT	JPT	JPT	JPT	JPT	JPT	JPT	JPT	JPT	JPT	JPT	JPT	JPT	JPT	JPT	JPT	JPT	JPT	JPT	JPT		BSh_EUR	Kor_ARC	Alt_CAS	Man_SIB	San_SAS	Leb_OCE	Igo_OCE	Igo_OCE	Vie_EAS	Vie_EAS	Vie_EAS	Vie_EAS	Dus_OCE	Dus_OCE	Igo_OCE	Viz_OCE	Dus_OCE	Vie_EAS	Mur_OCE	Kor_ARC	Mur_OCE	EVk_SIB	BUm_SAS	Eve_SIB	Mur_OCE	EVk_SIB	Kor_ARC	BUm_SAS	Eve_SIB	Sak_SIB	Dha_SAS	Mon_EAS	Kaz_CAS	Aze_MDE	Aet_OCE	Aet_OCE	Mon_EAS	Mon_EAS	Kor_ARC	Sho_SIB	Kor_ARC		8
rs118004352	10	13	4	2	CHR3	173369500	rs118004352	A	C	0	4	246	0	1	FIN	FIN	CHS	CHS	CHS	CHS	CHS	CHS	CHS	CHS	CHS	CHS	CHS	CHS	CHS	CHS	CHS	CHS	CHS	CHS	CHS	CHS	CHS	CHS	CHS	CHS	CHS	CHS	CHS	CHS	CHS	CHS	CHS	CHS	CHS	CHS	CHS	CHS	CHS	CHS	CHS	CHS	CHS	CHS	CHS	CHS	CHS	CHS	CHS	CHS	CHS	CHS	CDX	CDX	CDX	CDX	IBS	KHV	KHV	CDX	CDX	CDX	CDX	CDX	CDX	CDX	CDX	CDX	CDX	CDX	CDX	KHV	KHV	KHV	KHV	KHV	KHV	KHV	KHV	KHV	KHV	KHV	KHV	KHV	KHV	KHV	KHV	KHV	KHV	KHV	KHV	KHV	KHV	KHV	KHV	KHV	KHV	KHV	KHV	KHV	KHV	KHV	KHV	KHV	KHV	KHV	KHV	KHV	KHV	KHV	KHV	KHV	KHV	CDX	CDX	CDX	CDX	CDX	CDX	CDX	CDX	CDX	CDX	CDX	CDX	CDX	CDX	CDX	CDX	CDX	CDX	CDX	CDX	CDX	KHV	KHV	KHV	BEB	CHB	CHB	CHB	CHB	CHB	CHB	CHB	CHB	CHB	CHB	CHB	CHB	CHB	CHB	CHB	CHB	CHB	CHB	CHB	CHB	CHB	CHB	CHB	CHB	CHB	CHB	CHB	CHB	CHB	CHB	CHB	CHB	CHB	CHB	CHB	CHB	CHB	CHB	CHB	CHB	CHB	CHB	CHB	CHB	CHB	CHB	JPT	JPT	JPT	JPT	JPT	JPT	JPT	JPT	JPT	JPT	JPT	JPT	JPT	JPT	JPT	JPT	JPT	JPT	JPT	JPT	JPT	JPT	JPT	JPT	JPT	JPT	JPT	JPT	JPT	JPT	JPT	TSI		Kaz_CAS	For_SIB	Sel_SIB	Kaz_CAS	Kyr_CAS	Ket_SIB	Tun_SIB	Kha_SIB	Eve_SIB	Eve_SIB	Tuv_SIB	Kyr_CAS	Mon_EAS	Ara_MDE	Leb_OCE	Leb_OCE	Baj_OCE	Leb_OCE	BUm_SAS	Vie_EAS	Dus_OCE	Vie_EAS	Dus_OCE	Igo_OCE	Viz_OCE	Luz_OCE	Vie_EAS	Dus_OCE	Dus_OCE	Mur_OCE	Mur_OCE	Mur_OCE	Mur_OCE	Mur_OCE	Mur_OCE	Esk_ARC	EVk_SIB	EVk_SIB	Mur_OCE	EVk_SIB	BUm_SAS	Bur_SIB	Igo_OCE	Dus_OCE	EVk_SIB	Dus_OCE	Sak_SIB	Bur_SIB	Kor_ARC	Kor_ARC	Bur_SIB	EVk_SIB	BUm_SAS	Ket_SIB	Kaz_CAS	Bat_OCE	Aet_OCE	Bat_OCE		5
rs16872354	8	10	3	2	CHR4	22080263	rs16872354	A	G	4	0	192	1	4	CHS	CHS	CHS	CHS	CHS	CHS	CHS	CHS	CHS	CHS	CHS	CHS	CHS	CHS	CHS	CHS	CHS	CHS	CHS	CHS	CHS	CHS	CHS	CHS	CHS	CHS	CHS	CHS	CHS	CHS	CHS	CHS	CHS	CHS	CHS	CHS	CHS	CHS	CHS	CDX	CDX	CDX	CDX	KHV	KHV	KHV	CDX	CDX	CDX	KHV	KHV	KHV	KHV	KHV	KHV	KHV	PEL	KHV	KHV	KHV	KHV	KHV	KHV	KHV	KHV	KHV	KHV	KHV	ACB	KHV	KHV	KHV	KHV	CDX	CDX	CDX	CDX	CDX	CDX	CDX	CDX	CDX	CDX	CDX	CDX	CDX	CDX	CDX	CDX	CDX	KHV	STU	ITU	STU	CHB	CHB	CHB	CHB	CHB	CHB	CHB	CHB	CHB	CHB	CHB	CHB	CHB	CHB	CHB	CHB	CHB	CHB	CHB	CHB	CHB	CHB	CHB	CHB	CHB	CHB	CHB	CHB	CHB	CHB	CHB	CHB	CHB	CHB	CHB	CHB	CHB	CHB	CHB	CHB	CHB	CHB	JPT	JPT	JPT	JPT	JPT	JPT	JPT	JPT	JPT	JPT	JPT	JPT	JPT	JPT	JPT	JPT	JPT	JPT	JPT	JPT	JPT	JPT	JPT	JPT	JPT	JPT	JPT	JPT	JPT	JPT	JPT	JPT	JPT	JPT	JPT	JPT	JPT	JPT	JPT	JPT	JPT	JPT	JPT	JPT	JPT	JPT	MXL	MXL	MXL	ASW	GIH		Chu_ARC	Sel_SIB	For_SIB	Sel_SIB	For_SIB	Kor_ARC	Kor_ARC	Nga_SIB	Tuv_SIB	Mon_EAS	Ish_CAS	Leb_OCE	Leb_OCE	Col_AMR	Baj_OCE	Leb_OCE	BUm_SAS	Igo_OCE	Igo_OCE	Vie_EAS	Vie_EAS	Dus_OCE	Dus_OCE	Igo_OCE	Viz_OCE	Viz_OCE	Vie_EAS	Dus_OCE	Dus_OCE	Mur_OCE	Kor_ARC	Mur_OCE	Mur_OCE	Kor_ARC	Kor_ARC	Esk_ARC	EVk_SIB	Bur_SIB	EVk_SIB	Igo_OCE	Alt_CAS	Dus_OCE	Kor_ARC	Kor_ARC	Bur_SIB	Bur_SIB	EVk_SIB	Bur_SIB	Sho_SIB	Bur_SIB	Uzb_CAS	Uzb_CAS	Arm_MDE	Aet_OCE	Bat_OCE	Aet_OCE	Agt_OCE	Mon_EAS	Mon_EAS	Bat_OCE	Kor_ARC	Kor_ARC	Agt_OCE	Agt_OCE		7
rs78265533	13	11	4	4	CHR4	39137677	rs78265533	C	G	1	0	196	0	4	CHS	CHS	CHS	CHS	CHS	CHS	CHS	CHS	CHS	CHS	CHS	CHS	CHS	CHS	CHS	CHS	CHS	CHS	CHS	CHS	CHS	CHS	CHS	CHS	CHS	CHS	CHS	CHS	CHS	CHS	CHS	CHS	CHS	CHS	KHV	KHV	CDX	CDX	CDX	CDX	KHV	KHV	KHV	KHV	KHV	KHV	KHV	KHV	KHV	KHV	KHV	KHV	KHV	KHV	KHV	KHV	KHV	KHV	KHV	KHV	KHV	KHV	KHV	KHV	KHV	KHV	KHV	CDX	CDX	CDX	CDX	CDX	CDX	CDX	CDX	CDX	CDX	CDX	CDX	CDX	CDX	CDX	CDX	KHV	KHV	BEB	BEB	BEB	BEB	CHB	CHB	CHB	CHB	CHB	CHB	CHB	CHB	CHB	CHB	CHB	CHB	CHB	CHB	CHB	CHB	CHB	CHB	CHB	CHB	CHB	CHB	CHB	CHB	CHB	CHB	CHB	CHB	CHB	CHB	CHB	CHB	CHB	CHB	CHB	CHB	CHB	CHB	CHB	CHB	CHB	CHB	JPT	JPT	JPT	JPT	JPT	JPT	JPT	JPT	JPT	JPT	JPT	JPT	JPT	JPT	JPT	JPT	JPT	JPT	JPT	JPT	JPT	JPT	JPT	JPT	JPT	JPT	JPT	JPT	JPT	JPT	JPT	JPT	JPT	JPT	JPT	JPT	JPT	JPT	JPT	JPT	JPT	JPT	JPT	JPT	JPT	JPT	JPT	JPT	JPT	JPT	JPT	JPT	JPT	MXL		EVk_SIB	EVk_SIB	Kry_EUR	Kor_ARC	Eve_SIB	Alt_CAS	Bal_CAU	Alt_CAS	Mon_EAS	Kyr_CAS	Alt_CAS	BUm_SAS	BUm_SAS	Igo_OCE	Vie_EAS	Igo_OCE	Vie_EAS	Vie_EAS	Dus_OCE	Igo_OCE	Vie_EAS	Mur_OCE	Kor_ARC	Kor_ARC	Kor_ARC	Kor_ARC	Esk_ARC	EVk_SIB	Chu_ARC	EVk_SIB	Bur_SIB	Mur_OCE	EVk_SIB	EVk_SIB	Alt_CAS	Bur_SIB	Kor_ARC	Bur_SIB	Bur_SIB	Bur_SIB	Kor_ARC	Tam_SAS	Kor_ARC		5
rs77084208	13	11	4	4	CHR4	39137726	rs77084208	T	G	1	0	195	0	4	CHS	CHS	CHS	CHS	CHS	CHS	CHS	CHS	CHS	CHS	CHS	CHS	CHS	CHS	CHS	CHS	CHS	CHS	CHS	CHS	CHS	CHS	CHS	CHS	CHS	CHS	CHS	CHS	CHS	CHS	CHS	CHS	CHS	CHS	KHV	KHV	CDX	CDX	CDX	CDX	KHV	KHV	KHV	KHV	KHV	KHV	KHV	KHV	KHV	KHV	KHV	KHV	KHV	KHV	KHV	KHV	KHV	KHV	KHV	KHV	KHV	KHV	KHV	KHV	KHV	KHV	KHV	CDX	CDX	CDX	CDX	CDX	CDX	CDX	CDX	CDX	CDX	CDX	CDX	CDX	CDX	CDX	CDX	KHV	KHV	BEB	BEB	BEB	BEB	CHB	CHB	CHB	CHB	CHB	CHB	CHB	CHB	CHB	CHB	CHB	CHB	CHB	CHB	CHB	CHB	CHB	CHB	CHB	CHB	CHB	CHB	CHB	CHB	CHB	CHB	CHB	CHB	CHB	CHB	CHB	CHB	CHB	CHB	CHB	CHB	CHB	CHB	CHB	CHB	CHB	JPT	JPT	JPT	JPT	JPT	JPT	JPT	JPT	JPT	JPT	JPT	JPT	JPT	JPT	JPT	JPT	JPT	JPT	JPT	JPT	JPT	JPT	JPT	JPT	JPT	JPT	JPT	JPT	JPT	JPT	JPT	JPT	JPT	JPT	JPT	JPT	JPT	JPT	JPT	JPT	JPT	JPT	JPT	JPT	JPT	JPT	JPT	JPT	JPT	JPT	JPT	JPT	JPT	MXL		EVk_SIB	EVk_SIB	Kry_EUR	Kor_ARC	Eve_SIB	Alt_CAS	Bal_CAU	Alt_CAS	Mon_EAS	Kyr_CAS	Alt_CAS	BUm_SAS	BUm_SAS	Igo_OCE	Vie_EAS	Igo_OCE	Vie_EAS	Vie_EAS	Dus_OCE	Igo_OCE	Vie_EAS	Mur_OCE	Kor_ARC	Kor_ARC	Kor_ARC	Kor_ARC	Esk_ARC	EVk_SIB	Chu_ARC	EVk_SIB	Bur_SIB	Mur_OCE	EVk_SIB	EVk_SIB	Alt_CAS	Bur_SIB	Kor_ARC	Bur_SIB	Bur_SIB	Bur_SIB	Kor_ARC	Tam_SAS	Kor_ARC		5
rs116949176	13	11	3	4	CHR4	39147494	rs116949176	G	T	1	0	197	0	4	CHS	CHS	CHS	CHS	CHS	CHS	CHS	CHS	CHS	CHS	CHS	CHS	CHS	CHS	CHS	CHS	CHS	CHS	CHS	CHS	CHS	CHS	CHS	CHS	CHS	CHS	CHS	CHS	CHS	CHS	CHS	CHS	CHS	CHS	CDX	KHV	KHV	CDX	CDX	CDX	CDX	KHV	KHV	KHV	KHV	KHV	KHV	KHV	KHV	KHV	KHV	KHV	KHV	KHV	KHV	KHV	KHV	KHV	KHV	KHV	KHV	KHV	KHV	KHV	KHV	KHV	KHV	KHV	KHV	CDX	CDX	CDX	CDX	CDX	CDX	CDX	CDX	CDX	CDX	CDX	CDX	CDX	CDX	CDX	CDX	KHV	KHV	BEB	BEB	BEB	BEB	CHB	CHB	CHB	CHB	CHB	CHB	CHB	CHB	CHB	CHB	CHB	CHB	CHB	CHB	CHB	CHB	CHB	CHB	CHB	CHB	CHB	CHB	CHB	CHB	CHB	CHB	CHB	CHB	CHB	CHB	CHB	CHB	CHB	CHB	CHB	CHB	CHB	CHB	CHB	CHB	CHB	JPT	JPT	JPT	JPT	JPT	JPT	JPT	JPT	JPT	JPT	JPT	JPT	JPT	JPT	JPT	JPT	JPT	JPT	JPT	JPT	JPT	JPT	JPT	JPT	JPT	JPT	JPT	JPT	JPT	JPT	JPT	JPT	JPT	JPT	JPT	JPT	JPT	JPT	JPT	JPT	JPT	JPT	JPT	JPT	JPT	JPT	JPT	JPT	JPT	JPT	JPT	JPT	JPT	MXL		EVk_SIB	EVk_SIB	Kor_ARC	Eve_SIB	Bal_CAU	Alt_CAS	Mon_EAS	BUm_SAS	BUm_SAS	Igo_OCE	Vie_EAS	Igo_OCE	Vie_EAS	Vie_EAS	Dus_OCE	Igo_OCE	Vie_EAS	Mur_OCE	Kor_ARC	Kor_ARC	Kor_ARC	EVk_SIB	Chu_ARC	EVk_SIB	Mur_OCE	EVk_SIB	EVk_SIB	Alt_CAS	Bur_SIB	Kor_ARC	Bur_SIB	Bur_SIB	Kor_ARC	Tam_SAS		5
rs78405904	9	8	5	0	CHR4	53505560	rs78405904	G	A	1	0	208	0	2	CHS	CHS	CHS	CHS	CHS	CHS	CHS	CHS	CHS	CHS	CHS	CHS	CHS	CHS	CHS	CHS	CHS	CHS	CHS	CHS	CHS	CHS	CHS	CHS	CHS	CHS	CHS	CHS	CHS	CHS	CHS	CHS	CHS	CHS	CHS	CHS	CHS	CHS	CHS	CHS	CHS	CHS	CDX	CDX	CDX	CDX	CDX	CDX	KHV	KHV	KHV	KHV	KHV	CDX	CDX	CDX	CDX	CDX	CDX	CDX	CDX	CDX	KHV	KHV	KHV	KHV	KHV	KHV	KHV	KHV	KHV	KHV	KHV	KHV	KHV	KHV	KHV	KHV	KHV	KHV	KHV	KHV	KHV	KHV	KHV	KHV	KHV	KHV	KHV	KHV	KHV	KHV	KHV	KHV	KHV	KHV	KHV	KHV	KHV	KHV	KHV	KHV	CDX	CDX	CDX	CDX	CDX	CDX	CDX	CDX	CDX	CDX	CDX	CDX	CDX	CDX	CDX	CDX	CDX	CDX	CDX	CDX	CDX	CDX	CDX	CDX	CDX	CDX	CDX	CDX	KHV	KHV	BEB	CHB	CHB	CHB	CHB	CHB	CHB	CHB	CHB	CHB	CHB	CHB	CHB	CHB	CHB	CHB	CHB	CHB	CHB	CHB	CHB	CHB	CHB	CHB	CHB	CHB	CHB	CHB	CHB	CHB	CHB	CHB	JPT	JPT	JPT	JPT	JPT	JPT	JPT	JPT	JPT	JPT	JPT	JPT	JPT	JPT	JPT	JPT	JPT	JPT	JPT	JPT	JPT	JPT	MXL	GIH		For_SIB	Sel_SIB	Aze_MDE	Kyr_CAS	Bel_EUR	EVk_SIB	Lez_CAU	Bur_SIB	Kha_SIB	Mon_EAS	Baj_OCE	Alt_CAS	Vie_EAS	Vie_EAS	Vie_EAS	Dus_OCE	Vie_EAS	Dus_OCE	Igo_OCE	Viz_OCE	Luz_OCE	Luz_OCE	Dus_OCE	Vie_EAS	Dus_OCE	Mur_OCE	Chu_EUR	Mur_OCE	Bur_SIB	Igo_OCE	Alt_CAS	Sak_SIB	Yak_SIB	EVk_SIB	BUm_SAS	Bur_SIB	Vie_EAS	TKm_CAS	Bat_OCE	Aet_OCE	Mon_EAS	Agt_OCE	Kha_SIB		8
rs74659036	8	5	2	0	CHR4	55958095	rs74659036	A	G	0	1	200	0	4	FIN	CHS	CHS	CHS	CHS	CHS	CHS	CHS	CHS	CHS	CHS	CHS	CHS	CHS	CHS	CHS	CHS	CHS	CHS	CHS	CHS	CHS	CHS	CHS	CHS	CHS	CHS	CHS	CHS	CHS	CHS	CHS	CHS	CHS	CHS	CHS	CHS	CDX	CDX	CDX	CDX	CDX	CDX	KHV	KHV	CDX	CDX	CDX	CDX	CDX	CDX	CDX	CDX	KHV	KHV	KHV	KHV	KHV	KHV	KHV	KHV	KHV	KHV	KHV	KHV	KHV	KHV	KHV	KHV	KHV	KHV	KHV	KHV	KHV	KHV	KHV	KHV	KHV	KHV	KHV	KHV	KHV	KHV	KHV	KHV	KHV	KHV	KHV	KHV	KHV	CDX	CDX	CDX	CDX	CDX	CDX	CDX	CDX	CDX	CDX	CDX	CDX	CDX	CDX	CDX	CDX	CDX	CDX	CDX	CDX	CDX	CDX	CDX	CDX	CDX	KHV	BEB	BEB	STU	CHB	CHB	CHB	CHB	CHB	CHB	CHB	CHB	CHB	CHB	CHB	CHB	CHB	CHB	CHB	CHB	CHB	CHB	CHB	CHB	CHB	CHB	CHB	CHB	CHB	CHB	CHB	CHB	CHB	JPT	JPT	JPT	JPT	JPT	JPT	JPT	JPT	JPT	JPT	JPT	JPT	JPT	JPT	JPT	JPT	JPT	JPT	JPT	JPT	JPT	JPT	JPT	JPT	JPT	JPT	JPT	JPT	JPT	JPT	GIH		Kab_CAU	Kaz_CAS	Kum_CAU	Alt_CAS	Kyr_CAS	Ho_SAS	Leb_OCE	Leb_OCE	Ben_SAS	BUm_SAS	BUm_SAS	Vie_EAS	Igo_OCE	Vie_EAS	Igo_OCE	Igo_OCE	Vie_EAS	Luz_OCE	Vie_EAS	Mur_OCE	Mur_OCE	Sak_SIB	BUm_SAS	Bur_SIB	Bur_SIB	Uzb_CAS	Vie_EAS	Bat_OCE	Mon_EAS		6
rs74662662	9	9	1	5	CHR4	80650359	rs74662662	A	T	0	1	201	0	5	FIN	CHS	CHS	CHS	CHS	CHS	CHS	CHS	CHS	CHS	CHS	CHS	CHS	CHS	CHS	CHS	CHS	CHS	CHS	CHS	CHS	CHS	CHS	CHS	CHS	CHS	CHS	CHS	CHS	CHS	CHS	CHS	CHS	CHS	CHS	CHS	CHS	CHS	CHS	CHS	CHS	CHS	CDX	CDX	KHV	KHV	CDX	CDX	CDX	CDX	CDX	KHV	KHV	KHV	KHV	KHV	KHV	KHV	KHV	KHV	KHV	KHV	KHV	KHV	KHV	KHV	KHV	KHV	KHV	KHV	KHV	KHV	KHV	KHV	KHV	CDX	CDX	CDX	CDX	CDX	CDX	CDX	CDX	CDX	CDX	CDX	CDX	CDX	CDX	PJL	BEB	BEB	ITU	BEB	CHB	CHB	CHB	CHB	CHB	CHB	CHB	CHB	CHB	CHB	CHB	CHB	CHB	CHB	CHB	CHB	CHB	CHB	CHB	CHB	CHB	CHB	CHB	CHB	CHB	CHB	CHB	CHB	CHB	CHB	CHB	CHB	CHB	CHB	CHB	CHB	JPT	JPT	JPT	JPT	JPT	JPT	JPT	JPT	JPT	JPT	JPT	JPT	JPT	JPT	JPT	JPT	JPT	JPT	JPT	JPT	JPT	JPT	JPT	JPT	JPT	JPT	JPT	JPT	JPT	JPT	JPT	JPT	JPT	JPT	JPT	JPT	JPT	JPT	JPT	JPT	JPT	JPT	JPT	JPT	JPT	JPT	JPT	JPT	JPT	JPT		Kaz_CAS	Sel_SIB	Kyr_CAS	Bur_SIB	Mar_EUR	EVk_SIB	EVk_SIB	Chu_ARC	Tab_CAU	Bur_SIB	Ket_SIB	Nga_SIB	Tuv_SIB	Mon_EAS	Kyr_CAS	Leb_OCE	Tuv_SIB	Tuv_SIB	BUm_SAS	BUm_SAS	Vie_EAS	Dus_OCE	Dus_OCE	Igo_OCE	Dus_OCE	Mur_OCE	Kor_ARC	Esk_ARC	EVk_SIB	Sak_SIB	Bur_SIB	BUm_SAS	Mur_OCE	Igo_OCE	Dus_OCE	EVk_SIB	Alt_CAS	Bur_SIB	Sak_SIB	Kor_ARC	Bur_SIB	Bur_SIB	BUm_SAS	Bur_SIB	Bur_SIB	Eve_SIB	Bur_SIB	Sho_SIB	Alt_CAS	Saa_EUR	Mon_EAS	Mon_EAS	Mon_EAS	Swe_EUR	Bat_OCE	Eve_SIB	Kor_ARC		6
rs80192532	13	10	2	5	CHR4	80710782	rs80192532	T	G	0	0	221	0	5	CHS	CHS	CHS	CHS	CHS	CHS	CHS	CHS	CHS	CHS	CHS	CHS	CHS	CHS	CHS	CHS	CHS	CHS	CHS	CHS	CHS	CHS	CHS	CHS	CHS	CHS	CHS	CHS	CHS	CHS	CHS	CHS	CHS	CHS	CHS	CHS	CHS	CHS	CHS	CHS	CHS	CHS	CDX	CDX	CDX	KHV	KHV	CDX	CDX	CDX	KHV	KHV	KHV	KHV	KHV	KHV	KHV	KHV	KHV	KHV	KHV	KHV	KHV	KHV	KHV	KHV	KHV	KHV	KHV	KHV	KHV	KHV	KHV	KHV	CDX	CDX	CDX	CDX	CDX	CDX	CDX	CDX	CDX	CDX	CDX	KHV	PJL	BEB	BEB	ITU	BEB	CHB	CHB	CHB	CHB	CHB	CHB	CHB	CHB	CHB	CHB	CHB	CHB	CHB	CHB	CHB	CHB	CHB	CHB	CHB	CHB	CHB	CHB	CHB	CHB	CHB	CHB	CHB	CHB	CHB	CHB	CHB	CHB	CHB	CHB	CHB	CHB	CHB	CHB	CHB	CHB	CHB	CHB	CHB	CHB	CHB	CHB	CHB	JPT	JPT	JPT	JPT	JPT	JPT	JPT	JPT	JPT	JPT	JPT	JPT	JPT	JPT	JPT	JPT	JPT	JPT	JPT	JPT	JPT	JPT	JPT	JPT	JPT	JPT	JPT	JPT	JPT	JPT	JPT	JPT	JPT	JPT	JPT	JPT	JPT	JPT	JPT	JPT	JPT	JPT	JPT	JPT	JPT	JPT	JPT	JPT	JPT	JPT	JPT	JPT	JPT	JPT	JPT	JPT	JPT	JPT		For_SIB	Sel_SIB	Kyr_CAS	Bur_SIB	Mar_EUR	Sak_SIB	EVk_SIB	Chu_ARC	Tab_CAU	Bur_SIB	Ket_SIB	Eve_SIB	Nga_SIB	Tuv_SIB	Mon_EAS	Kyr_CAS	Leb_OCE	Tuv_SIB	Baj_OCE	Tuv_SIB	BUm_SAS	BUm_SAS	Igo_OCE	Igo_OCE	Vie_EAS	Dus_OCE	Dus_OCE	Igo_OCE	Viz_OCE	Luz_OCE	Dus_OCE	Mur_OCE	Kor_ARC	Esk_ARC	EVk_SIB	EVk_SIB	Sak_SIB	Bur_SIB	BUm_SAS	Mur_OCE	Igo_OCE	Dus_OCE	Alt_CAS	Bur_SIB	Sak_SIB	Bur_SIB	Kor_ARC	Bur_SIB	Bur_SIB	Bur_SIB	Bur_SIB	Eve_SIB	Bur_SIB	Sho_SIB	Alt_CAS	Mon_EAS	Mon_EAS	Ket_SIB	Mon_EAS	Bat_OCE	Eve_SIB	Sho_SIB	Kor_ARC		7
rs117252740	8	7	3	2	CHR4	83178902	rs117252740	T	A	4	0	181	2	5	CHS	CHS	CHS	CHS	CHS	CHS	CHS	CHS	CHS	CHS	CHS	CHS	CHS	CHS	CHS	CHS	CHS	CHS	CHS	CHS	CHS	CHS	CHS	CHS	CHS	CHS	CHS	CHS	CHS	CHS	CHS	CHS	CHS	CHS	CHS	CHS	CHS	CHS	CDX	CDX	CDX	CDX	CDX	KHV	KHV	KHV	CDX	CDX	CDX	CDX	CDX	CDX	CDX	CDX	CDX	CDX	KHV	KHV	KHV	KHV	KHV	KHV	KHV	KHV	KHV	KHV	KHV	KHV	KHV	KHV	ACB	KHV	KHV	KHV	KHV	KHV	KHV	KHV	KHV	KHV	KHV	KHV	KHV	KHV	KHV	CDX	CDX	CDX	CDX	PEL	CDX	CDX	CDX	CDX	CDX	CDX	CDX	ACB	KHV	KHV	PJL	STU	ITU	BEB	CHB	CHB	CHB	CHB	CHB	CHB	CHB	CHB	CHB	CHB	CHB	CHB	CHB	CHB	CHB	CHB	CHB	CHB	CHB	CHB	CHB	CHB	CHB	CHB	CHB	CHB	CHB	CHB	CHB	CHB	CHB	CHB	JPT	JPT	JPT	JPT	JPT	JPT	JPT	JPT	JPT	JPT	JPT	JPT	JPT	JPT	JPT	JPT	JPT	JPT	JPT	JPT	JPT	JPT	JPT	JPT	JPT	JPT	JPT	JPT	JPT	JPT	JPT	JPT	JPT	JPT	JPT	JPT	JPT	MXL	MXL	MXL	GIH		Kaz_CAS	Sak_SIB	Ava_CAU	Alt_CAS	Tuv_SIB	Uyg_CAS	Leb_OCE	Tuv_SIB	Baj_OCE	Baj_OCE	BSh_EUR	BUm_SAS	BUm_SAS	BUm_SAS	Vie_EAS	Dus_OCE	Vie_EAS	Dus_OCE	Mur_OCE	Bur_SIB	BUm_SAS	Igo_OCE	Alt_CAS	Dus_OCE	Sho_SIB	Tam_SAS	Bat_OCE		3
rs17027892	10	7	8	4	CHR4	99574380	rs17027892	A	C	0	0	387	0	0	CHS	CHS	CHS	CHS	CHS	CHS	CHS	CHS	CHS	CHS	CHS	CHS	CHS	CHS	CHS	CHS	CHS	CHS	CHS	CHS	CHS	CHS	CHS	CHS	CHS	CHS	CHS	CHS	CHS	CHS	CHS	CHS	CHS	CHS	CHS	CHS	CHS	CHS	CHS	CHS	CHS	CHS	CHS	CHS	CHS	CHS	CHS	CHS	CHS	CHS	CHS	CHS	CHS	CHS	CHS	CHS	CHS	CHS	CHS	CHS	CHS	CHS	CHS	CHS	CHS	CHS	CHS	CHS	CHS	CDX	CDX	CDX	CDX	CDX	KHV	KHV	KHV	KHV	CDX	CDX	CDX	CDX	CDX	CDX	CDX	CDX	CDX	KHV	KHV	KHV	KHV	KHV	KHV	KHV	KHV	KHV	KHV	KHV	KHV	KHV	KHV	KHV	KHV	KHV	KHV	KHV	KHV	KHV	KHV	KHV	KHV	KHV	KHV	KHV	KHV	KHV	KHV	KHV	KHV	KHV	KHV	KHV	KHV	KHV	KHV	KHV	KHV	KHV	KHV	KHV	KHV	KHV	KHV	KHV	KHV	KHV	KHV	CDX	CDX	CDX	CDX	CDX	CDX	CDX	CDX	CDX	CDX	CDX	CDX	CDX	CDX	CDX	CDX	CDX	CDX	CDX	CDX	CDX	CDX	CDX	KHV	CHB	CHB	CHB	CHB	CHB	CHB	CHB	CHB	CHB	CHB	CHB	CHB	CHB	CHB	CHB	CHB	CHB	CHB	CHB	CHB	CHB	CHB	CHB	CHB	CHB	CHB	CHB	CHB	CHB	CHB	CHB	CHB	CHB	CHB	CHB	CHB	CHB	CHB	CHB	CHB	CHB	CHB	CHB	CHB	CHB	CHB	CHB	CHB	CHB	CHB	CHB	CHB	CHB	CHB	CHB	CHB	CHB	CHB	CHB	CHB	CHB	CHB	CHB	CHB	CHB	CHB	CHB	CHB	JPT	JPT	JPT	JPT	JPT	JPT	JPT	JPT	JPT	JPT	JPT	JPT	JPT	JPT	JPT	JPT	JPT	JPT	JPT	JPT	JPT	JPT	JPT	JPT	JPT	JPT	JPT	JPT	JPT	JPT	JPT	JPT	JPT	JPT	JPT	JPT	JPT	JPT	JPT	JPT	JPT	JPT	JPT	JPT	JPT	JPT	JPT	JPT	JPT	JPT	JPT	JPT	JPT	JPT	JPT	JPT	JPT	JPT	JPT	JPT	JPT	JPT	JPT	JPT	JPT	JPT	JPT	JPT	JPT	JPT	JPT	JPT	JPT	JPT	JPT	JPT	JPT	JPT	JPT	JPT	JPT	JPT	JPT	JPT	JPT		Tat_EUR	Tat_EUR	Sak_SIB	Kyr_CAS	Sak_SIB	Ava_CAU	Rus_CAS	Ira_MDE	Kry_EUR	Tuv_SIB	Leb_OCE	Leb_OCE	Baj_OCE	Leb_OCE	Baj_OCE	Baj_OCE	Tuv_SIB	Leb_OCE	Vie_EAS	Vie_EAS	Vie_EAS	Vie_EAS	Dus_OCE	Vie_EAS	Dus_OCE	Igo_OCE	Viz_OCE	Vie_EAS	Dus_OCE	Mur_OCE	Mur_OCE	Bur_SIB	Mur_OCE	Dus_OCE	EVk_SIB	Alt_CAS	Bur_SIB	Bur_SIB	Sho_SIB	Alt_CAS	Bur_SIB	Alt_CAS	Uzb_CAS	Vie_EAS	Vie_EAS	Kaz_CAS	Aet_OCE	Aet_OCE	Agt_OCE	Mon_EAS	Mon_EAS		13
rs79542635	9	7	5	2	CHR4	99614841	rs79542635	C	T	0	0	347	0	0	CHS	CHS	CHS	CHS	CHS	CHS	CHS	CHS	CHS	CHS	CHS	CHS	CHS	CHS	CHS	CHS	CHS	CHS	CHS	CHS	CHS	CHS	CHS	CHS	CHS	CHS	CHS	CHS	CHS	CHS	CHS	CHS	CHS	CHS	CHS	CHS	CHS	CHS	CHS	CHS	CHS	CHS	CHS	CHS	CHS	CHS	CHS	CHS	CHS	CHS	CHS	CHS	CHS	CHS	CHS	CHS	CHS	CDX	CDX	CDX	CDX	CDX	KHV	KHV	KHV	KHV	CDX	CDX	CDX	CDX	CDX	CDX	CDX	CDX	KHV	KHV	KHV	KHV	KHV	KHV	KHV	KHV	KHV	KHV	KHV	KHV	KHV	KHV	KHV	KHV	KHV	KHV	KHV	KHV	KHV	KHV	KHV	KHV	KHV	KHV	KHV	KHV	KHV	KHV	KHV	KHV	KHV	KHV	KHV	KHV	KHV	KHV	KHV	KHV	CDX	CDX	CDX	CDX	CDX	CDX	CDX	CDX	CDX	CDX	CDX	CDX	CDX	CDX	CDX	CDX	CDX	CDX	CDX	KHV	CHB	CHB	CHB	CHB	CHB	CHB	CHB	CHB	CHB	CHB	CHB	CHB	CHB	CHB	CHB	CHB	CHB	CHB	CHB	CHB	CHB	CHB	CHB	CHB	CHB	CHB	CHB	CHB	CHB	CHB	CHB	CHB	CHB	CHB	CHB	CHB	CHB	CHB	CHB	CHB	CHB	CHB	CHB	CHB	CHB	CHB	CHB	CHB	CHB	CHB	CHB	CHB	CHB	CHB	CHB	CHB	CHB	CHB	CHB	CHB	CHB	CHB	CHB	JPT	JPT	JPT	JPT	JPT	JPT	JPT	JPT	JPT	JPT	JPT	JPT	JPT	JPT	JPT	JPT	JPT	JPT	JPT	JPT	JPT	JPT	JPT	JPT	JPT	JPT	JPT	JPT	JPT	JPT	JPT	JPT	JPT	JPT	JPT	JPT	JPT	JPT	JPT	JPT	JPT	JPT	JPT	JPT	JPT	JPT	JPT	JPT	JPT	JPT	JPT	JPT	JPT	JPT	JPT	JPT	JPT	JPT	JPT	JPT	JPT	JPT	JPT	JPT	JPT	JPT	JPT	JPT	JPT	JPT	JPT	JPT	JPT	JPT	JPT	JPT	JPT	JPT	JPT	JPT	JPT	JPT	JPT	JPT	JPT	JPT		Tat_EUR	Sak_SIB	Kyr_CAS	Sak_SIB	Ava_CAU	Rus_CAS	Ira_MDE	Kry_EUR	Tuv_SIB	Leb_OCE	Baj_OCE	Leb_OCE	Baj_OCE	Baj_OCE	Tuv_SIB	Leb_OCE	Vie_EAS	Vie_EAS	Vie_EAS	Vie_EAS	Dus_OCE	Vie_EAS	Dus_OCE	Igo_OCE	Viz_OCE	Luz_OCE	Dus_OCE	Mur_OCE	Mur_OCE	Bur_SIB	Mur_OCE	EVk_SIB	Alt_CAS	Bur_SIB	Bur_SIB	Sho_SIB	Alt_CAS	Bur_SIB	Alt_CAS	Uzb_CAS	Vie_EAS	Mon_EAS	Kaz_CAS	Aet_OCE	Aet_OCE	Agt_OCE	Mon_EAS	Mon_EAS		10
rs3805322	13	11	0	3	CHR4	100056998	rs3805322	A	G	0	0	433	0	0	CHS	CHS	CHS	CHS	CHS	CHS	CHS	CHS	CHS	CHS	CHS	CHS	CHS	CHS	CHS	CHS	CHS	CHS	CHS	CHS	CHS	CHS	CHS	CHS	CHS	CHS	CHS	CHS	CHS	CHS	CHS	CHS	CHS	CHS	CHS	CHS	CHS	CHS	CHS	CHS	CHS	CHS	CHS	CHS	CHS	CHS	CHS	CHS	CHS	CHS	CHS	CHS	CHS	CHS	CHS	CHS	CHS	CHS	CHS	CHS	CHS	CHS	CHS	CHS	CHS	CHS	CHS	CHS	CHS	CHS	CHS	CHS	CHS	CHS	CDX	CDX	CDX	CDX	CDX	CDX	CDX	KHV	KHV	CDX	CDX	CDX	CDX	CDX	CDX	CDX	CDX	CDX	CDX	CDX	KHV	KHV	KHV	KHV	KHV	KHV	KHV	KHV	KHV	KHV	KHV	KHV	KHV	KHV	KHV	KHV	KHV	KHV	KHV	KHV	KHV	KHV	KHV	KHV	KHV	KHV	KHV	KHV	KHV	KHV	KHV	KHV	KHV	KHV	KHV	KHV	KHV	KHV	KHV	KHV	KHV	KHV	KHV	KHV	KHV	KHV	CDX	CDX	CDX	CDX	CDX	CDX	CDX	CDX	CDX	CDX	CDX	CDX	CDX	CDX	CDX	CDX	CDX	CDX	CDX	CDX	CDX	CDX	CDX	CDX	KHV	KHV	KHV	KHV	CHB	CHB	CHB	CHB	CHB	CHB	CHB	CHB	CHB	CHB	CHB	CHB	CHB	CHB	CHB	CHB	CHB	CHB	CHB	CHB	CHB	CHB	CHB	CHB	CHB	CHB	CHB	CHB	CHB	CHB	CHB	CHB	CHB	CHB	CHB	CHB	CHB	CHB	CHB	CHB	CHB	CHB	CHB	CHB	CHB	CHB	CHB	CHB	CHB	CHB	CHB	CHB	CHB	CHB	CHB	CHB	CHB	CHB	CHB	CHB	CHB	CHB	CHB	CHB	CHB	CHB	CHB	CHB	CHB	CHB	CHB	CHB	CHB	CHB	CHB	CHB	CHB	CHB	CHB	JPT	JPT	JPT	JPT	JPT	JPT	JPT	JPT	JPT	JPT	JPT	JPT	JPT	JPT	JPT	JPT	JPT	JPT	JPT	JPT	JPT	JPT	JPT	JPT	JPT	JPT	JPT	JPT	JPT	JPT	JPT	JPT	JPT	JPT	JPT	JPT	JPT	JPT	JPT	JPT	JPT	JPT	JPT	JPT	JPT	JPT	JPT	JPT	JPT	JPT	JPT	JPT	JPT	JPT	JPT	JPT	JPT	JPT	JPT	JPT	JPT	JPT	JPT	JPT	JPT	JPT	JPT	JPT	JPT	JPT	JPT	JPT	JPT	JPT	JPT	JPT	JPT	JPT	JPT	JPT	JPT	JPT	JPT	JPT	JPT	JPT	JPT		Kab_CAU	Sak_SIB	Kyr_CAS	Sak_SIB	Rus_CAS	Ira_MDE	Kry_EUR	Tuv_SIB	Tuv_SIB	Vie_EAS	Vie_EAS	Vie_EAS	Vie_EAS	Vie_EAS	Igo_OCE	Igo_OCE	Mur_OCE	Bur_SIB	Bur_SIB	EVk_SIB	Bur_SIB	Bur_SIB	Sho_SIB	Alt_CAS	Bur_SIB	Alt_CAS	Uzb_CAS	Vie_EAS	Vie_EAS	Mon_EAS	Kaz_CAS	Mon_EAS	Mon_EAS	Agt_OCE		11
rs3811801	17	12	0	4	CHR4	100244319	rs3811801	G	A	0	0	514	0	0	CHS	CHS	CHS	CHS	CHS	CHS	CHS	CHS	CHS	CHS	CHS	CHS	CHS	CHS	CHS	CHS	CHS	CHS	CHS	CHS	CHS	CHS	CHS	CHS	CHS	CHS	CHS	CHS	CHS	CHS	CHS	CHS	CHS	CHS	CHS	CHS	CHS	CHS	CHS	CHS	CHS	CHS	CHS	CHS	CHS	CHS	CHS	CHS	CHS	CHS	CHS	CHS	CHS	CHS	CHS	CHS	CHS	CHS	CHS	CHS	CHS	CHS	CHS	CHS	CHS	CHS	CHS	CHS	CHS	CHS	CHS	CHS	CHS	CHS	CHS	CHS	CHS	CHS	CHS	CHS	CHS	CHS	CHS	CHS	CDX	CDX	CDX	CDX	CDX	CDX	CDX	CDX	CDX	KHV	KHV	KHV	KHV	CDX	CDX	CDX	CDX	CDX	CDX	CDX	CDX	CDX	CDX	CDX	CDX	KHV	KHV	KHV	KHV	KHV	KHV	KHV	KHV	KHV	KHV	KHV	KHV	KHV	KHV	KHV	KHV	KHV	KHV	KHV	KHV	KHV	KHV	KHV	KHV	KHV	KHV	KHV	KHV	KHV	KHV	KHV	KHV	KHV	KHV	KHV	KHV	KHV	KHV	KHV	KHV	KHV	KHV	KHV	KHV	KHV	KHV	KHV	KHV	KHV	CDX	CDX	CDX	CDX	CDX	CDX	CDX	CDX	CDX	CDX	CDX	CDX	CDX	CDX	CDX	CDX	CDX	CDX	CDX	CDX	CDX	CDX	CDX	CDX	CDX	CDX	CDX	KHV	KHV	KHV	KHV	CHB	CHB	CHB	CHB	CHB	CHB	CHB	CHB	CHB	CHB	CHB	CHB	CHB	CHB	CHB	CHB	CHB	CHB	CHB	CHB	CHB	CHB	CHB	CHB	CHB	CHB	CHB	CHB	CHB	CHB	CHB	CHB	CHB	CHB	CHB	CHB	CHB	CHB	CHB	CHB	CHB	CHB	CHB	CHB	CHB	CHB	CHB	CHB	CHB	CHB	CHB	CHB	CHB	CHB	CHB	CHB	CHB	CHB	CHB	CHB	CHB	CHB	CHB	CHB	CHB	CHB	CHB	CHB	CHB	CHB	CHB	CHB	CHB	CHB	CHB	CHB	CHB	CHB	CHB	CHB	CHB	CHB	CHB	CHB	CHB	CHB	CHB	CHB	CHB	CHB	CHB	JPT	JPT	JPT	JPT	JPT	JPT	JPT	JPT	JPT	JPT	JPT	JPT	JPT	JPT	JPT	JPT	JPT	JPT	JPT	JPT	JPT	JPT	JPT	JPT	JPT	JPT	JPT	JPT	JPT	JPT	JPT	JPT	JPT	JPT	JPT	JPT	JPT	JPT	JPT	JPT	JPT	JPT	JPT	JPT	JPT	JPT	JPT	JPT	JPT	JPT	JPT	JPT	JPT	JPT	JPT	JPT	JPT	JPT	JPT	JPT	JPT	JPT	JPT	JPT	JPT	JPT	JPT	JPT	JPT	JPT	JPT	JPT	JPT	JPT	JPT	JPT	JPT	JPT	JPT	JPT	JPT	JPT	JPT	JPT	JPT	JPT	JPT	JPT	JPT	JPT	JPT	JPT	JPT	JPT	JPT	JPT	JPT	JPT		Kab_CAU	Sak_SIB	Kyr_CAS	Sak_SIB	Ava_CAU	Rus_CAS	Kry_EUR	Tuv_SIB	Kyr_CAS	Leb_OCE	Tuv_SIB	BUm_SAS	Vie_EAS	Vie_EAS	Vie_EAS	Vie_EAS	Vie_EAS	Igo_OCE	Vie_EAS	Igo_OCE	Mur_OCE	Bur_SIB	Bur_SIB	EVk_SIB	Bur_SIB	Bur_SIB	Sho_SIB	Bur_SIB	Alt_CAS	Uzb_CAS	Vie_EAS	Vie_EAS	Mon_EAS	TKm_CAS	Mon_EAS	Mon_EAS	Agt_OCE		12
rs11499825	18	15	1	4	CHR4	100275013	rs11499825	A	G	0	0	517	0	0	CHS	CHS	CHS	CHS	CHS	CHS	CHS	CHS	CHS	CHS	CHS	CHS	CHS	CHS	CHS	CHS	CHS	CHS	CHS	CHS	CHS	CHS	CHS	CHS	CHS	CHS	CHS	CHS	CHS	CHS	CHS	CHS	CHS	CHS	CHS	CHS	CHS	CHS	CHS	CHS	CHS	CHS	CHS	CHS	CHS	CHS	CHS	CHS	CHS	CHS	CHS	CHS	CHS	CHS	CHS	CHS	CHS	CHS	CHS	CHS	CHS	CHS	CHS	CHS	CHS	CHS	CHS	CHS	CHS	CHS	CHS	CHS	CHS	CHS	CHS	CHS	CHS	CHS	CHS	CHS	CHS	CHS	CHS	CHS	CHS	CHS	CDX	CDX	CDX	CDX	CDX	CDX	CDX	CDX	CDX	KHV	KHV	KHV	KHV	CDX	CDX	CDX	CDX	CDX	CDX	CDX	CDX	CDX	CDX	CDX	CDX	KHV	KHV	KHV	KHV	KHV	KHV	KHV	KHV	KHV	KHV	KHV	KHV	KHV	KHV	KHV	KHV	KHV	KHV	KHV	KHV	KHV	KHV	KHV	KHV	KHV	KHV	KHV	KHV	KHV	KHV	KHV	KHV	KHV	KHV	KHV	KHV	KHV	KHV	KHV	KHV	KHV	KHV	KHV	KHV	KHV	KHV	KHV	KHV	KHV	CDX	CDX	CDX	CDX	CDX	CDX	CDX	CDX	CDX	CDX	CDX	CDX	CDX	CDX	CDX	CDX	CDX	CDX	CDX	CDX	CDX	CDX	CDX	CDX	CDX	CDX	CDX	KHV	KHV	KHV	KHV	CHB	CHB	CHB	CHB	CHB	CHB	CHB	CHB	CHB	CHB	CHB	CHB	CHB	CHB	CHB	CHB	CHB	CHB	CHB	CHB	CHB	CHB	CHB	CHB	CHB	CHB	CHB	CHB	CHB	CHB	CHB	CHB	CHB	CHB	CHB	CHB	CHB	CHB	CHB	CHB	CHB	CHB	CHB	CHB	CHB	CHB	CHB	CHB	CHB	CHB	CHB	CHB	CHB	CHB	CHB	CHB	CHB	CHB	CHB	CHB	CHB	CHB	CHB	CHB	CHB	CHB	CHB	CHB	CHB	CHB	CHB	CHB	CHB	CHB	CHB	CHB	CHB	CHB	CHB	CHB	CHB	CHB	CHB	CHB	CHB	CHB	CHB	CHB	CHB	CHB	JPT	JPT	JPT	JPT	JPT	JPT	JPT	JPT	JPT	JPT	JPT	JPT	JPT	JPT	JPT	JPT	JPT	JPT	JPT	JPT	JPT	JPT	JPT	JPT	JPT	JPT	JPT	JPT	JPT	JPT	JPT	JPT	JPT	JPT	JPT	JPT	JPT	JPT	JPT	JPT	JPT	JPT	JPT	JPT	JPT	JPT	JPT	JPT	JPT	JPT	JPT	JPT	JPT	JPT	JPT	JPT	JPT	JPT	JPT	JPT	JPT	JPT	JPT	JPT	JPT	JPT	JPT	JPT	JPT	JPT	JPT	JPT	JPT	JPT	JPT	JPT	JPT	JPT	JPT	JPT	JPT	JPT	JPT	JPT	JPT	JPT	JPT	JPT	JPT	JPT	JPT	JPT	JPT	JPT	JPT	JPT	JPT	JPT	JPT	JPT		Kab_CAU	Sak_SIB	Kyr_CAS	Sak_SIB	Ava_CAU	Rus_CAS	Kry_EUR	Tuv_SIB	Kyr_CAS	Leb_OCE	Baj_OCE	Tuv_SIB	BUm_SAS	Vie_EAS	Igo_OCE	Vie_EAS	Vie_EAS	Vie_EAS	Igo_OCE	Vie_EAS	Igo_OCE	Vie_EAS	Mur_OCE	Bur_SIB	Bur_SIB	Igo_OCE	EVk_SIB	Bur_SIB	Bur_SIB	Sho_SIB	Bur_SIB	Alt_CAS	Uzb_CAS	BSh_EUR	Vie_EAS	Vie_EAS	Mon_EAS	TKm_CAS	TKm_CAS	Aet_OCE	Mon_EAS	Mon_EAS	Agt_OCE		13
rs3737482	15	12	0	5	CHR4	100349466	rs3737482	T	C	1	2	367	0	2	CHS	CHS	CHS	CHS	CHS	CHS	CHS	CHS	CHS	CHS	CHS	CHS	CHS	CHS	CHS	CHS	CHS	CHS	CHS	CHS	CHS	CHS	CHS	CHS	CHS	CHS	CHS	CHS	CHS	CHS	CHS	CHS	CHS	CHS	CHS	CHS	CHS	CHS	CHS	CHS	CHS	CHS	CHS	CHS	CHS	CHS	CHS	CHS	CHS	CHS	CHS	CHS	CHS	CHS	CHS	CHS	CHS	CHS	CHS	CHS	CHS	CHS	CHS	CHS	CHS	CHS	CHS	CHS	PUR	CDX	CDX	CDX	CDX	CDX	CDX	IBS	KHV	KHV	IBS	CDX	CDX	CDX	CDX	CDX	CDX	CDX	CDX	CDX	CDX	CDX	KHV	KHV	KHV	KHV	KHV	KHV	KHV	KHV	KHV	KHV	KHV	KHV	KHV	KHV	KHV	KHV	KHV	KHV	KHV	KHV	KHV	KHV	KHV	KHV	KHV	KHV	KHV	KHV	KHV	KHV	KHV	KHV	KHV	KHV	KHV	KHV	KHV	KHV	KHV	KHV	KHV	KHV	KHV	CDX	CDX	CDX	CDX	CDX	CDX	CDX	CDX	CDX	CDX	CDX	CDX	CDX	CDX	CDX	CDX	CDX	CDX	CDX	KHV	KHV	KHV	ITU	ITU	CHB	CHB	CHB	CHB	CHB	CHB	CHB	CHB	CHB	CHB	CHB	CHB	CHB	CHB	CHB	CHB	CHB	CHB	CHB	CHB	CHB	CHB	CHB	CHB	CHB	CHB	CHB	CHB	CHB	CHB	CHB	CHB	CHB	CHB	CHB	CHB	CHB	CHB	CHB	CHB	CHB	CHB	CHB	CHB	CHB	CHB	CHB	CHB	CHB	CHB	CHB	CHB	CHB	CHB	CHB	CHB	CHB	CHB	CHB	CHB	CHB	CHB	CHB	CHB	CHB	CHB	CHB	CHB	CHB	JPT	JPT	JPT	JPT	JPT	JPT	JPT	JPT	JPT	JPT	JPT	JPT	JPT	JPT	JPT	JPT	JPT	JPT	JPT	JPT	JPT	JPT	JPT	JPT	JPT	JPT	JPT	JPT	JPT	JPT	JPT	JPT	JPT	JPT	JPT	JPT	JPT	JPT	JPT	JPT	JPT	JPT	JPT	JPT	JPT	JPT	JPT	JPT	JPT	JPT	JPT	JPT	JPT	JPT	JPT	JPT	JPT	JPT	JPT	JPT	JPT	JPT	JPT	JPT	JPT	JPT	JPT	JPT	JPT	JPT	JPT	JPT	JPT	JPT	JPT	JPT		Kab_CAU	Sak_SIB	Sak_SIB	Ava_CAU	Ket_SIB	Kry_EUR	Eve_SIB	Tuv_SIB	Kyr_CAS	BUm_SAS	Vie_EAS	Vie_EAS	Vie_EAS	Vie_EAS	Vie_EAS	Mur_OCE	Bur_SIB	Bur_SIB	EVk_SIB	BUm_SAS	Bur_SIB	Sho_SIB	Bur_SIB	Alt_CAS	Sak_SIB	Uzb_CAS	BSh_EUR	Vie_EAS	Mon_EAS	TKm_CAS	Mon_EAS		9
rs74483229	15	11	0	5	CHR4	100392351	rs74483229	C	T	1	2	362	0	2	CHS	CHS	CHS	CHS	CHS	CHS	CHS	CHS	CHS	CHS	CHS	CHS	CHS	CHS	CHS	CHS	CHS	CHS	CHS	CHS	CHS	CHS	CHS	CHS	CHS	CHS	CHS	CHS	CHS	CHS	CHS	CHS	CHS	CHS	CHS	CHS	CHS	CHS	CHS	CHS	CHS	CHS	CHS	CHS	CHS	CHS	CHS	CHS	CHS	CHS	CHS	CHS	CHS	CHS	CHS	CHS	CHS	CHS	CHS	CHS	CHS	CHS	CHS	CHS	CHS	CHS	CHS	CHS	CHS	CHS	PUR	CDX	CDX	CDX	CDX	IBS	KHV	KHV	IBS	CDX	CDX	CDX	CDX	CDX	CDX	CDX	CDX	CDX	CDX	KHV	KHV	KHV	KHV	KHV	KHV	KHV	KHV	KHV	KHV	KHV	KHV	KHV	KHV	KHV	KHV	KHV	KHV	KHV	KHV	KHV	KHV	KHV	KHV	KHV	KHV	KHV	KHV	KHV	KHV	KHV	KHV	KHV	KHV	KHV	KHV	KHV	KHV	KHV	KHV	KHV	KHV	CDX	CDX	CDX	CDX	CDX	CDX	CDX	CDX	CDX	CDX	CDX	CDX	CDX	CDX	CDX	CDX	CDX	CDX	KHV	KHV	KHV	ITU	ITU	CHB	CHB	CHB	CHB	CHB	CHB	CHB	CHB	CHB	CHB	CHB	CHB	CHB	CHB	CHB	CHB	CHB	CHB	CHB	CHB	CHB	CHB	CHB	CHB	CHB	CHB	CHB	CHB	CHB	CHB	CHB	CHB	CHB	CHB	CHB	CHB	CHB	CHB	CHB	CHB	CHB	CHB	CHB	CHB	CHB	CHB	CHB	CHB	CHB	CHB	CHB	CHB	CHB	CHB	CHB	CHB	CHB	CHB	CHB	CHB	CHB	CHB	CHB	CHB	CHB	CHB	CHB	CHB	JPT	JPT	JPT	JPT	JPT	JPT	JPT	JPT	JPT	JPT	JPT	JPT	JPT	JPT	JPT	JPT	JPT	JPT	JPT	JPT	JPT	JPT	JPT	JPT	JPT	JPT	JPT	JPT	JPT	JPT	JPT	JPT	JPT	JPT	JPT	JPT	JPT	JPT	JPT	JPT	JPT	JPT	JPT	JPT	JPT	JPT	JPT	JPT	JPT	JPT	JPT	JPT	JPT	JPT	JPT	JPT	JPT	JPT	JPT	JPT	JPT	JPT	JPT	JPT	JPT	JPT	JPT	JPT	JPT	JPT	JPT	JPT	JPT	JPT	JPT	JPT		Kab_CAU	Sak_SIB	Sak_SIB	Ava_CAU	Ket_SIB	Kry_EUR	Eve_SIB	Tuv_SIB	Kyr_CAS	BUm_SAS	BUm_SAS	Vie_EAS	Vie_EAS	Vie_EAS	Vie_EAS	Vie_EAS	Mur_OCE	Bur_SIB	Bur_SIB	EVk_SIB	BUm_SAS	Bur_SIB	Sho_SIB	Bur_SIB	Alt_CAS	Sak_SIB	Uzb_CAS	BSh_EUR	Vie_EAS	Mon_EAS	TKm_CAS	Mon_EAS		9
rs76763047	15	10	0	5	CHR4	100401292	rs76763047	C	T	1	2	360	0	2	CHS	CHS	CHS	CHS	CHS	CHS	CHS	CHS	CHS	CHS	CHS	CHS	CHS	CHS	CHS	CHS	CHS	CHS	CHS	CHS	CHS	CHS	CHS	CHS	CHS	CHS	CHS	CHS	CHS	CHS	CHS	CHS	CHS	CHS	CHS	CHS	CHS	CHS	CHS	CHS	CHS	CHS	CHS	CHS	CHS	CHS	CHS	CHS	CHS	CHS	CHS	CHS	CHS	CHS	CHS	CHS	CHS	CHS	CHS	CHS	CHS	CHS	CHS	CHS	CHS	CHS	CHS	CHS	CHS	PUR	CDX	CDX	CDX	CDX	IBS	KHV	KHV	IBS	CDX	CDX	CDX	CDX	CDX	CDX	CDX	CDX	CDX	CDX	KHV	KHV	KHV	KHV	KHV	KHV	KHV	KHV	KHV	KHV	KHV	KHV	KHV	KHV	KHV	KHV	KHV	KHV	KHV	KHV	KHV	KHV	KHV	KHV	KHV	KHV	KHV	KHV	KHV	KHV	KHV	KHV	KHV	KHV	KHV	KHV	KHV	KHV	KHV	KHV	KHV	KHV	CDX	CDX	CDX	CDX	CDX	CDX	CDX	CDX	CDX	CDX	CDX	CDX	CDX	CDX	CDX	CDX	CDX	CDX	KHV	KHV	KHV	ITU	ITU	CHB	CHB	CHB	CHB	CHB	CHB	CHB	CHB	CHB	CHB	CHB	CHB	CHB	CHB	CHB	CHB	CHB	CHB	CHB	CHB	CHB	CHB	CHB	CHB	CHB	CHB	CHB	CHB	CHB	CHB	CHB	CHB	CHB	CHB	CHB	CHB	CHB	CHB	CHB	CHB	CHB	CHB	CHB	CHB	CHB	CHB	CHB	CHB	CHB	CHB	CHB	CHB	CHB	CHB	CHB	CHB	CHB	CHB	CHB	CHB	CHB	CHB	CHB	CHB	CHB	CHB	CHB	CHB	JPT	JPT	JPT	JPT	JPT	JPT	JPT	JPT	JPT	JPT	JPT	JPT	JPT	JPT	JPT	JPT	JPT	JPT	JPT	JPT	JPT	JPT	JPT	JPT	JPT	JPT	JPT	JPT	JPT	JPT	JPT	JPT	JPT	JPT	JPT	JPT	JPT	JPT	JPT	JPT	JPT	JPT	JPT	JPT	JPT	JPT	JPT	JPT	JPT	JPT	JPT	JPT	JPT	JPT	JPT	JPT	JPT	JPT	JPT	JPT	JPT	JPT	JPT	JPT	JPT	JPT	JPT	JPT	JPT	JPT	JPT	JPT	JPT	JPT	JPT		Kab_CAU	Sak_SIB	Sak_SIB	Ava_CAU	Ket_SIB	Kry_EUR	Eve_SIB	Tuv_SIB	Kyr_CAS	BUm_SAS	BUm_SAS	Vie_EAS	Vie_EAS	Vie_EAS	Vie_EAS	Vie_EAS	Mur_OCE	Bur_SIB	Bur_SIB	EVk_SIB	BUm_SAS	Bur_SIB	Sho_SIB	Bur_SIB	Alt_CAS	Sak_SIB	Uzb_CAS	BSh_EUR	Vie_EAS	Mon_EAS	TKm_CAS	Mon_EAS		9
rs75577288	15	10	0	5	CHR4	100407258	rs75577288	T	C	1	2	360	0	2	CHS	CHS	CHS	CHS	CHS	CHS	CHS	CHS	CHS	CHS	CHS	CHS	CHS	CHS	CHS	CHS	CHS	CHS	CHS	CHS	CHS	CHS	CHS	CHS	CHS	CHS	CHS	CHS	CHS	CHS	CHS	CHS	CHS	CHS	CHS	CHS	CHS	CHS	CHS	CHS	CHS	CHS	CHS	CHS	CHS	CHS	CHS	CHS	CHS	CHS	CHS	CHS	CHS	CHS	CHS	CHS	CHS	CHS	CHS	CHS	CHS	CHS	CHS	CHS	CHS	CHS	CHS	CHS	CHS	PUR	CDX	CDX	CDX	CDX	IBS	KHV	KHV	IBS	CDX	CDX	CDX	CDX	CDX	CDX	CDX	CDX	CDX	CDX	KHV	KHV	KHV	KHV	KHV	KHV	KHV	KHV	KHV	KHV	KHV	KHV	KHV	KHV	KHV	KHV	KHV	KHV	KHV	KHV	KHV	KHV	KHV	KHV	KHV	KHV	KHV	KHV	KHV	KHV	KHV	KHV	KHV	KHV	KHV	KHV	KHV	KHV	KHV	KHV	KHV	KHV	CDX	CDX	CDX	CDX	CDX	CDX	CDX	CDX	CDX	CDX	CDX	CDX	CDX	CDX	CDX	CDX	CDX	CDX	KHV	KHV	KHV	ITU	ITU	CHB	CHB	CHB	CHB	CHB	CHB	CHB	CHB	CHB	CHB	CHB	CHB	CHB	CHB	CHB	CHB	CHB	CHB	CHB	CHB	CHB	CHB	CHB	CHB	CHB	CHB	CHB	CHB	CHB	CHB	CHB	CHB	CHB	CHB	CHB	CHB	CHB	CHB	CHB	CHB	CHB	CHB	CHB	CHB	CHB	CHB	CHB	CHB	CHB	CHB	CHB	CHB	CHB	CHB	CHB	CHB	CHB	CHB	CHB	CHB	CHB	CHB	CHB	CHB	CHB	CHB	CHB	CHB	JPT	JPT	JPT	JPT	JPT	JPT	JPT	JPT	JPT	JPT	JPT	JPT	JPT	JPT	JPT	JPT	JPT	JPT	JPT	JPT	JPT	JPT	JPT	JPT	JPT	JPT	JPT	JPT	JPT	JPT	JPT	JPT	JPT	JPT	JPT	JPT	JPT	JPT	JPT	JPT	JPT	JPT	JPT	JPT	JPT	JPT	JPT	JPT	JPT	JPT	JPT	JPT	JPT	JPT	JPT	JPT	JPT	JPT	JPT	JPT	JPT	JPT	JPT	JPT	JPT	JPT	JPT	JPT	JPT	JPT	JPT	JPT	JPT	JPT	JPT		Kab_CAU	Sak_SIB	Sak_SIB	Ava_CAU	Ket_SIB	Kry_EUR	Eve_SIB	Tuv_SIB	Kyr_CAS	BUm_SAS	BUm_SAS	Vie_EAS	Vie_EAS	Vie_EAS	Vie_EAS	Vie_EAS	Mur_OCE	Bur_SIB	Bur_SIB	EVk_SIB	BUm_SAS	Bur_SIB	Sho_SIB	Bur_SIB	Alt_CAS	Sak_SIB	Uzb_CAS	BSh_EUR	Vie_EAS	Mon_EAS	TKm_CAS	Mon_EAS		9
rs77083014	15	10	0	5	CHR4	100412942	rs77083014	G	A	1	2	360	0	2	CHS	CHS	CHS	CHS	CHS	CHS	CHS	CHS	CHS	CHS	CHS	CHS	CHS	CHS	CHS	CHS	CHS	CHS	CHS	CHS	CHS	CHS	CHS	CHS	CHS	CHS	CHS	CHS	CHS	CHS	CHS	CHS	CHS	CHS	CHS	CHS	CHS	CHS	CHS	CHS	CHS	CHS	CHS	CHS	CHS	CHS	CHS	CHS	CHS	CHS	CHS	CHS	CHS	CHS	CHS	CHS	CHS	CHS	CHS	CHS	CHS	CHS	CHS	CHS	CHS	CHS	CHS	CHS	CHS	PUR	CDX	CDX	CDX	CDX	IBS	KHV	KHV	IBS	CDX	CDX	CDX	CDX	CDX	CDX	CDX	CDX	CDX	CDX	KHV	KHV	KHV	KHV	KHV	KHV	KHV	KHV	KHV	KHV	KHV	KHV	KHV	KHV	KHV	KHV	KHV	KHV	KHV	KHV	KHV	KHV	KHV	KHV	KHV	KHV	KHV	KHV	KHV	KHV	KHV	KHV	KHV	KHV	KHV	KHV	KHV	KHV	KHV	KHV	KHV	KHV	CDX	CDX	CDX	CDX	CDX	CDX	CDX	CDX	CDX	CDX	CDX	CDX	CDX	CDX	CDX	CDX	CDX	CDX	KHV	KHV	KHV	ITU	ITU	CHB	CHB	CHB	CHB	CHB	CHB	CHB	CHB	CHB	CHB	CHB	CHB	CHB	CHB	CHB	CHB	CHB	CHB	CHB	CHB	CHB	CHB	CHB	CHB	CHB	CHB	CHB	CHB	CHB	CHB	CHB	CHB	CHB	CHB	CHB	CHB	CHB	CHB	CHB	CHB	CHB	CHB	CHB	CHB	CHB	CHB	CHB	CHB	CHB	CHB	CHB	CHB	CHB	CHB	CHB	CHB	CHB	CHB	CHB	CHB	CHB	CHB	CHB	CHB	CHB	CHB	CHB	CHB	JPT	JPT	JPT	JPT	JPT	JPT	JPT	JPT	JPT	JPT	JPT	JPT	JPT	JPT	JPT	JPT	JPT	JPT	JPT	JPT	JPT	JPT	JPT	JPT	JPT	JPT	JPT	JPT	JPT	JPT	JPT	JPT	JPT	JPT	JPT	JPT	JPT	JPT	JPT	JPT	JPT	JPT	JPT	JPT	JPT	JPT	JPT	JPT	JPT	JPT	JPT	JPT	JPT	JPT	JPT	JPT	JPT	JPT	JPT	JPT	JPT	JPT	JPT	JPT	JPT	JPT	JPT	JPT	JPT	JPT	JPT	JPT	JPT	JPT	JPT		Kab_CAU	Sak_SIB	Sak_SIB	Ava_CAU	Ket_SIB	Kry_EUR	Eve_SIB	Tuv_SIB	Kyr_CAS	BUm_SAS	BUm_SAS	Vie_EAS	Vie_EAS	Vie_EAS	Vie_EAS	Vie_EAS	Mur_OCE	Bur_SIB	Bur_SIB	EVk_SIB	BUm_SAS	Bur_SIB	Sho_SIB	Bur_SIB	Alt_CAS	Sak_SIB	Uzb_CAS	BSh_EUR	Vie_EAS	Mon_EAS	TKm_CAS	Mon_EAS		9
rs74970139	15	11	0	5	CHR4	100426882	rs74970139	A	G	1	2	360	0	2	CHS	CHS	CHS	CHS	CHS	CHS	CHS	CHS	CHS	CHS	CHS	CHS	CHS	CHS	CHS	CHS	CHS	CHS	CHS	CHS	CHS	CHS	CHS	CHS	CHS	CHS	CHS	CHS	CHS	CHS	CHS	CHS	CHS	CHS	CHS	CHS	CHS	CHS	CHS	CHS	CHS	CHS	CHS	CHS	CHS	CHS	CHS	CHS	CHS	CHS	CHS	CHS	CHS	CHS	CHS	CHS	CHS	CHS	CHS	CHS	CHS	CHS	CHS	CHS	CHS	CHS	CHS	CHS	CHS	PUR	CDX	CDX	CDX	CDX	IBS	KHV	KHV	IBS	CDX	CDX	CDX	CDX	CDX	CDX	CDX	CDX	CDX	CDX	KHV	KHV	KHV	KHV	KHV	KHV	KHV	KHV	KHV	KHV	KHV	KHV	KHV	KHV	KHV	KHV	KHV	KHV	KHV	KHV	KHV	KHV	KHV	KHV	KHV	KHV	KHV	KHV	KHV	KHV	KHV	KHV	KHV	KHV	KHV	KHV	KHV	KHV	KHV	KHV	KHV	KHV	CDX	CDX	CDX	CDX	CDX	CDX	CDX	CDX	CDX	CDX	CDX	CDX	CDX	CDX	CDX	CDX	CDX	CDX	KHV	KHV	KHV	ITU	ITU	CHB	CHB	CHB	CHB	CHB	CHB	CHB	CHB	CHB	CHB	CHB	CHB	CHB	CHB	CHB	CHB	CHB	CHB	CHB	CHB	CHB	CHB	CHB	CHB	CHB	CHB	CHB	CHB	CHB	CHB	CHB	CHB	CHB	CHB	CHB	CHB	CHB	CHB	CHB	CHB	CHB	CHB	CHB	CHB	CHB	CHB	CHB	CHB	CHB	CHB	CHB	CHB	CHB	CHB	CHB	CHB	CHB	CHB	CHB	CHB	CHB	CHB	CHB	CHB	CHB	CHB	CHB	CHB	JPT	JPT	JPT	JPT	JPT	JPT	JPT	JPT	JPT	JPT	JPT	JPT	JPT	JPT	JPT	JPT	JPT	JPT	JPT	JPT	JPT	JPT	JPT	JPT	JPT	JPT	JPT	JPT	JPT	JPT	JPT	JPT	JPT	JPT	JPT	JPT	JPT	JPT	JPT	JPT	JPT	JPT	JPT	JPT	JPT	JPT	JPT	JPT	JPT	JPT	JPT	JPT	JPT	JPT	JPT	JPT	JPT	JPT	JPT	JPT	JPT	JPT	JPT	JPT	JPT	JPT	JPT	JPT	JPT	JPT	JPT	JPT	JPT	JPT	JPT		Kab_CAU	Sak_SIB	Sak_SIB	Ava_CAU	Ket_SIB	Kry_EUR	Eve_SIB	Tuv_SIB	Kyr_CAS	BUm_SAS	BUm_SAS	Vie_EAS	Vie_EAS	Vie_EAS	Vie_EAS	Vie_EAS	Mur_OCE	Bur_SIB	Bur_SIB	EVk_SIB	BUm_SAS	Bur_SIB	Sho_SIB	Bur_SIB	Alt_CAS	Sak_SIB	Uzb_CAS	BSh_EUR	Vie_EAS	Mon_EAS	TKm_CAS	Mon_EAS		9
rs77320236	15	11	0	5	CHR4	100433129	rs77320236	G	A	1	2	360	0	2	CHS	CHS	CHS	CHS	CHS	CHS	CHS	CHS	CHS	CHS	CHS	CHS	CHS	CHS	CHS	CHS	CHS	CHS	CHS	CHS	CHS	CHS	CHS	CHS	CHS	CHS	CHS	CHS	CHS	CHS	CHS	CHS	CHS	CHS	CHS	CHS	CHS	CHS	CHS	CHS	CHS	CHS	CHS	CHS	CHS	CHS	CHS	CHS	CHS	CHS	CHS	CHS	CHS	CHS	CHS	CHS	CHS	CHS	CHS	CHS	CHS	CHS	CHS	CHS	CHS	CHS	CHS	CHS	CHS	PUR	CDX	CDX	CDX	CDX	IBS	KHV	KHV	IBS	CDX	CDX	CDX	CDX	CDX	CDX	CDX	CDX	CDX	CDX	KHV	KHV	KHV	KHV	KHV	KHV	KHV	KHV	KHV	KHV	KHV	KHV	KHV	KHV	KHV	KHV	KHV	KHV	KHV	KHV	KHV	KHV	KHV	KHV	KHV	KHV	KHV	KHV	KHV	KHV	KHV	KHV	KHV	KHV	KHV	KHV	KHV	KHV	KHV	KHV	KHV	KHV	CDX	CDX	CDX	CDX	CDX	CDX	CDX	CDX	CDX	CDX	CDX	CDX	CDX	CDX	CDX	CDX	CDX	CDX	KHV	KHV	KHV	ITU	ITU	CHB	CHB	CHB	CHB	CHB	CHB	CHB	CHB	CHB	CHB	CHB	CHB	CHB	CHB	CHB	CHB	CHB	CHB	CHB	CHB	CHB	CHB	CHB	CHB	CHB	CHB	CHB	CHB	CHB	CHB	CHB	CHB	CHB	CHB	CHB	CHB	CHB	CHB	CHB	CHB	CHB	CHB	CHB	CHB	CHB	CHB	CHB	CHB	CHB	CHB	CHB	CHB	CHB	CHB	CHB	CHB	CHB	CHB	CHB	CHB	CHB	CHB	CHB	CHB	CHB	CHB	CHB	CHB	JPT	JPT	JPT	JPT	JPT	JPT	JPT	JPT	JPT	JPT	JPT	JPT	JPT	JPT	JPT	JPT	JPT	JPT	JPT	JPT	JPT	JPT	JPT	JPT	JPT	JPT	JPT	JPT	JPT	JPT	JPT	JPT	JPT	JPT	JPT	JPT	JPT	JPT	JPT	JPT	JPT	JPT	JPT	JPT	JPT	JPT	JPT	JPT	JPT	JPT	JPT	JPT	JPT	JPT	JPT	JPT	JPT	JPT	JPT	JPT	JPT	JPT	JPT	JPT	JPT	JPT	JPT	JPT	JPT	JPT	JPT	JPT	JPT	JPT	JPT		Kab_CAU	Sak_SIB	Sak_SIB	Ava_CAU	Ket_SIB	Kry_EUR	Eve_SIB	Tuv_SIB	Kyr_CAS	BUm_SAS	BUm_SAS	Vie_EAS	Vie_EAS	Vie_EAS	Vie_EAS	Vie_EAS	Mur_OCE	Bur_SIB	Bur_SIB	EVk_SIB	BUm_SAS	Bur_SIB	Sho_SIB	Bur_SIB	Alt_CAS	Sak_SIB	Uzb_CAS	BSh_EUR	Vie_EAS	Mon_EAS	TKm_CAS	Mon_EAS		9
rs76817194	15	11	0	5	CHR4	100435072	rs76817194	C	T	1	2	360	0	2	CHS	CHS	CHS	CHS	CHS	CHS	CHS	CHS	CHS	CHS	CHS	CHS	CHS	CHS	CHS	CHS	CHS	CHS	CHS	CHS	CHS	CHS	CHS	CHS	CHS	CHS	CHS	CHS	CHS	CHS	CHS	CHS	CHS	CHS	CHS	CHS	CHS	CHS	CHS	CHS	CHS	CHS	CHS	CHS	CHS	CHS	CHS	CHS	CHS	CHS	CHS	CHS	CHS	CHS	CHS	CHS	CHS	CHS	CHS	CHS	CHS	CHS	CHS	CHS	CHS	CHS	CHS	CHS	CHS	PUR	CDX	CDX	CDX	CDX	IBS	KHV	KHV	IBS	CDX	CDX	CDX	CDX	CDX	CDX	CDX	CDX	CDX	CDX	KHV	KHV	KHV	KHV	KHV	KHV	KHV	KHV	KHV	KHV	KHV	KHV	KHV	KHV	KHV	KHV	KHV	KHV	KHV	KHV	KHV	KHV	KHV	KHV	KHV	KHV	KHV	KHV	KHV	KHV	KHV	KHV	KHV	KHV	KHV	KHV	KHV	KHV	KHV	KHV	KHV	KHV	CDX	CDX	CDX	CDX	CDX	CDX	CDX	CDX	CDX	CDX	CDX	CDX	CDX	CDX	CDX	CDX	CDX	CDX	KHV	KHV	KHV	ITU	ITU	CHB	CHB	CHB	CHB	CHB	CHB	CHB	CHB	CHB	CHB	CHB	CHB	CHB	CHB	CHB	CHB	CHB	CHB	CHB	CHB	CHB	CHB	CHB	CHB	CHB	CHB	CHB	CHB	CHB	CHB	CHB	CHB	CHB	CHB	CHB	CHB	CHB	CHB	CHB	CHB	CHB	CHB	CHB	CHB	CHB	CHB	CHB	CHB	CHB	CHB	CHB	CHB	CHB	CHB	CHB	CHB	CHB	CHB	CHB	CHB	CHB	CHB	CHB	CHB	CHB	CHB	CHB	CHB	JPT	JPT	JPT	JPT	JPT	JPT	JPT	JPT	JPT	JPT	JPT	JPT	JPT	JPT	JPT	JPT	JPT	JPT	JPT	JPT	JPT	JPT	JPT	JPT	JPT	JPT	JPT	JPT	JPT	JPT	JPT	JPT	JPT	JPT	JPT	JPT	JPT	JPT	JPT	JPT	JPT	JPT	JPT	JPT	JPT	JPT	JPT	JPT	JPT	JPT	JPT	JPT	JPT	JPT	JPT	JPT	JPT	JPT	JPT	JPT	JPT	JPT	JPT	JPT	JPT	JPT	JPT	JPT	JPT	JPT	JPT	JPT	JPT	JPT	JPT		Kab_CAU	Sak_SIB	Sak_SIB	Ava_CAU	Ket_SIB	Kry_EUR	Eve_SIB	Tuv_SIB	Kyr_CAS	BUm_SAS	BUm_SAS	Vie_EAS	Vie_EAS	Vie_EAS	Vie_EAS	Dus_OCE	Vie_EAS	Dus_OCE	Mur_OCE	Bur_SIB	Bur_SIB	EVk_SIB	BUm_SAS	Bur_SIB	Sho_SIB	Bur_SIB	Alt_CAS	Sak_SIB	Uzb_CAS	BSh_EUR	Vie_EAS	Mon_EAS	TKm_CAS	Mon_EAS	Con_AFR	Con_AFR		9
rs75994099	15	11	0	5	CHR4	100436154	rs75994099	C	A	1	2	360	0	2	CHS	CHS	CHS	CHS	CHS	CHS	CHS	CHS	CHS	CHS	CHS	CHS	CHS	CHS	CHS	CHS	CHS	CHS	CHS	CHS	CHS	CHS	CHS	CHS	CHS	CHS	CHS	CHS	CHS	CHS	CHS	CHS	CHS	CHS	CHS	CHS	CHS	CHS	CHS	CHS	CHS	CHS	CHS	CHS	CHS	CHS	CHS	CHS	CHS	CHS	CHS	CHS	CHS	CHS	CHS	CHS	CHS	CHS	CHS	CHS	CHS	CHS	CHS	CHS	CHS	CHS	CHS	CHS	CHS	PUR	CDX	CDX	CDX	CDX	IBS	KHV	KHV	IBS	CDX	CDX	CDX	CDX	CDX	CDX	CDX	CDX	CDX	CDX	KHV	KHV	KHV	KHV	KHV	KHV	KHV	KHV	KHV	KHV	KHV	KHV	KHV	KHV	KHV	KHV	KHV	KHV	KHV	KHV	KHV	KHV	KHV	KHV	KHV	KHV	KHV	KHV	KHV	KHV	KHV	KHV	KHV	KHV	KHV	KHV	KHV	KHV	KHV	KHV	KHV	KHV	CDX	CDX	CDX	CDX	CDX	CDX	CDX	CDX	CDX	CDX	CDX	CDX	CDX	CDX	CDX	CDX	CDX	CDX	KHV	KHV	KHV	ITU	ITU	CHB	CHB	CHB	CHB	CHB	CHB	CHB	CHB	CHB	CHB	CHB	CHB	CHB	CHB	CHB	CHB	CHB	CHB	CHB	CHB	CHB	CHB	CHB	CHB	CHB	CHB	CHB	CHB	CHB	CHB	CHB	CHB	CHB	CHB	CHB	CHB	CHB	CHB	CHB	CHB	CHB	CHB	CHB	CHB	CHB	CHB	CHB	CHB	CHB	CHB	CHB	CHB	CHB	CHB	CHB	CHB	CHB	CHB	CHB	CHB	CHB	CHB	CHB	CHB	CHB	CHB	CHB	CHB	JPT	JPT	JPT	JPT	JPT	JPT	JPT	JPT	JPT	JPT	JPT	JPT	JPT	JPT	JPT	JPT	JPT	JPT	JPT	JPT	JPT	JPT	JPT	JPT	JPT	JPT	JPT	JPT	JPT	JPT	JPT	JPT	JPT	JPT	JPT	JPT	JPT	JPT	JPT	JPT	JPT	JPT	JPT	JPT	JPT	JPT	JPT	JPT	JPT	JPT	JPT	JPT	JPT	JPT	JPT	JPT	JPT	JPT	JPT	JPT	JPT	JPT	JPT	JPT	JPT	JPT	JPT	JPT	JPT	JPT	JPT	JPT	JPT	JPT	JPT		Kab_CAU	Sak_SIB	Sak_SIB	Ava_CAU	Ket_SIB	Kry_EUR	Eve_SIB	Tuv_SIB	Kyr_CAS	BUm_SAS	BUm_SAS	Vie_EAS	Vie_EAS	Vie_EAS	Vie_EAS	Dus_OCE	Vie_EAS	Dus_OCE	Mur_OCE	Bur_SIB	Bur_SIB	EVk_SIB	BUm_SAS	Bur_SIB	Sho_SIB	Bur_SIB	Alt_CAS	Sak_SIB	Uzb_CAS	BSh_EUR	Vie_EAS	Mon_EAS	TKm_CAS	Mon_EAS	Con_AFR	Con_AFR		9
rs78349254	15	11	0	5	CHR4	100436354	rs78349254	A	G	1	2	360	0	2	CHS	CHS	CHS	CHS	CHS	CHS	CHS	CHS	CHS	CHS	CHS	CHS	CHS	CHS	CHS	CHS	CHS	CHS	CHS	CHS	CHS	CHS	CHS	CHS	CHS	CHS	CHS	CHS	CHS	CHS	CHS	CHS	CHS	CHS	CHS	CHS	CHS	CHS	CHS	CHS	CHS	CHS	CHS	CHS	CHS	CHS	CHS	CHS	CHS	CHS	CHS	CHS	CHS	CHS	CHS	CHS	CHS	CHS	CHS	CHS	CHS	CHS	CHS	CHS	CHS	CHS	CHS	CHS	CHS	PUR	CDX	CDX	CDX	CDX	IBS	KHV	KHV	IBS	CDX	CDX	CDX	CDX	CDX	CDX	CDX	CDX	CDX	CDX	KHV	KHV	KHV	KHV	KHV	KHV	KHV	KHV	KHV	KHV	KHV	KHV	KHV	KHV	KHV	KHV	KHV	KHV	KHV	KHV	KHV	KHV	KHV	KHV	KHV	KHV	KHV	KHV	KHV	KHV	KHV	KHV	KHV	KHV	KHV	KHV	KHV	KHV	KHV	KHV	KHV	KHV	CDX	CDX	CDX	CDX	CDX	CDX	CDX	CDX	CDX	CDX	CDX	CDX	CDX	CDX	CDX	CDX	CDX	CDX	KHV	KHV	KHV	ITU	ITU	CHB	CHB	CHB	CHB	CHB	CHB	CHB	CHB	CHB	CHB	CHB	CHB	CHB	CHB	CHB	CHB	CHB	CHB	CHB	CHB	CHB	CHB	CHB	CHB	CHB	CHB	CHB	CHB	CHB	CHB	CHB	CHB	CHB	CHB	CHB	CHB	CHB	CHB	CHB	CHB	CHB	CHB	CHB	CHB	CHB	CHB	CHB	CHB	CHB	CHB	CHB	CHB	CHB	CHB	CHB	CHB	CHB	CHB	CHB	CHB	CHB	CHB	CHB	CHB	CHB	CHB	CHB	CHB	JPT	JPT	JPT	JPT	JPT	JPT	JPT	JPT	JPT	JPT	JPT	JPT	JPT	JPT	JPT	JPT	JPT	JPT	JPT	JPT	JPT	JPT	JPT	JPT	JPT	JPT	JPT	JPT	JPT	JPT	JPT	JPT	JPT	JPT	JPT	JPT	JPT	JPT	JPT	JPT	JPT	JPT	JPT	JPT	JPT	JPT	JPT	JPT	JPT	JPT	JPT	JPT	JPT	JPT	JPT	JPT	JPT	JPT	JPT	JPT	JPT	JPT	JPT	JPT	JPT	JPT	JPT	JPT	JPT	JPT	JPT	JPT	JPT	JPT	JPT		Kab_CAU	Sak_SIB	Sak_SIB	Ava_CAU	Ket_SIB	Kry_EUR	Eve_SIB	Tuv_SIB	Kyr_CAS	BUm_SAS	BUm_SAS	Vie_EAS	Vie_EAS	Vie_EAS	Vie_EAS	Dus_OCE	Vie_EAS	Dus_OCE	Mur_OCE	Bur_SIB	Bur_SIB	EVk_SIB	BUm_SAS	Bur_SIB	Sho_SIB	Bur_SIB	Alt_CAS	Sak_SIB	Uzb_CAS	BSh_EUR	Vie_EAS	Mon_EAS	TKm_CAS	Mon_EAS		9
rs112967326	15	11	0	5	CHR4	100441332	rs112967326	C	T	1	2	349	2	2	CHS	CHS	CHS	CHS	CHS	CHS	CHS	CHS	CHS	CHS	CHS	CHS	CHS	CHS	CHS	CHS	CHS	CHS	CHS	CHS	CHS	CHS	CHS	CHS	CHS	CHS	CHS	CHS	CHS	CHS	CHS	CHS	CHS	CHS	CHS	CHS	CHS	CHS	CHS	CHS	CHS	CHS	CHS	CHS	CHS	CHS	CHS	CHS	CHS	CHS	CHS	CHS	CHS	CHS	CHS	CHS	CHS	CHS	CHS	CHS	CHS	CHS	CHS	CHS	CHS	CHS	PUR	CDX	CDX	CDX	CDX	IBS	KHV	KHV	IBS	CDX	CDX	CDX	CDX	CDX	CDX	CDX	CDX	CDX	CDX	KHV	KHV	KHV	KHV	KHV	KHV	KHV	KHV	KHV	KHV	KHV	KHV	KHV	KHV	KHV	KHV	KHV	KHV	KHV	KHV	KHV	KHV	KHV	KHV	KHV	KHV	KHV	KHV	KHV	KHV	KHV	KHV	KHV	KHV	KHV	KHV	KHV	KHV	KHV	ACB	CDX	CDX	CDX	CDX	CDX	CDX	CDX	CDX	CDX	CDX	CDX	CDX	CDX	CDX	CDX	CDX	CDX	CDX	KHV	KHV	KHV	GWD	ITU	ITU	CHB	CHB	CHB	CHB	CHB	CHB	CHB	CHB	CHB	CHB	CHB	CHB	CHB	CHB	CHB	CHB	CHB	CHB	CHB	CHB	CHB	CHB	CHB	CHB	CHB	CHB	CHB	CHB	CHB	CHB	CHB	CHB	CHB	CHB	CHB	CHB	CHB	CHB	CHB	CHB	CHB	CHB	CHB	CHB	CHB	CHB	CHB	CHB	CHB	CHB	CHB	CHB	CHB	CHB	CHB	CHB	CHB	CHB	CHB	CHB	CHB	CHB	CHB	CHB	CHB	CHB	CHB	CHB	JPT	JPT	JPT	JPT	JPT	JPT	JPT	JPT	JPT	JPT	JPT	JPT	JPT	JPT	JPT	JPT	JPT	JPT	JPT	JPT	JPT	JPT	JPT	JPT	JPT	JPT	JPT	JPT	JPT	JPT	JPT	JPT	JPT	JPT	JPT	JPT	JPT	JPT	JPT	JPT	JPT	JPT	JPT	JPT	JPT	JPT	JPT	JPT	JPT	JPT	JPT	JPT	JPT	JPT	JPT	JPT	JPT	JPT	JPT	JPT	JPT	JPT	JPT	JPT	JPT	JPT	JPT	JPT	JPT	JPT	JPT	JPT	JPT	JPT	JPT		Kab_CAU	Sak_SIB	Sak_SIB	Ava_CAU	Ket_SIB	Kry_EUR	Eve_SIB	Tuv_SIB	Kyr_CAS	BUm_SAS	BUm_SAS	Vie_EAS	Vie_EAS	Vie_EAS	Vie_EAS	Dus_OCE	Vie_EAS	Dus_OCE	Mur_OCE	Bur_SIB	Bur_SIB	EVk_SIB	BUm_SAS	Bur_SIB	Sho_SIB	Bur_SIB	Alt_CAS	Sak_SIB	Uzb_CAS	BSh_EUR	Vie_EAS	Mon_EAS	TKm_CAS	Mon_EAS		9
rs79717982	13	7	0	1	CHR4	100606926	rs79717982	T	C	0	0	303	0	0	CHS	CHS	CHS	CHS	CHS	CHS	CHS	CHS	CHS	CHS	CHS	CHS	CHS	CHS	CHS	CHS	CHS	CHS	CHS	CHS	CHS	CHS	CHS	CHS	CHS	CHS	CHS	CHS	CHS	CHS	CHS	CHS	CHS	CHS	CHS	CHS	CHS	CHS	CHS	CHS	CHS	CHS	CHS	CHS	CHS	CHS	CHS	CHS	CHS	CHS	CHS	CHS	CHS	CHS	CHS	CDX	CDX	CDX	CDX	KHV	CDX	CDX	CDX	CDX	CDX	CDX	CDX	CDX	KHV	KHV	KHV	KHV	KHV	KHV	KHV	KHV	KHV	KHV	KHV	KHV	KHV	KHV	KHV	KHV	KHV	KHV	KHV	KHV	KHV	KHV	KHV	KHV	KHV	KHV	KHV	KHV	KHV	KHV	KHV	KHV	KHV	KHV	KHV	CDX	CDX	CDX	CDX	CDX	CDX	CDX	CDX	CDX	CDX	CDX	CDX	CDX	CDX	CDX	CDX	KHV	KHV	KHV	CHB	CHB	CHB	CHB	CHB	CHB	CHB	CHB	CHB	CHB	CHB	CHB	CHB	CHB	CHB	CHB	CHB	CHB	CHB	CHB	CHB	CHB	CHB	CHB	CHB	CHB	CHB	CHB	CHB	CHB	CHB	CHB	CHB	CHB	CHB	CHB	CHB	CHB	CHB	CHB	CHB	CHB	CHB	CHB	CHB	CHB	CHB	CHB	CHB	CHB	CHB	CHB	CHB	CHB	CHB	CHB	CHB	CHB	CHB	CHB	CHB	CHB	CHB	JPT	JPT	JPT	JPT	JPT	JPT	JPT	JPT	JPT	JPT	JPT	JPT	JPT	JPT	JPT	JPT	JPT	JPT	JPT	JPT	JPT	JPT	JPT	JPT	JPT	JPT	JPT	JPT	JPT	JPT	JPT	JPT	JPT	JPT	JPT	JPT	JPT	JPT	JPT	JPT	JPT	JPT	JPT	JPT	JPT	JPT	JPT	JPT	JPT	JPT	JPT	JPT	JPT	JPT	JPT	JPT	JPT	JPT	JPT	JPT	JPT	JPT	JPT	JPT	JPT	JPT	JPT	JPT	JPT		Kab_CAU	Sak_SIB	Sak_SIB	Ava_CAU	Kry_EUR	Eve_SIB	Tuv_SIB	Kyr_CAS	BUm_SAS	Vie_EAS	Vie_EAS	Mur_OCE	Bur_SIB	Bur_SIB	EVk_SIB	Bur_SIB	Sho_SIB	Bur_SIB	Alt_CAS	Uzb_CAS	BSh_EUR	Vie_EAS	TKm_CAS	Mon_EAS	Bat_OCE		4
rs113766708	13	7	0	1	CHR4	100607286	rs117239483	G	T	0	0	306	0	0	CHS	CHS	CHS	CHS	CHS	CHS	CHS	CHS	CHS	CHS	CHS	CHS	CHS	CHS	CHS	CHS	CHS	CHS	CHS	CHS	CHS	CHS	CHS	CHS	CHS	CHS	CHS	CHS	CHS	CHS	CHS	CHS	CHS	CHS	CHS	CHS	CHS	CHS	CHS	CHS	CHS	CHS	CHS	CHS	CHS	CHS	CHS	CHS	CHS	CHS	CHS	CHS	CHS	CHS	CHS	CHS	CDX	CDX	CDX	CDX	KHV	KHV	CDX	CDX	CDX	CDX	CDX	CDX	CDX	CDX	KHV	KHV	KHV	KHV	KHV	KHV	KHV	KHV	KHV	KHV	KHV	KHV	KHV	KHV	KHV	KHV	KHV	KHV	KHV	KHV	KHV	KHV	KHV	KHV	KHV	KHV	KHV	KHV	KHV	KHV	KHV	KHV	KHV	KHV	KHV	CDX	CDX	CDX	CDX	CDX	CDX	CDX	CDX	CDX	CDX	CDX	CDX	CDX	CDX	CDX	CDX	KHV	KHV	KHV	CHB	CHB	CHB	CHB	CHB	CHB	CHB	CHB	CHB	CHB	CHB	CHB	CHB	CHB	CHB	CHB	CHB	CHB	CHB	CHB	CHB	CHB	CHB	CHB	CHB	CHB	CHB	CHB	CHB	CHB	CHB	CHB	CHB	CHB	CHB	CHB	CHB	CHB	CHB	CHB	CHB	CHB	CHB	CHB	CHB	CHB	CHB	CHB	CHB	CHB	CHB	CHB	CHB	CHB	CHB	CHB	CHB	CHB	CHB	CHB	CHB	CHB	CHB	JPT	JPT	JPT	JPT	JPT	JPT	JPT	JPT	JPT	JPT	JPT	JPT	JPT	JPT	JPT	JPT	JPT	JPT	JPT	JPT	JPT	JPT	JPT	JPT	JPT	JPT	JPT	JPT	JPT	JPT	JPT	JPT	JPT	JPT	JPT	JPT	JPT	JPT	JPT	JPT	JPT	JPT	JPT	JPT	JPT	JPT	JPT	JPT	JPT	JPT	JPT	JPT	JPT	JPT	JPT	JPT	JPT	JPT	JPT	JPT	JPT	JPT	JPT	JPT	JPT	JPT	JPT	JPT	JPT		Kab_CAU	Sak_SIB	Sak_SIB	Ava_CAU	Ket_SIB	Kry_EUR	Eve_SIB	Tuv_SIB	Kyr_CAS	BUm_SAS	Vie_EAS	Vie_EAS	Vie_EAS	Mur_OCE	Bur_SIB	Bur_SIB	EVk_SIB	BUm_SAS	Bur_SIB	Sho_SIB	Bur_SIB	Alt_CAS	Sak_SIB	Uzb_CAS	BSh_EUR	Vie_EAS	Mon_EAS	TKm_CAS	Mon_EAS	Bat_OCE		6
rs362465	9	5	3	1	CHR4	114153167	rs362465	G	A	1	1	181	0	5	CHS	CHS	CHS	CHS	CHS	CHS	CHS	CHS	CHS	CHS	CHS	CHS	CHS	CHS	CHS	CHS	CHS	CHS	CHS	CHS	CHS	CHS	CHS	CHS	CHS	CHS	CHS	CHS	CHS	CHS	CHS	CHS	CHS	CHS	CHS	CHS	CHS	CHS	CHS	CHS	CDX	CDX	CDX	KHV	CDX	CDX	CDX	CDX	CDX	CDX	CDX	CDX	CDX	KHV	KHV	KHV	KHV	KHV	KHV	KHV	KHV	KHV	KHV	KHV	KHV	KHV	KHV	KHV	KHV	KHV	KHV	KHV	KHV	KHV	KHV	KHV	KHV	KHV	PEL	KHV	KHV	KHV	KHV	KHV	KHV	CDX	CDX	CDX	CDX	CDX	CDX	CDX	CDX	CDX	CDX	CDX	CDX	CDX	CDX	CDX	CDX	CDX	CDX	CDX	CDX	CDX	CDX	CDX	CDX	CDX	CDX	CDX	CDX	CDX	BEB	STU	PJL	BEB	BEB	CEU	CHB	CHB	CHB	CHB	CHB	CHB	CHB	CHB	CHB	CHB	CHB	CHB	CHB	CHB	CHB	CHB	CHB	CHB	CHB	CHB	CHB	CHB	CHB	JPT	JPT	JPT	JPT	JPT	JPT	JPT	JPT	JPT	JPT	JPT	JPT	JPT	JPT	JPT	JPT	JPT	JPT	JPT	JPT	JPT	JPT	JPT	JPT	JPT	JPT		Tat_EUR	Kaz_CAS	Kyr_CAS	EVk_SIB	Kry_EUR	Kyr_CAS	Kyr_CAS	Leb_OCE	BUm_SAS	BUm_SAS	BUm_SAS	Igo_OCE	Luz_OCE	Vie_EAS	Luz_OCE	Dus_OCE	Dus_OCE	Mur_OCE	Mur_OCE	Esk_ARC	Bur_SIB	Sak_SIB	Bur_SIB	Bur_SIB	EVk_SIB	BUm_SAS	Sak_SIB	Vie_EAS	Mon_EAS	Rus_EUR	Aet_OCE	Aet_OCE	Agt_OCE	Agt_OCE		3
rs78542922	9	5	1	0	CHR4	169690340	rs78542922	A	G	1	3	186	0	3	FIN	CHS	CHS	CHS	CHS	CHS	CHS	CHS	CHS	CHS	CHS	CHS	CHS	CHS	CHS	CHS	CHS	CHS	CHS	CHS	CHS	CHS	CHS	CHS	CHS	CHS	CHS	CHS	CHS	CHS	CHS	CHS	CHS	CHS	CHS	CHS	CHS	CHS	CDX	CDX	CDX	CDX	CDX	CDX	CDX	PUR	KHV	IBS	CDX	CDX	CDX	CDX	CDX	CDX	CDX	CDX	CDX	CDX	CDX	KHV	KHV	KHV	KHV	KHV	KHV	KHV	KHV	KHV	KHV	KHV	KHV	KHV	KHV	KHV	KHV	KHV	KHV	KHV	KHV	KHV	KHV	KHV	KHV	KHV	KHV	KHV	KHV	KHV	KHV	KHV	KHV	KHV	KHV	KHV	KHV	KHV	KHV	KHV	CDX	CDX	CDX	CDX	CDX	CDX	CDX	CDX	CDX	CDX	CDX	CDX	CDX	CDX	CDX	CDX	CDX	CDX	CDX	CDX	CDX	CDX	CDX	CDX	KHV	KHV	BEB	BEB	BEB	CHB	CHB	CHB	CHB	CHB	CHB	CHB	CHB	CHB	CHB	CHB	CHB	CHB	CHB	CHB	CHB	CHB	CHB	CHB	CHB	CHB	CHB	CHB	CHB	CHB	CHB	CHB	CHB	CHB	CHB	CHB	JPT	JPT	JPT	JPT	JPT	JPT	JPT	JPT	JPT	JPT	JPT	JPT	JPT	JPT	JPT	JPT	TSI		Bur_SIB	Kyr_CAS	Kyr_CAS	San_SAS	Leb_OCE	Leb_OCE	Ben_SAS	Baj_OCE	BUm_SAS	Chu_EUR	Vie_EAS	Vie_EAS	Vie_EAS	Vie_EAS	Dus_OCE	Vie_EAS	Mur_OCE	BUm_SAS	EVk_SIB	BUm_SAS	Mon_EAS	Sho_SIB		6
rs79454881	9	4	1	0	CHR4	169690665	rs79454881	G	A	1	3	186	0	3	FIN	CHS	CHS	CHS	CHS	CHS	CHS	CHS	CHS	CHS	CHS	CHS	CHS	CHS	CHS	CHS	CHS	CHS	CHS	CHS	CHS	CHS	CHS	CHS	CHS	CHS	CHS	CHS	CHS	CHS	CHS	CHS	CHS	CHS	CHS	CHS	CHS	CHS	CDX	CDX	CDX	CDX	CDX	CDX	PUR	KHV	IBS	CDX	CDX	CDX	CDX	CDX	CDX	CDX	CDX	CDX	CDX	CDX	KHV	KHV	KHV	KHV	KHV	KHV	KHV	KHV	KHV	KHV	KHV	KHV	KHV	KHV	KHV	KHV	KHV	KHV	KHV	KHV	KHV	KHV	KHV	KHV	KHV	KHV	KHV	KHV	KHV	KHV	KHV	KHV	KHV	KHV	KHV	KHV	CDX	CDX	CDX	CDX	CDX	CDX	CDX	CDX	CDX	CDX	CDX	CDX	CDX	CDX	CDX	CDX	CDX	CDX	CDX	CDX	CDX	CDX	CDX	CDX	KHV	KHV	BEB	BEB	BEB	CHB	CHB	CHB	CHB	CHB	CHB	CHB	CHB	CHB	CHB	CHB	CHB	CHB	CHB	CHB	CHB	CHB	CHB	CHB	CHB	CHB	CHB	CHB	CHB	CHB	CHB	CHB	CHB	CHB	CHB	JPT	JPT	JPT	JPT	JPT	JPT	JPT	JPT	JPT	JPT	JPT	JPT	JPT	JPT	JPT	JPT	JPT	JPT	JPT	JPT	JPT	JPT	JPT	TSI		Bur_SIB	Kyr_CAS	Kyr_CAS	San_SAS	Leb_OCE	Leb_OCE	Ben_SAS	Baj_OCE	BUm_SAS	Chu_EUR	Vie_EAS	Vie_EAS	Dus_OCE	Vie_EAS	Mur_OCE	BUm_SAS	EVk_SIB	BUm_SAS	Mon_EAS	Sho_SIB		4
rs77257648	9	3	1	0	CHR4	169691319	rs77257648	T	C	1	4	186	0	3	FIN	FIN	CHS	CHS	CHS	CHS	CHS	CHS	CHS	CHS	CHS	CHS	CHS	CHS	CHS	CHS	CHS	CHS	CHS	CHS	CHS	CHS	CHS	CHS	CHS	CHS	CHS	CHS	CHS	CHS	CHS	CHS	CHS	CHS	CHS	CHS	CHS	CHS	CHS	CDX	CDX	CDX	CDX	CDX	CDX	PUR	KHV	IBS	CDX	CDX	CDX	CDX	CDX	CDX	CDX	CDX	CDX	CDX	CDX	KHV	KHV	KHV	KHV	KHV	KHV	KHV	KHV	KHV	KHV	KHV	KHV	KHV	KHV	KHV	KHV	KHV	KHV	KHV	KHV	KHV	KHV	KHV	KHV	KHV	KHV	KHV	KHV	KHV	KHV	KHV	KHV	KHV	KHV	KHV	KHV	CDX	CDX	CDX	CDX	CDX	CDX	CDX	CDX	CDX	CDX	CDX	CDX	CDX	CDX	CDX	CDX	CDX	CDX	CDX	CDX	CDX	CDX	CDX	CDX	KHV	KHV	BEB	BEB	BEB	CHB	CHB	CHB	CHB	CHB	CHB	CHB	CHB	CHB	CHB	CHB	CHB	CHB	CHB	CHB	CHB	CHB	CHB	CHB	CHB	CHB	CHB	CHB	CHB	CHB	CHB	CHB	CHB	CHB	CHB	CHB	JPT	JPT	JPT	JPT	JPT	JPT	JPT	JPT	JPT	JPT	JPT	JPT	JPT	JPT	JPT	JPT	JPT	JPT	JPT	JPT	JPT	JPT	JPT	TSI		Bur_SIB	Kyr_CAS	Kyr_CAS	San_SAS	Leb_OCE	Leb_OCE	Ben_SAS	Baj_OCE	BUm_SAS	Chu_EUR	Vie_EAS	Vie_EAS	Dus_OCE	Vie_EAS	Mur_OCE	Chu_EUR	BUm_SAS	EVk_SIB	BUm_SAS	Cir_CAU	Mon_EAS	Sho_SIB		4
rs79062390	9	2	1	1	CHR4	169722356	rs79062390	C	G	1	3	187	0	3	FIN	CHS	CHS	CHS	CHS	CHS	CHS	CHS	CHS	CHS	CHS	CHS	CHS	CHS	CHS	CHS	CHS	CHS	CHS	CHS	CHS	CHS	CHS	CHS	CHS	CHS	CHS	CHS	CHS	CHS	CHS	CHS	CHS	CHS	CHS	CHS	CHS	CHS	CHS	CHS	CDX	CDX	CDX	CDX	PUR	KHV	IBS	CDX	CDX	CDX	CDX	CDX	CDX	CDX	CDX	CDX	CDX	KHV	KHV	KHV	KHV	KHV	KHV	KHV	KHV	KHV	KHV	KHV	KHV	KHV	KHV	KHV	KHV	KHV	KHV	KHV	KHV	KHV	KHV	KHV	KHV	KHV	KHV	KHV	KHV	KHV	KHV	KHV	KHV	KHV	CDX	CDX	CDX	CDX	CDX	CDX	CDX	CDX	CDX	CDX	CDX	CDX	CDX	CDX	CDX	CDX	CDX	CDX	CDX	CDX	CDX	CDX	CDX	CDX	CDX	CDX	CDX	CDX	KHV	KHV	BEB	BEB	BEB	CHB	CHB	CHB	CHB	CHB	CHB	CHB	CHB	CHB	CHB	CHB	CHB	CHB	CHB	CHB	CHB	CHB	CHB	CHB	CHB	CHB	CHB	CHB	CHB	CHB	CHB	CHB	CHB	CHB	CHB	CHB	CHB	JPT	JPT	JPT	JPT	JPT	JPT	JPT	JPT	JPT	JPT	JPT	JPT	JPT	JPT	JPT	JPT	JPT	JPT	JPT	JPT	JPT	JPT	JPT	TSI		Tun_SIB	Kyr_CAS	Kyr_CAS	San_SAS	Leb_OCE	Leb_OCE	Baj_OCE	BUm_SAS	Chu_EUR	Vie_EAS	Vie_EAS	Dus_OCE	Vie_EAS	Mur_OCE	BUm_SAS	EVk_SIB	BUm_SAS	Mon_EAS	Sho_SIB		4
rs78338422	13	5	1	3	CHR4	172847851	rs78338422	C	T	5	1	204	2	3	CHS	CHS	CHS	CHS	CHS	CHS	CHS	CHS	CHS	CHS	CHS	CHS	CHS	CHS	CHS	CHS	CHS	CHS	CHS	CHS	CHS	CHS	CHS	CHS	CHS	CHS	CHS	CHS	CHS	CHS	CHS	CHS	CHS	CHS	CHS	CHS	CHS	CHS	CHS	CHS	CHS	CDX	CDX	CDX	CDX	CDX	CDX	CLM	PEL	KHV	CDX	CDX	CDX	CDX	CDX	CDX	CDX	KHV	KHV	KHV	KHV	KHV	KHV	KHV	PEL	PEL	KHV	KHV	KHV	KHV	KHV	KHV	KHV	KHV	KHV	KHV	KHV	KHV	KHV	KHV	CDX	CDX	CDX	CDX	CDX	CDX	CDX	CDX	CDX	CDX	CDX	CDX	CDX	CDX	CDX	CDX	CDX	CDX	CDX	CDX	KHV	BEB	BEB	BEB	CHB	CHB	CHB	CHB	CHB	CHB	CHB	CHB	CHB	CHB	CHB	CHB	CHB	CHB	CHB	CHB	CHB	CHB	CHB	CHB	CHB	CHB	CHB	CHB	CHB	CHB	CHB	CHB	CHB	CHB	CHB	CHB	CHB	CHB	CHB	CHB	CHB	CHB	CHB	CHB	JPT	JPT	JPT	JPT	JPT	JPT	JPT	JPT	JPT	JPT	JPT	JPT	JPT	JPT	JPT	JPT	JPT	JPT	JPT	JPT	JPT	JPT	JPT	JPT	JPT	JPT	JPT	JPT	JPT	JPT	JPT	JPT	JPT	JPT	JPT	JPT	JPT	JPT	JPT	JPT	JPT	JPT	JPT	JPT	JPT	JPT	JPT	LWK	LWK	ASW	MXL	TSI		Kaz_CAS	Kry_EUR	For_SIB	Eve_SIB	Alt_CAS	Kyr_CAS	Kyr_CAS	BUm_SAS	Vie_EAS	Vie_EAS	Vie_EAS	Dus_OCE	Dus_OCE	Dus_OCE	Igo_OCE	Vie_EAS	Kor_ARC	Bur_SIB	Bur_SIB	EVk_SIB	Bur_SIB	Alt_CAS	Alt_CAS	BSh_EUR	Vie_EAS	Mon_EAS	Bat_OCE	Koi_OCE	Kha_SIB		6
rs78394409	11	7	4	0	CHR5	7358550	rs78394409	G	T	1	0	183	0	3	CHS	CHS	CHS	CHS	CHS	CHS	CHS	CHS	CHS	CHS	CHS	CHS	CHS	CHS	CHS	CHS	CHS	CHS	CHS	CHS	CHS	CHS	CHS	CHS	CHS	CHS	CHS	CHS	CHS	CHS	CHS	CHS	CHS	CHS	CHS	CHS	CHS	CHS	CHS	CDX	CDX	CDX	CDX	CDX	CDX	CDX	CDX	KHV	KHV	KHV	KHV	CDX	CDX	CDX	CDX	CDX	CDX	CDX	CDX	KHV	KHV	KHV	KHV	KHV	KHV	KHV	KHV	KHV	KHV	KHV	KHV	KHV	KHV	KHV	KHV	KHV	KHV	KHV	KHV	KHV	KHV	KHV	KHV	KHV	KHV	KHV	KHV	KHV	CDX	CDX	CDX	CDX	CDX	CDX	CDX	CDX	CDX	CDX	CDX	CDX	CDX	CDX	CDX	CDX	CDX	CDX	CDX	CDX	CDX	KHV	STU	BEB	BEB	CHB	CHB	CHB	CHB	CHB	CHB	CHB	CHB	CHB	CHB	CHB	CHB	CHB	CHB	CHB	CHB	CHB	CHB	CHB	CHB	CHB	CHB	CHB	CHB	JPT	JPT	JPT	JPT	JPT	JPT	JPT	JPT	JPT	JPT	JPT	JPT	JPT	JPT	JPT	JPT	JPT	JPT	JPT	JPT	JPT	JPT	JPT	JPT	JPT	JPT	JPT	JPT	JPT	MXL		Ket_SIB	Kaz_CAS	Sak_SIB	EVk_SIB	Nga_SIB	Kyr_CAS	Leb_OCE	Leb_OCE	BUm_SAS	BUm_SAS	Igo_OCE	Vie_EAS	BUm_SAS	Vie_EAS	Dus_OCE	Dus_OCE	Viz_OCE	Igo_OCE	Viz_OCE	Vie_EAS	Mur_OCE	Mur_OCE	Mur_OCE	Kor_ARC	Chu_ARC	EVk_SIB	EVk_SIB	Eve_SIB	Dus_OCE	Bur_SIB	Sak_SIB	Vie_EAS	Mon_EAS		5
rs3885701	12	8	6	4	CHR5	44588581	rs3885701	A	T	1	1	201	0	1	FIN	CHS	CHS	CHS	CHS	CHS	CHS	CHS	CHS	CHS	CHS	CHS	CHS	CHS	CHS	CHS	CHS	CHS	CHS	CHS	CHS	CHS	CHS	CHS	CHS	CHS	CHS	CHS	CHS	CHS	CHS	CDX	CDX	CDX	CDX	CDX	CDX	CDX	KHV	KHV	CDX	CDX	CDX	CDX	CDX	CDX	CDX	CDX	CDX	CDX	KHV	KHV	KHV	KHV	KHV	KHV	KHV	KHV	KHV	KHV	KHV	KHV	KHV	KHV	KHV	KHV	KHV	PEL	KHV	KHV	KHV	KHV	KHV	KHV	KHV	KHV	KHV	KHV	KHV	KHV	KHV	KHV	KHV	KHV	KHV	KHV	KHV	KHV	KHV	CDX	CDX	CDX	CDX	CDX	CDX	CDX	CDX	CDX	CDX	CDX	CDX	CDX	CDX	CDX	CDX	CDX	CDX	CDX	CDX	CDX	CDX	CDX	CDX	CDX	STU	CHB	CHB	CHB	CHB	CHB	CHB	CHB	CHB	CHB	CHB	CHB	CHB	CHB	CHB	CHB	CHB	CHB	CHB	CHB	CHB	CHB	CHB	CHB	CHB	CHB	CHB	CHB	CHB	CHB	CHB	JPT	JPT	JPT	JPT	JPT	JPT	JPT	JPT	JPT	JPT	JPT	JPT	JPT	JPT	JPT	JPT	JPT	JPT	JPT	JPT	JPT	JPT	JPT	JPT	JPT	JPT	JPT	JPT	JPT	JPT	JPT	JPT	JPT	JPT	JPT	JPT	JPT		For_SIB	Chu_EUR	Sak_SIB	For_SIB	For_SIB	Nga_SIB	Kor_ARC	Eve_SIB	Kyr_CAS	Kyr_CAS	Leb_OCE	Leb_OCE	Alt_CAS	Baj_OCE	Baj_OCE	Est_EUR	Leb_OCE	BUm_SAS	BUm_SAS	BUm_SAS	Igo_OCE	BUm_SAS	Vie_EAS	Igo_OCE	Luz_OCE	Dus_OCE	Vie_EAS	Dus_OCE	Mur_OCE	Kor_ARC	Mur_OCE	EVk_SIB	EVk_SIB	EVk_SIB	Eve_SIB	Dus_OCE	EVk_SIB	Bur_SIB	Bur_SIB	EVk_SIB	Bur_SIB	BUm_SAS	Eve_SIB	Uzb_CAS	Vie_EAS	Mon_EAS	Bat_OCE	Aet_OCE	Bat_OCE	Mon_EAS	Bat_OCE	Kor_ARC		5
rs79756396	11	8	6	4	CHR5	44603422	rs79756396	T	A	1	1	201	0	1	FIN	CHS	CHS	CHS	CHS	CHS	CHS	CHS	CHS	CHS	CHS	CHS	CHS	CHS	CHS	CHS	CHS	CHS	CHS	CHS	CHS	CHS	CHS	CHS	CHS	CHS	CHS	CHS	CHS	CHS	CHS	CDX	CDX	CDX	CDX	CDX	CDX	CDX	KHV	KHV	CDX	CDX	CDX	CDX	CDX	CDX	CDX	CDX	CDX	CDX	KHV	KHV	KHV	KHV	KHV	KHV	KHV	KHV	KHV	KHV	KHV	KHV	KHV	KHV	KHV	KHV	KHV	PEL	KHV	KHV	KHV	KHV	KHV	KHV	KHV	KHV	KHV	KHV	KHV	KHV	KHV	KHV	KHV	KHV	KHV	KHV	KHV	KHV	KHV	CDX	CDX	CDX	CDX	CDX	CDX	CDX	CDX	CDX	CDX	CDX	CDX	CDX	CDX	CDX	CDX	CDX	CDX	CDX	CDX	CDX	CDX	CDX	CDX	CDX	STU	CHB	CHB	CHB	CHB	CHB	CHB	CHB	CHB	CHB	CHB	CHB	CHB	CHB	CHB	CHB	CHB	CHB	CHB	CHB	CHB	CHB	CHB	CHB	CHB	CHB	CHB	CHB	CHB	CHB	CHB	JPT	JPT	JPT	JPT	JPT	JPT	JPT	JPT	JPT	JPT	JPT	JPT	JPT	JPT	JPT	JPT	JPT	JPT	JPT	JPT	JPT	JPT	JPT	JPT	JPT	JPT	JPT	JPT	JPT	JPT	JPT	JPT	JPT	JPT	JPT	JPT	JPT		For_SIB	Chu_EUR	Sak_SIB	For_SIB	For_SIB	Nga_SIB	Kor_ARC	Eve_SIB	Kyr_CAS	Kyr_CAS	Leb_OCE	Leb_OCE	Alt_CAS	Baj_OCE	Baj_OCE	Est_EUR	Leb_OCE	BUm_SAS	BUm_SAS	BUm_SAS	Igo_OCE	BUm_SAS	Vie_EAS	Igo_OCE	Luz_OCE	Dus_OCE	Vie_EAS	Dus_OCE	Mur_OCE	Kor_ARC	Mur_OCE	EVk_SIB	EVk_SIB	EVk_SIB	Eve_SIB	Dus_OCE	EVk_SIB	Bur_SIB	Bur_SIB	EVk_SIB	Bur_SIB	BUm_SAS	Eve_SIB	Uzb_CAS	Vie_EAS	Mon_EAS	Bat_OCE	Aet_OCE	Bat_OCE	Mon_EAS	Bat_OCE	Kor_ARC		5
rs76665981	11	8	6	4	CHR5	44627642	rs76665981	C	T	1	1	197	0	1	FIN	CHS	CHS	CHS	CHS	CHS	CHS	CHS	CHS	CHS	CHS	CHS	CHS	CHS	CHS	CHS	CHS	CHS	CHS	CHS	CHS	CHS	CHS	CHS	CHS	CHS	CHS	CHS	CHS	CHS	CHS	CDX	CDX	CDX	CDX	CDX	CDX	CDX	KHV	KHV	CDX	CDX	CDX	CDX	CDX	CDX	CDX	CDX	CDX	CDX	KHV	KHV	KHV	KHV	KHV	KHV	KHV	KHV	KHV	KHV	KHV	KHV	KHV	KHV	KHV	KHV	KHV	PEL	KHV	KHV	KHV	KHV	KHV	KHV	KHV	KHV	KHV	KHV	KHV	KHV	KHV	KHV	KHV	KHV	KHV	KHV	KHV	CDX	CDX	CDX	CDX	CDX	CDX	CDX	CDX	CDX	CDX	CDX	CDX	CDX	CDX	CDX	CDX	CDX	CDX	CDX	CDX	CDX	CDX	CDX	CDX	STU	CHB	CHB	CHB	CHB	CHB	CHB	CHB	CHB	CHB	CHB	CHB	CHB	CHB	CHB	CHB	CHB	CHB	CHB	CHB	CHB	CHB	CHB	CHB	CHB	CHB	CHB	CHB	CHB	CHB	CHB	JPT	JPT	JPT	JPT	JPT	JPT	JPT	JPT	JPT	JPT	JPT	JPT	JPT	JPT	JPT	JPT	JPT	JPT	JPT	JPT	JPT	JPT	JPT	JPT	JPT	JPT	JPT	JPT	JPT	JPT	JPT	JPT	JPT	JPT	JPT	JPT	JPT		For_SIB	Chu_EUR	Sak_SIB	For_SIB	For_SIB	Nga_SIB	Kor_ARC	Eve_SIB	Kyr_CAS	Kyr_CAS	Leb_OCE	Leb_OCE	Alt_CAS	Baj_OCE	Baj_OCE	Est_EUR	Leb_OCE	BUm_SAS	BUm_SAS	BUm_SAS	Igo_OCE	BUm_SAS	Vie_EAS	Igo_OCE	Luz_OCE	Dus_OCE	Vie_EAS	Dus_OCE	Mur_OCE	Kor_ARC	Mur_OCE	EVk_SIB	EVk_SIB	EVk_SIB	Eve_SIB	Dus_OCE	EVk_SIB	Bur_SIB	Bur_SIB	EVk_SIB	Bur_SIB	BUm_SAS	Eve_SIB	Uzb_CAS	Vie_EAS	Bat_OCE	Aet_OCE	Bat_OCE	Mon_EAS	Bat_OCE	Kor_ARC		4
rs75951216	11	5	3	1	CHR5	58071639	rs75951216	C	T	1	0	191	0	3	CHS	CHS	CHS	CHS	CHS	CHS	CHS	CHS	CHS	CHS	CHS	CHS	CHS	CHS	CHS	CHS	CHS	CHS	CHS	CHS	CHS	CHS	CHS	CHS	CHS	CHS	CHS	CHS	CHS	CHS	CHS	CHS	CHS	CHS	CHS	CHS	CHS	CHS	CHS	CHS	CHS	CHS	CDX	CDX	CDX	KHV	KHV	CDX	CDX	CDX	CDX	CDX	CDX	CDX	CDX	KHV	KHV	KHV	KHV	KHV	KHV	KHV	KHV	KHV	PEL	KHV	KHV	KHV	KHV	KHV	KHV	KHV	KHV	KHV	KHV	KHV	KHV	KHV	KHV	KHV	KHV	KHV	KHV	KHV	KHV	KHV	KHV	KHV	KHV	CDX	CDX	CDX	CDX	CDX	CDX	CDX	CDX	CDX	CDX	CDX	CDX	CDX	CDX	CDX	CDX	CDX	CDX	CDX	CDX	CDX	CDX	CDX	CDX	CDX	CDX	CDX	CDX	KHV	KHV	KHV	PJL	BEB	BEB	CHB	CHB	CHB	CHB	CHB	CHB	CHB	CHB	CHB	CHB	CHB	CHB	CHB	CHB	CHB	CHB	CHB	CHB	CHB	CHB	CHB	CHB	CHB	CHB	CHB	CHB	CHB	CHB	CHB	CHB	CHB	CHB	CHB	JPT	JPT	JPT	JPT	JPT	JPT	JPT	JPT	JPT	JPT	JPT	JPT	JPT	JPT	JPT	JPT	JPT	JPT	JPT	JPT	JPT	JPT	JPT	ASW		Bur_SIB	Mor_EUR	For_SIB	Eve_SIB	Eve_SIB	Tuv_SIB	Kyr_CAS	BSh_EUR	Leb_OCE	Leb_OCE	Baj_OCE	Baj_OCE	Baj_OCE	Leb_MDE	Igo_OCE	Igo_OCE	Vie_EAS	Igo_OCE	Vie_EAS	BUm_SAS	Vie_EAS	Vie_EAS	Vie_EAS	Igo_OCE	Viz_OCE	Dus_OCE	Igo_OCE	Dus_OCE	Mur_OCE	Esk_ARC	Mur_OCE	Sak_SIB	Eve_SIB	BUm_SAS	Mur_OCE	Igo_OCE	Dus_OCE	EVk_SIB	Kor_ARC	Bur_SIB	Eve_SIB	Sho_SIB	Vie_EAS	TKm_CAS	Bat_OCE	Sho_SIB		7
rs10461450	11	5	2	1	CHR5	59578619	rs10461450	G	C	0	1	209	0	3	CHS	CHS	CHS	CHS	CHS	CHS	CHS	CHS	CHS	CHS	CHS	CHS	CHS	CHS	CHS	CHS	CHS	CHS	CHS	CHS	CHS	CHS	CHS	CHS	CHS	CHS	CHS	CHS	CHS	CHS	CHS	CHS	CHS	CHS	CHS	CHS	CHS	CHS	CHS	CHS	CHS	CHS	CHS	CDX	CDX	CDX	CDX	CDX	CDX	CDX	KHV	KHV	KHV	CDX	CDX	CDX	CDX	CDX	CDX	CDX	KHV	KHV	KHV	KHV	KHV	KHV	KHV	KHV	KHV	KHV	KHV	KHV	KHV	KHV	KHV	KHV	KHV	KHV	KHV	KHV	KHV	KHV	KHV	KHV	KHV	KHV	KHV	KHV	KHV	KHV	KHV	KHV	KHV	CDX	CDX	CDX	CDX	CDX	CDX	CDX	CDX	CDX	CDX	CDX	CDX	CDX	CDX	CDX	CDX	CDX	CDX	CDX	CDX	CDX	KHV	KHV	KHV	KHV	ITU	BEB	BEB	CHB	CHB	CHB	CHB	CHB	CHB	CHB	CHB	CHB	CHB	CHB	CHB	CHB	CHB	CHB	CHB	CHB	CHB	CHB	CHB	CHB	CHB	CHB	JPT	JPT	JPT	JPT	JPT	JPT	JPT	JPT	JPT	JPT	JPT	JPT	JPT	JPT	JPT	JPT	JPT	JPT	JPT	JPT	JPT	JPT	JPT	JPT	JPT	JPT	JPT	JPT	JPT	JPT	JPT	JPT	JPT	JPT	JPT	JPT	JPT	JPT	JPT	JPT	JPT	JPT	JPT	JPT	JPT	TSI		Kaz_CAS	Kyr_CAS	EVk_SIB	Leb_OCE	Baj_OCE	BUm_SAS	Igo_OCE	Vie_EAS	Igo_OCE	Vie_EAS	Vie_EAS	Vie_EAS	Dus_OCE	Viz_OCE	Dus_OCE	Dus_OCE	Dus_OCE	Mur_OCE	Mur_OCE	Mur_OCE	Mur_OCE	Bur_SIB	Bur_SIB	Mur_OCE	Igo_OCE	Dus_OCE	Dus_OCE	Bur_SIB	Kor_ARC	Bur_SIB	Uzb_CAS	Vie_EAS	Agt_OCE		5
rs117871489	8	7	3	3	CHR5	90860117	rs117871489	C	T	0	2	195	0	5	FIN	FIN	CHS	CHS	CHS	CHS	CHS	CHS	CHS	CHS	CHS	CHS	CHS	CHS	CHS	CHS	CHS	CHS	CHS	CHS	CHS	CHS	CHS	CHS	CHS	CHS	CHS	CHS	CHS	CHS	CHS	CHS	CHS	CHS	CHS	CHS	CHS	CHS	CHS	CHS	CHS	CHS	CHS	CHS	CHS	CHS	CHS	CHS	CHS	CHS	CHS	CHS	CHS	CDX	CDX	CDX	CDX	CDX	CDX	CDX	CDX	CDX	CDX	CDX	KHV	CDX	CDX	KHV	KHV	KHV	KHV	KHV	KHV	KHV	KHV	KHV	KHV	KHV	KHV	KHV	KHV	KHV	KHV	KHV	KHV	KHV	KHV	CDX	CDX	CDX	CDX	CDX	CDX	CDX	CDX	CDX	CDX	CDX	CDX	CDX	CDX	CDX	CDX	CDX	PJL	BEB	BEB	BEB	BEB	CHB	CHB	CHB	CHB	CHB	CHB	CHB	CHB	CHB	CHB	CHB	CHB	CHB	CHB	CHB	CHB	CHB	CHB	CHB	CHB	CHB	CHB	CHB	CHB	CHB	CHB	CHB	CHB	CHB	CHB	CHB	CHB	CHB	CHB	CHB	CHB	CHB	CHB	CHB	CHB	JPT	JPT	JPT	JPT	JPT	JPT	JPT	JPT	JPT	JPT	JPT	JPT	JPT	JPT	JPT	JPT	JPT	JPT	JPT	JPT	JPT	JPT	JPT	JPT	JPT	JPT	JPT	JPT	JPT	JPT	JPT	JPT	JPT	JPT		For_SIB	Sak_SIB	Lez_CAU	Ket_SIB	Sak_SIB	For_SIB	Chu_ARC	Bur_SIB	Bur_SIB	Ket_SIB	For_SIB	Nga_SIB	Eve_SIB	Eve_SIB	Eve_SIB	Kyr_CAS	Pol_EUR	BUm_SAS	Igo_OCE	Vie_EAS	Dus_OCE	Vie_EAS	Dus_OCE	Luz_OCE	Vie_EAS	Dus_OCE	Mur_OCE	Mur_OCE	Kor_ARC	Kor_ARC	Esk_ARC	Kor_ARC	Esk_ARC	Chu_ARC	Chu_EUR	EVk_SIB	EVk_SIB	Chu_ARC	EVk_SIB	Eve_SIB	EVk_SIB	Bur_SIB	Alt_CAS	Dus_OCE	Kor_ARC	Kor_ARC	Kor_ARC	Kor_ARC	Bur_SIB	Bur_SIB	BUm_SAS	Bur_SIB	Eve_SIB	Eve_SIB	Sho_SIB	Alt_CAS	Kor_ARC	Man_SIB	Vie_EAS	Vie_EAS	Mon_EAS	Ket_SIB	Mon_EAS	Kor_ARC	Eve_SIB	Kor_ARC	Agt_OCE		7
rs74606215	11	7	2	1	CHR5	95310709	rs74606215	G	A	1	0	195	0	5	CHS	CHS	CHS	CHS	CHS	CHS	CHS	CHS	CHS	CHS	CHS	CHS	CHS	CHS	CHS	CHS	CHS	CHS	CHS	CHS	CHS	CHS	CHS	CHS	CHS	CHS	CHS	CHS	CHS	CHS	CHS	CHS	CHS	CHS	CHS	CHS	CHS	CHS	CHS	CHS	CHS	CHS	CHS	CHS	CHS	CHS	CDX	CDX	CDX	CDX	KHV	KHV	KHV	CDX	CDX	CDX	CDX	CDX	KHV	KHV	KHV	KHV	KHV	KHV	KHV	KHV	KHV	KHV	KHV	KHV	KHV	KHV	KHV	KHV	KHV	KHV	KHV	KHV	KHV	KHV	KHV	KHV	KHV	KHV	KHV	KHV	KHV	KHV	KHV	KHV	KHV	CDX	CDX	CDX	CDX	CDX	CDX	CDX	CDX	CDX	CDX	CDX	CDX	CDX	CDX	BEB	BEB	BEB	BEB	BEB	CHB	CHB	CHB	CHB	CHB	CHB	CHB	CHB	CHB	CHB	CHB	CHB	CHB	CHB	CHB	CHB	CHB	CHB	CHB	CHB	CHB	CHB	CHB	CHB	CHB	CHB	CHB	CHB	CHB	CHB	CHB	CHB	CHB	CHB	CHB	CHB	CHB	CHB	CHB	CHB	JPT	JPT	JPT	JPT	JPT	JPT	JPT	JPT	JPT	JPT	JPT	JPT	JPT	JPT	JPT	JPT	JPT	JPT	JPT	JPT	JPT	JPT	JPT	JPT	JPT	JPT	JPT	JPT	MXL		Sak_SIB	Mon_EAS	Kyr_CAS	Leb_OCE	Leb_OCE	Baj_OCE	Leb_OCE	Vie_EAS	Igo_OCE	Vie_EAS	Mur_OCE	Mur_OCE	Mur_OCE	Mur_OCE	Bur_SIB	Bur_SIB	Alt_CAS	Vie_EAS	TKm_CAS	Kaz_CAS	Bat_OCE	Aet_OCE	Aet_OCE	Agt_OCE		5
rs77843162	11	7	2	1	CHR5	95312571	rs77843162	G	A	1	0	195	0	5	CHS	CHS	CHS	CHS	CHS	CHS	CHS	CHS	CHS	CHS	CHS	CHS	CHS	CHS	CHS	CHS	CHS	CHS	CHS	CHS	CHS	CHS	CHS	CHS	CHS	CHS	CHS	CHS	CHS	CHS	CHS	CHS	CHS	CHS	CHS	CHS	CHS	CHS	CHS	CHS	CHS	CHS	CHS	CHS	CHS	CHS	CDX	CDX	CDX	CDX	KHV	KHV	KHV	CDX	CDX	CDX	CDX	CDX	KHV	KHV	KHV	KHV	KHV	KHV	KHV	KHV	KHV	KHV	KHV	KHV	KHV	KHV	KHV	KHV	KHV	KHV	KHV	KHV	KHV	KHV	KHV	KHV	KHV	KHV	KHV	KHV	KHV	KHV	KHV	KHV	KHV	CDX	CDX	CDX	CDX	CDX	CDX	CDX	CDX	CDX	CDX	CDX	CDX	CDX	CDX	BEB	BEB	BEB	BEB	BEB	CHB	CHB	CHB	CHB	CHB	CHB	CHB	CHB	CHB	CHB	CHB	CHB	CHB	CHB	CHB	CHB	CHB	CHB	CHB	CHB	CHB	CHB	CHB	CHB	CHB	CHB	CHB	CHB	CHB	CHB	CHB	CHB	CHB	CHB	CHB	CHB	CHB	CHB	CHB	CHB	JPT	JPT	JPT	JPT	JPT	JPT	JPT	JPT	JPT	JPT	JPT	JPT	JPT	JPT	JPT	JPT	JPT	JPT	JPT	JPT	JPT	JPT	JPT	JPT	JPT	JPT	JPT	JPT	MXL		Sak_SIB	Mon_EAS	Kyr_CAS	Leb_OCE	Leb_OCE	Baj_OCE	Leb_OCE	Vie_EAS	Igo_OCE	Vie_EAS	Mur_OCE	Mur_OCE	Mur_OCE	Mur_OCE	Bur_SIB	Bur_SIB	Alt_CAS	Vie_EAS	TKm_CAS	Kaz_CAS	Bat_OCE	Aet_OCE	Aet_OCE	Agt_OCE		5
rs79417762	8	5	2	2	CHR5	104349346	rs79417762	A	C	1	0	204	0	3	CHS	CHS	CHS	CHS	CHS	CHS	CHS	CHS	CHS	CHS	CHS	CHS	CHS	CHS	CHS	CHS	CHS	CHS	CHS	CHS	CHS	CHS	CHS	CHS	CHS	CHS	CHS	CHS	CHS	CHS	CHS	CHS	CHS	CHS	CHS	CHS	CDX	CDX	CDX	CDX	CDX	CDX	CDX	KHV	CDX	CDX	CDX	CDX	CDX	CDX	CDX	CDX	CDX	CDX	CDX	KHV	KHV	KHV	KHV	KHV	KHV	KHV	KHV	KHV	KHV	KHV	KHV	KHV	KHV	KHV	KHV	KHV	KHV	KHV	KHV	KHV	KHV	KHV	KHV	KHV	KHV	KHV	KHV	KHV	KHV	KHV	KHV	KHV	CDX	CDX	CDX	CDX	CDX	CDX	CDX	PEL	CDX	CDX	CDX	CDX	CDX	CDX	CDX	CDX	CDX	CDX	CDX	CDX	CDX	CDX	CDX	CDX	KHV	KHV	KHV	BEB	BEB	BEB	CHB	CHB	CHB	CHB	CHB	CHB	CHB	CHB	CHB	CHB	CHB	CHB	CHB	CHB	CHB	CHB	CHB	CHB	CHB	CHB	CHB	CHB	CHB	CHB	CHB	CHB	CHB	CHB	CHB	CHB	CHB	CHB	CHB	CHB	CHB	CHB	CHB	CHB	CHB	JPT	JPT	JPT	JPT	JPT	JPT	JPT	JPT	JPT	JPT	JPT	JPT	JPT	JPT	JPT	JPT	JPT	JPT	JPT	JPT	JPT	JPT	JPT	JPT	JPT	JPT	JPT	JPT	JPT	JPT	JPT	JPT	JPT		Kaz_CAS	Rus_CAS	Bur_SIB	Rus_CAS	Udm_EUR	Man_SIB	Kyr_CAS	Baj_OCE	BSh_EUR	Igo_OCE	Vie_EAS	Vie_EAS	Vie_EAS	Dus_OCE	Igo_OCE	Chu_ARC	EVk_SIB	Igo_OCE	Dus_OCE	Yak_SIB	Bur_SIB	Bur_SIB	Bur_SIB	Bur_SIB	Man_SIB	BSh_EUR	Vie_EAS	Vie_EAS	Kaz_CAS	Aze_MDE	Aet_OCE	Mon_EAS	Kor_ARC	Kha_SIB		8
rs76226473	11	11	4	3	CHR5	105102195	rs76226473	G	A	0	3	214	0	2	FIN	FIN	FIN	CHS	CHS	CHS	CHS	CHS	CHS	CHS	CHS	CHS	CHS	CHS	CHS	CHS	CHS	CHS	CHS	CHS	CHS	CHS	CHS	CHS	CHS	CHS	CHS	CHS	CHS	CHS	CHS	CHS	CHS	CHS	CHS	CHS	CHS	CHS	CHS	CHS	CHS	CHS	CHS	CHS	CDX	CDX	CDX	CDX	CDX	KHV	KHV	KHV	CDX	CDX	CDX	CDX	CDX	CDX	CDX	CDX	CDX	CDX	CDX	KHV	KHV	KHV	KHV	KHV	KHV	KHV	KHV	KHV	KHV	KHV	KHV	KHV	KHV	KHV	KHV	KHV	KHV	KHV	KHV	KHV	KHV	KHV	KHV	KHV	KHV	KHV	KHV	KHV	CDX	CDX	CDX	CDX	CDX	CDX	CDX	CDX	CDX	CDX	CDX	CDX	CDX	CDX	CDX	CDX	CDX	CDX	CDX	CDX	CDX	KHV	KHV	BEB	CHB	CHB	CHB	CHB	CHB	CHB	CHB	CHB	CHB	CHB	CHB	CHB	CHB	CHB	CHB	CHB	CHB	CHB	CHB	CHB	CHB	CHB	CHB	CHB	CHB	CHB	CHB	CHB	CHB	JPT	JPT	JPT	JPT	JPT	JPT	JPT	JPT	JPT	JPT	JPT	JPT	JPT	JPT	JPT	JPT	JPT	JPT	JPT	JPT	JPT	JPT	JPT	JPT	JPT	JPT	JPT	JPT	JPT	JPT	JPT	JPT	JPT	JPT	JPT	JPT	JPT	JPT	JPT	JPT	JPT	JPT	JPT	JPT	JPT	JPT	JPT	JPT	JPT	GIH		Sel_SIB	Ket_SIB	Chu_EUR	Ket_SIB	Nga_SIB	Kor_ARC	Uyg_CAS	Vie_EAS	Dus_OCE	Dus_OCE	Dus_OCE	Igo_OCE	Igo_OCE	Igo_OCE	Viz_OCE	Vie_EAS	Igo_OCE	Dus_OCE	Mur_OCE	Mur_OCE	Mur_OCE	EVk_SIB	Sak_SIB	Mur_OCE	Yak_SIB	Bur_SIB	Sak_SIB	Uzb_CAS	Cir_CAU	Mon_EAS	Kaz_CAS	Agt_OCE	Bat_OCE	Eve_SIB	Kor_ARC	Agt_OCE		3
rs117821108	8	5	3	5	CHR5	130929555	rs117821108	C	T	0	4	206	0	3	FIN	FIN	FIN	FIN	CHS	CHS	CHS	CHS	CHS	CHS	CHS	CHS	CHS	CHS	CHS	CHS	CHS	CHS	CHS	CHS	CHS	CHS	CHS	CHS	CHS	CHS	CHS	CHS	CHS	CHS	CHS	CHS	CHS	CHS	CHS	CHS	CDX	CDX	CDX	CDX	CDX	CDX	CDX	CDX	KHV	KHV	CDX	CDX	CDX	CDX	CDX	CDX	KHV	KHV	KHV	KHV	KHV	KHV	KHV	KHV	KHV	KHV	KHV	KHV	KHV	KHV	KHV	KHV	KHV	KHV	KHV	KHV	KHV	KHV	KHV	KHV	KHV	CDX	CDX	CDX	CDX	CDX	CDX	CDX	CDX	CDX	CDX	CDX	CDX	CDX	CDX	CDX	CDX	CDX	CDX	CDX	CDX	CDX	CDX	CDX	CDX	CDX	CDX	CDX	CDX	KHV	KHV	PJL	STU	BEB	CHB	CHB	CHB	CHB	CHB	CHB	CHB	CHB	CHB	CHB	CHB	CHB	CHB	CHB	CHB	CHB	CHB	CHB	CHB	CHB	CHB	CHB	CHB	CHB	CHB	CHB	CHB	CHB	CHB	CHB	CHB	CHB	JPT	JPT	JPT	JPT	JPT	JPT	JPT	JPT	JPT	JPT	JPT	JPT	JPT	JPT	JPT	JPT	JPT	JPT	JPT	JPT	JPT	JPT	JPT	JPT	JPT	JPT	JPT	JPT	JPT	JPT	JPT	JPT	JPT	JPT	JPT	JPT	JPT	JPT	JPT	JPT	JPT	JPT	JPT	JPT	JPT	JPT	JPT	JPT	JPT	JPT	JPT	JPT	JPT		Bur_SIB	EVk_SIB	EVk_SIB	Sak_SIB	Sel_SIB	Mar_EUR	Nga_SIB	Kyr_CAS	Kyr_CAS	Leb_OCE	Leb_OCE	Baj_OCE	BSh_EUR	Chu_EUR	Igo_OCE	Vie_EAS	Igo_OCE	Igo_OCE	Luz_OCE	Dus_OCE	Vie_EAS	Mur_OCE	Mur_OCE	Mur_OCE	BUm_SAS	Mur_OCE	Dus_OCE	Bur_SIB	Saa_EUR	Vie_EAS	Vie_EAS	Aet_OCE	Mon_EAS	Sho_SIB	Agt_OCE		5
rs76039826	10	6	1	0	CHR6	43183453	rs76039826	C	T	0	1	186	0	2	CHS	CHS	CHS	CHS	CHS	CHS	CHS	CHS	CHS	CHS	CHS	CHS	CHS	CHS	CHS	CHS	CHS	CHS	CHS	CHS	CHS	CHS	CHS	CHS	CHS	CHS	CHS	CHS	CHS	CHS	CHS	CHS	CHS	CHS	CHS	CHS	CHS	CDX	CDX	CDX	CDX	CDX	KHV	KHV	CDX	CDX	CDX	CDX	CDX	CDX	CDX	CDX	CDX	CDX	KHV	KHV	KHV	KHV	KHV	KHV	KHV	KHV	KHV	KHV	KHV	KHV	KHV	KHV	KHV	KHV	KHV	KHV	KHV	KHV	KHV	KHV	KHV	KHV	KHV	KHV	KHV	KHV	KHV	KHV	KHV	KHV	KHV	KHV	KHV	KHV	KHV	KHV	KHV	CDX	CDX	CDX	CDX	CDX	CDX	CDX	CDX	CDX	CDX	CDX	CDX	CDX	CDX	CDX	CDX	CDX	CDX	CDX	CDX	CDX	CDX	CDX	CDX	CDX	CDX	CDX	KHV	STU	BEB	CEU	CHB	CHB	CHB	CHB	CHB	CHB	CHB	CHB	CHB	CHB	CHB	CHB	CHB	CHB	CHB	CHB	CHB	CHB	JPT	JPT	JPT	JPT	JPT	JPT	JPT	JPT	JPT	JPT	JPT	JPT	JPT	JPT	JPT	JPT	JPT	JPT	JPT	JPT	JPT	JPT	JPT	JPT	JPT	JPT	JPT	JPT		Ket_SIB	For_SIB	Sel_SIB	Eve_SIB	Kor_ARC	Alt_CAS	BSh_EUR	BUm_SAS	Igo_OCE	Vie_EAS	Vie_EAS	Dus_OCE	Igo_OCE	Viz_OCE	Luz_OCE	Vie_EAS	Mur_OCE	Mur_OCE	Kor_ARC	Mur_OCE	Kor_ARC	Chu_ARC	Sak_SIB	Dus_OCE	Kor_ARC	Kor_ARC	Kor_ARC	Kor_ARC	Saa_EUR	BSh_EUR	Vie_EAS	Vep_EUR	Mon_EAS	Kor_ARC		6
rs117547313	12	13	3	2	CHR6	105139236	rs117547313	T	C	1	0	183	0	4	CHS	CHS	CHS	CHS	CHS	CHS	CHS	CHS	CHS	CHS	CHS	CHS	CHS	CHS	CHS	CHS	CHS	CHS	CHS	CHS	CHS	CHS	CHS	CHS	CHS	CHS	CHS	CHS	CHS	CHS	CHS	CHS	CHS	CHS	CHS	CHS	CHS	CHS	CDX	CDX	CDX	CDX	CDX	CDX	CDX	CDX	KHV	KHV	CDX	CDX	CDX	CDX	CDX	CDX	CDX	KHV	KHV	KHV	KHV	KHV	KHV	KHV	KHV	PEL	KHV	KHV	KHV	KHV	KHV	KHV	KHV	KHV	KHV	KHV	KHV	KHV	KHV	KHV	KHV	KHV	KHV	KHV	KHV	KHV	KHV	CDX	CDX	CDX	CDX	CDX	CDX	CDX	CDX	CDX	CDX	CDX	CDX	CDX	CDX	CDX	CDX	KHV	KHV	PJL	BEB	STU	BEB	CHB	CHB	CHB	CHB	CHB	CHB	CHB	CHB	CHB	CHB	CHB	CHB	CHB	CHB	CHB	CHB	CHB	CHB	CHB	CHB	CHB	CHB	CHB	CHB	CHB	CHB	CHB	CHB	CHB	CHB	CHB	CHB	CHB	CHB	CHB	CHB	CHB	JPT	JPT	JPT	JPT	JPT	JPT	JPT	JPT	JPT	JPT	JPT	JPT	JPT	JPT	JPT	JPT	JPT	JPT	JPT	JPT	JPT	JPT	JPT	JPT		Kaz_CAS	Tat_EUR	Sak_SIB	Sel_SIB	Sak_SIB	Ket_SIB	Tun_SIB	Kha_SIB	Uyg_CAS	Kyr_CAS	Leb_OCE	Leb_OCE	Leb_OCE	Alt_CAS	Baj_OCE	Tuv_SIB	BSh_EUR	Igo_OCE	Igo_OCE	Vie_EAS	BUm_SAS	Dus_OCE	Mur_OCE	Mur_OCE	EVk_SIB	EVk_SIB	Chu_ARC	Bur_SIB	Sak_SIB	Bur_SIB	BUm_SAS	Bur_SIB	EVk_SIB	Bur_SIB	Kor_ARC	Bur_SIB	Bur_SIB	BUm_SAS	Bur_SIB	Eve_SIB	Bur_SIB	Alt_CAS	Uzb_CAS	Vie_EAS	Kaz_CAS	Agt_OCE	Mon_EAS		3
rs17060041	11	15	1	7	CHR6	131437187	rs17060041	G	A	2	3	239	0	5	FIN	FIN	FIN	CHS	CHS	CHS	CHS	CHS	CHS	CHS	CHS	CHS	CHS	CHS	CHS	CHS	CHS	CHS	CHS	CHS	CHS	CHS	CHS	CHS	CHS	CHS	CHS	CHS	CHS	CHS	CHS	CHS	CHS	CHS	CHS	CHS	CHS	CHS	CHS	CDX	CDX	CDX	CDX	CDX	CDX	KHV	KHV	KHV	KHV	CDX	CDX	CDX	CDX	CDX	CDX	CDX	KHV	KHV	KHV	KHV	KHV	KHV	KHV	KHV	KHV	KHV	KHV	KHV	KHV	KHV	KHV	PEL	KHV	KHV	KHV	KHV	KHV	KHV	KHV	KHV	KHV	KHV	KHV	KHV	KHV	KHV	KHV	CDX	CDX	CDX	CDX	CDX	CDX	CDX	PEL	CDX	CDX	CDX	CDX	CDX	CDX	CDX	CDX	CDX	CDX	CDX	CDX	CDX	CDX	CDX	CDX	CDX	KHV	KHV	BEB	BEB	STU	BEB	BEB	CHB	CHB	CHB	CHB	CHB	CHB	CHB	CHB	CHB	CHB	CHB	CHB	CHB	CHB	CHB	CHB	CHB	CHB	CHB	CHB	CHB	CHB	CHB	CHB	CHB	CHB	CHB	CHB	CHB	CHB	CHB	CHB	CHB	CHB	CHB	CHB	CHB	CHB	CHB	CHB	CHB	CHB	CHB	CHB	CHB	CHB	JPT	JPT	JPT	JPT	JPT	JPT	JPT	JPT	JPT	JPT	JPT	JPT	JPT	JPT	JPT	JPT	JPT	JPT	JPT	JPT	JPT	JPT	JPT	JPT	JPT	JPT	JPT	JPT	JPT	JPT	JPT	JPT	JPT	JPT	JPT	JPT	JPT	JPT	JPT	JPT	JPT	JPT	JPT	JPT	JPT	JPT	JPT	JPT	JPT	JPT	ASW		Sak_SIB	EVk_SIB	Rus_EUR	Eve_SIB	Kyr_CAS	Leb_OCE	Alt_CAS	Baj_OCE	Baj_OCE	Leb_OCE	Vep_EUR	BUm_SAS	Vie_EAS	BUm_SAS	Dus_OCE	Vie_EAS	Vie_EAS	Dus_OCE	Igo_OCE	Viz_OCE	Dus_OCE	Vie_EAS	Mur_OCE	Mur_OCE	Kor_ARC	Esk_ARC	EVk_SIB	Bur_SIB	Mur_OCE	EVk_SIB	Yak_SIB	Bur_SIB	Bur_SIB	Bur_SIB	Bur_SIB	Kor_ARC	Uzb_CAS	Mar_EUR	BSh_EUR	Vie_EAS	Vie_EAS	Bat_OCE	Aet_OCE	Bat_OCE	Mon_EAS	Kor_ARC	Agt_OCE	Agt_OCE		7
rs61217522	11	15	1	6	CHR6	131442765	rs61217522	C	A	2	3	236	0	5	FIN	FIN	FIN	CHS	CHS	CHS	CHS	CHS	CHS	CHS	CHS	CHS	CHS	CHS	CHS	CHS	CHS	CHS	CHS	CHS	CHS	CHS	CHS	CHS	CHS	CHS	CHS	CHS	CHS	CHS	CHS	CHS	CHS	CHS	CHS	CHS	CHS	CHS	CDX	CDX	CDX	CDX	CDX	CDX	KHV	KHV	KHV	KHV	CDX	CDX	CDX	CDX	CDX	CDX	CDX	KHV	KHV	KHV	KHV	KHV	KHV	KHV	KHV	KHV	KHV	KHV	KHV	KHV	KHV	KHV	PEL	KHV	KHV	KHV	KHV	KHV	KHV	KHV	KHV	KHV	KHV	KHV	KHV	KHV	KHV	KHV	CDX	CDX	CDX	CDX	CDX	CDX	CDX	PEL	CDX	CDX	CDX	CDX	CDX	CDX	CDX	CDX	CDX	CDX	CDX	CDX	CDX	CDX	CDX	CDX	CDX	KHV	KHV	BEB	BEB	STU	BEB	BEB	CHB	CHB	CHB	CHB	CHB	CHB	CHB	CHB	CHB	CHB	CHB	CHB	CHB	CHB	CHB	CHB	CHB	CHB	CHB	CHB	CHB	CHB	CHB	CHB	CHB	CHB	CHB	CHB	CHB	CHB	CHB	CHB	CHB	CHB	CHB	CHB	CHB	CHB	CHB	CHB	CHB	CHB	CHB	CHB	CHB	CHB	JPT	JPT	JPT	JPT	JPT	JPT	JPT	JPT	JPT	JPT	JPT	JPT	JPT	JPT	JPT	JPT	JPT	JPT	JPT	JPT	JPT	JPT	JPT	JPT	JPT	JPT	JPT	JPT	JPT	JPT	JPT	JPT	JPT	JPT	JPT	JPT	JPT	JPT	JPT	JPT	JPT	JPT	JPT	JPT	JPT	JPT	JPT	JPT	JPT	JPT	ASW		Sak_SIB	EVk_SIB	Rus_EUR	Eve_SIB	Kyr_CAS	Leb_OCE	Alt_CAS	Baj_OCE	Baj_OCE	Leb_OCE	Vep_EUR	BUm_SAS	Vie_EAS	BUm_SAS	Dus_OCE	Vie_EAS	Vie_EAS	Dus_OCE	Igo_OCE	Viz_OCE	Dus_OCE	Vie_EAS	Mur_OCE	Mur_OCE	Kor_ARC	Esk_ARC	EVk_SIB	Bur_SIB	Mur_OCE	EVk_SIB	Yak_SIB	Bur_SIB	Bur_SIB	Bur_SIB	Bur_SIB	Kor_ARC	Uzb_CAS	Mar_EUR	BSh_EUR	Vie_EAS	Vie_EAS	Bat_OCE	Aet_OCE	Bat_OCE	Mon_EAS	Kor_ARC	Agt_OCE	Agt_OCE		7
rs79259851	11	15	1	6	CHR6	131443931	rs79259851	A	G	2	3	236	0	5	FIN	FIN	FIN	CHS	CHS	CHS	CHS	CHS	CHS	CHS	CHS	CHS	CHS	CHS	CHS	CHS	CHS	CHS	CHS	CHS	CHS	CHS	CHS	CHS	CHS	CHS	CHS	CHS	CHS	CHS	CHS	CHS	CHS	CHS	CHS	CHS	CHS	CHS	CDX	CDX	CDX	CDX	CDX	CDX	KHV	KHV	KHV	KHV	CDX	CDX	CDX	CDX	CDX	CDX	CDX	KHV	KHV	KHV	KHV	KHV	KHV	KHV	KHV	KHV	KHV	KHV	KHV	KHV	KHV	KHV	PEL	KHV	KHV	KHV	KHV	KHV	KHV	KHV	KHV	KHV	KHV	KHV	KHV	KHV	KHV	KHV	CDX	CDX	CDX	CDX	CDX	CDX	CDX	PEL	CDX	CDX	CDX	CDX	CDX	CDX	CDX	CDX	CDX	CDX	CDX	CDX	CDX	CDX	CDX	CDX	CDX	KHV	KHV	BEB	BEB	STU	BEB	BEB	CHB	CHB	CHB	CHB	CHB	CHB	CHB	CHB	CHB	CHB	CHB	CHB	CHB	CHB	CHB	CHB	CHB	CHB	CHB	CHB	CHB	CHB	CHB	CHB	CHB	CHB	CHB	CHB	CHB	CHB	CHB	CHB	CHB	CHB	CHB	CHB	CHB	CHB	CHB	CHB	CHB	CHB	CHB	CHB	CHB	CHB	JPT	JPT	JPT	JPT	JPT	JPT	JPT	JPT	JPT	JPT	JPT	JPT	JPT	JPT	JPT	JPT	JPT	JPT	JPT	JPT	JPT	JPT	JPT	JPT	JPT	JPT	JPT	JPT	JPT	JPT	JPT	JPT	JPT	JPT	JPT	JPT	JPT	JPT	JPT	JPT	JPT	JPT	JPT	JPT	JPT	JPT	JPT	JPT	JPT	JPT	ASW		Sak_SIB	EVk_SIB	Rus_EUR	Eve_SIB	Kyr_CAS	Leb_OCE	Alt_CAS	Baj_OCE	Baj_OCE	Leb_OCE	Vep_EUR	BUm_SAS	Vie_EAS	BUm_SAS	Dus_OCE	Vie_EAS	Vie_EAS	Dus_OCE	Igo_OCE	Viz_OCE	Dus_OCE	Vie_EAS	Mur_OCE	Mur_OCE	Kor_ARC	Esk_ARC	EVk_SIB	Bur_SIB	Mur_OCE	EVk_SIB	Yak_SIB	Bur_SIB	Bur_SIB	Bur_SIB	Bur_SIB	Kor_ARC	Uzb_CAS	Mar_EUR	BSh_EUR	Vie_EAS	Vie_EAS	Bat_OCE	Aet_OCE	Bat_OCE	Mon_EAS	Kor_ARC	Agt_OCE	Agt_OCE		7
rs57189640	11	15	1	6	CHR6	131444158	rs57189640	C	T	2	3	236	0	5	FIN	FIN	FIN	CHS	CHS	CHS	CHS	CHS	CHS	CHS	CHS	CHS	CHS	CHS	CHS	CHS	CHS	CHS	CHS	CHS	CHS	CHS	CHS	CHS	CHS	CHS	CHS	CHS	CHS	CHS	CHS	CHS	CHS	CHS	CHS	CHS	CHS	CHS	CDX	CDX	CDX	CDX	CDX	CDX	KHV	KHV	KHV	KHV	CDX	CDX	CDX	CDX	CDX	CDX	CDX	KHV	KHV	KHV	KHV	KHV	KHV	KHV	KHV	KHV	KHV	KHV	KHV	KHV	KHV	KHV	PEL	KHV	KHV	KHV	KHV	KHV	KHV	KHV	KHV	KHV	KHV	KHV	KHV	KHV	KHV	KHV	CDX	CDX	CDX	CDX	CDX	CDX	CDX	PEL	CDX	CDX	CDX	CDX	CDX	CDX	CDX	CDX	CDX	CDX	CDX	CDX	CDX	CDX	CDX	CDX	CDX	KHV	KHV	BEB	BEB	STU	BEB	BEB	CHB	CHB	CHB	CHB	CHB	CHB	CHB	CHB	CHB	CHB	CHB	CHB	CHB	CHB	CHB	CHB	CHB	CHB	CHB	CHB	CHB	CHB	CHB	CHB	CHB	CHB	CHB	CHB	CHB	CHB	CHB	CHB	CHB	CHB	CHB	CHB	CHB	CHB	CHB	CHB	CHB	CHB	CHB	CHB	CHB	CHB	JPT	JPT	JPT	JPT	JPT	JPT	JPT	JPT	JPT	JPT	JPT	JPT	JPT	JPT	JPT	JPT	JPT	JPT	JPT	JPT	JPT	JPT	JPT	JPT	JPT	JPT	JPT	JPT	JPT	JPT	JPT	JPT	JPT	JPT	JPT	JPT	JPT	JPT	JPT	JPT	JPT	JPT	JPT	JPT	JPT	JPT	JPT	JPT	JPT	JPT	ASW		Sak_SIB	EVk_SIB	Rus_EUR	Eve_SIB	Kyr_CAS	Leb_OCE	Alt_CAS	Baj_OCE	Baj_OCE	Leb_OCE	Vep_EUR	BUm_SAS	Vie_EAS	BUm_SAS	Dus_OCE	Vie_EAS	Vie_EAS	Dus_OCE	Igo_OCE	Viz_OCE	Dus_OCE	Vie_EAS	Mur_OCE	Mur_OCE	Kor_ARC	Esk_ARC	EVk_SIB	Bur_SIB	Mur_OCE	EVk_SIB	Yak_SIB	Bur_SIB	Bur_SIB	Bur_SIB	Bur_SIB	Kor_ARC	Uzb_CAS	Mar_EUR	BSh_EUR	Vie_EAS	Vie_EAS	Bat_OCE	Aet_OCE	Bat_OCE	Mon_EAS	Kor_ARC	Agt_OCE	Agt_OCE		7
rs57208456	11	15	1	6	CHR6	131444451	rs57208456	G	A	2	3	234	0	5	FIN	FIN	FIN	CHS	CHS	CHS	CHS	CHS	CHS	CHS	CHS	CHS	CHS	CHS	CHS	CHS	CHS	CHS	CHS	CHS	CHS	CHS	CHS	CHS	CHS	CHS	CHS	CHS	CHS	CHS	CHS	CHS	CHS	CHS	CHS	CHS	CHS	CHS	CDX	CDX	CDX	CDX	CDX	CDX	KHV	KHV	KHV	KHV	CDX	CDX	CDX	CDX	CDX	CDX	CDX	KHV	KHV	KHV	KHV	KHV	KHV	KHV	KHV	KHV	KHV	KHV	KHV	KHV	KHV	KHV	PEL	KHV	KHV	KHV	KHV	KHV	KHV	KHV	KHV	KHV	KHV	KHV	KHV	KHV	KHV	KHV	CDX	CDX	CDX	CDX	CDX	CDX	CDX	PEL	CDX	CDX	CDX	CDX	CDX	CDX	CDX	CDX	CDX	CDX	CDX	CDX	CDX	CDX	CDX	CDX	CDX	KHV	KHV	BEB	BEB	STU	BEB	BEB	CHB	CHB	CHB	CHB	CHB	CHB	CHB	CHB	CHB	CHB	CHB	CHB	CHB	CHB	CHB	CHB	CHB	CHB	CHB	CHB	CHB	CHB	CHB	CHB	CHB	CHB	CHB	CHB	CHB	CHB	CHB	CHB	CHB	CHB	CHB	CHB	CHB	CHB	CHB	CHB	CHB	CHB	CHB	CHB	CHB	CHB	JPT	JPT	JPT	JPT	JPT	JPT	JPT	JPT	JPT	JPT	JPT	JPT	JPT	JPT	JPT	JPT	JPT	JPT	JPT	JPT	JPT	JPT	JPT	JPT	JPT	JPT	JPT	JPT	JPT	JPT	JPT	JPT	JPT	JPT	JPT	JPT	JPT	JPT	JPT	JPT	JPT	JPT	JPT	JPT	JPT	JPT	JPT	JPT	JPT	ASW		Sak_SIB	EVk_SIB	Rus_EUR	Eve_SIB	Kyr_CAS	Leb_OCE	Alt_CAS	Baj_OCE	Baj_OCE	Leb_OCE	Vep_EUR	BUm_SAS	Vie_EAS	BUm_SAS	Dus_OCE	Vie_EAS	Vie_EAS	Dus_OCE	Igo_OCE	Viz_OCE	Dus_OCE	Vie_EAS	Mur_OCE	Mur_OCE	Kor_ARC	Esk_ARC	EVk_SIB	Bur_SIB	Mur_OCE	EVk_SIB	Yak_SIB	Bur_SIB	Bur_SIB	Bur_SIB	Bur_SIB	Kor_ARC	Uzb_CAS	Mar_EUR	BSh_EUR	Vie_EAS	Vie_EAS	Bat_OCE	Aet_OCE	Bat_OCE	Mon_EAS	Kor_ARC	Agt_OCE	Agt_OCE		7
rs117416995	12	11	1	6	CHR6	131448935	rs117416995	A	G	1	3	222	0	5	FIN	FIN	FIN	CHS	CHS	CHS	CHS	CHS	CHS	CHS	CHS	CHS	CHS	CHS	CHS	CHS	CHS	CHS	CHS	CHS	CHS	CHS	CHS	CHS	CHS	CHS	CHS	CHS	CHS	CHS	CHS	CHS	CHS	CHS	CHS	CHS	CHS	CDX	CDX	CDX	CDX	CDX	KHV	KHV	KHV	CDX	CDX	CDX	CDX	CDX	CDX	CDX	KHV	KHV	KHV	KHV	KHV	KHV	KHV	KHV	KHV	KHV	KHV	KHV	KHV	KHV	KHV	KHV	PEL	KHV	KHV	KHV	KHV	KHV	KHV	KHV	KHV	KHV	KHV	KHV	KHV	KHV	KHV	CDX	CDX	CDX	CDX	CDX	CDX	CDX	CDX	CDX	CDX	CDX	CDX	CDX	CDX	CDX	CDX	CDX	KHV	KHV	BEB	BEB	STU	BEB	BEB	CHB	CHB	CHB	CHB	CHB	CHB	CHB	CHB	CHB	CHB	CHB	CHB	CHB	CHB	CHB	CHB	CHB	CHB	CHB	CHB	CHB	CHB	CHB	CHB	CHB	CHB	CHB	CHB	CHB	CHB	CHB	CHB	CHB	CHB	CHB	CHB	CHB	CHB	CHB	CHB	CHB	CHB	CHB	CHB	CHB	CHB	CHB	JPT	JPT	JPT	JPT	JPT	JPT	JPT	JPT	JPT	JPT	JPT	JPT	JPT	JPT	JPT	JPT	JPT	JPT	JPT	JPT	JPT	JPT	JPT	JPT	JPT	JPT	JPT	JPT	JPT	JPT	JPT	JPT	JPT	JPT	JPT	JPT	JPT	JPT	JPT	JPT	JPT	JPT	JPT	JPT	JPT	JPT	JPT	JPT	JPT	ASW		Kaz_CAS	Sak_SIB	EVk_SIB	Rus_EUR	Eve_SIB	Kyr_CAS	Kyr_CAS	Leb_OCE	Alt_CAS	Baj_OCE	Leb_OCE	Vep_EUR	Vie_EAS	Dus_OCE	Vie_EAS	Vie_EAS	Dus_OCE	Igo_OCE	Viz_OCE	Dus_OCE	Vie_EAS	Mur_OCE	Mur_OCE	Esk_ARC	EVk_SIB	Bur_SIB	Mur_OCE	EVk_SIB	Yak_SIB	Bur_SIB	Bur_SIB	Bur_SIB	Bur_SIB	Uzb_CAS	Mar_EUR	BSh_EUR	Vie_EAS	Vie_EAS	TKm_CAS	Bat_OCE	Aet_OCE	Bat_OCE	Mon_EAS	Kor_ARC	Agt_OCE	Agt_OCE		7
rs9365881	8	5	2	2	CHR6	165751283	rs9365881	G	C	1	3	192	0	4	FIN	FIN	CHS	CHS	CHS	CHS	CHS	CHS	CHS	CHS	CHS	CHS	CHS	CHS	CHS	CHS	CHS	CHS	CHS	CHS	CHS	CHS	CHS	CHS	CHS	CHS	CHS	CHS	CHS	CHS	CHS	CHS	CHS	CHS	CHS	CHS	CHS	CHS	CHS	CHS	CHS	CHS	CHS	CDX	CDX	CDX	CDX	CDX	CDX	CDX	KHV	KHV	CDX	CDX	CDX	KHV	KHV	KHV	KHV	KHV	KHV	KHV	KHV	KHV	KHV	KHV	KHV	KHV	PEL	KHV	KHV	KHV	KHV	KHV	KHV	KHV	KHV	KHV	KHV	KHV	KHV	KHV	KHV	KHV	KHV	KHV	CDX	CDX	CDX	CDX	CDX	CDX	CDX	CDX	CDX	CDX	CDX	CDX	CDX	CDX	CDX	CDX	CDX	CDX	CDX	CDX	KHV	PJL	BEB	BEB	CHB	CHB	CHB	CHB	CHB	CHB	CHB	CHB	CHB	CHB	CHB	CHB	CHB	CHB	CHB	CHB	CHB	CHB	CHB	CHB	CHB	CHB	CHB	CHB	CHB	CHB	CHB	CHB	CHB	CHB	CHB	CHB	CHB	CHB	CHB	CHB	CHB	CHB	CHB	CHB	CHB	JPT	JPT	JPT	JPT	JPT	JPT	JPT	JPT	JPT	JPT	JPT	JPT	JPT	JPT	JPT	JPT	JPT	JPT	JPT	JPT	JPT	JPT	JPT	JPT	JPT	TSI	GIH		EVk_SIB	Kyr_CAS	Tuv_SIB	Igo_OCE	Vie_EAS	Vie_EAS	Dus_OCE	Vie_EAS	Luz_OCE	Vie_EAS	Dus_OCE	Mur_OCE	Chu_ARC	EVk_SIB	Mur_OCE	Bur_SIB	Bur_SIB	Bur_SIB	Dha_SAS	Tam_SAS	Vie_EAS	Vie_EAS	Bat_OCE	Ukr_EUR	Kor_ARC	Kor_ARC		6
rs117729838	15	6	2	2	CHR7	14518628	rs117729838	G	C	0	1	205	0	4	FIN	CHS	CHS	CHS	CHS	CHS	CHS	CHS	CHS	CHS	CHS	CHS	CHS	CHS	CHS	CHS	CHS	CHS	CHS	CHS	CHS	CHS	CHS	CHS	CHS	CHS	CHS	CHS	CHS	CHS	CHS	CHS	CHS	CHS	CHS	CHS	CHS	CHS	CHS	CHS	CHS	CHS	CHS	CHS	CHS	CHS	CHS	CHS	CHS	CHS	CHS	CDX	CDX	CDX	CDX	CDX	KHV	KHV	CDX	CDX	CDX	CDX	CDX	CDX	CDX	CDX	CDX	KHV	KHV	KHV	KHV	KHV	KHV	KHV	KHV	KHV	KHV	KHV	KHV	KHV	KHV	KHV	KHV	KHV	KHV	KHV	KHV	KHV	KHV	KHV	KHV	KHV	KHV	KHV	KHV	KHV	CDX	CDX	CDX	CDX	CDX	CDX	CDX	CDX	CDX	CDX	CDX	CDX	CDX	CDX	CDX	KHV	KHV	KHV	BEB	BEB	BEB	CHB	CHB	CHB	CHB	CHB	CHB	CHB	CHB	CHB	CHB	CHB	CHB	CHB	CHB	CHB	CHB	CHB	CHB	CHB	CHB	CHB	CHB	CHB	CHB	CHB	CHB	CHB	CHB	CHB	CHB	CHB	CHB	CHB	CHB	CHB	CHB	CHB	CHB	CHB	CHB	CHB	CHB	CHB	CHB	JPT	JPT	JPT	JPT	JPT	JPT	JPT	JPT	JPT	JPT	JPT	JPT	JPT	JPT	JPT	JPT	JPT	JPT	JPT	JPT	JPT	JPT	JPT		Tat_EUR	Sak_SIB	EVk_SIB	EVk_SIB	Sak_SIB	Kry_EUR	BSh_EUR	Eve_SIB	Eve_SIB	Kor_ARC	Nga_SIB	Tuv_SIB	Kyr_CAS	Kyr_CAS	Alt_CAS	Baj_OCE	BUm_SAS	BUm_SAS	BUm_SAS	Igo_OCE	Igo_OCE	Vie_EAS	Vie_EAS	Vie_EAS	Vie_EAS	Vie_EAS	Dus_OCE	Igo_OCE	Igo_OCE	Luz_OCE	Luz_OCE	Dus_OCE	Vie_EAS	Mur_OCE	EVk_SIB	EVk_SIB	EVk_SIB	Sak_SIB	Bur_SIB	Igo_OCE	EVk_SIB	EVk_SIB	Alt_CAS	Bur_SIB	Yak_SIB	Bur_SIB	Bur_SIB	EVk_SIB	Bur_SIB	Sak_SIB	Saa_EUR	Uzb_CAS	Mar_EUR	BSh_EUR	Bra_SAS	Bat_OCE	Mon_EAS	Agt_OCE		7
rs10464345	14	9	4	0	CHR7	32808267	rs10464345	G	T	0	0	200	1	5	CHS	CHS	CHS	CHS	CHS	CHS	CHS	CHS	CHS	CHS	CHS	CHS	CHS	CHS	CHS	CHS	CHS	CHS	CHS	CHS	CHS	CHS	CHS	CHS	CHS	CHS	CHS	CHS	CHS	CHS	CHS	CHS	CHS	CHS	CHS	CHS	CDX	CDX	CDX	CDX	CDX	CDX	CDX	CDX	CDX	CDX	CDX	CDX	CDX	CDX	CDX	CDX	CDX	CDX	CDX	CDX	CDX	CDX	CDX	KHV	KHV	KHV	KHV	KHV	KHV	KHV	KHV	KHV	KHV	KHV	KHV	KHV	KHV	KHV	KHV	KHV	KHV	KHV	KHV	KHV	KHV	KHV	KHV	KHV	KHV	KHV	KHV	KHV	KHV	KHV	KHV	KHV	KHV	KHV	KHV	KHV	KHV	KHV	KHV	CDX	CDX	CDX	CDX	CDX	CDX	CDX	CDX	CDX	CDX	CDX	CDX	CDX	CDX	CDX	CDX	CDX	CDX	CDX	CDX	CDX	CDX	CDX	CDX	CDX	CDX	CDX	KHV	KHV	MSL	BEB	BEB	STU	BEB	BEB	CHB	CHB	CHB	CHB	CHB	CHB	CHB	CHB	CHB	CHB	CHB	CHB	CHB	CHB	CHB	CHB	CHB	CHB	CHB	CHB	CHB	CHB	CHB	CHB	CHB	CHB	CHB	CHB	CHB	CHB	CHB	JPT	JPT	JPT	JPT	JPT	JPT	JPT	JPT	JPT	JPT	JPT	JPT	JPT	JPT	JPT	JPT	JPT	JPT	JPT	JPT		Kaz_CAS	Alt_CAS	Kyr_CAS	Kyr_CAS	Leb_OCE	Leb_OCE	Leb_OCE	Baj_OCE	Tuv_SIB	Leb_OCE	BUm_SAS	BUm_SAS	Igo_OCE	Igo_OCE	Vie_EAS	Igo_OCE	Vie_EAS	BUm_SAS	Vie_EAS	Vie_EAS	Dus_OCE	Vie_EAS	Dus_OCE	Igo_OCE	Viz_OCE	Luz_OCE	Vie_EAS	Vie_EAS	Mur_OCE	Mur_OCE	Mur_OCE	Mur_OCE	Mur_OCE	Mur_OCE	Bur_SIB	BUm_SAS	Uzb_CAS	Vie_EAS	Vie_EAS	Bat_OCE	Aet_OCE	Bat_OCE		10
rs74185961	9	15	1	4	CHR7	35910089	rs74185961	C	G	1	0	194	4	2	CHS	CHS	CHS	CHS	CHS	CHS	CHS	CHS	CHS	CHS	CHS	CHS	CHS	CHS	CHS	CHS	CHS	CHS	CHS	CHS	CHS	CHS	CHS	CHS	CHS	CHS	CHS	CHS	CHS	CHS	CHS	CHS	CHS	CHS	CHS	CHS	CHS	CHS	CHS	CHS	CHS	CDX	CDX	PUR	KHV	CDX	CDX	CDX	CDX	CDX	CDX	KHV	KHV	KHV	KHV	KHV	KHV	KHV	KHV	KHV	KHV	KHV	KHV	KHV	KHV	KHV	KHV	KHV	KHV	KHV	KHV	KHV	KHV	KHV	KHV	KHV	KHV	KHV	CDX	CDX	CDX	CDX	CDX	CDX	CDX	CDX	CDX	CDX	CDX	CDX	CDX	CDX	CDX	CDX	CDX	KHV	PJL	PJL	GWD	GWD	GWD	ESN	CHB	CHB	CHB	CHB	CHB	CHB	CHB	CHB	CHB	CHB	CHB	CHB	CHB	CHB	CHB	CHB	CHB	CHB	CHB	CHB	CHB	CHB	CHB	CHB	CHB	CHB	CHB	CHB	CHB	CHB	CHB	CHB	CHB	CHB	JPT	JPT	JPT	JPT	JPT	JPT	JPT	JPT	JPT	JPT	JPT	JPT	JPT	JPT	JPT	JPT	JPT	JPT	JPT	JPT	JPT	JPT	JPT	JPT	JPT	JPT	JPT	JPT	JPT	JPT	JPT	JPT	JPT	JPT	JPT	JPT	JPT	JPT	JPT	JPT		Kaz_CAS	Tat_EUR	Ket_SIB	Tun_SIB	Eve_SIB	Eve_SIB	Alt_CAS	Kyr_CAS	Kyr_CAS	Kyr_CAS	Leb_OCE	Baj_OCE	Tuv_SIB	Tuv_SIB	Leb_OCE	Vie_EAS	Dus_OCE	Viz_OCE	Luz_OCE	Luz_OCE	Dus_OCE	Mur_OCE	Mur_OCE	Kor_ARC	Sak_SIB	EVk_SIB	Bur_SIB	Eve_SIB	EVk_SIB	Bur_SIB	Eve_SIB	Alt_CAS	TKm_CAS	Kaz_CAS	Mon_EAS	Mon_EAS	Bat_OCE	Kor_ARC	Eve_SIB		3
rs117408448	9	11	2	4	CHR7	36024630	rs117408448	C	A	0	1	184	4	5	FIN	CHS	CHS	CHS	CHS	CHS	CHS	CHS	CHS	CHS	CHS	CHS	CHS	CHS	CHS	CHS	CHS	CHS	CHS	CHS	CHS	CHS	CHS	CHS	CHS	CHS	CHS	CHS	CHS	CHS	CHS	CHS	CHS	CHS	CHS	CHS	CHS	CHS	CHS	CHS	CHS	CHS	CHS	CHS	CHS	CHS	CHS	CDX	CDX	CDX	CDX	CDX	CDX	CDX	KHV	CDX	CDX	CDX	CDX	CDX	CDX	CDX	CDX	KHV	KHV	KHV	KHV	KHV	KHV	KHV	KHV	KHV	KHV	KHV	KHV	KHV	KHV	KHV	KHV	KHV	KHV	KHV	KHV	KHV	KHV	KHV	KHV	KHV	KHV	KHV	KHV	KHV	KHV	KHV	KHV	KHV	KHV	KHV	KHV	KHV	KHV	KHV	KHV	KHV	KHV	CDX	CDX	CDX	CDX	CDX	CDX	CDX	CDX	CDX	CDX	CDX	CDX	CDX	CDX	CDX	CDX	CDX	CDX	CDX	CDX	CDX	KHV	KHV	PJL	PJL	GWD	GWD	GWD	BEB	BEB	BEB	CHB	CHB	CHB	CHB	CHB	CHB	CHB	CHB	CHB	CHB	CHB	CHB	CHB	CHB	CHB	CHB	CHB	CHB	CHB	JPT	JPT	JPT	JPT	JPT	JPT	JPT	JPT	JPT	JPT	JPT	JPT	JPT	JPT	JPT	JPT	JPT	JPT	LWK		Kaz_CAS	Tat_EUR	Kaz_CAS	Ket_SIB	Tun_SIB	Eve_SIB	Kor_ARC	Eve_SIB	Kyr_CAS	Kyr_CAS	Leb_OCE	Tuv_SIB	Baj_OCE	MAd_SAS	BUm_SAS	Vie_EAS	Vie_EAS	Vie_EAS	Vie_EAS	Dus_OCE	Igo_OCE	Vie_EAS	Luz_OCE	Dus_OCE	Igo_OCE	Vie_EAS	Dus_OCE	Mur_OCE	Kor_ARC	EVk_SIB	Sak_SIB	Bur_SIB	Dus_OCE	EVk_SIB	Eve_SIB	Alt_CAS	Alt_CAS	Sak_SIB	Saa_EUR	Kaz_CAS	Aet_OCE	Mon_EAS	Bat_OCE	Kor_ARC	Eve_SIB		8
rs76472822	10	7	4	5	CHR7	146383192	rs76472822	C	A	0	0	205	0	5	CHS	CHS	CHS	CHS	CHS	CHS	CHS	CHS	CHS	CHS	CHS	CHS	CHS	CHS	CHS	CHS	CHS	CHS	CHS	CHS	CHS	CHS	CHS	CHS	CHS	CHS	CHS	CHS	CHS	CHS	CHS	CHS	CHS	CHS	CHS	CHS	CHS	CHS	CHS	CHS	CHS	CHS	CHS	CDX	CDX	CDX	CDX	CDX	CDX	CDX	KHV	KHV	CDX	CDX	CDX	KHV	KHV	KHV	KHV	KHV	KHV	KHV	KHV	KHV	KHV	KHV	KHV	KHV	KHV	KHV	KHV	KHV	KHV	KHV	KHV	KHV	KHV	KHV	KHV	KHV	KHV	KHV	KHV	KHV	KHV	KHV	KHV	KHV	KHV	KHV	KHV	KHV	KHV	CDX	CDX	CDX	CDX	CDX	CDX	CDX	CDX	CDX	CDX	CDX	CDX	CDX	CDX	CDX	CDX	CDX	KHV	BEB	BEB	BEB	ITU	ITU	CHB	CHB	CHB	CHB	CHB	CHB	CHB	CHB	CHB	CHB	CHB	CHB	CHB	CHB	CHB	CHB	CHB	CHB	CHB	CHB	CHB	CHB	CHB	CHB	CHB	CHB	CHB	CHB	CHB	CHB	CHB	CHB	CHB	CHB	CHB	CHB	CHB	CHB	CHB	CHB	CHB	CHB	CHB	JPT	JPT	JPT	JPT	JPT	JPT	JPT	JPT	JPT	JPT	JPT	JPT	JPT	JPT	JPT	JPT	JPT	JPT	JPT	JPT	JPT	JPT	JPT	JPT	JPT	JPT	JPT	JPT	JPT		Kab_CAU	Tat_EUR	Ket_SIB	For_SIB	Sak_SIB	Sel_SIB	Ket_SIB	Tun_SIB	Nga_SIB	Kor_ARC	Kor_ARC	Alt_CAS	Kyr_CAS	Leb_OCE	Alt_CAS	Leb_OCE	BUm_SAS	BUm_SAS	Chu_EUR	BUm_SAS	BUm_SAS	Igo_OCE	Igo_OCE	Vie_EAS	Vie_EAS	Vie_EAS	Dus_OCE	Viz_OCE	Viz_OCE	Luz_OCE	Dus_OCE	Igo_OCE	Dus_OCE	Mur_OCE	Mur_OCE	Kor_ARC	Mur_OCE	Esk_ARC	Eve_SIB	Mur_OCE	Igo_OCE	Kor_ARC	Kor_ARC	Kor_ARC	Bur_SIB	EVk_SIB	Bur_SIB	Sho_SIB	Alt_CAS	Vie_EAS	Vie_EAS	Mon_EAS	Bat_OCE	Rus_EUR	Aet_OCE	Mon_EAS	Bat_OCE	Kor_ARC	Kor_ARC	Eve_SIB	Sho_SIB	Agt_OCE		7
rs75323535	14	10	6	3	CHR8	5875717	rs75323535	T	G	0	0	260	0	5	CHS	CHS	CHS	CHS	CHS	CHS	CHS	CHS	CHS	CHS	CHS	CHS	CHS	CHS	CHS	CHS	CHS	CHS	CHS	CHS	CHS	CHS	CHS	CHS	CHS	CHS	CHS	CHS	CHS	CHS	CHS	CHS	CHS	CHS	CHS	CHS	CHS	CHS	CHS	CHS	CHS	CHS	CHS	CHS	CHS	CHS	CHS	CHS	CHS	CHS	CHS	CDX	CDX	CDX	CDX	CDX	CDX	CDX	CDX	CDX	CDX	CDX	KHV	KHV	KHV	CDX	CDX	CDX	CDX	CDX	CDX	CDX	CDX	CDX	CDX	CDX	CDX	KHV	KHV	KHV	KHV	KHV	KHV	KHV	KHV	KHV	KHV	KHV	KHV	KHV	KHV	KHV	KHV	KHV	KHV	KHV	KHV	KHV	KHV	KHV	KHV	KHV	KHV	KHV	KHV	KHV	KHV	KHV	KHV	KHV	KHV	KHV	KHV	KHV	KHV	KHV	KHV	KHV	KHV	KHV	KHV	KHV	KHV	KHV	KHV	KHV	KHV	KHV	KHV	CDX	CDX	CDX	CDX	CDX	CDX	CDX	CDX	CDX	CDX	CDX	CDX	CDX	CDX	CDX	CDX	CDX	CDX	CDX	CDX	CDX	CDX	CDX	CDX	CDX	CDX	KHV	KHV	BEB	BEB	BEB	ITU	CHB	CHB	CHB	CHB	CHB	CHB	CHB	CHB	CHB	CHB	CHB	CHB	CHB	CHB	CHB	CHB	CHB	CHB	CHB	CHB	CHB	CHB	CHB	CHB	CHB	CHB	CHB	CHB	CHB	CHB	CHB	CHB	CHB	CHB	CHB	CHB	CHB	CHB	CHB	CHB	CHB	CHB	CHB	CHB	CHB	CHB	CHB	CHB	CHB	JPT	JPT	JPT	JPT	JPT	JPT	JPT	JPT	JPT	JPT	JPT	JPT	JPT	JPT	JPT	JPT	JPT	JPT	JPT	JPT	ASW	ASW	GIH		Kyr_CAS	Bur_SIB	Bel_EUR	EVk_SIB	Bur_SIB	Kha_SIB	Eve_SIB	Kor_ARC	Tuv_SIB	Alt_CAS	Leb_OCE	Baj_OCE	Baj_OCE	Baj_OCE	Baj_OCE	BUm_SAS	BUm_SAS	BUm_SAS	BUm_SAS	Igo_OCE	Igo_OCE	Vie_EAS	BUm_SAS	Vie_EAS	Vie_EAS	Dus_OCE	Igo_OCE	Igo_OCE	Vie_EAS	Dus_OCE	Dus_OCE	Igo_OCE	Vie_EAS	Dus_OCE	Mur_OCE	Mur_OCE	Kor_ARC	Mur_OCE	Mur_OCE	Kor_ARC	Esk_ARC	Mur_OCE	EVk_SIB	Mur_OCE	Dus_OCE	Dus_OCE	Kor_ARC	Kor_ARC	Yak_SIB	Bur_SIB	Bur_SIB	Udm_EUR	Dha_SAS	Kaz_CAS	Aet_OCE	Agt_OCE	Udm_EUR		5
rs80194544	10	11	4	2	CHR8	9466222	rs80194544	G	T	1	1	236	0	4	FIN	CHS	CHS	CHS	CHS	CHS	CHS	CHS	CHS	CHS	CHS	CHS	CHS	CHS	CHS	CHS	CHS	CHS	CHS	CHS	CHS	CHS	CHS	CHS	CHS	CHS	CHS	CHS	CHS	CHS	CHS	CHS	CHS	CHS	CHS	CHS	CHS	CHS	CHS	CHS	CHS	CHS	CHS	CHS	CHS	CHS	CHS	CHS	CHS	CHS	CHS	CHS	CHS	CHS	CHS	CHS	CHS	CHS	CHS	CHS	CHS	CDX	CDX	CDX	CDX	CDX	CDX	CDX	KHV	KHV	CDX	CDX	CDX	CDX	CDX	CDX	CDX	CDX	CDX	CDX	CDX	CDX	CDX	CDX	KHV	KHV	KHV	KHV	KHV	KHV	KHV	KHV	KHV	KHV	KHV	KHV	KHV	KHV	KHV	KHV	KHV	KHV	KHV	KHV	KHV	KHV	KHV	KHV	KHV	KHV	KHV	KHV	KHV	KHV	KHV	CDX	CDX	CDX	CDX	CDX	CDX	CDX	CDX	CDX	CDX	CDX	CDX	CDX	CDX	CDX	CDX	CDX	CDX	CDX	CDX	CDX	PJL	BEB	BEB	BEB	CHB	CHB	CHB	CHB	CHB	CHB	CHB	CHB	CHB	CHB	CHB	CHB	CHB	CHB	CHB	CHB	CHB	CHB	CHB	CHB	CHB	CHB	CHB	CHB	CHB	CHB	CHB	CHB	CHB	CHB	CHB	CHB	CHB	CHB	CHB	CHB	CHB	CHB	CHB	CHB	CHB	CHB	JPT	JPT	JPT	JPT	JPT	JPT	JPT	JPT	JPT	JPT	JPT	JPT	JPT	JPT	JPT	JPT	JPT	JPT	JPT	JPT	JPT	JPT	JPT	JPT	JPT	JPT	JPT	MXL		Udm_EUR	Tun_SIB	Nga_SIB	Eve_SIB	Leb_OCE	Leb_OCE	Tuv_SIB	Baj_OCE	Baj_OCE	BUm_SAS	Igo_OCE	Igo_OCE	Vie_EAS	Vie_EAS	Igo_OCE	Igo_OCE	Igo_OCE	Luz_OCE	Dus_OCE	Dus_OCE	Igo_OCE	Mur_OCE	Mur_OCE	Mur_OCE	Esk_ARC	Mur_OCE	Eve_SIB	EVk_SIB	EVk_SIB	BUm_SAS	Eve_SIB	Mur_OCE	Igo_OCE	EVk_SIB	Alt_CAS	Dus_OCE	Bur_SIB	Kor_ARC	Bur_SIB	Bur_SIB	Bur_SIB	Kor_ARC	Mar_EUR	Tam_SAS	Mon_EAS	Ukr_EUR	Aze_MDE	Aet_OCE	Aet_OCE	Bat_OCE	Aet_OCE	Mon_EAS	Mon_EAS	Bat_OCE	Kor_ARC	Kor_ARC		6
rs59323200	15	7	6	0	CHR8	32285433	rs59323200	G	C	0	4	253	0	5	FIN	FIN	FIN	FIN	CHS	CHS	CHS	CHS	CHS	CHS	CHS	CHS	CHS	CHS	CHS	CHS	CHS	CHS	CHS	CHS	CHS	CHS	CHS	CHS	CHS	CHS	CHS	CHS	CHS	CHS	CHS	CHS	CHS	CHS	CHS	CHS	CHS	CHS	CHS	CHS	CHS	CHS	CHS	CHS	CHS	CHS	CHS	CHS	CHS	CHS	CHS	CHS	CHS	CHS	CHS	CDX	CDX	CDX	CDX	KHV	KHV	CDX	CDX	CDX	CDX	CDX	CDX	KHV	KHV	KHV	KHV	KHV	KHV	KHV	KHV	KHV	KHV	KHV	KHV	KHV	KHV	KHV	KHV	KHV	KHV	KHV	KHV	KHV	KHV	KHV	KHV	KHV	KHV	KHV	KHV	KHV	KHV	KHV	KHV	KHV	KHV	KHV	KHV	KHV	KHV	KHV	KHV	KHV	KHV	KHV	KHV	KHV	CDX	CDX	CDX	CDX	CDX	CDX	CDX	CDX	CDX	CDX	CDX	CDX	CDX	CDX	CDX	CDX	CDX	KHV	KHV	PJL	PJL	BEB	BEB	CHB	CHB	CHB	CHB	CHB	CHB	CHB	CHB	CHB	CHB	CHB	CHB	CHB	CHB	CHB	CHB	CHB	CHB	CHB	CHB	CHB	CHB	CHB	CHB	CHB	CHB	CHB	CHB	CHB	CHB	CHB	CHB	CHB	CHB	CHB	CHB	CHB	CHB	CHB	CHB	CHB	CHB	JPT	JPT	JPT	JPT	JPT	JPT	JPT	JPT	JPT	JPT	JPT	JPT	JPT	JPT	JPT	JPT	JPT	JPT	JPT	JPT	JPT	JPT	JPT	JPT	JPT	JPT	JPT	JPT	JPT	JPT	JPT	JPT	JPT	JPT	JPT	JPT	JPT	JPT	JPT	JPT	JPT	JPT	JPT	GIH		Bur_SIB	Eve_SIB	Eve_SIB	Kyr_CAS	Ho_SAS	Leb_OCE	BUm_SAS	Igo_OCE	Vie_EAS	Igo_OCE	Vie_EAS	Dus_OCE	Igo_OCE	Igo_OCE	Igo_OCE	Vie_EAS	Dus_OCE	Igo_OCE	Vie_EAS	Mur_OCE	Mur_OCE	EVk_SIB	Eve_SIB	EVk_SIB	Igo_OCE	Bur_SIB	Bur_SIB	Yak_SIB	Bur_SIB	Bur_SIB	EVk_SIB	Bur_SIB	Eve_SIB	Eve_SIB	Bur_SIB	Alt_CAS	Uzb_CAS	BSh_EUR	Dha_SAS	Tam_SAS	Vie_EAS	Mon_EAS	Kos_OCE		7
rs76940114	10	5	1	3	CHR8	52444646	rs76940114	G	A	0	4	183	0	3	FIN	FIN	FIN	CHS	CHS	CHS	CHS	CHS	CHS	CHS	CHS	CHS	CHS	CHS	CHS	CHS	CHS	CHS	CHS	CHS	CHS	CHS	CHS	CHS	CHS	CHS	CHS	CHS	CHS	CHS	CHS	CHS	CHS	CHS	CHS	CHS	CHS	CDX	CDX	CDX	CDX	CDX	KHV	KHV	IBS	CDX	CDX	CDX	CDX	CDX	CDX	CDX	CDX	KHV	KHV	KHV	KHV	KHV	KHV	KHV	KHV	KHV	KHV	KHV	KHV	KHV	KHV	KHV	KHV	KHV	KHV	KHV	KHV	KHV	KHV	KHV	KHV	KHV	CDX	CDX	CDX	CDX	CDX	CDX	CDX	CDX	CDX	CDX	CDX	CDX	CDX	CDX	CDX	CDX	CDX	CDX	CDX	CDX	CDX	CDX	CDX	CDX	CDX	CDX	CDX	BEB	BEB	BEB	CHB	CHB	CHB	CHB	CHB	CHB	CHB	CHB	CHB	CHB	CHB	CHB	CHB	CHB	CHB	CHB	CHB	CHB	CHB	CHB	CHB	CHB	CHB	CHB	CHB	CHB	CHB	CHB	CHB	CHB	JPT	JPT	JPT	JPT	JPT	JPT	JPT	JPT	JPT	JPT	JPT	JPT	JPT	JPT	JPT	JPT	JPT	JPT	JPT	JPT	JPT	JPT	JPT	JPT	JPT	JPT	JPT	JPT	JPT	JPT	JPT	JPT		Kab_CAU	Kaz_CAS	Sak_SIB	Mar_EUR	Nga_SIB	Kyr_CAS	Kyr_CAS	Ish_CAS	Leb_OCE	Vie_EAS	Vie_EAS	Vie_EAS	Vie_EAS	Viz_OCE	Viz_OCE	Vie_EAS	Dus_OCE	Igo_OCE	Dus_OCE	Kor_ARC	Mur_OCE	Chu_ARC	Chu_ARC	Bur_SIB	EVk_SIB	Alt_CAS	Bur_SIB	EVk_SIB	EVk_SIB	Eve_SIB	Sho_SIB	Vie_EAS	Vie_EAS	Aet_OCE	Kor_ARC	Kor_ARC	Eve_SIB	Kor_ARC		8
rs16926830	11	8	3	3	CHR8	62004272	rs16926830	A	G	1	0	204	0	4	CHS	CHS	CHS	CHS	CHS	CHS	CHS	CHS	CHS	CHS	CHS	CHS	CHS	CHS	CHS	CHS	CHS	CHS	CHS	CHS	CHS	CHS	CHS	CHS	CHS	CHS	CHS	CHS	CHS	CHS	CHS	CHS	CHS	CHS	CHS	CHS	CHS	CHS	CDX	CDX	CDX	CDX	CDX	CDX	CDX	CDX	KHV	KHV	CDX	CDX	CDX	CDX	CDX	CDX	CDX	CDX	KHV	KHV	KHV	KHV	KHV	KHV	KHV	KHV	KHV	KHV	KHV	KHV	PEL	KHV	KHV	KHV	KHV	KHV	KHV	KHV	KHV	KHV	KHV	KHV	KHV	KHV	KHV	KHV	KHV	KHV	KHV	KHV	KHV	KHV	KHV	KHV	CDX	CDX	CDX	CDX	CDX	CDX	CDX	CDX	CDX	CDX	CDX	CDX	CDX	CDX	CDX	CDX	CDX	CDX	CDX	CDX	CDX	CDX	CDX	CDX	CDX	CDX	CDX	KHV	KHV	KHV	PJL	ITU	BEB	BEB	CHB	CHB	CHB	CHB	CHB	CHB	CHB	CHB	CHB	CHB	CHB	CHB	CHB	CHB	CHB	CHB	CHB	CHB	CHB	CHB	CHB	CHB	CHB	CHB	CHB	CHB	CHB	CHB	JPT	JPT	JPT	JPT	JPT	JPT	JPT	JPT	JPT	JPT	JPT	JPT	JPT	JPT	JPT	JPT	JPT	JPT	JPT	JPT	JPT	JPT	JPT	JPT	JPT	JPT	JPT	JPT	JPT	JPT	JPT	JPT		Kaz_CAS	Tat_EUR	Sel_SIB	Ket_SIB	Shu_CAS	Bur_SIB	Sak_SIB	Sak_SIB	Bur_SIB	For_SIB	Kha_SIB	Nga_SIB	Eve_SIB	Alt_CAS	Kyr_CAS	Leb_OCE	Leb_OCE	Tuv_SIB	Baj_OCE	BSh_EUR	BUm_SAS	Igo_OCE	Vie_EAS	Vie_EAS	Vie_EAS	Dus_OCE	Dus_OCE	Viz_OCE	Mur_OCE	Mur_OCE	Kor_ARC	Chu_ARC	Chu_ARC	Sak_SIB	EVk_SIB	Dus_OCE	EVk_SIB	Alt_CAS	Bur_SIB	Kor_ARC	Kor_ARC	Yak_SIB	EVk_SIB	Alt_CAS	Bur_SIB	BSh_EUR	BSh_EUR	Tam_SAS	Mon_EAS	Ket_SIB	Bat_OCE	Aet_OCE	Aet_OCE	Kor_ARC		4
rs79169730	8	4	0	2	CHR8	64717491	rs79169730	T	C	0	1	181	0	2	GBR	CHS	CHS	CHS	CHS	CHS	CHS	CHS	CHS	CHS	CHS	CHS	CHS	CHS	CHS	CHS	CHS	CHS	CHS	CHS	CHS	CHS	CHS	CHS	CHS	CHS	CHS	CHS	CHS	CHS	CHS	CHS	CHS	CHS	CHS	CHS	CHS	CHS	CHS	CHS	CHS	CDX	CDX	CDX	CDX	KHV	KHV	KHV	CDX	CDX	CDX	CDX	KHV	KHV	KHV	KHV	KHV	KHV	KHV	KHV	KHV	KHV	KHV	KHV	KHV	KHV	KHV	KHV	KHV	KHV	KHV	KHV	KHV	KHV	KHV	KHV	KHV	CDX	CDX	CDX	CDX	CDX	CDX	CDX	CDX	CDX	CDX	CDX	CDX	CDX	CDX	CDX	CDX	CDX	BEB	BEB	CHB	CHB	CHB	CHB	CHB	CHB	CHB	CHB	CHB	CHB	CHB	CHB	CHB	CHB	CHB	CHB	CHB	CHB	CHB	CHB	CHB	CHB	CHB	CHB	CHB	CHB	CHB	CHB	CHB	CHB	CHB	CHB	JPT	JPT	JPT	JPT	JPT	JPT	JPT	JPT	JPT	JPT	JPT	JPT	JPT	JPT	JPT	JPT	JPT	JPT	JPT	JPT	JPT	JPT	JPT	JPT	JPT	JPT	JPT	JPT	JPT		Shu_CAS	Kry_EUR	Uyg_CAS	Alt_CAS	Kyr_CAS	Mon_EAS	Baj_OCE	Tuv_SIB	BUm_SAS	Igo_OCE	Vie_EAS	Vie_EAS	Viz_OCE	Luz_OCE	Vie_EAS	EVk_SIB	Bur_SIB	Alt_CAS	Bur_SIB	Bur_SIB	Bur_SIB	Bra_SAS	Vie_EAS	Vie_EAS	TKm_CAS	Aet_OCE		6
rs79321331	8	6	1	1	CHR8	79744209	rs79321331	C	T	1	0	207	0	4	CHS	CHS	CHS	CHS	CHS	CHS	CHS	CHS	CHS	CHS	CHS	CHS	CHS	CHS	CHS	CHS	CHS	CHS	CHS	CHS	CHS	CHS	CHS	CHS	CHS	CHS	CHS	CHS	CHS	CHS	CHS	CHS	CHS	CHS	CHS	CHS	CHS	CHS	CHS	CHS	CHS	CHS	CHS	CDX	CDX	CDX	CDX	KHV	KHV	KHV	KHV	CDX	CDX	CDX	CDX	CDX	CDX	CDX	CDX	CDX	CDX	KHV	KHV	KHV	KHV	KHV	KHV	KHV	KHV	KHV	KHV	KHV	KHV	KHV	KHV	KHV	KHV	KHV	KHV	KHV	PEL	KHV	KHV	KHV	KHV	KHV	KHV	KHV	KHV	KHV	KHV	KHV	KHV	KHV	KHV	KHV	KHV	KHV	KHV	KHV	KHV	KHV	CDX	CDX	CDX	CDX	CDX	CDX	CDX	CDX	CDX	CDX	CDX	CDX	CDX	CDX	CDX	CDX	CDX	CDX	CDX	CDX	CDX	CDX	CDX	CDX	CDX	CDX	KHV	KHV	PJL	STU	BEB	BEB	CHB	CHB	CHB	CHB	CHB	CHB	CHB	CHB	CHB	CHB	CHB	CHB	CHB	CHB	CHB	CHB	CHB	CHB	CHB	CHB	CHB	CHB	CHB	CHB	CHB	CHB	CHB	CHB	CHB	CHB	CHB	JPT	JPT	JPT	JPT	JPT	JPT	JPT	JPT	JPT	JPT	JPT	JPT	JPT	JPT	JPT	JPT	JPT	JPT	JPT	JPT	JPT	JPT	JPT	JPT	JPT	JPT	JPT	JPT		Sak_SIB	Bur_SIB	Sak_SIB	EVk_SIB	For_SIB	Sak_SIB	Chu_ARC	For_SIB	Tun_SIB	Eve_SIB	Kor_ARC	Taj_CAS	Kyr_CAS	Gon_SAS	Leb_OCE	MAd_SAS	BUm_SAS	BSh_EUR	Igo_OCE	Igo_OCE	BUm_SAS	Vie_EAS	Dus_OCE	Igo_OCE	Igo_OCE	Igo_OCE	Viz_OCE	Vie_EAS	Vie_EAS	Mur_OCE	Kor_ARC	Esk_ARC	Chu_ARC	Bur_SIB	EVk_SIB	Sak_SIB	EVk_SIB	Bur_SIB	Mur_OCE	Bur_SIB	Bur_SIB	Bur_SIB	Bur_SIB	Bur_SIB	Bur_SIB	Vie_EAS	Vie_EAS	Ket_SIB		6
rs2119197	8	8	2	3	CHR8	122794882	rs2119197	G	A	0	0	183	1	3	CHS	CHS	CHS	CHS	CHS	CHS	CHS	CHS	CHS	CHS	CHS	CHS	CHS	CHS	CHS	CHS	CHS	CHS	CHS	CHS	CHS	CHS	CHS	CHS	CHS	CHS	CHS	CHS	CHS	CHS	CHS	CHS	CHS	CHS	CHS	CHS	CHS	CDX	CDX	CDX	CDX	KHV	KHV	KHV	CDX	CDX	CDX	CDX	CDX	CDX	CDX	CDX	KHV	KHV	KHV	KHV	KHV	KHV	KHV	KHV	KHV	KHV	KHV	KHV	KHV	KHV	KHV	KHV	KHV	KHV	KHV	KHV	KHV	KHV	KHV	KHV	KHV	KHV	KHV	KHV	KHV	KHV	KHV	CDX	CDX	CDX	CDX	CDX	CDX	CDX	CDX	CDX	CDX	CDX	CDX	CDX	CDX	CDX	CDX	CDX	CDX	CDX	ACB	KHV	KHV	KHV	ITU	BEB	BEB	CHB	CHB	CHB	CHB	CHB	CHB	CHB	CHB	CHB	CHB	CHB	CHB	CHB	CHB	CHB	CHB	CHB	CHB	CHB	CHB	CHB	CHB	CHB	CHB	CHB	CHB	CHB	CHB	CHB	CHB	JPT	JPT	JPT	JPT	JPT	JPT	JPT	JPT	JPT	JPT	JPT	JPT	JPT	JPT	JPT	JPT	JPT	JPT	JPT	JPT	JPT	JPT	JPT	JPT	JPT	JPT	JPT	JPT	JPT		Bur_SIB	Kyr_CAS	Ori_SAS	Leb_OCE	Baj_OCE	MAd_SAS	Igo_OCE	Vie_EAS	BUm_SAS	Viz_OCE	Igo_OCE	Luz_OCE	Dus_OCE	Dus_OCE	Vie_EAS	Dus_OCE	Mur_OCE	Mur_OCE	Dus_OCE	Kor_ARC	BUm_SAS	Bur_SIB	Vie_EAS	Mon_EAS	Ukr_EUR	Ket_SIB	Kaz_CAS	Eve_SIB		4
rs61056203	14	7	1	0	CHR8	124487209	rs61056203	C	T	1	0	251	0	5	CHS	CHS	CHS	CHS	CHS	CHS	CHS	CHS	CHS	CHS	CHS	CHS	CHS	CHS	CHS	CHS	CHS	CHS	CHS	CHS	CHS	CHS	CHS	CHS	CHS	CHS	CHS	CHS	CHS	CHS	CHS	CHS	CHS	CHS	CHS	CHS	CHS	CHS	CHS	CHS	CHS	CHS	CHS	CHS	CHS	CHS	CHS	CHS	CDX	CDX	CDX	CDX	CDX	CDX	CDX	KHV	KHV	KHV	CDX	CDX	CDX	CDX	CDX	CDX	CDX	CDX	CDX	CDX	KHV	KHV	KHV	KHV	KHV	KHV	KHV	KHV	KHV	KHV	KHV	KHV	KHV	KHV	KHV	KHV	KHV	KHV	KHV	KHV	KHV	KHV	KHV	KHV	KHV	KHV	KHV	KHV	KHV	KHV	KHV	KHV	KHV	KHV	KHV	KHV	KHV	KHV	KHV	KHV	KHV	KHV	KHV	KHV	KHV	KHV	KHV	KHV	KHV	CDX	CDX	CDX	CDX	CDX	CDX	CDX	CDX	CDX	PEL	CDX	CDX	CDX	CDX	CDX	CDX	CDX	CDX	CDX	CDX	CDX	CDX	CDX	CDX	CDX	CDX	CDX	CDX	CDX	CDX	CDX	KHV	PJL	PJL	BEB	ITU	BEB	CHB	CHB	CHB	CHB	CHB	CHB	CHB	CHB	CHB	CHB	CHB	CHB	CHB	CHB	CHB	CHB	CHB	CHB	CHB	CHB	CHB	CHB	CHB	CHB	CHB	CHB	CHB	CHB	CHB	CHB	CHB	CHB	CHB	CHB	CHB	CHB	JPT	JPT	JPT	JPT	JPT	JPT	JPT	JPT	JPT	JPT	JPT	JPT	JPT	JPT	JPT	JPT	JPT	JPT	JPT	JPT	JPT	JPT	JPT	JPT	JPT	JPT	JPT	JPT	JPT	JPT	JPT	JPT	JPT	JPT	JPT	JPT	JPT	JPT	JPT	JPT		Bur_SIB	EVk_SIB	Kyr_CAS	Leb_OCE	Baj_OCE	Leb_OCE	Baj_OCE	Baj_OCE	Leb_OCE	BUm_SAS	BUm_SAS	Igo_OCE	Igo_OCE	Dus_OCE	Igo_OCE	Igo_OCE	Luz_OCE	Vie_EAS	Dus_OCE	Vie_EAS	Dus_OCE	Mur_OCE	Chu_ARC	Mur_OCE	Igo_OCE	Dus_OCE	Dus_OCE	Kor_ARC	Yak_SIB	Bur_SIB	Bur_SIB	Uzb_CAS	Vie_EAS	Vie_EAS	Aet_OCE	Agt_OCE	Bat_OCE		6
rs78211533	13	9	4	0	CHR8	129316215	rs78211533	G	T	0	0	209	0	4	CHS	CHS	CHS	CHS	CHS	CHS	CHS	CHS	CHS	CHS	CHS	CHS	CHS	CHS	CHS	CHS	CHS	CHS	CHS	CHS	CHS	CHS	CHS	CHS	CHS	CHS	CHS	CHS	CHS	CHS	CHS	CHS	CHS	CHS	CHS	CHS	CHS	CHS	CHS	CHS	CHS	CHS	CHS	CHS	CHS	CHS	CHS	CHS	CDX	CDX	CDX	CDX	CDX	CDX	CDX	CDX	CDX	CDX	KHV	KHV	KHV	KHV	CDX	CDX	CDX	CDX	CDX	CDX	CDX	CDX	CDX	CDX	KHV	KHV	KHV	KHV	KHV	KHV	KHV	KHV	KHV	KHV	KHV	KHV	KHV	KHV	KHV	KHV	KHV	KHV	KHV	KHV	KHV	KHV	KHV	KHV	KHV	KHV	KHV	KHV	KHV	KHV	KHV	KHV	KHV	KHV	KHV	KHV	KHV	KHV	CDX	CDX	CDX	CDX	CDX	CDX	CDX	CDX	CDX	CDX	CDX	CDX	CDX	CDX	CDX	CDX	CDX	CDX	CDX	CDX	CDX	CDX	CDX	CDX	CDX	KHV	BEB	BEB	CHB	CHB	CHB	CHB	CHB	CHB	CHB	CHB	CHB	CHB	CHB	CHB	CHB	CHB	CHB	CHB	CHB	CHB	CHB	CHB	CHB	CHB	CHB	CHB	CHB	CHB	CHB	CHB	CHB	CHB	CHB	CHB	CHB	CHB	CHB	CHB	JPT	JPT	JPT	JPT	JPT	JPT	JPT	JPT	JPT	JPT	JPT	JPT	JPT	JPT	JPT	JPT	JPT	JPT	GIH	GIH		Bur_SIB	Kry_EUR	Tun_SIB	Kor_ARC	Eve_SIB	Tuv_SIB	Kyr_CAS	Kyr_CAS	Ho_SAS	Leb_OCE	Baj_OCE	BUm_SAS	BUm_SAS	Dus_OCE	Igo_OCE	Igo_OCE	Dus_OCE	Kor_ARC	EVk_SIB	Bur_SIB	Sak_SIB	Eve_SIB	Mur_OCE	Sak_SIB	Kor_ARC	Kor_ARC	Bur_SIB	BUm_SAS	Eve_SIB	Saa_EUR	Saa_EUR	Uzb_CAS	Vie_EAS	Mon_EAS	Mon_EAS	TKm_CAS	Ket_SIB	Eve_SIB		4
rs77291183	8	13	3	0	CHR9	10230268	rs77291183	C	T	1	0	205	1	5	CHS	CHS	CHS	CHS	CHS	CHS	CHS	CHS	CHS	CHS	CHS	CHS	CHS	CHS	CHS	CHS	CHS	CHS	CHS	CHS	CHS	CHS	CHS	CHS	CHS	CHS	CHS	CHS	CHS	CHS	CHS	CHS	CHS	CHS	CHS	CHS	CDX	CDX	CDX	CDX	CDX	CDX	CDX	CDX	CDX	CDX	KHV	KHV	KHV	CDX	CDX	CDX	CDX	CDX	CDX	CDX	CDX	CDX	CDX	CDX	CDX	KHV	KHV	KHV	KHV	KHV	KHV	KHV	KHV	KHV	KHV	KHV	KHV	KHV	KHV	KHV	PEL	KHV	KHV	KHV	KHV	KHV	KHV	KHV	KHV	KHV	KHV	KHV	KHV	KHV	KHV	KHV	KHV	KHV	KHV	KHV	KHV	KHV	KHV	KHV	KHV	KHV	CDX	CDX	CDX	CDX	CDX	CDX	CDX	CDX	CDX	CDX	CDX	CDX	CDX	CDX	CDX	CDX	CDX	CDX	CDX	CDX	CDX	CDX	CDX	CDX	KHV	KHV	BEB	BEB	ITU	BEB	BEB	CHB	CHB	CHB	CHB	CHB	CHB	CHB	CHB	CHB	CHB	CHB	CHB	CHB	CHB	CHB	CHB	CHB	CHB	CHB	CHB	CHB	CHB	CHB	CHB	CHB	JPT	JPT	JPT	JPT	JPT	JPT	JPT	JPT	JPT	JPT	JPT	JPT	JPT	JPT	JPT	JPT	JPT	JPT	JPT	JPT	JPT	JPT	JPT	JPT	JPT	JPT	JPT	JPT	JPT	JPT	JPT	JPT	YRI		Kyr_CAS	Kyr_CAS	Asu_SAS	Leb_OCE	Leb_OCE	Leb_OCE	BUm_SAS	BUm_SAS	Igo_OCE	Vie_EAS	Vie_EAS	Vie_EAS	Dus_OCE	Igo_OCE	Igo_OCE	Viz_OCE	Viz_OCE	Vie_EAS	Dus_OCE	Mur_OCE	Mur_OCE	Mur_OCE	Mur_OCE	Mur_OCE	Mur_OCE	Bur_SIB	Mur_OCE	Igo_OCE	Dus_OCE	Alt_CAS	Uzb_CAS	BSh_EUR	Tam_SAS	Vie_EAS	Mon_EAS	Bat_OCE		8
rs78290053	9	6	0	1	CHR9	23605707	rs78290053	C	G	0	3	222	0	4	FIN	FIN	CHS	CHS	CHS	CHS	CHS	CHS	CHS	CHS	CHS	CHS	CHS	CHS	CHS	CHS	CHS	CHS	CHS	CHS	CHS	CHS	CHS	CHS	CHS	CHS	CHS	CHS	CHS	CHS	CHS	CHS	CHS	CHS	CHS	CHS	CHS	CHS	CHS	CHS	CHS	CHS	CHS	CHS	CHS	CHS	CHS	CHS	CHS	CHS	CHS	CHS	CHS	CDX	CDX	CDX	CDX	CDX	CDX	KHV	KHV	CDX	CDX	CDX	CDX	CDX	CDX	CDX	CDX	CDX	CDX	CDX	KHV	KHV	KHV	KHV	KHV	KHV	KHV	KHV	KHV	KHV	KHV	KHV	KHV	KHV	KHV	KHV	KHV	KHV	KHV	KHV	KHV	KHV	KHV	KHV	KHV	KHV	KHV	KHV	KHV	KHV	KHV	CDX	CDX	CDX	CDX	CDX	CDX	CDX	CDX	CDX	CDX	CDX	CDX	CDX	CDX	CDX	CDX	CDX	CDX	CDX	CDX	CDX	CDX	CDX	CDX	CDX	CDX	CDX	CDX	CDX	CDX	CDX	KHV	KHV	BEB	BEB	CEU	CHB	CHB	CHB	CHB	CHB	CHB	CHB	CHB	CHB	CHB	CHB	CHB	CHB	CHB	CHB	CHB	CHB	CHB	CHB	CHB	CHB	CHB	CHB	CHB	CHB	CHB	CHB	CHB	CHB	CHB	JPT	JPT	JPT	JPT	JPT	JPT	JPT	JPT	JPT	JPT	JPT	JPT	JPT	JPT	JPT	JPT	JPT	JPT	JPT	JPT	JPT	JPT	JPT	JPT	JPT	JPT	JPT	JPT	JPT	JPT	JPT	JPT	GIH	GIH		Chu_ARC	Lez_CAU	Ket_SIB	Kum_CAU	Bur_SIB	For_SIB	BSh_EUR	Tun_SIB	Nga_SIB	Eve_SIB	Alt_CAS	Baj_OCE	Kar_EUR	BUm_SAS	Chu_EUR	Vie_EAS	Vie_EAS	Dus_OCE	Vie_EAS	Igo_OCE	Igo_OCE	Luz_OCE	Dus_OCE	Mur_OCE	EVk_SIB	EVk_SIB	Sak_SIB	Eve_SIB	EVk_SIB	EVk_SIB	Dus_OCE	EVk_SIB	EVk_SIB	Sak_SIB	EVk_SIB	Eve_SIB	Sho_SIB	Bur_SIB	Alt_CAS	Uzb_CAS	Vie_EAS	Bat_OCE	Mon_EAS	Mon_EAS	Bat_OCE		7
rs76792655	11	5	2	1	CHR9	29608146	rs76792655	G	A	0	5	221	0	5	FIN	FIN	FIN	FIN	FIN	CHS	CHS	CHS	CHS	CHS	CHS	CHS	CHS	CHS	CHS	CHS	CHS	CHS	CHS	CHS	CHS	CHS	CHS	CHS	CHS	CHS	CHS	CHS	CHS	CHS	CHS	CHS	CHS	CHS	CHS	CHS	CHS	CHS	CHS	CHS	CHS	CHS	CHS	CHS	CHS	CHS	CHS	CDX	CDX	CDX	CDX	CDX	CDX	CDX	CDX	KHV	KHV	KHV	KHV	KHV	CDX	CDX	CDX	CDX	CDX	CDX	CDX	CDX	KHV	KHV	KHV	KHV	KHV	KHV	KHV	KHV	KHV	KHV	KHV	KHV	KHV	KHV	KHV	KHV	KHV	KHV	KHV	KHV	KHV	KHV	KHV	KHV	KHV	KHV	KHV	KHV	KHV	KHV	KHV	KHV	KHV	KHV	KHV	KHV	KHV	KHV	CDX	CDX	CDX	CDX	CDX	CDX	CDX	CDX	CDX	CDX	CDX	CDX	CDX	CDX	CDX	CDX	CDX	CDX	CDX	KHV	KHV	PJL	BEB	BEB	BEB	CHB	CHB	CHB	CHB	CHB	CHB	CHB	CHB	CHB	CHB	CHB	CHB	CHB	CHB	CHB	CHB	CHB	CHB	CHB	CHB	CHB	CHB	CHB	CHB	CHB	CHB	CHB	CHB	CHB	CHB	CHB	CHB	CHB	CHB	CHB	JPT	JPT	JPT	JPT	JPT	JPT	JPT	JPT	JPT	JPT	JPT	JPT	JPT	JPT	JPT	JPT	JPT	JPT	JPT	JPT	JPT	JPT	JPT	JPT	JPT	JPT	JPT	JPT	JPT	JPT	JPT	JPT	JPT	JPT	GIH		Kaz_CAS	Kyr_CAS	Bur_SIB	Kar_EUR	Mar_EUR	Rus_EUR	Bur_SIB	Man_SIB	Taj_CAS	BSh_EUR	Ho_SAS	Ing_EUR	Baj_OCE	Vep_EUR	Baj_OCE	Leb_OCE	BUm_SAS	BUm_SAS	Igo_OCE	Vie_EAS	Igo_OCE	BUm_SAS	Dus_OCE	Vie_EAS	Dus_OCE	Igo_OCE	Igo_OCE	Viz_OCE	Igo_OCE	Viz_OCE	Luz_OCE	Dus_OCE	Vie_EAS	Mur_OCE	Chu_EUR	Igo_OCE	Dus_OCE	Bur_SIB	Bur_SIB	Saa_EUR	BSh_EUR	BSh_EUR	Vie_EAS	Mon_EAS	Kaz_CAS	Bat_OCE	Vep_EUR	Aet_OCE	Bat_OCE	Bat_OCE	Udm_EUR	Agt_OCE	Kha_SIB		5
rs10983851	14	8	5	2	CHR9	120752097	rs10983851	T	C	1	0	240	0	4	CHS	CHS	CHS	CHS	CHS	CHS	CHS	CHS	CHS	CHS	CHS	CHS	CHS	CHS	CHS	CHS	CHS	CHS	CHS	CHS	CHS	CHS	CHS	CHS	CHS	CHS	CHS	CHS	CHS	CHS	CHS	CHS	CHS	CHS	CHS	CHS	CHS	CHS	CHS	CHS	CHS	CHS	CHS	CHS	CDX	CDX	CDX	CDX	CDX	KHV	KHV	CDX	CDX	CDX	CDX	CDX	CDX	CDX	CDX	KHV	KHV	KHV	KHV	KHV	KHV	KHV	KHV	KHV	KHV	KHV	KHV	KHV	KHV	PEL	KHV	KHV	KHV	KHV	KHV	KHV	KHV	KHV	KHV	KHV	KHV	KHV	KHV	KHV	KHV	KHV	KHV	KHV	KHV	KHV	KHV	KHV	KHV	KHV	KHV	KHV	KHV	KHV	KHV	KHV	CDX	CDX	CDX	CDX	CDX	CDX	CDX	CDX	CDX	CDX	CDX	CDX	CDX	CDX	CDX	CDX	CDX	CDX	CDX	CDX	CDX	CDX	CDX	CDX	CDX	CDX	CDX	CDX	CDX	CDX	KHV	KHV	KHV	BEB	ITU	BEB	CHB	CHB	CHB	CHB	CHB	CHB	CHB	CHB	CHB	CHB	CHB	CHB	CHB	CHB	CHB	CHB	CHB	CHB	CHB	CHB	CHB	CHB	CHB	CHB	CHB	CHB	CHB	CHB	CHB	CHB	CHB	CHB	CHB	CHB	CHB	CHB	CHB	CHB	CHB	CHB	JPT	JPT	JPT	JPT	JPT	JPT	JPT	JPT	JPT	JPT	JPT	JPT	JPT	JPT	JPT	JPT	JPT	JPT	JPT	JPT	JPT	JPT	JPT	JPT	JPT	JPT	JPT	JPT	JPT	JPT	JPT	JPT	JPT	JPT	JPT	GIH		Kaz_CAS	Kum_CAU	Sak_SIB	Nga_SIB	Alt_CAS	Kyr_CAS	Kyr_CAS	Baj_OCE	MAd_SAS	Tuv_SIB	BUm_SAS	Igo_OCE	Igo_OCE	Vie_EAS	Vie_EAS	Vie_EAS	Igo_OCE	Igo_OCE	Luz_OCE	Vie_EAS	Mur_OCE	Mur_OCE	Mur_OCE	Mur_OCE	EVk_SIB	Sak_SIB	Bur_SIB	BUm_SAS	Kor_ARC	Yak_SIB	EVk_SIB	BUm_SAS	Alt_CAS	BSh_EUR	Vie_EAS	Mon_EAS	Bat_OCE	Mon_EAS	Udm_EUR		8
rs12235835	13	4	2	2	CHR9	130343984	rs12235835	A	T	0	1	239	0	4	CHS	CHS	CHS	CHS	CHS	CHS	CHS	CHS	CHS	CHS	CHS	CHS	CHS	CHS	CHS	CHS	CHS	CHS	CHS	CHS	CHS	CHS	CHS	CHS	CHS	CHS	CHS	CHS	CHS	CHS	CHS	CHS	CHS	CHS	CHS	CHS	CHS	CHS	CHS	CDX	CDX	CDX	KHV	KHV	KHV	CDX	CDX	CDX	CDX	CDX	CDX	CDX	CDX	CDX	CDX	KHV	KHV	KHV	KHV	KHV	KHV	KHV	KHV	KHV	KHV	KHV	KHV	KHV	KHV	KHV	KHV	KHV	KHV	KHV	KHV	KHV	KHV	KHV	KHV	KHV	KHV	KHV	KHV	KHV	KHV	KHV	KHV	KHV	KHV	KHV	KHV	KHV	KHV	KHV	KHV	KHV	KHV	CDX	CDX	CDX	CDX	CDX	CDX	CDX	CDX	CDX	CDX	CDX	CDX	CDX	CDX	CDX	CDX	CDX	CDX	CDX	CDX	CDX	CDX	CDX	CDX	CDX	CDX	CDX	CDX	CDX	CDX	KHV	PJL	ITU	BEB	BEB	CHB	CHB	CHB	CHB	CHB	CHB	CHB	CHB	CHB	CHB	CHB	CHB	CHB	CHB	CHB	CHB	CHB	CHB	CHB	CHB	CHB	CHB	CHB	CHB	CHB	CHB	CHB	CHB	CHB	CHB	CHB	CHB	CHB	CHB	CHB	CHB	CHB	CHB	CHB	JPT	JPT	JPT	JPT	JPT	JPT	JPT	JPT	JPT	JPT	JPT	JPT	JPT	JPT	JPT	JPT	JPT	JPT	JPT	JPT	JPT	JPT	JPT	JPT	JPT	JPT	JPT	JPT	JPT	JPT	JPT	JPT	JPT	JPT	JPT	JPT	JPT	JPT	JPT	JPT	JPT	JPT	TSI		Kaz_CAS	Tat_EUR	Ket_SIB	Uyg_CAS	Alt_CAS	Mon_EAS	Kyr_CAS	Baj_OCE	Vep_EUR	BUm_SAS	BUm_SAS	BUm_SAS	Igo_OCE	Igo_OCE	Vie_EAS	Igo_OCE	Vie_EAS	Vie_EAS	Vie_EAS	Dus_OCE	Igo_OCE	Vie_EAS	Igo_OCE	Mur_OCE	Mur_OCE	Mur_OCE	Igo_OCE	Alt_CAS	Dus_OCE	Bur_SIB	Bur_SIB	Bur_SIB	Bur_SIB	Vie_EAS	Vie_EAS	Mon_EAS	Bat_OCE	Ukr_EUR	Bat_OCE	Eve_SIB		9
rs11252621	10	6	3	0	CHR10	4649876	rs11252621	T	C	1	2	242	2	3	FIN	FIN	CHS	CHS	CHS	CHS	CHS	CHS	CHS	CHS	CHS	CHS	CHS	CHS	CHS	CHS	CHS	CHS	CHS	CHS	CHS	CHS	CHS	CHS	CHS	CHS	CHS	CHS	CHS	CHS	CHS	CHS	CHS	CHS	CHS	CHS	CHS	CHS	CHS	CHS	CHS	CHS	CHS	CHS	CHS	CHS	CHS	CHS	CDX	CDX	CDX	CDX	CDX	CDX	CDX	CDX	CDX	KHV	KHV	KHV	CDX	CDX	CDX	CDX	CDX	CDX	CDX	CDX	CDX	CDX	KHV	KHV	KHV	KHV	KHV	KHV	KHV	KHV	KHV	KHV	KHV	KHV	KHV	KHV	KHV	KHV	PEL	KHV	KHV	KHV	KHV	KHV	KHV	KHV	KHV	KHV	KHV	KHV	KHV	KHV	KHV	KHV	KHV	KHV	KHV	KHV	KHV	KHV	KHV	CDX	CDX	CDX	CDX	CDX	CDX	CDX	CDX	CDX	CDX	CDX	CDX	CDX	CDX	CDX	CDX	CDX	CDX	CDX	CDX	CDX	CDX	CDX	CDX	CDX	CDX	CDX	CDX	CDX	CDX	CDX	ACB	ACB	KHV	KHV	BEB	BEB	BEB	CHB	CHB	CHB	CHB	CHB	CHB	CHB	CHB	CHB	CHB	CHB	CHB	CHB	CHB	CHB	CHB	CHB	CHB	CHB	CHB	CHB	CHB	CHB	CHB	CHB	CHB	CHB	CHB	CHB	CHB	CHB	CHB	CHB	CHB	CHB	CHB	CHB	CHB	CHB	CHB	CHB	CHB	JPT	JPT	JPT	JPT	JPT	JPT	JPT	JPT	JPT	JPT	JPT	JPT	JPT	JPT	JPT	JPT	JPT	JPT	JPT	JPT	JPT	JPT	JPT	JPT	JPT	JPT	JPT	JPT	JPT	JPT	JPT	JPT		Udm_EUR	EVk_SIB	EVk_SIB	Eve_SIB	Alt_CAS	Man_SIB	Kyr_CAS	Baj_OCE	Leb_OCE	Vep_EUR	Baj_OCE	Baj_OCE	BUm_SAS	BUm_SAS	Igo_OCE	Vie_EAS	Igo_OCE	BUm_SAS	Vie_EAS	Vie_EAS	Dus_OCE	Vie_EAS	Vie_EAS	Dus_OCE	Dus_OCE	Igo_OCE	Igo_OCE	Viz_OCE	Viz_OCE	Luz_OCE	Dus_OCE	Dus_OCE	Mur_OCE	Mur_OCE	Mur_OCE	Mur_OCE	BUm_SAS	Mur_OCE	Igo_OCE	BUm_SAS	Bur_SIB	Bur_SIB	Dha_SAS	Vie_EAS	Vie_EAS	Mon_EAS	Mon_EAS	Bat_OCE	Aet_OCE	Bat_OCE	Sho_SIB		11
rs11527669	11	4	1	3	CHR10	34197119	rs11527669	G	T	0	0	191	1	4	CHS	CHS	CHS	CHS	CHS	CHS	CHS	CHS	CHS	CHS	CHS	CHS	CHS	CHS	CHS	CHS	CHS	CHS	CHS	CHS	CHS	CHS	CHS	CHS	CHS	CHS	CHS	CHS	CHS	CHS	CHS	CHS	CHS	CHS	CDX	CDX	CDX	CDX	KHV	KHV	KHV	CDX	CDX	CDX	CDX	CDX	CDX	CDX	CDX	CDX	CDX	CDX	KHV	KHV	KHV	KHV	KHV	KHV	KHV	KHV	KHV	KHV	KHV	KHV	KHV	KHV	KHV	KHV	KHV	KHV	KHV	KHV	KHV	KHV	KHV	KHV	KHV	KHV	KHV	KHV	KHV	KHV	KHV	CDX	CDX	CDX	CDX	CDX	CDX	CDX	CDX	CDX	CDX	CDX	ACB	CDX	CDX	CDX	CDX	CDX	CDX	CDX	CDX	CDX	CDX	CDX	CDX	CDX	CDX	CDX	KHV	KHV	STU	BEB	BEB	BEB	CHB	CHB	CHB	CHB	CHB	CHB	CHB	CHB	CHB	CHB	CHB	CHB	CHB	CHB	CHB	CHB	CHB	CHB	CHB	CHB	CHB	CHB	CHB	CHB	CHB	CHB	CHB	CHB	CHB	CHB	CHB	CHB	CHB	JPT	JPT	JPT	JPT	JPT	JPT	JPT	JPT	JPT	JPT	JPT	JPT	JPT	JPT	JPT	JPT	JPT	JPT	JPT	JPT	JPT	JPT	JPT	JPT	JPT	JPT	JPT		Sak_SIB	Chu_ARC	Bur_SIB	Rus_CAS	Nga_SIB	Tuv_SIB	Kyr_CAS	Kyr_CAS	Mol_EUR	Alt_CAS	BUm_SAS	Vie_EAS	Vie_EAS	Viz_OCE	Dus_OCE	Dus_OCE	EVk_SIB	Mur_OCE	Bur_SIB	EVk_SIB	Sak_SIB	Sak_SIB	EVk_SIB	Eve_SIB	Bur_SIB	Bur_SIB	Alt_CAS	Mon_EAS		3
rs117823699	8	8	3	6	CHR10	48519720	rs117823699	G	A	1	0	197	0	5	CHS	CHS	CHS	CHS	CHS	CHS	CHS	CHS	CHS	CHS	CHS	CHS	CHS	CHS	CHS	CHS	CHS	CHS	CHS	CHS	CHS	CHS	CHS	CHS	CHS	CHS	CHS	CHS	CHS	CHS	CHS	CHS	CHS	CHS	CDX	CDX	CDX	CDX	CDX	CDX	CDX	CDX	CDX	CDX	KHV	KHV	CDX	CDX	CDX	CDX	CDX	CDX	KHV	KHV	KHV	KHV	KHV	KHV	KHV	KHV	KHV	KHV	KHV	KHV	KHV	KHV	KHV	KHV	KHV	KHV	KHV	KHV	KHV	KHV	KHV	KHV	KHV	KHV	KHV	KHV	KHV	KHV	KHV	KHV	KHV	KHV	KHV	CDX	CDX	CDX	CDX	CDX	CDX	CDX	CDX	CDX	CDX	CDX	CDX	CDX	CDX	CDX	CDX	CDX	CDX	BEB	BEB	BEB	BEB	CHB	CHB	CHB	CHB	CHB	CHB	CHB	CHB	CHB	CHB	CHB	CHB	CHB	CHB	CHB	CHB	CHB	CHB	CHB	CHB	CHB	CHB	CHB	CHB	CHB	CHB	CHB	CHB	CHB	CHB	CHB	JPT	JPT	JPT	JPT	JPT	JPT	JPT	JPT	JPT	JPT	JPT	JPT	JPT	JPT	JPT	JPT	JPT	JPT	JPT	JPT	JPT	JPT	JPT	JPT	JPT	JPT	JPT	JPT	JPT	JPT	JPT	JPT	JPT	JPT	JPT	JPT	JPT	JPT	JPT	JPT	JPT	JPT	MXL	GIH		Tat_EUR	Sel_SIB	Ket_SIB	NOc_CAU	EVk_SIB	Sak_SIB	Ket_SIB	BSh_EUR	Tuv_SIB	Mon_EAS	Kyr_CAS	Leb_OCE	Leb_OCE	Baj_OCE	Ben_SAS	Tuv_SIB	Alt_CAS	BUm_SAS	BUm_SAS	Chu_EUR	BUm_SAS	Igo_OCE	Vie_EAS	BUm_SAS	Dus_OCE	Igo_OCE	Igo_OCE	Igo_OCE	Mur_OCE	Kor_ARC	Mur_OCE	Mur_OCE	Kor_ARC	Esk_ARC	Chu_ARC	Chu_ARC	EVk_SIB	Eve_SIB	Mur_OCE	EVk_SIB	Dus_OCE	Yak_SIB	Bur_SIB	Bur_SIB	Bur_SIB	Eve_SIB	Bur_SIB	Sak_SIB	Uzb_CAS	Tam_SAS	Vie_EAS	Mon_EAS	Kaz_CAS	Kor_ARC	Kor_ARC		5
rs11204251	8	8	3	6	CHR10	48521611	rs11204251	G	C	1	0	196	0	4	CHS	CHS	CHS	CHS	CHS	CHS	CHS	CHS	CHS	CHS	CHS	CHS	CHS	CHS	CHS	CHS	CHS	CHS	CHS	CHS	CHS	CHS	CHS	CHS	CHS	CHS	CHS	CHS	CHS	CHS	CHS	CHS	CHS	CHS	CDX	CDX	CDX	CDX	CDX	CDX	CDX	CDX	CDX	CDX	KHV	KHV	CDX	CDX	CDX	CDX	CDX	CDX	KHV	KHV	KHV	KHV	KHV	KHV	KHV	KHV	KHV	KHV	KHV	KHV	KHV	KHV	KHV	KHV	KHV	KHV	KHV	KHV	KHV	KHV	KHV	KHV	KHV	KHV	KHV	KHV	KHV	KHV	KHV	KHV	KHV	KHV	CDX	CDX	CDX	CDX	CDX	CDX	CDX	CDX	CDX	CDX	CDX	CDX	CDX	CDX	CDX	CDX	CDX	CDX	BEB	BEB	BEB	CHB	CHB	CHB	CHB	CHB	CHB	CHB	CHB	CHB	CHB	CHB	CHB	CHB	CHB	CHB	CHB	CHB	CHB	CHB	CHB	CHB	CHB	CHB	CHB	CHB	CHB	CHB	CHB	CHB	CHB	CHB	JPT	JPT	JPT	JPT	JPT	JPT	JPT	JPT	JPT	JPT	JPT	JPT	JPT	JPT	JPT	JPT	JPT	JPT	JPT	JPT	JPT	JPT	JPT	JPT	JPT	JPT	JPT	JPT	JPT	JPT	JPT	JPT	JPT	JPT	JPT	JPT	JPT	JPT	JPT	JPT	JPT	JPT	MXL	GIH		Tat_EUR	Sel_SIB	Ket_SIB	NOc_CAU	EVk_SIB	Sak_SIB	Ket_SIB	BSh_EUR	Tuv_SIB	Mon_EAS	Kyr_CAS	Leb_OCE	Leb_OCE	Baj_OCE	Ben_SAS	Tuv_SIB	Alt_CAS	BUm_SAS	BUm_SAS	Chu_EUR	BUm_SAS	Igo_OCE	Vie_EAS	BUm_SAS	Dus_OCE	Igo_OCE	Igo_OCE	Igo_OCE	Mur_OCE	Kor_ARC	Mur_OCE	Mur_OCE	Kor_ARC	Esk_ARC	Chu_ARC	Chu_ARC	EVk_SIB	Eve_SIB	Mur_OCE	EVk_SIB	Dus_OCE	Yak_SIB	Bur_SIB	Bur_SIB	Bur_SIB	Eve_SIB	Bur_SIB	Sak_SIB	Uzb_CAS	Tam_SAS	Vie_EAS	Mon_EAS	Kaz_CAS	Kor_ARC	Kor_ARC		5
rs11204253	8	8	3	6	CHR10	48525596	rs11204253	C	G	0	0	196	0	4	CHS	CHS	CHS	CHS	CHS	CHS	CHS	CHS	CHS	CHS	CHS	CHS	CHS	CHS	CHS	CHS	CHS	CHS	CHS	CHS	CHS	CHS	CHS	CHS	CHS	CHS	CHS	CHS	CHS	CHS	CHS	CHS	CHS	CHS	CDX	CDX	CDX	CDX	CDX	CDX	CDX	CDX	CDX	CDX	KHV	KHV	CDX	CDX	CDX	CDX	CDX	CDX	KHV	KHV	KHV	KHV	KHV	KHV	KHV	KHV	KHV	KHV	KHV	KHV	KHV	KHV	KHV	KHV	KHV	KHV	KHV	KHV	KHV	KHV	KHV	KHV	KHV	KHV	KHV	KHV	KHV	KHV	KHV	KHV	KHV	KHV	KHV	CDX	CDX	CDX	CDX	CDX	CDX	CDX	CDX	CDX	CDX	CDX	CDX	CDX	CDX	CDX	CDX	CDX	CDX	BEB	BEB	BEB	CHB	CHB	CHB	CHB	CHB	CHB	CHB	CHB	CHB	CHB	CHB	CHB	CHB	CHB	CHB	CHB	CHB	CHB	CHB	CHB	CHB	CHB	CHB	CHB	CHB	CHB	CHB	CHB	CHB	CHB	CHB	JPT	JPT	JPT	JPT	JPT	JPT	JPT	JPT	JPT	JPT	JPT	JPT	JPT	JPT	JPT	JPT	JPT	JPT	JPT	JPT	JPT	JPT	JPT	JPT	JPT	JPT	JPT	JPT	JPT	JPT	JPT	JPT	JPT	JPT	JPT	JPT	JPT	JPT	JPT	JPT	JPT	JPT	GIH		Tat_EUR	Sel_SIB	Ket_SIB	NOc_CAU	EVk_SIB	Sak_SIB	Ket_SIB	BSh_EUR	Tuv_SIB	Mon_EAS	Kyr_CAS	Leb_OCE	Leb_OCE	Baj_OCE	Ben_SAS	Tuv_SIB	Alt_CAS	BUm_SAS	BUm_SAS	Chu_EUR	BUm_SAS	Igo_OCE	Vie_EAS	BUm_SAS	Dus_OCE	Igo_OCE	Igo_OCE	Igo_OCE	Mur_OCE	Kor_ARC	Mur_OCE	Mur_OCE	Kor_ARC	Esk_ARC	Chu_ARC	Chu_ARC	EVk_SIB	Eve_SIB	Mur_OCE	EVk_SIB	Dus_OCE	Yak_SIB	Bur_SIB	Bur_SIB	Bur_SIB	Eve_SIB	Bur_SIB	Sak_SIB	Uzb_CAS	Tam_SAS	Vie_EAS	Mon_EAS	Kaz_CAS	Kor_ARC	Kor_ARC		5
rs116904241	12	7	1	0	CHR10	70113115	rs116904241	C	T	1	0	203	0	4	CHS	CHS	CHS	CHS	CHS	CHS	CHS	CHS	CHS	CHS	CHS	CHS	CHS	CHS	CHS	CHS	CHS	CHS	CHS	CHS	CHS	CHS	CHS	CHS	CHS	CHS	CHS	CHS	CHS	CHS	CHS	CHS	CHS	CHS	CHS	CHS	CHS	CDX	CDX	CDX	CDX	CDX	CDX	CDX	CDX	KHV	KHV	KHV	CDX	CDX	CDX	CDX	CDX	CDX	CDX	CDX	CDX	KHV	KHV	KHV	KHV	KHV	KHV	KHV	KHV	KHV	KHV	KHV	KHV	KHV	KHV	KHV	KHV	KHV	KHV	KHV	KHV	KHV	KHV	KHV	KHV	KHV	KHV	KHV	KHV	KHV	KHV	KHV	KHV	KHV	KHV	KHV	KHV	KHV	KHV	KHV	KHV	CDX	CDX	CDX	CDX	CDX	CDX	CDX	CDX	CDX	CDX	CDX	CDX	CDX	CDX	CDX	CDX	CDX	CDX	KHV	KHV	KHV	BEB	STU	BEB	CHB	CHB	CHB	CHB	CHB	CHB	CHB	CHB	CHB	CHB	CHB	CHB	CHB	CHB	CHB	CHB	CHB	CHB	CHB	CHB	CHB	CHB	CHB	CHB	CHB	CHB	CHB	CHB	CHB	CHB	CHB	CHB	CHB	CHB	JPT	JPT	JPT	JPT	JPT	JPT	JPT	JPT	JPT	JPT	JPT	JPT	JPT	JPT	JPT	JPT	JPT	JPT	JPT	JPT	JPT	JPT	JPT	JPT	JPT	JPT	JPT	JPT	MXL	GIH		Kaz_CAS	EVk_SIB	Bur_SIB	Eve_SIB	Tun_SIB	Man_SIB	Leb_OCE	Baj_OCE	Baj_OCE	MAd_SAS	BUm_SAS	BUm_SAS	Vie_EAS	Viz_OCE	Mur_OCE	Mur_OCE	Chu_ARC	Mur_OCE	Sak_SIB	Bur_SIB	Dus_OCE	Sak_SIB	EVk_SIB	BUm_SAS	Kor_ARC	Dha_SAS	Tam_SAS	Vie_EAS	Bat_OCE	Bat_OCE	Agt_OCE	Agt_OCE	Agt_OCE		3
rs61444013	16	7	3	7	CHR10	72456486	rs61444013	G	T	1	2	207	0	5	FIN	FIN	CHS	CHS	CHS	CHS	CHS	CHS	CHS	CHS	CHS	CHS	CHS	CHS	CHS	CHS	CHS	CHS	CHS	CHS	CHS	CHS	CHS	CHS	CHS	CHS	CHS	CHS	CHS	CHS	CHS	CHS	CHS	CHS	CHS	CHS	CHS	CHS	CHS	CHS	CHS	CHS	CHS	CHS	CHS	CHS	CHS	CHS	CHS	CDX	CDX	CDX	CDX	CDX	CDX	CDX	KHV	KHV	KHV	CDX	CDX	CDX	CDX	CDX	CDX	CDX	CDX	CDX	KHV	KHV	KHV	KHV	KHV	KHV	KHV	KHV	KHV	KHV	KHV	KHV	KHV	KHV	PEL	KHV	KHV	KHV	KHV	KHV	KHV	KHV	KHV	KHV	KHV	KHV	KHV	KHV	KHV	KHV	KHV	KHV	KHV	KHV	KHV	KHV	KHV	KHV	CDX	CDX	CDX	CDX	CDX	CDX	CDX	CDX	CDX	CDX	CDX	CDX	CDX	CDX	CDX	CDX	CDX	CDX	CDX	CDX	CDX	CDX	CDX	CDX	CDX	CDX	CDX	CDX	CDX	CDX	CDX	BEB	BEB	STU	BEB	BEB	CHB	CHB	CHB	CHB	CHB	CHB	CHB	CHB	CHB	CHB	CHB	CHB	CHB	CHB	CHB	CHB	CHB	CHB	CHB	CHB	CHB	CHB	CHB	CHB	CHB	CHB	CHB	CHB	CHB	CHB	JPT	JPT	JPT	JPT	JPT	JPT	JPT	JPT	JPT	JPT	JPT	JPT	JPT	JPT	JPT	JPT	JPT	JPT	JPT	JPT	JPT	JPT	JPT	JPT		Kab_CAU	NOc_CAU	Tat_EUR	Sel_SIB	Kyr_CAS	Bur_SIB	EVk_SIB	Bur_SIB	Tun_SIB	Kor_ARC	Kyr_CAS	Mon_EAS	Kyr_CAS	Asu_SAS	Leb_OCE	Baj_OCE	BUm_SAS	Igo_OCE	Vie_EAS	Vie_EAS	Vie_EAS	Vie_EAS	Igo_OCE	Igo_OCE	Vie_EAS	Luz_OCE	Mur_OCE	Kor_ARC	EVk_SIB	Mur_OCE	EVk_SIB	EVk_SIB	Bur_SIB	Mur_OCE	Igo_OCE	Dus_OCE	EVk_SIB	EVk_SIB	Alt_CAS	Bur_SIB	Sak_SIB	Bur_SIB	Kor_ARC	Kor_ARC	Bur_SIB	Bur_SIB	Bur_SIB	Bur_SIB	Eve_SIB	Eve_SIB	Alt_CAS	Sak_SIB	BSh_EUR	Dha_SAS	Vie_EAS	Vie_EAS	Mon_EAS	Aet_OCE	Aet_OCE	Bat_OCE	Aet_OCE	Agt_OCE	Eve_SIB	Kor_ARC	Agt_OCE		9
rs17092346	9	8	2	4	CHR10	91987081	rs17092346	A	G	2	5	187	0	3	GBR	FIN	FIN	FIN	FIN	CHS	CHS	CHS	CHS	CHS	CHS	CHS	CHS	CHS	CHS	CHS	CHS	CHS	CHS	CHS	CHS	CHS	CHS	CHS	CHS	CHS	CHS	CHS	CHS	CHS	CHS	CHS	CHS	CHS	CHS	CHS	CHS	CHS	CHS	CHS	CHS	CHS	CHS	CHS	CHS	CHS	CHS	CHS	CDX	CDX	CDX	CDX	CDX	CDX	CDX	CDX	CDX	CDX	CDX	CDX	CDX	CDX	CDX	CDX	CDX	KHV	KHV	KHV	KHV	KHV	KHV	KHV	KHV	KHV	KHV	KHV	KHV	KHV	PEL	PEL	KHV	KHV	KHV	KHV	KHV	KHV	KHV	KHV	KHV	KHV	KHV	KHV	KHV	KHV	KHV	KHV	KHV	KHV	KHV	CDX	CDX	CDX	CDX	CDX	CDX	CDX	CDX	KHV	KHV	STU	ITU	CHB	CHB	CHB	CHB	CHB	CHB	CHB	CHB	CHB	CHB	CHB	CHB	CHB	CHB	CHB	CHB	CHB	CHB	CHB	CHB	CHB	CHB	CHB	CHB	CHB	CHB	CHB	JPT	JPT	JPT	JPT	JPT	JPT	JPT	JPT	JPT	JPT	JPT	JPT	JPT	JPT	JPT	JPT	JPT	JPT	JPT	JPT	JPT	JPT	JPT	JPT	JPT	JPT	JPT	JPT	JPT	JPT	JPT	JPT	JPT	JPT	JPT	JPT	JPT	JPT	JPT	GIH		Sak_SIB	Kar_EUR	Sak_SIB	EVk_SIB	EVk_SIB	Kry_EUR	Tun_SIB	Kyr_CAS	Kyr_CAS	Igo_OCE	Vie_EAS	Vie_EAS	Vie_EAS	Luz_OCE	Dus_OCE	Vie_EAS	Dus_OCE	Kor_ARC	Kor_ARC	Mur_OCE	Kor_ARC	Chu_ARC	EVk_SIB	Sak_SIB	Bur_SIB	Eve_SIB	Mur_OCE	Dus_OCE	Kor_ARC	Yak_SIB	Alt_CAS	Kor_ARC	Uzb_CAS	Dha_SAS	Vie_EAS	Bat_OCE	Eve_SIB	Sho_SIB		5
rs76660430	8	13	3	2	CHR10	107205160	rs76660430	G	A	2	0	187	0	4	CHS	CHS	CHS	CHS	CHS	CHS	CHS	CHS	CHS	CHS	CHS	CHS	CHS	CHS	CHS	CHS	CHS	CHS	CHS	CHS	CHS	CHS	CHS	CHS	CHS	CHS	CHS	CHS	CHS	CHS	CHS	CHS	CHS	CHS	CHS	CHS	CHS	CHS	CHS	CDX	CDX	CDX	CDX	CDX	CDX	KHV	KHV	CDX	CDX	CDX	CDX	CDX	CDX	CDX	KHV	KHV	KHV	KHV	KHV	KHV	KHV	PEL	PEL	KHV	KHV	KHV	KHV	KHV	KHV	KHV	KHV	KHV	KHV	KHV	KHV	CDX	CDX	CDX	CDX	CDX	CDX	CDX	CDX	CDX	CDX	CDX	CDX	CDX	CDX	CDX	CDX	CDX	CDX	CDX	KHV	KHV	PJL	BEB	BEB	BEB	CHB	CHB	CHB	CHB	CHB	CHB	CHB	CHB	CHB	CHB	CHB	CHB	CHB	CHB	CHB	CHB	CHB	CHB	CHB	CHB	CHB	CHB	CHB	CHB	CHB	CHB	CHB	CHB	CHB	CHB	CHB	CHB	CHB	CHB	CHB	CHB	CHB	CHB	CHB	CHB	CHB	CHB	CHB	CHB	JPT	JPT	JPT	JPT	JPT	JPT	JPT	JPT	JPT	JPT	JPT	JPT	JPT	JPT	JPT	JPT	JPT	JPT	JPT	JPT	JPT	JPT	JPT	JPT	JPT	JPT	JPT	JPT	JPT	JPT	JPT	JPT		Udm_EUR	Tat_EUR	Sak_SIB	Ket_SIB	Sak_SIB	Ava_CAU	Rus_CAS	Alt_CAS	Bal_CAU	Tuv_SIB	Kyr_CAS	Baj_OCE	BUm_SAS	Igo_OCE	Igo_OCE	Vie_EAS	Vie_EAS	Dus_OCE	Igo_OCE	Igo_OCE	Luz_OCE	Vie_EAS	Igo_OCE	Mur_OCE	Kor_ARC	EVk_SIB	Bur_SIB	Eve_SIB	Mur_OCE	Igo_OCE	Sak_SIB	Bur_SIB	BUm_SAS	Bur_SIB	Alt_CAS	Bur_SIB	Alt_CAS	Vie_EAS	Mon_EAS	Bat_OCE	Mon_EAS	Kor_ARC		7
rs117997540	13	6	5	2	CHR10	113798670	rs117997540	G	T	2	0	233	1	5	CHS	CHS	CHS	CHS	CHS	CHS	CHS	CHS	CHS	CHS	CHS	CHS	CHS	CHS	CHS	CHS	CHS	CHS	CHS	CHS	CHS	CHS	CHS	CHS	CHS	CHS	CHS	CHS	CHS	CHS	CHS	CHS	CHS	CHS	CHS	CHS	CHS	CHS	CHS	CHS	CHS	CHS	CHS	CHS	CDX	CDX	CDX	CDX	CDX	CDX	KHV	KHV	KHV	KHV	CDX	CDX	CDX	CDX	CDX	CDX	CDX	CDX	CDX	CDX	CDX	CDX	CDX	KHV	KHV	KHV	KHV	KHV	KHV	KHV	KHV	KHV	KHV	KHV	KHV	KHV	KHV	KHV	KHV	KHV	KHV	ACB	PEL	KHV	KHV	KHV	KHV	KHV	KHV	KHV	KHV	KHV	KHV	KHV	KHV	KHV	KHV	KHV	KHV	KHV	KHV	KHV	KHV	CDX	CDX	CDX	CDX	CDX	CDX	CDX	CDX	CDX	CDX	CDX	CDX	CDX	CDX	CDX	CDX	CDX	CDX	CDX	CDX	CDX	CDX	CDX	CDX	CDX	CDX	CDX	CDX	CDX	CDX	CDX	CDX	KHV	KHV	BEB	BEB	ITU	CHB	CHB	CHB	CHB	CHB	CHB	CHB	CHB	CHB	CHB	CHB	CHB	CHB	CHB	CHB	CHB	CHB	CHB	CHB	CHB	CHB	CHB	CHB	CHB	CHB	CHB	CHB	CHB	CHB	CHB	CHB	CHB	CHB	CHB	JPT	JPT	JPT	JPT	JPT	JPT	JPT	JPT	JPT	JPT	JPT	JPT	JPT	JPT	JPT	JPT	JPT	JPT	JPT	JPT	JPT	JPT	JPT	JPT	JPT	JPT	JPT	JPT	JPT	JPT	JPT	JPT	ASW	GIH	GIH		Kaz_CAS	Bur_SIB	Kry_EUR	Eve_SIB	Man_SIB	Kyr_CAS	Leb_OCE	Leb_OCE	Tuv_SIB	Baj_OCE	Leb_OCE	BUm_SAS	Igo_OCE	Vie_EAS	Igo_OCE	Vie_EAS	Vie_EAS	Dus_OCE	Dus_OCE	Igo_OCE	Igo_OCE	Viz_OCE	Luz_OCE	Luz_OCE	Dus_OCE	Mur_OCE	Mur_OCE	Mur_OCE	Mur_OCE	Mur_OCE	Igo_OCE	Dus_OCE	EVk_SIB	Alt_CAS	Dus_OCE	Bur_SIB	Bur_SIB	Bur_SIB	Vie_EAS	Mon_EAS	Bat_OCE	Agt_OCE	Sho_SIB	Agt_OCE	Agt_OCE	Kha_SIB		5
rs78493578	8	5	3	6	CHR10	114157418	rs78493578	A	G	0	0	212	1	3	CHS	CHS	CHS	CHS	CHS	CHS	CHS	CHS	CHS	CHS	CHS	CHS	CHS	CHS	CHS	CHS	CHS	CHS	CHS	CHS	CHS	CHS	CHS	CHS	CHS	CHS	CHS	CHS	CHS	CHS	CHS	CHS	CHS	CHS	CHS	CHS	CHS	CHS	CHS	CHS	CHS	CHS	CHS	CHS	CHS	CHS	CHS	CHS	CHS	CDX	CDX	CDX	CDX	CDX	KHV	KHV	KHV	KHV	CDX	CDX	CDX	CDX	CDX	CDX	CDX	KHV	KHV	KHV	KHV	KHV	KHV	KHV	KHV	ACB	KHV	KHV	KHV	KHV	KHV	KHV	KHV	KHV	KHV	KHV	KHV	KHV	KHV	KHV	KHV	KHV	KHV	KHV	CDX	CDX	CDX	CDX	CDX	CDX	CDX	CDX	CDX	CDX	CDX	CDX	CDX	CDX	CDX	CDX	CDX	CDX	CDX	CDX	BEB	BEB	CHB	CHB	CHB	CHB	CHB	CHB	CHB	CHB	CHB	CHB	CHB	CHB	CHB	CHB	CHB	CHB	CHB	CHB	CHB	CHB	CHB	CHB	CHB	CHB	CHB	CHB	CHB	CHB	CHB	CHB	CHB	CHB	CHB	CHB	CHB	CHB	JPT	JPT	JPT	JPT	JPT	JPT	JPT	JPT	JPT	JPT	JPT	JPT	JPT	JPT	JPT	JPT	JPT	JPT	JPT	JPT	JPT	JPT	JPT	JPT	JPT	JPT	JPT	JPT	JPT	JPT	JPT	JPT	JPT	JPT	JPT	JPT	JPT	JPT	JPT	JPT	JPT	JPT	JPT	JPT	JPT	GIH		Chu_ARC	Tat_EUR	Sak_SIB	Sel_SIB	Kyr_CAS	Bur_SIB	Sak_SIB	EVk_SIB	Sak_SIB	Bur_SIB	Kry_EUR	Eve_SIB	Eve_SIB	Tuv_SIB	Kyr_CAS	Kyr_CAS	Leb_OCE	Leb_OCE	Tuv_SIB	Leb_OCE	BUm_SAS	Igo_OCE	Igo_OCE	Igo_OCE	Vie_EAS	Vie_EAS	Dus_OCE	Igo_OCE	Igo_OCE	Igo_OCE	Viz_OCE	Luz_OCE	Dus_OCE	Dus_OCE	Vie_EAS	Dus_OCE	Mur_OCE	Mur_OCE	Esk_ARC	Chu_ARC	Bur_SIB	Sak_SIB	EVk_SIB	Bur_SIB	Mur_OCE	Igo_OCE	Dus_OCE	EVk_SIB	Alt_CAS	Bur_SIB	Eve_SIB	Eve_SIB	Saa_EUR	Tam_SAS	Mon_EAS	Mon_EAS	Kor_ARC	Eve_SIB		5
rs12573644	8	6	3	6	CHR10	114206055	rs12573644	G	A	0	0	206	1	3	CHS	CHS	CHS	CHS	CHS	CHS	CHS	CHS	CHS	CHS	CHS	CHS	CHS	CHS	CHS	CHS	CHS	CHS	CHS	CHS	CHS	CHS	CHS	CHS	CHS	CHS	CHS	CHS	CHS	CHS	CHS	CHS	CHS	CHS	CHS	CHS	CHS	CHS	CHS	CHS	CHS	CHS	CHS	CHS	CHS	CHS	CHS	CHS	CDX	CDX	CDX	CDX	CDX	KHV	KHV	KHV	KHV	CDX	CDX	CDX	CDX	CDX	CDX	CDX	KHV	KHV	KHV	KHV	KHV	KHV	KHV	KHV	ACB	KHV	KHV	KHV	KHV	KHV	KHV	KHV	KHV	KHV	KHV	KHV	KHV	KHV	KHV	KHV	CDX	CDX	CDX	CDX	CDX	CDX	CDX	CDX	CDX	CDX	CDX	CDX	CDX	CDX	CDX	CDX	CDX	CDX	CDX	CDX	CDX	BEB	BEB	CHB	CHB	CHB	CHB	CHB	CHB	CHB	CHB	CHB	CHB	CHB	CHB	CHB	CHB	CHB	CHB	CHB	CHB	CHB	CHB	CHB	CHB	CHB	CHB	CHB	CHB	CHB	CHB	CHB	CHB	CHB	CHB	CHB	CHB	CHB	JPT	JPT	JPT	JPT	JPT	JPT	JPT	JPT	JPT	JPT	JPT	JPT	JPT	JPT	JPT	JPT	JPT	JPT	JPT	JPT	JPT	JPT	JPT	JPT	JPT	JPT	JPT	JPT	JPT	JPT	JPT	JPT	JPT	JPT	JPT	JPT	JPT	JPT	JPT	JPT	JPT	JPT	JPT	JPT	GIH		Chu_ARC	Tat_EUR	Sak_SIB	Sel_SIB	Kyr_CAS	Bur_SIB	Chu_EUR	Sak_SIB	EVk_SIB	Sak_SIB	Bur_SIB	Bur_SIB	Eve_SIB	Eve_SIB	Alt_CAS	Tuv_SIB	Kyr_CAS	Kyr_CAS	Leb_OCE	Leb_OCE	Tuv_SIB	Alt_CAS	Leb_OCE	BUm_SAS	Igo_OCE	Igo_OCE	Igo_OCE	Vie_EAS	Vie_EAS	Dus_OCE	Igo_OCE	Igo_OCE	Igo_OCE	Viz_OCE	Luz_OCE	Dus_OCE	Dus_OCE	Vie_EAS	Dus_OCE	Mur_OCE	Mur_OCE	Esk_ARC	Chu_ARC	Bur_SIB	Sak_SIB	EVk_SIB	Bur_SIB	Mur_OCE	Igo_OCE	Dus_OCE	EVk_SIB	Alt_CAS	Bur_SIB	Eve_SIB	Eve_SIB	Alt_CAS	Saa_EUR	Tam_SAS	Mon_EAS	Mon_EAS	Kor_ARC	Eve_SIB		5
rs78810223	12	11	5	6	CHR10	114324705	rs78810223	C	A	2	0	263	0	5	CHS	CHS	CHS	CHS	CHS	CHS	CHS	CHS	CHS	CHS	CHS	CHS	CHS	CHS	CHS	CHS	CHS	CHS	CHS	CHS	CHS	CHS	CHS	CHS	CHS	CHS	CHS	CHS	CHS	CHS	CHS	CHS	CHS	CHS	CHS	CHS	CHS	CHS	CHS	CHS	CHS	CHS	CHS	CHS	CHS	CHS	CHS	CDX	CDX	CDX	CDX	CDX	CDX	CDX	CLM	KHV	CDX	CDX	CDX	CDX	CDX	CDX	CDX	KHV	KHV	KHV	KHV	KHV	KHV	KHV	KHV	KHV	KHV	KHV	KHV	KHV	KHV	KHV	KHV	KHV	KHV	KHV	KHV	KHV	KHV	KHV	KHV	KHV	KHV	KHV	KHV	KHV	KHV	KHV	KHV	KHV	KHV	KHV	KHV	KHV	CDX	CDX	CDX	CDX	CDX	CDX	CDX	CDX	CDX	CDX	CDX	CDX	CDX	CDX	CDX	CDX	CDX	CDX	CDX	CDX	KHV	KHV	BEB	BEB	BEB	BEB	CHB	CHB	CHB	CHB	CHB	CHB	CHB	CHB	CHB	CHB	CHB	CHB	CHB	CHB	CHB	CHB	CHB	CHB	CHB	CHB	CHB	CHB	CHB	CHB	CHB	CHB	CHB	CHB	CHB	CHB	CHB	CHB	CHB	CHB	CHB	CHB	CHB	CHB	CHB	CHB	CHB	CHB	CHB	CHB	CHB	CHB	CHB	CHB	CHB	CHB	CHB	JPT	JPT	JPT	JPT	JPT	JPT	JPT	JPT	JPT	JPT	JPT	JPT	JPT	JPT	JPT	JPT	JPT	JPT	JPT	JPT	JPT	JPT	JPT	JPT	JPT	JPT	JPT	JPT	JPT	JPT	JPT	JPT	JPT	JPT	JPT	JPT	JPT	JPT	JPT	JPT	JPT	JPT	JPT	JPT	JPT	JPT	JPT	JPT	JPT	JPT	MXL	ASW		Sak_SIB	Kyr_CAS	Sak_SIB	EVk_SIB	Sak_SIB	Eve_SIB	Kyr_CAS	Leb_OCE	Leb_OCE	Leb_OCE	Tuv_SIB	Baj_OCE	Baj_OCE	Leb_OCE	BUm_SAS	Igo_OCE	Igo_OCE	Vie_EAS	Igo_OCE	BUm_SAS	Vie_EAS	Dus_OCE	Igo_OCE	Igo_OCE	Viz_OCE	Igo_OCE	Viz_OCE	Vie_EAS	Luz_OCE	Dus_OCE	Dus_OCE	Igo_OCE	Vie_EAS	Mur_OCE	Mur_OCE	Mur_OCE	Igo_OCE	Dus_OCE	Bur_SIB	Bur_SIB	Vie_EAS	Bat_OCE	Aet_OCE	Mon_EAS	Mon_EAS		9
rs12571846	8	8	5	1	CHR10	127574015	rs12571846	A	G	1	2	200	0	3	FIN	FIN	CHS	CHS	CHS	CHS	CHS	CHS	CHS	CHS	CHS	CHS	CHS	CHS	CHS	CHS	CHS	CHS	CHS	CHS	CHS	CHS	CHS	CHS	CHS	CHS	CHS	CHS	CHS	CHS	CHS	CHS	CHS	CHS	CHS	CHS	CHS	CHS	CHS	CHS	CHS	CHS	CDX	CDX	CDX	CDX	CDX	CDX	KHV	CDX	CDX	CDX	CDX	CDX	KHV	KHV	KHV	KHV	KHV	KHV	KHV	KHV	KHV	KHV	KHV	KHV	PEL	KHV	KHV	KHV	KHV	KHV	KHV	KHV	KHV	KHV	KHV	KHV	KHV	KHV	KHV	KHV	KHV	KHV	KHV	KHV	KHV	KHV	KHV	KHV	CDX	CDX	CDX	CDX	CDX	CDX	CDX	CDX	CDX	CDX	CDX	CDX	CDX	CDX	CDX	CDX	CDX	CDX	CDX	CDX	CDX	CDX	CDX	CDX	CDX	CDX	CDX	CDX	KHV	KHV	KHV	PJL	BEB	CHB	CHB	CHB	CHB	CHB	CHB	CHB	CHB	CHB	CHB	CHB	CHB	CHB	CHB	CHB	CHB	CHB	CHB	CHB	CHB	CHB	CHB	CHB	CHB	CHB	CHB	CHB	CHB	CHB	CHB	CHB	CHB	CHB	CHB	CHB	CHB	JPT	JPT	JPT	JPT	JPT	JPT	JPT	JPT	JPT	JPT	JPT	JPT	JPT	JPT	JPT	JPT	JPT	JPT	JPT	JPT	JPT	JPT	JPT	JPT	JPT	JPT	JPT	JPT	JPT	JPT	JPT	GIH		Sak_SIB	Kaz_CAS	EVk_SIB	EVk_SIB	Kyr_CAS	Leb_OCE	Leb_OCE	Baj_OCE	Leb_OCE	Tuv_SIB	Baj_OCE	Baj_OCE	Tuv_SIB	Igo_OCE	Igo_OCE	Dus_OCE	Dus_OCE	Igo_OCE	Igo_OCE	Viz_OCE	Igo_OCE	Luz_OCE	Luz_OCE	Mur_OCE	Mur_OCE	Mur_OCE	Mur_OCE	Kor_ARC	Esk_ARC	Chu_ARC	EVk_SIB	Mur_OCE	EVk_SIB	EVk_SIB	Sak_SIB	EVk_SIB	EVk_SIB	Mur_OCE	EVk_SIB	EVk_SIB	Alt_CAS	Kor_ARC	Yak_SIB	Bur_SIB	EVk_SIB	EVk_SIB	Bur_SIB	Sak_SIB	Kor_ARC	Vie_EAS	Vie_EAS	Cos_EUR	Bat_OCE	Agt_OCE	Mon_EAS	Mon_EAS	Kor_ARC	Agt_OCE	Agt_OCE		4
rs2283160	11	7	3	2	CHR11	2569964	rs2283160	G	A	0	0	216	0	2	CHS	CHS	CHS	CHS	CHS	CHS	CHS	CHS	CHS	CHS	CHS	CHS	CHS	CHS	CHS	CHS	CHS	CHS	CHS	CHS	CHS	CHS	CHS	CHS	CHS	CHS	CHS	CHS	CHS	CHS	CHS	CHS	CHS	CHS	CHS	CHS	CHS	CDX	CDX	CDX	CDX	CDX	CDX	KHV	KHV	CDX	CDX	CDX	CDX	CDX	CDX	CDX	CDX	CDX	CDX	CDX	CDX	KHV	KHV	KHV	KHV	KHV	KHV	KHV	KHV	KHV	KHV	KHV	KHV	KHV	KHV	KHV	KHV	KHV	KHV	KHV	KHV	KHV	KHV	KHV	KHV	KHV	KHV	KHV	KHV	KHV	KHV	KHV	KHV	KHV	KHV	KHV	KHV	KHV	KHV	CDX	CDX	CDX	CDX	CDX	CDX	CDX	CDX	CDX	CDX	CDX	CDX	CDX	CDX	CDX	CDX	CDX	KHV	KHV	KHV	BEB	PJL	CHB	CHB	CHB	CHB	CHB	CHB	CHB	CHB	CHB	CHB	CHB	CHB	CHB	CHB	CHB	CHB	CHB	CHB	CHB	CHB	CHB	CHB	CHB	CHB	CHB	CHB	CHB	CHB	CHB	CHB	CHB	CHB	CHB	CHB	CHB	CHB	CHB	CHB	CHB	JPT	JPT	JPT	JPT	JPT	JPT	JPT	JPT	JPT	JPT	JPT	JPT	JPT	JPT	JPT	JPT	JPT	JPT	JPT	JPT	JPT	JPT	JPT	JPT	JPT	JPT	JPT	JPT	JPT	JPT	JPT	JPT	JPT	JPT	JPT	JPT	JPT	JPT	JPT	JPT	JPT	JPT	JPT		Sel_SIB	Udm_EUR	Eve_SIB	Kyr_CAS	Leb_OCE	Tuv_SIB	BUm_SAS	BUm_SAS	BUm_SAS	Igo_OCE	Vie_EAS	Vie_EAS	Dus_OCE	Vie_EAS	Vie_EAS	Luz_OCE	Dus_OCE	Esk_ARC	Chu_ARC	Sak_SIB	Dus_OCE	Sak_SIB	Mon_EAS	Bat_OCE	Aet_OCE	Mon_EAS	Kha_SIB		6
rs72482767	8	11	3	2	CHR11	4009718	rs72482767	T	C	0	0	185	0	2	CHS	CHS	CHS	CHS	CHS	CHS	CHS	CHS	CHS	CHS	CHS	CHS	CHS	CHS	CHS	CHS	CHS	CHS	CHS	CHS	CHS	CHS	CHS	CHS	CHS	CHS	CHS	CHS	CHS	CHS	CHS	CDX	CDX	CDX	CDX	CDX	CDX	CDX	CDX	KHV	KHV	CDX	CDX	CDX	CDX	CDX	CDX	CDX	CDX	CDX	KHV	KHV	KHV	KHV	KHV	KHV	KHV	KHV	KHV	KHV	KHV	KHV	KHV	KHV	KHV	KHV	KHV	KHV	KHV	KHV	KHV	KHV	KHV	KHV	KHV	KHV	KHV	KHV	KHV	KHV	KHV	KHV	KHV	KHV	CDX	CDX	CDX	CDX	CDX	CDX	CDX	CDX	CDX	CDX	CDX	CDX	CDX	CDX	CDX	CDX	CDX	CDX	CDX	CDX	CDX	KHV	KHV	BEB	BEB	CHB	CHB	CHB	CHB	CHB	CHB	CHB	CHB	CHB	CHB	CHB	CHB	CHB	CHB	CHB	CHB	CHB	CHB	CHB	CHB	CHB	CHB	CHB	CHB	CHB	CHB	CHB	CHB	CHB	CHB	JPT	JPT	JPT	JPT	JPT	JPT	JPT	JPT	JPT	JPT	JPT	JPT	JPT	JPT	JPT	JPT	JPT	JPT	JPT	JPT	JPT	JPT	JPT	JPT	JPT		Sel_SIB	Ukr_EUR	Sak_SIB	EVk_SIB	Eve_SIB	Kor_ARC	Kyr_CAS	Leb_OCE	Tuv_SIB	BUm_SAS	Vie_EAS	Vie_EAS	Dus_OCE	Dus_OCE	Mur_OCE	Mur_OCE	Chu_ARC	Sak_SIB	Eve_SIB	Bur_SIB	Eve_SIB	Mur_OCE	Alt_CAS	Bur_SIB	Kor_ARC	Bur_SIB	Bur_SIB	Bur_SIB	Eve_SIB	Vie_EAS	Vie_EAS	Mon_EAS	Mon_EAS	Mon_EAS	Kha_SIB		8
rs79639489	8	4	3	3	CHR11	10373029	rs79639489	T	C	2	3	185	0	3	FIN	FIN	FIN	CHS	CHS	CHS	CHS	CHS	CHS	CHS	CHS	CHS	CHS	CHS	CHS	CHS	CHS	CHS	CHS	CHS	CHS	CHS	CHS	CHS	CHS	CHS	CHS	CHS	CHS	CHS	CHS	CHS	CHS	CHS	CHS	CHS	CHS	CHS	CHS	CHS	CDX	CDX	CDX	CDX	CDX	CDX	PUR	KHV	KHV	CDX	CDX	CDX	CDX	CDX	CDX	CDX	CDX	KHV	KHV	KHV	KHV	KHV	KHV	KHV	PEL	KHV	KHV	KHV	KHV	KHV	KHV	KHV	KHV	KHV	KHV	KHV	KHV	KHV	KHV	KHV	KHV	CDX	CDX	CDX	CDX	CDX	CDX	CDX	CDX	CDX	CDX	CDX	CDX	CDX	CDX	CDX	CDX	CDX	CDX	CDX	CDX	CDX	CDX	CDX	CDX	KHV	KHV	STU	BEB	BEB	CHB	CHB	CHB	CHB	CHB	CHB	CHB	CHB	CHB	CHB	CHB	CHB	CHB	CHB	CHB	CHB	CHB	CHB	CHB	CHB	CHB	CHB	CHB	CHB	CHB	CHB	CHB	CHB	CHB	JPT	JPT	JPT	JPT	JPT	JPT	JPT	JPT	JPT	JPT	JPT	JPT	JPT	JPT	JPT	JPT	JPT	JPT	JPT	JPT	JPT	JPT	JPT	JPT	JPT	JPT	JPT	JPT	JPT	JPT	JPT	JPT	JPT	JPT	JPT		Mor_EUR	Sel_SIB	Sel_SIB	Ket_SIB	Bur_SIB	Sak_SIB	Tun_SIB	Eve_SIB	Tun_SIB	Kyr_CAS	Ish_CAS	Kyr_CAS	Baj_OCE	Tuv_SIB	Alt_CAS	Baj_OCE	Igo_OCE	Vie_EAS	Vie_EAS	Dus_OCE	Vie_EAS	Igo_OCE	Igo_OCE	Igo_OCE	Luz_OCE	Mur_OCE	Mur_OCE	Mur_OCE	Esk_ARC	Mur_OCE	EVk_SIB	Bur_SIB	Igo_OCE	Dus_OCE	Bur_SIB	Yak_SIB	Bur_SIB	Eve_SIB	Sho_SIB	Bur_SIB	Alt_CAS	Man_SIB	Uzb_CAS	Vie_EAS	Cir_CAU	Mon_EAS	Kar_EUR	Mon_EAS	Bat_OCE	Eve_SIB	Kha_SIB		6
rs117582710	9	7	1	1	CHR11	48226909	rs117582710	G	C	1	0	203	0	4	CHS	CHS	CHS	CHS	CHS	CHS	CHS	CHS	CHS	CHS	CHS	CHS	CHS	CHS	CHS	CHS	CHS	CHS	CHS	CHS	CHS	CHS	CHS	CHS	CHS	CHS	CHS	CHS	CHS	CHS	CHS	CHS	CHS	CHS	CHS	CHS	CHS	CHS	CDX	CDX	CDX	CDX	CDX	CDX	CDX	CDX	CDX	CDX	CDX	CDX	CDX	CDX	CDX	CDX	CDX	CDX	CDX	CDX	CDX	KHV	KHV	KHV	KHV	KHV	KHV	KHV	KHV	KHV	KHV	KHV	KHV	KHV	KHV	KHV	KHV	KHV	PEL	KHV	KHV	KHV	KHV	KHV	KHV	KHV	KHV	KHV	KHV	KHV	KHV	KHV	KHV	KHV	KHV	KHV	KHV	KHV	KHV	KHV	KHV	KHV	KHV	KHV	KHV	KHV	CDX	CDX	CDX	CDX	CDX	CDX	CDX	CDX	CDX	CDX	CDX	CDX	CDX	CDX	CDX	CDX	CDX	CDX	CDX	CDX	CDX	CDX	CDX	CDX	CDX	CDX	CDX	CDX	CDX	CDX	CDX	CDX	CDX	CDX	CDX	KHV	KHV	BEB	STU	BEB	BEB	CHB	CHB	CHB	CHB	CHB	CHB	CHB	CHB	CHB	CHB	CHB	CHB	CHB	CHB	CHB	CHB	CHB	CHB	JPT	JPT	JPT	JPT	JPT	JPT	JPT	JPT	JPT	JPT	JPT	JPT	JPT	JPT		Kab_CAU	For_SIB	Sel_SIB	Sak_SIB	For_SIB	Eve_SIB	Kyr_CAS	Ho_SAS	Leb_OCE	Leb_OCE	Tuv_SIB	Baj_OCE	Baj_OCE	Leb_OCE	BUm_SAS	Igo_OCE	Vie_EAS	Dus_OCE	Igo_OCE	Igo_OCE	Viz_OCE	Luz_OCE	Vie_EAS	Dus_OCE	Vie_EAS	Mur_OCE	Mur_OCE	EVk_SIB	Mur_OCE	EVk_SIB	BUm_SAS	Eve_SIB	Igo_OCE	Dus_OCE	Dus_OCE	Bur_SIB	EVk_SIB	Bur_SIB	Vie_EAS	Mon_EAS	Kaz_CAS	Bat_OCE	Agt_OCE		7
rs117042022	9	7	1	1	CHR11	48234330	rs117042022	C	T	1	0	202	0	4	CHS	CHS	CHS	CHS	CHS	CHS	CHS	CHS	CHS	CHS	CHS	CHS	CHS	CHS	CHS	CHS	CHS	CHS	CHS	CHS	CHS	CHS	CHS	CHS	CHS	CHS	CHS	CHS	CHS	CHS	CHS	CHS	CHS	CHS	CHS	CHS	CHS	CHS	CDX	CDX	CDX	CDX	CDX	CDX	CDX	CDX	CDX	CDX	CDX	CDX	CDX	CDX	CDX	CDX	CDX	CDX	CDX	CDX	CDX	KHV	KHV	KHV	KHV	KHV	KHV	KHV	KHV	KHV	KHV	KHV	KHV	KHV	KHV	KHV	KHV	KHV	PEL	KHV	KHV	KHV	KHV	KHV	KHV	KHV	KHV	KHV	KHV	KHV	KHV	KHV	KHV	KHV	KHV	KHV	KHV	KHV	KHV	KHV	KHV	KHV	KHV	KHV	KHV	KHV	CDX	CDX	CDX	CDX	CDX	CDX	CDX	CDX	CDX	CDX	CDX	CDX	CDX	CDX	CDX	CDX	CDX	CDX	CDX	CDX	CDX	CDX	CDX	CDX	CDX	CDX	CDX	CDX	CDX	CDX	CDX	CDX	CDX	CDX	KHV	KHV	BEB	STU	BEB	BEB	CHB	CHB	CHB	CHB	CHB	CHB	CHB	CHB	CHB	CHB	CHB	CHB	CHB	CHB	CHB	CHB	CHB	CHB	JPT	JPT	JPT	JPT	JPT	JPT	JPT	JPT	JPT	JPT	JPT	JPT	JPT	JPT		Kab_CAU	For_SIB	Sel_SIB	Sak_SIB	For_SIB	Eve_SIB	Kyr_CAS	Ho_SAS	Leb_OCE	Leb_OCE	Tuv_SIB	Baj_OCE	Baj_OCE	Leb_OCE	BUm_SAS	Igo_OCE	Vie_EAS	Dus_OCE	Igo_OCE	Igo_OCE	Viz_OCE	Luz_OCE	Vie_EAS	Dus_OCE	Vie_EAS	Mur_OCE	Mur_OCE	EVk_SIB	Mur_OCE	EVk_SIB	BUm_SAS	Eve_SIB	Igo_OCE	Dus_OCE	Dus_OCE	Bur_SIB	EVk_SIB	Bur_SIB	Vie_EAS	Mon_EAS	Kaz_CAS	Bat_OCE	Agt_OCE		7
rs2135672	10	6	1	1	CHR11	48791516	rs2135672	G	A	1	0	207	0	4	CHS	CHS	CHS	CHS	CHS	CHS	CHS	CHS	CHS	CHS	CHS	CHS	CHS	CHS	CHS	CHS	CHS	CHS	CHS	CHS	CHS	CHS	CHS	CHS	CHS	CHS	CHS	CHS	CHS	CHS	CHS	CHS	CHS	CHS	CHS	CHS	CHS	CHS	CHS	CHS	CDX	CDX	CDX	CDX	CDX	CDX	CDX	CDX	CDX	CDX	CDX	CDX	CDX	CDX	CDX	CDX	CDX	CDX	CDX	CDX	KHV	KHV	KHV	KHV	KHV	KHV	KHV	KHV	KHV	KHV	KHV	KHV	KHV	KHV	KHV	KHV	KHV	PEL	KHV	KHV	KHV	KHV	KHV	KHV	KHV	KHV	KHV	KHV	KHV	KHV	KHV	KHV	KHV	KHV	KHV	KHV	KHV	KHV	KHV	KHV	KHV	KHV	KHV	KHV	KHV	KHV	CDX	CDX	CDX	CDX	CDX	CDX	CDX	CDX	CDX	CDX	CDX	CDX	CDX	CDX	CDX	CDX	CDX	CDX	CDX	CDX	CDX	CDX	CDX	CDX	CDX	CDX	CDX	CDX	CDX	CDX	CDX	CDX	KHV	KHV	BEB	STU	BEB	BEB	CHB	CHB	CHB	CHB	CHB	CHB	CHB	CHB	CHB	CHB	CHB	CHB	CHB	CHB	CHB	CHB	CHB	CHB	CHB	CHB	CHB	CHB	CHB	JPT	JPT	JPT	JPT	JPT	JPT	JPT	JPT	JPT	JPT	JPT	JPT	JPT	JPT	JPT		For_SIB	Sel_SIB	Bur_SIB	Sak_SIB	For_SIB	Eve_SIB	Kyr_CAS	Ho_SAS	Leb_OCE	Leb_OCE	Tuv_SIB	Baj_OCE	Baj_OCE	Leb_OCE	BUm_SAS	Igo_OCE	Igo_OCE	Vie_EAS	Dus_OCE	Igo_OCE	Igo_OCE	Viz_OCE	Luz_OCE	Vie_EAS	Dus_OCE	Vie_EAS	Mur_OCE	Mur_OCE	EVk_SIB	Mur_OCE	EVk_SIB	BUm_SAS	Eve_SIB	Igo_OCE	Dus_OCE	Dus_OCE	Bur_SIB	EVk_SIB	Bur_SIB	Vie_EAS	Mon_EAS	Kaz_CAS	Bat_OCE	Agt_OCE		7
rs117626874	10	6	1	2	CHR11	48973161	rs117626874	C	T	1	0	205	0	4	CHS	CHS	CHS	CHS	CHS	CHS	CHS	CHS	CHS	CHS	CHS	CHS	CHS	CHS	CHS	CHS	CHS	CHS	CHS	CHS	CHS	CHS	CHS	CHS	CHS	CHS	CHS	CHS	CHS	CHS	CHS	CHS	CHS	CHS	CHS	CHS	CHS	CHS	CHS	CDX	CDX	CDX	CDX	CDX	CDX	CDX	CDX	CDX	CDX	CDX	CDX	CDX	CDX	CDX	CDX	CDX	CDX	CDX	CDX	KHV	KHV	KHV	KHV	KHV	KHV	KHV	KHV	KHV	KHV	KHV	KHV	KHV	KHV	KHV	KHV	KHV	PEL	KHV	KHV	KHV	KHV	KHV	KHV	KHV	KHV	KHV	KHV	KHV	KHV	KHV	KHV	KHV	KHV	KHV	KHV	KHV	KHV	KHV	KHV	KHV	KHV	KHV	KHV	KHV	KHV	CDX	CDX	CDX	CDX	CDX	CDX	CDX	CDX	CDX	CDX	CDX	CDX	CDX	CDX	CDX	CDX	CDX	CDX	CDX	CDX	CDX	CDX	CDX	CDX	CDX	CDX	CDX	CDX	CDX	CDX	CDX	CDX	KHV	KHV	BEB	STU	BEB	BEB	CHB	CHB	CHB	CHB	CHB	CHB	CHB	CHB	CHB	CHB	CHB	CHB	CHB	CHB	CHB	CHB	CHB	CHB	CHB	CHB	CHB	CHB	CHB	JPT	JPT	JPT	JPT	JPT	JPT	JPT	JPT	JPT	JPT	JPT	JPT	JPT	JPT	JPT		For_SIB	Sel_SIB	Bur_SIB	Sak_SIB	Sak_SIB	For_SIB	Eve_SIB	Eve_SIB	Kyr_CAS	Ho_SAS	Leb_OCE	Tuv_SIB	Baj_OCE	Baj_OCE	Leb_OCE	BUm_SAS	Igo_OCE	Igo_OCE	Vie_EAS	Dus_OCE	Igo_OCE	Igo_OCE	Viz_OCE	Luz_OCE	Vie_EAS	Dus_OCE	Vie_EAS	Mur_OCE	Mur_OCE	EVk_SIB	Mur_OCE	EVk_SIB	BUm_SAS	Eve_SIB	Igo_OCE	Dus_OCE	Dus_OCE	Bur_SIB	EVk_SIB	Bur_SIB	Uzb_CAS	Vie_EAS	Mon_EAS	Kaz_CAS	Bat_OCE	Agt_OCE		7
rs145735827	10	6	1	2	CHR11	49003846	rs145735827	T	C	1	0	198	0	4	CHS	CHS	CHS	CHS	CHS	CHS	CHS	CHS	CHS	CHS	CHS	CHS	CHS	CHS	CHS	CHS	CHS	CHS	CHS	CHS	CHS	CHS	CHS	CHS	CHS	CHS	CHS	CHS	CHS	CHS	CHS	CHS	CHS	CHS	CHS	CHS	CHS	CDX	CDX	CDX	CDX	CDX	CDX	CDX	CDX	CDX	CDX	CDX	CDX	CDX	CDX	CDX	CDX	CDX	CDX	CDX	CDX	KHV	KHV	KHV	KHV	KHV	KHV	KHV	KHV	KHV	KHV	KHV	KHV	KHV	KHV	KHV	KHV	PEL	KHV	KHV	KHV	KHV	KHV	KHV	KHV	KHV	KHV	KHV	KHV	KHV	KHV	KHV	KHV	KHV	KHV	KHV	KHV	KHV	KHV	KHV	KHV	KHV	KHV	KHV	KHV	KHV	CDX	CDX	CDX	CDX	CDX	CDX	CDX	CDX	CDX	CDX	CDX	CDX	CDX	CDX	CDX	CDX	CDX	CDX	CDX	CDX	CDX	CDX	CDX	CDX	CDX	CDX	CDX	CDX	CDX	CDX	KHV	KHV	BEB	STU	BEB	BEB	CHB	CHB	CHB	CHB	CHB	CHB	CHB	CHB	CHB	CHB	CHB	CHB	CHB	CHB	CHB	CHB	CHB	CHB	CHB	CHB	CHB	CHB	CHB	JPT	JPT	JPT	JPT	JPT	JPT	JPT	JPT	JPT	JPT	JPT	JPT	JPT	JPT		For_SIB	Sel_SIB	Bur_SIB	Sak_SIB	Sak_SIB	For_SIB	Eve_SIB	Eve_SIB	Kyr_CAS	Ho_SAS	Leb_OCE	Tuv_SIB	Baj_OCE	Baj_OCE	Leb_OCE	BUm_SAS	Igo_OCE	Igo_OCE	Vie_EAS	Dus_OCE	Igo_OCE	Igo_OCE	Viz_OCE	Luz_OCE	Vie_EAS	Dus_OCE	Vie_EAS	Mur_OCE	Mur_OCE	EVk_SIB	Mur_OCE	EVk_SIB	BUm_SAS	Eve_SIB	Igo_OCE	Dus_OCE	Dus_OCE	Bur_SIB	EVk_SIB	Bur_SIB	Uzb_CAS	Vie_EAS	Mon_EAS	Kaz_CAS	Bat_OCE	Agt_OCE		7
rs79681097	10	4	1	2	CHR11	50068585	rs79681097	C	T	1	0	183	0	3	CHS	CHS	CHS	CHS	CHS	CHS	CHS	CHS	CHS	CHS	CHS	CHS	CHS	CHS	CHS	CHS	CHS	CHS	CHS	CHS	CHS	CHS	CHS	CHS	CHS	CHS	CHS	CHS	CHS	CHS	CHS	CHS	CHS	CDX	CDX	CDX	CDX	CDX	CDX	CDX	CDX	CDX	CDX	CDX	CDX	CDX	CDX	CDX	KHV	KHV	KHV	KHV	KHV	KHV	KHV	KHV	KHV	KHV	KHV	KHV	KHV	KHV	KHV	PEL	KHV	KHV	KHV	KHV	KHV	KHV	KHV	KHV	KHV	KHV	KHV	KHV	KHV	KHV	KHV	KHV	KHV	KHV	KHV	KHV	KHV	KHV	KHV	KHV	KHV	KHV	KHV	KHV	CDX	CDX	CDX	CDX	CDX	CDX	CDX	CDX	CDX	CDX	CDX	CDX	CDX	CDX	CDX	CDX	CDX	CDX	CDX	CDX	CDX	CDX	CDX	CDX	CDX	CDX	CDX	CDX	CDX	CDX	CDX	KHV	BEB	STU	BEB	CHB	CHB	CHB	CHB	CHB	CHB	CHB	CHB	CHB	CHB	CHB	CHB	CHB	CHB	CHB	CHB	CHB	CHB	CHB	CHB	JPT	JPT	JPT	JPT	JPT	JPT	JPT	JPT	JPT	JPT	JPT	JPT	JPT	JPT		For_SIB	Sel_SIB	Bur_SIB	Sak_SIB	Sak_SIB	For_SIB	Eve_SIB	Eve_SIB	Kyr_CAS	Ho_SAS	Leb_OCE	Tuv_SIB	Baj_OCE	Baj_OCE	Leb_OCE	BUm_SAS	Igo_OCE	Igo_OCE	Vie_EAS	Dus_OCE	Igo_OCE	Igo_OCE	Viz_OCE	Dus_OCE	Vie_EAS	Mur_OCE	Mur_OCE	EVk_SIB	Mur_OCE	EVk_SIB	Eve_SIB	Igo_OCE	Dus_OCE	Dus_OCE	Bur_SIB	EVk_SIB	Bur_SIB	Uzb_CAS	Vie_EAS	Mon_EAS	Kaz_CAS	Bat_OCE	Agt_OCE		5
rs79217907	9	3	1	2	CHR11	50118038	rs79217907	G	T	1	0	185	0	3	CHS	CHS	CHS	CHS	CHS	CHS	CHS	CHS	CHS	CHS	CHS	CHS	CHS	CHS	CHS	CHS	CHS	CHS	CHS	CHS	CHS	CHS	CHS	CHS	CHS	CHS	CHS	CHS	CHS	CHS	CHS	CHS	CHS	CHS	CDX	CDX	CDX	CDX	CDX	CDX	CDX	CDX	CDX	CDX	CDX	CDX	CDX	CDX	CDX	KHV	KHV	KHV	KHV	KHV	KHV	KHV	KHV	KHV	KHV	KHV	KHV	KHV	KHV	KHV	PEL	KHV	KHV	KHV	KHV	KHV	KHV	KHV	KHV	KHV	KHV	KHV	KHV	KHV	KHV	KHV	KHV	KHV	KHV	KHV	KHV	KHV	KHV	KHV	KHV	KHV	KHV	KHV	KHV	KHV	CDX	CDX	CDX	CDX	CDX	CDX	CDX	CDX	CDX	CDX	CDX	CDX	CDX	CDX	CDX	CDX	CDX	CDX	CDX	CDX	CDX	CDX	CDX	CDX	CDX	CDX	CDX	CDX	CDX	CDX	CDX	KHV	BEB	STU	BEB	CHB	CHB	CHB	CHB	CHB	CHB	CHB	CHB	CHB	CHB	CHB	CHB	CHB	CHB	CHB	CHB	CHB	CHB	CHB	CHB	JPT	JPT	JPT	JPT	JPT	JPT	JPT	JPT	JPT	JPT	JPT	JPT	JPT	JPT		For_SIB	Sel_SIB	Bur_SIB	Sak_SIB	Sak_SIB	For_SIB	Eve_SIB	Eve_SIB	Kyr_CAS	Ho_SAS	Leb_OCE	Tuv_SIB	Baj_OCE	Baj_OCE	Leb_OCE	BUm_SAS	Igo_OCE	Igo_OCE	Vie_EAS	Dus_OCE	Igo_OCE	Igo_OCE	Viz_OCE	Dus_OCE	Vie_EAS	Mur_OCE	Mur_OCE	EVk_SIB	Mur_OCE	EVk_SIB	Eve_SIB	Igo_OCE	Dus_OCE	Dus_OCE	Bur_SIB	EVk_SIB	Bur_SIB	Uzb_CAS	Vie_EAS	Mon_EAS	Kaz_CAS	Bat_OCE	Agt_OCE		5
rs117275755	10	4	1	2	CHR11	50335562	rs117275755	G	A	1	0	185	0	3	CHS	CHS	CHS	CHS	CHS	CHS	CHS	CHS	CHS	CHS	CHS	CHS	CHS	CHS	CHS	CHS	CHS	CHS	CHS	CHS	CHS	CHS	CHS	CHS	CHS	CHS	CHS	CHS	CHS	CHS	CHS	CHS	CDX	CDX	CDX	CDX	CDX	CDX	CDX	CDX	CDX	CDX	CDX	CDX	CDX	CDX	CDX	KHV	KHV	KHV	KHV	KHV	KHV	KHV	KHV	KHV	KHV	KHV	KHV	KHV	KHV	KHV	PEL	KHV	KHV	KHV	KHV	KHV	KHV	KHV	KHV	KHV	KHV	KHV	KHV	KHV	KHV	KHV	KHV	KHV	KHV	KHV	KHV	KHV	KHV	KHV	KHV	KHV	KHV	KHV	KHV	KHV	CDX	CDX	CDX	CDX	CDX	CDX	CDX	CDX	CDX	CDX	CDX	CDX	CDX	CDX	CDX	CDX	CDX	CDX	CDX	CDX	CDX	CDX	CDX	CDX	CDX	CDX	CDX	CDX	CDX	CDX	CDX	KHV	BEB	STU	BEB	CHB	CHB	CHB	CHB	CHB	CHB	CHB	CHB	CHB	CHB	CHB	CHB	CHB	CHB	CHB	CHB	CHB	CHB	CHB	CHB	CHB	JPT	JPT	JPT	JPT	JPT	JPT	JPT	JPT	JPT	JPT	JPT	JPT	JPT	JPT		For_SIB	Sel_SIB	Bur_SIB	Sak_SIB	Sak_SIB	For_SIB	Eve_SIB	Eve_SIB	Kyr_CAS	Ho_SAS	Leb_OCE	Tuv_SIB	Baj_OCE	Baj_OCE	Leb_OCE	BUm_SAS	Igo_OCE	Igo_OCE	Vie_EAS	Dus_OCE	Igo_OCE	Igo_OCE	Viz_OCE	Dus_OCE	Vie_EAS	Mur_OCE	Mur_OCE	EVk_SIB	Mur_OCE	EVk_SIB	Eve_SIB	Igo_OCE	Dus_OCE	Dus_OCE	Bur_SIB	EVk_SIB	Bur_SIB	Uzb_CAS	Vie_EAS	Mon_EAS	Kaz_CAS	Bat_OCE	Agt_OCE		5
rs79508343	10	4	1	2	CHR11	50361588	rs79508343	T	C	1	0	186	0	3	CHS	CHS	CHS	CHS	CHS	CHS	CHS	CHS	CHS	CHS	CHS	CHS	CHS	CHS	CHS	CHS	CHS	CHS	CHS	CHS	CHS	CHS	CHS	CHS	CHS	CHS	CHS	CHS	CHS	CHS	CHS	CHS	CDX	CDX	CDX	CDX	CDX	CDX	CDX	CDX	CDX	CDX	CDX	CDX	CDX	CDX	CDX	KHV	KHV	KHV	KHV	KHV	KHV	KHV	KHV	KHV	KHV	KHV	KHV	KHV	KHV	KHV	PEL	KHV	KHV	KHV	KHV	KHV	KHV	KHV	KHV	KHV	KHV	KHV	KHV	KHV	KHV	KHV	KHV	KHV	KHV	KHV	KHV	KHV	KHV	KHV	KHV	KHV	KHV	KHV	KHV	KHV	CDX	CDX	CDX	CDX	CDX	CDX	CDX	CDX	CDX	CDX	CDX	CDX	CDX	CDX	CDX	CDX	CDX	CDX	CDX	CDX	CDX	CDX	CDX	CDX	CDX	CDX	CDX	CDX	CDX	CDX	CDX	KHV	BEB	STU	BEB	CHB	CHB	CHB	CHB	CHB	CHB	CHB	CHB	CHB	CHB	CHB	CHB	CHB	CHB	CHB	CHB	CHB	CHB	CHB	CHB	CHB	CHB	JPT	JPT	JPT	JPT	JPT	JPT	JPT	JPT	JPT	JPT	JPT	JPT	JPT	JPT		For_SIB	Sel_SIB	Bur_SIB	Sak_SIB	Sak_SIB	For_SIB	Eve_SIB	Eve_SIB	Kyr_CAS	Ho_SAS	Leb_OCE	Tuv_SIB	Baj_OCE	Baj_OCE	Leb_OCE	BUm_SAS	Igo_OCE	Igo_OCE	Vie_EAS	Dus_OCE	Igo_OCE	Igo_OCE	Viz_OCE	Dus_OCE	Vie_EAS	Mur_OCE	Mur_OCE	EVk_SIB	Mur_OCE	EVk_SIB	Eve_SIB	Igo_OCE	Dus_OCE	Dus_OCE	Bur_SIB	EVk_SIB	Bur_SIB	Uzb_CAS	Vie_EAS	Mon_EAS	Kaz_CAS	Bat_OCE	Agt_OCE		5
rs4367977	11	4	1	2	CHR11	50517435	rs4367977	A	C	4	0	217	0	5	CHS	CHS	CHS	CHS	CHS	CHS	CHS	CHS	CHS	CHS	CHS	CHS	CHS	CHS	CHS	CHS	CHS	CHS	CHS	CHS	CHS	CHS	CHS	CHS	CHS	CHS	CHS	CHS	CHS	CHS	CHS	CHS	CHS	CHS	CHS	CHS	CDX	CDX	CDX	CDX	CDX	KHV	KHV	CDX	CDX	CDX	CDX	CDX	CDX	CDX	CDX	CDX	CDX	CDX	CDX	CDX	KHV	KHV	KHV	KHV	KHV	KHV	KHV	KHV	KHV	KHV	KHV	KHV	KHV	KHV	KHV	KHV	KHV	PEL	KHV	KHV	KHV	KHV	KHV	KHV	KHV	KHV	KHV	KHV	KHV	KHV	KHV	KHV	KHV	KHV	KHV	KHV	KHV	KHV	KHV	KHV	KHV	KHV	KHV	KHV	KHV	KHV	KHV	KHV	CDX	CDX	CDX	CDX	CDX	CDX	CDX	CDX	CDX	CDX	CDX	CDX	CDX	CDX	CDX	CDX	CDX	CDX	CDX	CDX	CDX	CDX	CDX	CDX	CDX	CDX	CDX	CDX	CDX	CDX	CDX	CDX	CDX	CDX	KHV	BEB	BEB	STU	BEB	BEB	CHB	CHB	CHB	CHB	CHB	CHB	CHB	CHB	CHB	CHB	CHB	CHB	CHB	CHB	CHB	CHB	CHB	CHB	CHB	CHB	CHB	CHB	CHB	CHB	CHB	CHB	JPT	JPT	JPT	JPT	JPT	JPT	JPT	JPT	JPT	JPT	JPT	JPT	JPT	JPT	JPT	JPT	JPT	JPT	JPT	JPT	JPT	MXL	MXL	MXL		NOc_CAU	For_SIB	Sel_SIB	Bur_SIB	Sak_SIB	Sak_SIB	For_SIB	Kha_SIB	Eve_SIB	Eve_SIB	Alt_CAS	Kyr_CAS	Mon_EAS	Ho_SAS	Leb_OCE	Tuv_SIB	Baj_OCE	Baj_OCE	Leb_OCE	BUm_SAS	Igo_OCE	Igo_OCE	Vie_EAS	Dus_OCE	Igo_OCE	Igo_OCE	Viz_OCE	Dus_OCE	Vie_EAS	Mur_OCE	Kor_ARC	Mur_OCE	EVk_SIB	Mur_OCE	EVk_SIB	Eve_SIB	Igo_OCE	Dus_OCE	Dus_OCE	Bur_SIB	Kor_ARC	Bur_SIB	Bur_SIB	EVk_SIB	Bur_SIB	Uzb_CAS	Vie_EAS	Mon_EAS	Kaz_CAS	Bat_OCE	Mon_EAS	Agt_OCE		7
rs144815850	12	5	1	2	CHR11	50613314	rs144815850	C	T	4	0	208	0	5	CHS	CHS	CHS	CHS	CHS	CHS	CHS	CHS	CHS	CHS	CHS	CHS	CHS	CHS	CHS	CHS	CHS	CHS	CHS	CHS	CHS	CHS	CHS	CHS	CHS	CHS	CHS	CHS	CHS	CHS	CHS	CHS	CHS	CHS	CHS	CDX	CDX	CDX	CDX	KHV	KHV	CDX	CDX	CDX	CDX	CDX	CDX	CDX	CDX	CDX	CDX	CDX	CDX	KHV	KHV	KHV	KHV	KHV	KHV	KHV	KHV	KHV	KHV	KHV	KHV	KHV	KHV	KHV	KHV	KHV	PEL	KHV	KHV	KHV	KHV	KHV	KHV	KHV	KHV	KHV	KHV	KHV	KHV	KHV	KHV	KHV	KHV	KHV	KHV	KHV	KHV	KHV	KHV	KHV	KHV	KHV	KHV	KHV	KHV	KHV	CDX	CDX	CDX	CDX	CDX	CDX	CDX	CDX	CDX	CDX	CDX	CDX	CDX	CDX	CDX	CDX	CDX	CDX	CDX	CDX	CDX	CDX	CDX	CDX	CDX	CDX	CDX	CDX	CDX	CDX	CDX	CDX	KHV	BEB	STU	BEB	ITU	BEB	CHB	CHB	CHB	CHB	CHB	CHB	CHB	CHB	CHB	CHB	CHB	CHB	CHB	CHB	CHB	CHB	CHB	CHB	CHB	CHB	CHB	CHB	CHB	CHB	CHB	CHB	CHB	JPT	JPT	JPT	JPT	JPT	JPT	JPT	JPT	JPT	JPT	JPT	JPT	JPT	JPT	JPT	JPT	JPT	MXL	MXL	MXL		NOc_CAU	For_SIB	Sel_SIB	Bur_SIB	Sak_SIB	Sak_SIB	For_SIB	Kha_SIB	Eve_SIB	Eve_SIB	Alt_CAS	Kyr_CAS	Mon_EAS	Ho_SAS	Leb_OCE	Tuv_SIB	Baj_OCE	Baj_OCE	Leb_OCE	BUm_SAS	Igo_OCE	Igo_OCE	Vie_EAS	Dus_OCE	Igo_OCE	Igo_OCE	Viz_OCE	Dus_OCE	Vie_EAS	Mur_OCE	Kor_ARC	Mur_OCE	Mur_OCE	EVk_SIB	Mur_OCE	EVk_SIB	Eve_SIB	Igo_OCE	Dus_OCE	Bur_SIB	Kor_ARC	Bur_SIB	Bur_SIB	EVk_SIB	Bur_SIB	Uzb_CAS	Vie_EAS	Mon_EAS	Kaz_CAS	Aet_OCE	Bat_OCE	Mon_EAS	Agt_OCE		7
rs72486113	11	6	2	2	CHR11	51413744	rs72486113	A	T	4	0	217	0	4	CHS	CHS	CHS	CHS	CHS	CHS	CHS	CHS	CHS	CHS	CHS	CHS	CHS	CHS	CHS	CHS	CHS	CHS	CHS	CHS	CHS	CHS	CHS	CHS	CHS	CHS	CHS	CHS	CHS	CHS	CHS	CHS	CHS	CHS	CHS	CHS	CDX	CDX	CDX	CDX	CDX	KHV	KHV	CDX	CDX	CDX	CDX	CDX	CDX	CDX	CDX	CDX	CDX	CDX	CDX	CDX	KHV	KHV	KHV	KHV	KHV	KHV	KHV	KHV	KHV	KHV	KHV	KHV	KHV	KHV	KHV	KHV	KHV	KHV	PEL	KHV	KHV	KHV	KHV	KHV	KHV	KHV	KHV	KHV	KHV	KHV	KHV	KHV	KHV	KHV	KHV	KHV	KHV	KHV	KHV	KHV	KHV	KHV	KHV	KHV	KHV	KHV	KHV	KHV	KHV	CDX	CDX	CDX	CDX	CDX	CDX	CDX	CDX	CDX	CDX	CDX	CDX	CDX	CDX	CDX	CDX	CDX	CDX	CDX	CDX	CDX	CDX	CDX	CDX	CDX	CDX	CDX	CDX	CDX	CDX	CDX	CDX	CDX	CDX	CDX	KHV	BEB	STU	BEB	BEB	CHB	CHB	CHB	CHB	CHB	CHB	CHB	CHB	CHB	CHB	CHB	CHB	CHB	CHB	CHB	CHB	CHB	CHB	CHB	CHB	CHB	CHB	CHB	CHB	CHB	CHB	CHB	CHB	JPT	JPT	JPT	JPT	JPT	JPT	JPT	JPT	JPT	JPT	JPT	JPT	JPT	JPT	JPT	JPT	JPT	MXL	MXL	MXL		NOc_CAU	For_SIB	Sel_SIB	Bur_SIB	Sak_SIB	Sak_SIB	For_SIB	Kha_SIB	Eve_SIB	Eve_SIB	Alt_CAS	Kyr_CAS	Mon_EAS	Ho_SAS	Leb_OCE	Tuv_SIB	Baj_OCE	Baj_OCE	Leb_OCE	BUm_SAS	Igo_OCE	Igo_OCE	Vie_EAS	Dus_OCE	Igo_OCE	Igo_OCE	Viz_OCE	Dus_OCE	Vie_EAS	Mur_OCE	Kor_ARC	Mur_OCE	EVk_SIB	EVk_SIB	Eve_SIB	Igo_OCE	Dus_OCE	Bur_SIB	Kor_ARC	Bur_SIB	Bur_SIB	EVk_SIB	Bur_SIB	Alt_CAS	Sak_SIB	Uzb_CAS	Vie_EAS	Mon_EAS	Kaz_CAS	Bat_OCE	Mon_EAS	Agt_OCE		7
rs4262711	10	5	2	2	CHR11	51493720	rs4262711	C	T	1	1	191	0	3	CHS	CHS	CHS	CHS	CHS	CHS	CHS	CHS	CHS	CHS	CHS	CHS	CHS	CHS	CHS	CHS	CHS	CHS	CHS	CHS	CHS	CHS	CHS	CHS	CHS	CHS	CHS	CHS	CHS	CHS	CHS	CHS	CHS	CDX	CDX	CDX	CDX	CDX	KHV	KHV	CDX	CDX	CDX	CDX	CDX	CDX	CDX	CDX	CDX	CDX	CDX	CDX	KHV	KHV	KHV	KHV	KHV	KHV	KHV	KHV	KHV	KHV	KHV	KHV	KHV	KHV	KHV	KHV	PEL	KHV	KHV	KHV	KHV	KHV	KHV	KHV	KHV	KHV	KHV	KHV	KHV	KHV	KHV	KHV	KHV	KHV	KHV	KHV	KHV	KHV	KHV	KHV	KHV	KHV	KHV	KHV	KHV	KHV	KHV	CDX	CDX	CDX	CDX	CDX	CDX	CDX	CDX	CDX	CDX	CDX	CDX	CDX	CDX	CDX	CDX	CDX	CDX	CDX	CDX	CDX	CDX	CDX	CDX	CDX	CDX	CDX	CDX	CDX	CDX	CDX	CDX	CDX	CDX	CDX	KHV	BEB	STU	BEB	CEU	CHB	CHB	CHB	CHB	CHB	CHB	CHB	CHB	CHB	CHB	CHB	CHB	CHB	CHB	CHB	CHB	CHB	CHB	CHB	CHB	JPT	JPT	JPT	JPT	JPT	JPT	JPT	JPT	JPT		For_SIB	Sel_SIB	Bur_SIB	Sak_SIB	Sak_SIB	For_SIB	Eve_SIB	Eve_SIB	Kyr_CAS	Ho_SAS	Leb_OCE	Tuv_SIB	Baj_OCE	Baj_OCE	Leb_OCE	BUm_SAS	Igo_OCE	Igo_OCE	Vie_EAS	Dus_OCE	Igo_OCE	Igo_OCE	Viz_OCE	Dus_OCE	Vie_EAS	Mur_OCE	Mur_OCE	EVk_SIB	EVk_SIB	Eve_SIB	Igo_OCE	Dus_OCE	Bur_SIB	EVk_SIB	Bur_SIB	Uzb_CAS	Vie_EAS	Mon_EAS	Kaz_CAS	Bat_OCE	Agt_OCE		5
rs7480063	10	5	2	2	CHR11	51501018	rs7480063	A	T	1	0	191	0	3	CHS	CHS	CHS	CHS	CHS	CHS	CHS	CHS	CHS	CHS	CHS	CHS	CHS	CHS	CHS	CHS	CHS	CHS	CHS	CHS	CHS	CHS	CHS	CHS	CHS	CHS	CHS	CHS	CHS	CHS	CHS	CHS	CHS	CDX	CDX	CDX	CDX	CDX	KHV	KHV	CDX	CDX	CDX	CDX	CDX	CDX	CDX	CDX	CDX	CDX	CDX	CDX	KHV	KHV	KHV	KHV	KHV	KHV	KHV	KHV	KHV	KHV	KHV	KHV	KHV	KHV	KHV	KHV	PEL	KHV	KHV	KHV	KHV	KHV	KHV	KHV	KHV	KHV	KHV	KHV	KHV	KHV	KHV	KHV	KHV	KHV	KHV	KHV	KHV	KHV	KHV	KHV	KHV	KHV	KHV	KHV	KHV	KHV	KHV	CDX	CDX	CDX	CDX	CDX	CDX	CDX	CDX	CDX	CDX	CDX	CDX	CDX	CDX	CDX	CDX	CDX	CDX	CDX	CDX	CDX	CDX	CDX	CDX	CDX	CDX	CDX	CDX	CDX	CDX	CDX	CDX	CDX	CDX	CDX	KHV	BEB	STU	BEB	CHB	CHB	CHB	CHB	CHB	CHB	CHB	CHB	CHB	CHB	CHB	CHB	CHB	CHB	CHB	CHB	CHB	CHB	CHB	CHB	JPT	JPT	JPT	JPT	JPT	JPT	JPT	JPT	JPT		For_SIB	Sel_SIB	Sak_SIB	Sak_SIB	For_SIB	Eve_SIB	Eve_SIB	Kyr_CAS	Ho_SAS	Leb_OCE	Tuv_SIB	Baj_OCE	Baj_OCE	Leb_OCE	BUm_SAS	Igo_OCE	Igo_OCE	Vie_EAS	Dus_OCE	Igo_OCE	Igo_OCE	Viz_OCE	Dus_OCE	Vie_EAS	Mur_OCE	Mur_OCE	EVk_SIB	EVk_SIB	Eve_SIB	Igo_OCE	Dus_OCE	Bur_SIB	EVk_SIB	Bur_SIB	Uzb_CAS	Vie_EAS	Mon_EAS	Kaz_CAS	Bat_OCE	Agt_OCE		5
rs4462324	10	5	2	2	CHR11	51502565	rs4462324	A	T	1	0	191	0	3	CHS	CHS	CHS	CHS	CHS	CHS	CHS	CHS	CHS	CHS	CHS	CHS	CHS	CHS	CHS	CHS	CHS	CHS	CHS	CHS	CHS	CHS	CHS	CHS	CHS	CHS	CHS	CHS	CHS	CHS	CHS	CHS	CHS	CDX	CDX	CDX	CDX	CDX	KHV	KHV	CDX	CDX	CDX	CDX	CDX	CDX	CDX	CDX	CDX	CDX	CDX	CDX	KHV	KHV	KHV	KHV	KHV	KHV	KHV	KHV	KHV	KHV	KHV	KHV	KHV	KHV	KHV	KHV	PEL	KHV	KHV	KHV	KHV	KHV	KHV	KHV	KHV	KHV	KHV	KHV	KHV	KHV	KHV	KHV	KHV	KHV	KHV	KHV	KHV	KHV	KHV	KHV	KHV	KHV	KHV	KHV	KHV	KHV	KHV	CDX	CDX	CDX	CDX	CDX	CDX	CDX	CDX	CDX	CDX	CDX	CDX	CDX	CDX	CDX	CDX	CDX	CDX	CDX	CDX	CDX	CDX	CDX	CDX	CDX	CDX	CDX	CDX	CDX	CDX	CDX	CDX	CDX	CDX	CDX	KHV	BEB	STU	BEB	CHB	CHB	CHB	CHB	CHB	CHB	CHB	CHB	CHB	CHB	CHB	CHB	CHB	CHB	CHB	CHB	CHB	CHB	CHB	CHB	JPT	JPT	JPT	JPT	JPT	JPT	JPT	JPT	JPT		For_SIB	Sel_SIB	Bur_SIB	Sak_SIB	Sak_SIB	For_SIB	Eve_SIB	Eve_SIB	Kyr_CAS	Ho_SAS	Leb_OCE	Tuv_SIB	Baj_OCE	Baj_OCE	Leb_OCE	BUm_SAS	Igo_OCE	Igo_OCE	Vie_EAS	Dus_OCE	Igo_OCE	Igo_OCE	Viz_OCE	Dus_OCE	Vie_EAS	Mur_OCE	Mur_OCE	EVk_SIB	EVk_SIB	Eve_SIB	Igo_OCE	Dus_OCE	Bur_SIB	EVk_SIB	Bur_SIB	Uzb_CAS	Vie_EAS	Mon_EAS	Kaz_CAS	Bat_OCE	Agt_OCE		5
rs75643035	11	6	2	2	CHR11	51518226	rs75643035	A	G	4	0	208	1	5	CHS	CHS	CHS	CHS	CHS	CHS	CHS	CHS	CHS	CHS	CHS	CHS	CHS	CHS	CHS	CHS	CHS	CHS	CHS	CHS	CHS	CHS	CHS	CHS	CHS	CHS	CHS	CHS	CHS	CHS	CHS	CHS	CHS	CHS	CDX	CDX	CDX	CDX	KHV	KHV	CDX	CDX	CDX	CDX	CDX	CDX	CDX	CDX	CDX	CDX	CDX	CDX	KHV	KHV	KHV	KHV	KHV	KHV	KHV	KHV	KHV	KHV	KHV	KHV	KHV	KHV	KHV	KHV	KHV	PEL	KHV	KHV	KHV	KHV	KHV	KHV	KHV	KHV	KHV	KHV	KHV	KHV	KHV	KHV	KHV	KHV	KHV	KHV	KHV	KHV	KHV	KHV	KHV	KHV	KHV	KHV	KHV	KHV	KHV	CDX	CDX	CDX	CDX	CDX	CDX	CDX	CDX	CDX	CDX	CDX	CDX	CDX	CDX	CDX	CDX	CDX	CDX	CDX	CDX	CDX	CDX	CDX	CDX	CDX	CDX	CDX	CDX	CDX	CDX	CDX	CDX	CDX	CDX	KHV	BEB	ITU	STU	BEB	BEB	CHB	CHB	CHB	CHB	CHB	CHB	CHB	CHB	CHB	CHB	CHB	CHB	CHB	CHB	CHB	CHB	CHB	CHB	CHB	CHB	CHB	CHB	CHB	CHB	CHB	CHB	CHB	JPT	JPT	JPT	JPT	JPT	JPT	JPT	JPT	JPT	JPT	JPT	JPT	JPT	JPT	JPT	LWK	MXL	MXL	MXL		NOc_CAU	For_SIB	Sel_SIB	Bur_SIB	Sak_SIB	Sak_SIB	For_SIB	Kha_SIB	Eve_SIB	Eve_SIB	Alt_CAS	Kyr_CAS	Mon_EAS	Ho_SAS	Leb_OCE	Tuv_SIB	Baj_OCE	Baj_OCE	Leb_OCE	BUm_SAS	Igo_OCE	Igo_OCE	Vie_EAS	Dus_OCE	Igo_OCE	Igo_OCE	Viz_OCE	Dus_OCE	Vie_EAS	Mur_OCE	Kor_ARC	Mur_OCE	EVk_SIB	EVk_SIB	Eve_SIB	Igo_OCE	Dus_OCE	Bur_SIB	Kor_ARC	Bur_SIB	Bur_SIB	EVk_SIB	Bur_SIB	Alt_CAS	Uzb_CAS	Vie_EAS	Mon_EAS	Kaz_CAS	Bat_OCE	Mon_EAS	Agt_OCE		7
rs147164204	10	7	2	2	CHR11	54837732	rs147164204	G	A	4	0	214	0	4	CHS	CHS	CHS	CHS	CHS	CHS	CHS	CHS	CHS	CHS	CHS	CHS	CHS	CHS	CHS	CHS	CHS	CHS	CHS	CHS	CHS	CHS	CHS	CHS	CHS	CHS	CHS	CHS	CHS	CHS	CHS	CHS	CHS	CHS	CDX	CDX	CDX	CDX	CDX	CDX	KHV	KHV	CDX	CDX	CDX	CDX	CDX	CDX	CDX	CDX	CDX	CDX	CDX	CDX	CDX	KHV	KHV	KHV	KHV	KHV	KHV	KHV	KHV	KHV	KHV	KHV	KHV	KHV	KHV	KHV	KHV	KHV	PEL	KHV	KHV	KHV	KHV	KHV	KHV	KHV	KHV	KHV	KHV	KHV	KHV	KHV	KHV	KHV	KHV	KHV	KHV	KHV	KHV	KHV	KHV	KHV	KHV	KHV	KHV	KHV	CDX	CDX	CDX	CDX	CDX	CDX	CDX	CDX	CDX	CDX	CDX	CDX	CDX	CDX	CDX	CDX	CDX	CDX	CDX	CDX	CDX	CDX	CDX	CDX	CDX	CDX	CDX	CDX	CDX	CDX	CDX	CDX	CDX	CDX	CDX	KHV	BEB	STU	BEB	BEB	CHB	CHB	CHB	CHB	CHB	CHB	CHB	CHB	CHB	CHB	CHB	CHB	CHB	CHB	CHB	CHB	CHB	CHB	CHB	CHB	CHB	CHB	CHB	CHB	CHB	CHB	CHB	CHB	CHB	CHB	JPT	JPT	JPT	JPT	JPT	JPT	JPT	JPT	JPT	JPT	JPT	JPT	JPT	JPT	JPT	JPT	JPT	MXL	MXL	MXL		NOc_CAU	For_SIB	Sel_SIB	Bur_SIB	Sak_SIB	Sak_SIB	For_SIB	Kha_SIB	Eve_SIB	Eve_SIB	Alt_CAS	Kyr_CAS	Mon_EAS	Kyr_CAS	Ho_SAS	Leb_OCE	Tuv_SIB	Baj_OCE	Baj_OCE	Leb_OCE	BUm_SAS	Igo_OCE	Igo_OCE	Vie_EAS	Dus_OCE	Igo_OCE	Igo_OCE	Viz_OCE	Dus_OCE	Vie_EAS	Mur_OCE	Kor_ARC	Mur_OCE	Mur_OCE	EVk_SIB	EVk_SIB	Eve_SIB	Igo_OCE	Dus_OCE	Bur_SIB	Kor_ARC	Bur_SIB	Bur_SIB	EVk_SIB	Bur_SIB	Alt_CAS	Uzb_CAS	Vie_EAS	Mon_EAS	Kaz_CAS	Bat_OCE	Mon_EAS	Agt_OCE		7
rs117263552	9	6	2	2	CHR11	54848077	rs117263552	T	C	0	0	195	0	3	CHS	CHS	CHS	CHS	CHS	CHS	CHS	CHS	CHS	CHS	CHS	CHS	CHS	CHS	CHS	CHS	CHS	CHS	CHS	CHS	CHS	CHS	CHS	CHS	CHS	CHS	CHS	CHS	CHS	CHS	CHS	CHS	CHS	CDX	CDX	CDX	CDX	CDX	CDX	KHV	CDX	CDX	CDX	CDX	CDX	CDX	CDX	CDX	CDX	CDX	CDX	CDX	CDX	KHV	KHV	KHV	KHV	KHV	KHV	KHV	KHV	KHV	KHV	KHV	KHV	KHV	KHV	KHV	KHV	KHV	KHV	KHV	KHV	KHV	KHV	KHV	KHV	KHV	KHV	KHV	KHV	KHV	KHV	KHV	KHV	KHV	KHV	KHV	KHV	KHV	KHV	KHV	KHV	KHV	KHV	KHV	CDX	CDX	CDX	CDX	CDX	CDX	CDX	CDX	CDX	CDX	CDX	CDX	CDX	CDX	CDX	CDX	CDX	CDX	CDX	CDX	CDX	CDX	CDX	CDX	CDX	CDX	CDX	CDX	CDX	CDX	CDX	CDX	CDX	CDX	CDX	KHV	BEB	STU	BEB	CHB	CHB	CHB	CHB	CHB	CHB	CHB	CHB	CHB	CHB	CHB	CHB	CHB	CHB	CHB	CHB	CHB	CHB	CHB	CHB	CHB	CHB	CHB	CHB	CHB	JPT	JPT	JPT	JPT	JPT	JPT	JPT	JPT	JPT		For_SIB	Sel_SIB	Bur_SIB	Sak_SIB	Sak_SIB	For_SIB	Eve_SIB	Eve_SIB	Kyr_CAS	Ho_SAS	Leb_OCE	Tuv_SIB	Baj_OCE	Baj_OCE	Leb_OCE	BUm_SAS	Igo_OCE	Igo_OCE	Vie_EAS	Dus_OCE	Igo_OCE	Igo_OCE	Viz_OCE	Vie_EAS	Dus_OCE	Vie_EAS	Mur_OCE	Mur_OCE	Mur_OCE	EVk_SIB	EVk_SIB	Eve_SIB	Igo_OCE	Dus_OCE	Bur_SIB	EVk_SIB	Bur_SIB	Uzb_CAS	Vie_EAS	Mon_EAS	Kaz_CAS	Bat_OCE	Agt_OCE		6
rs117281627	9	8	2	2	CHR11	55227712	rs117281627	G	T	5	0	227	0	4	CHS	CHS	CHS	CHS	CHS	CHS	CHS	CHS	CHS	CHS	CHS	CHS	CHS	CHS	CHS	CHS	CHS	CHS	CHS	CHS	CHS	CHS	CHS	CHS	CHS	CHS	CHS	CHS	CHS	CHS	CHS	CHS	CHS	CHS	CHS	CHS	CDX	CDX	CDX	CDX	CDX	CDX	KHV	KHV	KHV	CDX	CDX	CDX	CDX	CDX	CDX	CDX	CDX	CDX	CDX	CDX	CDX	CDX	CDX	KHV	KHV	KHV	KHV	KHV	KHV	KHV	KHV	KHV	KHV	KHV	KHV	KHV	KHV	KHV	KHV	KHV	PEL	KHV	KHV	KHV	KHV	KHV	KHV	KHV	KHV	KHV	KHV	KHV	KHV	KHV	KHV	KHV	KHV	KHV	KHV	KHV	KHV	KHV	KHV	KHV	KHV	KHV	KHV	KHV	CDX	CDX	CDX	CDX	CDX	CDX	CDX	CDX	CDX	CDX	CDX	CDX	CDX	CDX	PEL	CDX	CDX	CDX	CDX	CDX	CDX	CDX	CDX	CDX	CDX	CDX	CDX	CDX	CDX	CDX	CDX	CDX	CDX	CDX	CDX	CDX	CDX	KHV	BEB	STU	BEB	BEB	CHB	CHB	CHB	CHB	CHB	CHB	CHB	CHB	CHB	CHB	CHB	CHB	CHB	CHB	CHB	CHB	CHB	CHB	CHB	CHB	CHB	CHB	CHB	CHB	CHB	CHB	CHB	CHB	CHB	CHB	CHB	CHB	CHB	CHB	CHB	JPT	JPT	JPT	JPT	JPT	JPT	JPT	JPT	JPT	JPT	JPT	JPT	JPT	JPT	JPT	JPT	JPT	MXL	MXL	MXL		NOc_CAU	For_SIB	Sel_SIB	Bur_SIB	Sak_SIB	Sak_SIB	For_SIB	Kha_SIB	Eve_SIB	Eve_SIB	Kyr_CAS	Mon_EAS	Kyr_CAS	Ho_SAS	Leb_OCE	Tuv_SIB	Baj_OCE	Baj_OCE	Leb_OCE	BUm_SAS	Igo_OCE	Igo_OCE	Vie_EAS	Dus_OCE	Igo_OCE	Igo_OCE	Viz_OCE	Vie_EAS	Dus_OCE	Vie_EAS	Mur_OCE	Mur_OCE	Kor_ARC	Mur_OCE	Mur_OCE	EVk_SIB	EVk_SIB	Eve_SIB	Igo_OCE	Dus_OCE	Bur_SIB	Kor_ARC	Bur_SIB	Bur_SIB	EVk_SIB	Bur_SIB	Alt_CAS	Uzb_CAS	Vie_EAS	Mon_EAS	Kaz_CAS	Bat_OCE	Mon_EAS	Agt_OCE		8
rs77170393	9	8	2	2	CHR11	55264315	rs77170393	C	T	4	0	227	0	4	CHS	CHS	CHS	CHS	CHS	CHS	CHS	CHS	CHS	CHS	CHS	CHS	CHS	CHS	CHS	CHS	CHS	CHS	CHS	CHS	CHS	CHS	CHS	CHS	CHS	CHS	CHS	CHS	CHS	CHS	CHS	CHS	CHS	CHS	CHS	CDX	CDX	CDX	CDX	CDX	CDX	KHV	KHV	KHV	CDX	CDX	CDX	CDX	CDX	CDX	CDX	CDX	CDX	CDX	CDX	CDX	CDX	CDX	KHV	KHV	KHV	KHV	KHV	KHV	KHV	KHV	KHV	KHV	KHV	KHV	KHV	KHV	KHV	KHV	KHV	PEL	KHV	KHV	KHV	KHV	KHV	KHV	KHV	KHV	KHV	KHV	KHV	KHV	KHV	KHV	KHV	KHV	KHV	KHV	KHV	KHV	KHV	KHV	KHV	KHV	KHV	KHV	KHV	CDX	CDX	CDX	CDX	CDX	CDX	CDX	CDX	CDX	CDX	CDX	CDX	CDX	CDX	CDX	CDX	CDX	CDX	CDX	CDX	CDX	CDX	CDX	CDX	CDX	CDX	CDX	CDX	CDX	CDX	CDX	CDX	CDX	CDX	CDX	CDX	KHV	BEB	STU	BEB	BEB	CHB	CHB	CHB	CHB	CHB	CHB	CHB	CHB	CHB	CHB	CHB	CHB	CHB	CHB	CHB	CHB	CHB	CHB	CHB	CHB	CHB	CHB	CHB	CHB	CHB	CHB	CHB	CHB	CHB	CHB	CHB	CHB	CHB	CHB	CHB	CHB	JPT	JPT	JPT	JPT	JPT	JPT	JPT	JPT	JPT	JPT	JPT	JPT	JPT	JPT	JPT	JPT	JPT	MXL	MXL	MXL		NOc_CAU	For_SIB	Sel_SIB	Bur_SIB	Sak_SIB	Sak_SIB	For_SIB	Kha_SIB	Eve_SIB	Eve_SIB	Alt_CAS	Kyr_CAS	Mon_EAS	Kyr_CAS	Ho_SAS	Leb_OCE	Tuv_SIB	Baj_OCE	Baj_OCE	Leb_OCE	BUm_SAS	Igo_OCE	Igo_OCE	Vie_EAS	Dus_OCE	Igo_OCE	Igo_OCE	Viz_OCE	Vie_EAS	Dus_OCE	Vie_EAS	Mur_OCE	Mur_OCE	Kor_ARC	Mur_OCE	Mur_OCE	EVk_SIB	EVk_SIB	Eve_SIB	Igo_OCE	Dus_OCE	Bur_SIB	Kor_ARC	Bur_SIB	Bur_SIB	EVk_SIB	Bur_SIB	Alt_CAS	Uzb_CAS	Vie_EAS	Mon_EAS	Kaz_CAS	Bat_OCE	Mon_EAS	Agt_OCE		8
rs75615837	9	6	2	2	CHR11	55485674	rs75615837	G	C	1	0	203	0	4	CHS	CHS	CHS	CHS	CHS	CHS	CHS	CHS	CHS	CHS	CHS	CHS	CHS	CHS	CHS	CHS	CHS	CHS	CHS	CHS	CHS	CHS	CHS	CHS	CHS	CHS	CHS	CHS	CHS	CHS	CHS	CHS	CHS	CDX	CDX	CDX	CDX	CDX	CDX	KHV	KHV	KHV	CDX	CDX	CDX	CDX	CDX	CDX	CDX	CDX	CDX	CDX	CDX	CDX	CDX	KHV	KHV	KHV	KHV	KHV	KHV	KHV	KHV	KHV	KHV	KHV	KHV	KHV	KHV	KHV	PEL	KHV	KHV	KHV	KHV	KHV	KHV	KHV	KHV	KHV	KHV	KHV	KHV	KHV	KHV	KHV	KHV	KHV	KHV	KHV	KHV	KHV	KHV	KHV	KHV	KHV	KHV	KHV	CDX	CDX	CDX	CDX	CDX	CDX	CDX	CDX	CDX	CDX	CDX	CDX	CDX	CDX	CDX	CDX	CDX	CDX	CDX	CDX	CDX	CDX	CDX	CDX	CDX	CDX	CDX	CDX	CDX	CDX	CDX	CDX	CDX	CDX	CDX	CDX	BEB	STU	ITU	BEB	CHB	CHB	CHB	CHB	CHB	CHB	CHB	CHB	CHB	CHB	CHB	CHB	CHB	CHB	CHB	CHB	CHB	CHB	CHB	CHB	CHB	CHB	CHB	CHB	CHB	CHB	CHB	JPT	JPT	JPT	JPT	JPT	JPT	JPT	JPT	JPT	JPT		For_SIB	Sel_SIB	Sak_SIB	Sak_SIB	For_SIB	Eve_SIB	Eve_SIB	Kyr_CAS	Ho_SAS	Leb_OCE	Tuv_SIB	Baj_OCE	Baj_OCE	Leb_OCE	BUm_SAS	Igo_OCE	Igo_OCE	Vie_EAS	Dus_OCE	Igo_OCE	Igo_OCE	Viz_OCE	Vie_EAS	Dus_OCE	Vie_EAS	Mur_OCE	Mur_OCE	Mur_OCE	Mur_OCE	EVk_SIB	EVk_SIB	Eve_SIB	Igo_OCE	Dus_OCE	Bur_SIB	EVk_SIB	Bur_SIB	Uzb_CAS	Vie_EAS	Mon_EAS	Kaz_CAS	Bat_OCE	Agt_OCE		6
rs17150669	9	5	3	2	CHR11	56234733	rs17150669	T	C	2	0	195	0	3	CHS	CHS	CHS	CHS	CHS	CHS	CHS	CHS	CHS	CHS	CHS	CHS	CHS	CHS	CHS	CHS	CHS	CHS	CHS	CHS	CHS	CHS	CHS	CHS	CHS	CHS	CHS	CHS	CHS	CHS	CDX	CDX	CDX	CDX	CDX	KHV	KHV	CDX	CDX	CDX	CDX	CDX	CDX	CDX	CDX	CDX	CDX	CDX	CDX	CDX	KHV	KHV	KHV	KHV	KHV	KHV	KHV	KHV	KHV	KHV	KHV	KHV	KHV	KHV	KHV	PEL	KHV	KHV	KHV	KHV	KHV	KHV	KHV	KHV	KHV	KHV	KHV	KHV	KHV	KHV	KHV	KHV	KHV	KHV	KHV	KHV	KHV	KHV	KHV	KHV	KHV	CDX	CDX	CDX	CDX	CDX	CDX	CDX	CDX	CDX	CDX	CDX	CDX	CDX	CDX	CDX	CDX	CDX	CDX	CDX	CDX	CDX	CDX	CDX	CDX	CDX	CDX	CDX	CDX	CDX	CDX	CDX	CDX	CDX	CDX	KHV	BEB	STU	BEB	CHB	CHB	CHB	CHB	CHB	CHB	CHB	CHB	CHB	CHB	CHB	CHB	CHB	CHB	CHB	CHB	CHB	CHB	CHB	CHB	CHB	CHB	CHB	CHB	CHB	CHB	CHB	CHB	CHB	CHB	JPT	JPT	JPT	JPT	JPT	JPT	JPT	JPT	JPT	JPT	JPT	JPT	MXL		For_SIB	Sel_SIB	Bur_SIB	Sak_SIB	Sak_SIB	For_SIB	Eve_SIB	Eve_SIB	Kyr_CAS	Ho_SAS	Leb_OCE	Tuv_SIB	Baj_OCE	Baj_OCE	Leb_OCE	BUm_SAS	Igo_OCE	Igo_OCE	Vie_EAS	Dus_OCE	Igo_OCE	Viz_OCE	Vie_EAS	Dus_OCE	Mur_OCE	Mur_OCE	Mur_OCE	Mur_OCE	EVk_SIB	Eve_SIB	Igo_OCE	Dus_OCE	Bur_SIB	EVk_SIB	Bur_SIB	Uzb_CAS	Vie_EAS	Mon_EAS	Kaz_CAS	Bat_OCE	Agt_OCE		4
rs11230090	8	7	3	1	CHR11	59613646	rs11230090	A	G	0	0	188	0	2	CHS	CHS	CHS	CHS	CHS	CHS	CHS	CHS	CHS	CHS	CHS	CHS	CHS	CHS	CHS	CHS	CHS	CHS	CHS	CHS	CHS	CHS	CHS	CHS	CHS	CHS	CHS	CHS	CHS	CHS	CHS	CHS	CHS	CHS	CHS	CHS	CDX	CDX	CDX	CDX	CDX	CDX	CDX	CDX	KHV	KHV	KHV	CDX	CDX	CDX	CDX	CDX	CDX	CDX	CDX	CDX	KHV	KHV	KHV	KHV	KHV	KHV	KHV	KHV	KHV	KHV	KHV	KHV	KHV	KHV	KHV	KHV	KHV	KHV	KHV	KHV	KHV	KHV	KHV	KHV	KHV	KHV	KHV	KHV	KHV	KHV	KHV	KHV	CDX	CDX	CDX	CDX	CDX	CDX	CDX	CDX	CDX	CDX	CDX	CDX	CDX	CDX	CDX	CDX	CDX	CDX	KHV	STU	BEB	CHB	CHB	CHB	CHB	CHB	CHB	CHB	CHB	CHB	CHB	CHB	CHB	CHB	CHB	CHB	CHB	CHB	CHB	CHB	CHB	CHB	CHB	CHB	CHB	CHB	CHB	CHB	CHB	CHB	CHB	CHB	CHB	CHB	JPT	JPT	JPT	JPT	JPT	JPT	JPT	JPT	JPT	JPT	JPT	JPT	JPT	JPT	JPT	JPT	JPT	JPT	JPT	JPT	JPT	JPT	JPT	JPT	JPT	JPT	JPT		Bur_SIB	Bal_CAU	Baj_OCE	Baj_OCE	BUm_SAS	Igo_OCE	Vie_EAS	Viz_OCE	Luz_OCE	Dus_OCE	Dus_OCE	Igo_OCE	Dus_OCE	Mur_OCE	Mur_OCE	EVk_SIB	Mur_OCE	Mur_OCE	Igo_OCE	Dus_OCE	Sak_SIB	Sak_SIB	Uzb_CAS	Vie_EAS	Cir_CAU		3
rs11227160	8	11	3	1	CHR11	65001259	rs11227160	G	T	0	0	194	0	4	CHS	CHS	CHS	CHS	CHS	CHS	CHS	CHS	CHS	CHS	CHS	CHS	CHS	CHS	CHS	CHS	CHS	CHS	CHS	CHS	CHS	CHS	CHS	CHS	CHS	CHS	CHS	CHS	CHS	CHS	CHS	CHS	CHS	CHS	CHS	CHS	CHS	CHS	CHS	CHS	CDX	CDX	CDX	CDX	KHV	CDX	CDX	CDX	CDX	CDX	CDX	CDX	KHV	KHV	KHV	KHV	KHV	KHV	KHV	KHV	KHV	KHV	KHV	KHV	KHV	KHV	KHV	KHV	KHV	KHV	KHV	KHV	KHV	KHV	KHV	KHV	KHV	KHV	KHV	KHV	KHV	KHV	KHV	KHV	CDX	CDX	CDX	CDX	CDX	CDX	CDX	CDX	CDX	CDX	CDX	CDX	CDX	CDX	CDX	CDX	CDX	CDX	CDX	CDX	KHV	KHV	KHV	BEB	BEB	PJL	BEB	CHB	CHB	CHB	CHB	CHB	CHB	CHB	CHB	CHB	CHB	CHB	CHB	CHB	CHB	CHB	CHB	CHB	CHB	CHB	CHB	CHB	CHB	CHB	CHB	CHB	CHB	CHB	CHB	CHB	CHB	CHB	CHB	CHB	CHB	CHB	CHB	CHB	CHB	CHB	CHB	CHB	JPT	JPT	JPT	JPT	JPT	JPT	JPT	JPT	JPT	JPT	JPT	JPT	JPT	JPT	JPT	JPT	JPT	JPT	JPT	JPT	JPT	JPT	JPT	JPT	ASW		Bur_SIB	Kyr_CAS	Leb_OCE	BUm_SAS	BUm_SAS	BUm_SAS	BUm_SAS	Igo_OCE	Vie_EAS	Vie_EAS	Vie_EAS	Vie_EAS	Dus_OCE	Vie_EAS	Viz_OCE	Luz_OCE	Luz_OCE	Dus_OCE	Dus_OCE	Mur_OCE	Mur_OCE	Mur_OCE	Mur_OCE	Mur_OCE	BUm_SAS	Mur_OCE	Bur_SIB	Bur_SIB	Uzb_CAS	Vie_EAS	TKm_CAS	Bat_OCE	Agt_OCE		7
rs12574535	10	8	2	4	CHR11	84355286	rs12574535	A	G	0	4	189	0	5	FIN	FIN	FIN	FIN	CHS	CHS	CHS	CHS	CHS	CHS	CHS	CHS	CHS	CHS	CHS	CHS	CHS	CHS	CHS	CHS	CHS	CHS	CHS	CHS	CHS	CHS	CHS	CHS	CHS	CHS	CHS	CHS	CHS	CHS	CHS	CHS	CHS	CHS	CHS	CHS	CHS	CDX	CDX	CDX	CDX	CDX	CDX	KHV	KHV	CDX	CDX	CDX	CDX	KHV	KHV	KHV	KHV	KHV	KHV	KHV	KHV	KHV	KHV	KHV	KHV	KHV	KHV	KHV	KHV	KHV	KHV	KHV	KHV	KHV	KHV	KHV	KHV	KHV	KHV	KHV	KHV	CDX	CDX	CDX	CDX	CDX	CDX	CDX	CDX	CDX	CDX	CDX	CDX	CDX	CDX	CDX	CDX	CDX	CDX	KHV	BEB	STU	STU	CHB	CHB	CHB	CHB	CHB	CHB	CHB	CHB	CHB	CHB	CHB	CHB	CHB	CHB	CHB	CHB	CHB	CHB	CHB	CHB	CHB	CHB	CHB	CHB	CHB	CHB	CHB	CHB	CHB	CHB	CHB	CHB	CHB	CHB	CHB	CHB	CHB	CHB	CHB	CHB	CHB	JPT	JPT	JPT	JPT	JPT	JPT	JPT	JPT	JPT	JPT	JPT	JPT	JPT	JPT	JPT	JPT	JPT	JPT	JPT	JPT	JPT	JPT	JPT	JPT	JPT	JPT	JPT	JPT	JPT	JPT	JPT	JPT	JPT	JPT	JPT	GIH	GIH		NOc_CAU	Kyr_CAS	BSh_EUR	Nga_SIB	Eve_SIB	Alt_CAS	Kyr_CAS	Mon_EAS	Gon_SAS	Ing_EUR	Baj_OCE	Baj_OCE	Tuv_SIB	Vie_EAS	Vie_EAS	Dus_OCE	Igo_OCE	Igo_OCE	Luz_OCE	Igo_OCE	Mur_OCE	Mur_OCE	Mur_OCE	Kor_ARC	EVk_SIB	Mur_OCE	Dus_OCE	Kor_ARC	Kor_ARC	Bur_SIB	Kor_ARC	BSh_EUR	Bra_SAS	Vie_EAS	Ket_SIB	Bat_OCE	Aet_OCE		4
rs77289010	9	13	2	0	CHR11	97747349	rs77289010	C	T	2	1	196	0	4	FIN	CHS	CHS	CHS	CHS	CHS	CHS	CHS	CHS	CHS	CHS	CHS	CHS	CHS	CHS	CHS	CHS	CHS	CHS	CHS	CHS	CHS	CHS	CHS	CHS	CHS	CHS	CHS	CHS	CHS	CHS	CHS	CHS	CHS	CDX	CDX	CDX	CDX	CDX	CDX	CLM	KHV	KHV	KHV	CDX	CDX	CDX	CDX	CDX	CDX	CDX	CDX	CDX	CDX	CDX	KHV	KHV	KHV	KHV	KHV	KHV	KHV	KHV	KHV	KHV	KHV	KHV	KHV	KHV	KHV	KHV	KHV	KHV	KHV	KHV	KHV	KHV	KHV	KHV	KHV	KHV	KHV	KHV	KHV	KHV	KHV	KHV	CDX	CDX	CDX	CDX	CDX	CDX	CDX	CDX	CDX	CDX	CDX	CDX	CDX	STU	BEB	BEB	CHB	CHB	CHB	CHB	CHB	CHB	CHB	CHB	CHB	CHB	CHB	CHB	CHB	CHB	CHB	CHB	CHB	CHB	CHB	CHB	CHB	CHB	CHB	CHB	CHB	CHB	CHB	CHB	CHB	CHB	CHB	CHB	CHB	CHB	CHB	CHB	JPT	JPT	JPT	JPT	JPT	JPT	JPT	JPT	JPT	JPT	JPT	JPT	JPT	JPT	JPT	JPT	JPT	JPT	JPT	JPT	JPT	JPT	JPT	JPT	JPT	JPT	JPT	JPT	JPT	JPT	JPT	JPT	JPT	JPT	JPT	JPT	JPT	JPT	JPT	JPT	JPT	JPT	MXL	GIH		Sak_SIB	Sel_SIB	Ket_SIB	Kaz_CAS	Chu_EUR	Mar_EUR	Sak_SIB	EVk_SIB	EVk_SIB	Sak_SIB	Kry_EUR	Vep_EUR	Nga_SIB	Eve_SIB	Kor_ARC	Eve_SIB	Eve_SIB	Alt_CAS	Kor_ARC	Nga_SIB	Kyr_CAS	Cos_EUR	Kha_SIB	Baj_OCE	Alt_CAS	Baj_OCE	BUm_SAS	Chu_EUR	Vie_EAS	Dus_OCE	Vie_EAS	Dus_OCE	Dus_OCE	Mur_OCE	Kor_ARC	Kor_ARC	Kor_ARC	Esk_ARC	Sak_SIB	Eve_SIB	EVk_SIB	Eve_SIB	EVk_SIB	Sak_SIB	Bur_SIB	Kor_ARC	Kor_ARC	Bur_SIB	Bur_SIB	Eve_SIB	Eve_SIB	Bur_SIB	Kor_ARC	Udm_EUR	Saa_EUR	Uzb_CAS	BSh_EUR	Tam_SAS	Vie_EAS	Mon_EAS	TKm_CAS	Vep_EUR	Agt_OCE	Mon_EAS	Eve_SIB	Kor_ARC	Agt_OCE		6
rs57563510	13	8	4	4	CHR11	120357220	rs57563510	A	G	0	0	273	0	4	CHS	CHS	CHS	CHS	CHS	CHS	CHS	CHS	CHS	CHS	CHS	CHS	CHS	CHS	CHS	CHS	CHS	CHS	CHS	CHS	CHS	CHS	CHS	CHS	CHS	CHS	CHS	CHS	CHS	CHS	CHS	CHS	CHS	CHS	CHS	CHS	CHS	CHS	CHS	CHS	CHS	CHS	CHS	CHS	CHS	CHS	CHS	CHS	CHS	CHS	CHS	CDX	CDX	CDX	CDX	CDX	CDX	CDX	CDX	KHV	KHV	KHV	CDX	CDX	CDX	CDX	CDX	CDX	CDX	CDX	CDX	CDX	CDX	KHV	KHV	KHV	KHV	KHV	KHV	KHV	KHV	KHV	KHV	KHV	KHV	KHV	KHV	KHV	KHV	KHV	KHV	KHV	KHV	KHV	KHV	KHV	KHV	KHV	KHV	KHV	KHV	KHV	KHV	KHV	KHV	KHV	KHV	CDX	CDX	CDX	CDX	CDX	CDX	CDX	CDX	CDX	CDX	CDX	CDX	CDX	CDX	CDX	CDX	CDX	CDX	CDX	CDX	CDX	CDX	CDX	CDX	CDX	CDX	CDX	KHV	BEB	BEB	BEB	BEB	CHB	CHB	CHB	CHB	CHB	CHB	CHB	CHB	CHB	CHB	CHB	CHB	CHB	CHB	CHB	CHB	CHB	CHB	CHB	CHB	CHB	CHB	CHB	CHB	CHB	CHB	CHB	CHB	CHB	CHB	CHB	CHB	CHB	CHB	CHB	CHB	CHB	CHB	CHB	CHB	CHB	CHB	CHB	CHB	CHB	CHB	CHB	CHB	CHB	JPT	JPT	JPT	JPT	JPT	JPT	JPT	JPT	JPT	JPT	JPT	JPT	JPT	JPT	JPT	JPT	JPT	JPT	JPT	JPT	JPT	JPT	JPT	JPT	JPT	JPT	JPT	JPT	JPT	JPT	JPT	JPT	JPT	JPT	JPT	JPT	JPT	JPT	JPT	JPT	JPT	JPT	JPT	JPT	JPT	JPT	JPT	JPT		Mar_EUR	EVk_SIB	EVk_SIB	Sak_SIB	Alt_CAS	Uyg_CAS	Alt_CAS	Kyr_CAS	Mon_EAS	Kyr_CAS	Kyr_CAS	Kyr_CAS	Leb_OCE	Baj_OCE	Baj_OCE	BUm_SAS	Igo_OCE	Vie_EAS	Igo_OCE	Vie_EAS	Vie_EAS	Vie_EAS	Vie_EAS	Dus_OCE	Viz_OCE	Viz_OCE	Luz_OCE	Vie_EAS	Luz_OCE	Dus_OCE	Vie_EAS	Mur_OCE	Mur_OCE	Mur_OCE	Mur_OCE	Chu_ARC	EVk_SIB	Sak_SIB	EVk_SIB	Bur_SIB	Mur_OCE	Igo_OCE	EVk_SIB	Alt_CAS	Dus_OCE	Kor_ARC	Kor_ARC	Bur_SIB	EVk_SIB	Bur_SIB	Eve_SIB	Bur_SIB	Sho_SIB	Alt_CAS	Bur_SIB	Sak_SIB	Uzb_CAS	TKm_CAS	BAj_SAS	Bat_OCE	Aet_OCE	Eve_SIB		8
rs78035999	11	8	4	4	CHR11	126140317	rs78035999	C	A	0	0	209	0	4	CHS	CHS	CHS	CHS	CHS	CHS	CHS	CHS	CHS	CHS	CHS	CHS	CHS	CHS	CHS	CHS	CHS	CHS	CHS	CHS	CHS	CHS	CHS	CHS	CHS	CHS	CHS	CHS	CHS	CHS	CHS	CHS	CHS	CHS	CHS	CHS	CHS	CHS	CHS	CHS	CHS	CHS	CHS	CHS	CHS	CHS	CDX	CDX	CDX	CDX	CDX	KHV	CDX	CDX	CDX	CDX	CDX	CDX	CDX	CDX	CDX	KHV	KHV	KHV	KHV	KHV	KHV	KHV	KHV	KHV	KHV	KHV	KHV	KHV	KHV	KHV	KHV	KHV	KHV	KHV	KHV	KHV	KHV	KHV	KHV	KHV	KHV	KHV	KHV	KHV	KHV	KHV	CDX	CDX	CDX	CDX	CDX	CDX	CDX	CDX	CDX	CDX	CDX	CDX	CDX	CDX	CDX	CDX	CDX	CDX	CDX	CDX	CDX	CDX	CDX	CDX	KHV	KHV	BEB	BEB	BEB	BEB	CHB	CHB	CHB	CHB	CHB	CHB	CHB	CHB	CHB	CHB	CHB	CHB	CHB	CHB	CHB	CHB	CHB	CHB	CHB	CHB	CHB	CHB	CHB	CHB	CHB	CHB	CHB	CHB	CHB	CHB	CHB	CHB	CHB	CHB	CHB	CHB	CHB	CHB	CHB	CHB	CHB	CHB	JPT	JPT	JPT	JPT	JPT	JPT	JPT	JPT	JPT	JPT	JPT	JPT	JPT	JPT	JPT	JPT	JPT	JPT	JPT	JPT	JPT	JPT	JPT	JPT	JPT	JPT	JPT	JPT	ASW		Abk_CAU	Tat_EUR	Kaz_CAS	Bur_SIB	Mis_EUR	Ket_SIB	Eve_SIB	Kor_ARC	Kyr_CAS	Leb_OCE	Alt_CAS	BUm_SAS	BUm_SAS	BUm_SAS	Vie_EAS	Dus_OCE	Dus_OCE	Igo_OCE	Igo_OCE	Igo_OCE	Vie_EAS	Mur_OCE	Mur_OCE	Mur_OCE	Chu_ARC	EVk_SIB	EVk_SIB	Bur_SIB	Igo_OCE	Alt_CAS	Bur_SIB	Kor_ARC	Bur_SIB	Bur_SIB	BUm_SAS	Alt_CAS	Kor_ARC	Uzb_CAS	Dha_SAS	Vie_EAS	Mar_SAS	Kaz_CAS	Rus_EUR	Aet_OCE	Mon_EAS	Eve_SIB		4
ss1388024706	9	8	0	1	CHR12	6955595	rs11064427	C	T	0	0	265	0	3	CHS	CHS	CHS	CHS	CHS	CHS	CHS	CHS	CHS	CHS	CHS	CHS	CHS	CHS	CHS	CHS	CHS	CHS	CHS	CHS	CHS	CHS	CHS	CHS	CHS	CHS	CHS	CHS	CHS	CHS	CHS	CHS	CHS	CHS	CHS	CHS	CHS	CHS	CHS	CHS	CHS	CHS	CHS	CHS	CHS	CHS	CHS	CHS	CHS	CHS	CHS	CHS	CHS	CHS	CDX	CDX	CDX	CDX	CDX	CDX	KHV	KHV	KHV	CDX	CDX	CDX	CDX	CDX	CDX	CDX	CDX	KHV	KHV	KHV	KHV	KHV	KHV	KHV	KHV	KHV	KHV	KHV	KHV	KHV	KHV	KHV	KHV	KHV	KHV	KHV	KHV	KHV	KHV	KHV	KHV	KHV	KHV	KHV	KHV	KHV	KHV	KHV	KHV	KHV	KHV	KHV	KHV	KHV	KHV	KHV	KHV	KHV	KHV	KHV	KHV	CDX	CDX	CDX	CDX	CDX	CDX	CDX	CDX	CDX	CDX	CDX	CDX	CDX	CDX	CDX	CDX	CDX	CDX	CDX	CDX	CDX	CDX	CDX	CDX	CDX	CDX	CDX	CDX	KHV	PJL	BEB	BEB	CHB	CHB	CHB	CHB	CHB	CHB	CHB	CHB	CHB	CHB	CHB	CHB	CHB	CHB	CHB	CHB	CHB	CHB	CHB	CHB	CHB	CHB	CHB	CHB	CHB	CHB	CHB	CHB	CHB	CHB	CHB	CHB	CHB	CHB	CHB	CHB	CHB	CHB	CHB	CHB	CHB	CHB	CHB	JPT	JPT	JPT	JPT	JPT	JPT	JPT	JPT	JPT	JPT	JPT	JPT	JPT	JPT	JPT	JPT	JPT	JPT	JPT	JPT	JPT	JPT	JPT	JPT	JPT	JPT	JPT	JPT	JPT	JPT	JPT	JPT	JPT	JPT	JPT	JPT	JPT	JPT	JPT	JPT	JPT	JPT	JPT	JPT		Kab_CAU	For_SIB	Sak_SIB	Ira_MDE	Kaz_CAS	Kyr_CAS	BSh_EUR	Kha_SIB	Tun_SIB	Alt_CAS	Mon_EAS	Kyr_CAS	Vep_EUR	Chu_EUR	BUm_SAS	Igo_OCE	Vie_EAS	Igo_OCE	Vie_EAS	Vie_EAS	Vie_EAS	Vie_EAS	Dus_OCE	Viz_OCE	Igo_OCE	Vie_EAS	Dus_OCE	Vie_EAS	Mur_OCE	Mur_OCE	Mur_OCE	Mur_OCE	Mur_OCE	EVk_SIB	Bur_SIB	Sak_SIB	EVk_SIB	Bur_SIB	BUm_SAS	Dus_OCE	Bur_SIB	Bur_SIB	Eve_SIB	Sak_SIB	Man_SIB	Mon_EAS	Aet_OCE	Mon_EAS		12
ss1388024865	9	8	0	1	CHR12	6961611	rs2269356	G	A	0	0	265	0	2	CHS	CHS	CHS	CHS	CHS	CHS	CHS	CHS	CHS	CHS	CHS	CHS	CHS	CHS	CHS	CHS	CHS	CHS	CHS	CHS	CHS	CHS	CHS	CHS	CHS	CHS	CHS	CHS	CHS	CHS	CHS	CHS	CHS	CHS	CHS	CHS	CHS	CHS	CHS	CHS	CHS	CHS	CHS	CHS	CHS	CHS	CHS	CHS	CHS	CHS	CHS	CHS	CHS	CHS	CDX	CDX	CDX	CDX	CDX	CDX	KHV	KHV	KHV	CDX	CDX	CDX	CDX	CDX	CDX	CDX	CDX	KHV	KHV	KHV	KHV	KHV	KHV	KHV	KHV	KHV	KHV	KHV	KHV	KHV	KHV	KHV	KHV	KHV	KHV	KHV	KHV	KHV	KHV	KHV	KHV	KHV	KHV	KHV	KHV	KHV	KHV	KHV	KHV	KHV	KHV	KHV	KHV	KHV	KHV	KHV	KHV	KHV	KHV	KHV	KHV	CDX	CDX	CDX	CDX	CDX	CDX	CDX	CDX	CDX	CDX	CDX	CDX	CDX	CDX	CDX	CDX	CDX	CDX	CDX	CDX	CDX	CDX	CDX	CDX	CDX	CDX	CDX	CDX	KHV	PJL	BEB	CHB	CHB	CHB	CHB	CHB	CHB	CHB	CHB	CHB	CHB	CHB	CHB	CHB	CHB	CHB	CHB	CHB	CHB	CHB	CHB	CHB	CHB	CHB	CHB	CHB	CHB	CHB	CHB	CHB	CHB	CHB	CHB	CHB	CHB	CHB	CHB	CHB	CHB	CHB	CHB	CHB	CHB	CHB	JPT	JPT	JPT	JPT	JPT	JPT	JPT	JPT	JPT	JPT	JPT	JPT	JPT	JPT	JPT	JPT	JPT	JPT	JPT	JPT	JPT	JPT	JPT	JPT	JPT	JPT	JPT	JPT	JPT	JPT	JPT	JPT	JPT	JPT	JPT	JPT	JPT	JPT	JPT	JPT	JPT	JPT	JPT	JPT		Kab_CAU	For_SIB	Sak_SIB	Ira_MDE	Kaz_CAS	Kyr_CAS	BSh_EUR	Kha_SIB	Tun_SIB	Alt_CAS	Mon_EAS	Kyr_CAS	Vep_EUR	Chu_EUR	BUm_SAS	Igo_OCE	Vie_EAS	Igo_OCE	Vie_EAS	Vie_EAS	Vie_EAS	Vie_EAS	Dus_OCE	Viz_OCE	Igo_OCE	Viz_OCE	Vie_EAS	Dus_OCE	Vie_EAS	Mur_OCE	Mur_OCE	Mur_OCE	Mur_OCE	Mur_OCE	EVk_SIB	Bur_SIB	Sak_SIB	EVk_SIB	Bur_SIB	BUm_SAS	Dus_OCE	Bur_SIB	Bur_SIB	Eve_SIB	Sak_SIB	Man_SIB	Mon_EAS	Aet_OCE	Mon_EAS		12
ss1388029638	10	8	1	3	CHR12	7120304	rs74371612	G	A	0	2	264	0	4	FIN	FIN	CHS	CHS	CHS	CHS	CHS	CHS	CHS	CHS	CHS	CHS	CHS	CHS	CHS	CHS	CHS	CHS	CHS	CHS	CHS	CHS	CHS	CHS	CHS	CHS	CHS	CHS	CHS	CHS	CHS	CHS	CHS	CHS	CHS	CHS	CHS	CHS	CHS	CHS	CHS	CHS	CHS	CHS	CHS	CHS	CHS	CHS	CHS	CHS	CHS	CHS	CHS	CHS	CDX	CDX	CDX	CDX	CDX	CDX	CDX	CDX	CDX	CDX	CDX	CDX	CDX	CDX	CDX	CDX	CDX	KHV	KHV	KHV	KHV	KHV	KHV	KHV	KHV	KHV	KHV	KHV	KHV	KHV	KHV	KHV	KHV	KHV	KHV	KHV	KHV	KHV	KHV	KHV	KHV	KHV	KHV	KHV	KHV	KHV	KHV	KHV	KHV	KHV	KHV	KHV	KHV	KHV	KHV	KHV	KHV	KHV	KHV	KHV	CDX	CDX	CDX	CDX	CDX	CDX	CDX	CDX	CDX	CDX	CDX	CDX	CDX	CDX	CDX	CDX	CDX	CDX	CDX	CDX	CDX	CDX	CDX	CDX	CDX	CDX	CDX	CDX	KHV	KHV	PJL	ITU	BEB	CHB	CHB	CHB	CHB	CHB	CHB	CHB	CHB	CHB	CHB	CHB	CHB	CHB	CHB	CHB	CHB	CHB	CHB	CHB	CHB	CHB	CHB	CHB	CHB	CHB	CHB	CHB	CHB	CHB	CHB	CHB	CHB	CHB	CHB	CHB	CHB	CHB	CHB	CHB	CHB	CHB	CHB	CHB	CHB	CHB	JPT	JPT	JPT	JPT	JPT	JPT	JPT	JPT	JPT	JPT	JPT	JPT	JPT	JPT	JPT	JPT	JPT	JPT	JPT	JPT	JPT	JPT	JPT	JPT	JPT	JPT	JPT	JPT	JPT	JPT	JPT	JPT	JPT	JPT	JPT	JPT	JPT	JPT	JPT	JPT		For_SIB	Sak_SIB	Ket_SIB	Ira_MDE	Kaz_CAS	Kyr_CAS	Chu_EUR	Sel_SIB	For_SIB	Tun_SIB	Kyr_CAS	Baj_OCE	Leb_OCE	Vep_EUR	BUm_SAS	Chu_EUR	BUm_SAS	Vie_EAS	Igo_OCE	Vie_EAS	Vie_EAS	Vie_EAS	Vie_EAS	Viz_OCE	Vie_EAS	Vie_EAS	Mur_OCE	Mur_OCE	Mur_OCE	Mur_OCE	Mur_OCE	EVk_SIB	Bur_SIB	Sak_SIB	EVk_SIB	EVk_SIB	EVk_SIB	Dus_OCE	Eve_SIB	Udm_EUR	Mon_EAS	TKm_CAS	Mon_EAS	Eve_SIB		9
ss1388092693	8	9	2	0	CHR12	9184065	rs1805705	C	T	1	0	190	0	4	CHS	CHS	CHS	CHS	CHS	CHS	CHS	CHS	CHS	CHS	CHS	CHS	CHS	CHS	CHS	CHS	CHS	CHS	CHS	CHS	CHS	CHS	CHS	CHS	CHS	CHS	CHS	CHS	CHS	CHS	CHS	CHS	CHS	CHS	CHS	CHS	CHS	CHS	CHS	CHS	CHS	CHS	CHS	CDX	CDX	CDX	CDX	CLM	KHV	CDX	CDX	CDX	CDX	CDX	CDX	CDX	CDX	CDX	CDX	CDX	KHV	KHV	KHV	KHV	KHV	KHV	KHV	KHV	KHV	KHV	KHV	KHV	KHV	KHV	KHV	KHV	KHV	KHV	KHV	KHV	KHV	KHV	KHV	KHV	KHV	CDX	CDX	CDX	CDX	CDX	CDX	CDX	CDX	CDX	CDX	CDX	CDX	CDX	CDX	CDX	CDX	CDX	CDX	CDX	CDX	CDX	CDX	CDX	CDX	KHV	BEB	BEB	BEB	BEB	CHB	CHB	CHB	CHB	CHB	CHB	CHB	CHB	CHB	CHB	CHB	CHB	CHB	CHB	CHB	CHB	CHB	CHB	CHB	CHB	CHB	CHB	CHB	CHB	CHB	CHB	CHB	CHB	CHB	CHB	CHB	CHB	JPT	JPT	JPT	JPT	JPT	JPT	JPT	JPT	JPT	JPT	JPT	JPT	JPT	JPT	JPT	JPT	JPT	JPT	JPT	JPT	JPT	JPT	JPT		Sel_SIB	For_SIB	Chu_ARC	Mor_EUR	For_SIB	Nga_SIB	Kor_ARC	Eve_SIB	Alt_CAS	Kyr_CAS	Kyr_CAS	Leb_OCE	Leb_OCE	Baj_OCE	Tuv_SIB	BUm_SAS	Vie_EAS	Igo_OCE	BUm_SAS	Vie_EAS	Luz_OCE	Vie_EAS	Mur_OCE	Mur_OCE	Mur_OCE	Mur_OCE	Kor_ARC	BUm_SAS	Bur_SIB	Kor_ARC	Kor_ARC	Bur_SIB	Bur_SIB	Bur_SIB	EVk_SIB	EVk_SIB	Bur_SIB	Eve_SIB	Dha_SAS	Tam_SAS	Bat_OCE	Eve_SIB	Ukr_EUR		4
rs2292656	8	8	6	4	CHR12	57926791	rs2292656	T	G	3	2	257	0	5	FIN	FIN	CHS	CHS	CHS	CHS	CHS	CHS	CHS	CHS	CHS	CHS	CHS	CHS	CHS	CHS	CHS	CHS	CHS	CHS	CHS	CHS	CHS	CHS	CHS	CHS	CHS	CHS	CHS	CHS	CHS	CHS	CHS	CHS	CHS	CHS	CHS	CHS	CHS	CHS	CHS	CHS	CHS	CHS	CDX	CDX	CDX	CDX	CLM	PUR	KHV	KHV	CDX	CDX	CDX	CDX	CDX	CDX	CDX	CDX	KHV	KHV	KHV	KHV	KHV	KHV	KHV	KHV	KHV	KHV	KHV	KHV	KHV	KHV	KHV	PEL	KHV	KHV	KHV	KHV	KHV	KHV	KHV	KHV	KHV	KHV	KHV	KHV	KHV	KHV	KHV	KHV	KHV	KHV	KHV	KHV	KHV	KHV	KHV	KHV	CDX	CDX	CDX	CDX	CDX	CDX	CDX	CDX	CDX	CDX	CDX	CDX	CDX	CDX	CDX	CDX	CDX	CDX	CDX	CDX	CDX	CDX	CDX	CDX	CDX	CDX	CDX	CDX	CDX	CDX	CDX	CDX	CDX	CDX	KHV	KHV	PJL	BEB	ITU	BEB	BEB	CHB	CHB	CHB	CHB	CHB	CHB	CHB	CHB	CHB	CHB	CHB	CHB	CHB	CHB	CHB	CHB	CHB	CHB	CHB	CHB	CHB	CHB	CHB	CHB	CHB	CHB	CHB	CHB	CHB	CHB	CHB	CHB	CHB	CHB	JPT	JPT	JPT	JPT	JPT	JPT	JPT	JPT	JPT	JPT	JPT	JPT	JPT	JPT	JPT	JPT	JPT	JPT	JPT	JPT	JPT	JPT	JPT	JPT	JPT	JPT	JPT	JPT	JPT	JPT	JPT	JPT	JPT	JPT	JPT	JPT	JPT	JPT	JPT	JPT	JPT	JPT	JPT	JPT	JPT	JPT	JPT	JPT	JPT	JPT	JPT	JPT	JPT	JPT	JPT	JPT	JPT	JPT	JPT	JPT	JPT	ASW		Mar_EUR	Sak_SIB	EVk_SIB	EVk_SIB	Sak_SIB	Bur_SIB	Mor_EUR	Tun_SIB	Alt_CAS	Kyr_CAS	Kyr_CAS	Leb_OCE	Baj_OCE	Igo_OCE	Igo_OCE	Vie_EAS	BUm_SAS	Vie_EAS	Vie_EAS	Dus_OCE	Dus_OCE	Igo_OCE	Viz_OCE	Igo_OCE	Viz_OCE	Luz_OCE	Dus_OCE	Igo_OCE	Dus_OCE	Kor_ARC	Kor_ARC	Kor_ARC	Chu_ARC	EVk_SIB	Chu_ARC	Bur_SIB	Sak_SIB	EVk_SIB	EVk_SIB	Bur_SIB	Igo_OCE	EVk_SIB	EVk_SIB	Alt_CAS	Sak_SIB	Bur_SIB	Kor_ARC	Bur_SIB	Bur_SIB	EVk_SIB	Bur_SIB	BUm_SAS	Eve_SIB	Eve_SIB	Bur_SIB	Alt_CAS	Bur_SIB	Alt_CAS	Sak_SIB	Man_SIB	Uzb_CAS	Uzb_CAS	Cir_CAU	Kaz_CAS	Mon_EAS	Kor_ARC	Kor_ARC		5
rs140336179	8	7	1	3	CHR12	60254460	rs140336179	G	A	0	2	181	0	3	FIN	FIN	CHS	CHS	CHS	CHS	CHS	CHS	CHS	CHS	CHS	CHS	CHS	CHS	CHS	CHS	CHS	CHS	CHS	CHS	CHS	CHS	CHS	CHS	CHS	CHS	CHS	CHS	CHS	CHS	CHS	CHS	CHS	CHS	CHS	CHS	CHS	CHS	CHS	CDX	CDX	CDX	KHV	KHV	CDX	CDX	CDX	CDX	CDX	CDX	KHV	KHV	KHV	KHV	KHV	KHV	KHV	KHV	KHV	KHV	KHV	KHV	KHV	KHV	KHV	KHV	KHV	KHV	KHV	KHV	KHV	KHV	KHV	KHV	KHV	KHV	KHV	KHV	KHV	KHV	KHV	KHV	CDX	CDX	CDX	CDX	CDX	CDX	CDX	CDX	CDX	CDX	CDX	CDX	KHV	PJL	BEB	BEB	CHB	CHB	CHB	CHB	CHB	CHB	CHB	CHB	CHB	CHB	CHB	CHB	CHB	CHB	CHB	CHB	CHB	CHB	CHB	CHB	CHB	CHB	CHB	CHB	CHB	CHB	CHB	CHB	CHB	CHB	CHB	CHB	CHB	CHB	CHB	CHB	CHB	CHB	CHB	CHB	CHB	CHB	JPT	JPT	JPT	JPT	JPT	JPT	JPT	JPT	JPT	JPT	JPT	JPT	JPT	JPT	JPT	JPT	JPT	JPT	JPT	JPT	JPT	JPT	JPT	JPT	JPT	JPT	JPT	JPT	JPT	JPT	JPT	JPT	JPT	ASW		Kab_CAU	Kaz_CAS	Chu_ARC	EVk_SIB	EVk_SIB	Kry_EUR	Tun_SIB	Eve_SIB	Kyr_CAS	Ish_CAS	Tha_SAS	Kha_SIB	Tuv_SIB	Alt_CAS	Baj_OCE	Baj_OCE	BUm_SAS	Igo_OCE	Igo_OCE	Vie_EAS	Igo_OCE	Vie_EAS	Vie_EAS	Vie_EAS	Mur_OCE	Mur_OCE	Mur_OCE	Kor_ARC	Kor_ARC	EVk_SIB	Eve_SIB	BUm_SAS	Dus_OCE	Kor_ARC	Bur_SIB	Bur_SIB	Bur_SIB	Alt_CAS	Man_SIB	Mon_EAS	Kor_ARC	Agt_OCE		6
rs12579768	8	8	4	3	CHR12	76959624	rs12579768	G	A	0	4	254	0	5	FIN	FIN	FIN	FIN	CHS	CHS	CHS	CHS	CHS	CHS	CHS	CHS	CHS	CHS	CHS	CHS	CHS	CHS	CHS	CHS	CHS	CHS	CHS	CHS	CHS	CHS	CHS	CHS	CHS	CHS	CHS	CHS	CHS	CHS	CHS	CHS	CHS	CHS	CHS	CHS	CHS	CHS	CHS	CHS	CHS	CHS	CHS	CHS	CHS	CHS	CHS	CHS	CHS	CHS	CHS	CHS	CDX	CDX	CDX	CDX	KHV	CDX	CDX	CDX	CDX	CDX	CDX	CDX	CDX	CDX	CDX	CDX	KHV	KHV	KHV	KHV	KHV	KHV	KHV	KHV	KHV	KHV	KHV	KHV	KHV	KHV	KHV	KHV	KHV	KHV	KHV	KHV	KHV	KHV	KHV	KHV	KHV	KHV	KHV	KHV	KHV	KHV	KHV	KHV	KHV	KHV	KHV	KHV	KHV	KHV	KHV	KHV	KHV	KHV	CDX	CDX	CDX	CDX	CDX	CDX	CDX	CDX	CDX	CDX	CDX	CDX	CDX	CDX	CDX	CDX	CDX	CDX	CDX	CDX	CDX	CDX	CDX	CDX	CDX	CDX	KHV	KHV	PJL	BEB	BEB	BEB	STU	CHB	CHB	CHB	CHB	CHB	CHB	CHB	CHB	CHB	CHB	CHB	CHB	CHB	CHB	CHB	CHB	CHB	CHB	CHB	CHB	CHB	CHB	CHB	CHB	CHB	CHB	CHB	CHB	CHB	CHB	CHB	CHB	CHB	CHB	CHB	CHB	CHB	CHB	CHB	CHB	CHB	CHB	CHB	CHB	JPT	JPT	JPT	JPT	JPT	JPT	JPT	JPT	JPT	JPT	JPT	JPT	JPT	JPT	JPT	JPT	JPT	JPT	JPT	JPT	JPT	JPT	JPT	JPT	JPT	JPT	JPT	JPT	JPT	JPT	JPT	JPT	JPT	JPT	JPT	JPT	JPT	JPT	JPT		Tat_EUR	For_SIB	Sel_SIB	Aze_MDE	EVk_SIB	For_SIB	Sak_SIB	Chu_ARC	Bur_SIB	Bur_SIB	Ket_SIB	Tun_SIB	Nga_SIB	Tun_SIB	Kyr_CAS	Kyr_CAS	Kyr_CAS	Kyr_CAS	Kyr_CAS	Kyr_CAS	Kha_SIB	Leb_OCE	Leb_OCE	Baj_OCE	Baj_OCE	Baj_OCE	Tuv_SIB	Fin_EUR	BUm_SAS	BUm_SAS	Igo_OCE	Igo_OCE	Vie_EAS	Dus_OCE	Vie_EAS	Dus_OCE	Igo_OCE	Dus_OCE	Igo_OCE	Dus_OCE	Mur_OCE	Mur_OCE	Kor_ARC	Esk_ARC	Chu_ARC	Mur_OCE	Bur_SIB	EVk_SIB	EVk_SIB	EVk_SIB	Bur_SIB	Mur_OCE	EVk_SIB	EVk_SIB	Alt_CAS	Dus_OCE	Bur_SIB	BUm_SAS	Eve_SIB	Sho_SIB	Alt_CAS	Alt_CAS	Man_SIB	Saa_EUR	BSh_EUR	TKm_CAS	Aet_OCE	Aet_OCE	Agt_OCE	Mon_EAS	Mon_EAS	Bat_OCE	Kor_ARC	Kor_ARC		4
rs11109410	9	11	2	3	CHR12	98649944	rs11109410	C	T	0	1	209	0	2	CHS	CHS	CHS	CHS	CHS	CHS	CHS	CHS	CHS	CHS	CHS	CHS	CHS	CHS	CHS	CHS	CHS	CHS	CHS	CHS	CHS	CHS	CHS	CHS	CHS	CHS	CHS	CHS	CHS	CHS	CHS	CHS	CHS	CHS	CHS	CHS	CHS	CHS	CHS	CDX	CDX	CDX	CDX	CDX	CDX	CDX	CDX	CDX	CDX	CDX	CDX	KHV	KHV	KHV	KHV	KHV	KHV	KHV	KHV	KHV	KHV	KHV	KHV	KHV	KHV	KHV	KHV	KHV	KHV	KHV	KHV	KHV	KHV	KHV	KHV	KHV	KHV	KHV	KHV	CDX	CDX	CDX	CDX	CDX	CDX	CDX	CDX	CDX	CDX	CDX	CDX	CDX	CDX	CDX	CDX	CDX	CDX	CDX	CDX	CDX	KHV	STU	BEB	CEU	CHB	CHB	CHB	CHB	CHB	CHB	CHB	CHB	CHB	CHB	CHB	CHB	CHB	CHB	CHB	CHB	CHB	CHB	CHB	CHB	CHB	CHB	CHB	CHB	CHB	CHB	CHB	CHB	CHB	CHB	CHB	CHB	CHB	CHB	CHB	CHB	CHB	CHB	CHB	CHB	CHB	CHB	CHB	CHB	JPT	JPT	JPT	JPT	JPT	JPT	JPT	JPT	JPT	JPT	JPT	JPT	JPT	JPT	JPT	JPT	JPT	JPT	JPT	JPT	JPT	JPT	JPT	JPT	JPT	JPT	JPT	JPT	JPT	JPT	JPT	JPT	JPT	JPT	JPT	JPT	JPT	JPT	ASW		Udm_EUR	Aze_MDE	Aze_MDE	Bur_SIB	Bur_SIB	Bur_SIB	Eve_SIB	Uyg_CAS	Kyr_CAS	Leb_OCE	Baj_OCE	MAd_SAS	BUm_SAS	Igo_OCE	Vie_EAS	Dus_OCE	Vie_EAS	Dus_OCE	Igo_OCE	Mur_OCE	Mur_OCE	Kor_ARC	Mur_OCE	Bur_SIB	Sak_SIB	Eve_SIB	Mur_OCE	Igo_OCE	Dus_OCE	EVk_SIB	Bur_SIB	Kor_ARC	Yak_SIB	Bur_SIB	Bur_SIB	EVk_SIB	EVk_SIB	Bur_SIB	BUm_SAS	Vie_EAS	Sho_SIB		3
rs11112970	8	7	5	0	CHR12	106790613	rs11112970	T	A	0	1	189	0	2	FIN	CHS	CHS	CHS	CHS	CHS	CHS	CHS	CHS	CHS	CHS	CHS	CHS	CHS	CHS	CHS	CHS	CHS	CHS	CHS	CHS	CHS	CHS	CHS	CHS	CHS	CHS	CHS	CHS	CHS	CHS	CHS	CHS	CHS	CHS	CHS	CHS	CHS	CDX	CDX	CDX	CDX	CDX	KHV	KHV	KHV	CDX	CDX	CDX	CDX	KHV	KHV	KHV	KHV	KHV	KHV	KHV	KHV	KHV	KHV	KHV	KHV	KHV	KHV	KHV	KHV	KHV	KHV	KHV	KHV	KHV	KHV	KHV	KHV	CDX	CDX	CDX	CDX	CDX	CDX	CDX	CDX	CDX	CDX	CDX	CDX	BEB	BEB	CHB	CHB	CHB	CHB	CHB	CHB	CHB	CHB	CHB	CHB	CHB	CHB	CHB	CHB	CHB	CHB	CHB	CHB	CHB	CHB	CHB	CHB	CHB	CHB	CHB	CHB	CHB	CHB	CHB	CHB	CHB	CHB	CHB	CHB	CHB	CHB	CHB	CHB	CHB	CHB	CHB	CHB	CHB	JPT	JPT	JPT	JPT	JPT	JPT	JPT	JPT	JPT	JPT	JPT	JPT	JPT	JPT	JPT	JPT	JPT	JPT	JPT	JPT	JPT	JPT	JPT	JPT	JPT	JPT	JPT	JPT	JPT	JPT	JPT	JPT	JPT	JPT	JPT	JPT	JPT	JPT	JPT	JPT	JPT	JPT		Sak_SIB	Mon_EAS	Yag_CAS	Vep_EUR	Tuv_SIB	BSh_EUR	Vie_EAS	Dus_OCE	Igo_OCE	Luz_OCE	Luz_OCE	Igo_OCE	Mur_OCE	Mur_OCE	Bur_SIB	Dus_OCE	Bur_SIB	EVk_SIB	Man_SIB	Mon_EAS	TKm_CAS	Bat_OCE	Agt_OCE		3
rs11112982	8	7	5	0	CHR12	106810009	rs11112982	T	C	0	1	224	0	5	FIN	CHS	CHS	CHS	CHS	CHS	CHS	CHS	CHS	CHS	CHS	CHS	CHS	CHS	CHS	CHS	CHS	CHS	CHS	CHS	CHS	CHS	CHS	CHS	CHS	CHS	CHS	CHS	CHS	CHS	CHS	CHS	CHS	CHS	CHS	CHS	CHS	CHS	CHS	CHS	CHS	CHS	CHS	CHS	CDX	CDX	CDX	CDX	CDX	CDX	CDX	CDX	KHV	KHV	KHV	CDX	CDX	CDX	CDX	CDX	CDX	CDX	KHV	KHV	KHV	KHV	KHV	KHV	KHV	KHV	KHV	KHV	KHV	KHV	KHV	KHV	KHV	KHV	KHV	KHV	KHV	KHV	KHV	KHV	KHV	KHV	KHV	KHV	KHV	KHV	CDX	CDX	CDX	CDX	CDX	CDX	CDX	CDX	CDX	CDX	CDX	CDX	CDX	CDX	CDX	CDX	CDX	CDX	KHV	KHV	PJL	BEB	BEB	BEB	CHB	CHB	CHB	CHB	CHB	CHB	CHB	CHB	CHB	CHB	CHB	CHB	CHB	CHB	CHB	CHB	CHB	CHB	CHB	CHB	CHB	CHB	CHB	CHB	CHB	CHB	CHB	CHB	CHB	CHB	CHB	CHB	CHB	CHB	CHB	CHB	CHB	CHB	CHB	CHB	CHB	CHB	CHB	CHB	CHB	CHB	CHB	JPT	JPT	JPT	JPT	JPT	JPT	JPT	JPT	JPT	JPT	JPT	JPT	JPT	JPT	JPT	JPT	JPT	JPT	JPT	JPT	JPT	JPT	JPT	JPT	JPT	JPT	JPT	JPT	JPT	JPT	JPT	JPT	JPT	JPT	JPT	JPT	JPT	JPT	JPT	JPT	JPT	JPT	GIH		Sak_SIB	Mon_EAS	Yag_CAS	Leb_OCE	Vep_EUR	Baj_OCE	Tuv_SIB	BSh_EUR	Vie_EAS	Dus_OCE	Dus_OCE	Igo_OCE	Luz_OCE	Luz_OCE	Dus_OCE	Igo_OCE	Mur_OCE	Mur_OCE	Bur_SIB	Dus_OCE	Bur_SIB	EVk_SIB	Man_SIB	Mon_EAS	TKm_CAS	Aet_OCE	Bat_OCE	Agt_OCE		3
rs11537471	10	8	5	2	CHR12	112834586	rs11537471	A	G	2	0	284	0	5	CHS	CHS	CHS	CHS	CHS	CHS	CHS	CHS	CHS	CHS	CHS	CHS	CHS	CHS	CHS	CHS	CHS	CHS	CHS	CHS	CHS	CHS	CHS	CHS	CHS	CHS	CHS	CHS	CHS	CHS	CHS	CHS	CHS	CHS	CHS	CHS	CHS	CHS	CHS	CHS	CHS	CHS	CHS	CHS	CHS	CHS	CHS	CHS	CHS	CHS	CHS	CHS	CHS	CHS	CHS	CHS	CHS	CHS	CHS	CHS	CHS	CHS	CDX	CDX	CDX	CDX	CDX	KHV	KHV	KHV	CDX	CDX	CDX	CDX	CDX	CDX	CDX	CDX	CDX	CDX	CDX	CDX	CDX	KHV	KHV	KHV	KHV	KHV	KHV	KHV	KHV	KHV	KHV	KHV	KHV	KHV	KHV	KHV	KHV	KHV	PEL	KHV	KHV	KHV	KHV	KHV	KHV	KHV	KHV	KHV	KHV	KHV	KHV	KHV	KHV	KHV	KHV	KHV	KHV	KHV	KHV	KHV	CDX	CDX	CDX	CDX	CDX	CDX	CDX	CDX	CDX	CDX	CDX	CDX	CDX	CDX	CDX	CDX	CDX	CDX	CDX	CDX	CDX	CDX	CDX	CDX	KHV	KHV	BEB	BEB	BEB	BEB	CHB	CHB	CHB	CHB	CHB	CHB	CHB	CHB	CHB	CHB	CHB	CHB	CHB	CHB	CHB	CHB	CHB	CHB	CHB	CHB	CHB	CHB	CHB	CHB	CHB	CHB	CHB	CHB	CHB	CHB	CHB	CHB	CHB	CHB	CHB	CHB	CHB	CHB	CHB	CHB	JPT	JPT	JPT	JPT	JPT	JPT	JPT	JPT	JPT	JPT	JPT	JPT	JPT	JPT	JPT	JPT	JPT	JPT	JPT	JPT	JPT	JPT	JPT	JPT	JPT	JPT	JPT	JPT	JPT	JPT	JPT	JPT	JPT	JPT	JPT	JPT	JPT	JPT	JPT	JPT	JPT	JPT	JPT	JPT	JPT	JPT	JPT	JPT	JPT	JPT	JPT	JPT	JPT	JPT	MXL	ASW	GIH		Sel_SIB	Nga_SIB	Eve_SIB	Eve_SIB	Kyr_CAS	Kyr_CAS	Kyr_CAS	BSh_EUR	Asu_SAS	Leb_OCE	Leb_OCE	Baj_OCE	Leb_OCE	BUm_SAS	BUm_SAS	Vie_EAS	Vie_EAS	Vie_EAS	Vie_EAS	Vie_EAS	Dus_OCE	Dus_OCE	Luz_OCE	Dus_OCE	Mur_OCE	Mur_OCE	Kor_ARC	Mur_OCE	Esk_ARC	EVk_SIB	EVk_SIB	EVk_SIB	EVk_SIB	Dus_OCE	Sak_SIB	Bur_SIB	Bur_SIB	EVk_SIB	Tam_SAS	Bat_OCE	Aet_OCE	Bat_OCE		6
rs11066289	10	8	6	2	CHR12	112851282	rs11066289	C	T	1	0	291	0	5	CHS	CHS	CHS	CHS	CHS	CHS	CHS	CHS	CHS	CHS	CHS	CHS	CHS	CHS	CHS	CHS	CHS	CHS	CHS	CHS	CHS	CHS	CHS	CHS	CHS	CHS	CHS	CHS	CHS	CHS	CHS	CHS	CHS	CHS	CHS	CHS	CHS	CHS	CHS	CHS	CHS	CHS	CHS	CHS	CHS	CHS	CHS	CHS	CHS	CHS	CHS	CHS	CHS	CHS	CHS	CHS	CHS	CHS	CHS	CHS	CHS	CDX	CDX	CDX	CDX	CDX	KHV	KHV	KHV	CDX	CDX	CDX	CDX	CDX	CDX	CDX	CDX	CDX	CDX	CDX	CDX	CDX	KHV	KHV	KHV	KHV	KHV	KHV	KHV	KHV	KHV	KHV	KHV	KHV	KHV	KHV	KHV	KHV	KHV	KHV	PEL	KHV	KHV	KHV	KHV	KHV	KHV	KHV	KHV	KHV	KHV	KHV	KHV	KHV	KHV	KHV	KHV	KHV	KHV	KHV	KHV	KHV	CDX	CDX	CDX	CDX	CDX	CDX	CDX	CDX	CDX	CDX	CDX	CDX	CDX	CDX	CDX	CDX	CDX	CDX	CDX	CDX	CDX	CDX	CDX	KHV	KHV	BEB	BEB	BEB	BEB	CHB	CHB	CHB	CHB	CHB	CHB	CHB	CHB	CHB	CHB	CHB	CHB	CHB	CHB	CHB	CHB	CHB	CHB	CHB	CHB	CHB	CHB	CHB	CHB	CHB	CHB	CHB	CHB	CHB	CHB	CHB	CHB	CHB	CHB	CHB	CHB	CHB	CHB	CHB	CHB	CHB	CHB	JPT	JPT	JPT	JPT	JPT	JPT	JPT	JPT	JPT	JPT	JPT	JPT	JPT	JPT	JPT	JPT	JPT	JPT	JPT	JPT	JPT	JPT	JPT	JPT	JPT	JPT	JPT	JPT	JPT	JPT	JPT	JPT	JPT	JPT	JPT	JPT	JPT	JPT	JPT	JPT	JPT	JPT	JPT	JPT	JPT	JPT	JPT	JPT	JPT	JPT	JPT	JPT	JPT	JPT	JPT	ASW	GIH		Sel_SIB	Nga_SIB	Eve_SIB	Eve_SIB	Kyr_CAS	Kyr_CAS	Kyr_CAS	BSh_EUR	Asu_SAS	Leb_OCE	Leb_OCE	Baj_OCE	Leb_OCE	BUm_SAS	BUm_SAS	Vie_EAS	Vie_EAS	Vie_EAS	Vie_EAS	Vie_EAS	Dus_OCE	Dus_OCE	Luz_OCE	Dus_OCE	Mur_OCE	Mur_OCE	Kor_ARC	Mur_OCE	Esk_ARC	EVk_SIB	EVk_SIB	EVk_SIB	EVk_SIB	Dus_OCE	Sak_SIB	Bur_SIB	Bur_SIB	EVk_SIB	Tam_SAS	Bat_OCE	Aet_OCE	Bat_OCE	Mon_EAS	Bat_OCE		7
rs11066318	10	8	5	2	CHR12	112902324	rs11066318	C	T	1	0	286	0	5	CHS	CHS	CHS	CHS	CHS	CHS	CHS	CHS	CHS	CHS	CHS	CHS	CHS	CHS	CHS	CHS	CHS	CHS	CHS	CHS	CHS	CHS	CHS	CHS	CHS	CHS	CHS	CHS	CHS	CHS	CHS	CHS	CHS	CHS	CHS	CHS	CHS	CHS	CHS	CHS	CHS	CHS	CHS	CHS	CHS	CHS	CHS	CHS	CHS	CHS	CHS	CHS	CHS	CHS	CHS	CHS	CHS	CHS	CHS	CHS	CHS	CDX	CDX	CDX	CDX	CDX	KHV	KHV	KHV	CDX	CDX	CDX	CDX	CDX	CDX	CDX	CDX	CDX	CDX	CDX	CDX	CDX	KHV	KHV	KHV	KHV	KHV	KHV	KHV	KHV	KHV	KHV	KHV	KHV	KHV	KHV	KHV	KHV	KHV	PEL	KHV	KHV	KHV	KHV	KHV	KHV	KHV	KHV	KHV	KHV	KHV	KHV	KHV	KHV	KHV	KHV	KHV	KHV	KHV	KHV	KHV	CDX	CDX	CDX	CDX	CDX	CDX	CDX	CDX	CDX	CDX	CDX	CDX	CDX	CDX	CDX	CDX	CDX	CDX	CDX	CDX	CDX	CDX	CDX	CDX	KHV	KHV	BEB	BEB	BEB	BEB	CHB	CHB	CHB	CHB	CHB	CHB	CHB	CHB	CHB	CHB	CHB	CHB	CHB	CHB	CHB	CHB	CHB	CHB	CHB	CHB	CHB	CHB	CHB	CHB	CHB	CHB	CHB	CHB	CHB	CHB	CHB	CHB	CHB	CHB	CHB	CHB	CHB	CHB	CHB	CHB	CHB	CHB	JPT	JPT	JPT	JPT	JPT	JPT	JPT	JPT	JPT	JPT	JPT	JPT	JPT	JPT	JPT	JPT	JPT	JPT	JPT	JPT	JPT	JPT	JPT	JPT	JPT	JPT	JPT	JPT	JPT	JPT	JPT	JPT	JPT	JPT	JPT	JPT	JPT	JPT	JPT	JPT	JPT	JPT	JPT	JPT	JPT	JPT	JPT	JPT	JPT	JPT	JPT	JPT	JPT	JPT	JPT	JPT	ASW	GIH		Sel_SIB	Nga_SIB	Eve_SIB	Eve_SIB	Kyr_CAS	Kyr_CAS	Kyr_CAS	BSh_EUR	Asu_SAS	Leb_OCE	Leb_OCE	Baj_OCE	Leb_OCE	BUm_SAS	BUm_SAS	Vie_EAS	Vie_EAS	Vie_EAS	Vie_EAS	Vie_EAS	Dus_OCE	Dus_OCE	Luz_OCE	Dus_OCE	Mur_OCE	Mur_OCE	Kor_ARC	Mur_OCE	Esk_ARC	EVk_SIB	EVk_SIB	EVk_SIB	EVk_SIB	Dus_OCE	Sak_SIB	Bur_SIB	Bur_SIB	EVk_SIB	Tam_SAS	Bat_OCE	Aet_OCE	Bat_OCE		6
rs2277359	10	9	3	2	CHR12	130898935	rs2277359	T	C	1	0	210	0	3	CHS	CHS	CHS	CHS	CHS	CHS	CHS	CHS	CHS	CHS	CHS	CHS	CHS	CHS	CHS	CHS	CHS	CHS	CHS	CHS	CHS	CHS	CHS	CHS	CHS	CHS	CHS	CHS	CHS	CHS	CHS	CHS	CHS	CHS	CHS	CDX	CDX	CDX	CDX	KHV	KHV	CDX	CDX	CDX	CDX	CDX	CDX	CDX	CDX	CDX	CDX	KHV	KHV	KHV	KHV	KHV	KHV	KHV	KHV	KHV	KHV	KHV	KHV	KHV	KHV	KHV	KHV	KHV	KHV	KHV	KHV	KHV	KHV	KHV	KHV	KHV	KHV	KHV	KHV	KHV	KHV	KHV	KHV	KHV	KHV	KHV	KHV	KHV	KHV	KHV	KHV	KHV	CDX	CDX	CDX	CDX	CDX	CDX	CDX	CDX	CDX	CDX	CDX	CDX	CDX	CDX	CDX	CDX	CDX	CDX	CDX	CDX	CDX	CDX	CDX	CDX	CDX	CDX	CDX	CDX	KHV	BEB	ITU	BEB	CHB	CHB	CHB	CHB	CHB	CHB	CHB	CHB	CHB	CHB	CHB	CHB	CHB	CHB	CHB	CHB	CHB	CHB	CHB	CHB	CHB	CHB	CHB	CHB	CHB	CHB	CHB	CHB	CHB	CHB	CHB	CHB	CHB	CHB	CHB	CHB	CHB	CHB	CHB	CHB	CHB	CHB	CHB	JPT	JPT	JPT	JPT	JPT	JPT	JPT	JPT	JPT	JPT	JPT	JPT	JPT	JPT	JPT	JPT	JPT	JPT	JPT	JPT	JPT	JPT	JPT	JPT	JPT	JPT	JPT	JPT	JPT	JPT	MXL		Sel_SIB	Kyr_CAS	Bur_SIB	Mar_EUR	Man_SIB	Kyr_CAS	Alt_CAS	Baj_OCE	Leb_OCE	Vie_EAS	Vie_EAS	Dus_OCE	Vie_EAS	Dus_OCE	Viz_OCE	Viz_OCE	Luz_OCE	Dus_OCE	Vie_EAS	Mur_OCE	Mur_OCE	Mur_OCE	Mur_OCE	Mur_OCE	Bur_SIB	Bur_SIB	Alt_CAS	Tam_SAS	Vie_EAS	TKm_CAS	Aet_OCE	Bat_OCE	Mon_EAS		6
rs77576392	9	9	3	2	CHR12	130900479	rs77576392	A	T	1	0	208	0	4	CHS	CHS	CHS	CHS	CHS	CHS	CHS	CHS	CHS	CHS	CHS	CHS	CHS	CHS	CHS	CHS	CHS	CHS	CHS	CHS	CHS	CHS	CHS	CHS	CHS	CHS	CHS	CHS	CHS	CHS	CHS	CHS	CHS	CHS	CDX	CDX	CDX	CDX	KHV	KHV	CDX	CDX	CDX	CDX	CDX	CDX	CDX	CDX	CDX	CDX	KHV	KHV	KHV	KHV	KHV	KHV	KHV	KHV	KHV	KHV	KHV	KHV	KHV	KHV	KHV	KHV	KHV	KHV	KHV	KHV	KHV	KHV	KHV	KHV	KHV	KHV	KHV	KHV	KHV	KHV	KHV	KHV	KHV	KHV	KHV	KHV	KHV	KHV	KHV	KHV	KHV	CDX	CDX	CDX	CDX	CDX	CDX	CDX	CDX	CDX	CDX	CDX	CDX	CDX	CDX	CDX	CDX	CDX	CDX	CDX	CDX	CDX	CDX	CDX	CDX	CDX	CDX	CDX	CDX	KHV	BEB	BEB	ITU	BEB	CHB	CHB	CHB	CHB	CHB	CHB	CHB	CHB	CHB	CHB	CHB	CHB	CHB	CHB	CHB	CHB	CHB	CHB	CHB	CHB	CHB	CHB	CHB	CHB	CHB	CHB	CHB	CHB	CHB	CHB	CHB	CHB	CHB	CHB	CHB	CHB	CHB	CHB	CHB	CHB	CHB	CHB	CHB	CHB	JPT	JPT	JPT	JPT	JPT	JPT	JPT	JPT	JPT	JPT	JPT	JPT	JPT	JPT	JPT	JPT	JPT	JPT	JPT	JPT	JPT	JPT	JPT	JPT	JPT	JPT	JPT	JPT	MXL		Sel_SIB	Kyr_CAS	Bur_SIB	Mar_EUR	Man_SIB	Kyr_CAS	Alt_CAS	Baj_OCE	Leb_OCE	Vie_EAS	Vie_EAS	Dus_OCE	Vie_EAS	Dus_OCE	Viz_OCE	Viz_OCE	Luz_OCE	Dus_OCE	Vie_EAS	Mur_OCE	Mur_OCE	Mur_OCE	Mur_OCE	Mur_OCE	Bur_SIB	Bur_SIB	Alt_CAS	Tam_SAS	Vie_EAS	TKm_CAS	Aet_OCE	Bat_OCE	Mon_EAS		6
rs78252805	9	9	0	1	CHR13	38093712	rs78252805	A	G	2	2	186	0	3	FIN	FIN	CHS	CHS	CHS	CHS	CHS	CHS	CHS	CHS	CHS	CHS	CHS	CHS	CHS	CHS	CHS	CHS	CHS	CHS	CHS	CHS	CHS	CHS	CHS	CHS	CHS	CHS	CHS	CHS	CHS	CHS	CHS	CHS	CHS	CHS	CDX	CDX	CDX	CDX	CDX	CDX	KHV	KHV	CDX	CDX	CDX	CDX	CDX	KHV	KHV	KHV	KHV	KHV	KHV	KHV	KHV	KHV	KHV	KHV	KHV	KHV	KHV	KHV	KHV	KHV	KHV	KHV	KHV	PEL	KHV	KHV	KHV	KHV	KHV	KHV	KHV	KHV	KHV	KHV	KHV	KHV	KHV	KHV	CDX	CDX	CDX	CDX	CDX	CDX	CDX	CDX	CDX	CDX	CDX	CDX	CDX	CDX	CDX	CDX	CDX	CDX	KHV	KHV	KHV	BEB	BEB	CHB	CHB	CHB	CHB	CHB	CHB	CHB	CHB	CHB	CHB	CHB	CHB	CHB	CHB	CHB	CHB	CHB	CHB	CHB	CHB	CHB	CHB	CHB	CHB	CHB	CHB	CHB	CHB	CHB	CHB	CHB	CHB	CHB	CHB	CHB	CHB	JPT	JPT	JPT	JPT	JPT	JPT	JPT	JPT	JPT	JPT	JPT	JPT	JPT	JPT	JPT	JPT	JPT	JPT	JPT	JPT	JPT	JPT	JPT	JPT	JPT	JPT	JPT	JPT	JPT	JPT	JPT	JPT	JPT	JPT	JPT	JPT	MXL	GIH		Sel_SIB	Kyr_CAS	EVk_SIB	Bur_SIB	Bur_SIB	Tuv_SIB	Kyr_CAS	Kyr_CAS	Fin_EUR	Fin_EUR	Luz_OCE	Mur_OCE	Mur_OCE	Sak_SIB	EVk_SIB	Bur_SIB	Igo_OCE	EVk_SIB	Sak_SIB	Kor_ARC	Bur_SIB	Bur_SIB	Bur_SIB	Bur_SIB	Sho_SIB	Sak_SIB	Uzb_CAS	Tam_SAS	Vie_EAS	Mon_EAS	Kar_EUR	Bat_OCE	Aet_OCE	Aet_OCE	Mon_EAS	Mon_EAS	Kor_ARC	Kor_ARC	Sho_SIB	Agt_OCE		5
rs77524775	10	9	1	2	CHR13	66323088	rs77524775	C	T	0	0	211	0	4	CHS	CHS	CHS	CHS	CHS	CHS	CHS	CHS	CHS	CHS	CHS	CHS	CHS	CHS	CHS	CHS	CHS	CHS	CHS	CHS	CHS	CHS	CHS	CHS	CHS	CHS	CHS	CHS	CHS	CHS	CHS	CHS	CHS	CHS	CHS	CHS	CHS	CHS	CHS	CHS	CHS	CDX	CDX	CDX	CDX	CDX	CDX	CDX	CDX	CDX	KHV	KHV	KHV	KHV	CDX	CDX	CDX	CDX	CDX	CDX	CDX	CDX	KHV	KHV	KHV	KHV	KHV	KHV	KHV	KHV	KHV	KHV	KHV	KHV	KHV	KHV	KHV	KHV	KHV	KHV	KHV	KHV	KHV	KHV	KHV	KHV	KHV	KHV	KHV	KHV	KHV	KHV	KHV	KHV	KHV	KHV	KHV	KHV	KHV	KHV	KHV	KHV	CDX	CDX	CDX	CDX	CDX	CDX	CDX	CDX	CDX	CDX	CDX	CDX	CDX	CDX	CDX	CDX	CDX	CDX	CDX	CDX	KHV	STU	BEB	BEB	CHB	CHB	CHB	CHB	CHB	CHB	CHB	CHB	CHB	CHB	CHB	CHB	CHB	CHB	CHB	CHB	CHB	CHB	CHB	CHB	CHB	CHB	CHB	CHB	CHB	CHB	CHB	CHB	CHB	CHB	CHB	CHB	CHB	CHB	CHB	CHB	CHB	CHB	JPT	JPT	JPT	JPT	JPT	JPT	JPT	JPT	JPT	JPT	JPT	JPT	JPT	JPT	JPT	JPT	JPT	JPT	JPT	JPT	JPT	JPT	JPT	JPT	JPT	JPT	JPT	GIH		Bur_SIB	Eve_SIB	Man_SIB	Gon_SAS	Baj_OCE	Alt_CAS	Baj_OCE	BUm_SAS	Igo_OCE	Igo_OCE	Vie_EAS	Vie_EAS	Vie_EAS	Vie_EAS	Dus_OCE	Dus_OCE	Luz_OCE	Dus_OCE	Mur_OCE	Mur_OCE	Eve_SIB	EVk_SIB	Dus_OCE	Bur_SIB	Kor_ARC	Kor_ARC	Bur_SIB	Bur_SIB	BUm_SAS	Bur_SIB	Bur_SIB	Alt_CAS	Tam_SAS	Ukr_EUR	Bat_OCE	Bat_OCE	Mon_EAS	Kor_ARC	Agt_OCE		6
rs80039619	10	6	1	0	CHR13	74235455	rs80039619	A	G	0	0	194	0	2	CHS	CHS	CHS	CHS	CHS	CHS	CHS	CHS	CHS	CHS	CHS	CHS	CHS	CHS	CHS	CHS	CHS	CHS	CHS	CHS	CHS	CHS	CHS	CHS	CHS	CHS	CHS	CHS	CHS	CHS	CHS	CHS	CHS	CDX	CDX	CDX	CDX	CDX	CDX	CDX	CDX	CDX	CDX	CDX	CDX	CDX	CDX	CDX	CDX	CDX	CDX	CDX	KHV	KHV	KHV	KHV	KHV	KHV	KHV	KHV	KHV	KHV	KHV	KHV	KHV	KHV	KHV	KHV	KHV	KHV	KHV	KHV	KHV	KHV	KHV	KHV	KHV	KHV	KHV	KHV	KHV	KHV	KHV	CDX	CDX	CDX	CDX	CDX	CDX	CDX	CDX	CDX	CDX	CDX	CDX	CDX	CDX	CDX	CDX	CDX	CDX	CDX	CDX	CDX	CDX	CDX	CDX	CDX	CDX	KHV	STU	ITU	CHB	CHB	CHB	CHB	CHB	CHB	CHB	CHB	CHB	CHB	CHB	CHB	CHB	CHB	CHB	CHB	CHB	CHB	CHB	CHB	CHB	CHB	CHB	CHB	CHB	CHB	CHB	CHB	CHB	CHB	CHB	JPT	JPT	JPT	JPT	JPT	JPT	JPT	JPT	JPT	JPT	JPT	JPT	JPT	JPT	JPT	JPT	JPT	JPT	JPT	JPT	JPT	JPT	JPT	JPT	JPT	JPT	JPT	JPT	JPT	JPT	JPT	JPT	JPT	JPT		Sak_SIB	Bur_SIB	Baj_OCE	Leb_OCE	Tuv_SIB	Baj_OCE	Baj_OCE	BUm_SAS	BUm_SAS	Vie_EAS	Vie_EAS	Vie_EAS	Vie_EAS	Viz_OCE	Vie_EAS	Bur_SIB	Bur_SIB	Alt_CAS	Sak_SIB	BSh_EUR	Vie_EAS	Ket_SIB	Kaz_CAS	Agt_OCE		6
rs60984491	16	9	3	2	CHR13	78409763	rs60984491	A	T	0	0	268	0	4	CHS	CHS	CHS	CHS	CHS	CHS	CHS	CHS	CHS	CHS	CHS	CHS	CHS	CHS	CHS	CHS	CHS	CHS	CHS	CHS	CHS	CHS	CHS	CHS	CHS	CHS	CHS	CHS	CHS	CHS	CHS	CHS	CHS	CHS	CHS	CHS	CHS	CHS	CHS	CHS	CHS	CHS	CHS	CHS	CHS	CHS	CHS	CHS	CHS	CHS	CHS	CHS	CHS	CHS	CDX	CDX	CDX	CDX	CDX	CDX	CDX	CDX	CDX	KHV	KHV	CDX	CDX	CDX	CDX	CDX	CDX	CDX	CDX	CDX	CDX	CDX	CDX	CDX	KHV	KHV	KHV	KHV	KHV	KHV	KHV	KHV	KHV	KHV	KHV	KHV	KHV	KHV	KHV	KHV	KHV	KHV	KHV	KHV	KHV	KHV	KHV	KHV	KHV	KHV	KHV	KHV	KHV	KHV	KHV	KHV	KHV	KHV	KHV	KHV	KHV	KHV	KHV	KHV	KHV	KHV	KHV	CDX	CDX	CDX	CDX	CDX	CDX	CDX	CDX	CDX	CDX	CDX	CDX	CDX	CDX	CDX	CDX	CDX	CDX	CDX	CDX	CDX	CDX	KHV	KHV	BEB	BEB	BEB	BEB	CHB	CHB	CHB	CHB	CHB	CHB	CHB	CHB	CHB	CHB	CHB	CHB	CHB	CHB	CHB	CHB	CHB	CHB	CHB	CHB	CHB	CHB	CHB	CHB	CHB	CHB	CHB	CHB	CHB	CHB	CHB	CHB	CHB	CHB	CHB	CHB	CHB	CHB	CHB	CHB	CHB	CHB	CHB	CHB	CHB	CHB	CHB	CHB	CHB	CHB	CHB	JPT	JPT	JPT	JPT	JPT	JPT	JPT	JPT	JPT	JPT	JPT	JPT	JPT	JPT	JPT	JPT	JPT	JPT	JPT	JPT	JPT	JPT	JPT	JPT	JPT	JPT	JPT	JPT	JPT	JPT	JPT	JPT	JPT	JPT	JPT		Kaz_CAS	Chu_ARC	Bur_SIB	Ira_MDE	Ori_SAS	Leb_OCE	Baj_OCE	Baj_OCE	BUm_SAS	Igo_OCE	Igo_OCE	Vie_EAS	Vie_EAS	Dus_OCE	Vie_EAS	Dus_OCE	Igo_OCE	Igo_OCE	Luz_OCE	Vie_EAS	Igo_OCE	Vie_EAS	Dus_OCE	Mur_OCE	Mur_OCE	Esk_ARC	Esk_ARC	Chu_ARC	Chu_ARC	Mur_OCE	Sak_SIB	EVk_SIB	Mur_OCE	Igo_OCE	Dus_OCE	Dus_OCE	Kor_ARC	Kor_ARC	Kor_ARC	Bur_SIB	Eve_SIB	Kor_ARC	Tam_SAS	Ksh_SAS	Vie_EAS	Vie_EAS	Aet_OCE	Aet_OCE	Aet_OCE	Mon_EAS	Bat_OCE	Kor_ARC	Kor_ARC		8
rs57930147	16	9	3	2	CHR13	78414532	rs57930147	T	A	0	0	269	0	4	CHS	CHS	CHS	CHS	CHS	CHS	CHS	CHS	CHS	CHS	CHS	CHS	CHS	CHS	CHS	CHS	CHS	CHS	CHS	CHS	CHS	CHS	CHS	CHS	CHS	CHS	CHS	CHS	CHS	CHS	CHS	CHS	CHS	CHS	CHS	CHS	CHS	CHS	CHS	CHS	CHS	CHS	CHS	CHS	CHS	CHS	CHS	CHS	CHS	CHS	CHS	CHS	CHS	CHS	CDX	CDX	CDX	CDX	CDX	CDX	CDX	CDX	CDX	KHV	KHV	CDX	CDX	CDX	CDX	CDX	CDX	CDX	CDX	CDX	CDX	CDX	CDX	CDX	KHV	KHV	KHV	KHV	KHV	KHV	KHV	KHV	KHV	KHV	KHV	KHV	KHV	KHV	KHV	KHV	KHV	KHV	KHV	KHV	KHV	KHV	KHV	KHV	KHV	KHV	KHV	KHV	KHV	KHV	KHV	KHV	KHV	KHV	KHV	KHV	KHV	KHV	KHV	KHV	KHV	KHV	KHV	CDX	CDX	CDX	CDX	CDX	CDX	CDX	CDX	CDX	CDX	CDX	CDX	CDX	CDX	CDX	CDX	CDX	CDX	CDX	CDX	CDX	CDX	KHV	KHV	BEB	BEB	BEB	BEB	CHB	CHB	CHB	CHB	CHB	CHB	CHB	CHB	CHB	CHB	CHB	CHB	CHB	CHB	CHB	CHB	CHB	CHB	CHB	CHB	CHB	CHB	CHB	CHB	CHB	CHB	CHB	CHB	CHB	CHB	CHB	CHB	CHB	CHB	CHB	CHB	CHB	CHB	CHB	CHB	CHB	CHB	CHB	CHB	CHB	CHB	CHB	CHB	CHB	CHB	CHB	JPT	JPT	JPT	JPT	JPT	JPT	JPT	JPT	JPT	JPT	JPT	JPT	JPT	JPT	JPT	JPT	JPT	JPT	JPT	JPT	JPT	JPT	JPT	JPT	JPT	JPT	JPT	JPT	JPT	JPT	JPT	JPT	JPT	JPT		Kaz_CAS	Chu_ARC	Bur_SIB	Ira_MDE	Ori_SAS	Leb_OCE	Baj_OCE	Baj_OCE	BUm_SAS	Igo_OCE	Igo_OCE	Vie_EAS	Vie_EAS	Dus_OCE	Vie_EAS	Dus_OCE	Igo_OCE	Igo_OCE	Luz_OCE	Vie_EAS	Igo_OCE	Vie_EAS	Dus_OCE	Mur_OCE	Mur_OCE	Esk_ARC	Esk_ARC	Chu_ARC	Chu_ARC	Mur_OCE	Sak_SIB	EVk_SIB	Mur_OCE	Igo_OCE	Dus_OCE	Dus_OCE	Kor_ARC	Kor_ARC	Kor_ARC	Bur_SIB	Eve_SIB	Kor_ARC	Tam_SAS	Ksh_SAS	Vie_EAS	Vie_EAS	Aet_OCE	Aet_OCE	Aet_OCE	Mon_EAS	Bat_OCE	Kor_ARC	Kor_ARC		8
rs77406562	12	6	2	0	CHR13	97299572	rs77406562	A	G	0	0	209	0	4	CHS	CHS	CHS	CHS	CHS	CHS	CHS	CHS	CHS	CHS	CHS	CHS	CHS	CHS	CHS	CHS	CHS	CHS	CHS	CHS	CHS	CHS	CHS	CHS	CHS	CHS	CHS	CHS	CHS	CHS	CHS	CHS	CHS	CHS	CHS	CHS	CHS	CHS	CHS	CHS	CHS	CHS	CHS	CDX	CDX	CDX	CDX	CDX	CDX	CDX	KHV	KHV	CDX	CDX	CDX	CDX	CDX	CDX	CDX	CDX	CDX	KHV	KHV	KHV	KHV	KHV	KHV	KHV	KHV	KHV	KHV	KHV	KHV	KHV	KHV	KHV	KHV	KHV	KHV	KHV	KHV	KHV	KHV	KHV	KHV	KHV	KHV	KHV	KHV	KHV	KHV	KHV	KHV	KHV	CDX	CDX	CDX	CDX	CDX	CDX	CDX	CDX	CDX	CDX	CDX	CDX	CDX	CDX	CDX	CDX	CDX	CDX	CDX	CDX	CDX	CDX	CDX	CDX	CDX	CDX	CDX	CDX	CDX	CDX	KHV	KHV	KHV	BEB	BEB	PJL	CHB	CHB	CHB	CHB	CHB	CHB	CHB	CHB	CHB	CHB	CHB	CHB	CHB	CHB	CHB	CHB	CHB	CHB	CHB	CHB	CHB	CHB	CHB	CHB	CHB	CHB	CHB	CHB	CHB	CHB	CHB	CHB	CHB	CHB	CHB	CHB	CHB	CHB	CHB	JPT	JPT	JPT	JPT	JPT	JPT	JPT	JPT	JPT	JPT	JPT	JPT	JPT	JPT	JPT	JPT	JPT	JPT	JPT	JPT	JPT	JPT	JPT	JPT	JPT	JPT	GIH		Kaz_CAS	Kaz_CAS	Sak_SIB	Eve_SIB	Alt_CAS	Kyr_CAS	Gon_SAS	Baj_OCE	Baj_OCE	Baj_OCE	BSh_EUR	Vie_EAS	Igo_OCE	BUm_SAS	Vie_EAS	Dus_OCE	Igo_OCE	Igo_OCE	Viz_OCE	Luz_OCE	Vie_EAS	Luz_OCE	Mur_OCE	Mur_OCE	Mur_OCE	Kor_ARC	Mur_OCE	Bur_SIB	Mur_OCE	Igo_OCE	Alt_CAS	Dus_OCE	Kor_ARC	BUm_SAS	Eve_SIB	Vie_EAS	TKm_CAS	Ukr_EUR	Aet_OCE	Agt_OCE	Kor_ARC		5
rs143981610	8	4	1	3	CHR14	29458659	rs143981610	C	T	0	0	202	1	5	CHS	CHS	CHS	CHS	CHS	CHS	CHS	CHS	CHS	CHS	CHS	CHS	CHS	CHS	CHS	CHS	CHS	CHS	CHS	CHS	CHS	CHS	CHS	CHS	CHS	CHS	CHS	CHS	CHS	CHS	CHS	CHS	CHS	CHS	CHS	CHS	CHS	CHS	CHS	CDX	CDX	CDX	CDX	CDX	KHV	KHV	KHV	CDX	CDX	CDX	CDX	CDX	CDX	CDX	CDX	KHV	KHV	KHV	KHV	KHV	KHV	KHV	KHV	KHV	KHV	KHV	KHV	KHV	KHV	KHV	KHV	KHV	KHV	KHV	KHV	KHV	KHV	KHV	KHV	KHV	KHV	KHV	KHV	KHV	KHV	KHV	CDX	CDX	CDX	CDX	CDX	CDX	CDX	CDX	CDX	CDX	CDX	CDX	CDX	CDX	CDX	CDX	CDX	CDX	ACB	PJL	PJL	STU	BEB	CHB	CHB	CHB	CHB	CHB	CHB	CHB	CHB	CHB	CHB	CHB	CHB	CHB	CHB	CHB	CHB	CHB	CHB	CHB	CHB	CHB	CHB	CHB	CHB	CHB	CHB	CHB	CHB	CHB	CHB	CHB	CHB	CHB	CHB	JPT	JPT	JPT	JPT	JPT	JPT	JPT	JPT	JPT	JPT	JPT	JPT	JPT	JPT	JPT	JPT	JPT	JPT	JPT	JPT	JPT	JPT	JPT	JPT	JPT	JPT	JPT	JPT	JPT	JPT	JPT	JPT	JPT	JPT	JPT	GIH		Udm_EUR	Bur_SIB	Tun_SIB	Kyr_CAS	Kyr_CAS	Kyr_CAS	Fin_EUR	Igo_OCE	Igo_OCE	Vie_EAS	Viz_OCE	Vie_EAS	Vie_EAS	Mur_OCE	EVk_SIB	Sak_SIB	Bur_SIB	Bur_SIB	Sak_SIB	BSh_EUR	Tam_SAS	Vie_EAS	Mon_EAS	Agt_OCE	Mon_EAS	Agt_OCE		7
rs75001482	8	5	1	2	CHR14	29651522	rs75001482	G	A	0	1	220	2	5	FIN	CHS	CHS	CHS	CHS	CHS	CHS	CHS	CHS	CHS	CHS	CHS	CHS	CHS	CHS	CHS	CHS	CHS	CHS	CHS	CHS	CHS	CHS	CHS	CHS	CHS	CHS	CHS	CHS	CHS	CHS	CHS	CHS	CHS	CHS	CHS	CHS	CHS	CHS	CHS	CHS	CHS	CHS	CHS	CHS	CDX	CDX	CDX	CDX	CDX	KHV	KHV	CDX	CDX	CDX	CDX	CDX	CDX	CDX	KHV	KHV	KHV	KHV	KHV	KHV	KHV	KHV	KHV	KHV	KHV	KHV	KHV	KHV	KHV	KHV	KHV	KHV	KHV	KHV	KHV	KHV	KHV	KHV	KHV	KHV	KHV	KHV	KHV	KHV	KHV	KHV	CDX	CDX	CDX	CDX	CDX	CDX	CDX	CDX	CDX	CDX	CDX	CDX	CDX	CDX	CDX	CDX	CDX	CDX	ACB	PJL	PJL	STU	BEB	CHB	CHB	CHB	CHB	CHB	CHB	CHB	CHB	CHB	CHB	CHB	CHB	CHB	CHB	CHB	CHB	CHB	CHB	CHB	CHB	CHB	CHB	CHB	CHB	CHB	CHB	CHB	CHB	CHB	CHB	CHB	CHB	CHB	CHB	CHB	CHB	CHB	CHB	CHB	CHB	CHB	CHB	CHB	CHB	CHB	JPT	JPT	JPT	JPT	JPT	JPT	JPT	JPT	JPT	JPT	JPT	JPT	JPT	JPT	JPT	JPT	JPT	JPT	JPT	JPT	JPT	JPT	JPT	JPT	JPT	JPT	JPT	JPT	JPT	JPT	JPT	JPT	JPT	JPT	JPT	JPT	JPT	JPT	JPT	JPT	JPT	JPT	JPT	JPT	JPT	JPT	LWK	GIH		Udm_EUR	For_SIB	Kyr_CAS	Bur_SIB	Kum_CAU	For_SIB	Tun_SIB	Tun_SIB	Alt_CAS	Tun_SIB	Kyr_CAS	Baj_OCE	Fin_EUR	Igo_OCE	Vie_EAS	Igo_OCE	Vie_EAS	Vie_EAS	Luz_OCE	Vie_EAS	Vie_EAS	Mur_OCE	Mur_OCE	Mur_OCE	Esk_ARC	Mur_OCE	Dus_OCE	Bur_SIB	Kor_ARC	Bur_SIB	Kor_ARC	BSh_EUR	Vie_EAS	Mon_EAS	Agt_OCE	Mon_EAS	Kor_ARC	Eve_SIB	Agt_OCE		9
rs75506253	9	9	3	1	CHR14	46930013	rs75506253	A	G	0	0	182	0	5	CHS	CHS	CHS	CHS	CHS	CHS	CHS	CHS	CHS	CHS	CHS	CHS	CHS	CHS	CHS	CHS	CHS	CHS	CHS	CHS	CHS	CHS	CHS	CHS	CHS	CHS	CHS	CHS	CHS	CHS	CHS	CHS	CHS	CHS	CHS	CDX	CDX	CDX	CDX	CDX	KHV	KHV	CDX	CDX	CDX	CDX	CDX	CDX	CDX	KHV	KHV	KHV	KHV	KHV	KHV	KHV	KHV	KHV	KHV	KHV	KHV	KHV	KHV	KHV	KHV	KHV	KHV	KHV	KHV	KHV	KHV	KHV	KHV	KHV	KHV	KHV	KHV	KHV	KHV	KHV	KHV	KHV	CDX	CDX	CDX	CDX	CDX	CDX	CDX	CDX	CDX	CDX	CDX	CDX	CDX	CDX	CDX	KHV	KHV	ITU	BEB	BEB	STU	BEB	CHB	CHB	CHB	CHB	CHB	CHB	CHB	CHB	CHB	CHB	CHB	CHB	CHB	CHB	CHB	CHB	CHB	CHB	CHB	CHB	CHB	CHB	CHB	CHB	CHB	CHB	CHB	CHB	CHB	CHB	CHB	CHB	CHB	CHB	CHB	JPT	JPT	JPT	JPT	JPT	JPT	JPT	JPT	JPT	JPT	JPT	JPT	JPT	JPT	JPT	JPT	JPT	JPT	JPT	JPT	JPT	JPT	JPT	JPT	JPT	JPT	JPT	JPT	JPT		Tat_EUR	Sak_SIB	BSh_EUR	Kyr_CAS	Kyr_CAS	Leb_OCE	Leb_OCE	Baj_OCE	Leb_OCE	Leb_OCE	BUm_SAS	BUm_SAS	BUm_SAS	Vie_EAS	Vie_EAS	Vie_EAS	Vie_EAS	Vie_EAS	Dus_OCE	Dus_OCE	Viz_OCE	Igo_OCE	Luz_OCE	Dus_OCE	Igo_OCE	Mur_OCE	Mur_OCE	Mur_OCE	Mur_OCE	Dus_OCE	BUm_SAS	Alt_CAS	Mon_EAS	Mar_SAS	Kaz_CAS	Bat_OCE	Aet_OCE	Mon_EAS	Sho_SIB		9
rs60930585	12	4	3	0	CHR14	59679299	rs60930585	C	T	1	1	192	0	5	FIN	CHS	CHS	CHS	CHS	CHS	CHS	CHS	CHS	CHS	CHS	CHS	CHS	CHS	CHS	CHS	CHS	CHS	CHS	CHS	CHS	CHS	CHS	CHS	CHS	CHS	CHS	CHS	CHS	CHS	CHS	CHS	CHS	CHS	CDX	CDX	CDX	CDX	CDX	KHV	KHV	CDX	CDX	CDX	CDX	CDX	CDX	CDX	KHV	KHV	KHV	KHV	KHV	KHV	KHV	KHV	KHV	KHV	KHV	KHV	KHV	KHV	KHV	KHV	KHV	KHV	KHV	KHV	KHV	KHV	KHV	KHV	KHV	KHV	KHV	KHV	KHV	KHV	KHV	KHV	KHV	KHV	KHV	KHV	KHV	KHV	KHV	KHV	CDX	CDX	CDX	CDX	CDX	CDX	CDX	CDX	CDX	CDX	CDX	CDX	CDX	CDX	CDX	CDX	CDX	CDX	KHV	STU	BEB	BEB	BEB	BEB	CHB	CHB	CHB	CHB	CHB	CHB	CHB	CHB	CHB	CHB	CHB	CHB	CHB	CHB	CHB	CHB	CHB	CHB	CHB	CHB	CHB	CHB	CHB	CHB	CHB	CHB	CHB	CHB	CHB	CHB	CHB	CHB	CHB	JPT	JPT	JPT	JPT	JPT	JPT	JPT	JPT	JPT	JPT	JPT	JPT	JPT	JPT	JPT	JPT	JPT	JPT	JPT	JPT	JPT	JPT	JPT	JPT	JPT	JPT	JPT	JPT	JPT	JPT	JPT	JPT	JPT	MXL	ASW		Ket_SIB	Kaz_CAS	Bur_SIB	Eve_SIB	Nga_SIB	Kyr_CAS	Kyr_CAS	Gon_SAS	Leb_OCE	Leb_OCE	Baj_OCE	Baj_OCE	Tuv_SIB	Leb_OCE	Igo_OCE	Vie_EAS	BUm_SAS	Vie_EAS	Dus_OCE	Vie_EAS	Luz_OCE	Dus_OCE	Dus_OCE	Vie_EAS	Dus_OCE	Mur_OCE	Mur_OCE	EVk_SIB	Dus_OCE	Sak_SIB	BUm_SAS	Uzb_CAS	BSh_EUR	Vie_EAS	Aet_OCE		6
rs75236173	9	4	2	1	CHR14	73742887	rs75236173	A	T	1	0	210	0	3	CHS	CHS	CHS	CHS	CHS	CHS	CHS	CHS	CHS	CHS	CHS	CHS	CHS	CHS	CHS	CHS	CHS	CHS	CHS	CHS	CHS	CHS	CHS	CHS	CHS	CHS	CHS	CHS	CHS	CHS	CHS	CHS	CHS	CHS	CHS	CHS	CHS	CHS	CHS	CHS	CDX	CDX	CDX	CDX	CDX	CDX	CDX	CDX	CDX	KHV	KHV	KHV	KHV	CDX	CDX	CDX	CDX	CDX	CDX	CDX	CDX	CDX	CDX	CDX	KHV	KHV	KHV	KHV	KHV	KHV	KHV	KHV	KHV	KHV	PEL	KHV	KHV	KHV	KHV	KHV	KHV	KHV	KHV	KHV	KHV	KHV	KHV	KHV	KHV	KHV	KHV	KHV	KHV	KHV	KHV	KHV	KHV	KHV	KHV	CDX	CDX	CDX	CDX	CDX	CDX	CDX	CDX	CDX	CDX	CDX	CDX	CDX	CDX	CDX	CDX	CDX	CDX	CDX	CDX	CDX	CDX	CDX	CDX	CDX	CDX	CDX	CDX	CDX	CDX	KHV	KHV	BEB	BEB	BEB	CHB	CHB	CHB	CHB	CHB	CHB	CHB	CHB	CHB	CHB	CHB	CHB	CHB	CHB	CHB	CHB	CHB	CHB	CHB	CHB	CHB	CHB	CHB	CHB	CHB	CHB	CHB	CHB	CHB	CHB	JPT	JPT	JPT	JPT	JPT	JPT	JPT	JPT	JPT	JPT	JPT	JPT	JPT	JPT	JPT	JPT	JPT	JPT	JPT	JPT	JPT	JPT	JPT	JPT	JPT	JPT		Sak_SIB	Eve_SIB	San_SAS	Baj_OCE	Igo_OCE	Vie_EAS	Igo_OCE	Vie_EAS	Dus_OCE	Igo_OCE	Igo_OCE	Luz_OCE	Luz_OCE	Igo_OCE	Mur_OCE	Mur_OCE	EVk_SIB	EVk_SIB	BUm_SAS	Igo_OCE	Dus_OCE	BUm_SAS	Bur_SIB	Mon_EAS	Bat_OCE		4
rs75950553	8	8	4	2	CHR14	74087750	rs75950553	T	C	0	0	245	0	3	CHS	CHS	CHS	CHS	CHS	CHS	CHS	CHS	CHS	CHS	CHS	CHS	CHS	CHS	CHS	CHS	CHS	CHS	CHS	CHS	CHS	CHS	CHS	CHS	CHS	CHS	CHS	CHS	CHS	CHS	CHS	CHS	CHS	CHS	CHS	CHS	CHS	CHS	CHS	CHS	CHS	CHS	CHS	CHS	CHS	CHS	CDX	CDX	CDX	CDX	CDX	CDX	CDX	CDX	CDX	CDX	KHV	KHV	KHV	KHV	CDX	CDX	CDX	CDX	CDX	CDX	CDX	CDX	CDX	CDX	CDX	CDX	CDX	KHV	KHV	KHV	KHV	KHV	KHV	KHV	KHV	KHV	KHV	KHV	KHV	KHV	KHV	KHV	KHV	KHV	KHV	KHV	KHV	KHV	KHV	KHV	KHV	KHV	KHV	KHV	KHV	KHV	KHV	KHV	KHV	KHV	KHV	KHV	KHV	CDX	CDX	CDX	CDX	CDX	CDX	CDX	CDX	CDX	CDX	CDX	CDX	CDX	CDX	CDX	CDX	CDX	CDX	CDX	CDX	CDX	CDX	CDX	CDX	CDX	CDX	CDX	CDX	KHV	KHV	BEB	BEB	BEB	CHB	CHB	CHB	CHB	CHB	CHB	CHB	CHB	CHB	CHB	CHB	CHB	CHB	CHB	CHB	CHB	CHB	CHB	CHB	CHB	CHB	CHB	CHB	CHB	CHB	CHB	CHB	CHB	CHB	CHB	CHB	CHB	CHB	CHB	CHB	CHB	CHB	CHB	CHB	CHB	CHB	CHB	CHB	JPT	JPT	JPT	JPT	JPT	JPT	JPT	JPT	JPT	JPT	JPT	JPT	JPT	JPT	JPT	JPT	JPT	JPT	JPT	JPT	JPT	JPT	JPT	JPT	JPT	JPT	JPT	JPT	JPT	JPT		Sak_SIB	Tun_SIB	Baj_OCE	Leb_OCE	Igo_OCE	Igo_OCE	Vie_EAS	Igo_OCE	Vie_EAS	Vie_EAS	Dus_OCE	Dus_OCE	Igo_OCE	Igo_OCE	Igo_OCE	Luz_OCE	Luz_OCE	Igo_OCE	Mur_OCE	Mur_OCE	Mur_OCE	Mur_OCE	EVk_SIB	Bur_SIB	EVk_SIB	BUm_SAS	Igo_OCE	Alt_CAS	Kor_ARC	Kor_ARC	BUm_SAS	Bur_SIB	Aet_OCE	Bat_OCE	Agt_OCE		3
rs72627171	9	10	5	3	CHR14	76529945	rs72627171	C	T	0	0	236	0	3	CHS	CHS	CHS	CHS	CHS	CHS	CHS	CHS	CHS	CHS	CHS	CHS	CHS	CHS	CHS	CHS	CHS	CHS	CHS	CHS	CHS	CHS	CHS	CHS	CHS	CHS	CHS	CHS	CHS	CHS	CHS	CHS	CHS	CHS	CHS	CHS	CHS	CHS	CHS	CHS	CHS	CHS	CHS	CDX	CDX	CDX	CDX	CDX	CDX	CDX	CDX	CDX	KHV	KHV	CDX	CDX	CDX	CDX	CDX	CDX	CDX	CDX	CDX	CDX	KHV	KHV	KHV	KHV	KHV	KHV	KHV	KHV	KHV	KHV	KHV	KHV	KHV	KHV	KHV	KHV	KHV	KHV	KHV	KHV	KHV	KHV	KHV	KHV	KHV	KHV	KHV	KHV	KHV	KHV	KHV	KHV	KHV	KHV	KHV	KHV	KHV	KHV	KHV	KHV	CDX	CDX	CDX	CDX	CDX	CDX	CDX	CDX	CDX	CDX	CDX	CDX	CDX	CDX	CDX	CDX	CDX	CDX	CDX	CDX	CDX	CDX	CDX	CDX	CDX	CDX	CDX	CDX	KHV	KHV	KHV	KHV	BEB	BEB	BEB	CHB	CHB	CHB	CHB	CHB	CHB	CHB	CHB	CHB	CHB	CHB	CHB	CHB	CHB	CHB	CHB	CHB	CHB	CHB	CHB	CHB	CHB	CHB	CHB	CHB	CHB	CHB	CHB	CHB	CHB	CHB	CHB	CHB	CHB	JPT	JPT	JPT	JPT	JPT	JPT	JPT	JPT	JPT	JPT	JPT	JPT	JPT	JPT	JPT	JPT	JPT	JPT	JPT	JPT	JPT	JPT	JPT	JPT	JPT	JPT	JPT	JPT	JPT	JPT	JPT	JPT	JPT	JPT	JPT	JPT	JPT	JPT		Kyr_CAS	Bur_SIB	Bur_SIB	Eve_SIB	Alt_CAS	Kor_ARC	Kyr_CAS	Ira_MDE	Leb_OCE	Baj_OCE	Leb_OCE	Leb_OCE	BUm_SAS	Igo_OCE	Vie_EAS	Vie_EAS	Vie_EAS	Dus_OCE	Vie_EAS	Vie_EAS	Dus_OCE	Dus_OCE	Igo_OCE	Igo_OCE	Vie_EAS	Dus_OCE	Dus_OCE	Igo_OCE	Dus_OCE	Mur_OCE	Mur_OCE	Mur_OCE	Mur_OCE	Mur_OCE	Mur_OCE	EVk_SIB	EVk_SIB	BUm_SAS	Mur_OCE	Igo_OCE	Dus_OCE	EVk_SIB	EVk_SIB	Dus_OCE	Bur_SIB	Alt_CAS	Alt_CAS	Tam_SAS	Vie_EAS	Ukr_EUR	Aet_OCE	Bat_OCE	Aet_OCE	Agt_OCE	Mon_EAS	Mon_EAS	Agt_OCE		10
rs72627172	8	7	5	2	CHR14	76565926	rs72627172	A	G	0	0	181	0	1	CHS	CHS	CHS	CHS	CHS	CHS	CHS	CHS	CHS	CHS	CHS	CHS	CHS	CHS	CHS	CHS	CHS	CHS	CHS	CHS	CHS	CHS	CHS	CHS	CHS	CHS	CHS	CHS	CHS	CHS	CHS	CHS	CHS	CHS	CHS	CHS	CHS	CHS	CDX	CDX	CDX	KHV	KHV	CDX	CDX	CDX	CDX	CDX	CDX	CDX	CDX	CDX	KHV	KHV	KHV	KHV	KHV	KHV	KHV	KHV	KHV	KHV	KHV	KHV	KHV	KHV	KHV	KHV	KHV	KHV	KHV	KHV	KHV	KHV	KHV	KHV	KHV	KHV	KHV	KHV	KHV	KHV	KHV	KHV	KHV	KHV	CDX	CDX	CDX	CDX	CDX	CDX	CDX	CDX	CDX	CDX	CDX	CDX	CDX	CDX	CDX	CDX	CDX	CDX	CDX	KHV	KHV	BEB	CHB	CHB	CHB	CHB	CHB	CHB	CHB	CHB	CHB	CHB	CHB	CHB	CHB	CHB	CHB	CHB	CHB	CHB	CHB	CHB	CHB	CHB	CHB	CHB	CHB	JPT	JPT	JPT	JPT	JPT	JPT	JPT	JPT	JPT	JPT	JPT	JPT	JPT	JPT	JPT	JPT	JPT	JPT	JPT	JPT	JPT	JPT	JPT	JPT	JPT	JPT	JPT	JPT	JPT	JPT	JPT	JPT		Kyr_CAS	Bur_SIB	Bur_SIB	Kyr_CAS	Ira_MDE	Baj_OCE	BUm_SAS	Igo_OCE	Vie_EAS	Vie_EAS	Vie_EAS	Dus_OCE	Vie_EAS	Vie_EAS	Dus_OCE	Dus_OCE	Igo_OCE	Vie_EAS	Dus_OCE	Dus_OCE	Dus_OCE	Mur_OCE	Mur_OCE	Mur_OCE	Mur_OCE	EVk_SIB	BUm_SAS	Mur_OCE	Igo_OCE	EVk_SIB	EVk_SIB	Dus_OCE	Bur_SIB	Tam_SAS	Vie_EAS	Aet_OCE	Bat_OCE	Aet_OCE	Mon_EAS	Mon_EAS		9
rs72627173	8	7	5	2	CHR14	76566524	rs72627173	G	A	0	0	181	0	1	CHS	CHS	CHS	CHS	CHS	CHS	CHS	CHS	CHS	CHS	CHS	CHS	CHS	CHS	CHS	CHS	CHS	CHS	CHS	CHS	CHS	CHS	CHS	CHS	CHS	CHS	CHS	CHS	CHS	CHS	CHS	CHS	CHS	CHS	CHS	CHS	CHS	CDX	CDX	CDX	KHV	KHV	CDX	CDX	CDX	CDX	CDX	CDX	CDX	CDX	CDX	KHV	KHV	KHV	KHV	KHV	KHV	KHV	KHV	KHV	KHV	KHV	KHV	KHV	KHV	KHV	KHV	KHV	KHV	KHV	KHV	KHV	KHV	KHV	KHV	KHV	KHV	KHV	KHV	KHV	KHV	KHV	KHV	KHV	KHV	CDX	CDX	CDX	CDX	CDX	CDX	CDX	CDX	CDX	CDX	CDX	CDX	CDX	CDX	CDX	CDX	CDX	CDX	CDX	KHV	KHV	BEB	CHB	CHB	CHB	CHB	CHB	CHB	CHB	CHB	CHB	CHB	CHB	CHB	CHB	CHB	CHB	CHB	CHB	CHB	CHB	CHB	CHB	CHB	CHB	CHB	CHB	JPT	JPT	JPT	JPT	JPT	JPT	JPT	JPT	JPT	JPT	JPT	JPT	JPT	JPT	JPT	JPT	JPT	JPT	JPT	JPT	JPT	JPT	JPT	JPT	JPT	JPT	JPT	JPT	JPT	JPT	JPT	JPT		Kyr_CAS	Bur_SIB	Bur_SIB	Kyr_CAS	Ira_MDE	Baj_OCE	BUm_SAS	Igo_OCE	Vie_EAS	Vie_EAS	Vie_EAS	Dus_OCE	Vie_EAS	Vie_EAS	Dus_OCE	Dus_OCE	Igo_OCE	Vie_EAS	Dus_OCE	Dus_OCE	Dus_OCE	Mur_OCE	Mur_OCE	Mur_OCE	Mur_OCE	EVk_SIB	BUm_SAS	Mur_OCE	Igo_OCE	EVk_SIB	EVk_SIB	Dus_OCE	Bur_SIB	Tam_SAS	Vie_EAS	Aet_OCE	Bat_OCE	Aet_OCE	Mon_EAS	Mon_EAS		9
rs12588578	10	2	2	1	CHR14	77959048	rs12588578	T	A	1	0	198	0	2	CHS	CHS	CHS	CHS	CHS	CHS	CHS	CHS	CHS	CHS	CHS	CHS	CHS	CHS	CHS	CHS	CHS	CHS	CHS	CHS	CHS	CHS	CHS	CHS	CHS	CHS	CHS	CHS	CHS	CHS	CHS	CHS	CHS	CHS	CHS	CHS	CHS	CHS	CHS	CHS	CHS	CHS	CHS	CHS	CDX	CDX	CDX	CDX	CDX	KHV	KHV	CDX	CDX	CDX	CDX	CDX	KHV	KHV	KHV	KHV	KHV	KHV	KHV	KHV	KHV	KHV	PEL	KHV	KHV	KHV	KHV	KHV	KHV	KHV	KHV	KHV	KHV	KHV	KHV	KHV	KHV	KHV	KHV	KHV	CDX	CDX	CDX	CDX	CDX	CDX	CDX	CDX	CDX	CDX	CDX	CDX	CDX	CDX	CDX	CDX	CDX	CDX	CDX	CDX	CDX	CDX	CDX	CDX	KHV	BEB	BEB	CHB	CHB	CHB	CHB	CHB	CHB	CHB	CHB	CHB	CHB	CHB	CHB	CHB	CHB	CHB	CHB	CHB	CHB	CHB	CHB	CHB	CHB	CHB	CHB	CHB	CHB	CHB	CHB	CHB	CHB	CHB	CHB	CHB	CHB	CHB	CHB	CHB	JPT	JPT	JPT	JPT	JPT	JPT	JPT	JPT	JPT	JPT	JPT	JPT	JPT	JPT	JPT	JPT	JPT	JPT	JPT	JPT	JPT	JPT	JPT	JPT	JPT	JPT	JPT	JPT	JPT		Udm_EUR	Sak_SIB	Sel_SIB	EVk_SIB	Tab_CAU	Bur_SIB	Ket_SIB	Kry_EUR	For_SIB	Tun_SIB	Nga_SIB	Eve_SIB	Eve_SIB	Tun_SIB	Tuv_SIB	Kyr_CAS	Kyr_CAS	Kyr_CAS	BSh_EUR	Baj_OCE	Cac_AMR	Est_EUR	Igo_OCE	Vie_EAS	Vie_EAS	Dus_OCE	Luz_OCE	Mur_OCE	Mur_OCE	Kor_ARC	Mur_OCE	Esk_ARC	Esk_ARC	Esk_ARC	Chu_ARC	Chu_ARC	Mur_OCE	EVk_SIB	Sak_SIB	Bur_SIB	Mur_OCE	Dus_OCE	EVk_SIB	Bur_SIB	Sak_SIB	EVk_SIB	EVk_SIB	Bur_SIB	Bur_SIB	Udm_EUR	Aet_OCE	Mon_EAS	Mon_EAS	Kor_ARC		4
rs76736393	16	9	5	4	CHR14	78918411	rs76736393	T	C	3	1	282	0	1	FIN	CHS	CHS	CHS	CHS	CHS	CHS	CHS	CHS	CHS	CHS	CHS	CHS	CHS	CHS	CHS	CHS	CHS	CHS	CHS	CHS	CHS	CHS	CHS	CHS	CHS	CHS	CHS	CHS	CHS	CHS	CHS	CHS	CHS	CHS	CHS	CHS	CHS	CHS	CHS	CHS	CHS	CHS	CHS	CHS	CHS	CHS	CHS	CHS	CHS	CHS	CHS	CHS	CHS	CHS	CHS	CHS	CHS	CHS	CDX	CDX	CDX	CDX	CDX	KHV	CDX	CDX	CDX	CDX	CDX	CDX	CDX	CDX	KHV	KHV	KHV	KHV	KHV	KHV	KHV	KHV	KHV	KHV	KHV	KHV	KHV	KHV	KHV	KHV	KHV	KHV	PEL	KHV	KHV	KHV	KHV	KHV	KHV	KHV	KHV	KHV	KHV	KHV	KHV	KHV	KHV	KHV	KHV	KHV	KHV	KHV	KHV	KHV	CDX	CDX	CDX	CDX	CDX	CDX	CDX	CDX	CDX	CDX	CDX	CDX	CDX	CDX	CDX	CDX	CDX	CDX	CDX	CDX	CDX	CDX	CDX	CDX	CDX	KHV	STU	CHB	CHB	CHB	CHB	CHB	CHB	CHB	CHB	CHB	CHB	CHB	CHB	CHB	CHB	CHB	CHB	CHB	CHB	CHB	CHB	CHB	CHB	CHB	CHB	CHB	CHB	CHB	CHB	CHB	CHB	CHB	CHB	CHB	CHB	CHB	CHB	CHB	CHB	CHB	CHB	CHB	CHB	CHB	CHB	CHB	CHB	CHB	CHB	CHB	CHB	CHB	CHB	CHB	CHB	CHB	CHB	CHB	CHB	CHB	JPT	JPT	JPT	JPT	JPT	JPT	JPT	JPT	JPT	JPT	JPT	JPT	JPT	JPT	JPT	JPT	JPT	JPT	JPT	JPT	JPT	JPT	JPT	JPT	JPT	JPT	JPT	JPT	JPT	JPT	JPT	JPT	JPT	JPT	JPT	JPT	JPT	JPT	JPT	JPT	JPT	JPT	JPT	JPT	JPT	JPT	JPT	JPT	MXL	MXL		Kaz_CAS	Mor_EUR	Chu_ARC	Sel_SIB	Ket_SIB	Kaz_CAS	Kyr_CAS	Bur_SIB	Chu_ARC	Sel_SIB	Kry_EUR	Kry_EUR	Eve_SIB	Eve_SIB	Bal_CAU	Tuv_SIB	Man_SIB	Kyr_CAS	Kyr_CAS	Rus_EUR	Leb_OCE	Leb_OCE	Baj_OCE	Leb_OCE	Baj_OCE	Baj_OCE	Baj_OCE	BSh_EUR	BUm_SAS	Igo_OCE	Vie_EAS	Dus_OCE	Viz_OCE	Luz_OCE	Vie_EAS	Dus_OCE	Dus_OCE	Igo_OCE	Vie_EAS	Mur_OCE	Mur_OCE	Kor_ARC	EVk_SIB	Mur_OCE	EVk_SIB	Bur_SIB	Eve_SIB	EVk_SIB	Bur_SIB	BUm_SAS	EVk_SIB	EVk_SIB	Bur_SIB	Bur_SIB	Bur_SIB	EVk_SIB	Bur_SIB	Bur_SIB	Bur_SIB	Alt_CAS	Sak_SIB	Uzb_CAS	Vie_EAS	Mon_EAS	Mar_SAS	Bat_OCE	Aet_OCE	Agt_OCE	Mon_EAS	Bat_OCE	Eve_SIB		6
rs78337025	12	9	4	0	CHR14	87903038	rs78337025	G	C	3	0	211	0	5	CHS	CHS	CHS	CHS	CHS	CHS	CHS	CHS	CHS	CHS	CHS	CHS	CHS	CHS	CHS	CHS	CHS	CHS	CHS	CHS	CHS	CHS	CHS	CHS	CHS	CHS	CHS	CHS	CHS	CHS	CHS	CHS	CHS	CHS	CHS	CDX	CDX	CDX	CDX	CDX	CDX	CDX	KHV	KHV	KHV	CDX	CDX	CDX	CDX	CDX	CDX	CDX	CDX	CDX	CDX	CDX	KHV	KHV	KHV	KHV	KHV	KHV	KHV	KHV	KHV	KHV	KHV	KHV	KHV	KHV	KHV	KHV	KHV	KHV	KHV	KHV	KHV	KHV	KHV	KHV	KHV	KHV	KHV	KHV	KHV	KHV	KHV	KHV	KHV	KHV	KHV	KHV	KHV	KHV	KHV	CDX	CDX	CDX	CDX	CDX	CDX	CDX	CDX	CDX	CDX	CDX	CDX	CDX	CDX	CDX	CDX	CDX	CDX	CDX	CDX	CDX	CDX	CDX	CDX	CDX	CDX	CDX	CDX	CDX	KHV	PJL	BEB	BEB	BEB	STU	CHB	CHB	CHB	CHB	CHB	CHB	CHB	CHB	CHB	CHB	CHB	CHB	CHB	CHB	CHB	CHB	CHB	CHB	CHB	CHB	CHB	CHB	CHB	CHB	CHB	CHB	CHB	CHB	CHB	CHB	CHB	CHB	CHB	CHB	CHB	JPT	JPT	JPT	JPT	JPT	JPT	JPT	JPT	JPT	JPT	JPT	JPT	JPT	JPT	JPT	JPT	JPT	JPT	JPT	JPT	JPT	JPT	JPT	JPT	JPT	MXL	MXL	MXL		Ava_CAU	Sak_SIB	Kaz_CAS	Sak_SIB	Tab_CAU	Uyg_CAS	Leb_OCE	Leb_OCE	Baj_OCE	Leb_OCE	BSh_EUR	BUm_SAS	BUm_SAS	BUm_SAS	Igo_OCE	Igo_OCE	BUm_SAS	Vie_EAS	Dus_OCE	Igo_OCE	Viz_OCE	Igo_OCE	Viz_OCE	Luz_OCE	Dus_OCE	Igo_OCE	Vie_EAS	Dus_OCE	Mur_OCE	Mur_OCE	Mur_OCE	Mur_OCE	Mur_OCE	Mur_OCE	EVk_SIB	BUm_SAS	Mur_OCE	Dus_OCE	Bur_SIB	Bur_SIB	Bur_SIB	Bur_SIB	Alt_CAS	Tam_SAS	Vie_EAS	Bat_OCE	Aet_OCE	Agt_OCE	Bat_OCE	Agt_OCE		3
rs12588917	11	8	2	5	CHR14	89713375	rs12588917	C	G	0	5	199	2	4	GBR	CHS	CHS	CHS	CHS	CHS	CHS	CHS	CHS	CHS	CHS	CHS	CHS	CHS	CHS	CHS	CHS	CHS	CHS	CHS	CHS	CHS	CHS	CHS	CHS	CHS	CHS	CHS	CHS	CHS	CHS	CHS	CHS	CHS	CHS	CHS	CHS	CHS	CHS	CDX	CDX	CDX	CDX	KHV	KHV	KHV	CDX	CDX	CDX	CDX	CDX	CDX	CDX	KHV	KHV	KHV	KHV	KHV	KHV	KHV	KHV	KHV	KHV	KHV	KHV	KHV	KHV	KHV	KHV	KHV	KHV	KHV	KHV	KHV	KHV	KHV	KHV	KHV	KHV	KHV	KHV	KHV	KHV	KHV	CDX	CDX	CDX	CDX	CDX	CDX	CDX	CDX	CDX	CDX	CDX	CDX	CDX	CDX	CDX	CDX	CDX	CDX	ACB	PJL	ESN	STU	ITU	CEU	CHB	CHB	CHB	CHB	CHB	CHB	CHB	CHB	CHB	CHB	CHB	CHB	CHB	CHB	CHB	CHB	CHB	CHB	CHB	CHB	CHB	CHB	CHB	CHB	CHB	CHB	CHB	CHB	CHB	CHB	CHB	CHB	CHB	CHB	CHB	CHB	CHB	CHB	CHB	CHB	CHB	CHB	CHB	CHB	CHB	CHB	CHB	JPT	JPT	JPT	JPT	JPT	JPT	JPT	JPT	JPT	JPT	JPT	JPT	JPT	JPT	JPT	JPT	JPT	JPT	JPT	JPT	JPT	JPT	JPT	JPT	JPT	JPT	JPT	JPT	JPT	JPT	JPT	JPT	JPT	JPT	ASW	TSI	TSI	TSI	GIH		Abk_CAU	Kaz_CAS	Sel_SIB	Ket_SIB	Kaz_CAS	EVk_SIB	EVk_SIB	Bur_SIB	For_SIB	BSh_EUR	Tun_SIB	Kor_ARC	Alt_CAS	Tun_SIB	Nga_SIB	Uyg_CAS	Alt_CAS	Man_SIB	Kyr_CAS	Kyr_CAS	Leb_OCE	Leb_OCE	Tuv_SIB	Alt_CAS	Baj_OCE	Tuv_SIB	Leb_OCE	BUm_SAS	BUm_SAS	Dus_OCE	Vie_EAS	Vie_EAS	Mur_OCE	Kor_ARC	Esk_ARC	Esk_ARC	EVk_SIB	Sak_SIB	EVk_SIB	Bur_SIB	Bur_SIB	Yak_SIB	EVk_SIB	EVk_SIB	Eve_SIB	Eve_SIB	Bur_SIB	Sho_SIB	Sak_SIB	Saa_EUR	Vie_EAS	Vie_EAS	Mon_EAS	Mon_EAS	TKm_CAS	Aet_OCE	Mon_EAS		7
rs118015240	9	6	3	0	CHR14	98413433	rs118015240	C	G	0	4	181	0	1	GBR	FIN	FIN	FIN	CHS	CHS	CHS	CHS	CHS	CHS	CHS	CHS	CHS	CHS	CHS	CHS	CHS	CHS	CHS	CHS	CHS	CHS	CHS	CHS	CHS	CHS	CHS	CHS	CHS	CHS	CHS	CHS	CHS	CHS	CHS	CHS	CHS	CHS	CHS	CHS	CHS	CHS	CDX	CDX	CDX	CDX	CDX	CDX	CDX	CDX	CDX	CDX	CDX	KHV	KHV	KHV	KHV	KHV	KHV	KHV	KHV	KHV	KHV	KHV	KHV	KHV	KHV	KHV	KHV	KHV	KHV	KHV	KHV	KHV	KHV	KHV	KHV	KHV	KHV	KHV	KHV	CDX	CDX	CDX	CDX	CDX	CDX	CDX	CDX	CDX	CDX	CDX	CDX	CDX	CDX	CDX	CDX	CDX	CDX	CDX	CDX	CDX	CDX	CDX	CDX	KHV	KHV	PJL	CHB	CHB	CHB	CHB	CHB	CHB	CHB	CHB	CHB	CHB	CHB	CHB	CHB	CHB	CHB	CHB	CHB	CHB	CHB	CHB	CHB	CHB	CHB	CHB	CHB	CHB	CHB	CHB	CHB	CHB	CHB	CHB	CHB	CHB	JPT	JPT	JPT	JPT	JPT	JPT	JPT	JPT	JPT	JPT	JPT	JPT	JPT	JPT	JPT	JPT	JPT	JPT	JPT	JPT	JPT	JPT	JPT	JPT	JPT	JPT	JPT		Sel_SIB	Kaz_CAS	Bur_SIB	Mar_EUR	Vep_EUR	Eve_SIB	Bal_CAU	Alt_CAS	Leb_OCE	Baj_OCE	BUm_SAS	BUm_SAS	Vie_EAS	Vie_EAS	Dus_OCE	Mur_OCE	Mur_OCE	Igo_OCE	EVk_SIB	Kor_ARC	BUm_SAS	Bur_SIB	Man_SIB	Mon_EAS	Kor_ARC	Eve_SIB		4
rs78040974	8	8	2	0	CHR15	27822763	rs78040974	T	G	1	0	188	0	3	CHS	CHS	CHS	CHS	CHS	CHS	CHS	CHS	CHS	CHS	CHS	CHS	CHS	CHS	CHS	CHS	CHS	CHS	CHS	CHS	CHS	CHS	CHS	CHS	CHS	CHS	CHS	CHS	CHS	CHS	CHS	CHS	CHS	CHS	CHS	CHS	CHS	CHS	CHS	CHS	CDX	CDX	CDX	CDX	CDX	CDX	CDX	CDX	CDX	CDX	CDX	CDX	CDX	KHV	KHV	KHV	KHV	KHV	KHV	KHV	KHV	KHV	KHV	KHV	KHV	KHV	KHV	KHV	PEL	KHV	KHV	KHV	KHV	KHV	CDX	CDX	CDX	CDX	CDX	CDX	CDX	CDX	CDX	CDX	CDX	CDX	CDX	CDX	KHV	KHV	STU	BEB	BEB	CHB	CHB	CHB	CHB	CHB	CHB	CHB	CHB	CHB	CHB	CHB	CHB	CHB	CHB	CHB	CHB	CHB	CHB	CHB	CHB	CHB	CHB	CHB	CHB	CHB	CHB	CHB	CHB	CHB	CHB	CHB	CHB	CHB	CHB	CHB	CHB	JPT	JPT	JPT	JPT	JPT	JPT	JPT	JPT	JPT	JPT	JPT	JPT	JPT	JPT	JPT	JPT	JPT	JPT	JPT	JPT	JPT	JPT	JPT	JPT	JPT	JPT	JPT	JPT	JPT	JPT	JPT	JPT	JPT	JPT	JPT	JPT	JPT	JPT	JPT	JPT	JPT	JPT	JPT	JPT	JPT	JPT	JPT		Mis_EUR	BSh_EUR	Kyr_CAS	Kyr_CAS	Kyr_CAS	Kha_SIB	Baj_OCE	Leb_OCE	Tuv_SIB	Baj_OCE	BUm_SAS	BUm_SAS	Vie_EAS	Vie_EAS	Vie_EAS	Vie_EAS	Bur_SIB	Mur_OCE	Kor_ARC	BUm_SAS	Bur_SIB	Alt_CAS	Mon_EAS	TKm_CAS	Aet_OCE	Mon_EAS		6
rs117624692	12	9	1	3	CHR15	28470160	rs117624692	G	A	0	0	275	0	4	CHS	CHS	CHS	CHS	CHS	CHS	CHS	CHS	CHS	CHS	CHS	CHS	CHS	CHS	CHS	CHS	CHS	CHS	CHS	CHS	CHS	CHS	CHS	CHS	CHS	CHS	CHS	CHS	CHS	CHS	CHS	CHS	CHS	CHS	CHS	CHS	CHS	CHS	CHS	CHS	CHS	CHS	CHS	CHS	CHS	CHS	CDX	CDX	CDX	CDX	CDX	KHV	KHV	KHV	CDX	CDX	CDX	CDX	CDX	CDX	CDX	CDX	KHV	KHV	KHV	KHV	KHV	KHV	KHV	KHV	KHV	KHV	KHV	KHV	KHV	KHV	KHV	KHV	KHV	KHV	KHV	KHV	KHV	KHV	KHV	KHV	KHV	KHV	KHV	KHV	KHV	KHV	KHV	KHV	KHV	KHV	KHV	KHV	KHV	KHV	KHV	KHV	KHV	KHV	KHV	KHV	CDX	CDX	CDX	CDX	CDX	CDX	CDX	CDX	CDX	CDX	CDX	CDX	CDX	CDX	CDX	CDX	CDX	CDX	CDX	CDX	CDX	CDX	CDX	CDX	CDX	KHV	PJL	BEB	BEB	CHB	CHB	CHB	CHB	CHB	CHB	CHB	CHB	CHB	CHB	CHB	CHB	CHB	CHB	CHB	CHB	CHB	CHB	CHB	CHB	CHB	CHB	CHB	CHB	CHB	CHB	CHB	CHB	CHB	CHB	CHB	CHB	CHB	CHB	CHB	CHB	CHB	CHB	CHB	CHB	CHB	CHB	CHB	CHB	CHB	CHB	CHB	CHB	CHB	CHB	CHB	CHB	CHB	CHB	JPT	JPT	JPT	JPT	JPT	JPT	JPT	JPT	JPT	JPT	JPT	JPT	JPT	JPT	JPT	JPT	JPT	JPT	JPT	JPT	JPT	JPT	JPT	JPT	JPT	JPT	JPT	JPT	JPT	JPT	JPT	JPT	JPT	JPT	JPT	JPT	JPT	JPT	JPT	JPT	JPT	JPT	JPT	JPT	JPT	JPT	JPT	JPT	JPT	JPT	GIH		Bur_SIB	Kry_EUR	Tuv_SIB	Uyg_CAS	Taj_CAS	Leb_OCE	Alt_CAS	Vie_EAS	Vie_EAS	Dus_OCE	Vie_EAS	Vie_EAS	Dus_OCE	Igo_OCE	Viz_OCE	Dus_OCE	Igo_OCE	Vie_EAS	Mur_OCE	Mur_OCE	Mur_OCE	EVk_SIB	EVk_SIB	Mur_OCE	EVk_SIB	Bur_SIB	EVk_SIB	Dus_OCE	Bur_SIB	Bur_SIB	Bur_SIB	Sho_SIB	Alt_CAS	Vie_EAS	Mon_EAS	Mon_EAS	Mon_EAS		11
rs75419499	12	9	1	3	CHR15	28507495	rs75419499	C	T	0	0	272	0	3	CHS	CHS	CHS	CHS	CHS	CHS	CHS	CHS	CHS	CHS	CHS	CHS	CHS	CHS	CHS	CHS	CHS	CHS	CHS	CHS	CHS	CHS	CHS	CHS	CHS	CHS	CHS	CHS	CHS	CHS	CHS	CHS	CHS	CHS	CHS	CHS	CHS	CHS	CHS	CHS	CHS	CHS	CHS	CHS	CHS	CDX	CDX	CDX	CDX	CDX	KHV	KHV	KHV	CDX	CDX	CDX	CDX	CDX	CDX	CDX	CDX	KHV	KHV	KHV	KHV	KHV	KHV	KHV	KHV	KHV	KHV	KHV	KHV	KHV	KHV	KHV	KHV	KHV	KHV	KHV	KHV	KHV	KHV	KHV	KHV	KHV	KHV	KHV	KHV	KHV	KHV	KHV	KHV	KHV	KHV	KHV	KHV	KHV	KHV	KHV	KHV	KHV	KHV	KHV	KHV	CDX	CDX	CDX	CDX	CDX	CDX	CDX	CDX	CDX	CDX	CDX	CDX	CDX	CDX	CDX	CDX	CDX	CDX	CDX	CDX	CDX	CDX	CDX	CDX	CDX	KHV	PJL	BEB	CHB	CHB	CHB	CHB	CHB	CHB	CHB	CHB	CHB	CHB	CHB	CHB	CHB	CHB	CHB	CHB	CHB	CHB	CHB	CHB	CHB	CHB	CHB	CHB	CHB	CHB	CHB	CHB	CHB	CHB	CHB	CHB	CHB	CHB	CHB	CHB	CHB	CHB	CHB	CHB	CHB	CHB	CHB	CHB	CHB	CHB	CHB	CHB	CHB	CHB	CHB	CHB	CHB	CHB	JPT	JPT	JPT	JPT	JPT	JPT	JPT	JPT	JPT	JPT	JPT	JPT	JPT	JPT	JPT	JPT	JPT	JPT	JPT	JPT	JPT	JPT	JPT	JPT	JPT	JPT	JPT	JPT	JPT	JPT	JPT	JPT	JPT	JPT	JPT	JPT	JPT	JPT	JPT	JPT	JPT	JPT	JPT	JPT	JPT	JPT	JPT	JPT	JPT	JPT	JPT	GIH		Bur_SIB	Kry_EUR	Tuv_SIB	Uyg_CAS	Taj_CAS	Leb_OCE	Alt_CAS	Vie_EAS	Vie_EAS	Dus_OCE	Vie_EAS	Vie_EAS	Dus_OCE	Igo_OCE	Viz_OCE	Dus_OCE	Igo_OCE	Vie_EAS	Mur_OCE	Mur_OCE	Mur_OCE	EVk_SIB	EVk_SIB	Mur_OCE	EVk_SIB	Bur_SIB	EVk_SIB	Dus_OCE	Bur_SIB	Bur_SIB	Bur_SIB	Sho_SIB	Alt_CAS	Vie_EAS	Mon_EAS	Mon_EAS	Mon_EAS		11
rs117479612	14	11	5	3	CHR15	34816487	rs117479612	C	G	5	1	253	0	5	GBR	CHS	CHS	CHS	CHS	CHS	CHS	CHS	CHS	CHS	CHS	CHS	CHS	CHS	CHS	CHS	CHS	CHS	CHS	CHS	CHS	CHS	CHS	CHS	CHS	CHS	CHS	CHS	CHS	CHS	CHS	CHS	CHS	CHS	CHS	CHS	CHS	CHS	CHS	CHS	CHS	CHS	CHS	CDX	CDX	CDX	CDX	CDX	CDX	PUR	CLM	PUR	KHV	KHV	KHV	CDX	CDX	CDX	CDX	CDX	CDX	CDX	KHV	KHV	KHV	KHV	KHV	KHV	KHV	KHV	KHV	KHV	KHV	KHV	KHV	KHV	KHV	KHV	KHV	KHV	KHV	KHV	KHV	KHV	KHV	KHV	KHV	KHV	KHV	KHV	KHV	KHV	KHV	KHV	KHV	KHV	KHV	KHV	KHV	KHV	KHV	KHV	KHV	KHV	CDX	CDX	CDX	CDX	CDX	CDX	CDX	CDX	CDX	CDX	CDX	CDX	CDX	CDX	CDX	CDX	CDX	CDX	CDX	CDX	CDX	CDX	CDX	CDX	ITU	ITU	ITU	BEB	CHB	CHB	CHB	CHB	CHB	CHB	CHB	CHB	CHB	CHB	CHB	CHB	CHB	CHB	CHB	CHB	CHB	CHB	CHB	CHB	CHB	CHB	CHB	CHB	CHB	CHB	CHB	CHB	CHB	CHB	CHB	CHB	CHB	CHB	CHB	CHB	CHB	JPT	JPT	JPT	JPT	JPT	JPT	JPT	JPT	JPT	JPT	JPT	JPT	JPT	JPT	JPT	JPT	JPT	JPT	JPT	JPT	JPT	JPT	JPT	JPT	JPT	JPT	JPT	JPT	JPT	JPT	JPT	JPT	JPT	JPT	JPT	JPT	JPT	JPT	JPT	JPT	JPT	MXL	MXL	GIH		For_SIB	Kyr_CAS	Sak_SIB	Ket_SIB	BSh_EUR	Nga_SIB	Eve_SIB	Nga_SIB	Kyr_CAS	Mon_EAS	Kha_SIB	Leb_OCE	Tuv_SIB	Tuv_SIB	BUm_SAS	Igo_OCE	Vie_EAS	Vie_EAS	Vie_EAS	Dus_OCE	Igo_OCE	Vie_EAS	EVk_SIB	EVk_SIB	EVk_SIB	Sak_SIB	Kor_ARC	Kor_ARC	Yak_SIB	EVk_SIB	Bur_SIB	Bur_SIB	Bur_SIB	Eve_SIB	Kor_ARC	Uzb_CAS	Mon_EAS	Mon_EAS	Kor_ARC	Ukr_EUR	Cos_EUR		8
rs79130652	8	10	4	1	CHR15	41391806	rs79130652	T	C	1	0	182	0	3	CHS	CHS	CHS	CHS	CHS	CHS	CHS	CHS	CHS	CHS	CHS	CHS	CHS	CHS	CHS	CHS	CHS	CHS	CHS	CHS	CHS	CHS	CHS	CHS	CHS	CHS	CHS	CHS	CHS	CHS	CHS	CHS	CHS	CHS	CHS	CHS	CHS	CHS	CHS	CHS	CHS	CHS	CDX	CDX	CDX	CDX	KHV	KHV	KHV	CDX	CDX	CDX	CDX	CDX	CDX	KHV	KHV	KHV	KHV	KHV	KHV	KHV	KHV	KHV	KHV	PEL	KHV	KHV	KHV	KHV	KHV	KHV	KHV	KHV	KHV	KHV	KHV	KHV	KHV	KHV	KHV	KHV	KHV	KHV	KHV	KHV	CDX	CDX	CDX	CDX	CDX	CDX	CDX	CDX	CDX	CDX	CDX	CDX	CDX	CDX	CDX	CDX	CDX	CDX	CDX	CDX	CDX	CDX	CDX	CDX	KHV	BEB	BEB	STU	CHB	CHB	CHB	CHB	CHB	CHB	CHB	CHB	CHB	CHB	CHB	CHB	CHB	CHB	CHB	CHB	CHB	CHB	CHB	CHB	CHB	CHB	CHB	CHB	CHB	CHB	CHB	CHB	CHB	CHB	CHB	JPT	JPT	JPT	JPT	JPT	JPT	JPT	JPT	JPT	JPT	JPT	JPT	JPT	JPT	JPT	JPT	JPT	JPT	JPT	JPT	JPT	JPT	ASW		Leb_OCE	Leb_OCE	Baj_OCE	Baj_OCE	Baj_OCE	BUm_SAS	BUm_SAS	BUm_SAS	Vie_EAS	Dus_OCE	Vie_EAS	Vie_EAS	Dus_OCE	Dus_OCE	Igo_OCE	Igo_OCE	Dus_OCE	Igo_OCE	Mur_OCE	Kor_ARC	Mur_OCE	Kor_ARC	Mur_OCE	Bur_SIB	Igo_OCE	Dus_OCE	Alt_CAS	Kor_ARC	Kor_ARC	Vie_EAS	Aet_OCE	Bat_OCE	Agt_OCE	Bat_OCE		6
rs117016786	9	7	4	0	CHR15	45947225	rs117016786	G	T	0	0	184	0	4	CHS	CHS	CHS	CHS	CHS	CHS	CHS	CHS	CHS	CHS	CHS	CHS	CHS	CHS	CHS	CHS	CHS	CHS	CHS	CHS	CHS	CHS	CHS	CHS	CHS	CHS	CHS	CHS	CHS	CHS	CHS	CHS	CHS	CHS	CHS	CHS	CHS	CHS	CDX	KHV	KHV	CDX	CDX	CDX	CDX	CDX	CDX	CDX	CDX	CDX	KHV	KHV	KHV	KHV	KHV	KHV	KHV	KHV	KHV	KHV	KHV	KHV	KHV	KHV	KHV	KHV	KHV	KHV	KHV	KHV	KHV	KHV	KHV	KHV	KHV	KHV	KHV	KHV	KHV	KHV	KHV	KHV	KHV	CDX	CDX	CDX	CDX	CDX	CDX	CDX	CDX	CDX	CDX	CDX	CDX	CDX	CDX	CDX	KHV	KHV	BEB	ITU	ITU	BEB	CHB	CHB	CHB	CHB	CHB	CHB	CHB	CHB	CHB	CHB	CHB	CHB	CHB	CHB	CHB	CHB	CHB	CHB	CHB	CHB	CHB	CHB	CHB	CHB	CHB	CHB	CHB	CHB	CHB	CHB	JPT	JPT	JPT	JPT	JPT	JPT	JPT	JPT	JPT	JPT	JPT	JPT	JPT	JPT	JPT	JPT	JPT	JPT	JPT	JPT	JPT	JPT	JPT	JPT	JPT	JPT	JPT	JPT	JPT	JPT	JPT	JPT	JPT	JPT	JPT	JPT	JPT	JPT		Sak_SIB	Nga_SIB	Alt_CAS	Kha_SIB	Leb_OCE	Leb_OCE	Tuv_SIB	Baj_OCE	Baj_OCE	Tuv_SIB	Leb_OCE	BUm_SAS	Igo_OCE	Igo_OCE	Vie_EAS	Dus_OCE	Vie_EAS	Vie_EAS	Viz_OCE	Igo_OCE	Dus_OCE	Vie_EAS	Mur_OCE	Mur_OCE	Mur_OCE	Mur_OCE	EVk_SIB	EVk_SIB	Mur_OCE	EVk_SIB	EVk_SIB	Bur_SIB	Mur_OCE	Dus_OCE	Bur_SIB	Bur_SIB	Bur_SIB	Sak_SIB	Cir_CAU	Bat_OCE	Bat_OCE	Agt_OCE	Agt_OCE		5
rs72623921	12	7	4	3	CHR15	47184893	rs72623921	A	C	1	0	188	0	5	CHS	CHS	CHS	CHS	CHS	CHS	CHS	CHS	CHS	CHS	CHS	CHS	CHS	CHS	CHS	CHS	CHS	CHS	CHS	CHS	CHS	CHS	CHS	CHS	CHS	CHS	CHS	CHS	CHS	CHS	CHS	CHS	CHS	CHS	CHS	CHS	CDX	CDX	CDX	CDX	CDX	CDX	CDX	CDX	KHV	CDX	CDX	CDX	CDX	CDX	CDX	CDX	CDX	KHV	KHV	KHV	KHV	KHV	KHV	KHV	KHV	KHV	KHV	KHV	KHV	KHV	KHV	KHV	KHV	KHV	KHV	KHV	KHV	KHV	KHV	KHV	KHV	KHV	KHV	KHV	KHV	KHV	KHV	KHV	KHV	CDX	CDX	CDX	CDX	CDX	CDX	CDX	CDX	CDX	PEL	CDX	CDX	CDX	CDX	CDX	CDX	CDX	CDX	CDX	CDX	CDX	CDX	CDX	CDX	KHV	BEB	ITU	BEB	BEB	BEB	CHB	CHB	CHB	CHB	CHB	CHB	CHB	CHB	CHB	CHB	CHB	CHB	CHB	CHB	CHB	CHB	CHB	CHB	CHB	CHB	CHB	CHB	CHB	CHB	CHB	CHB	CHB	CHB	CHB	CHB	CHB	CHB	CHB	CHB	CHB	CHB	CHB	CHB	CHB	JPT	JPT	JPT	JPT	JPT	JPT	JPT	JPT	JPT	JPT	JPT	JPT	JPT	JPT	JPT	JPT	JPT	JPT	JPT	JPT	JPT	JPT		Kab_CAU	Kaz_CAS	Chu_ARC	Sak_SIB	Tun_SIB	Kor_ARC	Eve_SIB	Eve_SIB	Nga_SIB	Alt_CAS	Mon_EAS	Leb_OCE	Leb_OCE	Cac_AMR	Leb_OCE	Baj_OCE	Tuv_SIB	BUm_SAS	BUm_SAS	Igo_OCE	Igo_OCE	Vie_EAS	BUm_SAS	Igo_OCE	Igo_OCE	Mur_OCE	Mur_OCE	Mur_OCE	Esk_ARC	Kor_ARC	Esk_ARC	Chu_ARC	Chu_EUR	Sak_SIB	Bur_SIB	BUm_SAS	Bur_SIB	Eve_SIB	Mur_OCE	EVk_SIB	Bur_SIB	Kor_ARC	Kor_ARC	Bur_SIB	Kor_ARC	Mar_EUR	Dha_SAS	Vie_EAS	TKm_CAS	Bat_OCE		3
rs3784298	9	7	4	3	CHR15	50853015	rs3784298	G	A	2	0	219	0	4	CHS	CHS	CHS	CHS	CHS	CHS	CHS	CHS	CHS	CHS	CHS	CHS	CHS	CHS	CHS	CHS	CHS	CHS	CHS	CHS	CHS	CHS	CHS	CHS	CHS	CHS	CHS	CHS	CHS	CHS	CHS	CHS	CHS	CHS	CHS	CHS	CHS	CHS	CHS	CHS	CHS	CHS	CHS	CHS	CHS	CHS	CDX	CDX	CDX	CDX	KHV	KHV	KHV	KHV	CDX	CDX	CDX	CDX	CDX	KHV	KHV	KHV	KHV	KHV	KHV	KHV	KHV	KHV	PEL	KHV	KHV	KHV	KHV	KHV	KHV	KHV	KHV	KHV	KHV	KHV	KHV	KHV	KHV	KHV	KHV	KHV	KHV	CDX	CDX	CDX	CDX	CDX	CDX	CDX	CDX	CDX	CDX	CDX	CDX	CDX	CDX	CDX	CDX	CDX	CDX	CDX	CDX	CDX	KHV	KHV	BEB	BEB	BEB	ITU	CHB	CHB	CHB	CHB	CHB	CHB	CHB	CHB	CHB	CHB	CHB	CHB	CHB	CHB	CHB	CHB	CHB	CHB	CHB	CHB	CHB	CHB	CHB	CHB	CHB	CHB	CHB	CHB	CHB	CHB	CHB	CHB	CHB	CHB	CHB	CHB	CHB	CHB	CHB	CHB	CHB	CHB	CHB	JPT	JPT	JPT	JPT	JPT	JPT	JPT	JPT	JPT	JPT	JPT	JPT	JPT	JPT	JPT	JPT	JPT	JPT	JPT	JPT	JPT	JPT	JPT	JPT	JPT	JPT	JPT	JPT	JPT	JPT	JPT	JPT	MXL		Kaz_CAS	Sak_SIB	Ket_SIB	Kyr_CAS	Sak_SIB	Bur_SIB	Eve_SIB	Alt_CAS	Kyr_CAS	Kyr_CAS	Leb_OCE	Ben_SAS	Alt_CAS	Leb_OCE	BUm_SAS	BSh_EUR	Vie_EAS	Vie_EAS	Viz_OCE	Vie_EAS	Luz_OCE	Dus_OCE	Mur_OCE	Alt_CAS	Bur_SIB	Bur_SIB	Uzb_CAS	Dha_SAS	Tam_SAS	Lit_EUR	Vie_EAS	Vie_EAS	Bat_OCE	Aet_OCE	Aet_OCE	Bat_OCE	Mon_EAS	Bat_OCE	Agt_OCE	Kha_SIB		7
rs75565128	14	4	2	5	CHR15	56488103	rs75565128	C	T	1	0	238	1	5	CHS	CHS	CHS	CHS	CHS	CHS	CHS	CHS	CHS	CHS	CHS	CHS	CHS	CHS	CHS	CHS	CHS	CHS	CHS	CHS	CHS	CHS	CHS	CHS	CHS	CHS	CHS	CHS	CHS	CHS	CHS	CHS	CHS	CHS	CHS	CHS	CHS	CDX	CDX	CDX	CDX	CDX	CDX	CDX	KHV	KHV	CDX	CDX	CDX	CDX	CDX	CDX	CDX	CDX	CDX	CDX	KHV	KHV	KHV	KHV	KHV	KHV	KHV	KHV	KHV	KHV	PEL	KHV	KHV	KHV	KHV	KHV	KHV	KHV	KHV	KHV	KHV	KHV	KHV	KHV	KHV	KHV	KHV	KHV	KHV	KHV	KHV	KHV	KHV	KHV	KHV	CDX	CDX	CDX	CDX	CDX	CDX	CDX	CDX	CDX	CDX	CDX	CDX	CDX	CDX	CDX	CDX	CDX	CDX	CDX	CDX	CDX	CDX	CDX	CDX	KHV	STU	BEB	BEB	BEB	BEB	CHB	CHB	CHB	CHB	CHB	CHB	CHB	CHB	CHB	CHB	CHB	CHB	CHB	CHB	CHB	CHB	CHB	CHB	CHB	CHB	CHB	CHB	CHB	CHB	CHB	CHB	CHB	CHB	CHB	CHB	CHB	CHB	CHB	CHB	CHB	CHB	CHB	CHB	JPT	JPT	JPT	JPT	JPT	JPT	JPT	JPT	JPT	JPT	JPT	JPT	JPT	JPT	JPT	JPT	JPT	JPT	JPT	JPT	JPT	JPT	JPT	JPT	JPT	JPT	JPT	JPT	JPT	JPT	JPT	JPT	JPT	JPT	JPT	JPT	JPT	JPT	JPT	JPT	JPT	JPT	JPT	JPT	JPT	JPT	JPT	JPT	JPT	JPT	JPT	JPT	JPT	JPT	JPT	LWK		Ket_SIB	Sel_SIB	Kry_EUR	Kha_SIB	Kor_ARC	Tun_SIB	Nga_SIB	Tuv_SIB	Uyg_CAS	Mon_EAS	Ish_CAS	Kyr_CAS	Kyr_CAS	BSh_EUR	Kha_SIB	Leb_OCE	BUm_SAS	Vie_EAS	Vie_EAS	Vie_EAS	Dus_OCE	Viz_OCE	Luz_OCE	Dus_OCE	Vie_EAS	Mur_OCE	Mur_OCE	EVk_SIB	EVk_SIB	Sak_SIB	Igo_OCE	Dus_OCE	EVk_SIB	Dus_OCE	Bur_SIB	Bur_SIB	EVk_SIB	Bur_SIB	Kor_ARC	Man_SIB	Saa_EUR	Saa_EUR	Vie_EAS	Vie_EAS	Bat_OCE	Mon_EAS		9
rs16976818	14	5	2	6	CHR15	56493491	rs16976818	C	T	1	0	238	0	5	CHS	CHS	CHS	CHS	CHS	CHS	CHS	CHS	CHS	CHS	CHS	CHS	CHS	CHS	CHS	CHS	CHS	CHS	CHS	CHS	CHS	CHS	CHS	CHS	CHS	CHS	CHS	CHS	CHS	CHS	CHS	CHS	CHS	CHS	CHS	CHS	CHS	CDX	CDX	CDX	CDX	CDX	CDX	CDX	KHV	KHV	CDX	CDX	CDX	CDX	CDX	CDX	CDX	CDX	CDX	CDX	KHV	KHV	KHV	KHV	KHV	KHV	KHV	KHV	KHV	KHV	PEL	KHV	KHV	KHV	KHV	KHV	KHV	KHV	KHV	KHV	KHV	KHV	KHV	KHV	KHV	KHV	KHV	KHV	KHV	KHV	KHV	KHV	KHV	KHV	KHV	CDX	CDX	CDX	CDX	CDX	CDX	CDX	CDX	CDX	CDX	CDX	CDX	CDX	CDX	CDX	CDX	CDX	CDX	CDX	CDX	CDX	CDX	CDX	CDX	KHV	STU	BEB	BEB	BEB	BEB	CHB	CHB	CHB	CHB	CHB	CHB	CHB	CHB	CHB	CHB	CHB	CHB	CHB	CHB	CHB	CHB	CHB	CHB	CHB	CHB	CHB	CHB	CHB	CHB	CHB	CHB	CHB	CHB	CHB	CHB	CHB	CHB	CHB	CHB	CHB	CHB	CHB	CHB	JPT	JPT	JPT	JPT	JPT	JPT	JPT	JPT	JPT	JPT	JPT	JPT	JPT	JPT	JPT	JPT	JPT	JPT	JPT	JPT	JPT	JPT	JPT	JPT	JPT	JPT	JPT	JPT	JPT	JPT	JPT	JPT	JPT	JPT	JPT	JPT	JPT	JPT	JPT	JPT	JPT	JPT	JPT	JPT	JPT	JPT	JPT	JPT	JPT	JPT	JPT	JPT	JPT	JPT	JPT		Ket_SIB	Sel_SIB	Kry_EUR	Kha_SIB	Kor_ARC	Tun_SIB	Nga_SIB	Tuv_SIB	Uyg_CAS	Alt_CAS	Mon_EAS	Ish_CAS	Kyr_CAS	Kyr_CAS	BSh_EUR	Kha_SIB	Leb_OCE	BUm_SAS	Vie_EAS	Vie_EAS	Vie_EAS	Dus_OCE	Viz_OCE	Luz_OCE	Vie_EAS	Mur_OCE	Mur_OCE	EVk_SIB	EVk_SIB	Sak_SIB	Igo_OCE	Dus_OCE	EVk_SIB	Dus_OCE	Bur_SIB	Bur_SIB	EVk_SIB	Bur_SIB	Kor_ARC	Man_SIB	Saa_EUR	Saa_EUR	Vie_EAS	Vie_EAS	Bat_OCE	Mon_EAS	Kor_ARC		9
rs118145479	13	4	2	5	CHR15	56634521	rs118145479	T	C	1	0	228	0	3	CHS	CHS	CHS	CHS	CHS	CHS	CHS	CHS	CHS	CHS	CHS	CHS	CHS	CHS	CHS	CHS	CHS	CHS	CHS	CHS	CHS	CHS	CHS	CHS	CHS	CHS	CHS	CHS	CHS	CHS	CHS	CHS	CHS	CHS	CHS	CHS	CHS	CDX	CDX	CDX	CDX	CDX	CDX	CDX	KHV	KHV	CDX	CDX	CDX	CDX	CDX	CDX	CDX	CDX	CDX	CDX	CDX	KHV	KHV	KHV	KHV	KHV	KHV	KHV	KHV	KHV	PEL	KHV	KHV	KHV	KHV	KHV	KHV	KHV	KHV	KHV	KHV	KHV	KHV	KHV	KHV	KHV	KHV	KHV	KHV	KHV	KHV	KHV	KHV	CDX	CDX	CDX	CDX	CDX	CDX	CDX	CDX	CDX	CDX	CDX	CDX	CDX	CDX	CDX	CDX	CDX	CDX	CDX	CDX	CDX	CDX	CDX	KHV	STU	BEB	BEB	CHB	CHB	CHB	CHB	CHB	CHB	CHB	CHB	CHB	CHB	CHB	CHB	CHB	CHB	CHB	CHB	CHB	CHB	CHB	CHB	CHB	CHB	CHB	CHB	CHB	CHB	CHB	CHB	CHB	CHB	CHB	CHB	CHB	CHB	CHB	CHB	JPT	JPT	JPT	JPT	JPT	JPT	JPT	JPT	JPT	JPT	JPT	JPT	JPT	JPT	JPT	JPT	JPT	JPT	JPT	JPT	JPT	JPT	JPT	JPT	JPT	JPT	JPT	JPT	JPT	JPT	JPT	JPT	JPT	JPT	JPT	JPT	JPT	JPT	JPT	JPT	JPT	JPT	JPT	JPT	JPT	JPT	JPT	JPT	JPT	JPT	JPT	JPT	JPT	JPT	JPT		Ket_SIB	Sel_SIB	Kry_EUR	Kha_SIB	Kor_ARC	Eve_SIB	Tun_SIB	Nga_SIB	Tuv_SIB	Uyg_CAS	Mon_EAS	Ish_CAS	Kyr_CAS	Kyr_CAS	BSh_EUR	Kha_SIB	Leb_OCE	BUm_SAS	Chu_EUR	Vie_EAS	Vie_EAS	Dus_OCE	Viz_OCE	Luz_OCE	Dus_OCE	Vie_EAS	Mur_OCE	Mur_OCE	EVk_SIB	EVk_SIB	Sak_SIB	Igo_OCE	Dus_OCE	EVk_SIB	Dus_OCE	Bur_SIB	Bur_SIB	EVk_SIB	Bur_SIB	Kor_ARC	Man_SIB	Saa_EUR	Saa_EUR	Vie_EAS	Bat_OCE	Mon_EAS		6
rs79833360	11	5	2	5	CHR15	56784644	rs79833360	G	T	0	0	181	0	2	CHS	CHS	CHS	CHS	CHS	CHS	CHS	CHS	CHS	CHS	CHS	CHS	CHS	CHS	CHS	CHS	CHS	CHS	CHS	CHS	CHS	CHS	CHS	CHS	CHS	CHS	CHS	CHS	CHS	CHS	CHS	CHS	CDX	CDX	CDX	CDX	CDX	CDX	CDX	CDX	CDX	KHV	CDX	CDX	CDX	CDX	CDX	CDX	CDX	CDX	CDX	CDX	CDX	KHV	KHV	KHV	KHV	KHV	KHV	KHV	KHV	KHV	KHV	KHV	KHV	KHV	KHV	KHV	KHV	KHV	KHV	KHV	KHV	KHV	KHV	KHV	CDX	CDX	CDX	CDX	CDX	CDX	CDX	CDX	CDX	CDX	CDX	CDX	CDX	CDX	CDX	CDX	CDX	CDX	CDX	CDX	STU	BEB	CHB	CHB	CHB	CHB	CHB	CHB	CHB	CHB	CHB	CHB	CHB	CHB	CHB	CHB	CHB	CHB	CHB	CHB	CHB	CHB	CHB	CHB	CHB	CHB	CHB	CHB	CHB	CHB	CHB	CHB	JPT	JPT	JPT	JPT	JPT	JPT	JPT	JPT	JPT	JPT	JPT	JPT	JPT	JPT	JPT	JPT	JPT	JPT	JPT	JPT	JPT	JPT	JPT	JPT	JPT	JPT	JPT	JPT	JPT	JPT	JPT	JPT	JPT	JPT	JPT	JPT		Ket_SIB	Sel_SIB	Kry_EUR	Kha_SIB	Kor_ARC	Tun_SIB	Nga_SIB	Uyg_CAS	Mon_EAS	Ish_CAS	Kyr_CAS	Kyr_CAS	BSh_EUR	Kha_SIB	BUm_SAS	Chu_EUR	Vie_EAS	Vie_EAS	Dus_OCE	Luz_OCE	Dus_OCE	Vie_EAS	Mur_OCE	EVk_SIB	EVk_SIB	Sak_SIB	Igo_OCE	Dus_OCE	EVk_SIB	Dus_OCE	Bur_SIB	Bur_SIB	EVk_SIB	Bur_SIB	Kor_ARC	Man_SIB	Saa_EUR	Saa_EUR	Bat_OCE	Mon_EAS		5
rs74495427	14	10	1	5	CHR15	79758336	rs74495427	G	A	0	2	282	0	3	FIN	FIN	CHS	CHS	CHS	CHS	CHS	CHS	CHS	CHS	CHS	CHS	CHS	CHS	CHS	CHS	CHS	CHS	CHS	CHS	CHS	CHS	CHS	CHS	CHS	CHS	CHS	CHS	CHS	CHS	CHS	CHS	CHS	CHS	CHS	CHS	CHS	CHS	CHS	CHS	CHS	CHS	CHS	CHS	CHS	CHS	CHS	CHS	CHS	CHS	CHS	CHS	CHS	CHS	CHS	CHS	CHS	CHS	CHS	CHS	CDX	CDX	CDX	KHV	KHV	KHV	CDX	CDX	CDX	CDX	CDX	CDX	CDX	KHV	KHV	KHV	KHV	KHV	KHV	KHV	KHV	KHV	KHV	KHV	KHV	KHV	KHV	KHV	KHV	KHV	KHV	KHV	KHV	KHV	KHV	KHV	KHV	KHV	KHV	KHV	KHV	KHV	KHV	KHV	KHV	KHV	KHV	KHV	KHV	KHV	KHV	KHV	KHV	KHV	KHV	KHV	KHV	KHV	KHV	KHV	KHV	CDX	CDX	CDX	CDX	CDX	CDX	CDX	CDX	CDX	CDX	CDX	CDX	CDX	CDX	CDX	KHV	BEB	BEB	STU	CHB	CHB	CHB	CHB	CHB	CHB	CHB	CHB	CHB	CHB	CHB	CHB	CHB	CHB	CHB	CHB	CHB	CHB	CHB	CHB	CHB	CHB	CHB	CHB	CHB	CHB	CHB	CHB	CHB	CHB	CHB	CHB	CHB	CHB	CHB	CHB	CHB	CHB	CHB	CHB	CHB	CHB	CHB	CHB	CHB	CHB	CHB	CHB	CHB	JPT	JPT	JPT	JPT	JPT	JPT	JPT	JPT	JPT	JPT	JPT	JPT	JPT	JPT	JPT	JPT	JPT	JPT	JPT	JPT	JPT	JPT	JPT	JPT	JPT	JPT	JPT	JPT	JPT	JPT	JPT	JPT	JPT	JPT	JPT	JPT	JPT	JPT	JPT	JPT	JPT	JPT	JPT	JPT	JPT	JPT	JPT	JPT	JPT	JPT	JPT	JPT	JPT	JPT		Sak_SIB	EVk_SIB	EVk_SIB	Sak_SIB	Bur_SIB	Sel_SIB	Kry_EUR	Eve_SIB	Alt_CAS	Mon_EAS	Kyr_CAS	BSh_EUR	Leb_OCE	Tuv_SIB	Leb_OCE	BSh_EUR	Vie_EAS	Vie_EAS	Dus_OCE	Luz_OCE	Vie_EAS	Dus_OCE	Igo_OCE	Vie_EAS	Mur_OCE	Sak_SIB	Sak_SIB	EVk_SIB	Mur_OCE	Dus_OCE	Dus_OCE	Sak_SIB	Bur_SIB	Yak_SIB	Bur_SIB	Bur_SIB	Bur_SIB	Sak_SIB	BSh_EUR	Tam_SAS	Mon_EAS	Kaz_CAS	Mon_EAS	Bat_OCE		8
rs74848213	14	12	2	5	CHR15	79758714	rs74848213	T	C	0	2	302	0	5	FIN	FIN	CHS	CHS	CHS	CHS	CHS	CHS	CHS	CHS	CHS	CHS	CHS	CHS	CHS	CHS	CHS	CHS	CHS	CHS	CHS	CHS	CHS	CHS	CHS	CHS	CHS	CHS	CHS	CHS	CHS	CHS	CHS	CHS	CHS	CHS	CHS	CHS	CHS	CHS	CHS	CHS	CHS	CHS	CHS	CHS	CHS	CHS	CHS	CHS	CHS	CHS	CHS	CHS	CHS	CHS	CHS	CHS	CHS	CHS	CHS	CHS	CHS	CDX	CDX	CDX	KHV	KHV	KHV	CDX	CDX	CDX	CDX	CDX	CDX	CDX	CDX	CDX	KHV	KHV	KHV	KHV	KHV	KHV	KHV	KHV	KHV	KHV	KHV	KHV	KHV	KHV	KHV	KHV	KHV	KHV	KHV	KHV	KHV	KHV	KHV	KHV	KHV	KHV	KHV	KHV	KHV	KHV	KHV	KHV	KHV	KHV	KHV	KHV	KHV	KHV	KHV	KHV	KHV	KHV	KHV	KHV	KHV	KHV	KHV	KHV	KHV	KHV	CDX	CDX	CDX	CDX	CDX	CDX	CDX	CDX	CDX	CDX	CDX	CDX	CDX	CDX	CDX	CDX	CDX	KHV	BEB	BEB	BEB	STU	ITU	CHB	CHB	CHB	CHB	CHB	CHB	CHB	CHB	CHB	CHB	CHB	CHB	CHB	CHB	CHB	CHB	CHB	CHB	CHB	CHB	CHB	CHB	CHB	CHB	CHB	CHB	CHB	CHB	CHB	CHB	CHB	CHB	CHB	CHB	CHB	CHB	CHB	CHB	CHB	CHB	CHB	CHB	CHB	CHB	CHB	CHB	CHB	CHB	CHB	CHB	CHB	CHB	JPT	JPT	JPT	JPT	JPT	JPT	JPT	JPT	JPT	JPT	JPT	JPT	JPT	JPT	JPT	JPT	JPT	JPT	JPT	JPT	JPT	JPT	JPT	JPT	JPT	JPT	JPT	JPT	JPT	JPT	JPT	JPT	JPT	JPT	JPT	JPT	JPT	JPT	JPT	JPT	JPT	JPT	JPT	JPT	JPT	JPT	JPT	JPT	JPT	JPT	JPT	JPT	JPT	JPT		Sak_SIB	EVk_SIB	EVk_SIB	Sak_SIB	Bur_SIB	Sel_SIB	Kry_EUR	Eve_SIB	Alt_CAS	Mon_EAS	Kyr_CAS	BSh_EUR	Baj_OCE	Leb_OCE	Baj_OCE	Tuv_SIB	Leb_OCE	BSh_EUR	BUm_SAS	Vie_EAS	Vie_EAS	Dus_OCE	Igo_OCE	Luz_OCE	Vie_EAS	Dus_OCE	Igo_OCE	Vie_EAS	Mur_OCE	Mur_OCE	Mur_OCE	Sak_SIB	Sak_SIB	EVk_SIB	Mur_OCE	Dus_OCE	Dus_OCE	Sak_SIB	Bur_SIB	Yak_SIB	Bur_SIB	Bur_SIB	Bur_SIB	Sak_SIB	BSh_EUR	Tam_SAS	Mon_EAS	Kaz_CAS	Mon_EAS	Bat_OCE		9
rs3750004	14	10	2	5	CHR15	79761231	rs3750004	T	C	1	2	281	0	4	FIN	FIN	CHS	CHS	CHS	CHS	CHS	CHS	CHS	CHS	CHS	CHS	CHS	CHS	CHS	CHS	CHS	CHS	CHS	CHS	CHS	CHS	CHS	CHS	CHS	CHS	CHS	CHS	CHS	CHS	CHS	CHS	CHS	CHS	CHS	CHS	CHS	CHS	CHS	CHS	CHS	CHS	CHS	CHS	CHS	CHS	CHS	CHS	CHS	CHS	CHS	CHS	CHS	CHS	CHS	CHS	CHS	CHS	CHS	CHS	CDX	CDX	CDX	KHV	KHV	KHV	CDX	CDX	CDX	CDX	CDX	CDX	CDX	KHV	KHV	KHV	KHV	KHV	KHV	KHV	KHV	KHV	KHV	KHV	KHV	KHV	KHV	KHV	KHV	KHV	KHV	KHV	KHV	KHV	KHV	KHV	KHV	KHV	KHV	KHV	KHV	KHV	KHV	KHV	KHV	KHV	KHV	KHV	KHV	KHV	KHV	KHV	KHV	KHV	KHV	KHV	KHV	KHV	KHV	KHV	KHV	CDX	CDX	CDX	CDX	CDX	CDX	CDX	CDX	CDX	CDX	CDX	CDX	CDX	CDX	CDX	KHV	BEB	STU	BEB	STU	CHB	CHB	CHB	CHB	CHB	CHB	CHB	CHB	CHB	CHB	CHB	CHB	CHB	CHB	CHB	CHB	CHB	CHB	CHB	CHB	CHB	CHB	CHB	CHB	CHB	CHB	CHB	CHB	CHB	CHB	CHB	CHB	CHB	CHB	CHB	CHB	CHB	CHB	CHB	CHB	CHB	CHB	CHB	CHB	CHB	CHB	CHB	CHB	CHB	JPT	JPT	JPT	JPT	JPT	JPT	JPT	JPT	JPT	JPT	JPT	JPT	JPT	JPT	JPT	JPT	JPT	JPT	JPT	JPT	JPT	JPT	JPT	JPT	JPT	JPT	JPT	JPT	JPT	JPT	JPT	JPT	JPT	JPT	JPT	JPT	JPT	JPT	JPT	JPT	JPT	JPT	JPT	JPT	JPT	JPT	JPT	JPT	JPT	JPT	JPT	JPT	JPT	JPT	MXL		Sak_SIB	EVk_SIB	EVk_SIB	Sak_SIB	Bur_SIB	Sel_SIB	Kry_EUR	Eve_SIB	Alt_CAS	Mon_EAS	Kyr_CAS	BSh_EUR	Leb_OCE	Tuv_SIB	Leb_OCE	BSh_EUR	Vie_EAS	Vie_EAS	Dus_OCE	Luz_OCE	Vie_EAS	Dus_OCE	Igo_OCE	Vie_EAS	Mur_OCE	Sak_SIB	Sak_SIB	EVk_SIB	Eve_SIB	Mur_OCE	Dus_OCE	Dus_OCE	Sak_SIB	Bur_SIB	Kor_ARC	Yak_SIB	Bur_SIB	Bur_SIB	Bur_SIB	Sak_SIB	BSh_EUR	Tam_SAS	Mon_EAS	Kaz_CAS	Mon_EAS	Bat_OCE		8
rs3803543	14	10	1	5	CHR15	79763604	rs3803543	C	T	0	2	281	3	3	FIN	FIN	CHS	CHS	CHS	CHS	CHS	CHS	CHS	CHS	CHS	CHS	CHS	CHS	CHS	CHS	CHS	CHS	CHS	CHS	CHS	CHS	CHS	CHS	CHS	CHS	CHS	CHS	CHS	CHS	CHS	CHS	CHS	CHS	CHS	CHS	CHS	CHS	CHS	CHS	CHS	CHS	CHS	CHS	CHS	CHS	CHS	CHS	CHS	CHS	CHS	CHS	CHS	CHS	CHS	CHS	CHS	CHS	CHS	CHS	CDX	CDX	CDX	KHV	KHV	KHV	CDX	CDX	CDX	CDX	CDX	CDX	CDX	KHV	KHV	KHV	KHV	KHV	KHV	KHV	KHV	KHV	KHV	KHV	KHV	KHV	KHV	KHV	KHV	KHV	KHV	KHV	KHV	KHV	KHV	KHV	KHV	KHV	KHV	KHV	KHV	KHV	KHV	KHV	KHV	KHV	KHV	KHV	KHV	KHV	KHV	KHV	KHV	KHV	KHV	KHV	KHV	KHV	KHV	KHV	KHV	CDX	CDX	CDX	CDX	CDX	CDX	CDX	CDX	CDX	CDX	CDX	CDX	CDX	CDX	CDX	KHV	GWD	ESN	BEB	BEB	STU	CHB	CHB	CHB	CHB	CHB	CHB	CHB	CHB	CHB	CHB	CHB	CHB	CHB	CHB	CHB	CHB	CHB	CHB	CHB	CHB	CHB	CHB	CHB	CHB	CHB	CHB	CHB	CHB	CHB	CHB	CHB	CHB	CHB	CHB	CHB	CHB	CHB	CHB	CHB	CHB	CHB	CHB	CHB	CHB	CHB	CHB	CHB	CHB	CHB	JPT	JPT	JPT	JPT	JPT	JPT	JPT	JPT	JPT	JPT	JPT	JPT	JPT	JPT	JPT	JPT	JPT	JPT	JPT	JPT	JPT	JPT	JPT	JPT	JPT	JPT	JPT	JPT	JPT	JPT	JPT	JPT	JPT	JPT	JPT	JPT	JPT	JPT	JPT	JPT	JPT	JPT	JPT	JPT	JPT	JPT	JPT	JPT	JPT	JPT	JPT	JPT	JPT	JPT	LWK		Sak_SIB	EVk_SIB	EVk_SIB	Sak_SIB	Bur_SIB	Sel_SIB	Kry_EUR	Eve_SIB	Alt_CAS	Mon_EAS	Kyr_CAS	BSh_EUR	Leb_OCE	Tuv_SIB	Leb_OCE	BSh_EUR	Vie_EAS	Vie_EAS	Dus_OCE	Luz_OCE	Vie_EAS	Dus_OCE	Igo_OCE	Vie_EAS	Mur_OCE	Sak_SIB	Sak_SIB	EVk_SIB	Mur_OCE	Dus_OCE	Dus_OCE	Sak_SIB	Bur_SIB	Yak_SIB	Bur_SIB	Bur_SIB	Bur_SIB	Sak_SIB	BSh_EUR	Tam_SAS	Mon_EAS	Kaz_CAS	Mon_EAS	Bat_OCE		8
rs78321806	14	11	1	5	CHR15	79772546	rs78321806	C	T	0	2	281	0	4	FIN	FIN	CHS	CHS	CHS	CHS	CHS	CHS	CHS	CHS	CHS	CHS	CHS	CHS	CHS	CHS	CHS	CHS	CHS	CHS	CHS	CHS	CHS	CHS	CHS	CHS	CHS	CHS	CHS	CHS	CHS	CHS	CHS	CHS	CHS	CHS	CHS	CHS	CHS	CHS	CHS	CHS	CHS	CHS	CHS	CHS	CHS	CHS	CHS	CHS	CHS	CHS	CHS	CHS	CHS	CHS	CHS	CHS	CHS	CHS	CHS	CDX	CDX	KHV	KHV	KHV	CDX	CDX	CDX	CDX	CDX	CDX	CDX	KHV	KHV	KHV	KHV	KHV	KHV	KHV	KHV	KHV	KHV	KHV	KHV	KHV	KHV	KHV	KHV	KHV	KHV	KHV	KHV	KHV	KHV	KHV	KHV	KHV	KHV	KHV	KHV	KHV	KHV	KHV	KHV	KHV	KHV	KHV	KHV	KHV	KHV	KHV	KHV	KHV	KHV	KHV	KHV	KHV	KHV	KHV	KHV	CDX	CDX	CDX	CDX	CDX	CDX	CDX	CDX	CDX	CDX	CDX	CDX	CDX	CDX	BEB	BEB	BEB	STU	CHB	CHB	CHB	CHB	CHB	CHB	CHB	CHB	CHB	CHB	CHB	CHB	CHB	CHB	CHB	CHB	CHB	CHB	CHB	CHB	CHB	CHB	CHB	CHB	CHB	CHB	CHB	CHB	CHB	CHB	CHB	CHB	CHB	CHB	CHB	CHB	CHB	CHB	CHB	CHB	CHB	CHB	CHB	CHB	CHB	CHB	CHB	CHB	CHB	CHB	CHB	JPT	JPT	JPT	JPT	JPT	JPT	JPT	JPT	JPT	JPT	JPT	JPT	JPT	JPT	JPT	JPT	JPT	JPT	JPT	JPT	JPT	JPT	JPT	JPT	JPT	JPT	JPT	JPT	JPT	JPT	JPT	JPT	JPT	JPT	JPT	JPT	JPT	JPT	JPT	JPT	JPT	JPT	JPT	JPT	JPT	JPT	JPT	JPT	JPT	JPT	JPT	JPT	JPT	JPT		Sak_SIB	EVk_SIB	EVk_SIB	Sak_SIB	Bur_SIB	Sel_SIB	Kry_EUR	Eve_SIB	Alt_CAS	Mon_EAS	Kyr_CAS	BSh_EUR	Leb_OCE	Tuv_SIB	Leb_OCE	BSh_EUR	Vie_EAS	Vie_EAS	Dus_OCE	Luz_OCE	Vie_EAS	Dus_OCE	Igo_OCE	Vie_EAS	Mur_OCE	Sak_SIB	Sak_SIB	EVk_SIB	Mur_OCE	Dus_OCE	Dus_OCE	Sak_SIB	Bur_SIB	Yak_SIB	Bur_SIB	Bur_SIB	Bur_SIB	Sak_SIB	BSh_EUR	Tam_SAS	Mon_EAS	Kaz_CAS	Mon_EAS	Bat_OCE		8
rs75928474	14	11	1	5	CHR15	79772845	rs75928474	T	C	0	2	281	0	4	FIN	FIN	CHS	CHS	CHS	CHS	CHS	CHS	CHS	CHS	CHS	CHS	CHS	CHS	CHS	CHS	CHS	CHS	CHS	CHS	CHS	CHS	CHS	CHS	CHS	CHS	CHS	CHS	CHS	CHS	CHS	CHS	CHS	CHS	CHS	CHS	CHS	CHS	CHS	CHS	CHS	CHS	CHS	CHS	CHS	CHS	CHS	CHS	CHS	CHS	CHS	CHS	CHS	CHS	CHS	CHS	CHS	CHS	CHS	CHS	CHS	CDX	CDX	KHV	KHV	KHV	CDX	CDX	CDX	CDX	CDX	CDX	CDX	KHV	KHV	KHV	KHV	KHV	KHV	KHV	KHV	KHV	KHV	KHV	KHV	KHV	KHV	KHV	KHV	KHV	KHV	KHV	KHV	KHV	KHV	KHV	KHV	KHV	KHV	KHV	KHV	KHV	KHV	KHV	KHV	KHV	KHV	KHV	KHV	KHV	KHV	KHV	KHV	KHV	KHV	KHV	KHV	KHV	KHV	KHV	KHV	CDX	CDX	CDX	CDX	CDX	CDX	CDX	CDX	CDX	CDX	CDX	CDX	CDX	CDX	BEB	BEB	BEB	STU	CHB	CHB	CHB	CHB	CHB	CHB	CHB	CHB	CHB	CHB	CHB	CHB	CHB	CHB	CHB	CHB	CHB	CHB	CHB	CHB	CHB	CHB	CHB	CHB	CHB	CHB	CHB	CHB	CHB	CHB	CHB	CHB	CHB	CHB	CHB	CHB	CHB	CHB	CHB	CHB	CHB	CHB	CHB	CHB	CHB	CHB	CHB	CHB	CHB	CHB	CHB	JPT	JPT	JPT	JPT	JPT	JPT	JPT	JPT	JPT	JPT	JPT	JPT	JPT	JPT	JPT	JPT	JPT	JPT	JPT	JPT	JPT	JPT	JPT	JPT	JPT	JPT	JPT	JPT	JPT	JPT	JPT	JPT	JPT	JPT	JPT	JPT	JPT	JPT	JPT	JPT	JPT	JPT	JPT	JPT	JPT	JPT	JPT	JPT	JPT	JPT	JPT	JPT	JPT	JPT		Sak_SIB	EVk_SIB	EVk_SIB	Sak_SIB	Bur_SIB	Sel_SIB	Kry_EUR	Eve_SIB	Alt_CAS	Mon_EAS	Kyr_CAS	BSh_EUR	Leb_OCE	Tuv_SIB	Leb_OCE	BSh_EUR	Vie_EAS	Vie_EAS	Dus_OCE	Luz_OCE	Vie_EAS	Dus_OCE	Igo_OCE	Vie_EAS	Mur_OCE	Sak_SIB	Sak_SIB	EVk_SIB	Mur_OCE	Dus_OCE	Dus_OCE	Sak_SIB	Bur_SIB	Yak_SIB	Bur_SIB	Bur_SIB	Bur_SIB	Sak_SIB	BSh_EUR	Tam_SAS	Mon_EAS	Kaz_CAS	Mon_EAS	Bat_OCE		8
rs76100001	14	11	1	5	CHR15	79772871	rs76100001	A	G	0	2	281	0	4	FIN	FIN	CHS	CHS	CHS	CHS	CHS	CHS	CHS	CHS	CHS	CHS	CHS	CHS	CHS	CHS	CHS	CHS	CHS	CHS	CHS	CHS	CHS	CHS	CHS	CHS	CHS	CHS	CHS	CHS	CHS	CHS	CHS	CHS	CHS	CHS	CHS	CHS	CHS	CHS	CHS	CHS	CHS	CHS	CHS	CHS	CHS	CHS	CHS	CHS	CHS	CHS	CHS	CHS	CHS	CHS	CHS	CHS	CHS	CHS	CHS	CDX	CDX	KHV	KHV	KHV	CDX	CDX	CDX	CDX	CDX	CDX	CDX	KHV	KHV	KHV	KHV	KHV	KHV	KHV	KHV	KHV	KHV	KHV	KHV	KHV	KHV	KHV	KHV	KHV	KHV	KHV	KHV	KHV	KHV	KHV	KHV	KHV	KHV	KHV	KHV	KHV	KHV	KHV	KHV	KHV	KHV	KHV	KHV	KHV	KHV	KHV	KHV	KHV	KHV	KHV	KHV	KHV	KHV	KHV	KHV	CDX	CDX	CDX	CDX	CDX	CDX	CDX	CDX	CDX	CDX	CDX	CDX	CDX	CDX	BEB	BEB	BEB	STU	CHB	CHB	CHB	CHB	CHB	CHB	CHB	CHB	CHB	CHB	CHB	CHB	CHB	CHB	CHB	CHB	CHB	CHB	CHB	CHB	CHB	CHB	CHB	CHB	CHB	CHB	CHB	CHB	CHB	CHB	CHB	CHB	CHB	CHB	CHB	CHB	CHB	CHB	CHB	CHB	CHB	CHB	CHB	CHB	CHB	CHB	CHB	CHB	CHB	CHB	CHB	JPT	JPT	JPT	JPT	JPT	JPT	JPT	JPT	JPT	JPT	JPT	JPT	JPT	JPT	JPT	JPT	JPT	JPT	JPT	JPT	JPT	JPT	JPT	JPT	JPT	JPT	JPT	JPT	JPT	JPT	JPT	JPT	JPT	JPT	JPT	JPT	JPT	JPT	JPT	JPT	JPT	JPT	JPT	JPT	JPT	JPT	JPT	JPT	JPT	JPT	JPT	JPT	JPT	JPT		Sak_SIB	EVk_SIB	EVk_SIB	Sak_SIB	Bur_SIB	Sel_SIB	Kry_EUR	Eve_SIB	Alt_CAS	Mon_EAS	Kyr_CAS	BSh_EUR	Leb_OCE	Tuv_SIB	Leb_OCE	BSh_EUR	Vie_EAS	Vie_EAS	Dus_OCE	Luz_OCE	Vie_EAS	Dus_OCE	Igo_OCE	Vie_EAS	Mur_OCE	Sak_SIB	Sak_SIB	EVk_SIB	Mur_OCE	Dus_OCE	Dus_OCE	Sak_SIB	Bur_SIB	Yak_SIB	Bur_SIB	Bur_SIB	Bur_SIB	Sak_SIB	BSh_EUR	Tam_SAS	Mon_EAS	Kaz_CAS	Mon_EAS	Bat_OCE		8
rs76850758	14	11	1	5	CHR15	79772950	rs76850758	A	C	0	2	281	0	4	FIN	FIN	CHS	CHS	CHS	CHS	CHS	CHS	CHS	CHS	CHS	CHS	CHS	CHS	CHS	CHS	CHS	CHS	CHS	CHS	CHS	CHS	CHS	CHS	CHS	CHS	CHS	CHS	CHS	CHS	CHS	CHS	CHS	CHS	CHS	CHS	CHS	CHS	CHS	CHS	CHS	CHS	CHS	CHS	CHS	CHS	CHS	CHS	CHS	CHS	CHS	CHS	CHS	CHS	CHS	CHS	CHS	CHS	CHS	CHS	CHS	CDX	CDX	KHV	KHV	KHV	CDX	CDX	CDX	CDX	CDX	CDX	CDX	KHV	KHV	KHV	KHV	KHV	KHV	KHV	KHV	KHV	KHV	KHV	KHV	KHV	KHV	KHV	KHV	KHV	KHV	KHV	KHV	KHV	KHV	KHV	KHV	KHV	KHV	KHV	KHV	KHV	KHV	KHV	KHV	KHV	KHV	KHV	KHV	KHV	KHV	KHV	KHV	KHV	KHV	KHV	KHV	KHV	KHV	KHV	KHV	CDX	CDX	CDX	CDX	CDX	CDX	CDX	CDX	CDX	CDX	CDX	CDX	CDX	CDX	BEB	BEB	BEB	STU	CHB	CHB	CHB	CHB	CHB	CHB	CHB	CHB	CHB	CHB	CHB	CHB	CHB	CHB	CHB	CHB	CHB	CHB	CHB	CHB	CHB	CHB	CHB	CHB	CHB	CHB	CHB	CHB	CHB	CHB	CHB	CHB	CHB	CHB	CHB	CHB	CHB	CHB	CHB	CHB	CHB	CHB	CHB	CHB	CHB	CHB	CHB	CHB	CHB	CHB	CHB	JPT	JPT	JPT	JPT	JPT	JPT	JPT	JPT	JPT	JPT	JPT	JPT	JPT	JPT	JPT	JPT	JPT	JPT	JPT	JPT	JPT	JPT	JPT	JPT	JPT	JPT	JPT	JPT	JPT	JPT	JPT	JPT	JPT	JPT	JPT	JPT	JPT	JPT	JPT	JPT	JPT	JPT	JPT	JPT	JPT	JPT	JPT	JPT	JPT	JPT	JPT	JPT	JPT	JPT		Sak_SIB	EVk_SIB	EVk_SIB	Sak_SIB	Bur_SIB	Sel_SIB	Kry_EUR	Eve_SIB	Alt_CAS	Mon_EAS	Kyr_CAS	BSh_EUR	Leb_OCE	Tuv_SIB	Leb_OCE	BSh_EUR	Vie_EAS	Vie_EAS	Dus_OCE	Luz_OCE	Vie_EAS	Dus_OCE	Igo_OCE	Vie_EAS	Mur_OCE	Sak_SIB	Sak_SIB	EVk_SIB	Mur_OCE	Dus_OCE	Dus_OCE	Sak_SIB	Bur_SIB	Yak_SIB	Bur_SIB	Bur_SIB	Bur_SIB	Sak_SIB	BSh_EUR	Tam_SAS	Mon_EAS	Kaz_CAS	Mon_EAS	Bat_OCE		8
rs57188567	14	11	1	5	CHR15	79773237	rs57188567	G	C	0	2	281	1	4	FIN	FIN	CHS	CHS	CHS	CHS	CHS	CHS	CHS	CHS	CHS	CHS	CHS	CHS	CHS	CHS	CHS	CHS	CHS	CHS	CHS	CHS	CHS	CHS	CHS	CHS	CHS	CHS	CHS	CHS	CHS	CHS	CHS	CHS	CHS	CHS	CHS	CHS	CHS	CHS	CHS	CHS	CHS	CHS	CHS	CHS	CHS	CHS	CHS	CHS	CHS	CHS	CHS	CHS	CHS	CHS	CHS	CHS	CHS	CHS	CHS	CDX	CDX	KHV	KHV	KHV	CDX	CDX	CDX	CDX	CDX	CDX	CDX	KHV	KHV	KHV	KHV	KHV	KHV	KHV	KHV	KHV	KHV	KHV	KHV	KHV	KHV	KHV	KHV	KHV	KHV	KHV	KHV	KHV	KHV	KHV	KHV	KHV	KHV	KHV	KHV	KHV	KHV	KHV	KHV	KHV	KHV	KHV	KHV	KHV	KHV	KHV	KHV	KHV	KHV	KHV	KHV	KHV	KHV	KHV	KHV	CDX	CDX	CDX	CDX	CDX	CDX	CDX	CDX	CDX	CDX	CDX	CDX	CDX	CDX	BEB	BEB	BEB	STU	CHB	CHB	CHB	CHB	CHB	CHB	CHB	CHB	CHB	CHB	CHB	CHB	CHB	CHB	CHB	CHB	CHB	CHB	CHB	CHB	CHB	CHB	CHB	CHB	CHB	CHB	CHB	CHB	CHB	CHB	CHB	CHB	CHB	CHB	CHB	CHB	CHB	CHB	CHB	CHB	CHB	CHB	CHB	CHB	CHB	CHB	CHB	CHB	CHB	CHB	CHB	YRI	JPT	JPT	JPT	JPT	JPT	JPT	JPT	JPT	JPT	JPT	JPT	JPT	JPT	JPT	JPT	JPT	JPT	JPT	JPT	JPT	JPT	JPT	JPT	JPT	JPT	JPT	JPT	JPT	JPT	JPT	JPT	JPT	JPT	JPT	JPT	JPT	JPT	JPT	JPT	JPT	JPT	JPT	JPT	JPT	JPT	JPT	JPT	JPT	JPT	JPT	JPT	JPT	JPT	JPT		Sak_SIB	EVk_SIB	EVk_SIB	Sak_SIB	Bur_SIB	Sel_SIB	Kry_EUR	Eve_SIB	Alt_CAS	Mon_EAS	Kyr_CAS	BSh_EUR	Leb_OCE	Tuv_SIB	Leb_OCE	BSh_EUR	Vie_EAS	Vie_EAS	Dus_OCE	Luz_OCE	Vie_EAS	Dus_OCE	Igo_OCE	Vie_EAS	Mur_OCE	Sak_SIB	Sak_SIB	EVk_SIB	Mur_OCE	Dus_OCE	Dus_OCE	Sak_SIB	Bur_SIB	Yak_SIB	Bur_SIB	Bur_SIB	Bur_SIB	Sak_SIB	BSh_EUR	Tam_SAS	Mon_EAS	Kaz_CAS	Mon_EAS	Bat_OCE		8
rs61490218	14	11	1	5	CHR15	79773340	rs61490218	G	A	0	2	281	1	4	FIN	FIN	CHS	CHS	CHS	CHS	CHS	CHS	CHS	CHS	CHS	CHS	CHS	CHS	CHS	CHS	CHS	CHS	CHS	CHS	CHS	CHS	CHS	CHS	CHS	CHS	CHS	CHS	CHS	CHS	CHS	CHS	CHS	CHS	CHS	CHS	CHS	CHS	CHS	CHS	CHS	CHS	CHS	CHS	CHS	CHS	CHS	CHS	CHS	CHS	CHS	CHS	CHS	CHS	CHS	CHS	CHS	CHS	CHS	CHS	CHS	CDX	CDX	KHV	KHV	KHV	CDX	CDX	CDX	CDX	CDX	CDX	CDX	KHV	KHV	KHV	KHV	KHV	KHV	KHV	KHV	KHV	KHV	KHV	KHV	KHV	KHV	KHV	KHV	KHV	KHV	KHV	KHV	KHV	KHV	KHV	KHV	KHV	KHV	KHV	KHV	KHV	KHV	KHV	KHV	KHV	KHV	KHV	KHV	KHV	KHV	KHV	KHV	KHV	KHV	KHV	KHV	KHV	KHV	KHV	KHV	CDX	CDX	CDX	CDX	CDX	CDX	CDX	CDX	CDX	CDX	CDX	CDX	CDX	CDX	GWD	BEB	BEB	BEB	STU	CHB	CHB	CHB	CHB	CHB	CHB	CHB	CHB	CHB	CHB	CHB	CHB	CHB	CHB	CHB	CHB	CHB	CHB	CHB	CHB	CHB	CHB	CHB	CHB	CHB	CHB	CHB	CHB	CHB	CHB	CHB	CHB	CHB	CHB	CHB	CHB	CHB	CHB	CHB	CHB	CHB	CHB	CHB	CHB	CHB	CHB	CHB	CHB	CHB	CHB	CHB	JPT	JPT	JPT	JPT	JPT	JPT	JPT	JPT	JPT	JPT	JPT	JPT	JPT	JPT	JPT	JPT	JPT	JPT	JPT	JPT	JPT	JPT	JPT	JPT	JPT	JPT	JPT	JPT	JPT	JPT	JPT	JPT	JPT	JPT	JPT	JPT	JPT	JPT	JPT	JPT	JPT	JPT	JPT	JPT	JPT	JPT	JPT	JPT	JPT	JPT	JPT	JPT	JPT	JPT		Sak_SIB	EVk_SIB	EVk_SIB	Sak_SIB	Bur_SIB	Sel_SIB	Kry_EUR	Eve_SIB	Alt_CAS	Mon_EAS	Kyr_CAS	BSh_EUR	Leb_OCE	Tuv_SIB	Leb_OCE	BSh_EUR	Vie_EAS	Vie_EAS	Dus_OCE	Luz_OCE	Vie_EAS	Dus_OCE	Igo_OCE	Vie_EAS	Mur_OCE	Sak_SIB	Sak_SIB	EVk_SIB	Mur_OCE	Dus_OCE	Dus_OCE	Sak_SIB	Bur_SIB	Yak_SIB	Bur_SIB	Bur_SIB	Bur_SIB	Sak_SIB	BSh_EUR	Tam_SAS	Mon_EAS	Kaz_CAS	Mon_EAS	Bat_OCE		8
rs59139530	14	11	1	5	CHR15	79773519	rs59139530	G	C	0	2	281	0	4	FIN	FIN	CHS	CHS	CHS	CHS	CHS	CHS	CHS	CHS	CHS	CHS	CHS	CHS	CHS	CHS	CHS	CHS	CHS	CHS	CHS	CHS	CHS	CHS	CHS	CHS	CHS	CHS	CHS	CHS	CHS	CHS	CHS	CHS	CHS	CHS	CHS	CHS	CHS	CHS	CHS	CHS	CHS	CHS	CHS	CHS	CHS	CHS	CHS	CHS	CHS	CHS	CHS	CHS	CHS	CHS	CHS	CHS	CHS	CHS	CHS	CDX	CDX	KHV	KHV	KHV	CDX	CDX	CDX	CDX	CDX	CDX	CDX	KHV	KHV	KHV	KHV	KHV	KHV	KHV	KHV	KHV	KHV	KHV	KHV	KHV	KHV	KHV	KHV	KHV	KHV	KHV	KHV	KHV	KHV	KHV	KHV	KHV	KHV	KHV	KHV	KHV	KHV	KHV	KHV	KHV	KHV	KHV	KHV	KHV	KHV	KHV	KHV	KHV	KHV	KHV	KHV	KHV	KHV	KHV	KHV	CDX	CDX	CDX	CDX	CDX	CDX	CDX	CDX	CDX	CDX	CDX	CDX	CDX	CDX	BEB	BEB	BEB	STU	CHB	CHB	CHB	CHB	CHB	CHB	CHB	CHB	CHB	CHB	CHB	CHB	CHB	CHB	CHB	CHB	CHB	CHB	CHB	CHB	CHB	CHB	CHB	CHB	CHB	CHB	CHB	CHB	CHB	CHB	CHB	CHB	CHB	CHB	CHB	CHB	CHB	CHB	CHB	CHB	CHB	CHB	CHB	CHB	CHB	CHB	CHB	CHB	CHB	CHB	CHB	JPT	JPT	JPT	JPT	JPT	JPT	JPT	JPT	JPT	JPT	JPT	JPT	JPT	JPT	JPT	JPT	JPT	JPT	JPT	JPT	JPT	JPT	JPT	JPT	JPT	JPT	JPT	JPT	JPT	JPT	JPT	JPT	JPT	JPT	JPT	JPT	JPT	JPT	JPT	JPT	JPT	JPT	JPT	JPT	JPT	JPT	JPT	JPT	JPT	JPT	JPT	JPT	JPT	JPT		Sak_SIB	EVk_SIB	EVk_SIB	Sak_SIB	Bur_SIB	Sel_SIB	Kry_EUR	Eve_SIB	Alt_CAS	Mon_EAS	Kyr_CAS	BSh_EUR	Leb_OCE	Tuv_SIB	Leb_OCE	BSh_EUR	Vie_EAS	Vie_EAS	Dus_OCE	Luz_OCE	Vie_EAS	Dus_OCE	Igo_OCE	Vie_EAS	Mur_OCE	Sak_SIB	Sak_SIB	EVk_SIB	Mur_OCE	Dus_OCE	Dus_OCE	Sak_SIB	Bur_SIB	Yak_SIB	Bur_SIB	Bur_SIB	Bur_SIB	Sak_SIB	BSh_EUR	Tam_SAS	Mon_EAS	Kaz_CAS	Mon_EAS	Bat_OCE		8
rs59152236	14	11	1	5	CHR15	79773527	rs59152236	G	T	0	2	281	0	4	FIN	FIN	CHS	CHS	CHS	CHS	CHS	CHS	CHS	CHS	CHS	CHS	CHS	CHS	CHS	CHS	CHS	CHS	CHS	CHS	CHS	CHS	CHS	CHS	CHS	CHS	CHS	CHS	CHS	CHS	CHS	CHS	CHS	CHS	CHS	CHS	CHS	CHS	CHS	CHS	CHS	CHS	CHS	CHS	CHS	CHS	CHS	CHS	CHS	CHS	CHS	CHS	CHS	CHS	CHS	CHS	CHS	CHS	CHS	CHS	CHS	CDX	CDX	KHV	KHV	KHV	CDX	CDX	CDX	CDX	CDX	CDX	CDX	KHV	KHV	KHV	KHV	KHV	KHV	KHV	KHV	KHV	KHV	KHV	KHV	KHV	KHV	KHV	KHV	KHV	KHV	KHV	KHV	KHV	KHV	KHV	KHV	KHV	KHV	KHV	KHV	KHV	KHV	KHV	KHV	KHV	KHV	KHV	KHV	KHV	KHV	KHV	KHV	KHV	KHV	KHV	KHV	KHV	KHV	KHV	KHV	CDX	CDX	CDX	CDX	CDX	CDX	CDX	CDX	CDX	CDX	CDX	CDX	CDX	CDX	BEB	BEB	BEB	STU	CHB	CHB	CHB	CHB	CHB	CHB	CHB	CHB	CHB	CHB	CHB	CHB	CHB	CHB	CHB	CHB	CHB	CHB	CHB	CHB	CHB	CHB	CHB	CHB	CHB	CHB	CHB	CHB	CHB	CHB	CHB	CHB	CHB	CHB	CHB	CHB	CHB	CHB	CHB	CHB	CHB	CHB	CHB	CHB	CHB	CHB	CHB	CHB	CHB	CHB	CHB	JPT	JPT	JPT	JPT	JPT	JPT	JPT	JPT	JPT	JPT	JPT	JPT	JPT	JPT	JPT	JPT	JPT	JPT	JPT	JPT	JPT	JPT	JPT	JPT	JPT	JPT	JPT	JPT	JPT	JPT	JPT	JPT	JPT	JPT	JPT	JPT	JPT	JPT	JPT	JPT	JPT	JPT	JPT	JPT	JPT	JPT	JPT	JPT	JPT	JPT	JPT	JPT	JPT	JPT		Sak_SIB	EVk_SIB	EVk_SIB	Sak_SIB	Bur_SIB	Sel_SIB	Kry_EUR	Eve_SIB	Alt_CAS	Mon_EAS	Kyr_CAS	BSh_EUR	Leb_OCE	Tuv_SIB	Leb_OCE	BSh_EUR	Vie_EAS	Vie_EAS	Dus_OCE	Luz_OCE	Vie_EAS	Dus_OCE	Igo_OCE	Vie_EAS	Mur_OCE	Sak_SIB	Sak_SIB	EVk_SIB	Mur_OCE	Dus_OCE	Dus_OCE	Sak_SIB	Bur_SIB	Yak_SIB	Bur_SIB	Bur_SIB	Bur_SIB	Sak_SIB	BSh_EUR	Tam_SAS	Mon_EAS	Kaz_CAS	Mon_EAS	Bat_OCE		8
rs61089444	14	11	1	5	CHR15	79773993	rs61089444	T	C	0	2	281	0	4	FIN	FIN	CHS	CHS	CHS	CHS	CHS	CHS	CHS	CHS	CHS	CHS	CHS	CHS	CHS	CHS	CHS	CHS	CHS	CHS	CHS	CHS	CHS	CHS	CHS	CHS	CHS	CHS	CHS	CHS	CHS	CHS	CHS	CHS	CHS	CHS	CHS	CHS	CHS	CHS	CHS	CHS	CHS	CHS	CHS	CHS	CHS	CHS	CHS	CHS	CHS	CHS	CHS	CHS	CHS	CHS	CHS	CHS	CHS	CHS	CHS	CDX	CDX	KHV	KHV	KHV	CDX	CDX	CDX	CDX	CDX	CDX	CDX	KHV	KHV	KHV	KHV	KHV	KHV	KHV	KHV	KHV	KHV	KHV	KHV	KHV	KHV	KHV	KHV	KHV	KHV	KHV	KHV	KHV	KHV	KHV	KHV	KHV	KHV	KHV	KHV	KHV	KHV	KHV	KHV	KHV	KHV	KHV	KHV	KHV	KHV	KHV	KHV	KHV	KHV	KHV	KHV	KHV	KHV	KHV	KHV	CDX	CDX	CDX	CDX	CDX	CDX	CDX	CDX	CDX	CDX	CDX	CDX	CDX	CDX	BEB	BEB	BEB	STU	CHB	CHB	CHB	CHB	CHB	CHB	CHB	CHB	CHB	CHB	CHB	CHB	CHB	CHB	CHB	CHB	CHB	CHB	CHB	CHB	CHB	CHB	CHB	CHB	CHB	CHB	CHB	CHB	CHB	CHB	CHB	CHB	CHB	CHB	CHB	CHB	CHB	CHB	CHB	CHB	CHB	CHB	CHB	CHB	CHB	CHB	CHB	CHB	CHB	CHB	CHB	JPT	JPT	JPT	JPT	JPT	JPT	JPT	JPT	JPT	JPT	JPT	JPT	JPT	JPT	JPT	JPT	JPT	JPT	JPT	JPT	JPT	JPT	JPT	JPT	JPT	JPT	JPT	JPT	JPT	JPT	JPT	JPT	JPT	JPT	JPT	JPT	JPT	JPT	JPT	JPT	JPT	JPT	JPT	JPT	JPT	JPT	JPT	JPT	JPT	JPT	JPT	JPT	JPT	JPT		Sak_SIB	EVk_SIB	EVk_SIB	Sak_SIB	Bur_SIB	Sel_SIB	Kry_EUR	Eve_SIB	Alt_CAS	Mon_EAS	Kyr_CAS	BSh_EUR	Leb_OCE	Tuv_SIB	Leb_OCE	BSh_EUR	Vie_EAS	Vie_EAS	Dus_OCE	Luz_OCE	Vie_EAS	Dus_OCE	Igo_OCE	Vie_EAS	Mur_OCE	Sak_SIB	Sak_SIB	EVk_SIB	Mur_OCE	Dus_OCE	Dus_OCE	Sak_SIB	Bur_SIB	Yak_SIB	Bur_SIB	Bur_SIB	Bur_SIB	Sak_SIB	BSh_EUR	Tam_SAS	Mon_EAS	Kaz_CAS	Mon_EAS	Bat_OCE		8
rs78823288	14	11	1	5	CHR15	79774336	rs78823288	T	C	0	2	286	0	4	FIN	FIN	CHS	CHS	CHS	CHS	CHS	CHS	CHS	CHS	CHS	CHS	CHS	CHS	CHS	CHS	CHS	CHS	CHS	CHS	CHS	CHS	CHS	CHS	CHS	CHS	CHS	CHS	CHS	CHS	CHS	CHS	CHS	CHS	CHS	CHS	CHS	CHS	CHS	CHS	CHS	CHS	CHS	CHS	CHS	CHS	CHS	CHS	CHS	CHS	CHS	CHS	CHS	CHS	CHS	CHS	CHS	CHS	CHS	CHS	CHS	CDX	CDX	KHV	KHV	KHV	CDX	CDX	CDX	CDX	CDX	CDX	CDX	CDX	KHV	KHV	KHV	KHV	KHV	KHV	KHV	KHV	KHV	KHV	KHV	KHV	KHV	KHV	KHV	KHV	KHV	KHV	KHV	KHV	KHV	KHV	KHV	KHV	KHV	KHV	KHV	KHV	KHV	KHV	KHV	KHV	KHV	KHV	KHV	KHV	KHV	KHV	KHV	KHV	KHV	KHV	KHV	KHV	KHV	KHV	KHV	KHV	CDX	CDX	CDX	CDX	CDX	CDX	CDX	CDX	CDX	CDX	CDX	CDX	CDX	CDX	CDX	BEB	BEB	BEB	STU	CHB	CHB	CHB	CHB	CHB	CHB	CHB	CHB	CHB	CHB	CHB	CHB	CHB	CHB	CHB	CHB	CHB	CHB	CHB	CHB	CHB	CHB	CHB	CHB	CHB	CHB	CHB	CHB	CHB	CHB	CHB	CHB	CHB	CHB	CHB	CHB	CHB	CHB	CHB	CHB	CHB	CHB	CHB	CHB	CHB	CHB	CHB	CHB	CHB	CHB	CHB	CHB	JPT	JPT	JPT	JPT	JPT	JPT	JPT	JPT	JPT	JPT	JPT	JPT	JPT	JPT	JPT	JPT	JPT	JPT	JPT	JPT	JPT	JPT	JPT	JPT	JPT	JPT	JPT	JPT	JPT	JPT	JPT	JPT	JPT	JPT	JPT	JPT	JPT	JPT	JPT	JPT	JPT	JPT	JPT	JPT	JPT	JPT	JPT	JPT	JPT	JPT	JPT	JPT	JPT	JPT		Sak_SIB	EVk_SIB	EVk_SIB	Sak_SIB	Bur_SIB	Sel_SIB	Kry_EUR	Eve_SIB	Alt_CAS	Mon_EAS	Kyr_CAS	BSh_EUR	Leb_OCE	Leb_OCE	Tuv_SIB	Leb_OCE	BSh_EUR	Vie_EAS	Vie_EAS	Dus_OCE	Dus_OCE	Luz_OCE	Vie_EAS	Dus_OCE	Igo_OCE	Vie_EAS	Mur_OCE	Sak_SIB	Sak_SIB	EVk_SIB	Mur_OCE	Dus_OCE	Dus_OCE	Sak_SIB	Bur_SIB	Yak_SIB	Bur_SIB	Bur_SIB	Bur_SIB	Sak_SIB	BSh_EUR	Tam_SAS	Mon_EAS	Kaz_CAS	Mon_EAS	Bat_OCE		8
rs79168189	14	11	1	5	CHR15	79774445	rs79168189	T	G	0	2	286	0	4	FIN	FIN	CHS	CHS	CHS	CHS	CHS	CHS	CHS	CHS	CHS	CHS	CHS	CHS	CHS	CHS	CHS	CHS	CHS	CHS	CHS	CHS	CHS	CHS	CHS	CHS	CHS	CHS	CHS	CHS	CHS	CHS	CHS	CHS	CHS	CHS	CHS	CHS	CHS	CHS	CHS	CHS	CHS	CHS	CHS	CHS	CHS	CHS	CHS	CHS	CHS	CHS	CHS	CHS	CHS	CHS	CHS	CHS	CHS	CHS	CHS	CDX	CDX	KHV	KHV	KHV	CDX	CDX	CDX	CDX	CDX	CDX	CDX	CDX	KHV	KHV	KHV	KHV	KHV	KHV	KHV	KHV	KHV	KHV	KHV	KHV	KHV	KHV	KHV	KHV	KHV	KHV	KHV	KHV	KHV	KHV	KHV	KHV	KHV	KHV	KHV	KHV	KHV	KHV	KHV	KHV	KHV	KHV	KHV	KHV	KHV	KHV	KHV	KHV	KHV	KHV	KHV	KHV	KHV	KHV	KHV	KHV	CDX	CDX	CDX	CDX	CDX	CDX	CDX	CDX	CDX	CDX	CDX	CDX	CDX	CDX	CDX	BEB	BEB	BEB	STU	CHB	CHB	CHB	CHB	CHB	CHB	CHB	CHB	CHB	CHB	CHB	CHB	CHB	CHB	CHB	CHB	CHB	CHB	CHB	CHB	CHB	CHB	CHB	CHB	CHB	CHB	CHB	CHB	CHB	CHB	CHB	CHB	CHB	CHB	CHB	CHB	CHB	CHB	CHB	CHB	CHB	CHB	CHB	CHB	CHB	CHB	CHB	CHB	CHB	CHB	CHB	CHB	JPT	JPT	JPT	JPT	JPT	JPT	JPT	JPT	JPT	JPT	JPT	JPT	JPT	JPT	JPT	JPT	JPT	JPT	JPT	JPT	JPT	JPT	JPT	JPT	JPT	JPT	JPT	JPT	JPT	JPT	JPT	JPT	JPT	JPT	JPT	JPT	JPT	JPT	JPT	JPT	JPT	JPT	JPT	JPT	JPT	JPT	JPT	JPT	JPT	JPT	JPT	JPT	JPT	JPT		Sak_SIB	EVk_SIB	EVk_SIB	Sak_SIB	Bur_SIB	Sel_SIB	Kry_EUR	Eve_SIB	Alt_CAS	Mon_EAS	Kyr_CAS	BSh_EUR	Leb_OCE	Leb_OCE	Tuv_SIB	Leb_OCE	BSh_EUR	Vie_EAS	Vie_EAS	Dus_OCE	Dus_OCE	Luz_OCE	Vie_EAS	Dus_OCE	Igo_OCE	Vie_EAS	Mur_OCE	Sak_SIB	Sak_SIB	EVk_SIB	Mur_OCE	Dus_OCE	Dus_OCE	Sak_SIB	Bur_SIB	Yak_SIB	Bur_SIB	Bur_SIB	Bur_SIB	Sak_SIB	BSh_EUR	Tam_SAS	Mon_EAS	Kaz_CAS	Mon_EAS	Bat_OCE		8
rs80111386	14	11	1	5	CHR15	79774462	rs80111386	A	G	0	2	286	0	4	FIN	FIN	CHS	CHS	CHS	CHS	CHS	CHS	CHS	CHS	CHS	CHS	CHS	CHS	CHS	CHS	CHS	CHS	CHS	CHS	CHS	CHS	CHS	CHS	CHS	CHS	CHS	CHS	CHS	CHS	CHS	CHS	CHS	CHS	CHS	CHS	CHS	CHS	CHS	CHS	CHS	CHS	CHS	CHS	CHS	CHS	CHS	CHS	CHS	CHS	CHS	CHS	CHS	CHS	CHS	CHS	CHS	CHS	CHS	CHS	CHS	CDX	CDX	KHV	KHV	KHV	CDX	CDX	CDX	CDX	CDX	CDX	CDX	CDX	KHV	KHV	KHV	KHV	KHV	KHV	KHV	KHV	KHV	KHV	KHV	KHV	KHV	KHV	KHV	KHV	KHV	KHV	KHV	KHV	KHV	KHV	KHV	KHV	KHV	KHV	KHV	KHV	KHV	KHV	KHV	KHV	KHV	KHV	KHV	KHV	KHV	KHV	KHV	KHV	KHV	KHV	KHV	KHV	KHV	KHV	KHV	KHV	CDX	CDX	CDX	CDX	CDX	CDX	CDX	CDX	CDX	CDX	CDX	CDX	CDX	CDX	CDX	BEB	BEB	BEB	STU	CHB	CHB	CHB	CHB	CHB	CHB	CHB	CHB	CHB	CHB	CHB	CHB	CHB	CHB	CHB	CHB	CHB	CHB	CHB	CHB	CHB	CHB	CHB	CHB	CHB	CHB	CHB	CHB	CHB	CHB	CHB	CHB	CHB	CHB	CHB	CHB	CHB	CHB	CHB	CHB	CHB	CHB	CHB	CHB	CHB	CHB	CHB	CHB	CHB	CHB	CHB	CHB	JPT	JPT	JPT	JPT	JPT	JPT	JPT	JPT	JPT	JPT	JPT	JPT	JPT	JPT	JPT	JPT	JPT	JPT	JPT	JPT	JPT	JPT	JPT	JPT	JPT	JPT	JPT	JPT	JPT	JPT	JPT	JPT	JPT	JPT	JPT	JPT	JPT	JPT	JPT	JPT	JPT	JPT	JPT	JPT	JPT	JPT	JPT	JPT	JPT	JPT	JPT	JPT	JPT	JPT		Sak_SIB	EVk_SIB	EVk_SIB	Sak_SIB	Bur_SIB	Sel_SIB	Kry_EUR	Eve_SIB	Alt_CAS	Mon_EAS	Kyr_CAS	BSh_EUR	Leb_OCE	Leb_OCE	Tuv_SIB	Leb_OCE	BSh_EUR	Vie_EAS	Vie_EAS	Dus_OCE	Dus_OCE	Luz_OCE	Vie_EAS	Dus_OCE	Igo_OCE	Vie_EAS	Mur_OCE	Sak_SIB	Sak_SIB	EVk_SIB	Mur_OCE	Dus_OCE	Dus_OCE	Sak_SIB	Bur_SIB	Yak_SIB	Bur_SIB	Bur_SIB	Bur_SIB	Sak_SIB	BSh_EUR	Tam_SAS	Mon_EAS	Kaz_CAS	Mon_EAS	Bat_OCE		8
rs77209326	14	11	1	5	CHR15	79774633	rs77209326	C	G	0	2	286	0	4	FIN	FIN	CHS	CHS	CHS	CHS	CHS	CHS	CHS	CHS	CHS	CHS	CHS	CHS	CHS	CHS	CHS	CHS	CHS	CHS	CHS	CHS	CHS	CHS	CHS	CHS	CHS	CHS	CHS	CHS	CHS	CHS	CHS	CHS	CHS	CHS	CHS	CHS	CHS	CHS	CHS	CHS	CHS	CHS	CHS	CHS	CHS	CHS	CHS	CHS	CHS	CHS	CHS	CHS	CHS	CHS	CHS	CHS	CHS	CHS	CHS	CDX	CDX	KHV	KHV	KHV	CDX	CDX	CDX	CDX	CDX	CDX	CDX	CDX	KHV	KHV	KHV	KHV	KHV	KHV	KHV	KHV	KHV	KHV	KHV	KHV	KHV	KHV	KHV	KHV	KHV	KHV	KHV	KHV	KHV	KHV	KHV	KHV	KHV	KHV	KHV	KHV	KHV	KHV	KHV	KHV	KHV	KHV	KHV	KHV	KHV	KHV	KHV	KHV	KHV	KHV	KHV	KHV	KHV	KHV	KHV	KHV	CDX	CDX	CDX	CDX	CDX	CDX	CDX	CDX	CDX	CDX	CDX	CDX	CDX	CDX	CDX	BEB	BEB	BEB	STU	CHB	CHB	CHB	CHB	CHB	CHB	CHB	CHB	CHB	CHB	CHB	CHB	CHB	CHB	CHB	CHB	CHB	CHB	CHB	CHB	CHB	CHB	CHB	CHB	CHB	CHB	CHB	CHB	CHB	CHB	CHB	CHB	CHB	CHB	CHB	CHB	CHB	CHB	CHB	CHB	CHB	CHB	CHB	CHB	CHB	CHB	CHB	CHB	CHB	CHB	CHB	CHB	JPT	JPT	JPT	JPT	JPT	JPT	JPT	JPT	JPT	JPT	JPT	JPT	JPT	JPT	JPT	JPT	JPT	JPT	JPT	JPT	JPT	JPT	JPT	JPT	JPT	JPT	JPT	JPT	JPT	JPT	JPT	JPT	JPT	JPT	JPT	JPT	JPT	JPT	JPT	JPT	JPT	JPT	JPT	JPT	JPT	JPT	JPT	JPT	JPT	JPT	JPT	JPT	JPT	JPT		Sak_SIB	EVk_SIB	EVk_SIB	Sak_SIB	Bur_SIB	Sel_SIB	Kry_EUR	Eve_SIB	Alt_CAS	Mon_EAS	Kyr_CAS	BSh_EUR	Leb_OCE	Leb_OCE	Tuv_SIB	Leb_OCE	BSh_EUR	Vie_EAS	Vie_EAS	Dus_OCE	Dus_OCE	Luz_OCE	Vie_EAS	Dus_OCE	Igo_OCE	Vie_EAS	Mur_OCE	Sak_SIB	Sak_SIB	EVk_SIB	Mur_OCE	Dus_OCE	Dus_OCE	Sak_SIB	Bur_SIB	Yak_SIB	Bur_SIB	Bur_SIB	Bur_SIB	Sak_SIB	BSh_EUR	Tam_SAS	Mon_EAS	Kaz_CAS	Mon_EAS	Bat_OCE		8
rs79189924	14	11	1	5	CHR15	79775525	rs79189924	C	T	0	2	285	0	4	FIN	FIN	CHS	CHS	CHS	CHS	CHS	CHS	CHS	CHS	CHS	CHS	CHS	CHS	CHS	CHS	CHS	CHS	CHS	CHS	CHS	CHS	CHS	CHS	CHS	CHS	CHS	CHS	CHS	CHS	CHS	CHS	CHS	CHS	CHS	CHS	CHS	CHS	CHS	CHS	CHS	CHS	CHS	CHS	CHS	CHS	CHS	CHS	CHS	CHS	CHS	CHS	CHS	CHS	CHS	CHS	CHS	CHS	CHS	CHS	CDX	CDX	KHV	KHV	KHV	CDX	CDX	CDX	CDX	CDX	CDX	CDX	CDX	KHV	KHV	KHV	KHV	KHV	KHV	KHV	KHV	KHV	KHV	KHV	KHV	KHV	KHV	KHV	KHV	KHV	KHV	KHV	KHV	KHV	KHV	KHV	KHV	KHV	KHV	KHV	KHV	KHV	KHV	KHV	KHV	KHV	KHV	KHV	KHV	KHV	KHV	KHV	KHV	KHV	KHV	KHV	KHV	KHV	KHV	KHV	KHV	CDX	CDX	CDX	CDX	CDX	CDX	CDX	CDX	CDX	CDX	CDX	CDX	CDX	CDX	CDX	BEB	BEB	BEB	STU	CHB	CHB	CHB	CHB	CHB	CHB	CHB	CHB	CHB	CHB	CHB	CHB	CHB	CHB	CHB	CHB	CHB	CHB	CHB	CHB	CHB	CHB	CHB	CHB	CHB	CHB	CHB	CHB	CHB	CHB	CHB	CHB	CHB	CHB	CHB	CHB	CHB	CHB	CHB	CHB	CHB	CHB	CHB	CHB	CHB	CHB	CHB	CHB	CHB	CHB	CHB	CHB	JPT	JPT	JPT	JPT	JPT	JPT	JPT	JPT	JPT	JPT	JPT	JPT	JPT	JPT	JPT	JPT	JPT	JPT	JPT	JPT	JPT	JPT	JPT	JPT	JPT	JPT	JPT	JPT	JPT	JPT	JPT	JPT	JPT	JPT	JPT	JPT	JPT	JPT	JPT	JPT	JPT	JPT	JPT	JPT	JPT	JPT	JPT	JPT	JPT	JPT	JPT	JPT	JPT	JPT		Sak_SIB	EVk_SIB	EVk_SIB	Sak_SIB	Bur_SIB	Sel_SIB	Kry_EUR	Eve_SIB	Alt_CAS	Mon_EAS	Kyr_CAS	BSh_EUR	Leb_OCE	Leb_OCE	Tuv_SIB	Leb_OCE	BSh_EUR	Vie_EAS	Vie_EAS	Dus_OCE	Dus_OCE	Luz_OCE	Vie_EAS	Dus_OCE	Igo_OCE	Vie_EAS	Mur_OCE	Sak_SIB	Sak_SIB	EVk_SIB	Mur_OCE	Dus_OCE	Dus_OCE	Sak_SIB	Bur_SIB	Yak_SIB	Bur_SIB	Bur_SIB	Bur_SIB	Sak_SIB	BSh_EUR	Tam_SAS	Mon_EAS	Kaz_CAS	Mon_EAS	Bat_OCE		8
rs74495540	14	11	1	5	CHR15	79775811	rs74495540	G	A	0	2	285	0	4	FIN	FIN	CHS	CHS	CHS	CHS	CHS	CHS	CHS	CHS	CHS	CHS	CHS	CHS	CHS	CHS	CHS	CHS	CHS	CHS	CHS	CHS	CHS	CHS	CHS	CHS	CHS	CHS	CHS	CHS	CHS	CHS	CHS	CHS	CHS	CHS	CHS	CHS	CHS	CHS	CHS	CHS	CHS	CHS	CHS	CHS	CHS	CHS	CHS	CHS	CHS	CHS	CHS	CHS	CHS	CHS	CHS	CHS	CHS	CHS	CDX	CDX	KHV	KHV	KHV	CDX	CDX	CDX	CDX	CDX	CDX	CDX	CDX	KHV	KHV	KHV	KHV	KHV	KHV	KHV	KHV	KHV	KHV	KHV	KHV	KHV	KHV	KHV	KHV	KHV	KHV	KHV	KHV	KHV	KHV	KHV	KHV	KHV	KHV	KHV	KHV	KHV	KHV	KHV	KHV	KHV	KHV	KHV	KHV	KHV	KHV	KHV	KHV	KHV	KHV	KHV	KHV	KHV	KHV	KHV	KHV	CDX	CDX	CDX	CDX	CDX	CDX	CDX	CDX	CDX	CDX	CDX	CDX	CDX	CDX	CDX	BEB	BEB	BEB	STU	CHB	CHB	CHB	CHB	CHB	CHB	CHB	CHB	CHB	CHB	CHB	CHB	CHB	CHB	CHB	CHB	CHB	CHB	CHB	CHB	CHB	CHB	CHB	CHB	CHB	CHB	CHB	CHB	CHB	CHB	CHB	CHB	CHB	CHB	CHB	CHB	CHB	CHB	CHB	CHB	CHB	CHB	CHB	CHB	CHB	CHB	CHB	CHB	CHB	CHB	CHB	CHB	JPT	JPT	JPT	JPT	JPT	JPT	JPT	JPT	JPT	JPT	JPT	JPT	JPT	JPT	JPT	JPT	JPT	JPT	JPT	JPT	JPT	JPT	JPT	JPT	JPT	JPT	JPT	JPT	JPT	JPT	JPT	JPT	JPT	JPT	JPT	JPT	JPT	JPT	JPT	JPT	JPT	JPT	JPT	JPT	JPT	JPT	JPT	JPT	JPT	JPT	JPT	JPT	JPT	JPT		Sak_SIB	EVk_SIB	EVk_SIB	Sak_SIB	Bur_SIB	Sel_SIB	Kry_EUR	Eve_SIB	Alt_CAS	Mon_EAS	Kyr_CAS	BSh_EUR	Leb_OCE	Leb_OCE	Tuv_SIB	Leb_OCE	BSh_EUR	Vie_EAS	Vie_EAS	Dus_OCE	Dus_OCE	Luz_OCE	Vie_EAS	Dus_OCE	Igo_OCE	Vie_EAS	Mur_OCE	Sak_SIB	Sak_SIB	EVk_SIB	Mur_OCE	Dus_OCE	Dus_OCE	Sak_SIB	Bur_SIB	Yak_SIB	Bur_SIB	Bur_SIB	Bur_SIB	Sak_SIB	BSh_EUR	Tam_SAS	Mon_EAS	Kaz_CAS	Mon_EAS	Bat_OCE		8
rs75212276	14	11	1	5	CHR15	79776049	rs75212276	C	T	0	2	285	0	4	FIN	FIN	CHS	CHS	CHS	CHS	CHS	CHS	CHS	CHS	CHS	CHS	CHS	CHS	CHS	CHS	CHS	CHS	CHS	CHS	CHS	CHS	CHS	CHS	CHS	CHS	CHS	CHS	CHS	CHS	CHS	CHS	CHS	CHS	CHS	CHS	CHS	CHS	CHS	CHS	CHS	CHS	CHS	CHS	CHS	CHS	CHS	CHS	CHS	CHS	CHS	CHS	CHS	CHS	CHS	CHS	CHS	CHS	CHS	CHS	CDX	CDX	KHV	KHV	KHV	CDX	CDX	CDX	CDX	CDX	CDX	CDX	CDX	KHV	KHV	KHV	KHV	KHV	KHV	KHV	KHV	KHV	KHV	KHV	KHV	KHV	KHV	KHV	KHV	KHV	KHV	KHV	KHV	KHV	KHV	KHV	KHV	KHV	KHV	KHV	KHV	KHV	KHV	KHV	KHV	KHV	KHV	KHV	KHV	KHV	KHV	KHV	KHV	KHV	KHV	KHV	KHV	KHV	KHV	KHV	KHV	CDX	CDX	CDX	CDX	CDX	CDX	CDX	CDX	CDX	CDX	CDX	CDX	CDX	CDX	CDX	BEB	BEB	BEB	STU	CHB	CHB	CHB	CHB	CHB	CHB	CHB	CHB	CHB	CHB	CHB	CHB	CHB	CHB	CHB	CHB	CHB	CHB	CHB	CHB	CHB	CHB	CHB	CHB	CHB	CHB	CHB	CHB	CHB	CHB	CHB	CHB	CHB	CHB	CHB	CHB	CHB	CHB	CHB	CHB	CHB	CHB	CHB	CHB	CHB	CHB	CHB	CHB	CHB	CHB	CHB	CHB	JPT	JPT	JPT	JPT	JPT	JPT	JPT	JPT	JPT	JPT	JPT	JPT	JPT	JPT	JPT	JPT	JPT	JPT	JPT	JPT	JPT	JPT	JPT	JPT	JPT	JPT	JPT	JPT	JPT	JPT	JPT	JPT	JPT	JPT	JPT	JPT	JPT	JPT	JPT	JPT	JPT	JPT	JPT	JPT	JPT	JPT	JPT	JPT	JPT	JPT	JPT	JPT	JPT	JPT		Sak_SIB	EVk_SIB	EVk_SIB	Sak_SIB	Bur_SIB	Sel_SIB	Kry_EUR	Eve_SIB	Alt_CAS	Mon_EAS	Kyr_CAS	BSh_EUR	Leb_OCE	Leb_OCE	Tuv_SIB	Leb_OCE	BSh_EUR	Vie_EAS	Vie_EAS	Dus_OCE	Dus_OCE	Luz_OCE	Vie_EAS	Dus_OCE	Igo_OCE	Vie_EAS	Mur_OCE	Sak_SIB	Sak_SIB	EVk_SIB	Mur_OCE	Dus_OCE	Dus_OCE	Sak_SIB	Bur_SIB	Yak_SIB	Bur_SIB	Bur_SIB	Bur_SIB	Sak_SIB	BSh_EUR	Tam_SAS	Mon_EAS	Kaz_CAS	Mon_EAS	Bat_OCE		8
rs75053526	14	11	1	5	CHR15	79776210	rs75053526	C	T	0	2	285	0	4	FIN	FIN	CHS	CHS	CHS	CHS	CHS	CHS	CHS	CHS	CHS	CHS	CHS	CHS	CHS	CHS	CHS	CHS	CHS	CHS	CHS	CHS	CHS	CHS	CHS	CHS	CHS	CHS	CHS	CHS	CHS	CHS	CHS	CHS	CHS	CHS	CHS	CHS	CHS	CHS	CHS	CHS	CHS	CHS	CHS	CHS	CHS	CHS	CHS	CHS	CHS	CHS	CHS	CHS	CHS	CHS	CHS	CHS	CHS	CHS	CDX	CDX	KHV	KHV	KHV	CDX	CDX	CDX	CDX	CDX	CDX	CDX	CDX	KHV	KHV	KHV	KHV	KHV	KHV	KHV	KHV	KHV	KHV	KHV	KHV	KHV	KHV	KHV	KHV	KHV	KHV	KHV	KHV	KHV	KHV	KHV	KHV	KHV	KHV	KHV	KHV	KHV	KHV	KHV	KHV	KHV	KHV	KHV	KHV	KHV	KHV	KHV	KHV	KHV	KHV	KHV	KHV	KHV	KHV	KHV	KHV	CDX	CDX	CDX	CDX	CDX	CDX	CDX	CDX	CDX	CDX	CDX	CDX	CDX	CDX	CDX	BEB	BEB	BEB	STU	CHB	CHB	CHB	CHB	CHB	CHB	CHB	CHB	CHB	CHB	CHB	CHB	CHB	CHB	CHB	CHB	CHB	CHB	CHB	CHB	CHB	CHB	CHB	CHB	CHB	CHB	CHB	CHB	CHB	CHB	CHB	CHB	CHB	CHB	CHB	CHB	CHB	CHB	CHB	CHB	CHB	CHB	CHB	CHB	CHB	CHB	CHB	CHB	CHB	CHB	CHB	CHB	JPT	JPT	JPT	JPT	JPT	JPT	JPT	JPT	JPT	JPT	JPT	JPT	JPT	JPT	JPT	JPT	JPT	JPT	JPT	JPT	JPT	JPT	JPT	JPT	JPT	JPT	JPT	JPT	JPT	JPT	JPT	JPT	JPT	JPT	JPT	JPT	JPT	JPT	JPT	JPT	JPT	JPT	JPT	JPT	JPT	JPT	JPT	JPT	JPT	JPT	JPT	JPT	JPT	JPT		Sak_SIB	EVk_SIB	EVk_SIB	Sak_SIB	Bur_SIB	Sel_SIB	Kry_EUR	Eve_SIB	Alt_CAS	Mon_EAS	Kyr_CAS	BSh_EUR	Leb_OCE	Leb_OCE	Tuv_SIB	Leb_OCE	BSh_EUR	Vie_EAS	Vie_EAS	Dus_OCE	Dus_OCE	Luz_OCE	Vie_EAS	Dus_OCE	Igo_OCE	Vie_EAS	Mur_OCE	Sak_SIB	Sak_SIB	EVk_SIB	Mur_OCE	Dus_OCE	Dus_OCE	Sak_SIB	Bur_SIB	Yak_SIB	Bur_SIB	Bur_SIB	Bur_SIB	Sak_SIB	BSh_EUR	Tam_SAS	Mon_EAS	Kaz_CAS	Mon_EAS	Bat_OCE		8
rs76595912	14	11	1	5	CHR15	79776421	rs76595912	A	G	0	2	285	0	4	FIN	FIN	CHS	CHS	CHS	CHS	CHS	CHS	CHS	CHS	CHS	CHS	CHS	CHS	CHS	CHS	CHS	CHS	CHS	CHS	CHS	CHS	CHS	CHS	CHS	CHS	CHS	CHS	CHS	CHS	CHS	CHS	CHS	CHS	CHS	CHS	CHS	CHS	CHS	CHS	CHS	CHS	CHS	CHS	CHS	CHS	CHS	CHS	CHS	CHS	CHS	CHS	CHS	CHS	CHS	CHS	CHS	CHS	CHS	CHS	CDX	CDX	KHV	KHV	KHV	CDX	CDX	CDX	CDX	CDX	CDX	CDX	CDX	KHV	KHV	KHV	KHV	KHV	KHV	KHV	KHV	KHV	KHV	KHV	KHV	KHV	KHV	KHV	KHV	KHV	KHV	KHV	KHV	KHV	KHV	KHV	KHV	KHV	KHV	KHV	KHV	KHV	KHV	KHV	KHV	KHV	KHV	KHV	KHV	KHV	KHV	KHV	KHV	KHV	KHV	KHV	KHV	KHV	KHV	KHV	KHV	CDX	CDX	CDX	CDX	CDX	CDX	CDX	CDX	CDX	CDX	CDX	CDX	CDX	CDX	CDX	BEB	BEB	BEB	STU	CHB	CHB	CHB	CHB	CHB	CHB	CHB	CHB	CHB	CHB	CHB	CHB	CHB	CHB	CHB	CHB	CHB	CHB	CHB	CHB	CHB	CHB	CHB	CHB	CHB	CHB	CHB	CHB	CHB	CHB	CHB	CHB	CHB	CHB	CHB	CHB	CHB	CHB	CHB	CHB	CHB	CHB	CHB	CHB	CHB	CHB	CHB	CHB	CHB	CHB	CHB	CHB	JPT	JPT	JPT	JPT	JPT	JPT	JPT	JPT	JPT	JPT	JPT	JPT	JPT	JPT	JPT	JPT	JPT	JPT	JPT	JPT	JPT	JPT	JPT	JPT	JPT	JPT	JPT	JPT	JPT	JPT	JPT	JPT	JPT	JPT	JPT	JPT	JPT	JPT	JPT	JPT	JPT	JPT	JPT	JPT	JPT	JPT	JPT	JPT	JPT	JPT	JPT	JPT	JPT	JPT		Sak_SIB	EVk_SIB	EVk_SIB	Sak_SIB	Bur_SIB	Sel_SIB	Kry_EUR	Eve_SIB	Alt_CAS	Mon_EAS	Kyr_CAS	BSh_EUR	Leb_OCE	Leb_OCE	Tuv_SIB	Leb_OCE	BSh_EUR	Vie_EAS	Vie_EAS	Dus_OCE	Dus_OCE	Luz_OCE	Vie_EAS	Dus_OCE	Igo_OCE	Vie_EAS	Mur_OCE	Sak_SIB	Sak_SIB	EVk_SIB	Mur_OCE	Dus_OCE	Dus_OCE	Sak_SIB	Bur_SIB	Yak_SIB	Bur_SIB	Bur_SIB	Bur_SIB	Sak_SIB	BSh_EUR	Tam_SAS	Mon_EAS	Kaz_CAS	Mon_EAS	Bat_OCE		8
rs146786016	14	11	1	5	CHR15	79776529	rs146786016	G	C	0	2	285	0	4	FIN	FIN	CHS	CHS	CHS	CHS	CHS	CHS	CHS	CHS	CHS	CHS	CHS	CHS	CHS	CHS	CHS	CHS	CHS	CHS	CHS	CHS	CHS	CHS	CHS	CHS	CHS	CHS	CHS	CHS	CHS	CHS	CHS	CHS	CHS	CHS	CHS	CHS	CHS	CHS	CHS	CHS	CHS	CHS	CHS	CHS	CHS	CHS	CHS	CHS	CHS	CHS	CHS	CHS	CHS	CHS	CHS	CHS	CHS	CHS	CDX	CDX	KHV	KHV	KHV	CDX	CDX	CDX	CDX	CDX	CDX	CDX	CDX	KHV	KHV	KHV	KHV	KHV	KHV	KHV	KHV	KHV	KHV	KHV	KHV	KHV	KHV	KHV	KHV	KHV	KHV	KHV	KHV	KHV	KHV	KHV	KHV	KHV	KHV	KHV	KHV	KHV	KHV	KHV	KHV	KHV	KHV	KHV	KHV	KHV	KHV	KHV	KHV	KHV	KHV	KHV	KHV	KHV	KHV	KHV	KHV	CDX	CDX	CDX	CDX	CDX	CDX	CDX	CDX	CDX	CDX	CDX	CDX	CDX	CDX	CDX	BEB	BEB	BEB	STU	CHB	CHB	CHB	CHB	CHB	CHB	CHB	CHB	CHB	CHB	CHB	CHB	CHB	CHB	CHB	CHB	CHB	CHB	CHB	CHB	CHB	CHB	CHB	CHB	CHB	CHB	CHB	CHB	CHB	CHB	CHB	CHB	CHB	CHB	CHB	CHB	CHB	CHB	CHB	CHB	CHB	CHB	CHB	CHB	CHB	CHB	CHB	CHB	CHB	CHB	CHB	CHB	JPT	JPT	JPT	JPT	JPT	JPT	JPT	JPT	JPT	JPT	JPT	JPT	JPT	JPT	JPT	JPT	JPT	JPT	JPT	JPT	JPT	JPT	JPT	JPT	JPT	JPT	JPT	JPT	JPT	JPT	JPT	JPT	JPT	JPT	JPT	JPT	JPT	JPT	JPT	JPT	JPT	JPT	JPT	JPT	JPT	JPT	JPT	JPT	JPT	JPT	JPT	JPT	JPT	JPT		Sak_SIB	EVk_SIB	EVk_SIB	Sak_SIB	Bur_SIB	Sel_SIB	Kry_EUR	Eve_SIB	Alt_CAS	Mon_EAS	Kyr_CAS	BSh_EUR	Leb_OCE	Leb_OCE	Tuv_SIB	Leb_OCE	BSh_EUR	Vie_EAS	Vie_EAS	Dus_OCE	Dus_OCE	Luz_OCE	Vie_EAS	Dus_OCE	Igo_OCE	Vie_EAS	Mur_OCE	Sak_SIB	Sak_SIB	EVk_SIB	Mur_OCE	Dus_OCE	Dus_OCE	Sak_SIB	Bur_SIB	Yak_SIB	Bur_SIB	Bur_SIB	Bur_SIB	Sak_SIB	BSh_EUR	Tam_SAS	Mon_EAS	Kaz_CAS	Mon_EAS	Bat_OCE		8
rs77196729	14	11	1	5	CHR15	79776533	rs77196729	G	T	0	2	285	0	4	FIN	FIN	CHS	CHS	CHS	CHS	CHS	CHS	CHS	CHS	CHS	CHS	CHS	CHS	CHS	CHS	CHS	CHS	CHS	CHS	CHS	CHS	CHS	CHS	CHS	CHS	CHS	CHS	CHS	CHS	CHS	CHS	CHS	CHS	CHS	CHS	CHS	CHS	CHS	CHS	CHS	CHS	CHS	CHS	CHS	CHS	CHS	CHS	CHS	CHS	CHS	CHS	CHS	CHS	CHS	CHS	CHS	CHS	CHS	CHS	CDX	CDX	KHV	KHV	KHV	CDX	CDX	CDX	CDX	CDX	CDX	CDX	CDX	KHV	KHV	KHV	KHV	KHV	KHV	KHV	KHV	KHV	KHV	KHV	KHV	KHV	KHV	KHV	KHV	KHV	KHV	KHV	KHV	KHV	KHV	KHV	KHV	KHV	KHV	KHV	KHV	KHV	KHV	KHV	KHV	KHV	KHV	KHV	KHV	KHV	KHV	KHV	KHV	KHV	KHV	KHV	KHV	KHV	KHV	KHV	KHV	CDX	CDX	CDX	CDX	CDX	CDX	CDX	CDX	CDX	CDX	CDX	CDX	CDX	CDX	CDX	BEB	BEB	BEB	STU	CHB	CHB	CHB	CHB	CHB	CHB	CHB	CHB	CHB	CHB	CHB	CHB	CHB	CHB	CHB	CHB	CHB	CHB	CHB	CHB	CHB	CHB	CHB	CHB	CHB	CHB	CHB	CHB	CHB	CHB	CHB	CHB	CHB	CHB	CHB	CHB	CHB	CHB	CHB	CHB	CHB	CHB	CHB	CHB	CHB	CHB	CHB	CHB	CHB	CHB	CHB	CHB	JPT	JPT	JPT	JPT	JPT	JPT	JPT	JPT	JPT	JPT	JPT	JPT	JPT	JPT	JPT	JPT	JPT	JPT	JPT	JPT	JPT	JPT	JPT	JPT	JPT	JPT	JPT	JPT	JPT	JPT	JPT	JPT	JPT	JPT	JPT	JPT	JPT	JPT	JPT	JPT	JPT	JPT	JPT	JPT	JPT	JPT	JPT	JPT	JPT	JPT	JPT	JPT	JPT	JPT		Sak_SIB	EVk_SIB	EVk_SIB	Sak_SIB	Bur_SIB	Sel_SIB	Kry_EUR	Eve_SIB	Alt_CAS	Mon_EAS	Kyr_CAS	BSh_EUR	Leb_OCE	Leb_OCE	Tuv_SIB	Leb_OCE	BSh_EUR	Vie_EAS	Vie_EAS	Dus_OCE	Dus_OCE	Luz_OCE	Vie_EAS	Dus_OCE	Igo_OCE	Vie_EAS	Mur_OCE	Sak_SIB	Sak_SIB	EVk_SIB	Mur_OCE	Dus_OCE	Dus_OCE	Sak_SIB	Bur_SIB	Yak_SIB	Bur_SIB	Bur_SIB	Bur_SIB	Sak_SIB	BSh_EUR	Tam_SAS	Mon_EAS	Kaz_CAS	Mon_EAS	Bat_OCE		8
rs79860315	14	11	1	5	CHR15	79776783	rs79860315	C	T	0	2	284	0	4	FIN	FIN	CHS	CHS	CHS	CHS	CHS	CHS	CHS	CHS	CHS	CHS	CHS	CHS	CHS	CHS	CHS	CHS	CHS	CHS	CHS	CHS	CHS	CHS	CHS	CHS	CHS	CHS	CHS	CHS	CHS	CHS	CHS	CHS	CHS	CHS	CHS	CHS	CHS	CHS	CHS	CHS	CHS	CHS	CHS	CHS	CHS	CHS	CHS	CHS	CHS	CHS	CHS	CHS	CHS	CHS	CHS	CHS	CHS	CHS	CDX	CDX	KHV	KHV	KHV	CDX	CDX	CDX	CDX	CDX	CDX	CDX	KHV	KHV	KHV	KHV	KHV	KHV	KHV	KHV	KHV	KHV	KHV	KHV	KHV	KHV	KHV	KHV	KHV	KHV	KHV	KHV	KHV	KHV	KHV	KHV	KHV	KHV	KHV	KHV	KHV	KHV	KHV	KHV	KHV	KHV	KHV	KHV	KHV	KHV	KHV	KHV	KHV	KHV	KHV	KHV	KHV	KHV	KHV	KHV	CDX	CDX	CDX	CDX	CDX	CDX	CDX	CDX	CDX	CDX	CDX	CDX	CDX	CDX	CDX	BEB	BEB	BEB	STU	CHB	CHB	CHB	CHB	CHB	CHB	CHB	CHB	CHB	CHB	CHB	CHB	CHB	CHB	CHB	CHB	CHB	CHB	CHB	CHB	CHB	CHB	CHB	CHB	CHB	CHB	CHB	CHB	CHB	CHB	CHB	CHB	CHB	CHB	CHB	CHB	CHB	CHB	CHB	CHB	CHB	CHB	CHB	CHB	CHB	CHB	CHB	CHB	CHB	CHB	CHB	CHB	JPT	JPT	JPT	JPT	JPT	JPT	JPT	JPT	JPT	JPT	JPT	JPT	JPT	JPT	JPT	JPT	JPT	JPT	JPT	JPT	JPT	JPT	JPT	JPT	JPT	JPT	JPT	JPT	JPT	JPT	JPT	JPT	JPT	JPT	JPT	JPT	JPT	JPT	JPT	JPT	JPT	JPT	JPT	JPT	JPT	JPT	JPT	JPT	JPT	JPT	JPT	JPT	JPT	JPT		Sak_SIB	EVk_SIB	EVk_SIB	Sak_SIB	Bur_SIB	Sel_SIB	Kry_EUR	Eve_SIB	Alt_CAS	Mon_EAS	Kyr_CAS	BSh_EUR	Leb_OCE	Leb_OCE	Tuv_SIB	Leb_OCE	BSh_EUR	Vie_EAS	Vie_EAS	Dus_OCE	Dus_OCE	Luz_OCE	Vie_EAS	Dus_OCE	Igo_OCE	Vie_EAS	Mur_OCE	Sak_SIB	Sak_SIB	EVk_SIB	Mur_OCE	Dus_OCE	Dus_OCE	Sak_SIB	Bur_SIB	Yak_SIB	Bur_SIB	Bur_SIB	Bur_SIB	Sak_SIB	BSh_EUR	Tam_SAS	Mon_EAS	Kaz_CAS	Mon_EAS	Bat_OCE		8
rs79840610	14	11	1	5	CHR15	79776801	rs79840610	T	A	0	2	284	0	4	FIN	FIN	CHS	CHS	CHS	CHS	CHS	CHS	CHS	CHS	CHS	CHS	CHS	CHS	CHS	CHS	CHS	CHS	CHS	CHS	CHS	CHS	CHS	CHS	CHS	CHS	CHS	CHS	CHS	CHS	CHS	CHS	CHS	CHS	CHS	CHS	CHS	CHS	CHS	CHS	CHS	CHS	CHS	CHS	CHS	CHS	CHS	CHS	CHS	CHS	CHS	CHS	CHS	CHS	CHS	CHS	CHS	CHS	CHS	CHS	CDX	CDX	KHV	KHV	KHV	CDX	CDX	CDX	CDX	CDX	CDX	CDX	KHV	KHV	KHV	KHV	KHV	KHV	KHV	KHV	KHV	KHV	KHV	KHV	KHV	KHV	KHV	KHV	KHV	KHV	KHV	KHV	KHV	KHV	KHV	KHV	KHV	KHV	KHV	KHV	KHV	KHV	KHV	KHV	KHV	KHV	KHV	KHV	KHV	KHV	KHV	KHV	KHV	KHV	KHV	KHV	KHV	KHV	KHV	KHV	CDX	CDX	CDX	CDX	CDX	CDX	CDX	CDX	CDX	CDX	CDX	CDX	CDX	CDX	CDX	BEB	BEB	BEB	STU	CHB	CHB	CHB	CHB	CHB	CHB	CHB	CHB	CHB	CHB	CHB	CHB	CHB	CHB	CHB	CHB	CHB	CHB	CHB	CHB	CHB	CHB	CHB	CHB	CHB	CHB	CHB	CHB	CHB	CHB	CHB	CHB	CHB	CHB	CHB	CHB	CHB	CHB	CHB	CHB	CHB	CHB	CHB	CHB	CHB	CHB	CHB	CHB	CHB	CHB	CHB	CHB	JPT	JPT	JPT	JPT	JPT	JPT	JPT	JPT	JPT	JPT	JPT	JPT	JPT	JPT	JPT	JPT	JPT	JPT	JPT	JPT	JPT	JPT	JPT	JPT	JPT	JPT	JPT	JPT	JPT	JPT	JPT	JPT	JPT	JPT	JPT	JPT	JPT	JPT	JPT	JPT	JPT	JPT	JPT	JPT	JPT	JPT	JPT	JPT	JPT	JPT	JPT	JPT	JPT	JPT		Sak_SIB	EVk_SIB	EVk_SIB	Sak_SIB	Bur_SIB	Sel_SIB	Kry_EUR	Eve_SIB	Alt_CAS	Mon_EAS	Kyr_CAS	BSh_EUR	Leb_OCE	Leb_OCE	Tuv_SIB	Leb_OCE	BSh_EUR	Vie_EAS	Vie_EAS	Dus_OCE	Dus_OCE	Luz_OCE	Vie_EAS	Dus_OCE	Igo_OCE	Vie_EAS	Mur_OCE	Sak_SIB	Sak_SIB	EVk_SIB	Mur_OCE	Dus_OCE	Dus_OCE	Sak_SIB	Bur_SIB	Yak_SIB	Bur_SIB	Bur_SIB	Bur_SIB	Sak_SIB	BSh_EUR	Tam_SAS	Mon_EAS	Kaz_CAS	Mon_EAS	Bat_OCE		8
rs75396029	14	11	1	5	CHR15	79776808	rs75396029	G	A	0	2	284	0	4	FIN	FIN	CHS	CHS	CHS	CHS	CHS	CHS	CHS	CHS	CHS	CHS	CHS	CHS	CHS	CHS	CHS	CHS	CHS	CHS	CHS	CHS	CHS	CHS	CHS	CHS	CHS	CHS	CHS	CHS	CHS	CHS	CHS	CHS	CHS	CHS	CHS	CHS	CHS	CHS	CHS	CHS	CHS	CHS	CHS	CHS	CHS	CHS	CHS	CHS	CHS	CHS	CHS	CHS	CHS	CHS	CHS	CHS	CHS	CHS	CDX	CDX	KHV	KHV	KHV	CDX	CDX	CDX	CDX	CDX	CDX	CDX	KHV	KHV	KHV	KHV	KHV	KHV	KHV	KHV	KHV	KHV	KHV	KHV	KHV	KHV	KHV	KHV	KHV	KHV	KHV	KHV	KHV	KHV	KHV	KHV	KHV	KHV	KHV	KHV	KHV	KHV	KHV	KHV	KHV	KHV	KHV	KHV	KHV	KHV	KHV	KHV	KHV	KHV	KHV	KHV	KHV	KHV	KHV	KHV	CDX	CDX	CDX	CDX	CDX	CDX	CDX	CDX	CDX	CDX	CDX	CDX	CDX	CDX	CDX	BEB	BEB	BEB	STU	CHB	CHB	CHB	CHB	CHB	CHB	CHB	CHB	CHB	CHB	CHB	CHB	CHB	CHB	CHB	CHB	CHB	CHB	CHB	CHB	CHB	CHB	CHB	CHB	CHB	CHB	CHB	CHB	CHB	CHB	CHB	CHB	CHB	CHB	CHB	CHB	CHB	CHB	CHB	CHB	CHB	CHB	CHB	CHB	CHB	CHB	CHB	CHB	CHB	CHB	CHB	CHB	JPT	JPT	JPT	JPT	JPT	JPT	JPT	JPT	JPT	JPT	JPT	JPT	JPT	JPT	JPT	JPT	JPT	JPT	JPT	JPT	JPT	JPT	JPT	JPT	JPT	JPT	JPT	JPT	JPT	JPT	JPT	JPT	JPT	JPT	JPT	JPT	JPT	JPT	JPT	JPT	JPT	JPT	JPT	JPT	JPT	JPT	JPT	JPT	JPT	JPT	JPT	JPT	JPT	JPT		Sak_SIB	EVk_SIB	EVk_SIB	Sak_SIB	Bur_SIB	Sel_SIB	Kry_EUR	Eve_SIB	Alt_CAS	Mon_EAS	Kyr_CAS	BSh_EUR	Leb_OCE	Leb_OCE	Tuv_SIB	Leb_OCE	BSh_EUR	Vie_EAS	Vie_EAS	Dus_OCE	Dus_OCE	Luz_OCE	Vie_EAS	Dus_OCE	Igo_OCE	Vie_EAS	Mur_OCE	Sak_SIB	Sak_SIB	EVk_SIB	Mur_OCE	Dus_OCE	Dus_OCE	Sak_SIB	Bur_SIB	Yak_SIB	Bur_SIB	Bur_SIB	Bur_SIB	Sak_SIB	BSh_EUR	Tam_SAS	Mon_EAS	Kaz_CAS	Mon_EAS	Bat_OCE		8
rs76985686	14	11	1	5	CHR15	79777108	rs76985686	G	T	0	2	285	0	4	FIN	FIN	CHS	CHS	CHS	CHS	CHS	CHS	CHS	CHS	CHS	CHS	CHS	CHS	CHS	CHS	CHS	CHS	CHS	CHS	CHS	CHS	CHS	CHS	CHS	CHS	CHS	CHS	CHS	CHS	CHS	CHS	CHS	CHS	CHS	CHS	CHS	CHS	CHS	CHS	CHS	CHS	CHS	CHS	CHS	CHS	CHS	CHS	CHS	CHS	CHS	CHS	CHS	CHS	CHS	CHS	CHS	CHS	CHS	CHS	CDX	CDX	KHV	KHV	KHV	CDX	CDX	CDX	CDX	CDX	CDX	CDX	CDX	KHV	KHV	KHV	KHV	KHV	KHV	KHV	KHV	KHV	KHV	KHV	KHV	KHV	KHV	KHV	KHV	KHV	KHV	KHV	KHV	KHV	KHV	KHV	KHV	KHV	KHV	KHV	KHV	KHV	KHV	KHV	KHV	KHV	KHV	KHV	KHV	KHV	KHV	KHV	KHV	KHV	KHV	KHV	KHV	KHV	KHV	KHV	KHV	CDX	CDX	CDX	CDX	CDX	CDX	CDX	CDX	CDX	CDX	CDX	CDX	CDX	CDX	CDX	BEB	BEB	BEB	STU	CHB	CHB	CHB	CHB	CHB	CHB	CHB	CHB	CHB	CHB	CHB	CHB	CHB	CHB	CHB	CHB	CHB	CHB	CHB	CHB	CHB	CHB	CHB	CHB	CHB	CHB	CHB	CHB	CHB	CHB	CHB	CHB	CHB	CHB	CHB	CHB	CHB	CHB	CHB	CHB	CHB	CHB	CHB	CHB	CHB	CHB	CHB	CHB	CHB	CHB	CHB	CHB	JPT	JPT	JPT	JPT	JPT	JPT	JPT	JPT	JPT	JPT	JPT	JPT	JPT	JPT	JPT	JPT	JPT	JPT	JPT	JPT	JPT	JPT	JPT	JPT	JPT	JPT	JPT	JPT	JPT	JPT	JPT	JPT	JPT	JPT	JPT	JPT	JPT	JPT	JPT	JPT	JPT	JPT	JPT	JPT	JPT	JPT	JPT	JPT	JPT	JPT	JPT	JPT	JPT	JPT		Sak_SIB	EVk_SIB	EVk_SIB	Sak_SIB	Sel_SIB	Kry_EUR	Eve_SIB	Alt_CAS	Mon_EAS	Kyr_CAS	BSh_EUR	Leb_OCE	Leb_OCE	Tuv_SIB	Leb_OCE	BSh_EUR	Vie_EAS	Vie_EAS	Dus_OCE	Dus_OCE	Luz_OCE	Vie_EAS	Dus_OCE	Igo_OCE	Vie_EAS	Mur_OCE	Sak_SIB	Sak_SIB	EVk_SIB	Mur_OCE	Dus_OCE	Dus_OCE	Sak_SIB	Bur_SIB	Yak_SIB	Bur_SIB	Bur_SIB	Bur_SIB	Sak_SIB	BSh_EUR	Tam_SAS	Mon_EAS	Kaz_CAS	Mon_EAS	Bat_OCE		8
rs80034377	14	11	1	5	CHR15	79777392	rs80034377	T	C	0	2	287	0	4	FIN	FIN	CHS	CHS	CHS	CHS	CHS	CHS	CHS	CHS	CHS	CHS	CHS	CHS	CHS	CHS	CHS	CHS	CHS	CHS	CHS	CHS	CHS	CHS	CHS	CHS	CHS	CHS	CHS	CHS	CHS	CHS	CHS	CHS	CHS	CHS	CHS	CHS	CHS	CHS	CHS	CHS	CHS	CHS	CHS	CHS	CHS	CHS	CHS	CHS	CHS	CHS	CHS	CHS	CHS	CHS	CHS	CHS	CHS	CHS	CDX	CDX	KHV	KHV	KHV	CDX	CDX	CDX	CDX	CDX	CDX	CDX	CDX	KHV	KHV	KHV	KHV	KHV	KHV	KHV	KHV	KHV	KHV	KHV	KHV	KHV	KHV	KHV	KHV	KHV	KHV	KHV	KHV	KHV	KHV	KHV	KHV	KHV	KHV	KHV	KHV	KHV	KHV	KHV	KHV	KHV	KHV	KHV	KHV	KHV	KHV	KHV	KHV	KHV	KHV	KHV	KHV	KHV	KHV	KHV	KHV	CDX	CDX	CDX	CDX	CDX	CDX	CDX	CDX	CDX	CDX	CDX	CDX	CDX	CDX	CDX	BEB	BEB	BEB	STU	CHB	CHB	CHB	CHB	CHB	CHB	CHB	CHB	CHB	CHB	CHB	CHB	CHB	CHB	CHB	CHB	CHB	CHB	CHB	CHB	CHB	CHB	CHB	CHB	CHB	CHB	CHB	CHB	CHB	CHB	CHB	CHB	CHB	CHB	CHB	CHB	CHB	CHB	CHB	CHB	CHB	CHB	CHB	CHB	CHB	CHB	CHB	CHB	CHB	CHB	CHB	CHB	CHB	CHB	JPT	JPT	JPT	JPT	JPT	JPT	JPT	JPT	JPT	JPT	JPT	JPT	JPT	JPT	JPT	JPT	JPT	JPT	JPT	JPT	JPT	JPT	JPT	JPT	JPT	JPT	JPT	JPT	JPT	JPT	JPT	JPT	JPT	JPT	JPT	JPT	JPT	JPT	JPT	JPT	JPT	JPT	JPT	JPT	JPT	JPT	JPT	JPT	JPT	JPT	JPT	JPT	JPT	JPT		Sak_SIB	EVk_SIB	EVk_SIB	Sak_SIB	Bur_SIB	Sel_SIB	Kry_EUR	Eve_SIB	Alt_CAS	Mon_EAS	Kyr_CAS	BSh_EUR	Leb_OCE	Leb_OCE	Tuv_SIB	Leb_OCE	BSh_EUR	Vie_EAS	Vie_EAS	Dus_OCE	Dus_OCE	Luz_OCE	Vie_EAS	Dus_OCE	Igo_OCE	Vie_EAS	Mur_OCE	Sak_SIB	Sak_SIB	EVk_SIB	Mur_OCE	Dus_OCE	Dus_OCE	Sak_SIB	Bur_SIB	Yak_SIB	Bur_SIB	Bur_SIB	Bur_SIB	Sak_SIB	BSh_EUR	Tam_SAS	Mon_EAS	Kaz_CAS	Mon_EAS	Bat_OCE		8
rs76729652	14	11	1	5	CHR15	79784263	rs76729652	C	T	0	2	290	0	4	FIN	FIN	CHS	CHS	CHS	CHS	CHS	CHS	CHS	CHS	CHS	CHS	CHS	CHS	CHS	CHS	CHS	CHS	CHS	CHS	CHS	CHS	CHS	CHS	CHS	CHS	CHS	CHS	CHS	CHS	CHS	CHS	CHS	CHS	CHS	CHS	CHS	CHS	CHS	CHS	CHS	CHS	CHS	CHS	CHS	CHS	CHS	CHS	CHS	CHS	CHS	CHS	CHS	CHS	CHS	CHS	CHS	CHS	CHS	CHS	CHS	CHS	CDX	CDX	KHV	KHV	KHV	CDX	CDX	CDX	CDX	CDX	CDX	CDX	CDX	KHV	KHV	KHV	KHV	KHV	KHV	KHV	KHV	KHV	KHV	KHV	KHV	KHV	KHV	KHV	KHV	KHV	KHV	KHV	KHV	KHV	KHV	KHV	KHV	KHV	KHV	KHV	KHV	KHV	KHV	KHV	KHV	KHV	KHV	KHV	KHV	KHV	KHV	KHV	KHV	KHV	KHV	KHV	KHV	KHV	KHV	KHV	KHV	CDX	CDX	CDX	CDX	CDX	CDX	CDX	CDX	CDX	CDX	CDX	CDX	CDX	CDX	CDX	BEB	BEB	BEB	STU	CHB	CHB	CHB	CHB	CHB	CHB	CHB	CHB	CHB	CHB	CHB	CHB	CHB	CHB	CHB	CHB	CHB	CHB	CHB	CHB	CHB	CHB	CHB	CHB	CHB	CHB	CHB	CHB	CHB	CHB	CHB	CHB	CHB	CHB	CHB	CHB	CHB	CHB	CHB	CHB	CHB	CHB	CHB	CHB	CHB	CHB	CHB	CHB	CHB	CHB	CHB	CHB	CHB	JPT	JPT	JPT	JPT	JPT	JPT	JPT	JPT	JPT	JPT	JPT	JPT	JPT	JPT	JPT	JPT	JPT	JPT	JPT	JPT	JPT	JPT	JPT	JPT	JPT	JPT	JPT	JPT	JPT	JPT	JPT	JPT	JPT	JPT	JPT	JPT	JPT	JPT	JPT	JPT	JPT	JPT	JPT	JPT	JPT	JPT	JPT	JPT	JPT	JPT	JPT	JPT	JPT	JPT		Sak_SIB	EVk_SIB	EVk_SIB	Sak_SIB	Bur_SIB	Sel_SIB	Kry_EUR	Eve_SIB	Alt_CAS	Mon_EAS	Kyr_CAS	BSh_EUR	Leb_OCE	Leb_OCE	Tuv_SIB	Leb_OCE	BSh_EUR	BUm_SAS	Vie_EAS	Vie_EAS	Dus_OCE	Dus_OCE	Luz_OCE	Vie_EAS	Dus_OCE	Igo_OCE	Vie_EAS	Mur_OCE	EVk_SIB	Sak_SIB	Sak_SIB	EVk_SIB	Mur_OCE	Dus_OCE	Dus_OCE	Sak_SIB	Bur_SIB	Yak_SIB	Bur_SIB	Bur_SIB	Bur_SIB	Sak_SIB	BSh_EUR	Tam_SAS	Mon_EAS	Kaz_CAS	Mon_EAS	Bat_OCE		8
rs76103127	14	11	1	5	CHR15	79784610	rs76103127	C	T	0	2	290	0	4	FIN	FIN	CHS	CHS	CHS	CHS	CHS	CHS	CHS	CHS	CHS	CHS	CHS	CHS	CHS	CHS	CHS	CHS	CHS	CHS	CHS	CHS	CHS	CHS	CHS	CHS	CHS	CHS	CHS	CHS	CHS	CHS	CHS	CHS	CHS	CHS	CHS	CHS	CHS	CHS	CHS	CHS	CHS	CHS	CHS	CHS	CHS	CHS	CHS	CHS	CHS	CHS	CHS	CHS	CHS	CHS	CHS	CHS	CHS	CHS	CHS	CHS	CDX	CDX	KHV	KHV	KHV	CDX	CDX	CDX	CDX	CDX	CDX	CDX	CDX	KHV	KHV	KHV	KHV	KHV	KHV	KHV	KHV	KHV	KHV	KHV	KHV	KHV	KHV	KHV	KHV	KHV	KHV	KHV	KHV	KHV	KHV	KHV	KHV	KHV	KHV	KHV	KHV	KHV	KHV	KHV	KHV	KHV	KHV	KHV	KHV	KHV	KHV	KHV	KHV	KHV	KHV	KHV	KHV	KHV	KHV	KHV	KHV	CDX	CDX	CDX	CDX	CDX	CDX	CDX	CDX	CDX	CDX	CDX	CDX	CDX	CDX	CDX	BEB	BEB	BEB	STU	CHB	CHB	CHB	CHB	CHB	CHB	CHB	CHB	CHB	CHB	CHB	CHB	CHB	CHB	CHB	CHB	CHB	CHB	CHB	CHB	CHB	CHB	CHB	CHB	CHB	CHB	CHB	CHB	CHB	CHB	CHB	CHB	CHB	CHB	CHB	CHB	CHB	CHB	CHB	CHB	CHB	CHB	CHB	CHB	CHB	CHB	CHB	CHB	CHB	CHB	CHB	CHB	CHB	JPT	JPT	JPT	JPT	JPT	JPT	JPT	JPT	JPT	JPT	JPT	JPT	JPT	JPT	JPT	JPT	JPT	JPT	JPT	JPT	JPT	JPT	JPT	JPT	JPT	JPT	JPT	JPT	JPT	JPT	JPT	JPT	JPT	JPT	JPT	JPT	JPT	JPT	JPT	JPT	JPT	JPT	JPT	JPT	JPT	JPT	JPT	JPT	JPT	JPT	JPT	JPT	JPT	JPT		Sak_SIB	EVk_SIB	EVk_SIB	Sak_SIB	Bur_SIB	Sel_SIB	Kry_EUR	Eve_SIB	Alt_CAS	Mon_EAS	Kyr_CAS	BSh_EUR	Leb_OCE	Leb_OCE	Tuv_SIB	Leb_OCE	BSh_EUR	BUm_SAS	Vie_EAS	Vie_EAS	Dus_OCE	Dus_OCE	Luz_OCE	Vie_EAS	Dus_OCE	Igo_OCE	Vie_EAS	Mur_OCE	EVk_SIB	Sak_SIB	Sak_SIB	EVk_SIB	Mur_OCE	Dus_OCE	Dus_OCE	Sak_SIB	Bur_SIB	Yak_SIB	Bur_SIB	Bur_SIB	Bur_SIB	Sak_SIB	BSh_EUR	Tam_SAS	Mon_EAS	Kaz_CAS	Mon_EAS	Bat_OCE		8
rs79936497	14	11	1	5	CHR15	79785208	rs79936497	T	C	0	2	290	0	4	FIN	FIN	CHS	CHS	CHS	CHS	CHS	CHS	CHS	CHS	CHS	CHS	CHS	CHS	CHS	CHS	CHS	CHS	CHS	CHS	CHS	CHS	CHS	CHS	CHS	CHS	CHS	CHS	CHS	CHS	CHS	CHS	CHS	CHS	CHS	CHS	CHS	CHS	CHS	CHS	CHS	CHS	CHS	CHS	CHS	CHS	CHS	CHS	CHS	CHS	CHS	CHS	CHS	CHS	CHS	CHS	CHS	CHS	CHS	CHS	CHS	CHS	CDX	CDX	KHV	KHV	KHV	CDX	CDX	CDX	CDX	CDX	CDX	CDX	CDX	KHV	KHV	KHV	KHV	KHV	KHV	KHV	KHV	KHV	KHV	KHV	KHV	KHV	KHV	KHV	KHV	KHV	KHV	KHV	KHV	KHV	KHV	KHV	KHV	KHV	KHV	KHV	KHV	KHV	KHV	KHV	KHV	KHV	KHV	KHV	KHV	KHV	KHV	KHV	KHV	KHV	KHV	KHV	KHV	KHV	KHV	KHV	KHV	CDX	CDX	CDX	CDX	CDX	CDX	CDX	CDX	CDX	CDX	CDX	CDX	CDX	CDX	CDX	BEB	BEB	BEB	STU	CHB	CHB	CHB	CHB	CHB	CHB	CHB	CHB	CHB	CHB	CHB	CHB	CHB	CHB	CHB	CHB	CHB	CHB	CHB	CHB	CHB	CHB	CHB	CHB	CHB	CHB	CHB	CHB	CHB	CHB	CHB	CHB	CHB	CHB	CHB	CHB	CHB	CHB	CHB	CHB	CHB	CHB	CHB	CHB	CHB	CHB	CHB	CHB	CHB	CHB	CHB	CHB	CHB	JPT	JPT	JPT	JPT	JPT	JPT	JPT	JPT	JPT	JPT	JPT	JPT	JPT	JPT	JPT	JPT	JPT	JPT	JPT	JPT	JPT	JPT	JPT	JPT	JPT	JPT	JPT	JPT	JPT	JPT	JPT	JPT	JPT	JPT	JPT	JPT	JPT	JPT	JPT	JPT	JPT	JPT	JPT	JPT	JPT	JPT	JPT	JPT	JPT	JPT	JPT	JPT	JPT	JPT		Sak_SIB	EVk_SIB	EVk_SIB	Sak_SIB	Bur_SIB	Sel_SIB	Kry_EUR	Eve_SIB	Alt_CAS	Mon_EAS	Kyr_CAS	BSh_EUR	Leb_OCE	Leb_OCE	Tuv_SIB	Leb_OCE	BSh_EUR	BUm_SAS	Vie_EAS	Vie_EAS	Dus_OCE	Dus_OCE	Luz_OCE	Vie_EAS	Dus_OCE	Igo_OCE	Vie_EAS	Mur_OCE	EVk_SIB	Sak_SIB	Sak_SIB	EVk_SIB	Mur_OCE	Dus_OCE	Dus_OCE	Sak_SIB	Bur_SIB	Yak_SIB	Bur_SIB	Bur_SIB	Bur_SIB	Sak_SIB	BSh_EUR	Tam_SAS	Mon_EAS	Kaz_CAS	Mon_EAS	Bat_OCE		8
rs79144958	14	11	1	5	CHR15	79785230	rs79144958	A	G	0	2	289	0	4	FIN	FIN	CHS	CHS	CHS	CHS	CHS	CHS	CHS	CHS	CHS	CHS	CHS	CHS	CHS	CHS	CHS	CHS	CHS	CHS	CHS	CHS	CHS	CHS	CHS	CHS	CHS	CHS	CHS	CHS	CHS	CHS	CHS	CHS	CHS	CHS	CHS	CHS	CHS	CHS	CHS	CHS	CHS	CHS	CHS	CHS	CHS	CHS	CHS	CHS	CHS	CHS	CHS	CHS	CHS	CHS	CHS	CHS	CHS	CHS	CHS	CHS	CDX	CDX	KHV	KHV	KHV	CDX	CDX	CDX	CDX	CDX	CDX	CDX	CDX	KHV	KHV	KHV	KHV	KHV	KHV	KHV	KHV	KHV	KHV	KHV	KHV	KHV	KHV	KHV	KHV	KHV	KHV	KHV	KHV	KHV	KHV	KHV	KHV	KHV	KHV	KHV	KHV	KHV	KHV	KHV	KHV	KHV	KHV	KHV	KHV	KHV	KHV	KHV	KHV	KHV	KHV	KHV	KHV	KHV	KHV	KHV	CDX	CDX	CDX	CDX	CDX	CDX	CDX	CDX	CDX	CDX	CDX	CDX	CDX	CDX	CDX	BEB	BEB	BEB	STU	CHB	CHB	CHB	CHB	CHB	CHB	CHB	CHB	CHB	CHB	CHB	CHB	CHB	CHB	CHB	CHB	CHB	CHB	CHB	CHB	CHB	CHB	CHB	CHB	CHB	CHB	CHB	CHB	CHB	CHB	CHB	CHB	CHB	CHB	CHB	CHB	CHB	CHB	CHB	CHB	CHB	CHB	CHB	CHB	CHB	CHB	CHB	CHB	CHB	CHB	CHB	CHB	CHB	JPT	JPT	JPT	JPT	JPT	JPT	JPT	JPT	JPT	JPT	JPT	JPT	JPT	JPT	JPT	JPT	JPT	JPT	JPT	JPT	JPT	JPT	JPT	JPT	JPT	JPT	JPT	JPT	JPT	JPT	JPT	JPT	JPT	JPT	JPT	JPT	JPT	JPT	JPT	JPT	JPT	JPT	JPT	JPT	JPT	JPT	JPT	JPT	JPT	JPT	JPT	JPT	JPT	JPT		Sak_SIB	EVk_SIB	EVk_SIB	Sak_SIB	Bur_SIB	Sel_SIB	Kry_EUR	Eve_SIB	Alt_CAS	Mon_EAS	Kyr_CAS	BSh_EUR	Leb_OCE	Leb_OCE	Tuv_SIB	BSh_EUR	BUm_SAS	Vie_EAS	Vie_EAS	Dus_OCE	Luz_OCE	Vie_EAS	Dus_OCE	Igo_OCE	Vie_EAS	Mur_OCE	EVk_SIB	Sak_SIB	Sak_SIB	EVk_SIB	Mur_OCE	Dus_OCE	Sak_SIB	Bur_SIB	Yak_SIB	Bur_SIB	Bur_SIB	Bur_SIB	Sak_SIB	BSh_EUR	Mon_EAS	Kaz_CAS	Mon_EAS	Bat_OCE		8
rs117808898	14	11	1	5	CHR15	79785354	rs117808898	A	G	0	2	289	0	4	FIN	FIN	CHS	CHS	CHS	CHS	CHS	CHS	CHS	CHS	CHS	CHS	CHS	CHS	CHS	CHS	CHS	CHS	CHS	CHS	CHS	CHS	CHS	CHS	CHS	CHS	CHS	CHS	CHS	CHS	CHS	CHS	CHS	CHS	CHS	CHS	CHS	CHS	CHS	CHS	CHS	CHS	CHS	CHS	CHS	CHS	CHS	CHS	CHS	CHS	CHS	CHS	CHS	CHS	CHS	CHS	CHS	CHS	CHS	CHS	CHS	CHS	CDX	CDX	KHV	KHV	KHV	CDX	CDX	CDX	CDX	CDX	CDX	CDX	CDX	KHV	KHV	KHV	KHV	KHV	KHV	KHV	KHV	KHV	KHV	KHV	KHV	KHV	KHV	KHV	KHV	KHV	KHV	KHV	KHV	KHV	KHV	KHV	KHV	KHV	KHV	KHV	KHV	KHV	KHV	KHV	KHV	KHV	KHV	KHV	KHV	KHV	KHV	KHV	KHV	KHV	KHV	KHV	KHV	KHV	KHV	KHV	CDX	CDX	CDX	CDX	CDX	CDX	CDX	CDX	CDX	CDX	CDX	CDX	CDX	CDX	CDX	BEB	BEB	BEB	STU	CHB	CHB	CHB	CHB	CHB	CHB	CHB	CHB	CHB	CHB	CHB	CHB	CHB	CHB	CHB	CHB	CHB	CHB	CHB	CHB	CHB	CHB	CHB	CHB	CHB	CHB	CHB	CHB	CHB	CHB	CHB	CHB	CHB	CHB	CHB	CHB	CHB	CHB	CHB	CHB	CHB	CHB	CHB	CHB	CHB	CHB	CHB	CHB	CHB	CHB	CHB	CHB	CHB	JPT	JPT	JPT	JPT	JPT	JPT	JPT	JPT	JPT	JPT	JPT	JPT	JPT	JPT	JPT	JPT	JPT	JPT	JPT	JPT	JPT	JPT	JPT	JPT	JPT	JPT	JPT	JPT	JPT	JPT	JPT	JPT	JPT	JPT	JPT	JPT	JPT	JPT	JPT	JPT	JPT	JPT	JPT	JPT	JPT	JPT	JPT	JPT	JPT	JPT	JPT	JPT	JPT	JPT		Sak_SIB	EVk_SIB	EVk_SIB	Sak_SIB	Bur_SIB	Sel_SIB	Kry_EUR	Eve_SIB	Alt_CAS	Mon_EAS	Kyr_CAS	BSh_EUR	Leb_OCE	Leb_OCE	Tuv_SIB	BSh_EUR	BUm_SAS	Vie_EAS	Vie_EAS	Dus_OCE	Luz_OCE	Vie_EAS	Dus_OCE	Igo_OCE	Vie_EAS	Mur_OCE	EVk_SIB	Sak_SIB	Sak_SIB	EVk_SIB	Mur_OCE	Dus_OCE	Sak_SIB	Bur_SIB	Yak_SIB	Bur_SIB	Bur_SIB	Bur_SIB	Sak_SIB	BSh_EUR	Mon_EAS	Kaz_CAS	Mon_EAS	Bat_OCE		8
rs79271634	14	11	1	5	CHR15	79785364	rs79271634	T	C	0	2	289	0	4	FIN	FIN	CHS	CHS	CHS	CHS	CHS	CHS	CHS	CHS	CHS	CHS	CHS	CHS	CHS	CHS	CHS	CHS	CHS	CHS	CHS	CHS	CHS	CHS	CHS	CHS	CHS	CHS	CHS	CHS	CHS	CHS	CHS	CHS	CHS	CHS	CHS	CHS	CHS	CHS	CHS	CHS	CHS	CHS	CHS	CHS	CHS	CHS	CHS	CHS	CHS	CHS	CHS	CHS	CHS	CHS	CHS	CHS	CHS	CHS	CHS	CHS	CDX	CDX	KHV	KHV	KHV	CDX	CDX	CDX	CDX	CDX	CDX	CDX	CDX	KHV	KHV	KHV	KHV	KHV	KHV	KHV	KHV	KHV	KHV	KHV	KHV	KHV	KHV	KHV	KHV	KHV	KHV	KHV	KHV	KHV	KHV	KHV	KHV	KHV	KHV	KHV	KHV	KHV	KHV	KHV	KHV	KHV	KHV	KHV	KHV	KHV	KHV	KHV	KHV	KHV	KHV	KHV	KHV	KHV	KHV	KHV	CDX	CDX	CDX	CDX	CDX	CDX	CDX	CDX	CDX	CDX	CDX	CDX	CDX	CDX	CDX	BEB	BEB	BEB	STU	CHB	CHB	CHB	CHB	CHB	CHB	CHB	CHB	CHB	CHB	CHB	CHB	CHB	CHB	CHB	CHB	CHB	CHB	CHB	CHB	CHB	CHB	CHB	CHB	CHB	CHB	CHB	CHB	CHB	CHB	CHB	CHB	CHB	CHB	CHB	CHB	CHB	CHB	CHB	CHB	CHB	CHB	CHB	CHB	CHB	CHB	CHB	CHB	CHB	CHB	CHB	CHB	CHB	JPT	JPT	JPT	JPT	JPT	JPT	JPT	JPT	JPT	JPT	JPT	JPT	JPT	JPT	JPT	JPT	JPT	JPT	JPT	JPT	JPT	JPT	JPT	JPT	JPT	JPT	JPT	JPT	JPT	JPT	JPT	JPT	JPT	JPT	JPT	JPT	JPT	JPT	JPT	JPT	JPT	JPT	JPT	JPT	JPT	JPT	JPT	JPT	JPT	JPT	JPT	JPT	JPT	JPT		Sak_SIB	EVk_SIB	EVk_SIB	Sak_SIB	Bur_SIB	Sel_SIB	Kry_EUR	Eve_SIB	Alt_CAS	Mon_EAS	Kyr_CAS	BSh_EUR	Leb_OCE	Leb_OCE	Tuv_SIB	BSh_EUR	BUm_SAS	Vie_EAS	Vie_EAS	Dus_OCE	Luz_OCE	Vie_EAS	Dus_OCE	Igo_OCE	Vie_EAS	Mur_OCE	EVk_SIB	Sak_SIB	Sak_SIB	EVk_SIB	Mur_OCE	Dus_OCE	Sak_SIB	Bur_SIB	Yak_SIB	Bur_SIB	Bur_SIB	Bur_SIB	Sak_SIB	BSh_EUR	Mon_EAS	Kaz_CAS	Mon_EAS	Bat_OCE		8
rs75319892	14	11	1	5	CHR15	79785501	rs75319892	A	T	0	2	289	0	4	FIN	FIN	CHS	CHS	CHS	CHS	CHS	CHS	CHS	CHS	CHS	CHS	CHS	CHS	CHS	CHS	CHS	CHS	CHS	CHS	CHS	CHS	CHS	CHS	CHS	CHS	CHS	CHS	CHS	CHS	CHS	CHS	CHS	CHS	CHS	CHS	CHS	CHS	CHS	CHS	CHS	CHS	CHS	CHS	CHS	CHS	CHS	CHS	CHS	CHS	CHS	CHS	CHS	CHS	CHS	CHS	CHS	CHS	CHS	CHS	CHS	CHS	CDX	CDX	KHV	KHV	KHV	CDX	CDX	CDX	CDX	CDX	CDX	CDX	CDX	KHV	KHV	KHV	KHV	KHV	KHV	KHV	KHV	KHV	KHV	KHV	KHV	KHV	KHV	KHV	KHV	KHV	KHV	KHV	KHV	KHV	KHV	KHV	KHV	KHV	KHV	KHV	KHV	KHV	KHV	KHV	KHV	KHV	KHV	KHV	KHV	KHV	KHV	KHV	KHV	KHV	KHV	KHV	KHV	KHV	KHV	KHV	CDX	CDX	CDX	CDX	CDX	CDX	CDX	CDX	CDX	CDX	CDX	CDX	CDX	CDX	CDX	BEB	BEB	BEB	STU	CHB	CHB	CHB	CHB	CHB	CHB	CHB	CHB	CHB	CHB	CHB	CHB	CHB	CHB	CHB	CHB	CHB	CHB	CHB	CHB	CHB	CHB	CHB	CHB	CHB	CHB	CHB	CHB	CHB	CHB	CHB	CHB	CHB	CHB	CHB	CHB	CHB	CHB	CHB	CHB	CHB	CHB	CHB	CHB	CHB	CHB	CHB	CHB	CHB	CHB	CHB	CHB	CHB	JPT	JPT	JPT	JPT	JPT	JPT	JPT	JPT	JPT	JPT	JPT	JPT	JPT	JPT	JPT	JPT	JPT	JPT	JPT	JPT	JPT	JPT	JPT	JPT	JPT	JPT	JPT	JPT	JPT	JPT	JPT	JPT	JPT	JPT	JPT	JPT	JPT	JPT	JPT	JPT	JPT	JPT	JPT	JPT	JPT	JPT	JPT	JPT	JPT	JPT	JPT	JPT	JPT	JPT		Sak_SIB	EVk_SIB	EVk_SIB	Sak_SIB	Bur_SIB	Sel_SIB	Kry_EUR	Eve_SIB	Alt_CAS	Mon_EAS	Kyr_CAS	BSh_EUR	Leb_OCE	Leb_OCE	Tuv_SIB	BSh_EUR	BUm_SAS	Vie_EAS	Vie_EAS	Dus_OCE	Luz_OCE	Vie_EAS	Dus_OCE	Igo_OCE	Vie_EAS	Mur_OCE	EVk_SIB	Sak_SIB	Sak_SIB	EVk_SIB	Mur_OCE	Dus_OCE	Sak_SIB	Bur_SIB	Yak_SIB	Bur_SIB	Bur_SIB	Bur_SIB	Sak_SIB	BSh_EUR	Mon_EAS	Kaz_CAS	Mon_EAS	Bat_OCE		8
rs57370231	14	11	1	5	CHR15	79786112	rs57370231	A	G	0	2	289	0	4	FIN	FIN	CHS	CHS	CHS	CHS	CHS	CHS	CHS	CHS	CHS	CHS	CHS	CHS	CHS	CHS	CHS	CHS	CHS	CHS	CHS	CHS	CHS	CHS	CHS	CHS	CHS	CHS	CHS	CHS	CHS	CHS	CHS	CHS	CHS	CHS	CHS	CHS	CHS	CHS	CHS	CHS	CHS	CHS	CHS	CHS	CHS	CHS	CHS	CHS	CHS	CHS	CHS	CHS	CHS	CHS	CHS	CHS	CHS	CHS	CHS	CHS	CDX	CDX	KHV	KHV	KHV	CDX	CDX	CDX	CDX	CDX	CDX	CDX	CDX	KHV	KHV	KHV	KHV	KHV	KHV	KHV	KHV	KHV	KHV	KHV	KHV	KHV	KHV	KHV	KHV	KHV	KHV	KHV	KHV	KHV	KHV	KHV	KHV	KHV	KHV	KHV	KHV	KHV	KHV	KHV	KHV	KHV	KHV	KHV	KHV	KHV	KHV	KHV	KHV	KHV	KHV	KHV	KHV	KHV	KHV	KHV	CDX	CDX	CDX	CDX	CDX	CDX	CDX	CDX	CDX	CDX	CDX	CDX	CDX	CDX	CDX	BEB	BEB	BEB	STU	CHB	CHB	CHB	CHB	CHB	CHB	CHB	CHB	CHB	CHB	CHB	CHB	CHB	CHB	CHB	CHB	CHB	CHB	CHB	CHB	CHB	CHB	CHB	CHB	CHB	CHB	CHB	CHB	CHB	CHB	CHB	CHB	CHB	CHB	CHB	CHB	CHB	CHB	CHB	CHB	CHB	CHB	CHB	CHB	CHB	CHB	CHB	CHB	CHB	CHB	CHB	CHB	CHB	JPT	JPT	JPT	JPT	JPT	JPT	JPT	JPT	JPT	JPT	JPT	JPT	JPT	JPT	JPT	JPT	JPT	JPT	JPT	JPT	JPT	JPT	JPT	JPT	JPT	JPT	JPT	JPT	JPT	JPT	JPT	JPT	JPT	JPT	JPT	JPT	JPT	JPT	JPT	JPT	JPT	JPT	JPT	JPT	JPT	JPT	JPT	JPT	JPT	JPT	JPT	JPT	JPT	JPT		Sak_SIB	EVk_SIB	EVk_SIB	Sak_SIB	Bur_SIB	Sel_SIB	Kry_EUR	Eve_SIB	Alt_CAS	Mon_EAS	Kyr_CAS	BSh_EUR	Leb_OCE	Leb_OCE	Tuv_SIB	BSh_EUR	BUm_SAS	Vie_EAS	Vie_EAS	Dus_OCE	Luz_OCE	Vie_EAS	Dus_OCE	Igo_OCE	Vie_EAS	Mur_OCE	EVk_SIB	Sak_SIB	Sak_SIB	EVk_SIB	Mur_OCE	Dus_OCE	Sak_SIB	Bur_SIB	Yak_SIB	Bur_SIB	Bur_SIB	Bur_SIB	Sak_SIB	BSh_EUR	Mon_EAS	Kaz_CAS	Mon_EAS	Bat_OCE		8
rs60615149	14	11	1	5	CHR15	79786233	rs60615149	A	C	0	2	289	0	4	FIN	FIN	CHS	CHS	CHS	CHS	CHS	CHS	CHS	CHS	CHS	CHS	CHS	CHS	CHS	CHS	CHS	CHS	CHS	CHS	CHS	CHS	CHS	CHS	CHS	CHS	CHS	CHS	CHS	CHS	CHS	CHS	CHS	CHS	CHS	CHS	CHS	CHS	CHS	CHS	CHS	CHS	CHS	CHS	CHS	CHS	CHS	CHS	CHS	CHS	CHS	CHS	CHS	CHS	CHS	CHS	CHS	CHS	CHS	CHS	CHS	CHS	CDX	CDX	KHV	KHV	KHV	CDX	CDX	CDX	CDX	CDX	CDX	CDX	CDX	KHV	KHV	KHV	KHV	KHV	KHV	KHV	KHV	KHV	KHV	KHV	KHV	KHV	KHV	KHV	KHV	KHV	KHV	KHV	KHV	KHV	KHV	KHV	KHV	KHV	KHV	KHV	KHV	KHV	KHV	KHV	KHV	KHV	KHV	KHV	KHV	KHV	KHV	KHV	KHV	KHV	KHV	KHV	KHV	KHV	KHV	KHV	CDX	CDX	CDX	CDX	CDX	CDX	CDX	CDX	CDX	CDX	CDX	CDX	CDX	CDX	CDX	BEB	BEB	BEB	STU	CHB	CHB	CHB	CHB	CHB	CHB	CHB	CHB	CHB	CHB	CHB	CHB	CHB	CHB	CHB	CHB	CHB	CHB	CHB	CHB	CHB	CHB	CHB	CHB	CHB	CHB	CHB	CHB	CHB	CHB	CHB	CHB	CHB	CHB	CHB	CHB	CHB	CHB	CHB	CHB	CHB	CHB	CHB	CHB	CHB	CHB	CHB	CHB	CHB	CHB	CHB	CHB	CHB	JPT	JPT	JPT	JPT	JPT	JPT	JPT	JPT	JPT	JPT	JPT	JPT	JPT	JPT	JPT	JPT	JPT	JPT	JPT	JPT	JPT	JPT	JPT	JPT	JPT	JPT	JPT	JPT	JPT	JPT	JPT	JPT	JPT	JPT	JPT	JPT	JPT	JPT	JPT	JPT	JPT	JPT	JPT	JPT	JPT	JPT	JPT	JPT	JPT	JPT	JPT	JPT	JPT	JPT		Sak_SIB	EVk_SIB	EVk_SIB	Sak_SIB	Bur_SIB	Sel_SIB	Kry_EUR	Eve_SIB	Alt_CAS	Mon_EAS	Kyr_CAS	BSh_EUR	Leb_OCE	Leb_OCE	Tuv_SIB	BSh_EUR	BUm_SAS	Vie_EAS	Vie_EAS	Dus_OCE	Luz_OCE	Vie_EAS	Dus_OCE	Igo_OCE	Vie_EAS	Mur_OCE	EVk_SIB	Sak_SIB	Sak_SIB	EVk_SIB	Mur_OCE	Dus_OCE	Sak_SIB	Bur_SIB	Yak_SIB	Bur_SIB	Bur_SIB	Bur_SIB	Sak_SIB	BSh_EUR	Mon_EAS	Kaz_CAS	Mon_EAS	Bat_OCE		8
rs57436909	14	11	1	5	CHR15	79786297	rs57436909	T	C	0	2	289	0	4	FIN	FIN	CHS	CHS	CHS	CHS	CHS	CHS	CHS	CHS	CHS	CHS	CHS	CHS	CHS	CHS	CHS	CHS	CHS	CHS	CHS	CHS	CHS	CHS	CHS	CHS	CHS	CHS	CHS	CHS	CHS	CHS	CHS	CHS	CHS	CHS	CHS	CHS	CHS	CHS	CHS	CHS	CHS	CHS	CHS	CHS	CHS	CHS	CHS	CHS	CHS	CHS	CHS	CHS	CHS	CHS	CHS	CHS	CHS	CHS	CHS	CHS	CDX	CDX	KHV	KHV	KHV	CDX	CDX	CDX	CDX	CDX	CDX	CDX	CDX	KHV	KHV	KHV	KHV	KHV	KHV	KHV	KHV	KHV	KHV	KHV	KHV	KHV	KHV	KHV	KHV	KHV	KHV	KHV	KHV	KHV	KHV	KHV	KHV	KHV	KHV	KHV	KHV	KHV	KHV	KHV	KHV	KHV	KHV	KHV	KHV	KHV	KHV	KHV	KHV	KHV	KHV	KHV	KHV	KHV	KHV	KHV	CDX	CDX	CDX	CDX	CDX	CDX	CDX	CDX	CDX	CDX	CDX	CDX	CDX	CDX	CDX	BEB	BEB	BEB	STU	CHB	CHB	CHB	CHB	CHB	CHB	CHB	CHB	CHB	CHB	CHB	CHB	CHB	CHB	CHB	CHB	CHB	CHB	CHB	CHB	CHB	CHB	CHB	CHB	CHB	CHB	CHB	CHB	CHB	CHB	CHB	CHB	CHB	CHB	CHB	CHB	CHB	CHB	CHB	CHB	CHB	CHB	CHB	CHB	CHB	CHB	CHB	CHB	CHB	CHB	CHB	CHB	CHB	JPT	JPT	JPT	JPT	JPT	JPT	JPT	JPT	JPT	JPT	JPT	JPT	JPT	JPT	JPT	JPT	JPT	JPT	JPT	JPT	JPT	JPT	JPT	JPT	JPT	JPT	JPT	JPT	JPT	JPT	JPT	JPT	JPT	JPT	JPT	JPT	JPT	JPT	JPT	JPT	JPT	JPT	JPT	JPT	JPT	JPT	JPT	JPT	JPT	JPT	JPT	JPT	JPT	JPT		Sak_SIB	EVk_SIB	EVk_SIB	Sak_SIB	Bur_SIB	Sel_SIB	Kry_EUR	Eve_SIB	Alt_CAS	Mon_EAS	Kyr_CAS	BSh_EUR	Leb_OCE	Leb_OCE	Tuv_SIB	BSh_EUR	BUm_SAS	Vie_EAS	Vie_EAS	Dus_OCE	Luz_OCE	Vie_EAS	Dus_OCE	Igo_OCE	Vie_EAS	Mur_OCE	EVk_SIB	Sak_SIB	Sak_SIB	EVk_SIB	Mur_OCE	Dus_OCE	Sak_SIB	Bur_SIB	Yak_SIB	Bur_SIB	Bur_SIB	Bur_SIB	Sak_SIB	BSh_EUR	Mon_EAS	Kaz_CAS	Mon_EAS	Bat_OCE		8
rs58066159	14	11	1	5	CHR15	79786390	rs58066159	G	C	0	2	289	0	4	FIN	FIN	CHS	CHS	CHS	CHS	CHS	CHS	CHS	CHS	CHS	CHS	CHS	CHS	CHS	CHS	CHS	CHS	CHS	CHS	CHS	CHS	CHS	CHS	CHS	CHS	CHS	CHS	CHS	CHS	CHS	CHS	CHS	CHS	CHS	CHS	CHS	CHS	CHS	CHS	CHS	CHS	CHS	CHS	CHS	CHS	CHS	CHS	CHS	CHS	CHS	CHS	CHS	CHS	CHS	CHS	CHS	CHS	CHS	CHS	CHS	CHS	CDX	CDX	KHV	KHV	KHV	CDX	CDX	CDX	CDX	CDX	CDX	CDX	CDX	KHV	KHV	KHV	KHV	KHV	KHV	KHV	KHV	KHV	KHV	KHV	KHV	KHV	KHV	KHV	KHV	KHV	KHV	KHV	KHV	KHV	KHV	KHV	KHV	KHV	KHV	KHV	KHV	KHV	KHV	KHV	KHV	KHV	KHV	KHV	KHV	KHV	KHV	KHV	KHV	KHV	KHV	KHV	KHV	KHV	KHV	KHV	CDX	CDX	CDX	CDX	CDX	CDX	CDX	CDX	CDX	CDX	CDX	CDX	CDX	CDX	CDX	BEB	BEB	BEB	STU	CHB	CHB	CHB	CHB	CHB	CHB	CHB	CHB	CHB	CHB	CHB	CHB	CHB	CHB	CHB	CHB	CHB	CHB	CHB	CHB	CHB	CHB	CHB	CHB	CHB	CHB	CHB	CHB	CHB	CHB	CHB	CHB	CHB	CHB	CHB	CHB	CHB	CHB	CHB	CHB	CHB	CHB	CHB	CHB	CHB	CHB	CHB	CHB	CHB	CHB	CHB	CHB	CHB	JPT	JPT	JPT	JPT	JPT	JPT	JPT	JPT	JPT	JPT	JPT	JPT	JPT	JPT	JPT	JPT	JPT	JPT	JPT	JPT	JPT	JPT	JPT	JPT	JPT	JPT	JPT	JPT	JPT	JPT	JPT	JPT	JPT	JPT	JPT	JPT	JPT	JPT	JPT	JPT	JPT	JPT	JPT	JPT	JPT	JPT	JPT	JPT	JPT	JPT	JPT	JPT	JPT	JPT		Sak_SIB	EVk_SIB	EVk_SIB	Sak_SIB	Bur_SIB	Sel_SIB	Kry_EUR	Eve_SIB	Alt_CAS	Mon_EAS	Kyr_CAS	BSh_EUR	Leb_OCE	Leb_OCE	Tuv_SIB	BSh_EUR	BUm_SAS	Vie_EAS	Vie_EAS	Dus_OCE	Luz_OCE	Vie_EAS	Dus_OCE	Igo_OCE	Vie_EAS	Mur_OCE	EVk_SIB	Sak_SIB	Sak_SIB	EVk_SIB	Mur_OCE	Dus_OCE	Sak_SIB	Bur_SIB	Yak_SIB	Bur_SIB	Bur_SIB	Bur_SIB	Sak_SIB	BSh_EUR	Mon_EAS	Kaz_CAS	Mon_EAS	Bat_OCE		8
rs79227650	14	11	1	5	CHR15	79786646	rs79227650	G	A	0	2	289	0	4	FIN	FIN	CHS	CHS	CHS	CHS	CHS	CHS	CHS	CHS	CHS	CHS	CHS	CHS	CHS	CHS	CHS	CHS	CHS	CHS	CHS	CHS	CHS	CHS	CHS	CHS	CHS	CHS	CHS	CHS	CHS	CHS	CHS	CHS	CHS	CHS	CHS	CHS	CHS	CHS	CHS	CHS	CHS	CHS	CHS	CHS	CHS	CHS	CHS	CHS	CHS	CHS	CHS	CHS	CHS	CHS	CHS	CHS	CHS	CHS	CHS	CHS	CDX	CDX	KHV	KHV	KHV	CDX	CDX	CDX	CDX	CDX	CDX	CDX	CDX	KHV	KHV	KHV	KHV	KHV	KHV	KHV	KHV	KHV	KHV	KHV	KHV	KHV	KHV	KHV	KHV	KHV	KHV	KHV	KHV	KHV	KHV	KHV	KHV	KHV	KHV	KHV	KHV	KHV	KHV	KHV	KHV	KHV	KHV	KHV	KHV	KHV	KHV	KHV	KHV	KHV	KHV	KHV	KHV	KHV	KHV	KHV	CDX	CDX	CDX	CDX	CDX	CDX	CDX	CDX	CDX	CDX	CDX	CDX	CDX	CDX	CDX	BEB	BEB	BEB	STU	CHB	CHB	CHB	CHB	CHB	CHB	CHB	CHB	CHB	CHB	CHB	CHB	CHB	CHB	CHB	CHB	CHB	CHB	CHB	CHB	CHB	CHB	CHB	CHB	CHB	CHB	CHB	CHB	CHB	CHB	CHB	CHB	CHB	CHB	CHB	CHB	CHB	CHB	CHB	CHB	CHB	CHB	CHB	CHB	CHB	CHB	CHB	CHB	CHB	CHB	CHB	CHB	CHB	JPT	JPT	JPT	JPT	JPT	JPT	JPT	JPT	JPT	JPT	JPT	JPT	JPT	JPT	JPT	JPT	JPT	JPT	JPT	JPT	JPT	JPT	JPT	JPT	JPT	JPT	JPT	JPT	JPT	JPT	JPT	JPT	JPT	JPT	JPT	JPT	JPT	JPT	JPT	JPT	JPT	JPT	JPT	JPT	JPT	JPT	JPT	JPT	JPT	JPT	JPT	JPT	JPT	JPT		Sak_SIB	EVk_SIB	EVk_SIB	Sak_SIB	Bur_SIB	Sel_SIB	Kry_EUR	Eve_SIB	Alt_CAS	Mon_EAS	Kyr_CAS	BSh_EUR	Leb_OCE	Leb_OCE	Tuv_SIB	BSh_EUR	BUm_SAS	Vie_EAS	Vie_EAS	Dus_OCE	Luz_OCE	Vie_EAS	Dus_OCE	Igo_OCE	Vie_EAS	Mur_OCE	EVk_SIB	Sak_SIB	Sak_SIB	EVk_SIB	Mur_OCE	Dus_OCE	Sak_SIB	Bur_SIB	Yak_SIB	Bur_SIB	Bur_SIB	Bur_SIB	Sak_SIB	BSh_EUR	Mon_EAS	Kaz_CAS	Mon_EAS	Bat_OCE		8
rs77097537	14	11	1	5	CHR15	79786804	rs77097537	T	C	0	2	289	0	4	FIN	FIN	CHS	CHS	CHS	CHS	CHS	CHS	CHS	CHS	CHS	CHS	CHS	CHS	CHS	CHS	CHS	CHS	CHS	CHS	CHS	CHS	CHS	CHS	CHS	CHS	CHS	CHS	CHS	CHS	CHS	CHS	CHS	CHS	CHS	CHS	CHS	CHS	CHS	CHS	CHS	CHS	CHS	CHS	CHS	CHS	CHS	CHS	CHS	CHS	CHS	CHS	CHS	CHS	CHS	CHS	CHS	CHS	CHS	CHS	CHS	CHS	CDX	CDX	KHV	KHV	KHV	CDX	CDX	CDX	CDX	CDX	CDX	CDX	CDX	KHV	KHV	KHV	KHV	KHV	KHV	KHV	KHV	KHV	KHV	KHV	KHV	KHV	KHV	KHV	KHV	KHV	KHV	KHV	KHV	KHV	KHV	KHV	KHV	KHV	KHV	KHV	KHV	KHV	KHV	KHV	KHV	KHV	KHV	KHV	KHV	KHV	KHV	KHV	KHV	KHV	KHV	KHV	KHV	KHV	KHV	KHV	CDX	CDX	CDX	CDX	CDX	CDX	CDX	CDX	CDX	CDX	CDX	CDX	CDX	CDX	CDX	BEB	BEB	BEB	STU	CHB	CHB	CHB	CHB	CHB	CHB	CHB	CHB	CHB	CHB	CHB	CHB	CHB	CHB	CHB	CHB	CHB	CHB	CHB	CHB	CHB	CHB	CHB	CHB	CHB	CHB	CHB	CHB	CHB	CHB	CHB	CHB	CHB	CHB	CHB	CHB	CHB	CHB	CHB	CHB	CHB	CHB	CHB	CHB	CHB	CHB	CHB	CHB	CHB	CHB	CHB	CHB	CHB	JPT	JPT	JPT	JPT	JPT	JPT	JPT	JPT	JPT	JPT	JPT	JPT	JPT	JPT	JPT	JPT	JPT	JPT	JPT	JPT	JPT	JPT	JPT	JPT	JPT	JPT	JPT	JPT	JPT	JPT	JPT	JPT	JPT	JPT	JPT	JPT	JPT	JPT	JPT	JPT	JPT	JPT	JPT	JPT	JPT	JPT	JPT	JPT	JPT	JPT	JPT	JPT	JPT	JPT		Sak_SIB	EVk_SIB	EVk_SIB	Sak_SIB	Bur_SIB	Sel_SIB	Kry_EUR	Eve_SIB	Alt_CAS	Mon_EAS	Kyr_CAS	BSh_EUR	Leb_OCE	Leb_OCE	Tuv_SIB	BSh_EUR	BUm_SAS	Vie_EAS	Vie_EAS	Dus_OCE	Luz_OCE	Vie_EAS	Dus_OCE	Igo_OCE	Vie_EAS	Mur_OCE	EVk_SIB	Sak_SIB	Sak_SIB	EVk_SIB	Mur_OCE	Dus_OCE	Sak_SIB	Bur_SIB	Yak_SIB	Bur_SIB	Bur_SIB	Bur_SIB	Sak_SIB	BSh_EUR	Mon_EAS	Kaz_CAS	Mon_EAS	Bat_OCE		8
rs74558758	14	11	1	5	CHR15	79786880	rs74558758	G	A	0	2	289	0	4	FIN	FIN	CHS	CHS	CHS	CHS	CHS	CHS	CHS	CHS	CHS	CHS	CHS	CHS	CHS	CHS	CHS	CHS	CHS	CHS	CHS	CHS	CHS	CHS	CHS	CHS	CHS	CHS	CHS	CHS	CHS	CHS	CHS	CHS	CHS	CHS	CHS	CHS	CHS	CHS	CHS	CHS	CHS	CHS	CHS	CHS	CHS	CHS	CHS	CHS	CHS	CHS	CHS	CHS	CHS	CHS	CHS	CHS	CHS	CHS	CHS	CHS	CDX	CDX	KHV	KHV	KHV	CDX	CDX	CDX	CDX	CDX	CDX	CDX	CDX	KHV	KHV	KHV	KHV	KHV	KHV	KHV	KHV	KHV	KHV	KHV	KHV	KHV	KHV	KHV	KHV	KHV	KHV	KHV	KHV	KHV	KHV	KHV	KHV	KHV	KHV	KHV	KHV	KHV	KHV	KHV	KHV	KHV	KHV	KHV	KHV	KHV	KHV	KHV	KHV	KHV	KHV	KHV	KHV	KHV	KHV	KHV	CDX	CDX	CDX	CDX	CDX	CDX	CDX	CDX	CDX	CDX	CDX	CDX	CDX	CDX	CDX	BEB	BEB	BEB	STU	CHB	CHB	CHB	CHB	CHB	CHB	CHB	CHB	CHB	CHB	CHB	CHB	CHB	CHB	CHB	CHB	CHB	CHB	CHB	CHB	CHB	CHB	CHB	CHB	CHB	CHB	CHB	CHB	CHB	CHB	CHB	CHB	CHB	CHB	CHB	CHB	CHB	CHB	CHB	CHB	CHB	CHB	CHB	CHB	CHB	CHB	CHB	CHB	CHB	CHB	CHB	CHB	CHB	JPT	JPT	JPT	JPT	JPT	JPT	JPT	JPT	JPT	JPT	JPT	JPT	JPT	JPT	JPT	JPT	JPT	JPT	JPT	JPT	JPT	JPT	JPT	JPT	JPT	JPT	JPT	JPT	JPT	JPT	JPT	JPT	JPT	JPT	JPT	JPT	JPT	JPT	JPT	JPT	JPT	JPT	JPT	JPT	JPT	JPT	JPT	JPT	JPT	JPT	JPT	JPT	JPT	JPT		Sak_SIB	EVk_SIB	EVk_SIB	Sak_SIB	Bur_SIB	Sel_SIB	Kry_EUR	Eve_SIB	Alt_CAS	Mon_EAS	Kyr_CAS	BSh_EUR	Leb_OCE	Leb_OCE	Tuv_SIB	BSh_EUR	BUm_SAS	Vie_EAS	Vie_EAS	Dus_OCE	Luz_OCE	Vie_EAS	Dus_OCE	Igo_OCE	Vie_EAS	Mur_OCE	EVk_SIB	Sak_SIB	Sak_SIB	EVk_SIB	Mur_OCE	Dus_OCE	Sak_SIB	Bur_SIB	Yak_SIB	Bur_SIB	Bur_SIB	Bur_SIB	Sak_SIB	BSh_EUR	Mon_EAS	Kaz_CAS	Mon_EAS	Bat_OCE		8
rs76357783	14	11	1	5	CHR15	79789983	rs76357783	T	C	0	2	288	0	4	FIN	FIN	CHS	CHS	CHS	CHS	CHS	CHS	CHS	CHS	CHS	CHS	CHS	CHS	CHS	CHS	CHS	CHS	CHS	CHS	CHS	CHS	CHS	CHS	CHS	CHS	CHS	CHS	CHS	CHS	CHS	CHS	CHS	CHS	CHS	CHS	CHS	CHS	CHS	CHS	CHS	CHS	CHS	CHS	CHS	CHS	CHS	CHS	CHS	CHS	CHS	CHS	CHS	CHS	CHS	CHS	CHS	CHS	CHS	CHS	CHS	CDX	CDX	KHV	KHV	KHV	CDX	CDX	CDX	CDX	CDX	CDX	CDX	CDX	KHV	KHV	KHV	KHV	KHV	KHV	KHV	KHV	KHV	KHV	KHV	KHV	KHV	KHV	KHV	KHV	KHV	KHV	KHV	KHV	KHV	KHV	KHV	KHV	KHV	KHV	KHV	KHV	KHV	KHV	KHV	KHV	KHV	KHV	KHV	KHV	KHV	KHV	KHV	KHV	KHV	KHV	KHV	KHV	KHV	KHV	CDX	CDX	CDX	CDX	CDX	CDX	CDX	CDX	CDX	CDX	CDX	CDX	CDX	CDX	CDX	KHV	BEB	BEB	BEB	STU	CHB	CHB	CHB	CHB	CHB	CHB	CHB	CHB	CHB	CHB	CHB	CHB	CHB	CHB	CHB	CHB	CHB	CHB	CHB	CHB	CHB	CHB	CHB	CHB	CHB	CHB	CHB	CHB	CHB	CHB	CHB	CHB	CHB	CHB	CHB	CHB	CHB	CHB	CHB	CHB	CHB	CHB	CHB	CHB	CHB	CHB	CHB	CHB	CHB	CHB	CHB	CHB	CHB	JPT	JPT	JPT	JPT	JPT	JPT	JPT	JPT	JPT	JPT	JPT	JPT	JPT	JPT	JPT	JPT	JPT	JPT	JPT	JPT	JPT	JPT	JPT	JPT	JPT	JPT	JPT	JPT	JPT	JPT	JPT	JPT	JPT	JPT	JPT	JPT	JPT	JPT	JPT	JPT	JPT	JPT	JPT	JPT	JPT	JPT	JPT	JPT	JPT	JPT	JPT	JPT	JPT	JPT		Sak_SIB	EVk_SIB	EVk_SIB	Sak_SIB	Bur_SIB	Sel_SIB	Kry_EUR	Eve_SIB	Alt_CAS	Mon_EAS	Kyr_CAS	BSh_EUR	Leb_OCE	Leb_OCE	Tuv_SIB	BSh_EUR	BUm_SAS	Vie_EAS	Vie_EAS	Dus_OCE	Luz_OCE	Vie_EAS	Dus_OCE	Igo_OCE	Vie_EAS	Mur_OCE	EVk_SIB	Sak_SIB	Sak_SIB	EVk_SIB	Mur_OCE	Dus_OCE	Sak_SIB	Bur_SIB	Yak_SIB	Bur_SIB	Bur_SIB	Bur_SIB	Sak_SIB	BSh_EUR	Mon_EAS	Kaz_CAS	Mon_EAS	Bat_OCE		8
rs76705119	14	11	1	5	CHR15	79792715	rs76705119	G	A	0	2	287	0	4	FIN	FIN	CHS	CHS	CHS	CHS	CHS	CHS	CHS	CHS	CHS	CHS	CHS	CHS	CHS	CHS	CHS	CHS	CHS	CHS	CHS	CHS	CHS	CHS	CHS	CHS	CHS	CHS	CHS	CHS	CHS	CHS	CHS	CHS	CHS	CHS	CHS	CHS	CHS	CHS	CHS	CHS	CHS	CHS	CHS	CHS	CHS	CHS	CHS	CHS	CHS	CHS	CHS	CHS	CHS	CHS	CHS	CHS	CHS	CHS	CHS	CDX	CDX	KHV	KHV	KHV	CDX	CDX	CDX	CDX	CDX	CDX	CDX	CDX	KHV	KHV	KHV	KHV	KHV	KHV	KHV	KHV	KHV	KHV	KHV	KHV	KHV	KHV	KHV	KHV	KHV	KHV	KHV	KHV	KHV	KHV	KHV	KHV	KHV	KHV	KHV	KHV	KHV	KHV	KHV	KHV	KHV	KHV	KHV	KHV	KHV	KHV	KHV	KHV	KHV	KHV	KHV	KHV	KHV	KHV	CDX	CDX	CDX	CDX	CDX	CDX	CDX	CDX	CDX	CDX	CDX	CDX	CDX	CDX	CDX	BEB	BEB	BEB	STU	CHB	CHB	CHB	CHB	CHB	CHB	CHB	CHB	CHB	CHB	CHB	CHB	CHB	CHB	CHB	CHB	CHB	CHB	CHB	CHB	CHB	CHB	CHB	CHB	CHB	CHB	CHB	CHB	CHB	CHB	CHB	CHB	CHB	CHB	CHB	CHB	CHB	CHB	CHB	CHB	CHB	CHB	CHB	CHB	CHB	CHB	CHB	CHB	CHB	CHB	CHB	CHB	CHB	JPT	JPT	JPT	JPT	JPT	JPT	JPT	JPT	JPT	JPT	JPT	JPT	JPT	JPT	JPT	JPT	JPT	JPT	JPT	JPT	JPT	JPT	JPT	JPT	JPT	JPT	JPT	JPT	JPT	JPT	JPT	JPT	JPT	JPT	JPT	JPT	JPT	JPT	JPT	JPT	JPT	JPT	JPT	JPT	JPT	JPT	JPT	JPT	JPT	JPT	JPT	JPT	JPT	JPT		Sak_SIB	EVk_SIB	EVk_SIB	Sak_SIB	Bur_SIB	Sel_SIB	Kry_EUR	Eve_SIB	Alt_CAS	Mon_EAS	Kyr_CAS	BSh_EUR	Leb_OCE	Leb_OCE	Tuv_SIB	BSh_EUR	BUm_SAS	Vie_EAS	Vie_EAS	Dus_OCE	Luz_OCE	Vie_EAS	Dus_OCE	Igo_OCE	Vie_EAS	Mur_OCE	EVk_SIB	Sak_SIB	Sak_SIB	EVk_SIB	Mur_OCE	Dus_OCE	Sak_SIB	Bur_SIB	Yak_SIB	Bur_SIB	Bur_SIB	Bur_SIB	Sak_SIB	BSh_EUR	Mon_EAS	Kaz_CAS	Mon_EAS	Bat_OCE		8
rs79637258	14	11	1	5	CHR15	79794326	rs79637258	C	T	0	2	287	0	4	FIN	FIN	CHS	CHS	CHS	CHS	CHS	CHS	CHS	CHS	CHS	CHS	CHS	CHS	CHS	CHS	CHS	CHS	CHS	CHS	CHS	CHS	CHS	CHS	CHS	CHS	CHS	CHS	CHS	CHS	CHS	CHS	CHS	CHS	CHS	CHS	CHS	CHS	CHS	CHS	CHS	CHS	CHS	CHS	CHS	CHS	CHS	CHS	CHS	CHS	CHS	CHS	CHS	CHS	CHS	CHS	CHS	CHS	CHS	CHS	CHS	CDX	CDX	KHV	KHV	KHV	CDX	CDX	CDX	CDX	CDX	CDX	CDX	CDX	KHV	KHV	KHV	KHV	KHV	KHV	KHV	KHV	KHV	KHV	KHV	KHV	KHV	KHV	KHV	KHV	KHV	KHV	KHV	KHV	KHV	KHV	KHV	KHV	KHV	KHV	KHV	KHV	KHV	KHV	KHV	KHV	KHV	KHV	KHV	KHV	KHV	KHV	KHV	KHV	KHV	KHV	KHV	KHV	KHV	KHV	CDX	CDX	CDX	CDX	CDX	CDX	CDX	CDX	CDX	CDX	CDX	CDX	CDX	CDX	CDX	BEB	BEB	BEB	STU	CHB	CHB	CHB	CHB	CHB	CHB	CHB	CHB	CHB	CHB	CHB	CHB	CHB	CHB	CHB	CHB	CHB	CHB	CHB	CHB	CHB	CHB	CHB	CHB	CHB	CHB	CHB	CHB	CHB	CHB	CHB	CHB	CHB	CHB	CHB	CHB	CHB	CHB	CHB	CHB	CHB	CHB	CHB	CHB	CHB	CHB	CHB	CHB	CHB	CHB	CHB	CHB	CHB	JPT	JPT	JPT	JPT	JPT	JPT	JPT	JPT	JPT	JPT	JPT	JPT	JPT	JPT	JPT	JPT	JPT	JPT	JPT	JPT	JPT	JPT	JPT	JPT	JPT	JPT	JPT	JPT	JPT	JPT	JPT	JPT	JPT	JPT	JPT	JPT	JPT	JPT	JPT	JPT	JPT	JPT	JPT	JPT	JPT	JPT	JPT	JPT	JPT	JPT	JPT	JPT	JPT	JPT		Sak_SIB	EVk_SIB	EVk_SIB	Sak_SIB	Bur_SIB	Sel_SIB	Kry_EUR	Eve_SIB	Alt_CAS	Mon_EAS	Kyr_CAS	BSh_EUR	Leb_OCE	Leb_OCE	Tuv_SIB	BSh_EUR	BUm_SAS	Vie_EAS	Vie_EAS	Dus_OCE	Luz_OCE	Vie_EAS	Dus_OCE	Igo_OCE	Vie_EAS	Mur_OCE	EVk_SIB	Sak_SIB	Sak_SIB	EVk_SIB	Mur_OCE	Dus_OCE	Sak_SIB	Bur_SIB	Yak_SIB	Bur_SIB	Bur_SIB	Bur_SIB	Sak_SIB	BSh_EUR	Mon_EAS	Kaz_CAS	Mon_EAS	Bat_OCE		8
rs75098691	14	11	1	5	CHR15	79794346	rs75098691	A	G	0	2	287	0	4	FIN	FIN	CHS	CHS	CHS	CHS	CHS	CHS	CHS	CHS	CHS	CHS	CHS	CHS	CHS	CHS	CHS	CHS	CHS	CHS	CHS	CHS	CHS	CHS	CHS	CHS	CHS	CHS	CHS	CHS	CHS	CHS	CHS	CHS	CHS	CHS	CHS	CHS	CHS	CHS	CHS	CHS	CHS	CHS	CHS	CHS	CHS	CHS	CHS	CHS	CHS	CHS	CHS	CHS	CHS	CHS	CHS	CHS	CHS	CHS	CHS	CDX	CDX	KHV	KHV	KHV	CDX	CDX	CDX	CDX	CDX	CDX	CDX	CDX	KHV	KHV	KHV	KHV	KHV	KHV	KHV	KHV	KHV	KHV	KHV	KHV	KHV	KHV	KHV	KHV	KHV	KHV	KHV	KHV	KHV	KHV	KHV	KHV	KHV	KHV	KHV	KHV	KHV	KHV	KHV	KHV	KHV	KHV	KHV	KHV	KHV	KHV	KHV	KHV	KHV	KHV	KHV	KHV	KHV	KHV	CDX	CDX	CDX	CDX	CDX	CDX	CDX	CDX	CDX	CDX	CDX	CDX	CDX	CDX	CDX	BEB	BEB	BEB	STU	CHB	CHB	CHB	CHB	CHB	CHB	CHB	CHB	CHB	CHB	CHB	CHB	CHB	CHB	CHB	CHB	CHB	CHB	CHB	CHB	CHB	CHB	CHB	CHB	CHB	CHB	CHB	CHB	CHB	CHB	CHB	CHB	CHB	CHB	CHB	CHB	CHB	CHB	CHB	CHB	CHB	CHB	CHB	CHB	CHB	CHB	CHB	CHB	CHB	CHB	CHB	CHB	CHB	JPT	JPT	JPT	JPT	JPT	JPT	JPT	JPT	JPT	JPT	JPT	JPT	JPT	JPT	JPT	JPT	JPT	JPT	JPT	JPT	JPT	JPT	JPT	JPT	JPT	JPT	JPT	JPT	JPT	JPT	JPT	JPT	JPT	JPT	JPT	JPT	JPT	JPT	JPT	JPT	JPT	JPT	JPT	JPT	JPT	JPT	JPT	JPT	JPT	JPT	JPT	JPT	JPT	JPT		Sak_SIB	EVk_SIB	EVk_SIB	Sak_SIB	Bur_SIB	Sel_SIB	Kry_EUR	Eve_SIB	Alt_CAS	Mon_EAS	Kyr_CAS	BSh_EUR	Leb_OCE	Leb_OCE	Tuv_SIB	BSh_EUR	BUm_SAS	Vie_EAS	Vie_EAS	Dus_OCE	Luz_OCE	Vie_EAS	Dus_OCE	Igo_OCE	Vie_EAS	Mur_OCE	EVk_SIB	Sak_SIB	Sak_SIB	EVk_SIB	Mur_OCE	Dus_OCE	Sak_SIB	Bur_SIB	Yak_SIB	Bur_SIB	Bur_SIB	Bur_SIB	Sak_SIB	BSh_EUR	Mon_EAS	Kaz_CAS	Mon_EAS	Bat_OCE		8
rs78823024	14	11	1	5	CHR15	79794649	rs78823024	T	C	0	2	283	0	4	FIN	FIN	CHS	CHS	CHS	CHS	CHS	CHS	CHS	CHS	CHS	CHS	CHS	CHS	CHS	CHS	CHS	CHS	CHS	CHS	CHS	CHS	CHS	CHS	CHS	CHS	CHS	CHS	CHS	CHS	CHS	CHS	CHS	CHS	CHS	CHS	CHS	CHS	CHS	CHS	CHS	CHS	CHS	CHS	CHS	CHS	CHS	CHS	CHS	CHS	CHS	CHS	CHS	CHS	CHS	CHS	CHS	CHS	CHS	CHS	CHS	CDX	CDX	KHV	KHV	KHV	CDX	CDX	CDX	CDX	CDX	CDX	CDX	CDX	KHV	KHV	KHV	KHV	KHV	KHV	KHV	KHV	KHV	KHV	KHV	KHV	KHV	KHV	KHV	KHV	KHV	KHV	KHV	KHV	KHV	KHV	KHV	KHV	KHV	KHV	KHV	KHV	KHV	KHV	KHV	KHV	KHV	KHV	KHV	KHV	KHV	KHV	KHV	KHV	KHV	KHV	KHV	KHV	KHV	CDX	CDX	CDX	CDX	CDX	CDX	CDX	CDX	CDX	CDX	CDX	CDX	CDX	CDX	CDX	BEB	BEB	BEB	STU	CHB	CHB	CHB	CHB	CHB	CHB	CHB	CHB	CHB	CHB	CHB	CHB	CHB	CHB	CHB	CHB	CHB	CHB	CHB	CHB	CHB	CHB	CHB	CHB	CHB	CHB	CHB	CHB	CHB	CHB	CHB	CHB	CHB	CHB	CHB	CHB	CHB	CHB	CHB	CHB	CHB	CHB	CHB	CHB	CHB	CHB	CHB	CHB	CHB	CHB	CHB	CHB	CHB	JPT	JPT	JPT	JPT	JPT	JPT	JPT	JPT	JPT	JPT	JPT	JPT	JPT	JPT	JPT	JPT	JPT	JPT	JPT	JPT	JPT	JPT	JPT	JPT	JPT	JPT	JPT	JPT	JPT	JPT	JPT	JPT	JPT	JPT	JPT	JPT	JPT	JPT	JPT	JPT	JPT	JPT	JPT	JPT	JPT	JPT	JPT	JPT	JPT	JPT	JPT	JPT	JPT		Sak_SIB	EVk_SIB	EVk_SIB	Sak_SIB	Bur_SIB	Sel_SIB	Kry_EUR	Eve_SIB	Alt_CAS	Mon_EAS	Kyr_CAS	BSh_EUR	Leb_OCE	Leb_OCE	Tuv_SIB	BSh_EUR	BUm_SAS	Vie_EAS	Vie_EAS	Dus_OCE	Luz_OCE	Vie_EAS	Dus_OCE	Igo_OCE	Vie_EAS	Mur_OCE	EVk_SIB	Sak_SIB	Sak_SIB	EVk_SIB	Mur_OCE	Dus_OCE	Sak_SIB	Bur_SIB	Yak_SIB	Bur_SIB	Bur_SIB	Bur_SIB	Sak_SIB	BSh_EUR	Mon_EAS	Kaz_CAS	Mon_EAS	Bat_OCE		7
rs76663514	14	11	1	5	CHR15	79794683	rs76663514	C	T	0	2	287	0	4	FIN	FIN	CHS	CHS	CHS	CHS	CHS	CHS	CHS	CHS	CHS	CHS	CHS	CHS	CHS	CHS	CHS	CHS	CHS	CHS	CHS	CHS	CHS	CHS	CHS	CHS	CHS	CHS	CHS	CHS	CHS	CHS	CHS	CHS	CHS	CHS	CHS	CHS	CHS	CHS	CHS	CHS	CHS	CHS	CHS	CHS	CHS	CHS	CHS	CHS	CHS	CHS	CHS	CHS	CHS	CHS	CHS	CHS	CHS	CHS	CHS	CDX	CDX	KHV	KHV	KHV	CDX	CDX	CDX	CDX	CDX	CDX	CDX	CDX	KHV	KHV	KHV	KHV	KHV	KHV	KHV	KHV	KHV	KHV	KHV	KHV	KHV	KHV	KHV	KHV	KHV	KHV	KHV	KHV	KHV	KHV	KHV	KHV	KHV	KHV	KHV	KHV	KHV	KHV	KHV	KHV	KHV	KHV	KHV	KHV	KHV	KHV	KHV	KHV	KHV	KHV	KHV	KHV	KHV	KHV	CDX	CDX	CDX	CDX	CDX	CDX	CDX	CDX	CDX	CDX	CDX	CDX	CDX	CDX	CDX	BEB	BEB	BEB	STU	CHB	CHB	CHB	CHB	CHB	CHB	CHB	CHB	CHB	CHB	CHB	CHB	CHB	CHB	CHB	CHB	CHB	CHB	CHB	CHB	CHB	CHB	CHB	CHB	CHB	CHB	CHB	CHB	CHB	CHB	CHB	CHB	CHB	CHB	CHB	CHB	CHB	CHB	CHB	CHB	CHB	CHB	CHB	CHB	CHB	CHB	CHB	CHB	CHB	CHB	CHB	CHB	CHB	JPT	JPT	JPT	JPT	JPT	JPT	JPT	JPT	JPT	JPT	JPT	JPT	JPT	JPT	JPT	JPT	JPT	JPT	JPT	JPT	JPT	JPT	JPT	JPT	JPT	JPT	JPT	JPT	JPT	JPT	JPT	JPT	JPT	JPT	JPT	JPT	JPT	JPT	JPT	JPT	JPT	JPT	JPT	JPT	JPT	JPT	JPT	JPT	JPT	JPT	JPT	JPT	JPT	JPT		Sak_SIB	EVk_SIB	EVk_SIB	Sak_SIB	Bur_SIB	Sel_SIB	Kry_EUR	Eve_SIB	Alt_CAS	Mon_EAS	Kyr_CAS	BSh_EUR	Leb_OCE	Leb_OCE	Tuv_SIB	BSh_EUR	BUm_SAS	Vie_EAS	Vie_EAS	Dus_OCE	Luz_OCE	Vie_EAS	Dus_OCE	Igo_OCE	Vie_EAS	Mur_OCE	EVk_SIB	Sak_SIB	Sak_SIB	EVk_SIB	Mur_OCE	Dus_OCE	Sak_SIB	Bur_SIB	Yak_SIB	Bur_SIB	Bur_SIB	Bur_SIB	Sak_SIB	BSh_EUR	Mon_EAS	Kaz_CAS	Mon_EAS	Bat_OCE		8
rs140323227	9	4	5	2	CHR16	201490	rs140323227	G	A	3	0	191	0	5	CHS	CHS	CHS	CHS	CHS	CHS	CHS	CHS	CHS	CHS	CHS	CHS	CHS	CHS	CHS	CHS	CHS	CHS	CHS	CHS	CHS	CHS	CHS	CHS	CHS	CHS	CHS	CHS	CDX	CDX	CDX	CDX	CDX	CDX	CDX	CDX	KHV	KHV	KHV	KHV	CDX	CDX	CDX	CDX	CDX	CDX	CDX	CDX	CDX	KHV	KHV	KHV	KHV	KHV	KHV	KHV	KHV	KHV	KHV	KHV	KHV	KHV	KHV	KHV	KHV	KHV	KHV	KHV	PEL	KHV	KHV	KHV	KHV	KHV	KHV	KHV	KHV	KHV	KHV	KHV	KHV	KHV	KHV	KHV	KHV	KHV	CDX	CDX	CDX	CDX	CDX	CDX	CDX	PEL	CDX	CDX	CDX	CDX	CDX	CDX	CDX	CDX	CDX	CDX	CDX	CDX	CDX	CDX	CDX	CDX	KHV	KHV	PJL	BEB	ITU	BEB	BEB	CHB	CHB	CHB	CHB	CHB	CHB	CHB	CHB	CHB	CHB	CHB	CHB	CHB	CHB	CHB	CHB	CHB	CHB	CHB	CHB	CHB	CHB	CHB	CHB	CHB	CHB	CHB	CHB	CHB	CHB	CHB	CHB	JPT	JPT	JPT	JPT	JPT	JPT	JPT	JPT	JPT	JPT	JPT	JPT	JPT	JPT	JPT	JPT	JPT	JPT	JPT	JPT	JPT	JPT	JPT	JPT	JPT	JPT	JPT	JPT	JPT	JPT	JPT	JPT	MXL	ASW	ASW		Sel_SIB	Sel_SIB	Sak_SIB	Bur_SIB	Ket_SIB	Kha_SIB	Kyr_CAS	Kyr_CAS	Leb_OCE	Leb_OCE	Igo_OCE	Vie_EAS	Igo_OCE	Vie_EAS	BUm_SAS	Vie_EAS	Dus_OCE	Dus_OCE	Luz_OCE	Igo_OCE	Mur_OCE	Bur_SIB	Igo_OCE	EVk_SIB	BUm_SAS	Sho_SIB	Sak_SIB	Uzb_CAS	Vie_EAS	Mon_EAS	Kos_OCE	Agt_OCE		5
rs117343026	9	3	4	2	CHR16	209602	rs117343026	A	G	2	0	190	0	5	CHS	CHS	CHS	CHS	CHS	CHS	CHS	CHS	CHS	CHS	CHS	CHS	CHS	CHS	CHS	CHS	CHS	CHS	CHS	CHS	CHS	CHS	CHS	CHS	CHS	CHS	CHS	CHS	CDX	CDX	CDX	CDX	CDX	CDX	CDX	CDX	KHV	KHV	KHV	CDX	CDX	CDX	CDX	CDX	CDX	CDX	CDX	CDX	KHV	KHV	KHV	KHV	KHV	KHV	KHV	KHV	KHV	KHV	KHV	KHV	KHV	KHV	KHV	KHV	KHV	KHV	KHV	KHV	PEL	KHV	KHV	KHV	KHV	KHV	KHV	KHV	KHV	KHV	KHV	KHV	KHV	KHV	KHV	KHV	KHV	KHV	KHV	KHV	CDX	CDX	CDX	CDX	CDX	CDX	PEL	CDX	CDX	CDX	CDX	CDX	CDX	CDX	CDX	CDX	CDX	CDX	CDX	CDX	CDX	CDX	CDX	KHV	KHV	PJL	BEB	ITU	BEB	BEB	CHB	CHB	CHB	CHB	CHB	CHB	CHB	CHB	CHB	CHB	CHB	CHB	CHB	CHB	CHB	CHB	CHB	CHB	CHB	CHB	CHB	CHB	CHB	CHB	CHB	CHB	CHB	CHB	CHB	CHB	CHB	CHB	CHB	CHB	JPT	JPT	JPT	JPT	JPT	JPT	JPT	JPT	JPT	JPT	JPT	JPT	JPT	JPT	JPT	JPT	JPT	JPT	JPT	JPT	JPT	JPT	JPT	JPT	JPT	JPT	JPT	JPT	JPT	JPT	JPT	JPT	JPT	JPT	ASW	ASW		Sel_SIB	Sel_SIB	Sak_SIB	Bur_SIB	Ket_SIB	Kha_SIB	Kyr_CAS	Kyr_CAS	Leb_OCE	Leb_OCE	Igo_OCE	Vie_EAS	Igo_OCE	Vie_EAS	BUm_SAS	Vie_EAS	Dus_OCE	Dus_OCE	Luz_OCE	Igo_OCE	Mur_OCE	Bur_SIB	Igo_OCE	EVk_SIB	BUm_SAS	Sho_SIB	Sak_SIB	Uzb_CAS	Vie_EAS	Vie_EAS	Kos_OCE		5
rs79430326	9	9	3	0	CHR16	28911372	rs79430326	T	C	1	0	223	0	5	CHS	CHS	CHS	CHS	CHS	CHS	CHS	CHS	CHS	CHS	CHS	CHS	CHS	CHS	CHS	CHS	CHS	CHS	CHS	CHS	CHS	CHS	CHS	CHS	CHS	CHS	CHS	CHS	CHS	CHS	CHS	CHS	CHS	CHS	CHS	CHS	CHS	CHS	CHS	CHS	CHS	CHS	CHS	CHS	CHS	CHS	CHS	CDX	CDX	CDX	CDX	CDX	KHV	KHV	KHV	KHV	CDX	CDX	CDX	CDX	CDX	CDX	CDX	CDX	CDX	CDX	KHV	KHV	KHV	KHV	KHV	KHV	KHV	KHV	KHV	KHV	KHV	KHV	KHV	KHV	KHV	KHV	KHV	KHV	PEL	KHV	KHV	KHV	KHV	KHV	KHV	KHV	KHV	KHV	KHV	KHV	KHV	KHV	KHV	KHV	KHV	KHV	KHV	KHV	KHV	KHV	KHV	KHV	CDX	CDX	CDX	CDX	CDX	CDX	CDX	CDX	CDX	CDX	CDX	CDX	CDX	CDX	CDX	CDX	CDX	CDX	KHV	ITU	BEB	BEB	CHB	CHB	CHB	CHB	CHB	CHB	CHB	CHB	CHB	CHB	CHB	CHB	CHB	CHB	CHB	CHB	CHB	CHB	CHB	CHB	CHB	CHB	CHB	CHB	CHB	CHB	CHB	CHB	CHB	CHB	CHB	CHB	CHB	CHB	CHB	CHB	CHB	CHB	CHB	CHB	CHB	CHB	JPT	JPT	JPT	JPT	JPT	JPT	JPT	JPT	JPT	JPT	JPT	JPT	JPT	JPT	JPT	JPT	JPT	JPT	JPT	JPT	JPT	JPT	JPT	JPT	JPT	JPT	JPT	JPT	JPT	JPT	JPT	JPT	JPT	JPT	JPT	GIH	GIH		Kum_CAU	Kor_ARC	Taj_CAS	Kyr_CAS	Tha_SAS	San_SAS	Baj_OCE	BUm_SAS	BUm_SAS	Igo_OCE	Vie_EAS	BUm_SAS	Vie_EAS	Vie_EAS	Vie_EAS	Vie_EAS	Vie_EAS	Dus_OCE	Mur_OCE	Mur_OCE	Igo_OCE	Dus_OCE	EVk_SIB	Alt_CAS	Bur_SIB	BUm_SAS	Bur_SIB	Vie_EAS	Bat_OCE	Bat_OCE	Mon_EAS	Kor_ARC	Agt_OCE		8
rs77493330	10	6	5	3	CHR16	31687149	rs77493330	C	A	3	3	200	1	3	FIN	FIN	FIN	CHS	CHS	CHS	CHS	CHS	CHS	CHS	CHS	CHS	CHS	CHS	CHS	CHS	CHS	CHS	CHS	CHS	CHS	CHS	CHS	CHS	CHS	CHS	CHS	CHS	CHS	CHS	CHS	CHS	CHS	CHS	CHS	CHS	CHS	CHS	CHS	CHS	CHS	CHS	CDX	CDX	CDX	CDX	CDX	CDX	CDX	CDX	CLM	CLM	KHV	KHV	KHV	CDX	CDX	CDX	CDX	CDX	CDX	CDX	CDX	CDX	CDX	KHV	KHV	KHV	KHV	KHV	KHV	KHV	KHV	KHV	KHV	KHV	KHV	KHV	KHV	KHV	KHV	ACB	PEL	KHV	KHV	KHV	KHV	KHV	KHV	KHV	KHV	KHV	KHV	KHV	KHV	KHV	KHV	KHV	KHV	KHV	KHV	KHV	KHV	KHV	KHV	KHV	KHV	KHV	KHV	CDX	CDX	CDX	CDX	CDX	CDX	CDX	CDX	CDX	CDX	CDX	CDX	CDX	CDX	CDX	CDX	CDX	CDX	CDX	CDX	CDX	CDX	KHV	BEB	BEB	CHB	CHB	CHB	CHB	CHB	CHB	CHB	CHB	CHB	CHB	CHB	CHB	CHB	CHB	CHB	CHB	CHB	CHB	CHB	CHB	CHB	CHB	CHB	CHB	CHB	CHB	CHB	CHB	CHB	CHB	CHB	CHB	CHB	CHB	CHB	CHB	JPT	JPT	JPT	JPT	JPT	JPT	JPT	JPT	JPT	JPT	JPT	JPT	JPT	JPT	JPT	JPT	JPT	JPT	JPT	GIH		Bur_SIB	Rom_EUR	EVk_SIB	EVk_SIB	Chu_ARC	Ava_CAU	Rus_EUR	Bur_SIB	Kry_EUR	Nga_SIB	Eve_SIB	Eve_SIB	Alt_CAS	Tun_SIB	Bal_CAU	Kor_ARC	Uyg_CAS	Man_SIB	Kyr_CAS	Mon_EAS	Kyr_CAS	Leb_OCE	Leb_OCE	Baj_OCE	Leb_OCE	Est_EUR	Tuv_SIB	Leb_OCE	BUm_SAS	BUm_SAS	Igo_OCE	Igo_OCE	Vie_EAS	Vie_EAS	Vie_EAS	Vie_EAS	Dus_OCE	Dus_OCE	Igo_OCE	Igo_OCE	Igo_OCE	Luz_OCE	Vie_EAS	Dus_OCE	Igo_OCE	Vie_EAS	Mur_OCE	Mur_OCE	Mur_OCE	Mur_OCE	Kor_ARC	Kor_ARC	Esk_ARC	Esk_ARC	Chu_ARC	EVk_SIB	Bur_SIB	Sak_SIB	EVk_SIB	EVk_SIB	Eve_SIB	Mur_OCE	Igo_OCE	Dus_OCE	EVk_SIB	Dus_OCE	Bur_SIB	Kor_ARC	Bur_SIB	Bur_SIB	Bur_SIB	EVk_SIB	Bur_SIB	Bur_SIB	Eve_SIB	Alt_CAS	Sak_SIB	Kor_ARC	Vie_EAS	Mon_EAS	Mon_EAS	Kor_ARC	Eve_SIB	Kha_SIB		12
rs117802035	11	6	5	3	CHR16	31747428	rs117802035	T	C	3	3	198	1	4	FIN	FIN	FIN	CHS	CHS	CHS	CHS	CHS	CHS	CHS	CHS	CHS	CHS	CHS	CHS	CHS	CHS	CHS	CHS	CHS	CHS	CHS	CHS	CHS	CHS	CHS	CHS	CHS	CHS	CHS	CHS	CHS	CHS	CHS	CHS	CHS	CHS	CHS	CHS	CHS	CHS	CHS	CHS	CDX	CDX	CDX	CDX	CDX	CDX	CDX	CDX	CLM	CLM	KHV	KHV	KHV	CDX	CDX	CDX	CDX	CDX	CDX	CDX	CDX	CDX	CDX	KHV	KHV	KHV	KHV	KHV	KHV	KHV	KHV	KHV	KHV	KHV	KHV	KHV	KHV	ACB	PEL	KHV	KHV	KHV	KHV	KHV	KHV	KHV	KHV	KHV	KHV	KHV	KHV	KHV	KHV	KHV	KHV	KHV	KHV	KHV	KHV	KHV	KHV	KHV	KHV	CDX	CDX	CDX	CDX	CDX	CDX	CDX	CDX	CDX	CDX	CDX	CDX	CDX	CDX	CDX	CDX	CDX	CDX	CDX	CDX	CDX	CDX	CDX	CDX	KHV	BEB	BEB	CHB	CHB	CHB	CHB	CHB	CHB	CHB	CHB	CHB	CHB	CHB	CHB	CHB	CHB	CHB	CHB	CHB	CHB	CHB	CHB	CHB	CHB	CHB	CHB	CHB	CHB	CHB	CHB	CHB	CHB	CHB	CHB	CHB	CHB	CHB	CHB	JPT	JPT	JPT	JPT	JPT	JPT	JPT	JPT	JPT	JPT	JPT	JPT	JPT	JPT	JPT	JPT	JPT	GIH	GIH		Bur_SIB	Rom_EUR	EVk_SIB	EVk_SIB	Chu_ARC	Ava_CAU	Rus_EUR	Bur_SIB	Kry_EUR	Nga_SIB	Eve_SIB	Eve_SIB	Alt_CAS	Bal_CAU	Kor_ARC	Uyg_CAS	Man_SIB	Kyr_CAS	Mon_EAS	Kyr_CAS	Leb_OCE	Leb_OCE	Baj_OCE	Leb_OCE	Est_EUR	Tuv_SIB	Leb_OCE	BUm_SAS	BUm_SAS	Igo_OCE	Igo_OCE	Vie_EAS	Vie_EAS	Vie_EAS	Vie_EAS	Dus_OCE	Dus_OCE	Igo_OCE	Igo_OCE	Igo_OCE	Luz_OCE	Vie_EAS	Dus_OCE	Igo_OCE	Vie_EAS	Mur_OCE	Mur_OCE	Mur_OCE	Mur_OCE	Kor_ARC	Kor_ARC	Esk_ARC	Esk_ARC	Chu_ARC	EVk_SIB	Bur_SIB	Sak_SIB	EVk_SIB	EVk_SIB	Eve_SIB	Mur_OCE	Igo_OCE	Dus_OCE	EVk_SIB	Dus_OCE	Bur_SIB	Kor_ARC	Bur_SIB	Bur_SIB	Bur_SIB	EVk_SIB	Bur_SIB	Bur_SIB	Eve_SIB	Alt_CAS	Sak_SIB	Kor_ARC	Vie_EAS	Mon_EAS	Mon_EAS	Kor_ARC	Eve_SIB	Kha_SIB		12
rs78270038	8	6	3	0	CHR16	69674440	rs78270038	T	C	0	0	190	0	3	CHS	CHS	CHS	CHS	CHS	CHS	CHS	CHS	CHS	CHS	CHS	CHS	CHS	CHS	CHS	CHS	CHS	CHS	CHS	CHS	CHS	CHS	CHS	CHS	CHS	CHS	CHS	CHS	CHS	CHS	CHS	CHS	CHS	CHS	CHS	CDX	CDX	CDX	CDX	CDX	KHV	CDX	CDX	CDX	CDX	CDX	CDX	CDX	CDX	CDX	CDX	CDX	CDX	CDX	CDX	CDX	KHV	KHV	KHV	KHV	KHV	KHV	KHV	KHV	KHV	KHV	KHV	KHV	KHV	KHV	KHV	KHV	KHV	KHV	KHV	KHV	KHV	KHV	KHV	KHV	KHV	KHV	KHV	KHV	CDX	CDX	CDX	CDX	CDX	CDX	CDX	CDX	CDX	CDX	CDX	CDX	CDX	CDX	CDX	CDX	CDX	CDX	CDX	CDX	CDX	CDX	CDX	CDX	CDX	KHV	BEB	BEB	BEB	CHB	CHB	CHB	CHB	CHB	CHB	CHB	CHB	CHB	CHB	CHB	CHB	CHB	CHB	CHB	CHB	CHB	CHB	CHB	CHB	CHB	CHB	CHB	CHB	CHB	CHB	CHB	CHB	CHB	CHB	CHB	CHB	JPT	JPT	JPT	JPT	JPT	JPT	JPT	JPT	JPT	JPT	JPT	JPT	JPT	JPT	JPT	JPT	JPT	JPT	JPT	JPT	JPT	JPT	JPT	JPT	JPT	JPT	JPT		Sak_SIB	Asu_SAS	Leb_OCE	Baj_OCE	BUm_SAS	BUm_SAS	Igo_OCE	Igo_OCE	Vie_EAS	Vie_EAS	Dus_OCE	Igo_OCE	Viz_OCE	Igo_OCE	Vie_EAS	Igo_OCE	Vie_EAS	Mur_OCE	Mur_OCE	Mur_OCE	Igo_OCE	Bur_SIB	Dha_SAS	Vie_EAS	Vie_EAS	Agt_OCE		7
rs55992469	8	6	2	0	CHR16	69736730	rs55992469	G	A	0	0	188	0	4	CHS	CHS	CHS	CHS	CHS	CHS	CHS	CHS	CHS	CHS	CHS	CHS	CHS	CHS	CHS	CHS	CHS	CHS	CHS	CHS	CHS	CHS	CHS	CHS	CHS	CHS	CHS	CHS	CHS	CHS	CHS	CHS	CHS	CHS	CDX	CDX	CDX	CDX	CDX	KHV	CDX	CDX	CDX	CDX	CDX	CDX	CDX	CDX	CDX	CDX	CDX	CDX	CDX	CDX	CDX	KHV	KHV	KHV	KHV	KHV	KHV	KHV	KHV	KHV	KHV	KHV	KHV	KHV	KHV	KHV	KHV	KHV	KHV	KHV	KHV	KHV	KHV	KHV	KHV	KHV	KHV	KHV	CDX	CDX	CDX	CDX	CDX	CDX	CDX	CDX	CDX	CDX	CDX	CDX	CDX	CDX	CDX	CDX	CDX	CDX	CDX	CDX	CDX	CDX	CDX	CDX	CDX	KHV	BEB	ITU	BEB	BEB	CHB	CHB	CHB	CHB	CHB	CHB	CHB	CHB	CHB	CHB	CHB	CHB	CHB	CHB	CHB	CHB	CHB	CHB	CHB	CHB	CHB	CHB	CHB	CHB	CHB	CHB	CHB	CHB	CHB	CHB	CHB	CHB	JPT	JPT	JPT	JPT	JPT	JPT	JPT	JPT	JPT	JPT	JPT	JPT	JPT	JPT	JPT	JPT	JPT	JPT	JPT	JPT	JPT	JPT	JPT	JPT	JPT	JPT	JPT		Sak_SIB	Asu_SAS	Baj_OCE	BUm_SAS	BUm_SAS	Igo_OCE	Vie_EAS	Vie_EAS	Dus_OCE	Viz_OCE	Igo_OCE	Vie_EAS	Igo_OCE	Vie_EAS	Mur_OCE	Mur_OCE	Igo_OCE	Bur_SIB	Dha_SAS	Vie_EAS	Agt_OCE		6
rs117806360	8	8	2	0	CHR16	70413308	rs117806360	G	A	0	0	196	0	1	CHS	CHS	CHS	CHS	CHS	CHS	CHS	CHS	CHS	CHS	CHS	CHS	CHS	CHS	CHS	CHS	CHS	CHS	CHS	CHS	CHS	CHS	CHS	CHS	CHS	CHS	CHS	CHS	CHS	CHS	CHS	CHS	CHS	CHS	CHS	CDX	CDX	CDX	CDX	CDX	KHV	KHV	KHV	CDX	CDX	CDX	CDX	CDX	CDX	CDX	CDX	CDX	CDX	CDX	CDX	CDX	CDX	CDX	KHV	KHV	KHV	KHV	KHV	KHV	KHV	KHV	KHV	KHV	KHV	KHV	KHV	KHV	KHV	KHV	KHV	KHV	KHV	KHV	KHV	KHV	KHV	KHV	KHV	KHV	KHV	KHV	KHV	CDX	CDX	CDX	CDX	CDX	CDX	CDX	CDX	CDX	CDX	CDX	CDX	CDX	CDX	CDX	CDX	CDX	CDX	CDX	CDX	CDX	KHV	BEB	CHB	CHB	CHB	CHB	CHB	CHB	CHB	CHB	CHB	CHB	CHB	CHB	CHB	CHB	CHB	CHB	CHB	CHB	CHB	CHB	CHB	CHB	CHB	CHB	CHB	CHB	JPT	JPT	JPT	JPT	JPT	JPT	JPT	JPT	JPT	JPT	JPT	JPT	JPT	JPT	JPT	JPT	JPT	JPT	JPT	JPT	JPT	JPT	JPT	JPT	JPT	JPT	JPT	JPT	JPT	JPT	JPT	JPT	JPT		Sak_SIB	Asu_SAS	Leb_OCE	Leb_OCE	Baj_OCE	Baj_OCE	BUm_SAS	BUm_SAS	Igo_OCE	Igo_OCE	Vie_EAS	Vie_EAS	Dus_OCE	Igo_OCE	Igo_OCE	Viz_OCE	Vie_EAS	Igo_OCE	Vie_EAS	Mur_OCE	Dha_SAS	Vie_EAS	Vie_EAS	Bat_OCE		6
rs76843361	9	9	3	0	CHR16	70437024	rs76843361	T	G	0	0	194	0	1	CHS	CHS	CHS	CHS	CHS	CHS	CHS	CHS	CHS	CHS	CHS	CHS	CHS	CHS	CHS	CHS	CHS	CHS	CHS	CHS	CHS	CHS	CHS	CHS	CHS	CHS	CHS	CHS	CHS	CHS	CHS	CHS	CHS	CHS	CHS	CDX	CDX	CDX	CDX	CDX	KHV	KHV	KHV	CDX	CDX	CDX	CDX	CDX	CDX	CDX	CDX	CDX	CDX	CDX	CDX	CDX	CDX	CDX	KHV	KHV	KHV	KHV	KHV	KHV	KHV	KHV	KHV	KHV	KHV	KHV	KHV	KHV	KHV	KHV	KHV	KHV	KHV	KHV	KHV	KHV	KHV	KHV	KHV	KHV	KHV	KHV	KHV	CDX	CDX	CDX	CDX	CDX	CDX	CDX	CDX	CDX	CDX	CDX	CDX	CDX	CDX	CDX	CDX	CDX	CDX	CDX	CDX	CDX	CDX	KHV	BEB	CHB	CHB	CHB	CHB	CHB	CHB	CHB	CHB	CHB	CHB	CHB	CHB	CHB	CHB	CHB	CHB	CHB	CHB	CHB	CHB	CHB	CHB	CHB	CHB	CHB	CHB	JPT	JPT	JPT	JPT	JPT	JPT	JPT	JPT	JPT	JPT	JPT	JPT	JPT	JPT	JPT	JPT	JPT	JPT	JPT	JPT	JPT	JPT	JPT	JPT	JPT	JPT	JPT	JPT	JPT	JPT	JPT		Sak_SIB	Asu_SAS	Leb_OCE	Leb_OCE	Baj_OCE	Baj_OCE	BUm_SAS	BUm_SAS	Igo_OCE	Igo_OCE	Vie_EAS	Vie_EAS	Dus_OCE	Dus_OCE	Igo_OCE	Viz_OCE	Igo_OCE	Viz_OCE	Vie_EAS	Igo_OCE	Vie_EAS	Mur_OCE	Dha_SAS	Vie_EAS	Vie_EAS	Bat_OCE		7
rs78601630	12	10	4	1	CHR16	70624521	rs78601630	A	G	2	0	241	0	2	CHS	CHS	CHS	CHS	CHS	CHS	CHS	CHS	CHS	CHS	CHS	CHS	CHS	CHS	CHS	CHS	CHS	CHS	CHS	CHS	CHS	CHS	CHS	CHS	CHS	CHS	CHS	CHS	CHS	CHS	CHS	CHS	CHS	CHS	CHS	CHS	CHS	CHS	CHS	CHS	CHS	CHS	CHS	CHS	CDX	CDX	CDX	CDX	CDX	CDX	KHV	KHV	KHV	CDX	CDX	CDX	CDX	CDX	CDX	CDX	CDX	CDX	CDX	CDX	CDX	CDX	CDX	CDX	CDX	CDX	CDX	KHV	KHV	KHV	KHV	KHV	KHV	KHV	KHV	KHV	KHV	KHV	KHV	PEL	KHV	KHV	KHV	KHV	KHV	KHV	KHV	KHV	KHV	KHV	KHV	KHV	KHV	KHV	KHV	KHV	KHV	KHV	KHV	KHV	KHV	KHV	KHV	KHV	KHV	KHV	CDX	CDX	CDX	CDX	CDX	CDX	CDX	CDX	CDX	CDX	CDX	CDX	CDX	CDX	CDX	CDX	CDX	CDX	CDX	CDX	CDX	CDX	CDX	CDX	CDX	CDX	CDX	KHV	BEB	BEB	CHB	CHB	CHB	CHB	CHB	CHB	CHB	CHB	CHB	CHB	CHB	CHB	CHB	CHB	CHB	CHB	CHB	CHB	CHB	CHB	CHB	CHB	CHB	CHB	CHB	CHB	CHB	CHB	CHB	CHB	CHB	CHB	CHB	JPT	JPT	JPT	JPT	JPT	JPT	JPT	JPT	JPT	JPT	JPT	JPT	JPT	JPT	JPT	JPT	JPT	JPT	JPT	JPT	JPT	JPT	JPT	JPT	JPT	JPT	JPT	JPT	JPT	JPT	JPT	JPT	JPT		Sak_SIB	Eve_SIB	Asu_SAS	Leb_OCE	Baj_OCE	Leb_OCE	Baj_OCE	Baj_OCE	BUm_SAS	BUm_SAS	BUm_SAS	Igo_OCE	Igo_OCE	Vie_EAS	Vie_EAS	Dus_OCE	Dus_OCE	Igo_OCE	Viz_OCE	Igo_OCE	Viz_OCE	Luz_OCE	Igo_OCE	Vie_EAS	Mur_OCE	Bur_SIB	Kor_ARC	Kor_ARC	BUm_SAS	Kor_ARC	Dha_SAS	Vie_EAS	Vie_EAS	Bat_OCE	Kor_ARC	Kor_ARC		5
rs140899102	8	8	3	0	CHR16	70628926	rs140899102	C	T	1	0	198	0	2	CHS	CHS	CHS	CHS	CHS	CHS	CHS	CHS	CHS	CHS	CHS	CHS	CHS	CHS	CHS	CHS	CHS	CHS	CHS	CHS	CHS	CHS	CHS	CHS	CHS	CHS	CHS	CHS	CHS	CHS	CHS	CHS	CHS	CHS	CHS	CHS	CDX	CDX	CDX	CDX	CDX	KHV	KHV	KHV	CDX	CDX	CDX	CDX	CDX	CDX	CDX	CDX	CDX	CDX	CDX	CDX	CDX	CDX	CDX	KHV	KHV	KHV	KHV	KHV	KHV	KHV	KHV	KHV	KHV	PEL	KHV	KHV	KHV	KHV	KHV	KHV	KHV	KHV	KHV	KHV	KHV	KHV	KHV	KHV	KHV	KHV	KHV	KHV	KHV	CDX	CDX	CDX	CDX	CDX	CDX	CDX	CDX	CDX	CDX	CDX	CDX	CDX	CDX	CDX	CDX	CDX	CDX	CDX	CDX	CDX	CDX	CDX	KHV	BEB	CHB	CHB	CHB	CHB	CHB	CHB	CHB	CHB	CHB	CHB	CHB	CHB	CHB	CHB	CHB	CHB	CHB	CHB	CHB	CHB	CHB	CHB	CHB	CHB	CHB	CHB	JPT	JPT	JPT	JPT	JPT	JPT	JPT	JPT	JPT	JPT	JPT	JPT	JPT	JPT	JPT	JPT	JPT	JPT	JPT	JPT	JPT	JPT	JPT	JPT	JPT	JPT	JPT	JPT	JPT	JPT	JPT	GIH		Sak_SIB	Asu_SAS	Leb_OCE	Leb_OCE	Baj_OCE	Baj_OCE	BUm_SAS	BUm_SAS	Igo_OCE	Igo_OCE	Vie_EAS	Vie_EAS	Dus_OCE	Dus_OCE	Igo_OCE	Viz_OCE	Igo_OCE	Viz_OCE	Igo_OCE	Vie_EAS	Mur_OCE	Dha_SAS	Vie_EAS	Vie_EAS	Bat_OCE		5
rs144459115	9	9	3	0	CHR16	70654796	rs144459115	A	G	1	0	206	0	2	CHS	CHS	CHS	CHS	CHS	CHS	CHS	CHS	CHS	CHS	CHS	CHS	CHS	CHS	CHS	CHS	CHS	CHS	CHS	CHS	CHS	CHS	CHS	CHS	CHS	CHS	CHS	CHS	CHS	CHS	CHS	CHS	CHS	CHS	CHS	CHS	CHS	CDX	CDX	CDX	CDX	CDX	KHV	KHV	KHV	CDX	CDX	CDX	CDX	CDX	CDX	CDX	CDX	CDX	CDX	CDX	CDX	CDX	CDX	CDX	CDX	KHV	KHV	KHV	KHV	KHV	KHV	KHV	KHV	KHV	KHV	PEL	KHV	KHV	KHV	KHV	KHV	KHV	KHV	KHV	KHV	KHV	KHV	KHV	KHV	KHV	KHV	KHV	CDX	CDX	CDX	CDX	CDX	CDX	CDX	CDX	CDX	CDX	CDX	CDX	CDX	CDX	CDX	CDX	CDX	CDX	CDX	CDX	CDX	CDX	CDX	KHV	BEB	ITU	CHB	CHB	CHB	CHB	CHB	CHB	CHB	CHB	CHB	CHB	CHB	CHB	CHB	CHB	CHB	CHB	CHB	CHB	CHB	CHB	CHB	CHB	CHB	CHB	CHB	CHB	CHB	CHB	CHB	CHB	JPT	JPT	JPT	JPT	JPT	JPT	JPT	JPT	JPT	JPT	JPT	JPT	JPT	JPT	JPT	JPT	JPT	JPT	JPT	JPT	JPT	JPT	JPT	JPT	JPT	JPT	JPT	JPT	JPT	JPT		Sak_SIB	Ish_CAS	Baj_OCE	Leb_OCE	Baj_OCE	Baj_OCE	BUm_SAS	BUm_SAS	BUm_SAS	Igo_OCE	Vie_EAS	Vie_EAS	Dus_OCE	Dus_OCE	Viz_OCE	Igo_OCE	Viz_OCE	Luz_OCE	Igo_OCE	Vie_EAS	Mur_OCE	BUm_SAS	Dha_SAS	Vie_EAS	Vie_EAS	Bat_OCE		5
rs117642234	10	7	2	1	CHR16	71432842	rs117642234	C	T	0	0	185	0	4	CHS	CHS	CHS	CHS	CHS	CHS	CHS	CHS	CHS	CHS	CHS	CHS	CHS	CHS	CHS	CHS	CHS	CHS	CHS	CHS	CHS	CHS	CHS	CHS	CHS	CHS	CHS	CHS	CHS	CHS	CHS	CHS	CHS	CHS	CHS	CHS	CDX	CDX	CDX	CDX	CDX	KHV	CDX	CDX	CDX	CDX	CDX	CDX	CDX	CDX	CDX	KHV	KHV	KHV	KHV	KHV	KHV	KHV	KHV	KHV	KHV	KHV	KHV	KHV	KHV	KHV	KHV	KHV	KHV	KHV	KHV	KHV	KHV	KHV	KHV	KHV	KHV	KHV	KHV	KHV	KHV	KHV	KHV	KHV	KHV	KHV	KHV	KHV	KHV	CDX	CDX	CDX	CDX	CDX	CDX	CDX	CDX	CDX	CDX	CDX	CDX	CDX	CDX	CDX	CDX	CDX	CDX	CDX	CDX	CDX	KHV	KHV	BEB	BEB	BEB	BEB	CHB	CHB	CHB	CHB	CHB	CHB	CHB	CHB	CHB	CHB	CHB	CHB	CHB	CHB	CHB	CHB	CHB	CHB	CHB	CHB	CHB	CHB	CHB	CHB	CHB	CHB	CHB	CHB	CHB	CHB	CHB	JPT	JPT	JPT	JPT	JPT	JPT	JPT	JPT	JPT	JPT	JPT	JPT	JPT	JPT	JPT	JPT	JPT	JPT	JPT	JPT	JPT	JPT	JPT		Sak_SIB	Leb_OCE	Baj_OCE	Baj_OCE	BUm_SAS	BUm_SAS	Vie_EAS	Vie_EAS	Dus_OCE	Dus_OCE	Viz_OCE	Mur_OCE	Mur_OCE	Alt_CAS	Dus_OCE	BUm_SAS	Vie_EAS	Kaz_CAS	Bat_OCE	Bat_OCE		4
rs2292951	18	6	3	1	CHR16	89657510	rs2292951	C	T	0	4	249	1	2	FIN	FIN	FIN	FIN	CHS	CHS	CHS	CHS	CHS	CHS	CHS	CHS	CHS	CHS	CHS	CHS	CHS	CHS	CHS	CHS	CHS	CHS	CHS	CHS	CHS	CHS	CHS	CHS	CHS	CHS	CHS	CHS	CHS	CHS	CHS	CHS	CHS	CHS	CHS	CHS	CHS	CHS	CHS	CHS	CHS	CHS	CHS	CDX	CDX	CDX	CDX	CDX	CDX	CDX	KHV	KHV	KHV	CDX	CDX	CDX	CDX	CDX	CDX	CDX	CDX	CDX	CDX	CDX	CDX	KHV	KHV	KHV	KHV	KHV	KHV	KHV	KHV	KHV	KHV	KHV	KHV	ACB	KHV	KHV	KHV	KHV	KHV	KHV	KHV	KHV	KHV	KHV	KHV	KHV	KHV	KHV	KHV	KHV	KHV	KHV	KHV	KHV	KHV	KHV	KHV	KHV	KHV	KHV	CDX	CDX	CDX	CDX	CDX	CDX	CDX	CDX	CDX	CDX	CDX	CDX	CDX	CDX	CDX	CDX	CDX	CDX	CDX	CDX	CDX	CDX	CDX	CDX	CDX	CDX	CDX	CDX	CDX	CDX	CDX	CDX	CDX	CDX	KHV	KHV	STU	CHB	CHB	CHB	CHB	CHB	CHB	CHB	CHB	CHB	CHB	CHB	CHB	CHB	CHB	CHB	CHB	CHB	CHB	CHB	CHB	CHB	CHB	CHB	CHB	CHB	CHB	CHB	CHB	CHB	CHB	CHB	CHB	CHB	CHB	CHB	CHB	CHB	CHB	CHB	CHB	CHB	CHB	CHB	CHB	JPT	JPT	JPT	JPT	JPT	JPT	JPT	JPT	JPT	JPT	JPT	JPT	JPT	JPT	JPT	JPT	JPT	JPT	JPT	JPT	JPT	JPT	JPT	JPT	JPT	JPT	JPT	JPT	JPT	JPT	JPT	JPT	JPT	JPT	JPT	JPT	JPT	JPT	JPT	JPT	JPT	JPT	JPT	JPT	GIH		Tat_EUR	Sel_SIB	Sel_SIB	Kyr_CAS	Bur_SIB	Sak_SIB	EVk_SIB	EVk_SIB	EVk_SIB	For_SIB	Bur_SIB	Sel_SIB	Tun_SIB	Eve_SIB	Eve_SIB	Nga_SIB	Man_SIB	Kyr_CAS	Kyr_CAS	Ish_CAS	Kha_SIB	Alt_CAS	Baj_OCE	Baj_OCE	Ing_EUR	Tuv_SIB	Chu_EUR	Igo_OCE	Vie_EAS	Vie_EAS	Dus_OCE	Vie_EAS	Dus_OCE	Igo_OCE	Vie_EAS	EVk_SIB	EVk_SIB	Eve_SIB	EVk_SIB	EVk_SIB	Sak_SIB	Bur_SIB	Kor_ARC	Bur_SIB	Bur_SIB	Bur_SIB	Mon_EAS	Kor_ARC		8
rs76970229	20	7	3	2	CHR16	89662063	rs76970229	T	C	0	4	311	1	3	FIN	FIN	FIN	FIN	CHS	CHS	CHS	CHS	CHS	CHS	CHS	CHS	CHS	CHS	CHS	CHS	CHS	CHS	CHS	CHS	CHS	CHS	CHS	CHS	CHS	CHS	CHS	CHS	CHS	CHS	CHS	CHS	CHS	CHS	CHS	CHS	CHS	CHS	CHS	CHS	CHS	CHS	CHS	CHS	CHS	CHS	CHS	CHS	CHS	CHS	CHS	CHS	CHS	CHS	CDX	CDX	CDX	CDX	CDX	CDX	CDX	CDX	KHV	KHV	KHV	KHV	CDX	CDX	CDX	CDX	CDX	CDX	CDX	CDX	CDX	CDX	CDX	CDX	CDX	CDX	CDX	CDX	KHV	KHV	KHV	KHV	KHV	KHV	KHV	KHV	KHV	KHV	KHV	KHV	KHV	KHV	KHV	KHV	KHV	KHV	KHV	ACB	KHV	KHV	KHV	KHV	KHV	KHV	KHV	KHV	KHV	KHV	KHV	KHV	KHV	KHV	KHV	KHV	KHV	KHV	KHV	KHV	KHV	KHV	KHV	KHV	KHV	KHV	KHV	KHV	KHV	KHV	KHV	CDX	CDX	CDX	CDX	CDX	CDX	CDX	CDX	CDX	CDX	CDX	CDX	CDX	CDX	CDX	CDX	CDX	CDX	CDX	CDX	CDX	CDX	CDX	CDX	CDX	CDX	CDX	CDX	CDX	CDX	CDX	CDX	CDX	CDX	CDX	CDX	CDX	CDX	CDX	CDX	CDX	CDX	KHV	KHV	KHV	BEB	BEB	CHB	CHB	CHB	CHB	CHB	CHB	CHB	CHB	CHB	CHB	CHB	CHB	CHB	CHB	CHB	CHB	CHB	CHB	CHB	CHB	CHB	CHB	CHB	CHB	CHB	CHB	CHB	CHB	CHB	CHB	CHB	CHB	CHB	CHB	CHB	CHB	CHB	CHB	CHB	CHB	CHB	CHB	CHB	CHB	CHB	CHB	CHB	JPT	JPT	JPT	JPT	JPT	JPT	JPT	JPT	JPT	JPT	JPT	JPT	JPT	JPT	JPT	JPT	JPT	JPT	JPT	JPT	JPT	JPT	JPT	JPT	JPT	JPT	JPT	JPT	JPT	JPT	JPT	JPT	JPT	JPT	JPT	JPT	JPT	JPT	JPT	JPT	JPT	JPT	JPT	JPT	JPT	GIH		Tat_EUR	Sel_SIB	Sel_SIB	Kyr_CAS	Bur_SIB	Sak_SIB	EVk_SIB	EVk_SIB	EVk_SIB	For_SIB	Bur_SIB	Sel_SIB	Tun_SIB	Eve_SIB	Eve_SIB	Nga_SIB	Man_SIB	Kyr_CAS	Kyr_CAS	Ish_CAS	Kha_SIB	Leb_OCE	Alt_CAS	Baj_OCE	Baj_OCE	Ing_EUR	Tuv_SIB	BUm_SAS	Chu_EUR	Igo_OCE	Vie_EAS	Vie_EAS	Dus_OCE	Vie_EAS	Dus_OCE	Dus_OCE	Igo_OCE	Viz_OCE	Vie_EAS	Dus_OCE	EVk_SIB	EVk_SIB	Eve_SIB	EVk_SIB	Mur_OCE	Dus_OCE	EVk_SIB	Dus_OCE	Sak_SIB	Bur_SIB	Kor_ARC	Bur_SIB	EVk_SIB	Bur_SIB	Bur_SIB	Mon_EAS	Bat_OCE	Kor_ARC		8
rs74913082	12	7	7	1	CHR16	89749707	rs74913082	G	A	1	2	249	0	3	FIN	FIN	CHS	CHS	CHS	CHS	CHS	CHS	CHS	CHS	CHS	CHS	CHS	CHS	CHS	CHS	CHS	CHS	CHS	CHS	CHS	CHS	CHS	CHS	CHS	CHS	CHS	CHS	CHS	CHS	CHS	CHS	CHS	CHS	CHS	CHS	CHS	CHS	CHS	CHS	CHS	CHS	CHS	CHS	CHS	CHS	CHS	CHS	CHS	CHS	CHS	CHS	CDX	CDX	CDX	CDX	CDX	CLM	KHV	KHV	KHV	KHV	CDX	CDX	CDX	CDX	CDX	CDX	CDX	CDX	CDX	CDX	CDX	CDX	CDX	CDX	CDX	CDX	KHV	KHV	KHV	KHV	KHV	KHV	KHV	KHV	KHV	KHV	KHV	KHV	KHV	KHV	KHV	KHV	KHV	KHV	KHV	KHV	KHV	KHV	KHV	KHV	KHV	KHV	KHV	KHV	KHV	KHV	KHV	KHV	KHV	KHV	KHV	KHV	KHV	KHV	KHV	KHV	KHV	KHV	KHV	KHV	KHV	KHV	KHV	KHV	KHV	KHV	CDX	CDX	CDX	CDX	CDX	CDX	CDX	CDX	CDX	CDX	CDX	CDX	CDX	CDX	CDX	CDX	CDX	CDX	CDX	CDX	CDX	CDX	CDX	CDX	CDX	CDX	CDX	CDX	CDX	CDX	CDX	CDX	CDX	CDX	KHV	KHV	KHV	PJL	PJL	BEB	CHB	CHB	CHB	CHB	CHB	CHB	CHB	CHB	CHB	CHB	CHB	CHB	CHB	CHB	CHB	CHB	CHB	CHB	CHB	CHB	CHB	CHB	CHB	CHB	CHB	CHB	CHB	CHB	CHB	CHB	CHB	CHB	CHB	CHB	CHB	CHB	CHB	JPT	JPT	JPT	JPT	JPT	JPT	JPT	JPT	JPT	JPT	JPT	JPT	JPT	JPT	JPT	JPT	JPT	JPT	JPT	JPT	JPT	JPT		Tat_EUR	Sel_SIB	Sel_SIB	Kyr_CAS	Bur_SIB	Sak_SIB	EVk_SIB	EVk_SIB	EVk_SIB	Bur_SIB	Sel_SIB	Tun_SIB	Eve_SIB	Eve_SIB	Man_SIB	Kyr_CAS	Kha_SIB	Leb_OCE	Baj_OCE	Leb_OCE	Alt_CAS	Baj_OCE	MAd_SAS	Tuv_SIB	BUm_SAS	Igo_OCE	Igo_OCE	Vie_EAS	Igo_OCE	Vie_EAS	Dus_OCE	Dus_OCE	Dus_OCE	Igo_OCE	Igo_OCE	Luz_OCE	Vie_EAS	Dus_OCE	Vie_EAS	Dus_OCE	Mur_OCE	Mur_OCE	EVk_SIB	Mur_OCE	Eve_SIB	EVk_SIB	Mur_OCE	Igo_OCE	Dus_OCE	EVk_SIB	Dus_OCE	Bur_SIB	Kor_ARC	Bur_SIB	EVk_SIB	Bur_SIB	Eve_SIB	Vie_EAS	Mon_EAS	Aet_OCE	Aet_OCE	Agt_OCE	Mon_EAS	Kor_ARC	Agt_OCE	Agt_OCE		10
rs77238289	13	6	7	2	CHR16	89749906	rs77238289	C	T	0	2	258	0	3	FIN	FIN	CHS	CHS	CHS	CHS	CHS	CHS	CHS	CHS	CHS	CHS	CHS	CHS	CHS	CHS	CHS	CHS	CHS	CHS	CHS	CHS	CHS	CHS	CHS	CHS	CHS	CHS	CHS	CHS	CHS	CHS	CHS	CHS	CHS	CHS	CHS	CHS	CHS	CHS	CHS	CHS	CHS	CHS	CHS	CHS	CHS	CHS	CHS	CHS	CHS	CHS	CHS	CHS	CDX	CDX	CDX	CDX	CDX	KHV	KHV	KHV	KHV	CDX	CDX	CDX	CDX	CDX	CDX	CDX	CDX	CDX	CDX	CDX	CDX	CDX	CDX	CDX	CDX	CDX	KHV	KHV	KHV	KHV	KHV	KHV	KHV	KHV	KHV	KHV	KHV	KHV	KHV	KHV	KHV	KHV	KHV	KHV	KHV	KHV	KHV	KHV	KHV	KHV	KHV	KHV	KHV	KHV	KHV	KHV	KHV	KHV	KHV	KHV	KHV	KHV	KHV	KHV	KHV	KHV	KHV	KHV	KHV	KHV	KHV	KHV	KHV	KHV	KHV	KHV	CDX	CDX	CDX	CDX	CDX	CDX	CDX	CDX	CDX	CDX	CDX	CDX	CDX	CDX	CDX	CDX	CDX	CDX	CDX	CDX	CDX	CDX	CDX	CDX	CDX	CDX	CDX	CDX	CDX	CDX	CDX	CDX	CDX	CDX	CDX	CDX	KHV	KHV	KHV	PJL	PJL	BEB	CHB	CHB	CHB	CHB	CHB	CHB	CHB	CHB	CHB	CHB	CHB	CHB	CHB	CHB	CHB	CHB	CHB	CHB	CHB	CHB	CHB	CHB	CHB	CHB	CHB	CHB	CHB	CHB	CHB	CHB	CHB	CHB	CHB	CHB	CHB	CHB	CHB	CHB	JPT	JPT	JPT	JPT	JPT	JPT	JPT	JPT	JPT	JPT	JPT	JPT	JPT	JPT	JPT	JPT	JPT	JPT	JPT	JPT	JPT	JPT	JPT		Tat_EUR	Sel_SIB	Sel_SIB	Kyr_CAS	Bur_SIB	Sak_SIB	EVk_SIB	EVk_SIB	EVk_SIB	Bur_SIB	Sel_SIB	Tun_SIB	Eve_SIB	Eve_SIB	Man_SIB	Kyr_CAS	Kyr_CAS	Kha_SIB	Leb_OCE	Baj_OCE	Leb_OCE	Alt_CAS	Baj_OCE	MAd_SAS	Tuv_SIB	BUm_SAS	Igo_OCE	Igo_OCE	Vie_EAS	Igo_OCE	Vie_EAS	Dus_OCE	Dus_OCE	Dus_OCE	Igo_OCE	Igo_OCE	Vie_EAS	Dus_OCE	Vie_EAS	Dus_OCE	Mur_OCE	Mur_OCE	EVk_SIB	Mur_OCE	Eve_SIB	EVk_SIB	BUm_SAS	Mur_OCE	Igo_OCE	Dus_OCE	EVk_SIB	Dus_OCE	Bur_SIB	Kor_ARC	Bur_SIB	EVk_SIB	Bur_SIB	Eve_SIB	Vie_EAS	Mon_EAS	Aet_OCE	Aet_OCE	Agt_OCE	Mon_EAS	Kor_ARC	Agt_OCE	Agt_OCE		9
[truncated: 47,423 more chars]
