# Supplementary material for: Analysis of Common SNPs across Continents Reveals Major Genomic Differences between Human Populations
Source: Genes (Basel). 2022 Aug 18;13(8):1472. doi: 10.3390/genes13081472 (PMC9408407; doi:10.3390/genes13081472)
Supplement: Supplementary file 1 [file genes-13-01472-s001.zip › genes-1766591-supplementary/ARSAtableEUR]

rs34045935	15	0	0	0	CHR1	8186232	rs34045935	C	T	57	171	2	1	79	GBR	GBR	GBR	GBR	GBR	GBR	GBR	GBR	GBR	GBR	GBR	GBR	GBR	GBR	GBR	GBR	GBR	GBR	FIN	FIN	FIN	GBR	GBR	GBR	GBR	GBR	GBR	GBR	GBR	GBR	GBR	FIN	FIN	FIN	FIN	FIN	FIN	FIN	FIN	FIN	FIN	FIN	FIN	FIN	FIN	FIN	FIN	FIN	FIN	FIN	FIN	FIN	FIN	FIN	FIN	FIN	FIN	FIN	FIN	FIN	FIN	FIN	FIN	FIN	FIN	FIN	FIN	FIN	FIN	FIN	FIN	FIN	PUR	PUR	PUR	PUR	PUR	PUR	PUR	PUR	PUR	CLM	CLM	CLM	CLM	PUR	PUR	CLM	CLM	CLM	CLM	CLM	CLM	CLM	PUR	PUR	PUR	CLM	CLM	CLM	CLM	CLM	CLM	CLM	PUR	PUR	PUR	CLM	CLM	CLM	CLM	CLM	CLM	CLM	CLM	CLM	CLM	IBS	IBS	IBS	IBS	IBS	PEL	PJL	PJL	IBS	IBS	IBS	IBS	IBS	IBS	IBS	IBS	IBS	IBS	IBS	IBS	IBS	IBS	IBS	IBS	IBS	IBS	IBS	IBS	IBS	IBS	IBS	IBS	IBS	GBR	GBR	KHV	PEL	IBS	PEL	ACB	ACB	ACB	PJL	PJL	ACB	PJL	PJL	PJL	PJL	PJL	GWD	PJL	PJL	PJL	BEB	BEB	PJL	PJL	PJL	STU	ITU	ITU	ITU	STU	PJL	ITU	ITU	BEB	BEB	BEB	BEB	BEB	STU	STU	ITU	ITU	STU	BEB	BEB	BEB	ITU	STU	STU	ITU	ITU	ITU	ITU	ITU	STU	BEB	BEB	BEB	BEB	ITU	ITU	ITU	ITU	ITU	CEU	CEU	CEU	CEU	CEU	CEU	CEU	CEU	CEU	CEU	CEU	CEU	CEU	CEU	CEU	CEU	CEU	CEU	CEU	CEU	CEU	CEU	CEU	CEU	CEU	CEU	CEU	CEU	CEU	CEU	CEU	CEU	CEU	CEU	CHB	MXL	MXL	MXL	MXL	MXL	MXL	ASW	ASW	ASW	ASW	TSI	TSI	TSI	TSI	TSI	TSI	TSI	TSI	TSI	TSI	TSI	TSI	TSI	TSI	TSI	TSI	TSI	TSI	GIH	GIH	GIH	GIH	GIH	GIH	GIH	GIH	GIH	GIH	GIH	GIH	GIH	GIH	GIH	GIH	GIH	GIH	GIH	GIH		Tat_EUR	Ass_MDE	Kaz_CAS	Rus_EUR	Kom_EUR	Mar_EUR	Tab_CAU	Lez_CAU	Cro_EUR	Vep_EUR	Kry_EUR	For_SIB	Cro_EUR	Cro_EUR	Pol_EUR	Udm_EUR	Kap_SAS	Gon_SAS	Bra_SAS	MAy_SAS	Pol_EUR	Ger_EUR	Pol_EUR	Fin_EUR	Ger_EUR	Mol_EUR	Pun_SAS	Kar_EUR	Vep_EUR	MAd_SAS	Est_EUR	Est_EUR	Est_EUR	BSh_EUR	Est_EUR	BUm_SAS	Saa_EUR	Dha_SAS	Tam_SAS	Ukr_EUR	Ukr_EUR	Cos_EUR	Vep_EUR	Mon_EAS	Cos_EUR		31
rs34603401	18	0	0	1	CHR1	9305445	rs34603401	A	C	71	164	1	0	138	GBR	GBR	GBR	GBR	GBR	GBR	GBR	GBR	GBR	GBR	GBR	GBR	GBR	GBR	GBR	FIN	FIN	FIN	GBR	GBR	GBR	GBR	GBR	GBR	GBR	GBR	GBR	GBR	FIN	FIN	FIN	FIN	FIN	FIN	FIN	FIN	FIN	FIN	FIN	FIN	FIN	FIN	FIN	FIN	FIN	FIN	FIN	FIN	FIN	FIN	FIN	FIN	FIN	PUR	PUR	PUR	CHS	PUR	PUR	PUR	PUR	PUR	PUR	PUR	PUR	PUR	PUR	PUR	PUR	PUR	CLM	CLM	CLM	CLM	CLM	PUR	PUR	PUR	PUR	PUR	PUR	CLM	CLM	CLM	CLM	PUR	GBR	CLM	CLM	CLM	CLM	CLM	CLM	CLM	PUR	PUR	PUR	CLM	CLM	CLM	CLM	CLM	CLM	CLM	CLM	IBS	IBS	IBS	IBS	IBS	IBS	IBS	IBS	CLM	PEL	PJL	IBS	IBS	IBS	IBS	IBS	IBS	IBS	IBS	IBS	IBS	IBS	IBS	IBS	IBS	IBS	IBS	IBS	IBS	IBS	IBS	IBS	IBS	IBS	IBS	IBS	IBS	IBS	PEL	PEL	GBR	IBS	IBS	IBS	IBS	IBS	PEL	PEL	PEL	ACB	PEL	ACB	PJL	ACB	ACB	PJL	PJL	PJL	PJL	PJL	PJL	PJL	PJL	PJL	PJL	PJL	PJL	BEB	BEB	BEB	BEB	PJL	STU	PJL	PJL	PJL	STU	STU	STU	STU	ITU	ITU	ITU	ITU	ITU	ITU	STU	STU	ITU	STU	STU	STU	ITU	ITU	ITU	ITU	ITU	ITU	ITU	ITU	BEB	BEB	STU	STU	ITU	ITU	ITU	ITU	ITU	ITU	ITU	STU	STU	BEB	BEB	BEB	STU	ITU	ITU	ITU	ITU	ITU	STU	STU	STU	ITU	ITU	ITU	ITU	ITU	ITU	ITU	ITU	ITU	ITU	ITU	STU	STU	BEB	BEB	BEB	BEB	BEB	BEB	ITU	ITU	ITU	ITU	ITU	ITU	CEU	CEU	CEU	CEU	CEU	CEU	CEU	CEU	CEU	CEU	CEU	CEU	CEU	CEU	CEU	CEU	CEU	CEU	CEU	CEU	CEU	CEU	CEU	MXL	MXL	MXL	ASW	MXL	MXL	MXL	MXL	MXL	ASW	ASW	TSI	TSI	TSI	TSI	TSI	TSI	TSI	TSI	TSI	TSI	TSI	TSI	TSI	TSI	TSI	TSI	TSI	TSI	TSI	TSI	TSI	TSI	TSI	TSI	TSI	TSI	TSI	TSI	TSI	TSI	TSI	TSI	TSI	GIH	GIH	GIH	GIH	GIH	GIH	GIH	GIH	GIH	GIH	GIH	GIH	GIH	GIH	GIH	GIH	GIH	GIH	GIH	GIH	GIH	GIH	GIH	GIH	GIH	GIH	GIH	GIH		Kab_CAU	Abk_CAU	Kab_CAU	Udm_EUR	Mor_EUR	For_SIB	Lez_CAU	NOc_CAU	Ira_MDE	Ass_MDE	Rus_EUR	Rom_EUR	Kom_EUR	Mar_EUR	Tab_CAU	Tab_CAU	Kum_CAU	Chu_ARC	Ava_CAU	Rus_EUR	Tab_CAU	Rom_EUR	Mor_EUR	Rus_CAS	Kry_EUR	Pol_EUR	Dru_MDE	Udm_EUR	BSh_EUR	Man_SIB	Jor_MDE	Kyr_CAS	Sau_MDE	Ara_MDE	Sau_MDE	Ben_SAS	Asu_SAS	Ger_EUR	Fin_EUR	Ing_EUR	Ing_EUR	Mol_EUR	Lat_EUR	Lit_EUR	Est_EUR	Rus_EUR	Est_EUR	Ing_EUR	Vep_EUR	Est_EUR	Chu_EUR	Eve_SIB	Bur_SIB	Alt_CAS	Kom_EUR	Man_SIB	Uzb_CAS	Uzb_CAS	BSh_EUR	Bra_SAS	Lit_EUR	Cir_CAU	TKm_CAS	BAj_SAS	Arm_MDE	Arm_MDE	Ket_SIB	Kaz_CAS	Alb_EUR	Lat_EUR	Geo_CAU	Arm_MDE	Ukr_EUR	Ukr_EUR	Cos_EUR	Cos_EUR	Rus_EUR	Lez_CAU	Alb_EUR	Ukr_EUR	Geo_CAU		43
rs113702891	16	0	0	1	CHR1	9586393	rs113702891	G	A	73	156	0	3	24	GBR	GBR	GBR	GBR	GBR	GBR	GBR	GBR	GBR	GBR	GBR	GBR	GBR	GBR	GBR	FIN	FIN	GBR	GBR	GBR	GBR	GBR	GBR	GBR	GBR	FIN	FIN	FIN	FIN	FIN	FIN	FIN	FIN	FIN	FIN	FIN	FIN	FIN	FIN	FIN	FIN	FIN	FIN	FIN	FIN	FIN	PUR	PUR	PUR	PUR	PUR	PUR	PUR	PUR	PUR	PUR	PUR	PUR	PUR	PUR	PUR	PUR	PUR	PUR	PUR	PUR	CLM	CLM	CLM	CLM	CLM	PUR	PUR	PUR	PUR	PUR	PUR	PUR	CLM	CLM	CLM	PUR	PUR	PUR	PUR	CLM	CLM	CLM	CLM	PUR	CLM	CLM	CLM	CLM	CLM	CLM	CLM	CLM	CLM	CLM	CLM	CLM	IBS	IBS	IBS	IBS	IBS	IBS	IBS	IBS	IBS	IBS	IBS	IBS	IBS	IBS	IBS	IBS	IBS	IBS	IBS	IBS	IBS	IBS	IBS	IBS	IBS	IBS	IBS	IBS	IBS	IBS	IBS	IBS	IBS	IBS	IBS	IBS	IBS	GBR	ACB	PEL	PEL	PEL	PEL	GBR	IBS	IBS	IBS	PEL	PEL	PEL	ACB	ACB	ACB	ACB	PJL	PJL	PJL	GWD	GWD	GWD	BEB	PJL	STU	ITU	ITU	BEB	STU	ITU	BEB	STU	ITU	STU	STU	ITU	BEB	BEB	CEU	CEU	CEU	CEU	CEU	CEU	CEU	CEU	CEU	CEU	CEU	CEU	CEU	CEU	CEU	CEU	CEU	CEU	CEU	CEU	CEU	CEU	CEU	CEU	CEU	CEU	CEU	CEU	CEU	MXL	MXL	MXL	MXL	MXL	MXL	MXL	MXL	ASW	ASW	ASW	TSI	TSI	TSI	TSI	TSI	TSI	TSI	TSI	TSI	TSI	TSI	TSI	TSI	TSI	TSI	TSI	TSI	TSI	TSI	TSI	TSI	TSI	TSI	TSI	GIH	GIH	GIH	GIH		Abk_CAU	Tat_EUR	Chu_ARC	Cir_CAU	Ass_MDE	Ukr_EUR	Kar_EUR	Bel_EUR	Mor_EUR	Lez_CAU	Ava_CAU	Rus_EUR	Vep_EUR	Pol_EUR	Bel_EUR	Man_SIB	Cos_EUR	Ara_MDE	Ara_MDE	Sau_MDE	Rus_EUR	Rus_EUR	Rus_EUR	Ara_MDE	Ing_EUR	Ing_EUR	Mol_EUR	Hun_EUR	Hun_EUR	Lit_EUR	Vep_EUR	Leb_MDE	Kab_CAU	Arm_MDE	Kaz_CAS	Kar_EUR	Arm_MDE	Ukr_EUR	Cos_EUR	Vep_EUR	Alb_EUR	Geo_CAU		25
rs116775663	20	0	0	1	CHR1	9687200	rs116775663	C	T	88	167	0	5	27	GBR	GBR	GBR	GBR	GBR	GBR	GBR	GBR	GBR	GBR	GBR	GBR	GBR	GBR	GBR	GBR	GBR	FIN	FIN	GBR	GBR	GBR	GBR	GBR	GBR	GBR	GBR	FIN	FIN	FIN	FIN	FIN	FIN	FIN	FIN	FIN	FIN	FIN	FIN	FIN	FIN	FIN	FIN	FIN	PUR	PUR	PUR	PUR	PUR	PUR	PUR	PUR	PUR	PUR	PUR	PUR	PUR	PUR	PUR	PUR	PUR	PUR	PUR	PUR	PUR	PUR	CLM	CLM	CLM	CLM	CLM	CLM	CLM	PUR	PUR	PUR	PUR	PUR	PUR	PUR	PUR	PUR	PUR	CLM	CLM	CLM	CLM	PUR	PUR	PUR	PUR	PUR	PUR	CLM	CLM	CLM	CLM	CLM	CLM	CLM	CLM	CLM	CLM	CLM	CLM	CLM	CLM	CLM	CLM	CLM	CLM	CLM	IBS	IBS	IBS	IBS	IBS	IBS	IBS	IBS	IBS	IBS	IBS	IBS	PEL	IBS	IBS	IBS	IBS	IBS	IBS	IBS	IBS	IBS	IBS	IBS	IBS	IBS	IBS	IBS	IBS	IBS	IBS	IBS	IBS	IBS	IBS	IBS	IBS	IBS	IBS	IBS	IBS	IBS	IBS	IBS	GBR	ACB	PEL	GBR	IBS	IBS	IBS	IBS	PEL	PEL	PEL	PEL	ACB	ACB	ACB	PJL	PJL	GWD	GWD	BEB	MSL	MSL	MSL	BEB	PJL	STU	ITU	ITU	STU	ITU	BEB	ITU	ITU	BEB	STU	ITU	STU	ITU	STU	STU	ITU	BEB	BEB	CEU	CEU	CEU	CEU	CEU	CEU	CEU	CEU	CEU	CEU	CEU	CEU	CEU	CEU	CEU	CEU	CEU	CEU	CEU	CEU	CEU	CEU	CEU	CEU	CEU	CEU	CEU	CEU	CEU	CEU	CEU	MXL	MXL	MXL	MXL	MXL	MXL	MXL	MXL	MXL	MXL	ASW	ASW	TSI	TSI	TSI	TSI	TSI	TSI	TSI	TSI	TSI	TSI	TSI	TSI	TSI	TSI	TSI	TSI	TSI	TSI	TSI	TSI	TSI	TSI	TSI	TSI	TSI	TSI	TSI	GIH	GIH	GIH		Abk_CAU	Mor_EUR	Tat_EUR	Chu_ARC	Cir_CAU	NOc_CAU	Ira_MDE	Ass_MDE	Ukr_EUR	Kar_EUR	Bel_EUR	Mor_EUR	Lez_CAU	Ava_CAU	Rus_EUR	Pol_EUR	Bel_EUR	Man_SIB	Cos_EUR	Ara_MDE	Sau_MDE	Rus_EUR	Rus_EUR	Rus_EUR	Ira_MDE	Ara_MDE	Pol_EUR	Mol_EUR	Mol_EUR	Hun_EUR	Hun_EUR	Lit_EUR	Vep_EUR	Bur_SIB	Cir_CAU	Kab_CAU	Ukr_EUR	Kaz_CAS	Alb_EUR	Lat_EUR	Kar_EUR	Arm_MDE	Ukr_EUR	Cos_EUR	Alb_EUR	Geo_CAU		27
rs12131785	18	0	0	1	CHR1	10341516	rs12131785	C	T	95	216	1	0	52	GBR	GBR	GBR	GBR	GBR	GBR	GBR	GBR	GBR	GBR	GBR	GBR	GBR	FIN	FIN	FIN	FIN	FIN	FIN	FIN	GBR	GBR	GBR	GBR	GBR	GBR	GBR	GBR	GBR	FIN	FIN	FIN	FIN	FIN	FIN	FIN	FIN	FIN	FIN	FIN	FIN	FIN	FIN	FIN	FIN	FIN	FIN	FIN	FIN	FIN	FIN	FIN	PUR	PUR	PUR	PUR	PUR	PUR	PUR	PUR	PUR	PUR	PUR	PUR	PUR	PUR	PUR	PUR	PUR	PUR	PUR	PUR	PUR	PUR	CLM	CLM	CLM	CLM	CLM	CLM	CLM	CLM	PUR	PUR	PUR	PUR	PUR	PUR	PUR	CLM	CLM	PUR	PUR	GBR	CLM	CLM	CLM	CLM	CLM	CLM	CLM	CLM	CLM	CLM	CLM	PUR	PUR	PUR	PUR	CLM	CLM	CLM	CLM	CLM	IBS	IBS	IBS	IBS	IBS	IBS	IBS	IBS	IBS	IBS	PEL	IBS	IBS	IBS	IBS	IBS	IBS	IBS	IBS	IBS	IBS	IBS	IBS	IBS	IBS	IBS	IBS	IBS	IBS	IBS	IBS	IBS	IBS	IBS	IBS	IBS	GBR	PEL	PEL	PEL	ACB	PEL	ACB	PEL	KHV	IBS	IBS	IBS	PEL	PEL	PEL	ACB	PEL	ACB	ACB	PJL	PJL	PJL	PJL	PJL	PJL	PJL	PJL	BEB	BEB	PJL	STU	PJL	STU	STU	STU	PJL	BEB	BEB	STU	STU	STU	STU	STU	STU	STU	ITU	STU	STU	ITU	BEB	BEB	BEB	ITU	CEU	CEU	CEU	CEU	CEU	CEU	CEU	CEU	CEU	CEU	CEU	CEU	CEU	CEU	CEU	CEU	CEU	CEU	CEU	CEU	CEU	CEU	CEU	CEU	CEU	CEU	CEU	CEU	CEU	CEU	CEU	CEU	CEU	CEU	CEU	CEU	CEU	CEU	CEU	CEU	CEU	CEU	CEU	CEU	CEU	CEU	CEU	MXL	MXL	ASW	MXL	MXL	MXL	MXL	MXL	MXL	MXL	MXL	MXL	MXL	MXL	MXL	MXL	ASW	ASW	ASW	ASW	ASW	TSI	TSI	TSI	TSI	TSI	TSI	TSI	TSI	TSI	TSI	TSI	TSI	TSI	TSI	TSI	TSI	TSI	TSI	TSI	TSI	TSI	TSI	TSI	TSI	TSI	TSI	TSI	TSI	TSI	TSI	TSI	TSI	TSI	TSI	TSI	TSI	TSI	TSI	TSI	TSI	TSI	TSI	TSI	TSI	TSI	TSI	GIH	GIH	GIH	GIH	GIH	GIH	GIH	GIH	GIH	GIH	GIH	GIH	GIH	GIH	GIH		Kab_CAU	Kab_CAU	Kaz_CAS	Mor_EUR	Tat_EUR	Lez_CAU	Aze_MDE	NOc_CAU	Arm_MDE	Arm_MDE	Ass_MDE	Ass_MDE	Cro_EUR	Kaz_CAS	Shu_CAS	Rom_EUR	Mor_EUR	Rom_EUR	Bel_EUR	Lez_CAU	Kum_CAU	Tab_CAU	Rom_EUR	Bel_EUR	Dru_MDE	Bal_CAU	Man_SIB	Jor_MDE	Sau_MDE	Kyr_CAS	Ish_CAS	Ara_MDE	Ara_MDE	Rus_EUR	Ara_MDE	Pol_EUR	Pol_EUR	Ger_EUR	Ing_EUR	Hun_EUR	Est_EUR	Vep_EUR	Leb_MDE	Rus_EUR	Est_EUR	Chu_EUR	Bur_SIB	Kom_EUR	Alb_EUR	Lat_EUR	BSh_EUR	Dha_SAS	Cir_CAU	TKm_CAS	TKm_CAS	Ukr_EUR	Lat_EUR	Arm_MDE	Ukr_EUR	Ukr_EUR	Aze_MDE	Rus_EUR	Mon_EAS	Lez_CAU	Sho_SIB	Cos_EUR	Geo_CAU		32
rs7532844	18	0	0	1	CHR1	14278991	rs7532844	T	A	79	176	0	2	32	GBR	GBR	GBR	GBR	GBR	GBR	GBR	GBR	GBR	GBR	GBR	GBR	GBR	GBR	GBR	GBR	GBR	GBR	GBR	GBR	GBR	FIN	FIN	FIN	FIN	FIN	GBR	GBR	GBR	GBR	GBR	GBR	GBR	GBR	FIN	FIN	FIN	FIN	FIN	FIN	FIN	FIN	FIN	FIN	FIN	FIN	FIN	FIN	FIN	FIN	FIN	FIN	FIN	FIN	FIN	FIN	FIN	FIN	PUR	PUR	PUR	PUR	PUR	PUR	PUR	PUR	PUR	PUR	PUR	PUR	PUR	PUR	PUR	PUR	PUR	PUR	PUR	CLM	CLM	PUR	PUR	PUR	PUR	PUR	PUR	PUR	PUR	PUR	PUR	CLM	CLM	CLM	CLM	CLM	PUR	CLM	CLM	CLM	CLM	CLM	CLM	CLM	CLM	PUR	PUR	PUR	PUR	PUR	PUR	CLM	CLM	CLM	CLM	CLM	CLM	CLM	IBS	IBS	IBS	IBS	IBS	IBS	IBS	IBS	IBS	IBS	IBS	IBS	IBS	IBS	IBS	IBS	IBS	IBS	IBS	IBS	IBS	IBS	IBS	IBS	IBS	GBR	PEL	PEL	GBR	IBS	IBS	IBS	IBS	IBS	IBS	ACB	ACB	PJL	PJL	PJL	PJL	PJL	BEB	PJL	MSL	PJL	STU	PJL	BEB	BEB	STU	ITU	ITU	STU	STU	ITU	STU	ITU	STU	BEB	BEB	BEB	BEB	CEU	CEU	CEU	CEU	CEU	CEU	CEU	CEU	CEU	CEU	CEU	CEU	CEU	CEU	CEU	CEU	CEU	CEU	CEU	CEU	CEU	CEU	CEU	CEU	CEU	CEU	CEU	CEU	CEU	CEU	CEU	CEU	CEU	LWK	MXL	MXL	MXL	MXL	MXL	MXL	MXL	MXL	MXL	MXL	MXL	MXL	MXL	ASW	ASW	ASW	ASW	ASW	ASW	ASW	TSI	TSI	TSI	TSI	TSI	TSI	TSI	TSI	TSI	TSI	TSI	TSI	TSI	TSI	TSI	TSI	TSI	TSI	TSI	TSI	TSI	TSI	TSI	TSI	TSI	TSI	TSI	TSI	TSI	TSI	TSI	TSI	TSI	TSI	TSI	TSI	TSI	TSI	TSI	GIH	GIH	GIH	GIH	GIH	GIH	GIH		Abk_CAU	Abk_CAU	Tat_EUR	Tat_EUR	Chu_ARC	Cir_CAU	Arm_MDE	Ass_MDE	Cro_EUR	Chu_EUR	Rom_EUR	Mis_EUR	Kom_EUR	Tab_CAU	Rom_EUR	Vep_EUR	Kry_EUR	Kry_EUR	Cro_EUR	Pol_EUR	Bel_EUR	Dru_MDE	Udm_EUR	Dru_MDE	Eve_SIB	Bal_CAU	Bal_CAU	Alt_CAS	Ish_CAS	Taj_CAS	Sau_MDE	Ara_MDE	Rus_EUR	Ger_EUR	Ing_EUR	Hun_EUR	Lat_EUR	Kha_SIB	Alt_CAS	Leb_MDE	Rus_EUR	Est_EUR	Fin_EUR	Est_EUR	Est_EUR	Bur_SIB	Alb_EUR	Lat_EUR	Uzb_CAS	Cir_CAU	Cir_CAU	TKm_CAS	Ukr_EUR	Arm_MDE	Arm_MDE	Alb_EUR	Lez_CAU	Alb_EUR	Ukr_EUR		36
rs4920567	15	0	0	1	CHR1	19180013	rs4920567	T	C	49	172	1	4	38	GBR	GBR	GBR	GBR	GBR	GBR	GBR	GBR	GBR	GBR	GBR	GBR	GBR	GBR	GBR	GBR	GBR	FIN	FIN	FIN	GBR	GBR	GBR	GBR	GBR	GBR	GBR	GBR	GBR	GBR	FIN	FIN	FIN	FIN	FIN	FIN	FIN	FIN	FIN	FIN	FIN	FIN	FIN	FIN	FIN	FIN	FIN	FIN	FIN	FIN	FIN	FIN	FIN	FIN	FIN	FIN	FIN	FIN	FIN	FIN	PUR	PUR	PUR	PUR	PUR	PUR	PUR	PUR	PUR	PUR	PUR	PUR	PUR	CLM	PUR	PUR	PUR	PUR	PUR	PUR	CLM	CLM	CLM	CLM	PUR	PUR	CLM	CLM	PUR	CLM	CLM	CLM	CLM	CLM	IBS	IBS	IBS	IBS	IBS	IBS	IBS	PEL	IBS	IBS	IBS	IBS	IBS	IBS	IBS	IBS	IBS	IBS	IBS	IBS	IBS	IBS	IBS	IBS	IBS	IBS	IBS	IBS	IBS	ACB	ACB	PEL	PEL	IBS	IBS	IBS	IBS	IBS	ACB	PEL	PJL	PJL	PJL	PJL	PJL	PJL	PJL	BEB	PJL	BEB	PJL	PJL	STU	ITU	ITU	STU	BEB	BEB	STU	ITU	BEB	BEB	STU	BEB	BEB	ITU	CEU	CEU	CEU	CEU	CEU	CEU	CEU	CEU	CEU	CEU	CEU	CEU	CEU	CEU	CEU	CEU	CEU	CEU	CEU	CEU	CEU	CEU	CEU	CEU	CEU	CEU	CEU	CEU	CEU	CEU	CEU	CEU	CEU	CEU	CEU	CEU	CHB	YRI	LWK	LWK	LWK	MXL	MXL	MXL	MXL	MXL	MXL	MXL	MXL	ASW	ASW	ASW	ASW	TSI	TSI	TSI	TSI	TSI	TSI	TSI	TSI	TSI	TSI	TSI	TSI	TSI	TSI	TSI	TSI	TSI	TSI	TSI	TSI	TSI	TSI	TSI	TSI	TSI	TSI	TSI	GIH	GIH	GIH	GIH	GIH	GIH	GIH	GIH	GIH	GIH	GIH	GIH		Udm_EUR	Mor_EUR	Tat_EUR	Tat_EUR	For_SIB	Sel_SIB	Arm_MDE	Ass_MDE	Ira_MDE	Rus_EUR	Ukr_EUR	Chu_EUR	Rom_EUR	Mis_EUR	Mor_EUR	Sak_SIB	EVk_SIB	For_SIB	Tab_CAU	Bel_EUR	Lez_CAU	Rus_CAS	Sel_SIB	Ket_SIB	Mar_EUR	Kry_EUR	Vep_EUR	Udm_EUR	BSh_EUR	Kha_SIB	Nga_SIB	Bal_CAU	Kor_ARC	Nga_SIB	Uyg_CAS	Man_SIB	Kyr_CAS	Taj_CAS	Kyr_CAS	Cos_EUR	Yag_CAS	BSh_EUR	Ori_SAS	Ger_EUR	Pol_EUR	Ing_EUR	Mol_EUR	Lat_EUR	Pun_SAS	Alt_CAS	Est_EUR	Ing_EUR	Vep_EUR	Est_EUR	Est_EUR	Kor_ARC	Chu_EUR	EVk_SIB	EVk_SIB	Bur_SIB	Alt_CAS	Sak_SIB	Udm_EUR	Man_SIB	Saa_EUR	Saa_EUR	Saa_EUR	Lit_EUR	Swe_EUR	Cir_CAU	TKm_CAS	Ukr_EUR	BAj_SAS	Arm_MDE	Ket_SIB	Kaz_CAS	Lat_EUR	Ukr_EUR	Aze_MDE	Cos_EUR	Cos_EUR	Swe_EUR	Udm_EUR	Cos_EUR		46
rs150208559	19	0	0	1	CHR1	21409254	rs150208559	G	A	134	191	4	2	54	GBR	GBR	GBR	GBR	GBR	GBR	GBR	GBR	GBR	GBR	GBR	GBR	GBR	GBR	GBR	GBR	GBR	FIN	FIN	FIN	FIN	FIN	FIN	GBR	GBR	GBR	GBR	GBR	GBR	GBR	GBR	GBR	GBR	GBR	GBR	GBR	GBR	FIN	FIN	FIN	FIN	FIN	FIN	FIN	FIN	FIN	FIN	FIN	FIN	FIN	FIN	FIN	FIN	FIN	FIN	FIN	FIN	FIN	FIN	FIN	FIN	PUR	PUR	PUR	PUR	PUR	PUR	PUR	PUR	PUR	PUR	PUR	PUR	PUR	PUR	PUR	PUR	PUR	PUR	PUR	PUR	PUR	PUR	PUR	PUR	CLM	CLM	CLM	CLM	CLM	PUR	PUR	PUR	PUR	PUR	PUR	PUR	PUR	CLM	CLM	CLM	CLM	PUR	PUR	PUR	PUR	CLM	CLM	CLM	CLM	CLM	CLM	CLM	PUR	PUR	PUR	PUR	PUR	CLM	CLM	CLM	CLM	CLM	CLM	CLM	IBS	IBS	IBS	IBS	IBS	IBS	IBS	IBS	CLM	PEL	PEL	PEL	IBS	IBS	IBS	IBS	IBS	IBS	IBS	IBS	IBS	IBS	IBS	IBS	IBS	IBS	IBS	IBS	IBS	IBS	IBS	IBS	IBS	IBS	PEL	PEL	PEL	PEL	PEL	PEL	PEL	PEL	PEL	PEL	PEL	PEL	PEL	PEL	PEL	PEL	ACB	KHV	KHV	PEL	PEL	PEL	PEL	IBS	IBS	IBS	IBS	IBS	IBS	PEL	PEL	PEL	PEL	PEL	PEL	ACB	PEL	PEL	PJL	PJL	ACB	ACB	ACB	PJL	PJL	PJL	PJL	PJL	PJL	PJL	PJL	PJL	MSL	BEB	PJL	PJL	PJL	PJL	STU	ITU	STU	STU	ITU	ITU	BEB	STU	STU	STU	ITU	ITU	ITU	STU	STU	BEB	BEB	STU	ITU	BEB	BEB	BEB	ITU	ITU	ITU	CEU	CEU	CEU	CEU	CEU	CEU	CEU	CEU	CEU	CEU	CEU	CEU	CEU	CEU	CEU	CEU	CEU	CEU	CEU	CEU	CEU	CEU	CEU	CEU	CEU	CEU	CEU	CEU	CEU	CEU	CEU	CEU	CEU	CHB	CHB	LWK	MXL	MXL	MXL	MXL	MXL	MXL	MXL	MXL	MXL	MXL	MXL	MXL	MXL	MXL	MXL	MXL	MXL	MXL	ASW	ASW	ASW	ASW	ASW	ASW	ASW	ASW	TSI	TSI	TSI	TSI	TSI	TSI	TSI	TSI	TSI	TSI	TSI	TSI	TSI	TSI	TSI	TSI	TSI	TSI	TSI	TSI	TSI	TSI	TSI	TSI	TSI	TSI	TSI	TSI	TSI	TSI	TSI	TSI	TSI	TSI	TSI	GIH	GIH	GIH	GIH	GIH	GIH	GIH	GIH	GIH	GIH		Kab_CAU	Udm_EUR	Chu_ARC	Sel_SIB	Ket_SIB	Arm_MDE	Ass_MDE	Mis_EUR	Kom_EUR	Mor_EUR	Mar_EUR	Sak_SIB	EVk_SIB	For_SIB	Kum_CAU	Kum_CAU	Ava_CAU	Bur_SIB	Sel_SIB	Ket_SIB	Rus_CAS	For_SIB	Cro_EUR	Bel_EUR	Dru_MDE	Udm_EUR	Tun_SIB	Tun_SIB	Kyr_CAS	Sau_MDE	Kyr_CAS	Kyr_CAS	Yag_CAS	Ara_MDE	Ira_MDE	Pol_EUR	Pol_EUR	Fin_EUR	Mol_EUR	Lit_EUR	Kha_SIB	Est_EUR	Wic_AMR	Wic_AMR	Col_AMR	Wic_AMR	Tuv_SIB	Leb_MDE	Cac_AMR	Est_EUR	Ing_EUR	BSh_EUR	Est_EUR	Chu_EUR	Esk_ARC	Esk_ARC	Esk_ARC	Chu_ARC	EVk_SIB	EVk_SIB	EVk_SIB	Alt_CAS	EVk_SIB	Man_SIB	BSh_EUR	Lit_EUR	Swe_EUR	Cir_CAU	Kaz_CAS	Alb_EUR	Geo_CAU	Arm_MDE	Ukr_EUR	Aze_MDE	Cos_EUR	Swe_EUR	Lez_CAU	Alb_EUR	Ukr_EUR		30
rs150442653	16	0	0	1	CHR1	24210187	rs150442653	C	T	52	160	0	3	43	GBR	GBR	GBR	GBR	GBR	GBR	GBR	GBR	GBR	GBR	GBR	GBR	GBR	GBR	GBR	GBR	GBR	GBR	GBR	GBR	FIN	FIN	FIN	FIN	FIN	FIN	FIN	GBR	GBR	GBR	GBR	GBR	GBR	GBR	GBR	GBR	GBR	FIN	FIN	FIN	FIN	FIN	FIN	FIN	FIN	FIN	FIN	FIN	FIN	FIN	FIN	FIN	FIN	FIN	FIN	FIN	FIN	FIN	FIN	FIN	FIN	FIN	FIN	FIN	PUR	PUR	PUR	PUR	PUR	PUR	PUR	CLM	CLM	CLM	CLM	CLM	CLM	PUR	PUR	PUR	CLM	CLM	CLM	CLM	CLM	PUR	CLM	CLM	CLM	CLM	CLM	CLM	CLM	IBS	IBS	IBS	IBS	IBS	IBS	IBS	IBS	IBS	IBS	IBS	IBS	IBS	IBS	IBS	IBS	IBS	IBS	IBS	IBS	IBS	IBS	IBS	IBS	IBS	IBS	IBS	GBR	PEL	PEL	PEL	PEL	PEL	PEL	IBS	IBS	PEL	ACB	PJL	PJL	PJL	PJL	PJL	PJL	PJL	PJL	PJL	PJL	STU	ITU	STU	ITU	ITU	ITU	BEB	ITU	STU	BEB	BEB	BEB	BEB	BEB	BEB	BEB	BEB	ITU	ITU	CEU	CEU	CEU	CEU	CEU	CEU	CEU	CEU	CEU	CEU	CEU	CEU	CEU	CEU	CEU	CEU	CEU	CEU	CEU	CEU	CEU	CEU	CEU	CEU	CEU	CEU	CEU	CEU	CEU	LWK	LWK	LWK	MXL	MXL	MXL	MXL	MXL	ASW	MXL	MXL	MXL	MXL	MXL	MXL	ASW	ASW	TSI	TSI	TSI	TSI	TSI	TSI	TSI	TSI	TSI	TSI	TSI	TSI	TSI	TSI	TSI	TSI	TSI	TSI	TSI	TSI	TSI	TSI	TSI	TSI	GIH	GIH	GIH	GIH	GIH	GIH	GIH	GIH	GIH	GIH	GIH	GIH		Udm_EUR	Mor_EUR	Arm_MDE	Ass_MDE	Ira_MDE	Ass_MDE	Rus_EUR	Bel_EUR	Lez_CAU	Kum_CAU	Rom_EUR	Kry_EUR	Vep_EUR	Kry_EUR	Cro_EUR	Pol_EUR	Dru_MDE	Tun_SIB	Kyr_CAS	Cos_EUR	Ara_MDE	Rus_EUR	Rus_EUR	Rus_EUR	Ori_SAS	Ger_EUR	Fin_EUR	Fin_EUR	Ing_EUR	Ing_EUR	Lit_EUR	Ben_SAS	Vep_EUR	Leb_MDE	Est_EUR	Fin_EUR	Vep_EUR	BUm_SAS	Est_EUR	Chu_EUR	Alt_CAS	Sho_SIB	Kom_EUR	Alb_EUR	Lat_EUR	Mar_EUR	Dha_SAS	Dha_SAS	Cir_CAU	Kab_CAU	Mon_EAS	TKm_CAS	Ukr_EUR	Geo_CAU	Ukr_EUR	Ukr_EUR	Aze_MDE	Alb_EUR	Ukr_EUR	Bel_EUR		42
rs35446243	18	1	0	0	CHR1	24406535	rs35446243	G	A	164	187	2	0	80	GBR	GBR	GBR	GBR	GBR	GBR	GBR	GBR	GBR	GBR	GBR	GBR	GBR	GBR	GBR	GBR	GBR	GBR	GBR	GBR	FIN	FIN	FIN	FIN	GBR	GBR	GBR	GBR	GBR	GBR	GBR	GBR	GBR	FIN	FIN	FIN	FIN	FIN	FIN	FIN	FIN	FIN	FIN	FIN	FIN	FIN	FIN	FIN	FIN	FIN	FIN	FIN	FIN	FIN	FIN	FIN	FIN	FIN	FIN	PUR	PUR	PUR	PUR	PUR	PUR	PUR	PUR	PUR	PUR	PUR	PUR	PUR	PUR	PUR	PUR	CLM	CLM	CLM	CLM	PUR	PUR	PUR	PUR	PUR	PUR	PUR	PUR	PUR	PUR	PUR	PUR	CLM	CLM	CLM	CLM	CLM	CLM	CLM	PUR	PUR	PUR	CLM	CLM	CLM	CLM	CLM	CLM	CLM	CLM	CLM	CLM	PUR	PUR	PUR	CLM	CLM	CLM	CLM	CLM	CLM	CLM	CLM	CLM	CLM	CLM	CLM	CLM	CLM	IBS	IBS	IBS	IBS	IBS	IBS	IBS	IBS	CLM	CLM	PEL	PEL	PEL	IBS	IBS	IBS	IBS	IBS	IBS	IBS	IBS	IBS	IBS	IBS	IBS	IBS	IBS	IBS	IBS	IBS	IBS	IBS	IBS	IBS	PEL	PEL	PEL	PEL	PEL	PEL	PEL	PEL	PEL	PEL	PEL	PEL	PEL	PEL	PEL	PEL	PEL	PEL	PEL	PEL	PEL	PEL	PEL	PEL	PEL	IBS	IBS	IBS	IBS	IBS	PEL	PEL	PEL	PEL	PEL	PEL	PEL	PEL	PEL	PEL	PEL	PEL	PEL	PEL	PEL	ACB	ACB	ACB	PJL	PJL	PJL	PJL	PJL	PJL	PJL	PJL	PJL	PJL	PJL	PJL	PJL	BEB	BEB	BEB	PJL	PJL	PJL	PJL	STU	PJL	PJL	STU	STU	STU	STU	STU	STU	PJL	ITU	STU	STU	STU	PJL	ITU	STU	ITU	ITU	ITU	STU	STU	STU	BEB	BEB	BEB	BEB	BEB	BEB	BEB	BEB	BEB	STU	STU	ITU	STU	STU	ITU	ITU	BEB	BEB	ITU	ITU	CEU	CEU	CEU	CEU	CEU	CEU	CEU	CEU	CEU	CEU	CEU	CEU	CEU	CEU	CEU	CEU	CEU	CEU	CEU	CEU	CEU	CEU	CEU	CEU	CEU	CEU	CEU	CEU	CEU	CEU	CEU	CEU	CEU	CEU	CEU	CEU	CEU	CEU	CEU	CEU	CHB	JPT	ASW	MXL	MXL	MXL	MXL	MXL	MXL	MXL	MXL	MXL	MXL	MXL	MXL	MXL	MXL	MXL	MXL	MXL	MXL	MXL	MXL	MXL	MXL	MXL	MXL	MXL	MXL	MXL	MXL	MXL	ASW	ASW	ASW	ASW	ASW	ASW	ASW	TSI	TSI	TSI	TSI	TSI	TSI	TSI	TSI	TSI	TSI	TSI	TSI	TSI	TSI	TSI	TSI	TSI	TSI	TSI	TSI	TSI	TSI	TSI	TSI	TSI	TSI	TSI	TSI	TSI	TSI	TSI	TSI	TSI	TSI	TSI	TSI	GIH	GIH	GIH	GIH	GIH	GIH	GIH	GIH	GIH	GIH	GIH	GIH		Abk_CAU	Abk_CAU	Udm_EUR	Mor_EUR	Tat_EUR	Tat_EUR	Chu_ARC	Tat_EUR	NOc_CAU	Ira_MDE	Ass_MDE	Cro_EUR	Rus_EUR	Ukr_EUR	Mis_EUR	Mor_EUR	Rom_EUR	Tab_CAU	Lez_CAU	Chu_ARC	Ava_CAU	Ava_CAU	Ira_MDE	Ket_SIB	Vep_EUR	Kry_EUR	Cro_EUR	Cro_EUR	Pol_EUR	Udm_EUR	Bal_CAU	Tuv_SIB	Ira_MDE	Yag_CAS	Ara_MDE	Bra_SAS	Ira_MDE	Pol_EUR	Ger_EUR	Ger_EUR	Ing_EUR	Mol_EUR	Hun_EUR	Lat_EUR	Lit_EUR	Est_EUR	Cac_AMR	Cac_AMR	Cac_AMR	Wic_AMR	Wic_AMR	Wic_AMR	Col_AMR	Col_AMR	Col_AMR	Col_AMR	Tuv_SIB	Cac_AMR	Rus_EUR	Fin_EUR	Est_EUR	Chu_EUR	Esk_ARC	Esk_ARC	Chu_ARC	Bur_SIB	Kom_EUR	Lat_EUR	Mar_EUR	BSh_EUR	Bra_SAS	Lit_EUR	Cir_CAU	Cir_CAU	Mar_SAS	Arm_MDE	Ket_SIB	Kaz_CAS	Lat_EUR	Kar_EUR	Ukr_EUR	Swe_EUR	Lez_CAU	Bel_EUR	Cos_EUR		48
rs35817310	15	1	0	0	CHR1	27741071	rs35817310	T	G	58	167	1	0	101	GBR	GBR	GBR	GBR	GBR	GBR	GBR	GBR	GBR	GBR	GBR	GBR	GBR	GBR	GBR	GBR	FIN	FIN	GBR	GBR	GBR	GBR	GBR	GBR	GBR	GBR	GBR	GBR	GBR	FIN	FIN	FIN	FIN	FIN	FIN	FIN	FIN	FIN	FIN	FIN	FIN	FIN	FIN	FIN	FIN	FIN	FIN	FIN	FIN	FIN	FIN	FIN	FIN	FIN	FIN	FIN	FIN	FIN	PUR	PUR	PUR	PUR	PUR	PUR	PUR	PUR	PUR	PUR	PUR	PUR	PUR	PUR	CLM	CLM	PUR	PUR	PUR	PUR	PUR	PUR	PUR	CLM	CLM	CLM	PUR	GBR	CLM	CLM	CLM	CLM	PUR	CLM	CLM	CLM	CLM	CLM	CLM	IBS	IBS	IBS	IBS	IBS	IBS	IBS	IBS	IBS	PEL	PEL	IBS	IBS	IBS	IBS	IBS	IBS	IBS	IBS	IBS	IBS	IBS	IBS	IBS	IBS	IBS	IBS	IBS	IBS	IBS	GBR	PEL	PEL	IBS	IBS	IBS	IBS	PEL	PEL	PEL	PEL	PJL	PJL	PJL	ACB	ACB	PJL	PJL	PJL	PJL	PJL	PJL	PJL	PJL	PJL	PJL	PJL	PJL	PJL	PJL	PJL	PJL	BEB	PJL	PJL	BEB	BEB	STU	STU	STU	STU	STU	PJL	ITU	ITU	STU	ITU	ITU	ITU	ITU	ITU	ITU	BEB	BEB	BEB	BEB	STU	ITU	ITU	STU	STU	BEB	BEB	BEB	STU	ITU	STU	ITU	ITU	ITU	STU	STU	ITU	ITU	BEB	BEB	BEB	ITU	ITU	CEU	CEU	CEU	CEU	CEU	CEU	CEU	CEU	CEU	CEU	CEU	CEU	CEU	CEU	CEU	CEU	CEU	CEU	CEU	CEU	CEU	CEU	CEU	CEU	CEU	CEU	CEU	CEU	CEU	CEU	CEU	CHB	MXL	MXL	MXL	ASW	MXL	MXL	MXL	MXL	ASW	ASW	ASW	ASW	TSI	TSI	TSI	TSI	TSI	TSI	TSI	TSI	TSI	TSI	TSI	TSI	TSI	TSI	TSI	TSI	TSI	TSI	TSI	TSI	TSI	TSI	TSI	TSI	TSI	TSI	TSI	TSI	TSI	GIH	GIH	GIH	GIH	GIH	GIH	GIH	GIH	GIH	GIH	GIH	GIH	GIH	GIH	GIH	GIH	GIH	GIH	GIH	GIH	GIH	GIH	GIH	GIH	GIH	GIH	GIH	GIH	GIH		Ava_CAU	Kab_CAU	Aze_MDE	Arm_MDE	Ass_MDE	Shu_CAS	Rom_EUR	Mar_EUR	Bel_EUR	Kum_CAU	Ava_CAU	Rus_EUR	Tab_CAU	Jor_MDE	Sel_SIB	Mar_EUR	Vep_EUR	Cro_EUR	Pol_EUR	Dru_MDE	Udm_EUR	Tun_SIB	Alt_CAS	Bal_CAU	Kor_ARC	Yag_CAS	Ara_MDE	Ara_MDE	BSh_EUR	Sau_MDE	Rus_EUR	Kap_SAS	Rus_EUR	Gup_SAS	Ori_SAS	Ira_MDE	Ger_EUR	Ger_EUR	Ing_EUR	Mol_EUR	Hun_EUR	Lit_EUR	Est_EUR	Alt_CAS	Ing_EUR	Fin_EUR	Vep_EUR	BUm_SAS	BSh_EUR	BUm_SAS	Bur_SIB	Alt_CAS	Alt_CAS	Udm_EUR	Saa_EUR	Mar_EUR	Dha_SAS	Dha_SAS	Bra_SAS	Lit_EUR	Cir_CAU	TKm_CAS	BAj_SAS	Lat_EUR	Kar_EUR	Arm_MDE	Ukr_EUR	Cos_EUR	Udm_EUR	Sho_SIB	Kha_SIB		34
rs117311	16	0	0	1	CHR1	30789341	rs117311	C	A	49	195	0	0	28	GBR	GBR	GBR	GBR	GBR	GBR	GBR	GBR	GBR	GBR	GBR	GBR	GBR	GBR	GBR	GBR	GBR	GBR	GBR	GBR	GBR	GBR	GBR	FIN	FIN	FIN	FIN	GBR	GBR	GBR	GBR	GBR	GBR	GBR	GBR	GBR	GBR	FIN	FIN	FIN	FIN	FIN	FIN	FIN	FIN	FIN	FIN	FIN	FIN	FIN	FIN	FIN	FIN	FIN	FIN	FIN	FIN	FIN	FIN	FIN	FIN	FIN	FIN	FIN	FIN	FIN	FIN	FIN	FIN	PUR	PUR	PUR	PUR	PUR	PUR	PUR	PUR	PUR	PUR	PUR	CLM	CLM	CLM	CLM	CLM	PUR	PUR	CLM	CLM	PUR	CLM	CLM	CLM	CLM	CLM	PUR	PUR	PUR	CLM	CLM	CLM	CLM	CLM	IBS	IBS	IBS	IBS	IBS	IBS	IBS	IBS	IBS	IBS	PEL	PEL	IBS	IBS	IBS	IBS	IBS	IBS	IBS	IBS	IBS	IBS	IBS	IBS	IBS	IBS	IBS	IBS	IBS	IBS	IBS	IBS	IBS	IBS	IBS	IBS	IBS	IBS	IBS	IBS	IBS	IBS	GBR	ACB	IBS	IBS	IBS	IBS	ACB	ACB	ACB	PJL	PJL	PJL	PJL	PJL	PJL	STU	PJL	PJL	STU	STU	BEB	ITU	STU	ITU	ITU	CEU	CEU	CEU	CEU	CEU	CEU	CEU	CEU	CEU	CEU	CEU	CEU	CEU	CEU	CEU	CEU	CEU	CEU	CEU	CEU	CEU	CEU	CEU	CEU	CEU	CEU	CEU	CEU	CEU	CEU	CEU	CEU	CEU	CEU	CEU	CEU	CEU	CEU	MXL	MXL	MXL	MXL	MXL	MXL	MXL	MXL	MXL	MXL	ASW	ASW	ASW	ASW	ASW	ASW	TSI	TSI	TSI	TSI	TSI	TSI	TSI	TSI	TSI	TSI	TSI	TSI	TSI	TSI	TSI	TSI	TSI	TSI	TSI	TSI	TSI	TSI	TSI	TSI	TSI	GIH	GIH	GIH	GIH	GIH	GIH	GIH	GIH	GIH		Udm_EUR	Tat_EUR	For_SIB	Ket_SIB	Cir_CAU	NOc_CAU	Rus_EUR	Ukr_EUR	Kar_EUR	Bel_EUR	Rus_CAS	Ira_MDE	Mar_EUR	Kry_EUR	Vep_EUR	Rus_CAS	Tun_SIB	Kha_SIB	Man_SIB	Kyr_CAS	Kyr_CAS	Ish_CAS	Ara_MDE	Rus_EUR	Rus_EUR	Ira_MDE	Ger_EUR	Ing_EUR	Hun_EUR	Lat_EUR	Lit_EUR	Est_EUR	Vep_EUR	Leb_MDE	Est_EUR	Est_EUR	Est_EUR	Ing_EUR	Fin_EUR	Chu_EUR	Bur_SIB	Sho_SIB	Saa_EUR	Lat_EUR	Mar_EUR	Swe_EUR	Kab_CAU	TKm_CAS	Geo_CAU	Ukr_EUR	Cos_EUR		35
rs35378339	20	0	0	1	CHR1	32639057	rs35378339	G	C	96	219	3	3	82	GBR	GBR	GBR	GBR	GBR	GBR	GBR	GBR	GBR	GBR	GBR	GBR	GBR	GBR	GBR	GBR	GBR	GBR	GBR	GBR	GBR	GBR	GBR	FIN	FIN	FIN	FIN	FIN	GBR	GBR	GBR	GBR	GBR	GBR	GBR	GBR	GBR	GBR	GBR	GBR	GBR	GBR	GBR	GBR	FIN	FIN	FIN	FIN	FIN	FIN	FIN	FIN	FIN	FIN	FIN	FIN	FIN	FIN	FIN	FIN	FIN	FIN	FIN	FIN	FIN	FIN	FIN	PUR	PUR	PUR	PUR	PUR	PUR	PUR	PUR	PUR	PUR	PUR	PUR	PUR	PUR	PUR	PUR	PUR	PUR	PUR	PUR	CLM	CLM	CLM	CLM	CLM	CLM	PUR	PUR	PUR	PUR	PUR	PUR	PUR	PUR	PUR	CLM	CLM	CLM	CLM	CLM	CLM	CLM	PUR	PUR	PUR	CLM	CLM	CLM	CLM	CLM	CLM	CLM	PUR	PUR	PUR	CLM	CLM	CLM	CLM	CLM	IBS	IBS	IBS	IBS	IBS	IBS	IBS	IBS	IBS	IBS	IBS	PEL	PEL	PEL	PEL	IBS	IBS	IBS	IBS	IBS	IBS	IBS	IBS	IBS	IBS	IBS	IBS	IBS	IBS	IBS	IBS	IBS	IBS	IBS	IBS	IBS	IBS	IBS	IBS	IBS	GBR	GBR	PEL	ACB	PEL	PEL	PEL	PEL	ACB	KHV	KHV	IBS	IBS	IBS	IBS	IBS	IBS	PEL	PEL	PEL	PJL	PJL	PJL	PJL	PJL	PJL	PJL	PJL	PJL	PJL	PJL	PJL	PJL	BEB	PJL	PJL	BEB	PJL	PJL	PJL	PJL	STU	PJL	STU	PJL	ITU	ITU	STU	STU	ITU	BEB	BEB	BEB	STU	ITU	ITU	STU	STU	BEB	BEB	STU	STU	ITU	ITU	ITU	ITU	ITU	STU	STU	STU	ITU	ITU	ITU	ITU	STU	BEB	BEB	BEB	BEB	BEB	ITU	ITU	CEU	CEU	CEU	CEU	CEU	CEU	CEU	CEU	CEU	CEU	CEU	CEU	CEU	CEU	CEU	CEU	CEU	CEU	CEU	CEU	CEU	CEU	CEU	CEU	CEU	CEU	CEU	CEU	CEU	CEU	CEU	CEU	CEU	CEU	CEU	CEU	CHB	LWK	LWK	LWK	MXL	MXL	MXL	MXL	MXL	MXL	MXL	MXL	MXL	MXL	MXL	MXL	MXL	MXL	MXL	ASW	ASW	ASW	ASW	ASW	ASW	ASW	ASW	ASW	TSI	TSI	TSI	TSI	TSI	TSI	TSI	TSI	TSI	TSI	TSI	TSI	TSI	TSI	TSI	TSI	TSI	TSI	TSI	TSI	TSI	TSI	TSI	TSI	TSI	TSI	TSI	TSI	TSI	TSI	TSI	TSI	TSI	TSI	TSI	TSI	TSI	TSI	TSI	TSI	TSI	TSI	TSI	TSI	TSI	TSI	GIH	GIH	GIH	GIH	GIH	GIH	GIH	GIH	GIH	GIH	GIH	GIH	GIH	GIH	GIH	GIH	GIH		Ava_CAU	Kab_CAU	Kaz_CAS	Mor_EUR	Tat_EUR	For_SIB	Cir_CAU	Aze_MDE	Arm_MDE	Arm_MDE	Ira_MDE	Ass_MDE	Ass_MDE	Ukr_EUR	Bel_EUR	Mis_EUR	Kom_EUR	Mor_EUR	Rom_EUR	Tab_CAU	Lez_CAU	Lez_CAU	Kum_CAU	Ava_CAU	Jor_MDE	Sel_SIB	Cro_EUR	Kry_EUR	Kry_EUR	Pol_EUR	Bel_EUR	Bal_CAU	Bal_CAU	Uyg_CAS	Man_SIB	Jor_MDE	Mon_EAS	Sau_MDE	Kyr_CAS	Yag_CAS	Ara_MDE	Rus_EUR	Rus_EUR	San_SAS	Kol_SAS	Ger_EUR	Fin_EUR	Fin_EUR	Ger_EUR	Ing_EUR	Ing_EUR	Lat_EUR	Lit_EUR	Lit_EUR	Kha_SIB	Tuv_SIB	Vep_EUR	Est_EUR	BUm_SAS	Bur_SIB	Man_SIB	Saa_EUR	Swe_EUR	Cir_CAU	Kab_CAU	Arm_MDE	Arm_MDE	Alb_EUR	Lat_EUR	Kar_EUR	Ukr_EUR	Cos_EUR	Swe_EUR	Lez_CAU	Udm_EUR	Ukr_EUR	Geo_CAU		39
rs56094621	15	0	0	0	CHR1	34536654	rs56094621	G	T	55	167	1	4	34	GBR	GBR	GBR	GBR	GBR	GBR	GBR	GBR	GBR	GBR	GBR	GBR	GBR	GBR	GBR	GBR	GBR	GBR	GBR	FIN	FIN	FIN	FIN	FIN	FIN	GBR	GBR	GBR	GBR	GBR	GBR	GBR	GBR	GBR	FIN	FIN	FIN	FIN	FIN	FIN	FIN	FIN	FIN	FIN	FIN	FIN	FIN	FIN	FIN	FIN	FIN	FIN	FIN	FIN	FIN	FIN	FIN	FIN	FIN	FIN	FIN	FIN	FIN	CHS	PUR	PUR	PUR	PUR	PUR	PUR	PUR	PUR	PUR	PUR	PUR	PUR	PUR	PUR	PUR	PUR	PUR	CLM	CLM	CLM	PUR	PUR	PUR	PUR	CLM	CLM	CLM	GBR	CLM	CLM	CLM	CLM	CLM	CLM	PUR	PUR	PUR	CLM	CLM	CLM	CLM	IBS	IBS	IBS	IBS	IBS	IBS	CLM	IBS	IBS	IBS	IBS	IBS	IBS	IBS	IBS	IBS	IBS	IBS	IBS	IBS	IBS	IBS	IBS	IBS	IBS	IBS	IBS	IBS	IBS	IBS	IBS	IBS	GBR	PEL	PEL	ACB	PEL	IBS	IBS	IBS	ACB	PJL	GWD	PJL	ESN	PJL	BEB	PJL	PJL	PJL	PJL	PJL	STU	PJL	PJL	STU	BEB	STU	STU	STU	BEB	STU	STU	ITU	ITU	STU	BEB	ITU	CEU	CEU	CEU	CEU	CEU	CEU	CEU	CEU	CEU	CEU	CEU	CEU	CEU	CEU	CEU	CEU	CEU	CEU	CEU	CEU	CEU	CEU	CEU	CEU	CEU	CEU	CEU	LWK	LWK	MXL	MXL	MXL	MXL	MXL	MXL	MXL	MXL	TSI	TSI	TSI	TSI	TSI	TSI	TSI	TSI	TSI	TSI	TSI	TSI	TSI	TSI	TSI	TSI	TSI	TSI	TSI	TSI	TSI	TSI	TSI	TSI	TSI	TSI	TSI	TSI	TSI	TSI	GIH	GIH	GIH	GIH	GIH	GIH	GIH		Abk_CAU	Kab_CAU	Abk_CAU	NOc_CAU	Udm_EUR	Mor_EUR	Tat_EUR	Sak_SIB	Cir_CAU	Arm_MDE	Ass_MDE	Cro_EUR	Rom_EUR	Mor_EUR	Rom_EUR	Tab_CAU	Kum_CAU	Rus_EUR	Rus_CAS	Mor_EUR	Dru_MDE	BSh_EUR	Dru_MDE	Eve_SIB	Bal_CAU	Jor_MDE	Sau_MDE	Kyr_CAS	Tha_SAS	Rus_EUR	Asu_SAS	Ho_SAS	Ira_MDE	Fin_EUR	Fin_EUR	Ing_EUR	Mol_EUR	Hun_EUR	Est_EUR	Tuv_SIB	Rus_EUR	Est_EUR	Fin_EUR	Vep_EUR	Chu_EUR	Est_EUR	BUm_SAS	Alb_EUR	Saa_EUR	Lat_EUR	Uzb_CAS	Lit_EUR	Arm_MDE	Alb_EUR	Geo_CAU	Ukr_EUR	Cos_EUR	Cos_EUR	Alb_EUR		33
rs77166184	18	0	0	1	CHR1	36053642	rs77166184	C	T	80	233	1	2	82	GBR	GBR	GBR	GBR	GBR	GBR	GBR	GBR	GBR	GBR	GBR	GBR	GBR	GBR	GBR	GBR	GBR	GBR	GBR	GBR	GBR	GBR	GBR	GBR	GBR	GBR	FIN	FIN	FIN	FIN	FIN	FIN	FIN	GBR	GBR	GBR	GBR	GBR	GBR	GBR	GBR	GBR	GBR	GBR	GBR	GBR	FIN	FIN	FIN	FIN	FIN	FIN	FIN	FIN	FIN	FIN	FIN	FIN	FIN	FIN	FIN	FIN	FIN	FIN	FIN	FIN	FIN	FIN	FIN	FIN	FIN	FIN	FIN	FIN	FIN	FIN	FIN	FIN	FIN	FIN	PUR	PUR	PUR	PUR	PUR	PUR	PUR	PUR	PUR	PUR	PUR	PUR	PUR	PUR	PUR	PUR	PUR	PUR	PUR	CLM	CLM	CLM	CLM	CLM	PUR	PUR	PUR	PUR	PUR	PUR	CLM	CLM	CLM	CLM	CLM	PUR	PUR	PUR	PUR	PUR	CLM	CLM	CLM	CLM	CLM	CLM	CLM	CLM	PUR	PUR	PUR	CLM	CLM	CLM	CLM	IBS	IBS	IBS	IBS	IBS	IBS	IBS	IBS	IBS	IBS	PEL	PEL	IBS	IBS	IBS	IBS	IBS	IBS	IBS	IBS	IBS	IBS	IBS	IBS	IBS	IBS	IBS	IBS	IBS	IBS	IBS	IBS	IBS	IBS	IBS	IBS	IBS	IBS	IBS	IBS	PEL	PEL	PEL	ACB	ACB	PEL	PEL	GBR	IBS	IBS	IBS	PEL	PJL	ACB	PJL	GWD	PJL	PJL	PJL	GWD	PJL	PJL	PJL	PJL	BEB	PJL	STU	STU	PJL	STU	STU	STU	STU	STU	STU	STU	STU	STU	ITU	BEB	BEB	BEB	STU	STU	ITU	STU	BEB	BEB	BEB	BEB	STU	STU	ITU	STU	STU	STU	ITU	ITU	ITU	ITU	STU	BEB	BEB	ITU	ITU	CEU	CEU	CEU	CEU	CEU	CEU	CEU	CEU	CEU	CEU	CEU	CEU	CEU	CEU	CEU	CEU	CEU	CEU	CEU	CEU	CEU	CEU	CEU	CEU	CEU	CEU	CEU	CEU	CEU	CEU	CEU	CEU	CEU	CEU	CEU	CEU	CEU	CEU	CEU	CEU	CEU	CEU	CHB	MXL	MXL	MXL	MXL	MXL	MXL	MXL	MXL	MXL	MXL	MXL	MXL	MXL	ASW	ASW	ASW	ASW	ASW	ASW	ASW	TSI	TSI	TSI	TSI	TSI	TSI	TSI	TSI	TSI	TSI	TSI	TSI	TSI	TSI	TSI	TSI	TSI	TSI	TSI	TSI	TSI	TSI	TSI	TSI	TSI	TSI	TSI	TSI	TSI	TSI	TSI	TSI	TSI	TSI	TSI	TSI	TSI	TSI	TSI	TSI	TSI	TSI	GIH	GIH	GIH	GIH	GIH	GIH	GIH	GIH	GIH	GIH	GIH	GIH	GIH	GIH	GIH	GIH	GIH	GIH	GIH	GIH	GIH	GIH	GIH	GIH	GIH		Ava_CAU	Abk_CAU	Udm_EUR	Mor_EUR	Ket_SIB	Arm_MDE	Ira_MDE	Cro_EUR	Rus_EUR	Bel_EUR	Mor_EUR	Mar_EUR	Lez_CAU	Ava_CAU	Rus_CAS	Jor_MDE	Rom_EUR	Mor_EUR	Kry_EUR	Cro_EUR	Cro_EUR	Pol_EUR	Dru_MDE	Dru_MDE	Dru_MDE	Tun_SIB	Tun_SIB	Bal_CAU	Uyg_CAS	Ira_MDE	Man_SIB	Mon_EAS	Kyr_CAS	Ben_SAS	Rus_EUR	Ho_SAS	Pol_EUR	Ger_EUR	Fin_EUR	Ger_EUR	Ing_EUR	Hun_EUR	Lit_EUR	Est_EUR	Kar_EUR	Leb_MDE	MAd_SAS	Rus_EUR	Est_EUR	Est_EUR	Ing_EUR	BSh_EUR	Est_EUR	Chu_EUR	BUm_SAS	Chu_EUR	Alt_CAS	Kom_EUR	Alb_EUR	Lat_EUR	BSh_EUR	Bra_SAS	Ukr_EUR	TKm_CAS	Ukr_EUR	Rus_EUR	Ukr_EUR		43
rs3954096	21	0	0	1	CHR1	39932994	rs3954096	G	A	80	253	0	1	57	GBR	GBR	GBR	GBR	GBR	GBR	GBR	GBR	GBR	GBR	GBR	GBR	GBR	GBR	GBR	GBR	GBR	GBR	GBR	GBR	GBR	GBR	GBR	GBR	GBR	GBR	GBR	FIN	FIN	FIN	FIN	FIN	FIN	FIN	FIN	FIN	FIN	GBR	GBR	GBR	GBR	GBR	GBR	GBR	GBR	GBR	GBR	GBR	GBR	GBR	GBR	GBR	GBR	FIN	FIN	FIN	FIN	FIN	FIN	FIN	FIN	FIN	FIN	FIN	FIN	FIN	FIN	FIN	FIN	FIN	FIN	FIN	FIN	FIN	FIN	FIN	FIN	FIN	FIN	FIN	FIN	FIN	FIN	FIN	FIN	FIN	FIN	FIN	FIN	FIN	FIN	FIN	PUR	PUR	PUR	PUR	PUR	PUR	PUR	PUR	PUR	PUR	PUR	PUR	PUR	CLM	CLM	CLM	CLM	CLM	PUR	PUR	PUR	PUR	PUR	PUR	CLM	CLM	CLM	CLM	CLM	CLM	CLM	CLM	PUR	GBR	CLM	CLM	CLM	CLM	CLM	CLM	CLM	PUR	PUR	PUR	CLM	CLM	CLM	CLM	CLM	CLM	CLM	IBS	IBS	IBS	IBS	IBS	IBS	IBS	IBS	IBS	IBS	IBS	PEL	PJL	PJL	IBS	IBS	IBS	IBS	IBS	IBS	IBS	IBS	IBS	IBS	IBS	IBS	IBS	IBS	IBS	IBS	IBS	IBS	IBS	IBS	IBS	IBS	IBS	IBS	IBS	IBS	IBS	IBS	IBS	IBS	IBS	IBS	IBS	IBS	GBR	PEL	PEL	PEL	PEL	PEL	PEL	ACB	PEL	GBR	IBS	IBS	IBS	IBS	IBS	IBS	IBS	IBS	ACB	ACB	ACB	GWD	PJL	PJL	PJL	PJL	PJL	PJL	PJL	PJL	PJL	PJL	PJL	PJL	PJL	PJL	STU	STU	PJL	PJL	ITU	STU	STU	PJL	ITU	ITU	STU	ITU	ITU	ITU	ITU	ITU	STU	STU	BEB	BEB	BEB	ITU	ITU	ITU	STU	STU	BEB	BEB	BEB	ITU	CEU	CEU	CEU	CEU	CEU	CEU	CEU	CEU	CEU	CEU	CEU	CEU	CEU	CEU	CEU	CEU	CEU	CEU	CEU	CEU	CEU	CEU	CEU	CEU	CEU	CEU	CEU	CEU	CEU	CEU	CEU	CEU	CEU	CEU	MXL	MXL	MXL	MXL	MXL	MXL	MXL	MXL	MXL	MXL	MXL	MXL	MXL	MXL	ASW	ASW	ASW	TSI	TSI	TSI	TSI	TSI	TSI	TSI	TSI	TSI	TSI	TSI	TSI	TSI	TSI	TSI	TSI	TSI	TSI	TSI	TSI	TSI	TSI	TSI	TSI	TSI	TSI	TSI	TSI	TSI	TSI	TSI	TSI	TSI	TSI	TSI	TSI	TSI	TSI	TSI	TSI	TSI	TSI	TSI	TSI	TSI	GIH	GIH	GIH	GIH	GIH	GIH	GIH	GIH	GIH		Ava_CAU	Kab_CAU	Kab_CAU	Kab_CAU	Tat_EUR	Tat_EUR	Lez_CAU	NOc_CAU	Aze_MDE	Arm_MDE	Arm_MDE	Ass_MDE	Cro_EUR	Rus_EUR	Kar_EUR	Chu_EUR	Bel_EUR	Tab_CAU	Lez_CAU	Kum_CAU	Kum_CAU	Tab_CAU	Kry_EUR	Cro_EUR	Cro_EUR	Pol_EUR	Bel_EUR	Bal_CAU	Taj_CAS	Kyr_CAS	Sau_MDE	Cos_EUR	Kyr_CAS	Ish_CAS	Sau_MDE	Rus_EUR	Rus_EUR	Asu_SAS	Pol_EUR	Pol_EUR	Fin_EUR	Mol_EUR	Hun_EUR	Lat_EUR	Lit_EUR	Kur_SAS	Leb_MDE	Est_EUR	Est_EUR	Ing_EUR	Fin_EUR	Vep_EUR	Est_EUR	Est_EUR	Kom_EUR	Saa_EUR	Lat_EUR	Uzb_CAS	BSh_EUR	Bra_SAS	Swe_EUR	Ukr_EUR	Arm_MDE	Alb_EUR	Ukr_EUR	Cos_EUR	Rus_EUR	Swe_EUR	Lez_CAU	Geo_CAU		43
rs11577371	15	0	0	1	CHR1	40160585	rs11577371	G	A	112	179	0	7	32	GBR	GBR	GBR	GBR	GBR	GBR	GBR	GBR	GBR	GBR	GBR	GBR	GBR	GBR	GBR	GBR	GBR	GBR	GBR	GBR	FIN	FIN	FIN	FIN	FIN	FIN	FIN	GBR	GBR	GBR	GBR	GBR	GBR	GBR	GBR	GBR	GBR	GBR	GBR	FIN	FIN	FIN	FIN	FIN	FIN	FIN	FIN	FIN	FIN	FIN	FIN	FIN	FIN	FIN	FIN	FIN	FIN	FIN	FIN	FIN	FIN	FIN	FIN	FIN	FIN	FIN	FIN	PUR	PUR	PUR	PUR	PUR	PUR	PUR	PUR	PUR	PUR	PUR	PUR	PUR	PUR	PUR	PUR	PUR	PUR	PUR	PUR	PUR	CLM	CLM	CLM	CLM	CLM	CLM	PUR	PUR	PUR	PUR	PUR	PUR	PUR	PUR	PUR	CLM	CLM	CLM	PUR	PUR	CLM	CLM	CLM	CLM	CLM	CLM	CLM	PUR	PUR	PUR	PUR	PUR	CLM	CLM	CLM	CLM	CLM	CLM	CLM	CLM	CLM	IBS	IBS	IBS	IBS	IBS	IBS	IBS	IBS	IBS	IBS	IBS	CLM	CLM	PEL	PEL	PEL	IBS	IBS	IBS	IBS	IBS	IBS	IBS	IBS	IBS	IBS	IBS	IBS	IBS	IBS	IBS	IBS	IBS	IBS	IBS	IBS	IBS	IBS	PEL	PEL	PEL	PEL	PEL	PEL	PEL	PEL	ACB	PEL	PEL	IBS	IBS	IBS	PEL	PEL	PEL	PEL	PEL	GWD	GWD	GWD	ESN	PJL	GWD	STU	STU	STU	STU	ITU	BEB	STU	STU	ITU	ITU	BEB	BEB	BEB	ITU	ITU	STU	ITU	ITU	BEB	ITU	CEU	CEU	CEU	CEU	CEU	CEU	CEU	CEU	CEU	CEU	CEU	CEU	CEU	CEU	CEU	CEU	CEU	CEU	CEU	CEU	CEU	CEU	CEU	CEU	CEU	YRI	LWK	MXL	MXL	MXL	MXL	MXL	MXL	MXL	MXL	MXL	MXL	MXL	MXL	MXL	MXL	MXL	MXL	ASW	ASW	ASW	ASW	ASW	ASW	ASW	TSI	TSI	TSI	TSI	TSI	TSI	TSI	TSI	TSI	TSI	TSI	TSI	TSI	TSI	TSI	TSI	TSI	TSI	TSI	TSI	TSI	TSI	TSI	TSI	TSI	TSI	TSI	TSI	TSI	TSI	TSI	TSI	TSI	TSI	TSI	TSI	TSI	TSI	TSI	TSI	TSI	TSI	GIH	GIH	GIH	GIH	GIH	GIH	GIH	GIH	GIH	GIH		Abk_CAU	Mor_EUR	Tat_EUR	Ket_SIB	Aze_MDE	Aze_MDE	Ira_MDE	Cro_EUR	Kar_EUR	Mis_EUR	Tab_CAU	Lez_CAU	Kum_CAU	Rus_EUR	Rus_CAS	Tab_CAU	Jor_MDE	Ira_MDE	Rom_EUR	Cro_EUR	Kry_EUR	Kry_EUR	Cro_EUR	Cro_EUR	Dru_MDE	Bal_CAU	Bal_CAU	Ira_MDE	Jor_MDE	Cos_EUR	Kyr_CAS	Ara_MDE	Sau_MDE	Kap_SAS	Kol_SAS	Ara_MDE	Pol_EUR	Fin_EUR	Ger_EUR	Ing_EUR	Hun_EUR	Est_EUR	Est_EUR	Est_EUR	Esk_ARC	Bur_SIB	Alt_CAS	Saa_EUR	BSh_EUR	Bra_SAS	Lit_EUR	Cir_CAU	TKm_CAS	Ukr_EUR	Ukr_EUR	Rus_EUR	Lez_CAU	Udm_EUR	Bel_EUR		33
rs11590650	16	0	0	0	CHR1	40290868	rs11590650	A	G	59	162	0	1	11	GBR	GBR	GBR	GBR	GBR	GBR	GBR	GBR	GBR	GBR	GBR	GBR	GBR	GBR	GBR	GBR	GBR	GBR	FIN	GBR	GBR	GBR	GBR	GBR	GBR	GBR	GBR	GBR	GBR	FIN	FIN	FIN	FIN	FIN	FIN	FIN	FIN	FIN	FIN	FIN	FIN	FIN	FIN	FIN	FIN	FIN	FIN	FIN	FIN	FIN	FIN	FIN	FIN	FIN	PUR	PUR	PUR	PUR	PUR	PUR	PUR	PUR	PUR	PUR	PUR	PUR	PUR	CLM	CLM	CLM	CLM	PUR	PUR	PUR	CLM	CLM	CLM	PUR	GBR	CLM	CLM	CLM	CLM	CLM	CLM	CLM	PUR	PUR	PUR	PUR	PUR	CLM	CLM	CLM	CLM	CLM	CLM	IBS	IBS	IBS	IBS	IBS	IBS	PEL	PEL	IBS	IBS	IBS	IBS	IBS	IBS	IBS	IBS	IBS	IBS	IBS	IBS	IBS	IBS	IBS	IBS	IBS	IBS	IBS	IBS	GBR	ACB	PEL	PEL	PEL	PEL	ACB	ACB	PEL	IBS	IBS	IBS	IBS	IBS	ACB	ACB	ACB	GWD	PJL	PJL	PJL	STU	ITU	STU	BEB	BEB	CEU	CEU	CEU	CEU	CEU	CEU	CEU	CEU	CEU	CEU	CEU	CEU	CEU	CEU	CEU	CEU	CEU	CEU	CEU	CEU	CEU	CEU	CEU	CEU	CEU	CEU	CEU	CEU	CEU	MXL	ASW	MXL	MXL	MXL	MXL	MXL	MXL	MXL	ASW	ASW	ASW	ASW	ASW	ASW	TSI	TSI	TSI	TSI	TSI	TSI	TSI	TSI	TSI	TSI	TSI	TSI	TSI	TSI	TSI	TSI	TSI	TSI	TSI	TSI	TSI	TSI	TSI	TSI	TSI	TSI	TSI	TSI	TSI	TSI	TSI	TSI	TSI	TSI	TSI	TSI	TSI	TSI	GIH	GIH	GIH		Cir_CAU	Ass_MDE	Ass_MDE	Rom_EUR	Mar_EUR	Rom_EUR	Tab_CAU	Rus_EUR	Ira_MDE	Kry_EUR	Cro_EUR	Pol_EUR	Dru_MDE	Dru_MDE	Udm_EUR	Uyg_CAS	Ira_MDE	Man_SIB	Taj_CAS	Cos_EUR	Yag_CAS	Ara_MDE	Rus_EUR	Ara_MDE	Mol_EUR	Lit_EUR	Est_EUR	Kar_EUR	Rus_EUR	Est_EUR	Ing_EUR	Est_EUR	Lit_EUR	Swe_EUR	Arm_MDE	Lat_EUR	Arm_MDE	Ukr_EUR	Aze_MDE	Cos_EUR	Rus_EUR	Alb_EUR	Ukr_EUR	Cos_EUR		28
rs12408124	18	0	0	0	CHR1	40397655	rs12408124	G	T	127	248	0	1	143	GBR	GBR	GBR	GBR	GBR	GBR	GBR	GBR	GBR	GBR	GBR	GBR	GBR	GBR	GBR	GBR	GBR	GBR	GBR	GBR	GBR	GBR	FIN	FIN	FIN	FIN	GBR	GBR	GBR	GBR	GBR	GBR	GBR	GBR	GBR	GBR	GBR	GBR	GBR	GBR	FIN	FIN	FIN	FIN	FIN	FIN	FIN	FIN	FIN	FIN	FIN	FIN	FIN	FIN	FIN	FIN	FIN	FIN	FIN	FIN	FIN	FIN	FIN	FIN	FIN	FIN	FIN	FIN	FIN	FIN	FIN	FIN	FIN	FIN	FIN	FIN	FIN	FIN	FIN	PUR	PUR	PUR	PUR	PUR	PUR	PUR	PUR	PUR	PUR	PUR	PUR	PUR	PUR	PUR	PUR	PUR	PUR	PUR	PUR	PUR	PUR	CLM	CLM	CLM	CLM	CLM	CLM	CLM	CLM	CLM	PUR	PUR	PUR	PUR	PUR	PUR	PUR	PUR	PUR	CLM	CLM	CLM	CLM	CLM	CLM	CLM	PUR	PUR	GBR	CLM	CLM	CLM	CLM	CLM	CLM	CLM	PUR	PUR	PUR	PUR	PUR	CLM	CLM	CLM	CLM	CLM	CLM	CLM	CLM	CLM	CLM	CLM	CLM	IBS	IBS	IBS	IBS	IBS	IBS	IBS	PEL	PEL	PEL	PJL	IBS	IBS	IBS	IBS	IBS	IBS	IBS	IBS	IBS	IBS	IBS	IBS	IBS	IBS	IBS	IBS	IBS	IBS	IBS	IBS	IBS	IBS	IBS	IBS	GBR	GBR	PEL	PEL	PEL	PEL	PEL	PEL	PEL	PEL	PEL	PEL	ACB	PEL	ACB	PEL	PEL	PEL	ACB	PEL	IBS	IBS	IBS	IBS	IBS	IBS	IBS	IBS	IBS	PEL	ACB	PEL	PEL	ACB	PEL	ACB	ACB	ACB	PJL	GWD	PJL	PJL	PJL	PJL	PJL	PJL	PJL	PJL	PJL	PJL	PJL	PJL	PJL	PJL	BEB	BEB	PJL	PJL	BEB	BEB	BEB	PJL	PJL	PJL	STU	STU	PJL	PJL	STU	STU	STU	STU	STU	STU	STU	STU	PJL	ITU	ITU	ITU	STU	STU	STU	PJL	ITU	ITU	ITU	ITU	ITU	ITU	ITU	BEB	BEB	BEB	STU	STU	STU	ITU	ITU	STU	STU	STU	STU	BEB	BEB	BEB	BEB	BEB	STU	STU	STU	ITU	ITU	ITU	ITU	ITU	STU	ITU	ITU	STU	STU	ITU	ITU	ITU	ITU	STU	ITU	BEB	BEB	BEB	BEB	BEB	BEB	ITU	ITU	ITU	STU	ITU	ITU	ITU	CEU	CEU	CEU	CEU	CEU	CEU	CEU	CEU	CEU	CEU	CEU	CEU	CEU	CEU	CEU	CEU	CEU	CEU	CEU	CEU	CEU	CEU	CEU	CEU	CEU	CEU	CEU	CEU	CEU	CEU	CEU	CEU	CEU	CEU	CEU	CEU	CEU	CEU	CEU	CEU	CEU	CEU	MXL	MXL	MXL	MXL	MXL	MXL	ASW	MXL	MXL	MXL	MXL	MXL	MXL	MXL	MXL	MXL	MXL	MXL	MXL	MXL	MXL	MXL	ASW	ASW	ASW	ASW	ASW	ASW	ASW	TSI	TSI	TSI	TSI	TSI	TSI	TSI	TSI	TSI	TSI	TSI	TSI	TSI	TSI	TSI	TSI	TSI	TSI	TSI	TSI	TSI	TSI	TSI	TSI	TSI	TSI	TSI	TSI	TSI	TSI	TSI	TSI	TSI	TSI	TSI	TSI	TSI	TSI	TSI	TSI	TSI	TSI	TSI	TSI	TSI	TSI	TSI	TSI	TSI	TSI	TSI	TSI	TSI	GIH	GIH	GIH	GIH	GIH	GIH	GIH	GIH	GIH	GIH	GIH	GIH	GIH	GIH	GIH	GIH	GIH	GIH	GIH	GIH	GIH	GIH	GIH	GIH	GIH	GIH	GIH	GIH	GIH		Abk_CAU	Sak_SIB	Lez_CAU	Cir_CAU	NOc_CAU	Ukr_EUR	Rom_EUR	Bel_EUR	Kom_EUR	Tab_CAU	Bel_EUR	Lez_CAU	Lez_CAU	Kum_CAU	Ava_CAU	Rus_EUR	Rus_CAS	Ira_MDE	Mar_EUR	Mor_EUR	Vep_EUR	Rus_CAS	Cro_EUR	Cro_EUR	Dru_MDE	Dru_MDE	Dru_MDE	Tun_SIB	Bal_CAU	Bal_CAU	Kor_ARC	Bal_CAU	Uyg_CAS	Alt_CAS	Ira_MDE	Man_SIB	Kyr_CAS	Yag_CAS	Ara_MDE	Sau_MDE	Tha_SAS	Rus_EUR	Ben_SAS	Rus_EUR	Gup_SAS	MAy_SAS	Ori_SAS	Pol_EUR	Pol_EUR	Fin_EUR	Mol_EUR	Mol_EUR	Hun_EUR	Lit_EUR	Kha_SIB	Cac_AMR	Wic_AMR	Pun_SAS	Rus_EUR	Est_EUR	Est_EUR	Ing_EUR	Est_EUR	BUm_SAS	Chu_EUR	Bur_SIB	Sho_SIB	Alt_CAS	Sak_SIB	Alb_EUR	Lat_EUR	Uzb_CAS	Bra_SAS	Lit_EUR	Swe_EUR	TKm_CAS	Ukr_EUR	Mar_SAS	Arm_MDE	Alb_EUR	Lat_EUR	Geo_CAU	Arm_MDE	Ukr_EUR	Aze_MDE	Cos_EUR	Cos_EUR	Rus_EUR	Mon_EAS	Swe_EUR	Lez_CAU	Udm_EUR	Alb_EUR	Sho_SIB	Ukr_EUR	Cos_EUR	Kha_SIB		52
rs34375733	24	0	0	0	CHR1	40416437	rs34375733	C	T	143	294	0	1	144	GBR	GBR	GBR	GBR	GBR	GBR	GBR	GBR	GBR	GBR	GBR	GBR	GBR	GBR	GBR	GBR	GBR	GBR	GBR	GBR	GBR	GBR	GBR	FIN	FIN	FIN	FIN	FIN	FIN	GBR	GBR	GBR	GBR	GBR	GBR	GBR	GBR	GBR	GBR	GBR	GBR	GBR	GBR	GBR	GBR	FIN	FIN	FIN	FIN	FIN	FIN	FIN	FIN	FIN	FIN	FIN	FIN	FIN	FIN	FIN	FIN	FIN	FIN	FIN	FIN	FIN	FIN	FIN	FIN	FIN	FIN	FIN	FIN	FIN	FIN	FIN	FIN	FIN	FIN	FIN	FIN	FIN	FIN	FIN	FIN	FIN	FIN	FIN	FIN	FIN	PUR	PUR	PUR	PUR	PUR	PUR	PUR	PUR	PUR	PUR	PUR	PUR	PUR	PUR	PUR	PUR	PUR	PUR	PUR	PUR	PUR	PUR	PUR	PUR	PUR	PUR	CLM	CLM	CLM	CLM	CLM	CLM	CLM	CLM	CLM	PUR	PUR	PUR	PUR	PUR	PUR	PUR	PUR	PUR	PUR	PUR	PUR	CLM	CLM	CLM	CLM	CLM	CLM	CLM	PUR	PUR	PUR	GBR	CLM	CLM	CLM	CLM	CLM	CLM	CLM	CLM	PUR	PUR	PUR	PUR	PUR	CLM	CLM	CLM	CLM	CLM	CLM	CLM	CLM	CLM	CLM	CLM	CLM	CLM	IBS	IBS	IBS	IBS	IBS	IBS	IBS	IBS	PEL	PEL	PEL	PJL	IBS	IBS	IBS	IBS	IBS	IBS	IBS	IBS	IBS	IBS	IBS	IBS	IBS	IBS	IBS	IBS	IBS	IBS	IBS	IBS	IBS	IBS	IBS	IBS	IBS	IBS	IBS	GBR	PEL	PEL	PEL	PEL	PEL	PEL	PEL	PEL	PEL	PEL	PEL	PEL	ACB	PEL	PEL	PEL	ACB	PEL	IBS	IBS	IBS	IBS	IBS	IBS	IBS	IBS	IBS	IBS	PEL	ACB	PEL	PEL	PEL	ACB	PEL	ACB	ACB	ACB	PJL	GWD	PJL	PJL	PJL	PJL	PJL	PJL	PJL	PJL	PJL	PJL	PJL	PJL	PJL	PJL	BEB	BEB	PJL	PJL	BEB	BEB	BEB	PJL	PJL	STU	STU	PJL	PJL	STU	STU	STU	STU	STU	STU	STU	STU	PJL	ITU	ITU	ITU	STU	STU	STU	PJL	ITU	ITU	ITU	ITU	ITU	ITU	ITU	BEB	BEB	BEB	BEB	STU	STU	STU	ITU	ITU	STU	STU	STU	STU	BEB	BEB	STU	STU	STU	STU	ITU	ITU	ITU	ITU	STU	ITU	ITU	STU	STU	ITU	ITU	ITU	STU	ITU	BEB	BEB	BEB	BEB	BEB	BEB	BEB	ITU	ITU	ITU	STU	ITU	ITU	ITU	ITU	CEU	CEU	CEU	CEU	CEU	CEU	CEU	CEU	CEU	CEU	CEU	CEU	CEU	CEU	CEU	CEU	CEU	CEU	CEU	CEU	CEU	CEU	CEU	CEU	CEU	CEU	CEU	CEU	CEU	CEU	CEU	CEU	CEU	CEU	CEU	CEU	CEU	CEU	CEU	CEU	CEU	CEU	CEU	CEU	CEU	CEU	CEU	CEU	CEU	CEU	CEU	MXL	MXL	MXL	MXL	MXL	MXL	MXL	MXL	ASW	MXL	MXL	MXL	MXL	MXL	MXL	MXL	MXL	MXL	MXL	MXL	MXL	MXL	MXL	ASW	ASW	ASW	ASW	ASW	ASW	ASW	TSI	TSI	TSI	TSI	TSI	TSI	TSI	TSI	TSI	TSI	TSI	TSI	TSI	TSI	TSI	TSI	TSI	TSI	TSI	TSI	TSI	TSI	TSI	TSI	TSI	TSI	TSI	TSI	TSI	TSI	TSI	TSI	TSI	TSI	TSI	TSI	TSI	TSI	TSI	TSI	TSI	TSI	TSI	TSI	TSI	TSI	TSI	TSI	TSI	TSI	TSI	TSI	TSI	TSI	TSI	TSI	TSI	TSI	GIH	GIH	GIH	GIH	GIH	GIH	GIH	GIH	GIH	GIH	GIH	GIH	GIH	GIH	GIH	GIH	GIH	GIH	GIH	GIH	GIH	GIH	GIH	GIH	GIH	GIH	GIH	GIH	GIH	GIH	GIH		Abk_CAU	Abk_CAU	Abk_CAU	Mor_EUR	Tat_EUR	Sak_SIB	Lez_CAU	Cir_CAU	Aze_MDE	NOc_CAU	Arm_MDE	Ukr_EUR	Bur_SIB	Rom_EUR	Mis_EUR	Kom_EUR	Rom_EUR	Tab_CAU	Bel_EUR	Lez_CAU	Lez_CAU	Kum_CAU	Rus_EUR	Rus_CAS	Ira_MDE	Mar_EUR	Vep_EUR	Rus_CAS	Cro_EUR	Cro_EUR	Pol_EUR	Dru_MDE	Dru_MDE	Udm_EUR	Tun_SIB	Bal_CAU	Bal_CAU	Kor_ARC	Bal_CAU	Uyg_CAS	Alt_CAS	Ira_MDE	Man_SIB	Kyr_CAS	Kyr_CAS	Yag_CAS	Ara_MDE	Sau_MDE	Tha_SAS	Rus_EUR	Ben_SAS	Rus_EUR	Gup_SAS	MAy_SAS	Ori_SAS	Pol_EUR	Pol_EUR	Pol_EUR	Fin_EUR	Mol_EUR	Mol_EUR	Hun_EUR	Lit_EUR	Lit_EUR	Kha_SIB	Cac_AMR	Wic_AMR	Pun_SAS	Rus_EUR	Est_EUR	Est_EUR	Ing_EUR	Fin_EUR	Est_EUR	BUm_SAS	Chu_EUR	Bur_SIB	Bur_SIB	Sho_SIB	Alt_CAS	Sak_SIB	Alb_EUR	Lat_EUR	Uzb_CAS	Bra_SAS	Lit_EUR	Swe_EUR	TKm_CAS	Ukr_EUR	Mar_SAS	Arm_MDE	Alb_EUR	Lat_EUR	Geo_CAU	Arm_MDE	Ukr_EUR	Aze_MDE	Cos_EUR	Cos_EUR	Rus_EUR	Mon_EAS	Swe_EUR	Lez_CAU	Udm_EUR	Alb_EUR	Sho_SIB	Ukr_EUR	Cos_EUR	Kha_SIB		58
rs550091	16	0	0	0	CHR1	43477014	rs550091	C	T	69	172	1	2	29	GBR	GBR	GBR	GBR	GBR	GBR	GBR	GBR	GBR	GBR	GBR	GBR	GBR	GBR	GBR	GBR	FIN	FIN	FIN	FIN	FIN	FIN	GBR	GBR	GBR	GBR	GBR	GBR	GBR	GBR	GBR	GBR	GBR	GBR	GBR	FIN	FIN	FIN	FIN	FIN	FIN	FIN	FIN	FIN	FIN	FIN	FIN	FIN	FIN	FIN	FIN	FIN	FIN	FIN	FIN	FIN	FIN	FIN	PUR	PUR	PUR	PUR	PUR	PUR	PUR	PUR	PUR	PUR	PUR	PUR	PUR	PUR	PUR	PUR	CLM	CLM	CLM	CLM	CLM	CLM	CLM	PUR	PUR	PUR	PUR	PUR	PUR	PUR	PUR	CLM	PUR	PUR	CLM	CLM	CLM	CLM	PUR	PUR	PUR	CLM	CLM	CLM	CLM	CLM	CLM	CLM	IBS	IBS	IBS	IBS	IBS	IBS	IBS	PEL	IBS	IBS	IBS	IBS	IBS	IBS	IBS	IBS	IBS	IBS	IBS	IBS	IBS	IBS	IBS	IBS	IBS	IBS	IBS	IBS	IBS	IBS	GBR	PEL	PEL	PEL	PEL	PEL	PEL	ACB	PEL	KHV	IBS	IBS	ACB	ACB	ACB	ACB	PJL	PJL	GWD	BEB	PJL	PJL	STU	STU	BEB	ITU	ITU	STU	BEB	STU	ITU	STU	ITU	CEU	CEU	CEU	CEU	CEU	CEU	CEU	CEU	CEU	CEU	CEU	CEU	CEU	CEU	CEU	CEU	CEU	CEU	CEU	CEU	CEU	CEU	CEU	CEU	CEU	CEU	CEU	CEU	CEU	CEU	CEU	CEU	CEU	CEU	LWK	MXL	MXL	MXL	MXL	ASW	ASW	MXL	MXL	MXL	MXL	ASW	ASW	ASW	ASW	TSI	TSI	TSI	TSI	TSI	TSI	TSI	TSI	TSI	TSI	TSI	TSI	TSI	TSI	TSI	TSI	TSI	TSI	TSI	TSI	TSI	TSI	TSI	TSI	TSI	TSI	TSI	TSI	TSI	TSI	TSI	TSI	TSI	TSI	TSI	GIH	GIH	GIH	GIH	GIH	GIH	GIH	GIH	GIH	GIH	GIH		Abk_CAU	Abk_CAU	Kab_CAU	NOc_CAU	Kaz_CAS	Udm_EUR	Tat_EUR	Lez_CAU	Cir_CAU	Aze_MDE	NOc_CAU	Arm_MDE	Rus_EUR	Shu_CAS	Kar_EUR	Bel_EUR	Tab_CAU	Tab_CAU	Kum_CAU	Kum_CAU	Cro_EUR	Kry_EUR	Cro_EUR	Dru_MDE	Dru_MDE	Bal_CAU	Bal_CAU	Bal_CAU	Taj_CAS	Sau_MDE	Yag_CAS	Ara_MDE	Rus_EUR	Ara_MDE	Pol_EUR	Ger_EUR	Fin_EUR	Ing_EUR	Hun_EUR	Kar_EUR	Alb_EUR	Uzb_CAS	BSh_EUR	Swe_EUR	Cir_CAU	Ukr_EUR	Arm_MDE	Geo_CAU	Ukr_EUR	Aze_MDE	Cos_EUR	Cos_EUR	Rus_EUR	Swe_EUR	Alb_EUR		27
rs12131249	17	0	0	0	CHR1	44878464	rs12131249	G	A	59	153	0	3	37	GBR	GBR	GBR	GBR	GBR	GBR	GBR	GBR	GBR	GBR	GBR	GBR	GBR	GBR	GBR	FIN	FIN	FIN	FIN	FIN	GBR	GBR	GBR	GBR	GBR	GBR	FIN	FIN	FIN	FIN	FIN	FIN	FIN	FIN	FIN	FIN	FIN	FIN	FIN	FIN	FIN	FIN	FIN	PUR	PUR	PUR	PUR	PUR	PUR	PUR	PUR	PUR	PUR	PUR	PUR	PUR	PUR	PUR	CLM	CLM	PUR	PUR	PUR	PUR	PUR	PUR	PUR	PUR	PUR	CLM	CLM	CLM	PUR	CLM	CLM	PUR	PUR	CLM	CLM	CLM	CLM	CLM	CLM	CLM	CLM	IBS	IBS	IBS	IBS	IBS	IBS	IBS	IBS	IBS	IBS	PJL	IBS	IBS	IBS	IBS	IBS	IBS	IBS	IBS	IBS	IBS	IBS	IBS	IBS	IBS	IBS	IBS	IBS	IBS	IBS	IBS	IBS	IBS	IBS	GBR	GBR	PEL	PEL	PEL	PEL	PEL	ACB	PEL	ACB	IBS	IBS	PEL	PEL	ACB	ACB	PJL	ACB	ACB	PJL	PJL	PJL	PJL	PJL	PJL	GWD	ESN	BEB	STU	PJL	PJL	PJL	STU	STU	STU	PJL	BEB	STU	STU	BEB	STU	STU	ITU	STU	STU	STU	ITU	STU	STU	BEB	BEB	BEB	CEU	CEU	CEU	CEU	CEU	CEU	CEU	CEU	CEU	CEU	CEU	CEU	CEU	CEU	CEU	CEU	CEU	CEU	CEU	CEU	CEU	CEU	CEU	CEU	CEU	CEU	CEU	CEU	CEU	CEU	CEU	CEU	CEU	YRI	MXL	MXL	MXL	ASW	MXL	MXL	MXL	MXL	MXL	ASW	ASW	TSI	TSI	TSI	TSI	TSI	TSI	TSI	TSI	TSI	TSI	TSI	TSI	TSI	TSI	TSI	TSI	TSI	TSI	TSI	TSI	TSI	TSI	TSI	TSI	TSI	TSI	TSI	TSI	TSI	TSI	TSI	GIH	GIH	GIH		Mor_EUR	Cir_CAU	NOc_CAU	Aze_MDE	Rus_EUR	Ukr_EUR	Bel_EUR	Mar_EUR	Tab_CAU	Bel_EUR	Kum_CAU	Ava_CAU	Kry_EUR	Mor_EUR	Kry_EUR	Cro_EUR	Bel_EUR	Dru_MDE	Sau_MDE	Cos_EUR	Yag_CAS	Ger_EUR	Hun_EUR	Kar_EUR	Leb_MDE	Est_EUR	Fin_EUR	Bur_SIB	Bur_SIB	Sho_SIB	Man_SIB	Uzb_CAS	Mar_EUR	BSh_EUR	BSh_EUR	TKm_CAS	Ukr_EUR	TKm_CAS	Arm_MDE	Alb_EUR	Geo_CAU	Ukr_EUR	Bel_EUR		27
rs61773468	19	0	0	1	CHR1	48334008	rs61773468	A	G	71	178	1	2	43	GBR	GBR	GBR	GBR	GBR	GBR	GBR	GBR	GBR	GBR	GBR	GBR	GBR	GBR	GBR	GBR	GBR	FIN	FIN	FIN	FIN	FIN	FIN	FIN	GBR	GBR	GBR	GBR	GBR	GBR	GBR	GBR	GBR	GBR	GBR	GBR	GBR	GBR	FIN	FIN	FIN	FIN	FIN	FIN	FIN	FIN	FIN	FIN	FIN	FIN	FIN	FIN	FIN	FIN	FIN	FIN	FIN	FIN	FIN	FIN	FIN	FIN	FIN	FIN	FIN	FIN	FIN	FIN	FIN	FIN	PUR	PUR	CHS	PUR	PUR	PUR	PUR	PUR	PUR	PUR	PUR	PUR	PUR	PUR	PUR	PUR	PUR	PUR	PUR	PUR	PUR	PUR	PUR	CLM	CLM	CLM	CLM	PUR	PUR	PUR	PUR	PUR	CLM	CLM	PUR	CLM	CLM	CLM	CLM	CLM	CLM	CLM	CLM	CLM	CLM	PUR	CLM	CLM	CLM	CLM	CLM	CLM	IBS	IBS	IBS	IBS	IBS	IBS	IBS	IBS	CLM	PEL	IBS	IBS	IBS	IBS	IBS	IBS	IBS	IBS	IBS	IBS	IBS	IBS	IBS	ACB	PEL	PEL	PEL	ACB	PEL	PEL	IBS	IBS	IBS	IBS	IBS	PEL	PEL	PJL	PJL	PJL	PJL	PJL	PJL	PJL	GWD	PJL	BEB	BEB	PJL	PJL	PJL	STU	ITU	PJL	BEB	STU	ITU	ITU	STU	BEB	BEB	STU	STU	ITU	ITU	ITU	STU	ITU	CEU	CEU	CEU	CEU	CEU	CEU	CEU	CEU	CEU	CEU	CEU	CEU	CEU	CEU	CEU	CEU	CEU	CEU	CEU	CEU	CEU	CEU	CEU	CEU	CEU	CEU	CEU	CEU	CEU	CEU	CEU	CEU	CEU	CEU	CEU	CEU	CEU	CEU	CEU	CEU	LWK	MXL	MXL	MXL	MXL	MXL	MXL	ASW	MXL	MXL	MXL	ASW	ASW	ASW	ASW	ASW	ASW	TSI	TSI	TSI	TSI	TSI	TSI	TSI	TSI	TSI	TSI	TSI	TSI	TSI	TSI	TSI	TSI	TSI	TSI	TSI	TSI	TSI	TSI	TSI	TSI	TSI	TSI	TSI	TSI	TSI	TSI	TSI	GIH	GIH	GIH	GIH	GIH	GIH	GIH	GIH	GIH	GIH	GIH		Tat_EUR	Kaz_CAS	Chu_EUR	Bel_EUR	Kom_EUR	Mor_EUR	Mar_EUR	Mar_EUR	Bel_EUR	Rus_EUR	Tab_CAU	Vep_EUR	Kry_EUR	Cro_EUR	Pol_EUR	Dru_MDE	Tun_SIB	Tun_SIB	Bal_CAU	Sau_MDE	Cos_EUR	Yag_CAS	Ara_MDE	Ara_MDE	Sau_MDE	Rus_EUR	Gup_SAS	Pol_EUR	Fin_EUR	Ger_EUR	Ing_EUR	Mol_EUR	Hun_EUR	Vep_EUR	Ing_EUR	Fin_EUR	BSh_EUR	Bur_SIB	Alt_CAS	Udm_EUR	Saa_EUR	Lat_EUR	Uzb_CAS	Mar_EUR	BSh_EUR	BSh_EUR	Lit_EUR	TKm_CAS	Ukr_EUR	BAj_SAS	Arm_MDE	Arm_MDE	Geo_CAU	Aze_MDE	Cos_EUR		34
rs17365392	19	1	0	0	CHR1	53047195	rs17365392	T	A	81	195	3	1	64	GBR	GBR	GBR	GBR	GBR	GBR	GBR	GBR	GBR	GBR	GBR	GBR	GBR	GBR	GBR	GBR	GBR	GBR	GBR	GBR	FIN	FIN	FIN	FIN	FIN	FIN	FIN	FIN	GBR	GBR	GBR	GBR	GBR	GBR	GBR	GBR	GBR	GBR	GBR	GBR	GBR	FIN	FIN	FIN	FIN	FIN	FIN	FIN	FIN	FIN	FIN	FIN	FIN	FIN	FIN	FIN	FIN	FIN	FIN	FIN	FIN	FIN	FIN	PUR	PUR	PUR	PUR	PUR	PUR	PUR	PUR	PUR	PUR	PUR	PUR	PUR	PUR	PUR	PUR	CLM	CLM	CLM	CLM	CLM	CLM	CLM	PUR	PUR	PUR	PUR	PUR	PUR	CLM	CLM	CLM	CLM	PUR	PUR	PUR	GBR	CLM	CLM	CLM	CLM	CLM	CLM	PUR	PUR	PUR	PUR	PUR	CLM	CLM	CLM	CLM	CLM	CLM	CLM	CLM	IBS	IBS	IBS	IBS	IBS	IBS	IBS	IBS	IBS	IBS	IBS	CLM	PEL	PJL	IBS	IBS	IBS	IBS	IBS	IBS	IBS	IBS	IBS	IBS	IBS	IBS	IBS	IBS	IBS	IBS	IBS	IBS	IBS	IBS	IBS	IBS	IBS	IBS	IBS	IBS	IBS	GBR	GBR	KHV	KHV	ACB	PEL	PEL	PEL	PEL	PEL	PEL	ACB	KHV	PEL	GBR	IBS	IBS	IBS	PEL	PEL	ACB	PJL	ACB	PJL	PJL	PJL	PJL	PJL	PJL	PJL	PJL	BEB	PJL	PJL	PJL	PJL	PJL	BEB	PJL	PJL	STU	STU	STU	STU	ITU	ITU	ITU	STU	ITU	ITU	BEB	STU	ITU	STU	BEB	BEB	BEB	ITU	ITU	STU	ITU	ITU	ITU	ITU	BEB	BEB	BEB	BEB	BEB	BEB	ITU	ITU	ITU	CEU	CEU	CEU	CEU	CEU	CEU	CEU	CEU	CEU	CEU	CEU	CEU	CEU	CEU	CEU	CEU	CEU	CEU	CEU	CEU	CEU	CEU	CEU	CEU	CEU	CEU	CEU	CEU	CEU	CEU	CEU	CEU	LWK	MXL	MXL	MXL	MXL	MXL	MXL	MXL	MXL	MXL	MXL	MXL	MXL	ASW	ASW	ASW	ASW	TSI	TSI	TSI	TSI	TSI	TSI	TSI	TSI	TSI	TSI	TSI	TSI	TSI	TSI	TSI	TSI	TSI	TSI	TSI	TSI	TSI	TSI	TSI	TSI	TSI	TSI	TSI	TSI	TSI	TSI	TSI	TSI	TSI	GIH	GIH	GIH	GIH	GIH	GIH	GIH	GIH	GIH	GIH	GIH		Kab_CAU	Kab_CAU	Abk_CAU	Rus_EUR	Kar_EUR	Bel_EUR	Mor_EUR	Tab_CAU	Ira_MDE	Cro_EUR	Kry_EUR	Mor_EUR	Rus_CAS	Kry_EUR	Kry_EUR	Cro_EUR	Pol_EUR	Tun_SIB	Bal_CAU	Uyg_CAS	Ish_CAS	Kyr_CAS	Ish_CAS	Ara_MDE	Bra_SAS	Ara_MDE	Ger_EUR	Ger_EUR	Ing_EUR	Lat_EUR	Lit_EUR	Est_EUR	Wic_AMR	Kur_SAS	MAd_SAS	Ing_EUR	Vep_EUR	Chu_EUR	Chu_EUR	Chu_ARC	BUm_SAS	Alt_CAS	Kom_EUR	BSh_EUR	Ksh_SAS	TKm_CAS	Ukr_EUR	BAj_SAS	Arm_MDE	Lat_EUR	Kar_EUR	Cos_EUR	Rus_EUR	Swe_EUR	Lez_CAU	Ukr_EUR	Kha_SIB		33
rs17388507	20	0	0	0	CHR1	54187575	rs17388507	C	G	80	216	0	1	46	GBR	GBR	GBR	GBR	GBR	GBR	GBR	GBR	GBR	GBR	GBR	GBR	GBR	GBR	GBR	GBR	GBR	GBR	GBR	GBR	GBR	GBR	GBR	GBR	GBR	GBR	FIN	FIN	FIN	FIN	FIN	GBR	GBR	GBR	GBR	GBR	GBR	GBR	GBR	GBR	GBR	GBR	GBR	FIN	FIN	FIN	FIN	FIN	FIN	FIN	FIN	FIN	FIN	FIN	FIN	FIN	FIN	FIN	FIN	FIN	FIN	FIN	FIN	FIN	FIN	FIN	FIN	FIN	FIN	FIN	FIN	FIN	FIN	FIN	FIN	PUR	PUR	PUR	PUR	PUR	PUR	PUR	PUR	PUR	PUR	PUR	PUR	PUR	PUR	PUR	PUR	PUR	PUR	PUR	CLM	CLM	PUR	PUR	PUR	PUR	PUR	PUR	PUR	CLM	CLM	CLM	CLM	CLM	CLM	PUR	PUR	PUR	GBR	CLM	CLM	CLM	CLM	CLM	CLM	PUR	PUR	PUR	CLM	CLM	CLM	CLM	CLM	CLM	IBS	IBS	IBS	IBS	IBS	IBS	IBS	IBS	IBS	IBS	CLM	PEL	PEL	IBS	IBS	IBS	IBS	IBS	IBS	IBS	IBS	IBS	IBS	IBS	IBS	IBS	IBS	IBS	IBS	IBS	IBS	IBS	IBS	IBS	IBS	IBS	IBS	IBS	IBS	IBS	IBS	GBR	ACB	PEL	PEL	ACB	PEL	ACB	GBR	IBS	IBS	IBS	IBS	IBS	IBS	IBS	PEL	PEL	PEL	ACB	ACB	PEL	ACB	ACB	PJL	PJL	PJL	PJL	PJL	PJL	BEB	PJL	BEB	BEB	BEB	PJL	STU	ITU	ITU	STU	STU	PJL	BEB	BEB	BEB	ITU	ITU	STU	BEB	BEB	ITU	ITU	ITU	ITU	BEB	BEB	BEB	ITU	CEU	CEU	CEU	CEU	CEU	CEU	CEU	CEU	CEU	CEU	CEU	CEU	CEU	CEU	CEU	CEU	CEU	CEU	CEU	CEU	CEU	CEU	CEU	CEU	CEU	CEU	CEU	CEU	CEU	CEU	CEU	CEU	YRI	MXL	MXL	MXL	ASW	MXL	MXL	MXL	MXL	MXL	MXL	MXL	MXL	MXL	MXL	MXL	ASW	ASW	ASW	ASW	ASW	TSI	TSI	TSI	TSI	TSI	TSI	TSI	TSI	TSI	TSI	TSI	TSI	TSI	TSI	TSI	TSI	TSI	TSI	TSI	TSI	TSI	TSI	TSI	TSI	TSI	TSI	TSI	TSI	TSI	TSI	TSI	TSI	TSI	TSI	TSI	TSI	TSI	TSI	TSI	GIH	GIH	GIH	GIH	GIH	GIH	GIH	GIH	GIH	GIH	GIH		Kab_CAU	Abk_CAU	Mor_EUR	Tat_EUR	Chu_ARC	Lez_CAU	Cir_CAU	Aze_MDE	NOc_CAU	Arm_MDE	Ass_MDE	Ass_MDE	Rus_EUR	Shu_CAS	Kar_EUR	Rom_EUR	Bel_EUR	Kom_EUR	Mar_EUR	Bel_EUR	Ava_CAU	Rus_EUR	Jor_MDE	Cro_EUR	Mor_EUR	Kry_EUR	BSh_EUR	Dru_MDE	Kha_SIB	Bal_CAU	Bal_CAU	Ira_MDE	Man_SIB	Kyr_CAS	Taj_CAS	Ara_MDE	BSh_EUR	Bra_SAS	Bra_SAS	Pol_EUR	Ger_EUR	Ger_EUR	Pol_EUR	Fin_EUR	Ing_EUR	Mol_EUR	Est_EUR	Kar_EUR	Leb_MDE	Est_EUR	Ing_EUR	Vep_EUR	Est_EUR	Chu_ARC	Sak_SIB	Alt_CAS	Alt_CAS	Udm_EUR	Saa_EUR	Lat_EUR	Uzb_CAS	Mar_EUR	BSh_EUR	Cir_CAU	TKm_CAS	Geo_CAU	Arm_MDE	Ukr_EUR	Ukr_EUR	Aze_MDE	Cos_EUR	Vep_EUR	Lez_CAU	Ukr_EUR	Bel_EUR		47
rs12406120	21	0	0	0	CHR1	54195034	rs12406120	C	T	66	186	0	0	39	GBR	GBR	GBR	GBR	GBR	GBR	GBR	GBR	GBR	GBR	GBR	GBR	GBR	GBR	GBR	GBR	GBR	GBR	GBR	GBR	GBR	GBR	GBR	GBR	GBR	FIN	FIN	FIN	GBR	GBR	GBR	GBR	GBR	GBR	GBR	GBR	GBR	GBR	GBR	GBR	GBR	FIN	FIN	FIN	FIN	FIN	FIN	FIN	FIN	FIN	FIN	FIN	FIN	FIN	FIN	FIN	FIN	FIN	FIN	FIN	FIN	FIN	PUR	PUR	PUR	PUR	PUR	PUR	PUR	PUR	PUR	PUR	PUR	PUR	PUR	PUR	PUR	PUR	CLM	CLM	PUR	PUR	PUR	PUR	PUR	PUR	CLM	CLM	CLM	CLM	CLM	PUR	PUR	PUR	GBR	CLM	CLM	CLM	CLM	CLM	CLM	PUR	PUR	PUR	CLM	CLM	CLM	CLM	IBS	IBS	IBS	IBS	IBS	IBS	IBS	IBS	IBS	PEL	PEL	IBS	IBS	IBS	IBS	IBS	IBS	IBS	IBS	IBS	IBS	IBS	IBS	IBS	IBS	IBS	IBS	IBS	IBS	IBS	IBS	IBS	IBS	IBS	IBS	IBS	IBS	IBS	IBS	GBR	ACB	PEL	ACB	PEL	ACB	GBR	IBS	IBS	IBS	IBS	IBS	PEL	PEL	ACB	ACB	PEL	ACB	PJL	PJL	PJL	PJL	PJL	PJL	PJL	BEB	PJL	BEB	BEB	PJL	PJL	STU	ITU	ITU	ITU	STU	PJL	BEB	BEB	BEB	ITU	ITU	STU	BEB	ITU	ITU	ITU	BEB	BEB	ITU	CEU	CEU	CEU	CEU	CEU	CEU	CEU	CEU	CEU	CEU	CEU	CEU	CEU	CEU	CEU	CEU	CEU	CEU	CEU	CEU	CEU	CEU	CEU	CEU	CEU	CEU	CEU	CEU	CEU	MXL	MXL	ASW	MXL	MXL	MXL	MXL	MXL	MXL	MXL	MXL	MXL	MXL	ASW	ASW	ASW	TSI	TSI	TSI	TSI	TSI	TSI	TSI	TSI	TSI	TSI	TSI	TSI	TSI	TSI	TSI	TSI	TSI	TSI	TSI	TSI	TSI	TSI	TSI	TSI	TSI	TSI	TSI	TSI	TSI	TSI	TSI	TSI	TSI	TSI	GIH	GIH	GIH	GIH	GIH	GIH	GIH		Ava_CAU	Kab_CAU	Abk_CAU	Mor_EUR	Tat_EUR	Chu_ARC	Lez_CAU	Cir_CAU	Aze_MDE	NOc_CAU	Arm_MDE	Ass_MDE	Ass_MDE	Rus_EUR	Shu_CAS	Kar_EUR	Rom_EUR	Bel_EUR	Mar_EUR	Bel_EUR	Ava_CAU	Rus_EUR	Jor_MDE	Cro_EUR	Mor_EUR	Kry_EUR	BSh_EUR	Dru_MDE	Kha_SIB	Bal_CAU	Bal_CAU	Ira_MDE	Man_SIB	Kyr_CAS	Taj_CAS	Ara_MDE	Bra_SAS	Ger_EUR	Ger_EUR	Pol_EUR	Fin_EUR	Ing_EUR	Mol_EUR	Est_EUR	Kar_EUR	Leb_MDE	Est_EUR	Ing_EUR	Vep_EUR	Est_EUR	Chu_ARC	Sak_SIB	Alt_CAS	Alt_CAS	Saa_EUR	Lat_EUR	Mar_EUR	Cir_CAU	TKm_CAS	Geo_CAU	Arm_MDE	Ukr_EUR	Ukr_EUR	Aze_MDE	Cos_EUR	Vep_EUR	Lez_CAU	Ukr_EUR	Bel_EUR		37
rs17488334	16	0	0	1	CHR1	58474638	rs17488334	C	T	52	159	0	1	28	GBR	GBR	GBR	GBR	GBR	GBR	GBR	GBR	GBR	GBR	GBR	GBR	GBR	GBR	GBR	GBR	FIN	FIN	FIN	FIN	FIN	FIN	GBR	GBR	GBR	GBR	GBR	GBR	GBR	GBR	GBR	FIN	FIN	FIN	FIN	FIN	FIN	FIN	FIN	FIN	FIN	FIN	FIN	FIN	FIN	FIN	FIN	FIN	FIN	FIN	FIN	FIN	FIN	FIN	PUR	PUR	PUR	PUR	PUR	PUR	PUR	PUR	PUR	PUR	PUR	PUR	PUR	PUR	CLM	CLM	CLM	PUR	PUR	PUR	CLM	PUR	PUR	CLM	PUR	PUR	PUR	CLM	CLM	CLM	CLM	CLM	IBS	IBS	IBS	IBS	PEL	PEL	PJL	IBS	IBS	IBS	IBS	IBS	IBS	IBS	IBS	IBS	IBS	IBS	IBS	IBS	IBS	IBS	IBS	IBS	IBS	IBS	IBS	IBS	IBS	IBS	IBS	GBR	ACB	PEL	PEL	PEL	PEL	ACB	ACB	ACB	ACB	ACB	IBS	IBS	IBS	PEL	PEL	ACB	ACB	ACB	PJL	PJL	PJL	PJL	PJL	PJL	PJL	PJL	STU	ITU	ITU	ITU	BEB	ITU	STU	STU	STU	STU	ITU	ITU	STU	BEB	ITU	ITU	CEU	CEU	CEU	CEU	CEU	CEU	CEU	CEU	CEU	CEU	CEU	CEU	CEU	CEU	CEU	CEU	CEU	CEU	CEU	CEU	CEU	CEU	CEU	CEU	CEU	CEU	CEU	CEU	CEU	CEU	CEU	LWK	MXL	MXL	MXL	MXL	MXL	MXL	MXL	MXL	MXL	MXL	MXL	MXL	ASW	ASW	ASW	ASW	ASW	ASW	ASW	ASW	TSI	TSI	TSI	TSI	TSI	TSI	TSI	TSI	TSI	TSI	TSI	TSI	TSI	TSI	TSI	TSI	TSI	TSI	TSI	TSI	TSI	TSI	TSI	TSI	TSI	TSI	TSI	TSI	TSI	TSI	TSI	TSI	GIH	GIH		Mor_EUR	Tat_EUR	Aze_MDE	Arm_MDE	Ass_MDE	Shu_CAS	Kar_EUR	Bel_EUR	Mar_EUR	Mar_EUR	Tab_CAU	Kum_CAU	Kum_CAU	Ava_CAU	Cro_EUR	Dru_MDE	Dru_MDE	Yag_CAS	Ara_MDE	BSh_EUR	Rus_EUR	Ira_MDE	Ger_EUR	Ger_EUR	Pol_EUR	Ing_EUR	Mol_EUR	Mol_EUR	Hun_EUR	Lit_EUR	Lit_EUR	Est_EUR	Leb_MDE	Est_EUR	Est_EUR	Ing_EUR	Est_EUR	Chu_EUR	Chu_ARC	Bur_SIB	Kom_EUR	Mar_EUR	Dha_SAS	Cir_CAU	Ket_SIB	Alb_EUR	Lat_EUR	Geo_CAU	Ukr_EUR	Cos_EUR	Rus_EUR	Sho_SIB	Bel_EUR	Cos_EUR		35
rs7550306	17	0	0	0	CHR1	62997573	rs7550306	A	C	121	185	2	1	47	GBR	GBR	GBR	GBR	GBR	GBR	GBR	GBR	GBR	GBR	GBR	GBR	GBR	GBR	GBR	FIN	FIN	FIN	FIN	FIN	FIN	FIN	GBR	GBR	GBR	GBR	GBR	GBR	GBR	GBR	GBR	GBR	GBR	GBR	GBR	GBR	FIN	FIN	FIN	FIN	FIN	FIN	FIN	FIN	FIN	FIN	FIN	FIN	FIN	FIN	FIN	FIN	FIN	FIN	FIN	FIN	FIN	FIN	FIN	FIN	FIN	FIN	CHS	PUR	PUR	PUR	PUR	PUR	PUR	PUR	PUR	PUR	PUR	PUR	PUR	PUR	PUR	CLM	CLM	CLM	CLM	CLM	CLM	CLM	CLM	PUR	PUR	PUR	PUR	PUR	PUR	PUR	PUR	CLM	CLM	CLM	CLM	CLM	PUR	PUR	GBR	CLM	CLM	CLM	CLM	CLM	CLM	CLM	CLM	CLM	PUR	PUR	PUR	CLM	CLM	CLM	CLM	CLM	CLM	IBS	IBS	IBS	IBS	IBS	IBS	IBS	CLM	CLM	PEL	PEL	PJL	IBS	IBS	IBS	IBS	IBS	IBS	IBS	IBS	IBS	IBS	IBS	IBS	IBS	IBS	IBS	IBS	IBS	IBS	IBS	IBS	IBS	IBS	IBS	IBS	IBS	IBS	IBS	GBR	ACB	PEL	PEL	PEL	PEL	PEL	PEL	PEL	PEL	PEL	PEL	PEL	PEL	PEL	PEL	PEL	PEL	ACB	PEL	ACB	PEL	PEL	PEL	GBR	IBS	IBS	IBS	IBS	IBS	IBS	IBS	IBS	PEL	PEL	PEL	PEL	PEL	PEL	PEL	PEL	PEL	ACB	ACB	PEL	PJL	PJL	PJL	PJL	PJL	PJL	PJL	BEB	BEB	PJL	PJL	PJL	PJL	MSL	BEB	PJL	PJL	STU	STU	ITU	STU	STU	ITU	STU	STU	STU	BEB	STU	ITU	STU	CEU	CEU	CEU	CEU	CEU	CEU	CEU	CEU	CEU	CEU	CEU	CEU	CEU	CEU	CEU	CEU	CEU	CEU	CEU	CEU	CEU	CEU	CEU	CEU	CEU	CEU	CEU	CEU	CEU	CEU	CEU	CHB	MXL	MXL	MXL	MXL	MXL	MXL	MXL	MXL	MXL	MXL	MXL	MXL	MXL	MXL	MXL	MXL	MXL	MXL	ASW	ASW	ASW	ASW	ASW	ASW	ASW	ASW	ASW	ASW	TSI	TSI	TSI	TSI	TSI	TSI	TSI	TSI	TSI	TSI	TSI	TSI	TSI	TSI	TSI	TSI	TSI	TSI	TSI	TSI	TSI	TSI	TSI	TSI	TSI	TSI	TSI	TSI	TSI	TSI	TSI	GIH	GIH	GIH	GIH	GIH	GIH	GIH	GIH	GIH	GIH	GIH	GIH	GIH	GIH		Ava_CAU	Kab_CAU	Abk_CAU	Abk_CAU	Udm_EUR	Tat_EUR	Ket_SIB	Ass_MDE	Kaz_CAS	Shu_CAS	Kar_EUR	Chu_EUR	Mis_EUR	Mar_EUR	For_SIB	Tab_CAU	Bel_EUR	Lez_CAU	Rus_EUR	Sel_SIB	Vep_EUR	Bel_EUR	Udm_EUR	BSh_EUR	Kha_SIB	Bal_CAU	Kor_ARC	Tuv_SIB	Ira_MDE	Mon_EAS	Ara_MDE	BSh_EUR	Bra_SAS	Ira_MDE	Pol_EUR	Ger_EUR	Pol_EUR	Fin_EUR	Fin_EUR	Ing_EUR	Ing_EUR	Mol_EUR	Hun_EUR	Lat_EUR	Lit_EUR	Lit_EUR	Kha_SIB	Est_EUR	Cac_AMR	Wic_AMR	Pun_SAS	Wic_AMR	Vep_EUR	Cac_AMR	Est_EUR	Est_EUR	Fin_EUR	Vep_EUR	BSh_EUR	Chu_ARC	Chu_EUR	EVk_SIB	EVk_SIB	Kor_ARC	Kor_ARC	Bur_SIB	Eve_SIB	Alt_CAS	Saa_EUR	Bra_SAS	Ksh_SAS	TKm_CAS	Ukr_EUR	BAj_SAS	Ket_SIB	Kaz_CAS	Lat_EUR	Ukr_EUR	Ukr_EUR	Cos_EUR	Mon_EAS	Alb_EUR	Bel_EUR		48
rs17381383	16	0	0	0	CHR1	63022004	rs17381383	G	A	121	185	1	0	46	GBR	GBR	GBR	GBR	GBR	GBR	GBR	GBR	GBR	GBR	GBR	GBR	GBR	GBR	GBR	FIN	FIN	FIN	FIN	FIN	FIN	FIN	FIN	GBR	GBR	GBR	GBR	GBR	GBR	GBR	GBR	GBR	GBR	GBR	GBR	GBR	GBR	FIN	FIN	FIN	FIN	FIN	FIN	FIN	FIN	FIN	FIN	FIN	FIN	FIN	FIN	FIN	FIN	FIN	FIN	FIN	FIN	FIN	FIN	FIN	FIN	FIN	FIN	PUR	PUR	PUR	PUR	PUR	PUR	PUR	PUR	PUR	PUR	PUR	PUR	PUR	PUR	CLM	CLM	CLM	CLM	CLM	CLM	CLM	CLM	PUR	PUR	PUR	PUR	PUR	PUR	PUR	PUR	CLM	CLM	CLM	CLM	CLM	PUR	PUR	GBR	CLM	CLM	CLM	CLM	CLM	CLM	CLM	CLM	CLM	PUR	PUR	PUR	CLM	CLM	CLM	CLM	CLM	CLM	IBS	IBS	IBS	IBS	IBS	IBS	IBS	CLM	CLM	PEL	PEL	PJL	IBS	IBS	IBS	IBS	IBS	IBS	IBS	IBS	IBS	IBS	IBS	IBS	IBS	IBS	IBS	IBS	IBS	IBS	IBS	IBS	IBS	IBS	IBS	IBS	IBS	IBS	GBR	ACB	PEL	PEL	PEL	PEL	PEL	PEL	PEL	PEL	PEL	PEL	PEL	PEL	PEL	PEL	PEL	PEL	ACB	PEL	ACB	PEL	PEL	PEL	GBR	IBS	IBS	IBS	IBS	IBS	IBS	IBS	IBS	PEL	PEL	PEL	PEL	PEL	PEL	PEL	PEL	PEL	ACB	ACB	PEL	PJL	PJL	PJL	PJL	PJL	PJL	PJL	BEB	BEB	PJL	PJL	PJL	PJL	BEB	PJL	PJL	STU	STU	ITU	STU	STU	ITU	STU	STU	STU	BEB	STU	ITU	STU	CEU	CEU	CEU	CEU	CEU	CEU	CEU	CEU	CEU	CEU	CEU	CEU	CEU	CEU	CEU	CEU	CEU	CEU	CEU	CEU	CEU	CEU	CEU	CEU	CEU	CEU	CEU	CEU	CEU	CEU	CHB	MXL	MXL	MXL	MXL	MXL	MXL	MXL	MXL	MXL	MXL	MXL	MXL	MXL	MXL	MXL	MXL	MXL	MXL	ASW	ASW	ASW	ASW	ASW	ASW	ASW	ASW	ASW	ASW	TSI	TSI	TSI	TSI	TSI	TSI	TSI	TSI	TSI	TSI	TSI	TSI	TSI	TSI	TSI	TSI	TSI	TSI	TSI	TSI	TSI	TSI	TSI	TSI	TSI	TSI	TSI	TSI	TSI	TSI	TSI	GIH	GIH	GIH	GIH	GIH	GIH	GIH	GIH	GIH	GIH	GIH	GIH	GIH		Ava_CAU	Kab_CAU	Abk_CAU	Abk_CAU	Udm_EUR	Tat_EUR	Ket_SIB	Ass_MDE	Kaz_CAS	Shu_CAS	Kar_EUR	Chu_EUR	Mis_EUR	Mar_EUR	For_SIB	Tab_CAU	Bel_EUR	Lez_CAU	Rus_EUR	Sel_SIB	Vep_EUR	Bel_EUR	Udm_EUR	BSh_EUR	Kha_SIB	Bal_CAU	Kor_ARC	Tuv_SIB	Ira_MDE	Mon_EAS	Ara_MDE	BSh_EUR	Bra_SAS	Ira_MDE	Pol_EUR	Ger_EUR	Pol_EUR	Fin_EUR	Fin_EUR	Ing_EUR	Ing_EUR	Mol_EUR	Hun_EUR	Lat_EUR	Lit_EUR	Lit_EUR	Kha_SIB	Est_EUR	Cac_AMR	Wic_AMR	Pun_SAS	Wic_AMR	Vep_EUR	Cac_AMR	Est_EUR	Est_EUR	Fin_EUR	Vep_EUR	BSh_EUR	Chu_ARC	Chu_EUR	EVk_SIB	EVk_SIB	Kor_ARC	Kor_ARC	Bur_SIB	Eve_SIB	Alt_CAS	Saa_EUR	Bra_SAS	Ksh_SAS	TKm_CAS	Ukr_EUR	BAj_SAS	Ket_SIB	Kaz_CAS	Lat_EUR	Ukr_EUR	Ukr_EUR	Cos_EUR	Mon_EAS	Alb_EUR	Bel_EUR		48
rs6664626	17	0	0	0	CHR1	66128239	rs6664626	G	T	49	160	0	0	151	GBR	GBR	GBR	GBR	GBR	GBR	GBR	GBR	GBR	GBR	GBR	GBR	GBR	GBR	GBR	GBR	GBR	GBR	GBR	GBR	GBR	GBR	GBR	FIN	FIN	FIN	FIN	GBR	GBR	GBR	GBR	GBR	FIN	FIN	FIN	FIN	FIN	FIN	FIN	FIN	FIN	FIN	FIN	FIN	FIN	FIN	FIN	FIN	FIN	FIN	FIN	PUR	PUR	PUR	PUR	PUR	PUR	PUR	PUR	PUR	PUR	PUR	PUR	PUR	PUR	CLM	CLM	PUR	PUR	PUR	PUR	PUR	CLM	CLM	CLM	CLM	PUR	PUR	CLM	CLM	CLM	CLM	CLM	CLM	IBS	IBS	IBS	IBS	IBS	CLM	PEL	IBS	IBS	IBS	IBS	IBS	IBS	IBS	IBS	IBS	IBS	IBS	IBS	IBS	IBS	IBS	IBS	IBS	IBS	IBS	IBS	IBS	IBS	IBS	IBS	IBS	IBS	IBS	IBS	IBS	GBR	ACB	PEL	PEL	ACB	ACB	PEL	GBR	IBS	IBS	IBS	IBS	IBS	PEL	ACB	PEL	ACB	PJL	PJL	PJL	PJL	PJL	PJL	PJL	PJL	PJL	PJL	PJL	PJL	PJL	PJL	BEB	PJL	PJL	PJL	BEB	BEB	BEB	BEB	BEB	PJL	PJL	STU	PJL	STU	STU	STU	STU	STU	STU	STU	STU	ITU	ITU	ITU	ITU	STU	STU	STU	STU	STU	STU	PJL	PJL	ITU	ITU	ITU	ITU	ITU	ITU	ITU	BEB	BEB	STU	STU	STU	ITU	ITU	ITU	ITU	ITU	ITU	ITU	ITU	STU	STU	STU	STU	BEB	BEB	BEB	STU	STU	ITU	ITU	ITU	ITU	STU	STU	STU	ITU	ITU	ITU	ITU	ITU	STU	ITU	BEB	BEB	BEB	BEB	BEB	BEB	BEB	ITU	ITU	ITU	STU	STU	CEU	CEU	CEU	CEU	CEU	CEU	CEU	CEU	CEU	CEU	CEU	CEU	CEU	CEU	CEU	CEU	CEU	CEU	CEU	CEU	CEU	CEU	CEU	CEU	CEU	CEU	CEU	CEU	CEU	CEU	CEU	CEU	CEU	MXL	MXL	MXL	MXL	MXL	MXL	ASW	ASW	ASW	TSI	TSI	TSI	TSI	TSI	TSI	TSI	TSI	TSI	TSI	TSI	TSI	TSI	TSI	TSI	TSI	TSI	TSI	TSI	TSI	TSI	TSI	TSI	TSI	TSI	GIH	GIH	GIH	GIH	GIH	GIH	GIH	GIH	GIH	GIH	GIH	GIH	GIH	GIH	GIH	GIH	GIH	GIH	GIH	GIH	GIH	GIH	GIH	GIH	GIH	GIH	GIH	GIH	GIH	GIH	GIH	GIH	GIH	GIH	GIH	GIH	GIH	GIH	GIH	GIH	GIH		Kab_CAU	Kaz_CAS	For_SIB	Aze_MDE	Arm_MDE	Ass_MDE	Kaz_CAS	Rom_EUR	Kom_EUR	Mar_EUR	For_SIB	Kum_CAU	Rus_EUR	Rus_CAS	Ira_MDE	Cro_EUR	Mor_EUR	For_SIB	Pol_EUR	Tun_SIB	Tun_SIB	Bal_CAU	Bal_CAU	Jor_MDE	Ish_CAS	Kyr_CAS	Ara_MDE	Ara_MDE	San_SAS	Ira_MDE	Pol_EUR	Fin_EUR	Fin_EUR	Ger_EUR	Ing_EUR	Ing_EUR	Mol_EUR	Mol_EUR	Kha_SIB	Pun_SAS	Rus_EUR	Ing_EUR	Fin_EUR	Est_EUR	Est_EUR	Bur_SIB	Sho_SIB	Udm_EUR	Uzb_CAS	Mar_EUR	Dha_SAS	Ukr_EUR	BAj_SAS	Alb_EUR	Ukr_EUR	Ukr_EUR	Cos_EUR	Vep_EUR	Lez_CAU	Ukr_EUR	Bel_EUR	Cos_EUR		33
rs61799395	20	1	0	0	CHR1	66407769	rs61799395	G	C	72	207	0	3	124	GBR	GBR	GBR	GBR	GBR	GBR	GBR	GBR	GBR	GBR	GBR	GBR	GBR	GBR	GBR	GBR	GBR	GBR	GBR	GBR	GBR	GBR	GBR	GBR	FIN	FIN	FIN	FIN	FIN	FIN	FIN	FIN	GBR	GBR	GBR	GBR	GBR	GBR	GBR	FIN	FIN	FIN	FIN	FIN	FIN	FIN	FIN	FIN	FIN	FIN	FIN	FIN	FIN	FIN	FIN	FIN	FIN	FIN	FIN	FIN	FIN	FIN	FIN	FIN	FIN	FIN	FIN	PUR	PUR	PUR	PUR	PUR	PUR	PUR	PUR	PUR	PUR	PUR	PUR	CLM	CLM	CLM	CLM	CLM	PUR	PUR	PUR	PUR	PUR	PUR	PUR	CLM	CLM	PUR	PUR	PUR	PUR	PUR	GBR	CLM	CLM	CLM	CLM	CLM	CLM	CLM	CLM	CLM	PUR	PUR	CLM	CLM	CLM	CLM	CLM	CLM	CLM	CLM	IBS	IBS	IBS	IBS	IBS	IBS	IBS	CLM	PEL	IBS	IBS	IBS	IBS	IBS	IBS	IBS	IBS	IBS	IBS	IBS	IBS	IBS	IBS	IBS	IBS	IBS	IBS	IBS	IBS	IBS	IBS	IBS	PEL	PEL	ACB	PEL	PEL	PEL	ACB	ACB	ACB	PEL	ACB	GBR	IBS	IBS	IBS	IBS	PEL	ACB	PEL	ACB	PJL	PJL	PJL	GWD	PJL	PJL	PJL	PJL	PJL	PJL	PJL	PJL	PJL	PJL	PJL	PJL	PJL	PJL	PJL	PJL	BEB	BEB	BEB	BEB	PJL	PJL	PJL	STU	STU	PJL	STU	ITU	STU	STU	PJL	ITU	ITU	ITU	ITU	ITU	ITU	ITU	ITU	BEB	STU	STU	STU	ITU	ITU	ITU	ITU	STU	BEB	BEB	BEB	BEB	BEB	STU	ITU	ITU	ITU	ITU	ITU	ITU	ITU	ITU	ITU	BEB	BEB	BEB	BEB	BEB	BEB	BEB	ITU	STU	ITU	ITU	ITU	CEU	CEU	CEU	CEU	CEU	CEU	CEU	CEU	CEU	CEU	CEU	CEU	CEU	CEU	CEU	CEU	CEU	CEU	CEU	CEU	CEU	CEU	CEU	CEU	CEU	CEU	CEU	CEU	CEU	CEU	CEU	CEU	CEU	CEU	CEU	CEU	CEU	CEU	CEU	CEU	CEU	CEU	CEU	CEU	YRI	LWK	MXL	MXL	MXL	MXL	MXL	MXL	ASW	ASW	ASW	ASW	ASW	ASW	TSI	TSI	TSI	TSI	TSI	TSI	TSI	TSI	TSI	TSI	TSI	TSI	TSI	TSI	TSI	TSI	TSI	TSI	TSI	TSI	TSI	TSI	TSI	TSI	TSI	TSI	TSI	TSI	TSI	TSI	TSI	TSI	TSI	TSI	TSI	TSI	GIH	GIH	GIH	GIH	GIH	GIH	GIH	GIH	GIH	GIH	GIH	GIH	GIH	GIH	GIH	GIH	GIH	GIH	GIH	GIH	GIH	GIH	GIH	GIH	GIH	GIH	GIH	GIH	GIH	GIH	GIH	GIH	GIH	GIH	GIH	GIH	GIH	GIH	GIH	GIH		Ava_CAU	Kab_CAU	Abk_CAU	Abk_CAU	Kaz_CAS	Mor_EUR	Sel_SIB	Lez_CAU	Ass_MDE	Ass_MDE	Ass_MDE	Kaz_CAS	Ukr_EUR	Kom_EUR	Tab_CAU	Lez_CAU	Lez_CAU	Kum_CAU	Ava_CAU	Rus_EUR	Ket_SIB	Mor_EUR	Vep_EUR	Pol_EUR	Bel_EUR	Dru_MDE	BSh_EUR	Tun_SIB	Bal_CAU	Bal_CAU	Alt_CAS	Man_SIB	Kyr_CAS	Ish_CAS	Taj_CAS	Kyr_CAS	Yag_CAS	Ara_MDE	Ara_MDE	BSh_EUR	Rus_EUR	Gup_SAS	Bra_SAS	Bra_SAS	Ira_MDE	Pol_EUR	Ger_EUR	Pol_EUR	Fin_EUR	Fin_EUR	Ing_EUR	Lat_EUR	Lit_EUR	Kha_SIB	Ben_SAS	Kar_EUR	Kur_SAS	Vep_EUR	Rus_EUR	Ing_EUR	Fin_EUR	Est_EUR	Est_EUR	Chu_EUR	Bur_SIB	Sho_SIB	Alt_CAS	Udm_EUR	Kom_EUR	Uzb_CAS	Mar_EUR	BSh_EUR	Bra_SAS	Lit_EUR	Cir_CAU	Cir_CAU	Kab_CAU	Ukr_EUR	Mar_SAS	Arm_MDE	Arm_MDE	Arm_MDE	Alb_EUR	Geo_CAU	Ukr_EUR	Aze_MDE	Cos_EUR	Swe_EUR	Lez_CAU	Udm_EUR	Ukr_EUR	Cos_EUR		46
rs61796570	19	1	0	0	CHR1	66482556	rs61796570	G	A	72	210	0	3	134	GBR	GBR	GBR	GBR	GBR	GBR	GBR	GBR	GBR	GBR	GBR	GBR	GBR	GBR	GBR	GBR	GBR	GBR	GBR	GBR	GBR	GBR	GBR	FIN	FIN	FIN	FIN	FIN	FIN	FIN	FIN	GBR	GBR	GBR	GBR	GBR	GBR	GBR	FIN	FIN	FIN	FIN	FIN	FIN	FIN	FIN	FIN	FIN	FIN	FIN	FIN	FIN	FIN	FIN	FIN	FIN	FIN	FIN	FIN	FIN	FIN	FIN	FIN	FIN	FIN	FIN	PUR	PUR	PUR	PUR	PUR	PUR	PUR	PUR	PUR	PUR	PUR	CLM	CLM	CLM	CLM	CLM	PUR	PUR	PUR	PUR	PUR	PUR	PUR	CLM	CLM	PUR	PUR	PUR	PUR	PUR	GBR	CLM	CLM	CLM	CLM	CLM	CLM	CLM	CLM	CLM	PUR	PUR	CLM	CLM	CLM	CLM	CLM	CLM	CLM	CLM	IBS	IBS	IBS	IBS	IBS	IBS	IBS	CLM	PEL	IBS	IBS	IBS	IBS	IBS	IBS	IBS	IBS	IBS	IBS	IBS	IBS	IBS	IBS	IBS	IBS	IBS	IBS	IBS	IBS	IBS	IBS	IBS	IBS	PEL	PEL	ACB	PEL	PEL	PEL	ACB	ACB	ACB	PEL	ACB	GBR	IBS	IBS	IBS	IBS	PEL	ACB	PEL	ACB	PJL	PJL	PJL	GWD	PJL	PJL	PJL	PJL	PJL	PJL	PJL	PJL	PJL	PJL	PJL	PJL	PJL	PJL	PJL	PJL	PJL	BEB	BEB	BEB	BEB	PJL	PJL	PJL	STU	STU	PJL	STU	PJL	ITU	ITU	STU	STU	STU	PJL	PJL	ITU	ITU	ITU	ITU	ITU	ITU	ITU	ITU	STU	STU	STU	ITU	ITU	ITU	ITU	ITU	STU	BEB	BEB	BEB	BEB	BEB	STU	ITU	ITU	ITU	ITU	ITU	ITU	ITU	ITU	ITU	ITU	BEB	BEB	BEB	BEB	BEB	BEB	BEB	ITU	STU	ITU	ITU	ITU	CEU	CEU	CEU	CEU	CEU	CEU	CEU	CEU	CEU	CEU	CEU	CEU	CEU	CEU	CEU	CEU	CEU	CEU	CEU	CEU	CEU	CEU	CEU	CEU	CEU	CEU	CEU	CEU	CEU	CEU	CEU	CEU	CEU	CEU	CEU	CEU	CEU	CEU	CEU	CEU	CEU	CEU	CEU	CEU	CEU	YRI	LWK	MXL	MXL	MXL	MXL	MXL	MXL	ASW	ASW	ASW	ASW	ASW	ASW	TSI	TSI	TSI	TSI	TSI	TSI	TSI	TSI	TSI	TSI	TSI	TSI	TSI	TSI	TSI	TSI	TSI	TSI	TSI	TSI	TSI	TSI	TSI	TSI	TSI	TSI	TSI	TSI	TSI	TSI	TSI	TSI	TSI	TSI	TSI	TSI	TSI	GIH	GIH	GIH	GIH	GIH	GIH	GIH	GIH	GIH	GIH	GIH	GIH	GIH	GIH	GIH	GIH	GIH	GIH	GIH	GIH	GIH	GIH	GIH	GIH	GIH	GIH	GIH	GIH	GIH	GIH	GIH	GIH	GIH	GIH	GIH	GIH	GIH	GIH	GIH	GIH	GIH	GIH	GIH		Ava_CAU	Kab_CAU	Abk_CAU	Abk_CAU	Kaz_CAS	Mor_EUR	Sel_SIB	Lez_CAU	Sel_SIB	Ass_MDE	Ass_MDE	Ass_MDE	Kaz_CAS	Ukr_EUR	Shu_CAS	Kom_EUR	Tab_CAU	Lez_CAU	Lez_CAU	Kum_CAU	Ava_CAU	Rus_EUR	Ket_SIB	Mor_EUR	Vep_EUR	Pol_EUR	Bel_EUR	Dru_MDE	Tun_SIB	Bal_CAU	Bal_CAU	Alt_CAS	Ira_MDE	Man_SIB	Kyr_CAS	Ish_CAS	Taj_CAS	Kyr_CAS	Yag_CAS	Ara_MDE	Ara_MDE	BSh_EUR	Ara_MDE	Rus_EUR	Gup_SAS	Bra_SAS	Bra_SAS	Ira_MDE	Pol_EUR	Ger_EUR	Pol_EUR	Fin_EUR	Fin_EUR	Ing_EUR	Hun_EUR	Lat_EUR	Lit_EUR	Kha_SIB	Pun_SAS	Ben_SAS	Kar_EUR	Kur_SAS	Vep_EUR	Rus_EUR	Ing_EUR	Fin_EUR	Est_EUR	Est_EUR	BUm_SAS	Chu_EUR	Bur_SIB	Sho_SIB	Alt_CAS	Udm_EUR	Kom_EUR	Uzb_CAS	Mar_EUR	Lit_EUR	Cir_CAU	Cir_CAU	Kab_CAU	Ukr_EUR	Mar_SAS	Arm_MDE	Arm_MDE	Arm_MDE	Alb_EUR	Geo_CAU	Ukr_EUR	Aze_MDE	Cos_EUR	Swe_EUR	Lez_CAU	Udm_EUR	Ukr_EUR	Cos_EUR		45
rs12138629	15	0	0	1	CHR1	66542345	rs12138629	G	A	119	231	2	6	25	GBR	GBR	GBR	GBR	GBR	GBR	GBR	GBR	GBR	GBR	GBR	GBR	GBR	GBR	GBR	GBR	GBR	GBR	GBR	GBR	GBR	GBR	GBR	GBR	FIN	FIN	FIN	FIN	FIN	FIN	FIN	FIN	GBR	GBR	GBR	GBR	GBR	GBR	GBR	GBR	GBR	GBR	GBR	GBR	GBR	FIN	FIN	FIN	FIN	FIN	FIN	FIN	FIN	FIN	FIN	FIN	FIN	FIN	FIN	FIN	FIN	FIN	FIN	FIN	FIN	FIN	FIN	FIN	FIN	FIN	FIN	FIN	FIN	FIN	FIN	FIN	FIN	FIN	FIN	FIN	FIN	FIN	FIN	FIN	PUR	PUR	PUR	PUR	PUR	PUR	PUR	PUR	PUR	PUR	PUR	PUR	CLM	CLM	CLM	CLM	CLM	CLM	CLM	PUR	PUR	PUR	PUR	PUR	PUR	PUR	PUR	CLM	CLM	PUR	PUR	CLM	CLM	CLM	CLM	CLM	CLM	CLM	CLM	PUR	PUR	PUR	CLM	CLM	CLM	CLM	CLM	CLM	CLM	CLM	CLM	CLM	CLM	IBS	IBS	IBS	IBS	IBS	IBS	IBS	IBS	IBS	IBS	IBS	CLM	PEL	IBS	IBS	IBS	IBS	IBS	IBS	IBS	IBS	IBS	IBS	IBS	IBS	IBS	IBS	IBS	IBS	IBS	IBS	IBS	IBS	IBS	IBS	IBS	IBS	IBS	GBR	GBR	CDX	ACB	PEL	PEL	PEL	PEL	PEL	PEL	PEL	PEL	PEL	PEL	PEL	PEL	PEL	PEL	PEL	PEL	PEL	PEL	GBR	IBS	IBS	IBS	IBS	IBS	IBS	IBS	PEL	PEL	PEL	PEL	PEL	PEL	PEL	PEL	ACB	PEL	PEL	PJL	PJL	PJL	PJL	GWD	GWD	GWD	PJL	MSL	BEB	ITU	ITU	STU	STU	ITU	ITU	BEB	CEU	CEU	CEU	CEU	CEU	CEU	CEU	CEU	CEU	CEU	CEU	CEU	CEU	CEU	CEU	CEU	CEU	CEU	CEU	CEU	CEU	CEU	CEU	CEU	CEU	CEU	CEU	CEU	CEU	CEU	CEU	CEU	CEU	CEU	CEU	CEU	CEU	CEU	CEU	CEU	CEU	JPT	LWK	LWK	MXL	MXL	MXL	MXL	MXL	MXL	MXL	MXL	MXL	MXL	ASW	ASW	MXL	MXL	MXL	MXL	MXL	MXL	MXL	MXL	MXL	MXL	MXL	MXL	MXL	MXL	MXL	MXL	MXL	MXL	MXL	ASW	ASW	ASW	ASW	ASW	TSI	TSI	TSI	TSI	TSI	TSI	TSI	TSI	TSI	TSI	TSI	TSI	TSI	TSI	TSI	TSI	TSI	TSI	TSI	TSI	TSI	TSI	TSI	TSI	TSI	TSI	TSI	TSI	GIH	GIH	GIH	GIH	GIH	GIH	GIH	GIH	GIH	GIH		Kab_CAU	Kab_CAU	NOc_CAU	Udm_EUR	Tat_EUR	Tat_EUR	Cir_CAU	Arm_MDE	Ass_MDE	Ira_MDE	Ass_MDE	Cro_EUR	Rus_EUR	Ukr_EUR	Kar_EUR	Chu_EUR	Bel_EUR	Kom_EUR	Mor_EUR	Mar_EUR	Bel_EUR	Kum_CAU	Ava_CAU	Tab_CAU	Rom_EUR	Mor_EUR	Cro_EUR	Dru_MDE	Udm_EUR	Bal_CAU	Man_SIB	Jor_MDE	Taj_CAS	Cos_EUR	Ara_MDE	Ger_EUR	Ger_EUR	Ing_EUR	Mol_EUR	Mol_EUR	Hun_EUR	Lat_EUR	Cac_AMR	Cac_AMR	Col_AMR	Col_AMR	Wic_AMR	Vep_EUR	Est_EUR	Chu_EUR	Alt_CAS	Saa_EUR	Dha_SAS	Swe_EUR	Mon_EAS	Ukr_EUR	Arm_MDE	Ket_SIB	Kaz_CAS	Lat_EUR	Kar_EUR	Ukr_EUR	Ukr_EUR	Aze_MDE	Cos_EUR	Rus_EUR	Udm_EUR	Alb_EUR	Sho_SIB	Ukr_EUR		49
rs7533686	15	0	0	1	CHR1	66803433	rs7533686	G	C	54	158	0	3	77	GBR	GBR	GBR	GBR	GBR	GBR	GBR	GBR	GBR	GBR	GBR	GBR	GBR	GBR	GBR	GBR	GBR	GBR	GBR	FIN	FIN	FIN	FIN	FIN	FIN	GBR	GBR	GBR	GBR	GBR	GBR	GBR	FIN	FIN	FIN	FIN	FIN	FIN	FIN	FIN	FIN	FIN	FIN	FIN	FIN	FIN	FIN	FIN	FIN	FIN	FIN	FIN	FIN	FIN	FIN	FIN	FIN	FIN	FIN	FIN	PUR	PUR	PUR	PUR	PUR	PUR	PUR	PUR	PUR	PUR	PUR	PUR	PUR	CLM	CLM	CLM	CLM	PUR	PUR	PUR	CLM	CLM	CLM	CLM	CLM	PUR	PUR	PUR	PUR	CLM	CLM	CLM	CLM	PUR	CLM	CLM	CLM	CLM	CLM	CLM	IBS	IBS	PEL	PJL	IBS	IBS	IBS	IBS	IBS	IBS	IBS	IBS	IBS	IBS	IBS	IBS	IBS	IBS	IBS	IBS	IBS	IBS	IBS	IBS	PEL	PEL	PEL	PEL	ACB	PEL	IBS	IBS	ACB	PEL	PEL	ACB	ACB	PJL	PJL	PJL	PJL	PJL	PJL	ESN	PJL	BEB	STU	STU	PJL	PJL	STU	STU	STU	STU	PJL	PJL	ITU	STU	STU	PJL	ITU	BEB	STU	STU	ITU	ITU	STU	BEB	ITU	STU	ITU	ITU	ITU	BEB	BEB	STU	ITU	ITU	CEU	CEU	CEU	CEU	CEU	CEU	CEU	CEU	CEU	CEU	CEU	CEU	CEU	CEU	CEU	CEU	CEU	CEU	CEU	CEU	CEU	CEU	CEU	CEU	CEU	CEU	CEU	CEU	CEU	CEU	CEU	YRI	LWK	MXL	MXL	MXL	MXL	ASW	ASW	ASW	ASW	TSI	TSI	TSI	TSI	TSI	TSI	TSI	TSI	TSI	TSI	TSI	TSI	TSI	TSI	TSI	TSI	TSI	TSI	TSI	TSI	TSI	TSI	TSI	TSI	TSI	TSI	TSI	TSI	TSI	TSI	GIH	GIH	GIH	GIH	GIH	GIH	GIH	GIH	GIH	GIH	GIH	GIH	GIH	GIH	GIH	GIH	GIH	GIH	GIH	GIH	GIH	GIH	GIH	GIH	GIH	GIH	GIH	GIH	GIH	GIH	GIH	GIH	GIH	GIH	GIH		Kab_CAU	Mor_EUR	For_SIB	Sel_SIB	Lez_CAU	Cir_CAU	Ass_MDE	Ass_MDE	Cro_EUR	Ukr_EUR	Kom_EUR	Lez_CAU	Lez_CAU	Kum_CAU	Rus_EUR	Jor_MDE	Ira_MDE	Ket_SIB	Cro_EUR	Vep_EUR	Rus_CAS	Kry_EUR	Pol_EUR	Bel_EUR	Dru_MDE	Dru_MDE	Tun_SIB	Alt_CAS	Bal_CAU	Alt_CAS	Man_SIB	Kyr_CAS	Kyr_CAS	Sau_MDE	Yag_CAS	Ara_MDE	Ara_MDE	Ben_SAS	Bra_SAS	Pol_EUR	Pol_EUR	Pol_EUR	Fin_EUR	Ing_EUR	Hun_EUR	Lat_EUR	Kar_EUR	Vep_EUR	Rus_EUR	Ing_EUR	Fin_EUR	Est_EUR	Alt_CAS	Udm_EUR	Uzb_CAS	Mar_EUR	Lit_EUR	Swe_EUR	Cir_CAU	Kab_CAU	Arm_MDE	Alb_EUR	Geo_CAU	Ukr_EUR	Ukr_EUR	Aze_MDE	Cos_EUR	Vep_EUR	Mon_EAS	Swe_EUR	Lez_CAU	Udm_EUR		37
rs12729334	15	0	0	1	CHR1	66804544	rs12729334	A	G	54	155	0	3	77	GBR	GBR	GBR	GBR	GBR	GBR	GBR	GBR	GBR	GBR	GBR	GBR	GBR	GBR	GBR	GBR	GBR	GBR	GBR	FIN	FIN	FIN	FIN	FIN	FIN	GBR	GBR	GBR	GBR	GBR	GBR	GBR	FIN	FIN	FIN	FIN	FIN	FIN	FIN	FIN	FIN	FIN	FIN	FIN	FIN	FIN	FIN	FIN	FIN	FIN	FIN	FIN	FIN	FIN	FIN	FIN	FIN	FIN	FIN	FIN	PUR	PUR	PUR	PUR	PUR	PUR	PUR	PUR	PUR	PUR	PUR	PUR	PUR	CLM	CLM	CLM	CLM	PUR	PUR	PUR	CLM	CLM	CLM	CLM	CLM	PUR	PUR	PUR	PUR	CLM	CLM	CLM	CLM	PUR	CLM	CLM	CLM	CLM	CLM	CLM	IBS	IBS	PEL	PJL	IBS	IBS	IBS	IBS	IBS	IBS	IBS	IBS	IBS	IBS	IBS	IBS	IBS	IBS	IBS	IBS	IBS	IBS	IBS	PEL	PEL	PEL	PEL	ACB	PEL	IBS	IBS	ACB	PEL	PEL	ACB	ACB	PJL	PJL	PJL	PJL	PJL	PJL	ESN	PJL	BEB	STU	STU	PJL	PJL	STU	STU	STU	STU	PJL	PJL	ITU	STU	STU	PJL	ITU	BEB	STU	STU	ITU	ITU	STU	BEB	ITU	STU	ITU	ITU	ITU	BEB	BEB	STU	ITU	ITU	CEU	CEU	CEU	CEU	CEU	CEU	CEU	CEU	CEU	CEU	CEU	CEU	CEU	CEU	CEU	CEU	CEU	CEU	CEU	CEU	CEU	CEU	CEU	CEU	CEU	CEU	CEU	CEU	CEU	CEU	CEU	YRI	LWK	MXL	MXL	MXL	MXL	ASW	ASW	ASW	ASW	TSI	TSI	TSI	TSI	TSI	TSI	TSI	TSI	TSI	TSI	TSI	TSI	TSI	TSI	TSI	TSI	TSI	TSI	TSI	TSI	TSI	TSI	TSI	TSI	TSI	TSI	TSI	TSI	TSI	TSI	GIH	GIH	GIH	GIH	GIH	GIH	GIH	GIH	GIH	GIH	GIH	GIH	GIH	GIH	GIH	GIH	GIH	GIH	GIH	GIH	GIH	GIH	GIH	GIH	GIH	GIH	GIH	GIH	GIH	GIH	GIH	GIH	GIH	GIH	GIH		Kab_CAU	Mor_EUR	For_SIB	Sel_SIB	Lez_CAU	Cir_CAU	Ass_MDE	Ass_MDE	Cro_EUR	Ukr_EUR	Kom_EUR	Lez_CAU	Lez_CAU	Kum_CAU	Rus_EUR	Jor_MDE	Ira_MDE	Ket_SIB	Cro_EUR	Vep_EUR	Rus_CAS	Kry_EUR	Pol_EUR	Bel_EUR	Dru_MDE	Dru_MDE	Tun_SIB	Alt_CAS	Bal_CAU	Alt_CAS	Man_SIB	Kyr_CAS	Kyr_CAS	Sau_MDE	Yag_CAS	Ara_MDE	Ara_MDE	Ben_SAS	Bra_SAS	Pol_EUR	Pol_EUR	Pol_EUR	Fin_EUR	Ing_EUR	Hun_EUR	Lat_EUR	Kar_EUR	Vep_EUR	Rus_EUR	Ing_EUR	Fin_EUR	Est_EUR	Alt_CAS	Udm_EUR	Uzb_CAS	Mar_EUR	Lit_EUR	Swe_EUR	Cir_CAU	Kab_CAU	Arm_MDE	Alb_EUR	Geo_CAU	Ukr_EUR	Ukr_EUR	Aze_MDE	Cos_EUR	Vep_EUR	Mon_EAS	Swe_EUR	Lez_CAU	Udm_EUR	Bel_EUR		38
rs6667969	15	0	0	1	CHR1	66849760	rs6667969	C	T	57	153	1	2	87	GBR	GBR	GBR	GBR	GBR	GBR	GBR	GBR	GBR	GBR	GBR	GBR	GBR	GBR	GBR	GBR	GBR	GBR	FIN	FIN	FIN	FIN	FIN	GBR	GBR	GBR	GBR	GBR	GBR	GBR	GBR	FIN	FIN	FIN	FIN	FIN	FIN	FIN	FIN	FIN	FIN	FIN	FIN	FIN	FIN	FIN	FIN	FIN	FIN	FIN	FIN	FIN	FIN	FIN	FIN	FIN	FIN	FIN	PUR	PUR	PUR	PUR	PUR	PUR	PUR	PUR	PUR	PUR	PUR	PUR	PUR	CLM	CLM	CLM	CLM	CLM	PUR	PUR	PUR	CLM	CLM	CLM	CLM	CLM	PUR	PUR	PUR	PUR	CLM	CLM	CLM	CLM	PUR	CLM	CLM	CLM	CLM	CLM	CLM	IBS	IBS	PEL	PJL	KHV	IBS	IBS	IBS	IBS	IBS	IBS	IBS	IBS	IBS	IBS	IBS	IBS	IBS	IBS	IBS	IBS	IBS	IBS	IBS	PEL	PEL	PEL	PEL	ACB	PEL	IBS	IBS	ACB	PEL	PEL	ACB	ACB	PJL	PJL	PJL	PJL	PJL	PJL	PJL	PJL	PJL	BEB	ESN	PJL	BEB	BEB	STU	STU	PJL	PJL	STU	STU	STU	STU	PJL	PJL	ITU	ITU	STU	STU	STU	PJL	ITU	BEB	BEB	STU	STU	ITU	ITU	ITU	STU	BEB	BEB	ITU	STU	ITU	ITU	ITU	ITU	STU	BEB	BEB	STU	ITU	ITU	ITU	CEU	CEU	CEU	CEU	CEU	CEU	CEU	CEU	CEU	CEU	CEU	CEU	CEU	CEU	CEU	CEU	CEU	CEU	CEU	CEU	CEU	CEU	CEU	CEU	CEU	CEU	CEU	CEU	CEU	CEU	CEU	CEU	YRI	MXL	MXL	MXL	MXL	ASW	ASW	ASW	ASW	ASW	TSI	TSI	TSI	TSI	TSI	TSI	TSI	TSI	TSI	TSI	TSI	TSI	TSI	TSI	TSI	TSI	TSI	TSI	TSI	TSI	TSI	TSI	TSI	TSI	TSI	TSI	TSI	TSI	TSI	GIH	GIH	GIH	GIH	GIH	GIH	GIH	GIH	GIH	GIH	GIH	GIH	GIH	GIH	GIH	GIH	GIH	GIH	GIH	GIH	GIH	GIH	GIH	GIH	GIH	GIH	GIH	GIH	GIH	GIH		Kab_CAU	Mor_EUR	For_SIB	Sel_SIB	Lez_CAU	Cir_CAU	Ass_MDE	Ass_MDE	Cro_EUR	Ukr_EUR	Kom_EUR	Lez_CAU	Kum_CAU	Rus_EUR	Ira_MDE	Ket_SIB	Cro_EUR	Vep_EUR	Kry_EUR	Pol_EUR	Bel_EUR	Dru_MDE	Dru_MDE	Tun_SIB	Alt_CAS	Alt_CAS	Man_SIB	Kyr_CAS	Sau_MDE	Yag_CAS	Ara_MDE	Ara_MDE	Ben_SAS	Gon_SAS	Bra_SAS	Ira_MDE	Pol_EUR	Pol_EUR	Pol_EUR	Fin_EUR	Ing_EUR	Hun_EUR	Lat_EUR	Kar_EUR	Vep_EUR	Rus_EUR	Ing_EUR	Fin_EUR	Est_EUR	Alt_CAS	Udm_EUR	Uzb_CAS	Mar_EUR	Ksh_SAS	Lit_EUR	Swe_EUR	Cir_CAU	Kab_CAU	Arm_MDE	Alb_EUR	Geo_CAU	Ukr_EUR	Ukr_EUR	Aze_MDE	Cos_EUR	Vep_EUR	Swe_EUR	Lez_CAU	Udm_EUR	Bel_EUR		37
rs116034618	20	0	0	1	CHR1	76190568	rs116034618	C	T	71	180	0	1	92	GBR	GBR	GBR	GBR	GBR	GBR	GBR	GBR	GBR	GBR	GBR	GBR	GBR	GBR	GBR	FIN	FIN	FIN	FIN	GBR	GBR	GBR	GBR	GBR	GBR	GBR	GBR	GBR	GBR	GBR	GBR	GBR	FIN	FIN	FIN	FIN	FIN	FIN	FIN	FIN	FIN	FIN	FIN	FIN	FIN	FIN	FIN	FIN	FIN	FIN	FIN	FIN	FIN	FIN	FIN	FIN	FIN	FIN	FIN	FIN	FIN	FIN	PUR	PUR	PUR	PUR	PUR	PUR	PUR	PUR	PUR	PUR	PUR	PUR	PUR	PUR	PUR	PUR	PUR	PUR	PUR	CLM	CLM	CLM	PUR	PUR	PUR	PUR	CLM	CLM	CLM	CLM	PUR	PUR	GBR	CLM	CLM	CLM	PUR	PUR	PUR	PUR	PUR	CLM	CLM	CLM	CLM	CLM	CLM	CLM	IBS	IBS	IBS	PEL	PEL	PJL	PJL	PJL	IBS	IBS	IBS	IBS	IBS	IBS	IBS	IBS	IBS	IBS	IBS	IBS	IBS	IBS	IBS	IBS	IBS	IBS	IBS	IBS	IBS	IBS	GBR	PEL	PEL	PEL	PEL	PEL	ACB	ACB	IBS	IBS	IBS	IBS	PEL	ACB	PEL	ACB	ACB	PJL	PJL	PJL	PJL	PJL	PJL	PJL	PJL	PJL	PJL	GWD	BEB	PJL	PJL	BEB	PJL	PJL	PJL	PJL	PJL	STU	STU	STU	PJL	PJL	ITU	ITU	ITU	STU	STU	STU	STU	STU	PJL	PJL	ITU	ITU	ITU	BEB	STU	ITU	ITU	STU	STU	STU	STU	STU	BEB	BEB	BEB	STU	STU	STU	ITU	STU	ITU	ITU	ITU	STU	ITU	STU	BEB	BEB	BEB	BEB	CEU	CEU	CEU	CEU	CEU	CEU	CEU	CEU	CEU	CEU	CEU	CEU	CEU	CEU	CEU	CEU	CEU	CEU	CEU	CEU	CEU	CEU	CEU	CEU	CEU	CEU	CEU	CEU	CEU	CEU	CEU	CEU	MXL	MXL	MXL	ASW	MXL	MXL	MXL	MXL	MXL	MXL	MXL	MXL	ASW	ASW	TSI	TSI	TSI	TSI	TSI	TSI	TSI	TSI	TSI	TSI	TSI	TSI	TSI	TSI	TSI	TSI	TSI	TSI	TSI	TSI	TSI	TSI	TSI	TSI	TSI	TSI	TSI	TSI	TSI	TSI	TSI	TSI	TSI	TSI	TSI	TSI	TSI	TSI	TSI	TSI	TSI	GIH	GIH	GIH	GIH	GIH	GIH	GIH	GIH	GIH	GIH	GIH	GIH	GIH	GIH	GIH	GIH	GIH	GIH	GIH	GIH		Ava_CAU	Kab_CAU	Abk_CAU	Kab_CAU	NOc_CAU	Kaz_CAS	Lez_CAU	Aze_MDE	Arm_MDE	Ukr_EUR	Rom_EUR	Tab_CAU	Kum_CAU	Rus_EUR	Rus_CAS	Tab_CAU	Cro_EUR	Cro_EUR	Dru_MDE	Dru_MDE	Eve_SIB	Man_SIB	Ish_CAS	Kyr_CAS	Cos_EUR	Ira_MDE	Ara_MDE	Ger_EUR	Ger_EUR	Fin_EUR	Ing_EUR	Lit_EUR	Est_EUR	Cac_AMR	Rus_EUR	BSh_EUR	Est_EUR	Kor_ARC	Chu_ARC	Alt_CAS	Kor_ARC	Yak_SIB	Sho_SIB	Saa_EUR	Saa_EUR	Lat_EUR	Uzb_CAS	BSh_EUR	BSh_EUR	Ukr_EUR	TKm_CAS	Arm_MDE	Arm_MDE	Alb_EUR	Ukr_EUR	Ukr_EUR	Ukr_EUR	Cos_EUR	Vep_EUR	Swe_EUR	Ukr_EUR		32
rs12143716	23	0	0	1	CHR1	76455594	rs12143716	G	A	77	188	0	1	113	GBR	GBR	GBR	GBR	GBR	GBR	GBR	GBR	GBR	GBR	GBR	GBR	GBR	GBR	GBR	FIN	FIN	FIN	FIN	FIN	GBR	GBR	GBR	GBR	GBR	GBR	GBR	GBR	GBR	FIN	FIN	FIN	FIN	FIN	FIN	FIN	FIN	FIN	FIN	FIN	FIN	FIN	FIN	FIN	FIN	FIN	FIN	FIN	FIN	FIN	FIN	FIN	FIN	FIN	FIN	FIN	FIN	FIN	FIN	FIN	FIN	FIN	FIN	FIN	PUR	PUR	PUR	PUR	PUR	PUR	PUR	PUR	PUR	PUR	PUR	PUR	PUR	PUR	PUR	PUR	PUR	PUR	PUR	PUR	PUR	PUR	CLM	CLM	CLM	PUR	PUR	PUR	PUR	CLM	CLM	CLM	CLM	PUR	PUR	GBR	CLM	CLM	CLM	CLM	PUR	PUR	PUR	PUR	PUR	CLM	CLM	CLM	CLM	CLM	CLM	CLM	CLM	IBS	IBS	IBS	PEL	PEL	PJL	PJL	IBS	IBS	IBS	IBS	IBS	IBS	IBS	IBS	IBS	IBS	IBS	IBS	IBS	IBS	IBS	IBS	IBS	IBS	IBS	IBS	GBR	PEL	PEL	PEL	PEL	PEL	ACB	ACB	IBS	IBS	IBS	PEL	ACB	PEL	ACB	ACB	ACB	PJL	PJL	PJL	PJL	PJL	PJL	PJL	PJL	PJL	PJL	PJL	GWD	BEB	PJL	PJL	PJL	BEB	PJL	PJL	PJL	PJL	PJL	PJL	STU	STU	STU	PJL	PJL	ITU	ITU	ITU	ITU	STU	STU	STU	STU	STU	PJL	PJL	ITU	ITU	BEB	BEB	STU	STU	STU	ITU	ITU	ITU	ITU	STU	STU	STU	STU	STU	BEB	BEB	BEB	BEB	BEB	BEB	STU	STU	ITU	STU	ITU	ITU	ITU	STU	STU	ITU	ITU	ITU	ITU	STU	ITU	STU	STU	BEB	BEB	BEB	BEB	ITU	STU	CEU	CEU	CEU	CEU	CEU	CEU	CEU	CEU	CEU	CEU	CEU	CEU	CEU	CEU	CEU	CEU	CEU	CEU	CEU	CEU	CEU	CEU	CEU	CEU	CEU	CEU	CEU	CEU	CEU	CEU	CEU	CEU	CEU	CEU	CEU	CEU	MXL	MXL	MXL	ASW	MXL	MXL	MXL	MXL	MXL	MXL	MXL	MXL	ASW	ASW	ASW	TSI	TSI	TSI	TSI	TSI	TSI	TSI	TSI	TSI	TSI	TSI	TSI	TSI	TSI	TSI	TSI	TSI	TSI	TSI	TSI	TSI	TSI	TSI	TSI	TSI	TSI	TSI	TSI	TSI	TSI	TSI	TSI	TSI	TSI	TSI	TSI	TSI	TSI	TSI	TSI	TSI	TSI	TSI	TSI	GIH	GIH	GIH	GIH	GIH	GIH	GIH	GIH	GIH	GIH	GIH	GIH	GIH	GIH	GIH	GIH	GIH	GIH	GIH	GIH		Ava_CAU	Kab_CAU	Abk_CAU	Kab_CAU	NOc_CAU	Kaz_CAS	Lez_CAU	Aze_MDE	Arm_MDE	Ukr_EUR	Rom_EUR	Tab_CAU	Kum_CAU	Rus_EUR	Rus_CAS	Tab_CAU	Ira_MDE	Cro_EUR	Cro_EUR	Bel_EUR	Dru_MDE	Dru_MDE	Eve_SIB	Man_SIB	Ish_CAS	Kyr_CAS	Cos_EUR	Kol_SAS	Ira_MDE	Ara_MDE	Ger_EUR	Pol_EUR	Ger_EUR	Fin_EUR	Ing_EUR	Lit_EUR	Est_EUR	Cac_AMR	Rus_EUR	BSh_EUR	Est_EUR	Kor_ARC	Chu_ARC	Alt_CAS	Kor_ARC	Yak_SIB	Sho_SIB	Saa_EUR	Saa_EUR	Lat_EUR	Uzb_CAS	BSh_EUR	BSh_EUR	Ukr_EUR	TKm_CAS	Arm_MDE	Alb_EUR	Lat_EUR	Ukr_EUR	Ukr_EUR	Ukr_EUR	Cos_EUR	Vep_EUR	Swe_EUR	Ukr_EUR		35
rs12064344	16	1	0	0	CHR1	76676058	rs12064344	T	C	62	169	0	1	134	GBR	GBR	GBR	GBR	GBR	GBR	GBR	GBR	GBR	GBR	GBR	GBR	GBR	GBR	GBR	GBR	GBR	GBR	GBR	GBR	GBR	GBR	GBR	GBR	GBR	GBR	GBR	FIN	FIN	FIN	FIN	FIN	FIN	FIN	FIN	FIN	FIN	GBR	GBR	GBR	GBR	GBR	GBR	GBR	GBR	GBR	GBR	GBR	GBR	FIN	FIN	FIN	FIN	FIN	FIN	FIN	FIN	FIN	FIN	FIN	FIN	FIN	FIN	FIN	FIN	FIN	FIN	FIN	FIN	FIN	FIN	FIN	FIN	PUR	PUR	PUR	PUR	PUR	PUR	PUR	PUR	PUR	PUR	PUR	PUR	PUR	CLM	CLM	CLM	CLM	CLM	PUR	PUR	PUR	CLM	CLM	PUR	PUR	PUR	PUR	CLM	CLM	CLM	CLM	CLM	CLM	CLM	CLM	CLM	CLM	CLM	CLM	CLM	CLM	CLM	IBS	IBS	IBS	IBS	IBS	IBS	IBS	IBS	IBS	IBS	CLM	PEL	IBS	IBS	IBS	IBS	IBS	IBS	IBS	IBS	IBS	IBS	IBS	IBS	IBS	IBS	IBS	GBR	GBR	ACB	PEL	PEL	PEL	IBS	ACB	ACB	ACB	PJL	ACB	PJL	PJL	PJL	PJL	PJL	PJL	PJL	PJL	PJL	PJL	PJL	PJL	PJL	PJL	PJL	PJL	BEB	PJL	PJL	PJL	PJL	PJL	BEB	BEB	BEB	PJL	PJL	STU	PJL	PJL	STU	STU	STU	STU	PJL	PJL	PJL	STU	ITU	ITU	ITU	STU	STU	STU	STU	STU	ITU	ITU	ITU	ITU	BEB	BEB	BEB	STU	STU	STU	ITU	ITU	ITU	STU	STU	STU	BEB	BEB	BEB	BEB	BEB	ITU	ITU	ITU	ITU	STU	ITU	ITU	ITU	ITU	STU	STU	STU	STU	ITU	ITU	BEB	BEB	BEB	BEB	BEB	BEB	BEB	ITU	ITU	ITU	ITU	CEU	CEU	CEU	CEU	CEU	CEU	CEU	CEU	CEU	CEU	CEU	CEU	CEU	CEU	CEU	CEU	CEU	CEU	CEU	CEU	CEU	CEU	CEU	CEU	CEU	CEU	CEU	CEU	LWK	MXL	MXL	ASW	MXL	MXL	MXL	MXL	MXL	MXL	MXL	ASW	ASW	ASW	ASW	TSI	TSI	TSI	TSI	TSI	TSI	TSI	TSI	TSI	TSI	TSI	TSI	TSI	TSI	TSI	TSI	TSI	TSI	TSI	TSI	TSI	TSI	TSI	TSI	TSI	TSI	TSI	TSI	TSI	GIH	GIH	GIH	GIH	GIH	GIH	GIH	GIH	GIH	GIH	GIH	GIH	GIH	GIH	GIH	GIH	GIH	GIH	GIH	GIH	GIH	GIH	GIH	GIH	GIH	GIH	GIH	GIH	GIH	GIH	GIH	GIH		Mor_EUR	Arm_MDE	Ira_MDE	Cro_EUR	Shu_CAS	Kar_EUR	Chu_EUR	Mis_EUR	Mor_EUR	Tab_CAU	Rus_CAS	Ket_SIB	Cro_EUR	Rus_CAS	Kry_EUR	Cro_EUR	Tun_SIB	Alt_CAS	Kyr_CAS	Cos_EUR	Kyr_CAS	Ara_MDE	Bra_SAS	Pol_EUR	Ger_EUR	Fin_EUR	Ger_EUR	Ing_EUR	Mol_EUR	Leb_MDE	Rus_EUR	BSh_EUR	Bur_SIB	Sho_SIB	Kom_EUR	Uzb_CAS	BSh_EUR	BSh_EUR	Arm_MDE	Arm_MDE	Ukr_EUR	Vep_EUR	Swe_EUR	Udm_EUR	Alb_EUR	Sho_SIB	Cos_EUR		31
rs78995494	15	0	0	0	CHR1	77251163	rs78995494	A	G	50	165	1	1	31	GBR	GBR	GBR	GBR	GBR	GBR	GBR	GBR	GBR	GBR	GBR	GBR	GBR	GBR	GBR	GBR	GBR	GBR	GBR	GBR	GBR	GBR	GBR	FIN	FIN	FIN	FIN	FIN	GBR	GBR	GBR	GBR	GBR	GBR	GBR	GBR	GBR	GBR	FIN	FIN	FIN	FIN	FIN	FIN	FIN	FIN	FIN	FIN	FIN	FIN	FIN	FIN	FIN	FIN	FIN	FIN	FIN	FIN	FIN	FIN	FIN	FIN	FIN	FIN	FIN	FIN	FIN	FIN	FIN	FIN	FIN	PUR	PUR	PUR	PUR	PUR	PUR	PUR	PUR	PUR	PUR	PUR	PUR	CLM	CLM	PUR	PUR	PUR	PUR	CLM	CLM	CLM	CLM	PUR	PUR	CLM	CLM	CLM	CLM	CLM	CLM	CLM	CLM	CLM	CLM	CLM	CLM	IBS	IBS	IBS	IBS	IBS	PEL	IBS	IBS	IBS	IBS	IBS	IBS	IBS	IBS	IBS	IBS	GBR	KHV	PEL	PEL	ACB	PEL	ACB	ACB	IBS	IBS	IBS	PEL	ACB	ACB	ACB	GWD	ACB	PJL	BEB	BEB	BEB	PJL	STU	STU	ITU	ITU	ITU	BEB	STU	BEB	BEB	ITU	ITU	STU	STU	ITU	ITU	ITU	BEB	CEU	CEU	CEU	CEU	CEU	CEU	CEU	CEU	CEU	CEU	CEU	CEU	CEU	CEU	CEU	CEU	CEU	CEU	CEU	CEU	CEU	CEU	CEU	CEU	CEU	CEU	CEU	CEU	CEU	CEU	CEU	CEU	CEU	MXL	MXL	MXL	MXL	MXL	MXL	MXL	MXL	ASW	ASW	ASW	ASW	ASW	TSI	TSI	TSI	TSI	TSI	TSI	TSI	TSI	TSI	TSI	TSI	TSI	TSI	TSI	TSI	TSI	TSI	TSI	TSI	TSI	TSI	TSI	TSI	TSI	TSI	GIH	GIH	GIH	GIH	GIH	GIH	GIH	GIH		Abk_CAU	Mor_EUR	Ukr_EUR	Kar_EUR	Chu_EUR	Bel_EUR	Mar_EUR	Cro_EUR	Cro_EUR	Cro_EUR	Bel_EUR	Dru_MDE	Kha_SIB	Man_SIB	Ish_CAS	Kyr_CAS	Yag_CAS	Ara_MDE	Sau_MDE	Bra_SAS	Ira_MDE	Pol_EUR	Ger_EUR	Fin_EUR	Fin_EUR	Ing_EUR	Lit_EUR	Kar_EUR	Est_EUR	Ing_EUR	Udm_EUR	Saa_EUR	Mar_EUR	Lit_EUR	TKm_CAS	TKm_CAS	Lat_EUR	Ukr_EUR	Cos_EUR	Cos_EUR	Vep_EUR	Alb_EUR	Cos_EUR		30
rs113931181	15	0	0	0	CHR1	77364989	rs113931181	A	G	60	176	0	1	45	GBR	GBR	GBR	GBR	GBR	GBR	GBR	GBR	GBR	GBR	GBR	GBR	GBR	GBR	FIN	FIN	FIN	FIN	FIN	FIN	FIN	FIN	GBR	GBR	GBR	GBR	GBR	GBR	GBR	GBR	GBR	FIN	FIN	FIN	FIN	FIN	FIN	FIN	FIN	FIN	FIN	FIN	FIN	FIN	FIN	FIN	FIN	FIN	FIN	FIN	FIN	FIN	FIN	PUR	PUR	PUR	PUR	PUR	PUR	PUR	PUR	PUR	PUR	PUR	PUR	CLM	CLM	PUR	PUR	PUR	PUR	PUR	PUR	CLM	CLM	CLM	CLM	CLM	PUR	PUR	PUR	PUR	CLM	CLM	CLM	CLM	CLM	PUR	PUR	CLM	CLM	CLM	CLM	CLM	CLM	CLM	IBS	IBS	IBS	IBS	IBS	IBS	PEL	PEL	IBS	IBS	IBS	IBS	IBS	IBS	IBS	IBS	IBS	IBS	IBS	IBS	IBS	IBS	IBS	IBS	IBS	IBS	IBS	IBS	IBS	GBR	GBR	PEL	PEL	ACB	ACB	IBS	IBS	PEL	ACB	PEL	PEL	ACB	ACB	PJL	PJL	PJL	PJL	PJL	GWD	PJL	BEB	PJL	PJL	BEB	BEB	PJL	PJL	STU	STU	ITU	STU	ITU	BEB	BEB	BEB	BEB	STU	STU	BEB	BEB	ITU	STU	STU	STU	ITU	ITU	STU	ITU	ITU	BEB	ITU	CEU	CEU	CEU	CEU	CEU	CEU	CEU	CEU	CEU	CEU	CEU	CEU	CEU	CEU	CEU	CEU	CEU	CEU	CEU	CEU	CEU	CEU	CEU	CEU	CEU	CEU	CEU	CEU	CEU	CEU	CEU	CEU	CEU	CEU	CEU	CEU	CEU	CEU	CEU	CEU	CEU	MXL	MXL	MXL	MXL	MXL	MXL	MXL	ASW	ASW	TSI	TSI	TSI	TSI	TSI	TSI	TSI	TSI	TSI	TSI	TSI	TSI	TSI	TSI	TSI	TSI	TSI	TSI	TSI	TSI	TSI	TSI	TSI	TSI	TSI	TSI	TSI	TSI	TSI	TSI	TSI	TSI	GIH	GIH	GIH	GIH	GIH	GIH		Abk_CAU	Mor_EUR	Tat_EUR	Arm_MDE	Ass_MDE	Cro_EUR	Kaz_CAS	Chu_EUR	Mis_EUR	Kom_EUR	Rom_EUR	Bel_EUR	Ava_CAU	Mar_EUR	Mor_EUR	Pol_EUR	Dru_MDE	Kha_SIB	Tun_SIB	Rus_EUR	Rus_EUR	Bra_SAS	Pol_EUR	Fin_EUR	Mol_EUR	Mol_EUR	Hun_EUR	Lit_EUR	Lit_EUR	Est_EUR	Pun_SAS	Est_EUR	Ing_EUR	Fin_EUR	Bur_SIB	Mar_EUR	Cir_CAU	TKm_CAS	Arm_MDE	Ukr_EUR	Ukr_EUR	Cos_EUR	Vep_EUR	Mon_EAS	Alb_EUR	Cos_EUR		34
rs72683932	20	0	0	1	CHR1	77655692	rs72683932	G	A	74	169	1	0	109	GBR	GBR	GBR	GBR	GBR	GBR	GBR	GBR	GBR	GBR	GBR	GBR	GBR	GBR	GBR	GBR	GBR	GBR	GBR	GBR	GBR	GBR	FIN	FIN	FIN	FIN	FIN	GBR	GBR	GBR	GBR	GBR	GBR	GBR	GBR	GBR	GBR	GBR	GBR	GBR	FIN	FIN	FIN	FIN	FIN	FIN	FIN	FIN	FIN	FIN	FIN	FIN	FIN	FIN	FIN	FIN	FIN	FIN	FIN	FIN	FIN	FIN	FIN	FIN	FIN	FIN	FIN	FIN	FIN	FIN	PUR	PUR	PUR	PUR	PUR	PUR	PUR	PUR	CLM	CLM	CLM	CLM	CLM	PUR	PUR	PUR	PUR	CLM	CLM	CLM	CLM	CLM	CLM	CLM	CLM	CLM	PUR	PUR	PUR	PUR	PUR	PUR	CLM	CLM	CLM	CLM	CLM	IBS	IBS	IBS	IBS	IBS	IBS	IBS	PEL	PEL	PJL	IBS	IBS	IBS	IBS	IBS	IBS	IBS	IBS	IBS	IBS	IBS	IBS	IBS	IBS	IBS	IBS	PEL	PEL	PEL	PEL	PEL	PEL	ACB	PEL	PEL	PEL	PEL	IBS	IBS	IBS	IBS	PEL	PEL	ACB	ACB	ACB	ACB	PJL	ACB	PJL	PJL	PJL	PJL	PJL	PJL	PJL	PJL	PJL	PJL	PJL	PJL	PJL	BEB	BEB	PJL	PJL	PJL	BEB	PJL	STU	PJL	STU	STU	STU	STU	STU	STU	PJL	PJL	ITU	STU	STU	ITU	ITU	ITU	ITU	ITU	BEB	STU	STU	STU	STU	ITU	STU	STU	BEB	BEB	BEB	BEB	BEB	STU	ITU	ITU	STU	STU	ITU	ITU	ITU	ITU	STU	STU	BEB	BEB	BEB	BEB	BEB	BEB	BEB	BEB	ITU	ITU	ITU	CEU	CEU	CEU	CEU	CEU	CEU	CEU	CEU	CEU	CEU	CEU	CEU	CEU	CEU	CEU	CEU	CEU	CEU	CEU	CEU	CEU	CEU	CEU	CEU	CEU	CEU	CEU	CEU	CEU	CEU	CEU	CEU	CEU	JPT	MXL	MXL	MXL	MXL	MXL	MXL	MXL	MXL	MXL	MXL	MXL	MXL	MXL	MXL	MXL	MXL	MXL	MXL	MXL	MXL	ASW	ASW	TSI	TSI	TSI	TSI	TSI	TSI	TSI	TSI	TSI	TSI	TSI	TSI	TSI	TSI	TSI	TSI	TSI	TSI	TSI	TSI	TSI	TSI	TSI	TSI	TSI	TSI	TSI	GIH	GIH	GIH	GIH	GIH	GIH	GIH	GIH	GIH	GIH	GIH	GIH	GIH	GIH	GIH	GIH	GIH	GIH	GIH	GIH	GIH	GIH	GIH		Ava_CAU	Abk_CAU	Udm_EUR	Mor_EUR	Chu_ARC	Ket_SIB	Cir_CAU	NOc_CAU	Arm_MDE	Arm_MDE	Rus_EUR	Shu_CAS	Kar_EUR	Mis_EUR	Mor_EUR	Tab_CAU	Bel_EUR	Lez_CAU	Kum_CAU	Bur_SIB	Rom_EUR	Ket_SIB	Mor_EUR	Kry_EUR	Cro_EUR	Pol_EUR	Udm_EUR	Alt_CAS	Bal_CAU	Ira_MDE	Man_SIB	Kyr_CAS	Taj_CAS	Cos_EUR	Ara_MDE	Ara_MDE	Tha_SAS	Bra_SAS	Ira_MDE	Pol_EUR	Pol_EUR	Ing_EUR	Hun_EUR	Hun_EUR	Lat_EUR	Lit_EUR	Col_AMR	Col_AMR	Col_AMR	Kar_EUR	Kur_SAS	Tuv_SIB	Cac_AMR	Rus_EUR	Est_EUR	Chu_EUR	Kor_ARC	Chu_ARC	Bur_SIB	Bur_SIB	Sho_SIB	Saa_EUR	Saa_EUR	Lat_EUR	Uzb_CAS	Ksh_SAS	Ukr_EUR	Arm_MDE	Arm_MDE	Lat_EUR	Kar_EUR	Geo_CAU	Arm_MDE	Ukr_EUR	Ukr_EUR	Rus_EUR	Vep_EUR	Lez_CAU	Eve_SIB	Bel_EUR		43
rs55651530	15	1	0	0	CHR1	87095832	rs55651530	G	T	71	169	0	1	45	GBR	GBR	GBR	GBR	GBR	GBR	GBR	GBR	GBR	GBR	GBR	GBR	GBR	GBR	GBR	GBR	GBR	GBR	GBR	GBR	GBR	GBR	FIN	FIN	FIN	FIN	FIN	FIN	FIN	GBR	GBR	GBR	GBR	GBR	GBR	GBR	GBR	GBR	FIN	FIN	FIN	FIN	FIN	FIN	FIN	FIN	FIN	FIN	FIN	FIN	FIN	FIN	FIN	FIN	FIN	FIN	FIN	FIN	FIN	FIN	FIN	FIN	FIN	FIN	FIN	PUR	PUR	PUR	PUR	PUR	PUR	PUR	PUR	PUR	PUR	PUR	PUR	PUR	PUR	PUR	PUR	PUR	CLM	CLM	CLM	CLM	PUR	PUR	PUR	PUR	PUR	PUR	PUR	CLM	CLM	CLM	PUR	PUR	PUR	PUR	GBR	CLM	CLM	CLM	CLM	CLM	CLM	CLM	CLM	CLM	CLM	PUR	PUR	PUR	CLM	CLM	CLM	CLM	CLM	CLM	CLM	CLM	CLM	IBS	IBS	IBS	IBS	IBS	IBS	IBS	IBS	IBS	IBS	IBS	IBS	IBS	IBS	IBS	IBS	IBS	IBS	IBS	IBS	IBS	IBS	IBS	IBS	GBR	PEL	PEL	PEL	PEL	ACB	ACB	ACB	GBR	IBS	IBS	IBS	ACB	PEL	ACB	GWD	PJL	PJL	PJL	BEB	PJL	PJL	STU	STU	STU	ITU	STU	ITU	ITU	BEB	BEB	STU	ITU	ITU	STU	BEB	BEB	STU	ITU	ITU	ITU	BEB	BEB	BEB	BEB	ITU	CEU	CEU	CEU	CEU	CEU	CEU	CEU	CEU	CEU	CEU	CEU	CEU	CEU	CEU	CEU	CEU	CEU	CEU	CEU	CEU	CEU	CEU	CEU	CEU	CEU	MXL	MXL	ASW	MXL	MXL	MXL	MXL	ASW	ASW	ASW	TSI	TSI	TSI	TSI	TSI	TSI	TSI	TSI	TSI	TSI	TSI	TSI	TSI	TSI	TSI	TSI	TSI	TSI	TSI	TSI	TSI	TSI	TSI	TSI	TSI	TSI	TSI	TSI	TSI	TSI	TSI	TSI	TSI	TSI	TSI	TSI	GIH	GIH	GIH	GIH	GIH	GIH	GIH	GIH	GIH	GIH	GIH	GIH	GIH		Kab_CAU	Abk_CAU	NOc_CAU	Mor_EUR	Tat_EUR	Sel_SIB	Arm_MDE	Arm_MDE	Kaz_CAS	Bel_EUR	Kom_EUR	Rom_EUR	Bel_EUR	Kum_CAU	Kum_CAU	Rus_CAS	Sel_SIB	Rom_EUR	Ket_SIB	Mar_EUR	Cro_EUR	Mor_EUR	Kry_EUR	Cro_EUR	Cro_EUR	Kha_SIB	Alt_CAS	Tun_SIB	Uyg_CAS	Sau_MDE	Ara_MDE	Ara_MDE	Rus_EUR	Rus_EUR	Bra_SAS	Pol_EUR	Ger_EUR	Ger_EUR	Pol_EUR	Fin_EUR	Ger_EUR	Mol_EUR	Hun_EUR	Lit_EUR	Lit_EUR	Kha_SIB	Baj_OCE	Cac_AMR	Est_EUR	Est_EUR	Est_EUR	Fin_EUR	Chu_EUR	Udm_EUR	Man_SIB	Alb_EUR	Saa_EUR	Saa_EUR	Uzb_CAS	BSh_EUR	Bra_SAS	Ukr_EUR	Arm_MDE	Alb_EUR	Lat_EUR	Kar_EUR	Geo_CAU	Arm_MDE	Ukr_EUR	Cos_EUR	Koi_OCE	Kos_OCE	Alb_EUR	Bel_EUR	Koi_OCE		49
rs61766155	16	0	0	1	CHR1	89473624	rs61766155	G	A	111	248	0	4	63	GBR	GBR	GBR	GBR	GBR	GBR	GBR	GBR	GBR	GBR	GBR	GBR	GBR	GBR	GBR	GBR	GBR	GBR	GBR	GBR	GBR	GBR	GBR	GBR	FIN	FIN	FIN	FIN	GBR	GBR	GBR	GBR	GBR	GBR	GBR	GBR	GBR	GBR	GBR	FIN	FIN	FIN	FIN	FIN	FIN	FIN	FIN	FIN	FIN	FIN	FIN	FIN	FIN	FIN	FIN	FIN	FIN	FIN	PUR	PUR	PUR	PUR	PUR	PUR	PUR	PUR	PUR	PUR	PUR	PUR	PUR	PUR	PUR	PUR	PUR	PUR	CLM	CLM	CLM	CLM	CLM	CLM	CLM	CLM	CLM	PUR	PUR	PUR	PUR	PUR	PUR	CLM	CLM	CLM	CLM	CLM	CLM	CLM	PUR	PUR	PUR	CLM	CLM	CLM	CLM	CLM	CLM	PUR	PUR	PUR	PUR	PUR	PUR	PUR	CLM	CLM	CLM	CLM	CLM	CLM	CLM	CLM	CLM	CLM	IBS	IBS	IBS	IBS	IBS	IBS	IBS	IBS	IBS	IBS	IBS	CLM	CLM	PEL	IBS	IBS	IBS	IBS	IBS	IBS	IBS	IBS	IBS	IBS	IBS	IBS	IBS	IBS	IBS	IBS	IBS	IBS	IBS	IBS	IBS	IBS	IBS	IBS	IBS	IBS	IBS	IBS	IBS	IBS	IBS	IBS	IBS	IBS	GBR	PEL	PEL	PEL	PEL	PEL	ACB	ACB	PEL	ACB	GBR	IBS	IBS	IBS	IBS	PEL	PEL	ACB	PEL	PEL	ACB	PEL	PEL	PJL	PJL	PJL	PJL	PJL	PJL	PJL	PJL	PJL	PJL	GWD	BEB	BEB	BEB	STU	STU	STU	STU	PJL	PJL	PJL	STU	STU	STU	STU	STU	STU	STU	PJL	ITU	ITU	ITU	STU	STU	ITU	STU	STU	BEB	STU	STU	ITU	STU	STU	STU	STU	ITU	ITU	ITU	STU	BEB	STU	ITU	STU	CEU	CEU	CEU	CEU	CEU	CEU	CEU	CEU	CEU	CEU	CEU	CEU	CEU	CEU	CEU	CEU	CEU	CEU	CEU	CEU	CEU	CEU	CEU	CEU	CEU	CEU	CEU	CEU	CEU	CEU	CEU	CEU	CEU	CEU	CEU	CEU	CEU	CEU	CEU	CEU	CEU	CEU	CEU	CEU	CEU	CEU	CEU	LWK	LWK	LWK	MXL	MXL	MXL	MXL	MXL	MXL	ASW	MXL	MXL	MXL	MXL	MXL	MXL	MXL	MXL	MXL	MXL	MXL	MXL	MXL	MXL	ASW	ASW	ASW	ASW	ASW	ASW	ASW	ASW	ASW	ASW	TSI	TSI	TSI	TSI	TSI	TSI	TSI	TSI	TSI	TSI	TSI	TSI	TSI	TSI	TSI	TSI	TSI	TSI	TSI	TSI	TSI	TSI	TSI	TSI	TSI	TSI	TSI	TSI	TSI	TSI	TSI	TSI	TSI	TSI	TSI	TSI	TSI	TSI	TSI	TSI	TSI	TSI	TSI	TSI	TSI	TSI	TSI	TSI	TSI	TSI	TSI	TSI	TSI	TSI	TSI	TSI	TSI	TSI	GIH	GIH	GIH	GIH	GIH	GIH	GIH	GIH	GIH	GIH		Abk_CAU	Kab_CAU	Chu_ARC	Tat_EUR	Sel_SIB	Ket_SIB	Ass_MDE	Ass_MDE	Cro_EUR	Rus_EUR	Ukr_EUR	Shu_CAS	Rom_EUR	Kom_EUR	Mor_EUR	Rom_EUR	Tab_CAU	Kum_CAU	Ava_CAU	Ava_CAU	Mar_EUR	Cro_EUR	Mor_EUR	Cro_EUR	Cro_EUR	Bal_CAU	Bal_CAU	Cos_EUR	Yag_CAS	Ara_MDE	BSh_EUR	Ara_MDE	Rus_EUR	MAy_SAS	Bra_SAS	Ira_MDE	Ara_MDE	Pol_EUR	Pol_EUR	Ing_EUR	Ing_EUR	Lat_EUR	Lit_EUR	Est_EUR	Est_EUR	Sho_SIB	Alt_CAS	Uzb_CAS	Swe_EUR	Arm_MDE	Arm_MDE	Ukr_EUR	Ukr_EUR	Ukr_EUR	Aze_MDE	Cos_EUR	Swe_EUR	Lez_CAU	Bel_EUR		33
rs17435109	17	0	0	1	CHR1	89571092	rs17435109	T	G	112	218	1	4	64	GBR	GBR	GBR	GBR	GBR	GBR	GBR	GBR	GBR	GBR	GBR	GBR	GBR	GBR	GBR	GBR	GBR	GBR	GBR	GBR	GBR	GBR	FIN	FIN	FIN	FIN	GBR	GBR	GBR	GBR	GBR	GBR	GBR	GBR	FIN	FIN	FIN	FIN	FIN	FIN	FIN	FIN	FIN	FIN	FIN	FIN	FIN	FIN	FIN	PUR	PUR	PUR	PUR	PUR	PUR	PUR	PUR	PUR	PUR	PUR	PUR	PUR	PUR	PUR	PUR	PUR	PUR	CLM	CLM	CLM	CLM	CLM	CLM	CLM	CLM	CLM	CLM	CLM	PUR	PUR	PUR	PUR	PUR	PUR	PUR	PUR	PUR	CLM	CLM	CLM	CLM	CLM	PUR	PUR	PUR	CLM	CLM	CLM	CLM	CLM	CLM	PUR	PUR	PUR	PUR	PUR	PUR	PUR	CLM	CLM	CLM	CLM	CLM	CLM	CLM	CLM	CLM	CLM	IBS	IBS	IBS	IBS	IBS	IBS	IBS	IBS	IBS	IBS	IBS	CLM	CLM	PEL	IBS	IBS	IBS	IBS	IBS	IBS	IBS	IBS	IBS	IBS	IBS	IBS	IBS	IBS	IBS	IBS	IBS	IBS	IBS	IBS	IBS	IBS	IBS	IBS	IBS	IBS	IBS	IBS	IBS	PEL	PEL	PEL	PEL	ACB	ACB	PEL	ACB	GBR	IBS	IBS	IBS	IBS	IBS	PEL	PEL	ACB	PEL	PEL	PEL	PJL	PJL	PJL	PJL	PJL	PJL	PJL	PJL	PJL	PJL	GWD	BEB	BEB	BEB	STU	STU	STU	STU	PJL	PJL	STU	STU	STU	STU	STU	STU	STU	PJL	ITU	ITU	ITU	STU	STU	STU	BEB	STU	STU	ITU	STU	STU	STU	ITU	ITU	ITU	ITU	STU	BEB	STU	ITU	STU	CEU	CEU	CEU	CEU	CEU	CEU	CEU	CEU	CEU	CEU	CEU	CEU	CEU	CEU	CEU	CEU	CEU	CEU	CEU	CEU	CEU	CEU	CEU	CEU	CEU	CEU	CEU	CEU	CEU	CEU	CEU	CEU	CEU	CEU	CEU	CEU	CEU	CEU	CEU	CEU	CEU	CHB	LWK	LWK	LWK	MXL	MXL	MXL	MXL	MXL	MXL	MXL	ASW	MXL	MXL	MXL	MXL	MXL	MXL	MXL	MXL	MXL	MXL	MXL	ASW	ASW	ASW	ASW	ASW	ASW	ASW	ASW	ASW	ASW	ASW	TSI	TSI	TSI	TSI	TSI	TSI	TSI	TSI	TSI	TSI	TSI	TSI	TSI	TSI	TSI	TSI	TSI	TSI	TSI	TSI	TSI	TSI	TSI	TSI	TSI	TSI	TSI	TSI	TSI	TSI	TSI	TSI	TSI	TSI	TSI	TSI	TSI	TSI	TSI	TSI	TSI	TSI	TSI	TSI	TSI	TSI	TSI	TSI	TSI	TSI	TSI	TSI	TSI	TSI	TSI	TSI	TSI	TSI	GIH	GIH	GIH	GIH	GIH	GIH	GIH	GIH	GIH	GIH	GIH	GIH	GIH		Abk_CAU	Kab_CAU	Sel_SIB	Ket_SIB	Ass_MDE	Ass_MDE	Cro_EUR	Rus_EUR	Ukr_EUR	Shu_CAS	Rom_EUR	Kom_EUR	Mor_EUR	Rom_EUR	Kum_CAU	Ava_CAU	Ava_CAU	Mar_EUR	Cro_EUR	Mor_EUR	Cro_EUR	Bal_CAU	Bal_CAU	Yag_CAS	Ara_MDE	BSh_EUR	Ara_MDE	Rus_EUR	MAy_SAS	Bra_SAS	Ira_MDE	Ara_MDE	Pol_EUR	Ing_EUR	Lat_EUR	Lit_EUR	Est_EUR	Est_EUR	Sho_SIB	Swe_EUR	Arm_MDE	Alb_EUR	Arm_MDE	Ukr_EUR	Aze_MDE	Cos_EUR	Swe_EUR	Lez_CAU	Bel_EUR		26
rs61798778	19	0	0	1	CHR1	89671013	rs61798778	A	C	106	207	1	4	62	GBR	GBR	GBR	GBR	GBR	GBR	GBR	GBR	GBR	GBR	GBR	GBR	GBR	GBR	GBR	GBR	GBR	GBR	GBR	GBR	GBR	GBR	GBR	GBR	GBR	FIN	FIN	FIN	FIN	GBR	GBR	GBR	GBR	GBR	GBR	GBR	GBR	FIN	FIN	FIN	FIN	FIN	FIN	FIN	FIN	FIN	FIN	FIN	FIN	FIN	FIN	FIN	FIN	PUR	PUR	PUR	PUR	PUR	PUR	PUR	PUR	PUR	PUR	PUR	PUR	PUR	PUR	PUR	PUR	PUR	PUR	PUR	CLM	CLM	CLM	CLM	CLM	CLM	CLM	CLM	CLM	CLM	CLM	PUR	PUR	PUR	PUR	PUR	PUR	PUR	PUR	PUR	CLM	CLM	CLM	CLM	CLM	PUR	PUR	PUR	PUR	CLM	CLM	CLM	CLM	CLM	PUR	PUR	PUR	PUR	PUR	PUR	PUR	CLM	CLM	CLM	CLM	CLM	CLM	CLM	CLM	CLM	IBS	IBS	IBS	IBS	IBS	IBS	IBS	IBS	IBS	IBS	IBS	IBS	CLM	PEL	IBS	IBS	IBS	IBS	IBS	IBS	IBS	IBS	IBS	IBS	IBS	IBS	IBS	IBS	IBS	IBS	IBS	IBS	IBS	IBS	IBS	IBS	IBS	IBS	IBS	IBS	IBS	IBS	PEL	PEL	PEL	PEL	ACB	ACB	PEL	ACB	GBR	IBS	IBS	IBS	IBS	PEL	PEL	ACB	PEL	PEL	PJL	PJL	PJL	PJL	PJL	PJL	PJL	PJL	PJL	PJL	GWD	BEB	BEB	BEB	STU	STU	STU	STU	PJL	PJL	STU	STU	STU	STU	STU	STU	STU	PJL	ITU	ITU	ITU	STU	STU	STU	BEB	STU	STU	ITU	STU	STU	STU	ITU	ITU	ITU	ITU	STU	STU	ITU	STU	CEU	CEU	CEU	CEU	CEU	CEU	CEU	CEU	CEU	CEU	CEU	CEU	CEU	CEU	CEU	CEU	CEU	CEU	CEU	CEU	CEU	CEU	CEU	CEU	CEU	CEU	CEU	CEU	CEU	CEU	CEU	CEU	CEU	CEU	CEU	CEU	CEU	CEU	JPT	LWK	LWK	LWK	MXL	MXL	MXL	MXL	MXL	MXL	MXL	ASW	MXL	MXL	MXL	MXL	MXL	MXL	MXL	MXL	ASW	ASW	ASW	ASW	ASW	ASW	ASW	ASW	ASW	ASW	ASW	TSI	TSI	TSI	TSI	TSI	TSI	TSI	TSI	TSI	TSI	TSI	TSI	TSI	TSI	TSI	TSI	TSI	TSI	TSI	TSI	TSI	TSI	TSI	TSI	TSI	TSI	TSI	TSI	TSI	TSI	TSI	TSI	TSI	TSI	TSI	TSI	TSI	TSI	TSI	TSI	TSI	TSI	TSI	TSI	TSI	TSI	TSI	TSI	TSI	TSI	TSI	TSI	GIH	GIH	GIH	GIH	GIH	GIH	GIH	GIH	GIH	GIH	GIH	GIH		Abk_CAU	Kab_CAU	Ass_MDE	Ass_MDE	Cro_EUR	Rus_EUR	Shu_CAS	Rom_EUR	Kom_EUR	Mor_EUR	Mar_EUR	Rom_EUR	Kum_CAU	Ava_CAU	Ava_CAU	Mar_EUR	Cro_EUR	Kry_EUR	Mor_EUR	Cro_EUR	Bal_CAU	Bal_CAU	Yag_CAS	Ara_MDE	Ara_MDE	Rus_EUR	Rus_EUR	MAy_SAS	Bra_SAS	Ira_MDE	Ara_MDE	Pol_EUR	Pol_EUR	Pol_EUR	Ing_EUR	Lat_EUR	Lit_EUR	Est_EUR	Est_EUR	Vep_EUR	Sho_SIB	Saa_EUR	Mar_EUR	Swe_EUR	Arm_MDE	Alb_EUR	Arm_MDE	Ukr_EUR	Aze_MDE	Cos_EUR	Lez_CAU	Bel_EUR		32
rs11584103	17	0	0	0	CHR1	91615221	rs11584103	C	T	79	156	0	1	79	GBR	GBR	GBR	GBR	GBR	GBR	GBR	GBR	GBR	GBR	GBR	GBR	GBR	GBR	FIN	FIN	FIN	FIN	FIN	FIN	GBR	GBR	GBR	GBR	GBR	GBR	GBR	GBR	GBR	GBR	GBR	FIN	FIN	FIN	FIN	FIN	FIN	FIN	FIN	FIN	FIN	FIN	FIN	FIN	FIN	FIN	FIN	FIN	FIN	FIN	FIN	FIN	FIN	FIN	PUR	PUR	PUR	PUR	PUR	PUR	PUR	PUR	PUR	PUR	PUR	PUR	PUR	PUR	PUR	PUR	PUR	PUR	PUR	PUR	PUR	PUR	PUR	CLM	CLM	CLM	CLM	PUR	CLM	CLM	CLM	CLM	CLM	PUR	PUR	PUR	CLM	CLM	CLM	CLM	CLM	CLM	CLM	PUR	PUR	CLM	CLM	CLM	CLM	CLM	CLM	IBS	IBS	IBS	IBS	IBS	IBS	IBS	IBS	CLM	CLM	PEL	IBS	IBS	IBS	IBS	IBS	IBS	IBS	IBS	IBS	IBS	IBS	IBS	IBS	IBS	IBS	IBS	IBS	IBS	IBS	IBS	GBR	PEL	PEL	ACB	IBS	IBS	IBS	PEL	PEL	PEL	PEL	ACB	PEL	PJL	PJL	PJL	PJL	PJL	PJL	PJL	PJL	BEB	PJL	GWD	PJL	PJL	BEB	BEB	PJL	PJL	PJL	PJL	STU	STU	STU	ITU	STU	STU	ITU	ITU	ITU	BEB	BEB	BEB	BEB	STU	ITU	STU	STU	BEB	BEB	BEB	BEB	BEB	STU	ITU	STU	STU	ITU	ITU	STU	STU	BEB	BEB	BEB	BEB	ITU	ITU	CEU	CEU	CEU	CEU	CEU	CEU	CEU	CEU	CEU	CEU	CEU	CEU	CEU	CEU	CEU	CEU	CEU	CEU	CEU	CEU	CEU	CEU	CEU	CEU	CEU	CEU	CEU	CEU	CEU	CEU	CEU	CEU	MXL	MXL	MXL	ASW	MXL	MXL	MXL	MXL	MXL	MXL	MXL	MXL	MXL	ASW	ASW	ASW	ASW	ASW	ASW	TSI	TSI	TSI	TSI	TSI	TSI	TSI	TSI	TSI	TSI	TSI	TSI	TSI	TSI	TSI	TSI	TSI	TSI	TSI	TSI	TSI	TSI	TSI	TSI	TSI	TSI	TSI	TSI	TSI	TSI	GIH	GIH	GIH	GIH	GIH	GIH	GIH	GIH	GIH	GIH	GIH	GIH	GIH	GIH	GIH	GIH	GIH	GIH	GIH	GIH	GIH	GIH		Abk_CAU	Abk_CAU	NOc_CAU	Udm_EUR	Mor_EUR	Tat_EUR	NOc_CAU	Arm_MDE	Ass_MDE	Rus_EUR	Bur_SIB	Kar_EUR	Chu_EUR	Mor_EUR	Tab_CAU	Lez_CAU	Kum_CAU	Kum_CAU	Cro_EUR	Kry_EUR	Rus_CAS	Cro_EUR	Dru_MDE	Udm_EUR	Sau_MDE	Ish_CAS	Tha_SAS	Rus_EUR	Bra_SAS	Pol_EUR	Mol_EUR	Lat_EUR	Lit_EUR	Est_EUR	Rus_EUR	Est_EUR	Est_EUR	Ing_EUR	Fin_EUR	Vep_EUR	Chu_EUR	Bur_SIB	Bur_SIB	Sho_SIB	Udm_EUR	Saa_EUR	Dha_SAS	Kab_CAU	BAj_SAS	Arm_MDE	Alb_EUR	Geo_CAU	Ukr_EUR	Rus_EUR	Udm_EUR	Ukr_EUR	Bel_EUR	Cos_EUR		38
rs11590997	18	0	0	0	CHR1	91844386	rs11590997	C	T	61	164	1	0	26	GBR	GBR	GBR	GBR	GBR	GBR	GBR	GBR	GBR	GBR	GBR	GBR	GBR	GBR	GBR	GBR	FIN	FIN	FIN	GBR	GBR	GBR	GBR	GBR	GBR	GBR	GBR	GBR	GBR	GBR	FIN	FIN	FIN	FIN	FIN	FIN	FIN	FIN	FIN	FIN	FIN	FIN	FIN	FIN	FIN	FIN	FIN	FIN	FIN	PUR	PUR	PUR	PUR	PUR	PUR	PUR	PUR	PUR	PUR	PUR	PUR	PUR	PUR	PUR	CLM	CLM	CLM	CLM	CLM	CLM	CLM	CLM	PUR	PUR	PUR	PUR	PUR	CLM	CLM	CLM	CLM	CLM	CLM	PUR	PUR	PUR	GBR	CLM	CLM	CLM	CLM	PUR	PUR	PUR	PUR	CLM	CLM	CLM	IBS	IBS	IBS	IBS	IBS	PEL	IBS	IBS	IBS	IBS	IBS	IBS	IBS	IBS	IBS	IBS	IBS	IBS	IBS	IBS	IBS	IBS	IBS	IBS	IBS	IBS	IBS	IBS	IBS	IBS	IBS	GBR	PEL	ACB	PEL	PEL	ACB	PJL	PJL	PJL	PJL	BEB	PJL	PJL	ITU	ITU	STU	BEB	BEB	BEB	STU	STU	ITU	ITU	BEB	BEB	CEU	CEU	CEU	CEU	CEU	CEU	CEU	CEU	CEU	CEU	CEU	CEU	CEU	CEU	CEU	CEU	CEU	CEU	CEU	CEU	CEU	CEU	CEU	CEU	CEU	CEU	CEU	CEU	CEU	CEU	CEU	CEU	CEU	CEU	CEU	CHB	MXL	MXL	MXL	MXL	ASW	ASW	MXL	MXL	MXL	MXL	ASW	ASW	ASW	ASW	ASW	TSI	TSI	TSI	TSI	TSI	TSI	TSI	TSI	TSI	TSI	TSI	TSI	TSI	TSI	TSI	TSI	TSI	TSI	TSI	TSI	TSI	TSI	TSI	TSI	TSI	TSI	TSI	TSI	TSI	TSI	TSI	GIH	GIH	GIH	GIH	GIH	GIH		Abk_CAU	Kab_CAU	Udm_EUR	Tat_EUR	Arm_MDE	Ass_MDE	Rus_EUR	Shu_CAS	Kar_EUR	Mor_EUR	Mar_EUR	Lez_CAU	Rom_EUR	Cro_EUR	Cro_EUR	Udm_EUR	BSh_EUR	Taj_CAS	Cos_EUR	BSh_EUR	Rus_EUR	Ger_EUR	Ger_EUR	Mol_EUR	Hun_EUR	Est_EUR	Ben_SAS	Rus_EUR	Est_EUR	Est_EUR	Est_EUR	Est_EUR	Udm_EUR	Alb_EUR	Mar_EUR	Kab_CAU	TKm_CAS	Kar_EUR	Rus_EUR	Udm_EUR	Alb_EUR	Cos_EUR		37
rs34132124	17	0	0	1	CHR1	92127279	rs34132124	A	G	69	210	1	3	119	GBR	GBR	GBR	GBR	GBR	GBR	GBR	GBR	GBR	GBR	GBR	GBR	GBR	GBR	GBR	GBR	FIN	FIN	FIN	FIN	FIN	FIN	FIN	GBR	GBR	GBR	GBR	GBR	GBR	GBR	GBR	GBR	GBR	GBR	GBR	FIN	FIN	FIN	FIN	FIN	FIN	FIN	FIN	FIN	FIN	FIN	FIN	FIN	FIN	FIN	FIN	FIN	FIN	FIN	FIN	FIN	FIN	FIN	FIN	FIN	FIN	PUR	PUR	PUR	PUR	PUR	PUR	PUR	PUR	PUR	PUR	PUR	PUR	PUR	CLM	CLM	CLM	PUR	PUR	PUR	PUR	PUR	CLM	CLM	CLM	PUR	PUR	PUR	CLM	CLM	CLM	CLM	CLM	CLM	CLM	CLM	CLM	CLM	PUR	PUR	PUR	CLM	CLM	CLM	CLM	CLM	CLM	CLM	IBS	IBS	IBS	IBS	IBS	IBS	IBS	IBS	CLM	PEL	PJL	IBS	IBS	IBS	IBS	IBS	IBS	IBS	IBS	IBS	IBS	IBS	IBS	IBS	IBS	IBS	IBS	IBS	IBS	IBS	IBS	IBS	IBS	IBS	IBS	IBS	IBS	IBS	IBS	IBS	IBS	IBS	IBS	IBS	IBS	GBR	PEL	PEL	PEL	ACB	ACB	GBR	IBS	IBS	IBS	IBS	PEL	ACB	ACB	ACB	ACB	PEL	PJL	PJL	PJL	GWD	PJL	PJL	PJL	PJL	PJL	PJL	PJL	PJL	GWD	BEB	PJL	PJL	PJL	PJL	PJL	PJL	PJL	PJL	PJL	PJL	PJL	STU	PJL	PJL	STU	STU	STU	STU	PJL	ITU	ITU	STU	PJL	PJL	ITU	ITU	ITU	ITU	ITU	BEB	STU	STU	STU	ITU	ITU	ITU	ITU	STU	STU	STU	BEB	BEB	BEB	STU	ITU	ITU	ITU	ITU	STU	ITU	ITU	ITU	ITU	ITU	ITU	STU	STU	ITU	ITU	ITU	STU	ITU	BEB	BEB	BEB	BEB	BEB	ITU	ITU	ITU	ITU	ITU	CEU	CEU	CEU	CEU	CEU	CEU	CEU	CEU	CEU	CEU	CEU	CEU	CEU	CEU	CEU	CEU	CEU	CEU	CEU	CEU	CEU	CEU	CEU	CEU	CEU	CEU	CEU	CEU	CEU	CHB	LWK	MXL	MXL	MXL	MXL	MXL	MXL	MXL	MXL	MXL	MXL	ASW	ASW	ASW	ASW	ASW	ASW	TSI	TSI	TSI	TSI	TSI	TSI	TSI	TSI	TSI	TSI	TSI	TSI	TSI	TSI	TSI	TSI	TSI	TSI	TSI	TSI	TSI	TSI	TSI	TSI	TSI	TSI	TSI	TSI	TSI	TSI	TSI	TSI	TSI	TSI	TSI	TSI	TSI	TSI	TSI	TSI	TSI	TSI	TSI	TSI	TSI	TSI	GIH	GIH	GIH	GIH	GIH	GIH	GIH	GIH	GIH	GIH	GIH	GIH	GIH	GIH	GIH	GIH	GIH	GIH	GIH	GIH	GIH	GIH	GIH	GIH	GIH	GIH	GIH		Kab_CAU	NOc_CAU	Tat_EUR	Cir_CAU	Aze_MDE	Aze_MDE	Arm_MDE	Arm_MDE	Ass_MDE	Ass_MDE	Ass_MDE	Rus_EUR	Shu_CAS	Rom_EUR	Bel_EUR	Rom_EUR	Tab_CAU	Kum_CAU	Ava_CAU	Ira_MDE	Mor_EUR	Cro_EUR	BSh_EUR	Jor_MDE	Ish_CAS	Ara_MDE	Ara_MDE	Ara_MDE	Bra_SAS	Ori_SAS	Ger_EUR	Pol_EUR	Fin_EUR	Ger_EUR	Ing_EUR	Mol_EUR	Mol_EUR	Ben_SAS	Vep_EUR	Leb_MDE	Est_EUR	Est_EUR	Vep_EUR	BSh_EUR	Chu_EUR	Bur_SIB	Udm_EUR	Alb_EUR	Saa_EUR	Lat_EUR	Uzb_CAS	Cir_CAU	Cir_CAU	Kab_CAU	Arm_MDE	Arm_MDE	Ukr_EUR	Ukr_EUR	Aze_MDE	Cos_EUR	Vep_EUR	Mon_EAS	Alb_EUR	Ukr_EUR		33
rs12117728	19	0	0	0	CHR1	100100924	rs12117728	C	A	106	202	0	3	30	GBR	GBR	GBR	GBR	GBR	GBR	GBR	GBR	GBR	GBR	GBR	GBR	GBR	GBR	GBR	GBR	FIN	FIN	FIN	FIN	FIN	FIN	GBR	GBR	GBR	GBR	GBR	GBR	GBR	GBR	GBR	GBR	GBR	GBR	GBR	FIN	FIN	FIN	FIN	FIN	FIN	FIN	FIN	FIN	FIN	FIN	FIN	FIN	FIN	FIN	FIN	FIN	FIN	FIN	FIN	FIN	FIN	FIN	FIN	FIN	FIN	PUR	PUR	PUR	PUR	PUR	PUR	PUR	PUR	PUR	PUR	PUR	PUR	PUR	PUR	PUR	PUR	PUR	PUR	CLM	CLM	CLM	CLM	CLM	CLM	CLM	CLM	PUR	PUR	PUR	PUR	PUR	PUR	PUR	PUR	PUR	CLM	CLM	CLM	CLM	CLM	PUR	PUR	CLM	CLM	CLM	CLM	CLM	CLM	CLM	CLM	CLM	CLM	PUR	PUR	PUR	PUR	PUR	CLM	CLM	CLM	CLM	CLM	CLM	CLM	CLM	CLM	CLM	CLM	CLM	IBS	IBS	IBS	IBS	IBS	IBS	IBS	IBS	IBS	CLM	PEL	IBS	IBS	IBS	IBS	IBS	IBS	IBS	IBS	IBS	IBS	IBS	IBS	IBS	IBS	IBS	IBS	IBS	IBS	IBS	IBS	IBS	IBS	IBS	IBS	IBS	IBS	IBS	IBS	IBS	IBS	IBS	IBS	IBS	PEL	ACB	PEL	PEL	PEL	PEL	ACB	ACB	PEL	ACB	IBS	IBS	IBS	IBS	PEL	ACB	PEL	PEL	PEL	ACB	ACB	GWD	PJL	PJL	PJL	PJL	PJL	STU	STU	STU	PJL	STU	STU	BEB	ITU	BEB	BEB	BEB	BEB	STU	ITU	ITU	BEB	BEB	BEB	ITU	ITU	STU	CEU	CEU	CEU	CEU	CEU	CEU	CEU	CEU	CEU	CEU	CEU	CEU	CEU	CEU	CEU	CEU	CEU	CEU	CEU	CEU	CEU	CEU	CEU	CEU	CEU	CEU	CEU	CEU	CEU	CEU	CEU	CEU	CEU	CEU	CEU	CEU	CEU	CEU	LWK	LWK	MXL	MXL	MXL	MXL	MXL	MXL	MXL	ASW	ASW	MXL	MXL	MXL	MXL	MXL	MXL	MXL	MXL	MXL	MXL	ASW	ASW	ASW	ASW	ASW	TSI	TSI	TSI	TSI	TSI	TSI	TSI	TSI	TSI	TSI	TSI	TSI	TSI	TSI	TSI	TSI	TSI	TSI	TSI	TSI	TSI	TSI	TSI	TSI	TSI	TSI	TSI	TSI	TSI	TSI	TSI	TSI	TSI	TSI	TSI	GIH	GIH	GIH	GIH		Kab_CAU	Kab_CAU	Abk_CAU	Tat_EUR	Tat_EUR	Cir_CAU	Aze_MDE	Arm_MDE	Ass_MDE	Kyr_CAS	Shu_CAS	Rom_EUR	Kom_EUR	Lez_CAU	Kum_CAU	Ava_CAU	Kry_EUR	Kry_EUR	Bel_EUR	Dru_MDE	Udm_EUR	Tun_SIB	Kha_SIB	Man_SIB	Kyr_CAS	Ara_MDE	Rus_EUR	Pol_EUR	Ing_EUR	Mol_EUR	Hun_EUR	Kha_SIB	Tuv_SIB	Rus_EUR	Est_EUR	Est_EUR	Est_EUR	Ing_EUR	Fin_EUR	Est_EUR	Chu_EUR	Bur_SIB	Bur_SIB	Bur_SIB	Udm_EUR	Kom_EUR	Man_SIB	Alb_EUR	BSh_EUR	Dha_SAS	Ukr_EUR	Alb_EUR	Ukr_EUR	Ukr_EUR	Cos_EUR	Rus_EUR	Alb_EUR	Bel_EUR	Cos_EUR	Geo_CAU		38
rs72723708	20	0	0	0	CHR1	100142338	rs72723708	G	A	95	191	0	1	32	GBR	GBR	GBR	GBR	GBR	GBR	GBR	GBR	GBR	GBR	GBR	GBR	GBR	GBR	FIN	FIN	FIN	FIN	FIN	GBR	GBR	GBR	GBR	GBR	GBR	GBR	GBR	GBR	GBR	GBR	GBR	FIN	FIN	FIN	FIN	FIN	FIN	FIN	FIN	FIN	FIN	FIN	FIN	FIN	FIN	FIN	FIN	FIN	FIN	FIN	FIN	FIN	FIN	FIN	FIN	FIN	PUR	PUR	PUR	PUR	PUR	PUR	PUR	PUR	PUR	PUR	PUR	PUR	PUR	PUR	PUR	PUR	PUR	PUR	PUR	PUR	CLM	CLM	CLM	CLM	CLM	CLM	CLM	CLM	PUR	PUR	PUR	PUR	PUR	PUR	PUR	CLM	CLM	CLM	CLM	PUR	PUR	PUR	PUR	CLM	CLM	CLM	CLM	CLM	CLM	CLM	CLM	CLM	PUR	PUR	PUR	PUR	PUR	CLM	CLM	CLM	CLM	CLM	CLM	CLM	CLM	CLM	CLM	CLM	CLM	CLM	CLM	IBS	IBS	IBS	IBS	IBS	IBS	IBS	IBS	IBS	IBS	CLM	PEL	PJL	IBS	IBS	IBS	IBS	IBS	IBS	IBS	IBS	IBS	IBS	IBS	IBS	IBS	IBS	IBS	IBS	IBS	IBS	IBS	IBS	IBS	IBS	IBS	IBS	IBS	IBS	IBS	IBS	IBS	IBS	IBS	IBS	IBS	IBS	ACB	ACB	PEL	PEL	ACB	ACB	PEL	ACB	IBS	IBS	IBS	IBS	ACB	ACB	ACB	ACB	PJL	PJL	BEB	PJL	PJL	PJL	PJL	STU	STU	STU	PJL	STU	BEB	ITU	BEB	BEB	BEB	STU	ITU	ITU	BEB	BEB	BEB	ITU	ITU	STU	CEU	CEU	CEU	CEU	CEU	CEU	CEU	CEU	CEU	CEU	CEU	CEU	CEU	CEU	CEU	CEU	CEU	CEU	CEU	CEU	CEU	CEU	CEU	CEU	CEU	CEU	CEU	CEU	CEU	CEU	CEU	CEU	CEU	CEU	CEU	CEU	LWK	MXL	MXL	MXL	MXL	MXL	MXL	ASW	ASW	MXL	MXL	MXL	MXL	MXL	MXL	MXL	ASW	ASW	ASW	ASW	TSI	TSI	TSI	TSI	TSI	TSI	TSI	TSI	TSI	TSI	TSI	TSI	TSI	TSI	TSI	TSI	TSI	TSI	TSI	TSI	TSI	TSI	TSI	TSI	TSI	TSI	TSI	TSI	GIH	GIH	GIH	GIH	GIH		Kab_CAU	Kab_CAU	Abk_CAU	NOc_CAU	Tat_EUR	Tat_EUR	Chu_ARC	Cir_CAU	Aze_MDE	Cro_EUR	Rom_EUR	Kom_EUR	Lez_CAU	Kum_CAU	Ava_CAU	Jor_MDE	Rom_EUR	Kry_EUR	Bel_EUR	Dru_MDE	Dru_MDE	Tun_SIB	Kha_SIB	Man_SIB	Kyr_CAS	Ara_MDE	Rus_EUR	Ger_EUR	Pol_EUR	Mol_EUR	Hun_EUR	Kha_SIB	Tuv_SIB	Rus_EUR	Est_EUR	Est_EUR	Est_EUR	Ing_EUR	Fin_EUR	Est_EUR	Chu_EUR	Chu_EUR	Bur_SIB	Bur_SIB	Udm_EUR	Kom_EUR	Man_SIB	Alb_EUR	Dha_SAS	Ukr_EUR	Alb_EUR	Ukr_EUR	Ukr_EUR	Cos_EUR	Alb_EUR	Bel_EUR		36
rs12407321	33	1	0	0	CHR1	100173730	rs12407321	T	C	188	352	5	1	109	GBR	GBR	GBR	GBR	GBR	GBR	GBR	GBR	GBR	GBR	GBR	GBR	GBR	GBR	GBR	GBR	GBR	GBR	GBR	GBR	GBR	GBR	GBR	GBR	GBR	GBR	GBR	GBR	GBR	GBR	GBR	GBR	FIN	FIN	FIN	FIN	FIN	FIN	FIN	FIN	FIN	GBR	GBR	GBR	GBR	GBR	GBR	GBR	GBR	GBR	GBR	GBR	GBR	GBR	GBR	GBR	GBR	GBR	GBR	FIN	FIN	FIN	FIN	FIN	FIN	FIN	FIN	FIN	FIN	FIN	FIN	FIN	FIN	FIN	FIN	FIN	FIN	FIN	FIN	FIN	FIN	FIN	FIN	FIN	FIN	FIN	FIN	FIN	FIN	FIN	FIN	FIN	FIN	FIN	FIN	FIN	FIN	FIN	FIN	FIN	FIN	FIN	FIN	FIN	FIN	CHS	CHS	PUR	PUR	PUR	PUR	PUR	PUR	PUR	PUR	PUR	PUR	PUR	PUR	PUR	PUR	PUR	PUR	PUR	PUR	PUR	PUR	PUR	PUR	PUR	PUR	PUR	PUR	PUR	CLM	CLM	CLM	CLM	CLM	CLM	CLM	CLM	CLM	CLM	PUR	PUR	PUR	PUR	PUR	PUR	PUR	PUR	PUR	PUR	PUR	PUR	PUR	PUR	PUR	PUR	PUR	CLM	CLM	CLM	CLM	CLM	CLM	CLM	CLM	PUR	PUR	PUR	PUR	PUR	GBR	CLM	CLM	CLM	CLM	CLM	CLM	CLM	CLM	CLM	CLM	CLM	CLM	CLM	CLM	PUR	PUR	PUR	PUR	PUR	PUR	PUR	CLM	CLM	CLM	CLM	CLM	CLM	CLM	CLM	CLM	CLM	CLM	CLM	CLM	CLM	CLM	CLM	CLM	CLM	CLM	CLM	CLM	IBS	IBS	IBS	IBS	IBS	IBS	IBS	IBS	IBS	IBS	IBS	IBS	IBS	CLM	PEL	PJL	PJL	IBS	IBS	IBS	IBS	IBS	IBS	IBS	IBS	IBS	IBS	IBS	IBS	IBS	IBS	IBS	IBS	IBS	IBS	IBS	IBS	IBS	IBS	IBS	IBS	IBS	IBS	IBS	IBS	IBS	IBS	IBS	IBS	IBS	IBS	IBS	IBS	IBS	IBS	IBS	IBS	IBS	IBS	IBS	IBS	IBS	IBS	IBS	IBS	IBS	IBS	IBS	GBR	PEL	ACB	ACB	PEL	PEL	PEL	PEL	PEL	PEL	PEL	PEL	PEL	PEL	ACB	PEL	PEL	ACB	PEL	ACB	CDX	IBS	IBS	IBS	IBS	IBS	IBS	PEL	ACB	PEL	PEL	PEL	PEL	PEL	PEL	PEL	PEL	ACB	ACB	PEL	ACB	ACB	PJL	ACB	PJL	PJL	PJL	PJL	PJL	PJL	PJL	PJL	PJL	PJL	PJL	BEB	BEB	PJL	PJL	PJL	PJL	PJL	PJL	PJL	BEB	BEB	BEB	PJL	PJL	PJL	PJL	STU	STU	STU	STU	STU	STU	STU	PJL	STU	ITU	STU	STU	ITU	BEB	BEB	BEB	BEB	BEB	ITU	ITU	ITU	STU	STU	STU	STU	BEB	BEB	BEB	BEB	STU	ITU	ITU	ITU	STU	ITU	ITU	ITU	STU	ITU	STU	ITU	ITU	ITU	STU	BEB	BEB	BEB	BEB	BEB	BEB	ITU	ITU	ITU	ITU	STU	CEU	CEU	CEU	CEU	CEU	CEU	CEU	CEU	CEU	CEU	CEU	CEU	CEU	CEU	CEU	CEU	CEU	CEU	CEU	CEU	CEU	CEU	CEU	CEU	CEU	CEU	CEU	CEU	CEU	CEU	CEU	CEU	CEU	CEU	CEU	CEU	CEU	CEU	CEU	CEU	CEU	CEU	CEU	CEU	CEU	CEU	CEU	CEU	CEU	CEU	CEU	CEU	CEU	CEU	CEU	CEU	CEU	CEU	CEU	CHB	CHB	LWK	MXL	MXL	MXL	MXL	MXL	MXL	MXL	MXL	MXL	MXL	MXL	ASW	ASW	MXL	MXL	MXL	MXL	MXL	MXL	MXL	MXL	MXL	MXL	MXL	MXL	MXL	MXL	MXL	MXL	MXL	MXL	ASW	ASW	ASW	ASW	ASW	ASW	ASW	ASW	ASW	TSI	TSI	TSI	TSI	TSI	TSI	TSI	TSI	TSI	TSI	TSI	TSI	TSI	TSI	TSI	TSI	TSI	TSI	TSI	TSI	TSI	TSI	TSI	TSI	TSI	TSI	TSI	TSI	TSI	TSI	TSI	TSI	TSI	TSI	TSI	TSI	TSI	TSI	TSI	TSI	TSI	TSI	TSI	TSI	TSI	TSI	TSI	TSI	TSI	TSI	TSI	TSI	TSI	TSI	TSI	TSI	TSI	TSI	TSI	GIH	GIH	GIH	GIH	GIH	GIH	GIH	GIH	GIH	GIH	GIH	GIH	GIH	GIH	GIH	GIH	GIH	GIH	GIH		Kab_CAU	Kab_CAU	Kab_CAU	Abk_CAU	NOc_CAU	Mor_EUR	Tat_EUR	Tat_EUR	Chu_ARC	Sak_SIB	Lez_CAU	Cir_CAU	Aze_MDE	NOc_CAU	Cro_EUR	Rus_EUR	Shu_CAS	Kar_EUR	Chu_EUR	Rom_EUR	Kom_EUR	Mor_EUR	Tab_CAU	Tab_CAU	Bel_EUR	Lez_CAU	Lez_CAU	Kum_CAU	Kum_CAU	Kum_CAU	Ava_CAU	Ava_CAU	Tab_CAU	Jor_MDE	Ira_MDE	Sel_SIB	Rom_EUR	Mar_EUR	Cro_EUR	Kry_EUR	Mor_EUR	Kry_EUR	For_SIB	Cro_EUR	Cro_EUR	Bel_EUR	Dru_MDE	Dru_MDE	Dru_MDE	Tun_SIB	Tun_SIB	Kha_SIB	Kor_ARC	Bal_CAU	Alt_CAS	Man_SIB	Kyr_CAS	Kyr_CAS	Yag_CAS	Ara_MDE	Rus_EUR	Rus_EUR	San_SAS	Ho_SAS	Pol_EUR	Ger_EUR	Pol_EUR	Pol_EUR	Fin_EUR	Ing_EUR	Mol_EUR	Mol_EUR	Hun_EUR	Kha_SIB	Est_EUR	Cac_AMR	Cac_AMR	Wic_AMR	Col_AMR	Tuv_SIB	Leb_MDE	Rus_EUR	Est_EUR	Est_EUR	Est_EUR	Ing_EUR	Fin_EUR	Vep_EUR	Est_EUR	Chu_EUR	Est_EUR	Esk_ARC	Esk_ARC	Chu_EUR	EVk_SIB	EVk_SIB	Bur_SIB	Sho_SIB	Bur_SIB	Sak_SIB	Udm_EUR	Kom_EUR	Man_SIB	Alb_EUR	Saa_EUR	Saa_EUR	Lat_EUR	Uzb_CAS	BSh_EUR	Dha_SAS	Swe_EUR	Cir_CAU	Cir_CAU	Ukr_EUR	Mar_SAS	Ket_SIB	Kaz_CAS	Alb_EUR	Kar_EUR	Ukr_EUR	Ukr_EUR	Ukr_EUR	Ukr_EUR	Cos_EUR	Rus_EUR	Mon_EAS	Alb_EUR	Bel_EUR	Cos_EUR	Geo_CAU		77
rs61785488	15	0	0	1	CHR1	110557015	rs61785488	A	G	89	236	2	0	36	GBR	GBR	GBR	GBR	GBR	GBR	GBR	GBR	GBR	GBR	GBR	GBR	GBR	GBR	GBR	GBR	GBR	GBR	GBR	GBR	GBR	GBR	GBR	FIN	FIN	FIN	FIN	FIN	FIN	FIN	FIN	GBR	GBR	GBR	GBR	GBR	GBR	GBR	GBR	GBR	GBR	GBR	FIN	FIN	FIN	FIN	FIN	FIN	FIN	FIN	FIN	FIN	FIN	FIN	FIN	FIN	FIN	FIN	FIN	FIN	FIN	FIN	FIN	FIN	FIN	FIN	FIN	FIN	FIN	FIN	FIN	FIN	FIN	FIN	FIN	FIN	FIN	FIN	FIN	PUR	PUR	PUR	PUR	PUR	PUR	PUR	PUR	PUR	PUR	PUR	PUR	PUR	PUR	CLM	CLM	CLM	CLM	CLM	CLM	PUR	PUR	PUR	PUR	PUR	PUR	PUR	PUR	PUR	PUR	CLM	CLM	CLM	CLM	PUR	PUR	CLM	CLM	CLM	CLM	CLM	CLM	CLM	PUR	PUR	PUR	CLM	CLM	CLM	CLM	CLM	CLM	CLM	CLM	CLM	CLM	CLM	CLM	IBS	IBS	IBS	IBS	IBS	IBS	IBS	IBS	IBS	IBS	IBS	PJL	IBS	IBS	IBS	IBS	IBS	IBS	IBS	IBS	IBS	IBS	IBS	IBS	IBS	IBS	IBS	IBS	IBS	IBS	IBS	IBS	IBS	IBS	PEL	PEL	PEL	PEL	PEL	PEL	ACB	ACB	GBR	IBS	IBS	IBS	IBS	IBS	ACB	PEL	PEL	PEL	ACB	PJL	ACB	PJL	PJL	PJL	PJL	BEB	PJL	BEB	PJL	PJL	STU	STU	ITU	STU	ITU	BEB	STU	STU	BEB	STU	ITU	STU	BEB	BEB	BEB	STU	CEU	CEU	CEU	CEU	CEU	CEU	CEU	CEU	CEU	CEU	CEU	CEU	CEU	CEU	CEU	CEU	CEU	CEU	CEU	CEU	CEU	CEU	CEU	CEU	CEU	CEU	CEU	CEU	CEU	CEU	CEU	CEU	CEU	CHB	CHB	MXL	MXL	MXL	MXL	MXL	MXL	MXL	MXL	MXL	MXL	MXL	MXL	MXL	ASW	ASW	ASW	ASW	ASW	ASW	ASW	ASW	TSI	TSI	TSI	TSI	TSI	TSI	TSI	TSI	TSI	TSI	TSI	TSI	TSI	TSI	TSI	TSI	TSI	TSI	TSI	TSI	TSI	TSI	TSI	TSI	TSI	TSI	TSI	TSI	TSI	TSI	TSI	TSI	TSI	TSI	TSI	TSI	TSI	TSI	TSI	TSI	TSI	TSI	TSI	TSI	TSI	TSI	TSI	TSI	TSI	TSI	TSI	TSI	TSI	GIH	GIH	GIH	GIH	GIH	GIH	GIH	GIH	GIH		Ava_CAU	Kab_CAU	Abk_CAU	NOc_CAU	Kaz_CAS	Udm_EUR	Mor_EUR	Chu_ARC	Tat_EUR	Ket_SIB	Cir_CAU	NOc_CAU	Arm_MDE	Arm_MDE	Ass_MDE	Rus_EUR	Ukr_EUR	Bur_SIB	Chu_EUR	Mis_EUR	Mar_EUR	Mar_EUR	Rom_EUR	Kum_CAU	Ava_CAU	Ava_CAU	Jor_MDE	Rom_EUR	Mar_EUR	Kry_EUR	Cro_EUR	Dru_MDE	Udm_EUR	Dru_MDE	Tun_SIB	Kha_SIB	Ira_MDE	Kyr_CAS	Yag_CAS	Ara_MDE	Ara_MDE	Ara_MDE	Ara_MDE	Sau_MDE	Rus_EUR	Gup_SAS	Bra_SAS	Pol_EUR	Fin_EUR	Fin_EUR	Hun_EUR	Hun_EUR	Lat_EUR	Lit_EUR	Cac_AMR	Ben_SAS	Vep_EUR	Rus_EUR	Est_EUR	BSh_EUR	Chu_EUR	Chu_EUR	Kom_EUR	Saa_EUR	Saa_EUR	Lat_EUR	Mar_EUR	BSh_EUR	Dha_SAS	Bra_SAS	Cir_CAU	Kab_CAU	Arm_MDE	Alb_EUR	Ukr_EUR	Ukr_EUR	Ukr_EUR	Aze_MDE	Cos_EUR	Rus_EUR	Swe_EUR	Alb_EUR	Ukr_EUR	Kha_SIB	Geo_CAU		51
rs72701493	18	0	0	1	CHR1	118965494	rs72701493	C	T	87	165	0	0	26	GBR	GBR	GBR	GBR	GBR	GBR	GBR	GBR	GBR	GBR	GBR	GBR	GBR	GBR	GBR	GBR	GBR	GBR	GBR	FIN	FIN	FIN	FIN	FIN	GBR	GBR	GBR	GBR	GBR	GBR	GBR	GBR	GBR	FIN	FIN	FIN	FIN	FIN	FIN	FIN	FIN	FIN	FIN	FIN	FIN	FIN	FIN	FIN	FIN	FIN	FIN	FIN	FIN	FIN	FIN	FIN	FIN	FIN	FIN	FIN	FIN	FIN	FIN	FIN	FIN	FIN	FIN	PUR	PUR	PUR	PUR	PUR	PUR	PUR	PUR	PUR	PUR	PUR	PUR	PUR	PUR	PUR	PUR	CLM	CLM	CLM	CLM	CLM	CLM	CLM	PUR	PUR	PUR	PUR	PUR	PUR	PUR	PUR	PUR	CLM	CLM	CLM	CLM	PUR	PUR	PUR	PUR	GBR	CLM	CLM	CLM	CLM	CLM	CLM	CLM	CLM	CLM	CLM	CLM	CLM	CLM	CLM	IBS	IBS	IBS	PEL	PJL	IBS	IBS	IBS	IBS	IBS	IBS	IBS	IBS	IBS	IBS	IBS	IBS	IBS	IBS	IBS	IBS	ACB	PEL	PEL	PEL	PEL	PEL	ACB	PEL	PEL	IBS	IBS	IBS	IBS	IBS	IBS	PEL	ACB	PEL	ACB	PEL	ACB	PJL	PJL	BEB	PJL	PJL	ITU	ITU	ITU	BEB	ITU	ITU	BEB	ITU	ITU	CEU	CEU	CEU	CEU	CEU	CEU	CEU	CEU	CEU	CEU	CEU	CEU	CEU	CEU	CEU	CEU	CEU	CEU	CEU	CEU	CEU	CEU	CEU	CEU	CEU	CEU	CEU	CEU	CEU	CEU	CEU	MXL	MXL	MXL	MXL	MXL	MXL	MXL	MXL	ASW	MXL	MXL	MXL	MXL	MXL	MXL	MXL	MXL	MXL	TSI	TSI	TSI	TSI	TSI	TSI	TSI	TSI	TSI	TSI	TSI	TSI	TSI	TSI	TSI	TSI	TSI	TSI	TSI	TSI	TSI	TSI	TSI	TSI	TSI	TSI	TSI	TSI	TSI	TSI	GIH	GIH	GIH	GIH	GIH	GIH	GIH	GIH	GIH	GIH		Kab_CAU	Kab_CAU	Mor_EUR	Tat_EUR	Lez_CAU	NOc_CAU	Ass_MDE	Cro_EUR	Rom_EUR	Mis_EUR	Mar_EUR	Bel_EUR	Lez_CAU	Jor_MDE	Cro_EUR	Vep_EUR	Rus_CAS	Kry_EUR	Cro_EUR	Pol_EUR	Bal_CAU	Ira_MDE	Man_SIB	Sau_MDE	Ara_MDE	Ara_MDE	Ira_MDE	Pol_EUR	Ger_EUR	Pol_EUR	Ing_EUR	Mol_EUR	Mol_EUR	Lit_EUR	Cac_AMR	Kar_EUR	Leb_MDE	Est_EUR	Ing_EUR	BSh_EUR	Est_EUR	Chu_EUR	Kom_EUR	Man_SIB	Saa_EUR	Saa_EUR	Lat_EUR	Uzb_CAS	Uzb_CAS	Dha_SAS	Cir_CAU	Kab_CAU	Lat_EUR	Ukr_EUR	Ukr_EUR	Ukr_EUR	Cos_EUR	Sho_SIB	Bel_EUR	Cos_EUR	Geo_CAU		42
rs72701494	17	0	0	1	CHR1	118969615	rs72701494	G	T	78	158	0	0	22	GBR	GBR	GBR	GBR	GBR	GBR	GBR	GBR	GBR	GBR	GBR	GBR	GBR	GBR	GBR	GBR	GBR	GBR	GBR	FIN	FIN	FIN	FIN	GBR	GBR	GBR	GBR	GBR	GBR	GBR	GBR	FIN	FIN	FIN	FIN	FIN	FIN	FIN	FIN	FIN	FIN	FIN	FIN	FIN	FIN	FIN	FIN	FIN	FIN	FIN	FIN	FIN	FIN	FIN	FIN	FIN	FIN	FIN	FIN	FIN	FIN	FIN	FIN	FIN	FIN	FIN	PUR	PUR	PUR	PUR	PUR	PUR	PUR	PUR	PUR	PUR	PUR	PUR	PUR	PUR	CLM	CLM	CLM	CLM	CLM	CLM	PUR	PUR	PUR	PUR	PUR	PUR	PUR	PUR	PUR	CLM	CLM	CLM	CLM	PUR	PUR	PUR	GBR	CLM	CLM	CLM	CLM	CLM	CLM	CLM	CLM	CLM	CLM	CLM	IBS	IBS	IBS	PEL	PJL	IBS	IBS	IBS	IBS	IBS	IBS	IBS	IBS	IBS	IBS	IBS	IBS	IBS	IBS	ACB	PEL	PEL	PEL	PEL	PEL	ACB	PEL	PEL	IBS	IBS	IBS	IBS	PEL	ACB	PEL	ACB	PEL	ACB	PJL	PJL	BEB	PJL	PJL	ITU	ITU	BEB	ITU	ITU	BEB	ITU	CEU	CEU	CEU	CEU	CEU	CEU	CEU	CEU	CEU	CEU	CEU	CEU	CEU	CEU	CEU	CEU	CEU	CEU	CEU	CEU	CEU	CEU	CEU	CEU	CEU	CEU	CEU	CEU	CEU	CEU	MXL	MXL	MXL	MXL	MXL	MXL	MXL	MXL	ASW	MXL	MXL	MXL	MXL	MXL	MXL	MXL	MXL	TSI	TSI	TSI	TSI	TSI	TSI	TSI	TSI	TSI	TSI	TSI	TSI	TSI	TSI	TSI	TSI	TSI	TSI	TSI	TSI	TSI	TSI	TSI	TSI	TSI	TSI	TSI	TSI	TSI	TSI	GIH	GIH	GIH	GIH	GIH	GIH	GIH	GIH		Kab_CAU	Kab_CAU	Mor_EUR	Tat_EUR	Lez_CAU	NOc_CAU	Ass_MDE	Cro_EUR	Rom_EUR	Mis_EUR	Mar_EUR	Bel_EUR	Lez_CAU	Jor_MDE	Cro_EUR	Vep_EUR	Rus_CAS	Kry_EUR	Cro_EUR	Pol_EUR	Bal_CAU	Ira_MDE	Man_SIB	Sau_MDE	Ara_MDE	Ara_MDE	Ira_MDE	Ger_EUR	Pol_EUR	Ing_EUR	Mol_EUR	Mol_EUR	Lit_EUR	Cac_AMR	Kar_EUR	Leb_MDE	Est_EUR	Ing_EUR	BSh_EUR	Est_EUR	Chu_EUR	Kom_EUR	Man_SIB	Saa_EUR	Saa_EUR	Lat_EUR	Uzb_CAS	Uzb_CAS	Dha_SAS	Cir_CAU	Kab_CAU	Lat_EUR	Ukr_EUR	Ukr_EUR	Ukr_EUR	Cos_EUR	Sho_SIB	Bel_EUR	Cos_EUR	Geo_CAU		40
rs2000072	24	0	0	1	CHR1	146970568	rs2000072	G	A	88	230	0	3	62	GBR	GBR	GBR	GBR	GBR	GBR	GBR	GBR	GBR	GBR	GBR	GBR	GBR	GBR	GBR	GBR	GBR	GBR	GBR	GBR	FIN	FIN	FIN	FIN	FIN	FIN	FIN	FIN	GBR	GBR	GBR	GBR	GBR	GBR	GBR	GBR	GBR	GBR	GBR	FIN	FIN	FIN	FIN	FIN	FIN	FIN	FIN	FIN	FIN	FIN	FIN	FIN	FIN	FIN	FIN	FIN	FIN	FIN	FIN	FIN	FIN	FIN	FIN	FIN	FIN	FIN	FIN	FIN	FIN	FIN	FIN	FIN	FIN	PUR	PUR	PUR	PUR	PUR	PUR	PUR	PUR	PUR	PUR	PUR	PUR	PUR	PUR	CLM	CLM	CLM	CLM	CLM	CLM	CLM	CLM	CLM	CLM	PUR	PUR	PUR	PUR	PUR	PUR	PUR	PUR	CLM	CLM	CLM	CLM	CLM	CLM	PUR	PUR	PUR	CLM	CLM	CLM	CLM	CLM	CLM	PUR	PUR	CLM	CLM	CLM	CLM	CLM	CLM	CLM	CLM	CLM	CLM	CLM	IBS	IBS	IBS	IBS	IBS	IBS	IBS	IBS	IBS	PJL	IBS	IBS	IBS	IBS	IBS	IBS	IBS	IBS	IBS	IBS	IBS	IBS	IBS	IBS	IBS	IBS	IBS	IBS	IBS	IBS	IBS	IBS	IBS	IBS	IBS	IBS	IBS	GBR	GBR	PEL	ACB	GBR	IBS	IBS	IBS	PEL	PEL	ACB	ACB	ACB	ACB	ACB	PJL	GWD	PJL	PJL	PJL	PJL	GWD	PJL	GWD	BEB	PJL	BEB	BEB	BEB	PJL	STU	STU	ITU	ITU	ITU	BEB	BEB	BEB	STU	ITU	ITU	ITU	ITU	STU	BEB	BEB	BEB	STU	STU	ITU	STU	STU	STU	STU	STU	ITU	ITU	STU	BEB	BEB	BEB	BEB	BEB	BEB	ITU	ITU	ITU	CEU	CEU	CEU	CEU	CEU	CEU	CEU	CEU	CEU	CEU	CEU	CEU	CEU	CEU	CEU	CEU	CEU	CEU	CEU	CEU	CEU	CEU	CEU	CEU	CEU	CEU	CEU	CEU	CEU	CEU	CEU	CEU	CEU	CEU	CEU	CEU	CEU	CEU	MXL	MXL	MXL	MXL	MXL	MXL	MXL	MXL	MXL	ASW	MXL	MXL	MXL	MXL	MXL	MXL	MXL	MXL	MXL	ASW	ASW	ASW	TSI	TSI	TSI	TSI	TSI	TSI	TSI	TSI	TSI	TSI	TSI	TSI	TSI	TSI	TSI	TSI	TSI	TSI	TSI	TSI	TSI	TSI	TSI	TSI	TSI	TSI	TSI	TSI	TSI	TSI	TSI	TSI	TSI	TSI	TSI	TSI	TSI	TSI	TSI	TSI	TSI	TSI	TSI	TSI	TSI	TSI	TSI	TSI	TSI	TSI	TSI	TSI	TSI	TSI	TSI	GIH	GIH	GIH	GIH	GIH	GIH	GIH	GIH	GIH	GIH	GIH		Tat_EUR	Ket_SIB	Aze_MDE	Aze_MDE	Arm_MDE	Cro_EUR	Rus_EUR	Chu_EUR	Kom_EUR	Bel_EUR	Lez_CAU	Kum_CAU	Tab_CAU	Rom_EUR	Kry_EUR	Kry_EUR	Cro_EUR	Dru_MDE	Alt_CAS	Alt_CAS	Ira_MDE	Jor_MDE	Ara_MDE	Ara_MDE	Ara_MDE	Sau_MDE	Rus_EUR	Ara_MDE	Ger_EUR	Mol_EUR	Hun_EUR	Lit_EUR	MAd_SAS	Rus_EUR	Est_EUR	Chu_ARC	Alt_CAS	Bur_SIB	Bur_SIB	Bur_SIB	Kom_EUR	Alb_EUR	BSh_EUR	Bra_SAS	Lit_EUR	Cir_CAU	Kab_CAU	Ukr_EUR	Arm_MDE	Kar_EUR	Geo_CAU	Ukr_EUR	Ukr_EUR	Aze_MDE	Swe_EUR	Ukr_EUR		27
rs7555469	15	0	0	1	CHR1	146999846	rs7555469	G	T	58	208	2	1	78	GBR	GBR	GBR	GBR	GBR	GBR	GBR	GBR	GBR	GBR	GBR	GBR	GBR	GBR	GBR	GBR	GBR	GBR	GBR	GBR	GBR	GBR	GBR	GBR	GBR	FIN	FIN	FIN	FIN	FIN	FIN	GBR	GBR	GBR	GBR	GBR	GBR	GBR	GBR	GBR	GBR	GBR	GBR	GBR	FIN	FIN	FIN	FIN	FIN	FIN	FIN	FIN	FIN	FIN	FIN	FIN	FIN	FIN	FIN	FIN	FIN	FIN	FIN	FIN	FIN	FIN	FIN	FIN	FIN	FIN	PUR	PUR	PUR	PUR	PUR	PUR	PUR	CLM	CLM	CLM	CLM	PUR	PUR	PUR	PUR	PUR	CLM	CLM	CLM	CLM	PUR	PUR	GBR	CLM	CLM	CLM	CLM	PUR	PUR	CLM	CLM	CLM	CLM	CLM	CLM	CLM	CLM	CLM	CLM	CLM	IBS	IBS	IBS	IBS	IBS	IBS	PEL	PEL	PJL	IBS	IBS	IBS	IBS	IBS	IBS	IBS	IBS	IBS	IBS	IBS	IBS	IBS	IBS	IBS	IBS	IBS	IBS	IBS	IBS	IBS	IBS	IBS	IBS	GBR	GBR	ACB	PEL	PEL	PEL	PEL	ACB	ACB	ACB	GBR	IBS	IBS	PEL	ACB	PJL	PJL	PJL	PJL	PJL	PJL	PJL	PJL	PJL	PJL	PJL	GWD	PJL	BEB	PJL	PJL	BEB	BEB	PJL	PJL	STU	ITU	ITU	STU	ITU	ITU	ITU	ITU	BEB	BEB	BEB	BEB	STU	ITU	ITU	ITU	BEB	BEB	BEB	BEB	STU	ITU	ITU	ITU	ITU	STU	ITU	STU	STU	ITU	ITU	STU	BEB	BEB	BEB	ITU	ITU	ITU	CEU	CEU	CEU	CEU	CEU	CEU	CEU	CEU	CEU	CEU	CEU	CEU	CEU	CEU	CEU	CEU	CEU	CEU	CEU	CEU	CEU	CEU	CEU	CEU	CEU	CEU	CEU	CEU	CEU	CEU	CEU	CEU	CEU	CEU	CEU	CEU	CEU	CEU	CEU	CEU	CEU	CEU	CEU	CEU	CEU	CEU	CEU	CHB	CHB	MXL	MXL	MXL	MXL	MXL	ASW	MXL	MXL	MXL	MXL	MXL	MXL	ASW	TSI	TSI	TSI	TSI	TSI	TSI	TSI	TSI	TSI	TSI	TSI	TSI	TSI	TSI	TSI	TSI	TSI	TSI	TSI	TSI	TSI	TSI	TSI	TSI	TSI	TSI	TSI	TSI	TSI	TSI	TSI	TSI	TSI	TSI	GIH	GIH	GIH	GIH	GIH	GIH	GIH	GIH	GIH	GIH	GIH	GIH	GIH	GIH	GIH	GIH	GIH		Ava_CAU	Abk_CAU	Abk_CAU	Mor_EUR	Tat_EUR	Tat_EUR	Ket_SIB	NOc_CAU	Ukr_EUR	Kar_EUR	Mis_EUR	Mor_EUR	Kum_CAU	Rus_EUR	Rus_CAS	Tab_CAU	Cro_EUR	Cro_EUR	Pol_EUR	BSh_EUR	Man_SIB	Cos_EUR	Yag_CAS	Ara_MDE	Kap_SAS	Rus_EUR	Pol_EUR	Ger_EUR	Ing_EUR	Mol_EUR	Hun_EUR	Lat_EUR	Lit_EUR	Ben_SAS	Kar_EUR	MAd_SAS	Est_EUR	Est_EUR	Ing_EUR	Fin_EUR	Vep_EUR	BSh_EUR	Chu_EUR	Est_EUR	Chu_ARC	EVk_SIB	Sak_SIB	Kor_ARC	Bur_SIB	Uzb_CAS	Bra_SAS	Lit_EUR	Ukr_EUR	Arm_MDE	Kar_EUR	Geo_CAU	Arm_MDE	Ukr_EUR	Ukr_EUR	Cos_EUR	Alb_EUR	Geo_CAU		43
rs116533286	20	1	0	0	CHR1	152051550	rs116533286	G	T	79	246	5	0	45	GBR	GBR	GBR	GBR	GBR	GBR	GBR	GBR	GBR	GBR	GBR	GBR	GBR	GBR	GBR	GBR	GBR	GBR	GBR	GBR	GBR	GBR	GBR	GBR	GBR	GBR	GBR	FIN	FIN	FIN	FIN	FIN	FIN	FIN	FIN	FIN	FIN	GBR	GBR	GBR	GBR	GBR	GBR	GBR	GBR	GBR	GBR	GBR	GBR	GBR	GBR	GBR	GBR	GBR	FIN	FIN	FIN	FIN	FIN	FIN	FIN	FIN	FIN	FIN	FIN	FIN	FIN	FIN	FIN	FIN	FIN	FIN	FIN	FIN	FIN	FIN	FIN	FIN	FIN	FIN	FIN	FIN	FIN	FIN	FIN	FIN	FIN	FIN	FIN	FIN	FIN	CHS	CHS	CHS	PUR	PUR	PUR	PUR	PUR	PUR	PUR	PUR	PUR	PUR	PUR	PUR	PUR	PUR	CLM	CLM	CLM	CLM	CLM	CLM	PUR	PUR	PUR	PUR	PUR	CLM	CLM	CLM	CLM	PUR	PUR	PUR	CLM	CLM	CLM	CLM	CLM	CLM	PUR	PUR	PUR	CLM	CLM	CLM	CLM	CLM	CLM	CLM	CLM	IBS	IBS	IBS	IBS	IBS	IBS	IBS	IBS	IBS	IBS	PEL	IBS	IBS	IBS	IBS	IBS	IBS	IBS	IBS	IBS	IBS	IBS	IBS	IBS	IBS	IBS	IBS	IBS	IBS	IBS	IBS	IBS	IBS	IBS	IBS	IBS	IBS	IBS	GBR	GBR	PEL	PEL	ACB	PEL	KHV	PEL	CDX	GBR	IBS	IBS	IBS	IBS	IBS	PEL	ACB	PEL	PEL	ACB	ACB	ACB	PJL	PJL	PJL	PJL	PJL	PJL	PJL	BEB	BEB	STU	PJL	STU	ITU	BEB	STU	STU	ITU	STU	BEB	BEB	BEB	STU	ITU	STU	STU	STU	ITU	STU	ITU	BEB	BEB	CEU	CEU	CEU	CEU	CEU	CEU	CEU	CEU	CEU	CEU	CEU	CEU	CEU	CEU	CEU	CEU	CEU	CEU	CEU	CEU	CEU	CEU	CEU	CEU	CEU	CEU	CEU	CEU	CEU	CEU	CEU	CEU	CEU	CEU	CEU	CEU	CEU	CEU	CEU	MXL	MXL	MXL	MXL	ASW	ASW	MXL	MXL	MXL	MXL	MXL	MXL	MXL	MXL	MXL	MXL	MXL	MXL	MXL	MXL	MXL	ASW	ASW	ASW	TSI	TSI	TSI	TSI	TSI	TSI	TSI	TSI	TSI	TSI	TSI	TSI	TSI	TSI	TSI	TSI	TSI	TSI	TSI	TSI	TSI	TSI	TSI	TSI	TSI	TSI	TSI	TSI	TSI	TSI	TSI	TSI	TSI	TSI	TSI	TSI	TSI	GIH	GIH	GIH	GIH	GIH	GIH	GIH	GIH	GIH	GIH	GIH	GIH		Kab_CAU	Tat_EUR	Tat_EUR	Cir_CAU	Ass_MDE	Ass_MDE	Kar_EUR	Kom_EUR	Mor_EUR	Mar_EUR	Rom_EUR	Ava_CAU	Rus_CAS	Rom_EUR	Mar_EUR	Mor_EUR	Vep_EUR	Kry_EUR	Kry_EUR	Dru_MDE	BSh_EUR	Alt_CAS	Tun_SIB	Nga_SIB	Ish_CAS	Taj_CAS	Cos_EUR	Rus_EUR	Gup_SAS	Ger_EUR	Ger_EUR	Fin_EUR	Hun_EUR	Kha_SIB	Est_EUR	Rus_EUR	Est_EUR	Est_EUR	Ing_EUR	Tuv_SIB	BSh_EUR	Kor_ARC	Udm_EUR	Alb_EUR	Saa_EUR	Mar_EUR	BSh_EUR	BSh_EUR	Swe_EUR	Lat_EUR	Geo_CAU	Ukr_EUR	Cos_EUR	Rus_EUR	Swe_EUR	Sho_SIB		45
rs79913857	18	0	0	1	CHR1	153642372	rs79913857	G	T	80	182	1	3	87	GBR	GBR	GBR	GBR	GBR	GBR	GBR	GBR	GBR	GBR	GBR	GBR	GBR	GBR	GBR	GBR	GBR	GBR	FIN	FIN	FIN	FIN	FIN	FIN	FIN	FIN	GBR	GBR	GBR	GBR	GBR	GBR	GBR	GBR	GBR	FIN	FIN	FIN	FIN	FIN	FIN	FIN	FIN	FIN	FIN	FIN	FIN	FIN	FIN	FIN	FIN	FIN	FIN	FIN	FIN	FIN	FIN	FIN	FIN	FIN	FIN	FIN	PUR	PUR	PUR	PUR	PUR	PUR	PUR	PUR	PUR	PUR	PUR	PUR	PUR	PUR	PUR	CLM	CLM	CLM	CLM	CLM	CLM	CLM	PUR	PUR	PUR	PUR	PUR	CLM	CLM	PUR	PUR	PUR	PUR	PUR	PUR	PUR	CLM	CLM	CLM	PUR	PUR	CLM	CLM	CLM	CLM	CLM	CLM	IBS	IBS	IBS	IBS	IBS	IBS	IBS	IBS	CLM	PJL	PJL	IBS	IBS	IBS	IBS	IBS	IBS	IBS	IBS	IBS	IBS	IBS	IBS	IBS	IBS	IBS	IBS	IBS	IBS	IBS	GBR	GBR	PEL	PEL	PEL	PEL	ACB	PEL	KHV	PEL	ACB	IBS	IBS	IBS	IBS	IBS	IBS	PEL	PEL	ACB	PEL	PEL	ACB	PJL	ACB	ACB	GWD	PJL	PJL	PJL	GWD	PJL	PJL	PJL	PJL	PJL	PJL	PJL	PJL	PJL	PJL	PJL	PJL	STU	STU	STU	PJL	STU	ITU	ITU	ITU	ITU	STU	STU	PJL	ITU	BEB	BEB	STU	STU	STU	ITU	ITU	ITU	ITU	ITU	STU	STU	STU	STU	STU	STU	STU	ITU	ITU	ITU	ITU	ITU	STU	ITU	ITU	ITU	ITU	STU	ITU	ITU	STU	STU	ITU	BEB	BEB	BEB	BEB	ITU	STU	CEU	CEU	CEU	CEU	CEU	CEU	CEU	CEU	CEU	CEU	CEU	CEU	CEU	CEU	CEU	CEU	CEU	CEU	CEU	CEU	CEU	CEU	CEU	CEU	CEU	CEU	CEU	CEU	CEU	CEU	CEU	CEU	CEU	CEU	CEU	CEU	CEU	CEU	LWK	MXL	MXL	MXL	MXL	MXL	MXL	MXL	MXL	MXL	MXL	MXL	MXL	MXL	MXL	MXL	MXL	MXL	ASW	ASW	ASW	TSI	TSI	TSI	TSI	TSI	TSI	TSI	TSI	TSI	TSI	TSI	TSI	TSI	TSI	TSI	TSI	TSI	TSI	TSI	TSI	TSI	TSI	TSI	TSI	TSI	TSI	GIH	GIH	GIH	GIH	GIH	GIH	GIH	GIH	GIH	GIH	GIH	GIH	GIH	GIH	GIH	GIH		Kab_CAU	Chu_ARC	For_SIB	NOc_CAU	Ass_MDE	Kaz_CAS	Bel_EUR	Mis_EUR	Rom_EUR	Tab_CAU	Bel_EUR	Lez_CAU	Ava_CAU	Rus_EUR	Rus_CAS	Bur_SIB	Rom_EUR	Ket_SIB	Kry_EUR	Kry_EUR	Cro_EUR	Pol_EUR	BSh_EUR	Bal_CAU	Bal_CAU	Yag_CAS	Ara_MDE	Tha_SAS	Rus_EUR	MAy_SAS	Ing_EUR	Mol_EUR	Mol_EUR	Hun_EUR	Kha_SIB	Kar_EUR	Leb_MDE	MAd_SAS	Rus_EUR	Ing_EUR	Fin_EUR	Est_EUR	Vie_EAS	Kor_ARC	Udm_EUR	Kom_EUR	BSh_EUR	Cir_CAU	Kab_CAU	Ket_SIB	Lat_EUR	Kar_EUR	Geo_CAU	Ukr_EUR	Ukr_EUR	Rus_EUR	Swe_EUR	Kha_SIB	Geo_CAU		33
rs863025	18	0	0	1	CHR1	159101523	rs863025	G	A	71	210	0	0	85	GBR	GBR	GBR	GBR	GBR	GBR	GBR	GBR	GBR	GBR	GBR	GBR	GBR	GBR	GBR	GBR	GBR	GBR	GBR	GBR	GBR	GBR	GBR	FIN	FIN	FIN	FIN	FIN	FIN	GBR	GBR	GBR	GBR	GBR	GBR	GBR	GBR	GBR	FIN	FIN	FIN	FIN	FIN	FIN	FIN	FIN	FIN	FIN	FIN	FIN	FIN	FIN	FIN	FIN	FIN	FIN	FIN	FIN	FIN	FIN	FIN	FIN	FIN	FIN	PUR	PUR	PUR	PUR	PUR	PUR	PUR	PUR	PUR	PUR	PUR	CLM	CLM	CLM	CLM	CLM	CLM	PUR	PUR	PUR	PUR	PUR	PUR	PUR	PUR	PUR	PUR	CLM	CLM	CLM	CLM	PUR	PUR	PUR	PUR	CLM	CLM	CLM	CLM	CLM	CLM	CLM	PUR	CLM	CLM	CLM	CLM	CLM	CLM	CLM	CLM	IBS	IBS	IBS	IBS	IBS	IBS	IBS	IBS	IBS	IBS	IBS	IBS	IBS	IBS	IBS	IBS	IBS	IBS	IBS	IBS	IBS	IBS	IBS	IBS	IBS	IBS	IBS	IBS	IBS	IBS	IBS	GBR	GBR	PEL	PEL	ACB	PEL	PEL	ACB	GBR	IBS	IBS	IBS	IBS	PEL	ACB	PEL	ACB	PJL	PJL	PJL	PJL	PJL	PJL	PJL	PJL	PJL	PJL	PJL	PJL	PJL	PJL	BEB	PJL	PJL	PJL	PJL	BEB	BEB	PJL	STU	STU	PJL	PJL	STU	STU	STU	STU	ITU	ITU	ITU	ITU	ITU	BEB	BEB	STU	STU	STU	STU	STU	BEB	BEB	BEB	BEB	ITU	ITU	ITU	STU	STU	ITU	ITU	ITU	ITU	ITU	STU	ITU	BEB	BEB	BEB	BEB	ITU	ITU	CEU	CEU	CEU	CEU	CEU	CEU	CEU	CEU	CEU	CEU	CEU	CEU	CEU	CEU	CEU	CEU	CEU	CEU	CEU	CEU	CEU	CEU	CEU	CEU	CEU	CEU	CEU	CEU	CEU	CEU	CEU	CEU	CEU	CEU	CEU	CEU	CEU	CEU	CEU	CEU	CEU	CEU	MXL	MXL	MXL	MXL	MXL	MXL	MXL	MXL	MXL	MXL	MXL	ASW	ASW	ASW	TSI	TSI	TSI	TSI	TSI	TSI	TSI	TSI	TSI	TSI	TSI	TSI	TSI	TSI	TSI	TSI	TSI	TSI	TSI	TSI	TSI	TSI	TSI	TSI	TSI	TSI	TSI	TSI	TSI	TSI	TSI	TSI	TSI	TSI	GIH	GIH	GIH	GIH	GIH	GIH	GIH	GIH	GIH	GIH	GIH	GIH	GIH	GIH	GIH	GIH	GIH		Abk_CAU	Mor_EUR	Tat_EUR	Ket_SIB	Ira_MDE	Ass_MDE	Shu_CAS	Chu_EUR	Bel_EUR	Kum_CAU	Ava_CAU	Rom_EUR	Ket_SIB	Kry_EUR	Mor_EUR	Rus_CAS	Kry_EUR	Kry_EUR	Pol_EUR	Dru_MDE	Udm_EUR	BSh_EUR	Dru_MDE	Bal_CAU	Bal_CAU	Nga_SIB	Bal_CAU	Cos_EUR	Kyr_CAS	Ara_MDE	Ara_MDE	Rus_EUR	Gon_SAS	Bra_SAS	Ira_MDE	Ara_MDE	Pol_EUR	Ger_EUR	Pol_EUR	Ing_EUR	Mol_EUR	Lat_EUR	Est_EUR	MAd_SAS	Est_EUR	Est_EUR	Est_EUR	Bur_SIB	Bur_SIB	Bur_SIB	Udm_EUR	Alb_EUR	Saa_EUR	Mar_EUR	Lit_EUR	Cir_CAU	Ukr_EUR	TKm_CAS	Kaz_CAS	Lat_EUR	Arm_MDE	Ukr_EUR	Rus_EUR	Alb_EUR	Ukr_EUR	Kha_SIB		38
rs3027016	16	0	0	1	CHR1	159175193	rs3027016	A	G	66	158	0	0	54	GBR	GBR	GBR	GBR	GBR	GBR	GBR	GBR	GBR	GBR	GBR	GBR	GBR	GBR	GBR	GBR	GBR	GBR	GBR	GBR	GBR	FIN	FIN	FIN	FIN	FIN	FIN	GBR	GBR	GBR	GBR	GBR	GBR	GBR	GBR	GBR	GBR	GBR	FIN	FIN	FIN	FIN	FIN	FIN	FIN	FIN	FIN	FIN	FIN	FIN	FIN	FIN	FIN	FIN	FIN	FIN	FIN	FIN	FIN	FIN	FIN	PUR	PUR	PUR	PUR	PUR	PUR	PUR	PUR	PUR	PUR	PUR	PUR	PUR	PUR	PUR	PUR	PUR	PUR	CLM	CLM	CLM	PUR	PUR	PUR	PUR	PUR	PUR	PUR	CLM	CLM	CLM	CLM	PUR	PUR	CLM	CLM	CLM	CLM	CLM	CLM	PUR	PUR	PUR	CLM	CLM	CLM	CLM	CLM	CLM	IBS	IBS	IBS	IBS	IBS	IBS	PEL	PJL	IBS	IBS	IBS	IBS	IBS	IBS	IBS	IBS	IBS	IBS	IBS	IBS	IBS	IBS	IBS	IBS	IBS	IBS	IBS	IBS	IBS	IBS	IBS	IBS	IBS	PEL	PEL	ACB	ACB	PEL	IBS	IBS	PEL	PEL	PEL	ACB	ACB	PJL	PJL	PJL	PJL	BEB	PJL	PJL	PJL	STU	STU	STU	STU	ITU	ITU	ITU	ITU	ITU	STU	STU	ITU	ITU	ITU	STU	STU	STU	BEB	BEB	BEB	ITU	ITU	ITU	STU	ITU	ITU	STU	ITU	BEB	BEB	ITU	ITU	CEU	CEU	CEU	CEU	CEU	CEU	CEU	CEU	CEU	CEU	CEU	CEU	CEU	CEU	CEU	CEU	CEU	CEU	CEU	CEU	CEU	CEU	CEU	CEU	CEU	MXL	MXL	MXL	ASW	MXL	MXL	MXL	MXL	MXL	ASW	TSI	TSI	TSI	TSI	TSI	TSI	TSI	TSI	TSI	TSI	TSI	TSI	TSI	TSI	TSI	TSI	TSI	TSI	TSI	TSI	TSI	TSI	TSI	TSI	TSI	TSI	TSI	TSI	TSI	TSI	GIH	GIH	GIH	GIH	GIH	GIH	GIH	GIH	GIH	GIH	GIH	GIH		Abk_CAU	Cir_CAU	Arm_MDE	Arm_MDE	Ass_MDE	Rus_EUR	Ukr_EUR	Shu_CAS	Kar_EUR	Rom_EUR	Mor_EUR	Mar_EUR	For_SIB	Rom_EUR	Lez_CAU	Ira_MDE	Rom_EUR	Vep_EUR	Bel_EUR	Dru_MDE	Udm_EUR	Tun_SIB	Sau_MDE	Cos_EUR	Ara_MDE	Rus_EUR	Bra_SAS	Pol_EUR	Fin_EUR	Ing_EUR	Lat_EUR	Lit_EUR	Lit_EUR	Kur_SAS	Vep_EUR	Est_EUR	Est_EUR	BUm_SAS	Chu_EUR	Bur_SIB	Cir_CAU	Cir_CAU	Kab_CAU	Alb_EUR	Ukr_EUR	Aze_MDE	Cos_EUR	Cos_EUR	Swe_EUR	Bel_EUR	Cos_EUR		31
rs111387864	15	0	0	1	CHR1	159354236	rs111387864	C	G	68	151	0	0	45	GBR	GBR	GBR	GBR	GBR	GBR	GBR	GBR	GBR	GBR	GBR	GBR	GBR	FIN	FIN	FIN	FIN	FIN	FIN	GBR	GBR	GBR	GBR	GBR	GBR	GBR	GBR	GBR	GBR	FIN	FIN	FIN	FIN	FIN	FIN	FIN	FIN	FIN	FIN	FIN	FIN	FIN	FIN	FIN	FIN	FIN	FIN	FIN	FIN	PUR	PUR	PUR	PUR	PUR	PUR	PUR	PUR	PUR	PUR	PUR	PUR	PUR	PUR	PUR	PUR	PUR	CLM	CLM	CLM	PUR	PUR	PUR	CLM	CLM	CLM	CLM	CLM	CLM	CLM	PUR	PUR	PUR	PUR	CLM	CLM	CLM	CLM	CLM	CLM	PUR	PUR	PUR	CLM	CLM	CLM	CLM	CLM	CLM	IBS	IBS	IBS	IBS	IBS	IBS	IBS	IBS	IBS	IBS	IBS	IBS	IBS	IBS	IBS	IBS	IBS	IBS	IBS	IBS	IBS	IBS	IBS	IBS	IBS	IBS	IBS	IBS	IBS	IBS	IBS	IBS	PEL	PEL	ACB	ACB	IBS	IBS	PEL	PEL	PEL	PEL	ACB	ACB	PJL	PJL	PJL	PJL	PJL	BEB	PJL	PJL	BEB	PJL	PJL	STU	ITU	ITU	ITU	ITU	BEB	BEB	STU	ITU	BEB	STU	ITU	ITU	STU	ITU	STU	BEB	ITU	ITU	ITU	CEU	CEU	CEU	CEU	CEU	CEU	CEU	CEU	CEU	CEU	CEU	CEU	CEU	CEU	CEU	CEU	CEU	CEU	CEU	CEU	CEU	CEU	CEU	CEU	CEU	CEU	CEU	MXL	MXL	MXL	MXL	MXL	MXL	MXL	MXL	MXL	ASW	TSI	TSI	TSI	TSI	TSI	TSI	TSI	TSI	TSI	TSI	TSI	TSI	TSI	TSI	TSI	TSI	TSI	TSI	TSI	TSI	TSI	TSI	TSI	TSI	TSI	TSI	TSI	TSI	TSI	TSI	GIH	GIH	GIH	GIH	GIH	GIH	GIH	GIH	GIH	GIH	GIH	GIH	GIH	GIH		Udm_EUR	Cir_CAU	Arm_MDE	Rus_EUR	Ukr_EUR	Shu_CAS	Kar_EUR	Rom_EUR	Mor_EUR	Rom_EUR	Bel_EUR	Kum_CAU	Ava_CAU	Ira_MDE	Rom_EUR	Vep_EUR	Kry_EUR	Kry_EUR	Cro_EUR	Bel_EUR	Dru_MDE	Bal_CAU	Man_SIB	Sau_MDE	Ara_MDE	Rus_EUR	Pol_EUR	Pol_EUR	Fin_EUR	Fin_EUR	Lat_EUR	Kur_SAS	Est_EUR	Est_EUR	Est_EUR	Chu_EUR	Bur_SIB	Kom_EUR	Arm_MDE	Alb_EUR	Ukr_EUR	Cos_EUR	Swe_EUR	Bel_EUR	Cos_EUR		33
rs7554023	17	0	0	1	CHR1	161896364	rs7554023	A	G	68	205	1	4	45	GBR	GBR	GBR	GBR	GBR	GBR	GBR	GBR	GBR	GBR	GBR	GBR	GBR	FIN	FIN	FIN	FIN	FIN	GBR	GBR	GBR	GBR	GBR	GBR	GBR	GBR	FIN	FIN	FIN	FIN	FIN	FIN	FIN	FIN	FIN	FIN	FIN	FIN	FIN	FIN	FIN	FIN	FIN	FIN	FIN	FIN	FIN	FIN	FIN	FIN	FIN	FIN	FIN	FIN	FIN	FIN	FIN	FIN	FIN	FIN	FIN	FIN	FIN	FIN	FIN	FIN	FIN	FIN	PUR	PUR	PUR	PUR	PUR	PUR	PUR	PUR	PUR	PUR	PUR	PUR	PUR	CLM	CLM	CLM	CLM	CLM	PUR	PUR	PUR	PUR	PUR	PUR	CLM	PUR	PUR	PUR	CLM	CLM	CLM	CLM	PUR	PUR	PUR	CLM	CLM	CLM	CLM	CLM	CLM	CLM	CLM	CLM	CLM	CLM	IBS	IBS	IBS	IBS	IBS	IBS	IBS	IBS	PEL	PEL	IBS	IBS	IBS	IBS	IBS	IBS	IBS	IBS	IBS	IBS	IBS	IBS	IBS	IBS	IBS	IBS	IBS	IBS	IBS	IBS	IBS	IBS	IBS	IBS	IBS	IBS	IBS	IBS	IBS	GBR	ACB	ACB	PEL	PEL	PEL	PEL	PEL	ACB	PEL	IBS	IBS	IBS	PEL	PEL	PEL	ACB	PJL	ACB	PJL	PJL	PJL	PJL	PJL	PJL	BEB	PJL	PJL	STU	STU	ITU	ITU	ITU	STU	STU	PJL	ITU	ITU	ITU	BEB	BEB	STU	STU	STU	STU	BEB	BEB	STU	ITU	STU	ITU	ITU	ITU	CEU	CEU	CEU	CEU	CEU	CEU	CEU	CEU	CEU	CEU	CEU	CEU	CEU	CEU	CEU	CEU	CEU	CEU	CEU	CEU	CEU	CEU	CEU	CEU	CEU	CEU	CEU	CEU	CEU	CEU	CEU	CEU	CEU	CEU	CEU	CEU	CHB	LWK	LWK	LWK	LWK	MXL	MXL	MXL	ASW	MXL	MXL	MXL	TSI	TSI	TSI	TSI	TSI	TSI	TSI	TSI	TSI	TSI	TSI	TSI	TSI	TSI	TSI	TSI	TSI	TSI	TSI	TSI	TSI	TSI	TSI	TSI	TSI	TSI	TSI	TSI	TSI	TSI	TSI	TSI	TSI	TSI	TSI	TSI	TSI	TSI	TSI	TSI	TSI	GIH	GIH	GIH	GIH	GIH	GIH	GIH	GIH	GIH		Kab_CAU	NOc_CAU	Tat_EUR	Aze_MDE	Aze_MDE	Ira_MDE	Ass_MDE	Cro_EUR	Rus_EUR	Ukr_EUR	Bel_EUR	Lez_CAU	Ava_CAU	Ava_CAU	Sel_SIB	Kry_EUR	Kry_EUR	Kry_EUR	Pol_EUR	Bel_EUR	Dru_MDE	Udm_EUR	BSh_EUR	Dru_MDE	Tun_SIB	Tun_SIB	Bal_CAU	Bal_CAU	Ira_MDE	Man_SIB	Jor_MDE	Sau_MDE	Cos_EUR	Ish_CAS	Ara_MDE	Rus_EUR	Rus_EUR	Ara_MDE	Pol_EUR	Pol_EUR	Fin_EUR	Ger_EUR	Mol_EUR	Hun_EUR	Cac_AMR	Vep_EUR	Rus_EUR	Est_EUR	Bur_SIB	Man_SIB	Saa_EUR	Uzb_CAS	Uzb_CAS	Ksh_SAS	Swe_EUR	Kab_CAU	Arm_MDE	Arm_MDE	Arm_MDE	Ket_SIB	Lat_EUR	Geo_CAU	Ukr_EUR	Rus_EUR	Swe_EUR		33
rs80124829	23	0	0	0	CHR1	165830009	rs80124829	T	C	88	211	0	4	73	GBR	GBR	GBR	GBR	GBR	GBR	GBR	GBR	GBR	GBR	GBR	GBR	GBR	GBR	GBR	GBR	GBR	GBR	GBR	GBR	GBR	FIN	FIN	FIN	FIN	FIN	FIN	FIN	GBR	GBR	GBR	GBR	GBR	GBR	GBR	GBR	GBR	FIN	FIN	FIN	FIN	FIN	FIN	FIN	FIN	FIN	FIN	FIN	FIN	FIN	FIN	FIN	FIN	FIN	FIN	FIN	FIN	FIN	FIN	FIN	FIN	FIN	FIN	FIN	FIN	FIN	PUR	PUR	PUR	PUR	PUR	PUR	PUR	PUR	PUR	PUR	PUR	PUR	PUR	PUR	PUR	PUR	PUR	PUR	PUR	CLM	CLM	PUR	PUR	PUR	PUR	PUR	PUR	PUR	PUR	PUR	PUR	PUR	PUR	PUR	CLM	CLM	CLM	CLM	CLM	CLM	CLM	PUR	PUR	PUR	CLM	CLM	CLM	CLM	CLM	IBS	IBS	IBS	IBS	IBS	IBS	IBS	IBS	IBS	CLM	CLM	PEL	IBS	IBS	IBS	IBS	IBS	IBS	IBS	IBS	IBS	IBS	IBS	IBS	IBS	IBS	IBS	IBS	IBS	IBS	IBS	IBS	IBS	IBS	IBS	IBS	IBS	PEL	PEL	PEL	PEL	ACB	IBS	IBS	IBS	IBS	IBS	PEL	PEL	PEL	ACB	PEL	ACB	ACB	PJL	PJL	PJL	PJL	PJL	PJL	PJL	PJL	PJL	PJL	PJL	PJL	BEB	BEB	STU	PJL	PJL	STU	STU	PJL	STU	STU	PJL	ITU	BEB	BEB	BEB	STU	STU	ITU	STU	BEB	BEB	BEB	ITU	ITU	ITU	ITU	ITU	ITU	ITU	ITU	BEB	BEB	BEB	BEB	BEB	ITU	CEU	CEU	CEU	CEU	CEU	CEU	CEU	CEU	CEU	CEU	CEU	CEU	CEU	CEU	CEU	CEU	CEU	CEU	CEU	CEU	CEU	CEU	CEU	CEU	CEU	CEU	CEU	CEU	CEU	CEU	CEU	CEU	CEU	CEU	CEU	CEU	CEU	CEU	CEU	CEU	CEU	LWK	YRI	LWK	LWK	MXL	MXL	MXL	MXL	MXL	MXL	MXL	ASW	MXL	MXL	MXL	MXL	MXL	MXL	MXL	MXL	MXL	MXL	MXL	MXL	TSI	TSI	TSI	TSI	TSI	TSI	TSI	TSI	TSI	TSI	TSI	TSI	TSI	TSI	TSI	TSI	TSI	TSI	TSI	TSI	TSI	TSI	TSI	TSI	TSI	TSI	TSI	TSI	TSI	TSI	TSI	TSI	TSI	TSI	TSI	TSI	GIH	GIH	GIH	GIH	GIH	GIH	GIH	GIH	GIH	GIH	GIH	GIH	GIH	GIH	GIH	GIH	GIH	GIH	GIH	GIH	GIH		Abk_CAU	Abk_CAU	NOc_CAU	Tat_EUR	Lez_CAU	Aze_MDE	Rus_EUR	Ukr_EUR	Kar_EUR	Mis_EUR	Kom_EUR	Rom_EUR	Tab_CAU	Kum_CAU	Ira_MDE	Bur_SIB	Rom_EUR	Kry_EUR	Udm_EUR	Dru_MDE	Bal_CAU	Kyr_CAS	Yag_CAS	Sau_MDE	Tha_SAS	Rus_EUR	Gon_SAS	San_SAS	Pol_EUR	Ger_EUR	Ger_EUR	Ing_EUR	Alt_CAS	Vep_EUR	Est_EUR	Est_EUR	Fin_EUR	Vep_EUR	Est_EUR	Kor_ARC	Udm_EUR	Uzb_CAS	Uzb_CAS	Mar_EUR	Cir_CAU	Cir_CAU	Mon_EAS	Ukr_EUR	Arm_MDE	Arm_MDE	Lat_EUR	Ukr_EUR	Aze_MDE	Cos_EUR	Swe_EUR	Udm_EUR	Ukr_EUR		32
rs34879535	20	0	0	0	CHR1	170565756	rs34879535	G	T	70	192	0	0	25	GBR	GBR	GBR	GBR	GBR	GBR	GBR	GBR	GBR	GBR	GBR	GBR	GBR	GBR	GBR	GBR	GBR	GBR	GBR	GBR	FIN	FIN	FIN	FIN	FIN	FIN	FIN	FIN	FIN	GBR	GBR	GBR	GBR	GBR	GBR	GBR	GBR	GBR	GBR	GBR	GBR	FIN	FIN	FIN	FIN	FIN	FIN	FIN	FIN	FIN	FIN	FIN	FIN	FIN	FIN	FIN	FIN	FIN	FIN	FIN	FIN	FIN	FIN	FIN	FIN	FIN	FIN	FIN	FIN	FIN	FIN	FIN	FIN	FIN	PUR	PUR	PUR	PUR	PUR	PUR	PUR	PUR	PUR	PUR	PUR	PUR	PUR	PUR	PUR	CLM	CLM	CLM	PUR	PUR	PUR	PUR	PUR	CLM	CLM	CLM	CLM	CLM	CLM	CLM	PUR	PUR	PUR	PUR	PUR	CLM	CLM	CLM	PUR	PUR	PUR	PUR	CLM	CLM	CLM	CLM	CLM	CLM	CLM	CLM	CLM	CLM	IBS	IBS	IBS	IBS	IBS	IBS	IBS	IBS	IBS	IBS	IBS	PEL	PJL	PJL	IBS	IBS	IBS	IBS	IBS	IBS	IBS	IBS	IBS	IBS	IBS	IBS	IBS	IBS	IBS	IBS	IBS	IBS	IBS	IBS	IBS	IBS	GBR	ACB	PEL	PEL	PEL	PEL	GBR	IBS	IBS	IBS	PEL	PEL	ACB	PEL	ACB	ACB	ACB	PJL	PJL	PJL	PJL	PJL	PJL	PJL	ITU	STU	BEB	BEB	STU	BEB	BEB	STU	BEB	BEB	BEB	CEU	CEU	CEU	CEU	CEU	CEU	CEU	CEU	CEU	CEU	CEU	CEU	CEU	CEU	CEU	CEU	CEU	CEU	CEU	CEU	CEU	CEU	CEU	CEU	CEU	CEU	CEU	CEU	CEU	CEU	CEU	CEU	CEU	CEU	CEU	CEU	CEU	CEU	CEU	MXL	MXL	ASW	MXL	MXL	MXL	MXL	ASW	ASW	ASW	ASW	ASW	TSI	TSI	TSI	TSI	TSI	TSI	TSI	TSI	TSI	TSI	TSI	TSI	TSI	TSI	TSI	TSI	TSI	TSI	TSI	TSI	TSI	TSI	TSI	TSI	TSI	TSI	TSI	TSI	TSI	TSI	TSI	TSI	GIH	GIH	GIH	GIH		Udm_EUR	Tat_EUR	NOc_CAU	Cro_EUR	Rus_EUR	Kar_EUR	Chu_EUR	Kom_EUR	Mor_EUR	Ira_MDE	Rom_EUR	Cro_EUR	Vep_EUR	Kry_EUR	Pol_EUR	Dru_MDE	Eve_SIB	Man_SIB	Hun_EUR	Lit_EUR	Lit_EUR	Est_EUR	Kar_EUR	Vep_EUR	Est_EUR	Est_EUR	Fin_EUR	BUm_SAS	Est_EUR	Chu_EUR	Bur_SIB	Kom_EUR	Saa_EUR	Lat_EUR	BSh_EUR	Ukr_EUR	Mar_SAS	Arm_MDE	Alb_EUR	Ukr_EUR	Cos_EUR	Rus_EUR	Vep_EUR	Cos_EUR		39
rs72713506	16	0	0	1	CHR1	174231285	rs72713506	G	A	78	180	0	3	40	GBR	GBR	GBR	GBR	GBR	GBR	GBR	GBR	GBR	GBR	GBR	GBR	GBR	GBR	GBR	GBR	FIN	FIN	GBR	GBR	GBR	GBR	GBR	GBR	GBR	GBR	GBR	GBR	GBR	FIN	FIN	FIN	FIN	FIN	FIN	FIN	FIN	FIN	FIN	FIN	FIN	FIN	FIN	FIN	FIN	FIN	FIN	FIN	FIN	FIN	PUR	PUR	PUR	PUR	PUR	PUR	PUR	PUR	PUR	PUR	PUR	PUR	PUR	PUR	PUR	PUR	PUR	PUR	PUR	PUR	PUR	PUR	PUR	PUR	PUR	PUR	CLM	CLM	CLM	CLM	PUR	PUR	PUR	PUR	PUR	PUR	PUR	PUR	CLM	CLM	PUR	PUR	GBR	CLM	CLM	CLM	CLM	CLM	PUR	CLM	CLM	CLM	CLM	CLM	CLM	CLM	CLM	IBS	IBS	IBS	IBS	IBS	IBS	IBS	IBS	IBS	CLM	PEL	IBS	IBS	IBS	IBS	IBS	IBS	IBS	IBS	IBS	IBS	IBS	IBS	IBS	IBS	IBS	IBS	IBS	IBS	IBS	IBS	IBS	IBS	PEL	PEL	PEL	PEL	PEL	PEL	ACB	GBR	IBS	IBS	IBS	IBS	IBS	PEL	PEL	PJL	PJL	PJL	PJL	PJL	PJL	PJL	PJL	PJL	PJL	PJL	BEB	PJL	PJL	STU	STU	PJL	ITU	ITU	BEB	BEB	ITU	ITU	ITU	STU	BEB	BEB	STU	ITU	ITU	ITU	ITU	ITU	ITU	CEU	CEU	CEU	CEU	CEU	CEU	CEU	CEU	CEU	CEU	CEU	CEU	CEU	CEU	CEU	CEU	CEU	CEU	CEU	CEU	CEU	CEU	CEU	CEU	CEU	CEU	CEU	CEU	CEU	CEU	CEU	YRI	LWK	LWK	MXL	MXL	MXL	MXL	MXL	MXL	ASW	ASW	ASW	TSI	TSI	TSI	TSI	TSI	TSI	TSI	TSI	TSI	TSI	TSI	TSI	TSI	TSI	TSI	TSI	TSI	TSI	TSI	TSI	TSI	TSI	TSI	TSI	TSI	TSI	TSI	TSI	TSI	TSI	TSI	TSI	TSI	TSI	TSI	TSI	TSI	TSI	TSI	GIH	GIH	GIH	GIH	GIH	GIH		Kab_CAU	Udm_EUR	Rus_EUR	Lez_CAU	Ava_CAU	Vep_EUR	Pol_EUR	BSh_EUR	Tun_SIB	Bal_CAU	Bal_CAU	Man_SIB	Man_SIB	Taj_CAS	Ara_MDE	Tha_SAS	Kap_SAS	Rus_EUR	Ger_EUR	Ing_EUR	Lat_EUR	Kha_SIB	Est_EUR	Vep_EUR	Rus_EUR	Ing_EUR	Vep_EUR	Bur_SIB	Man_SIB	Saa_EUR	Saa_EUR	Saa_EUR	Mar_EUR	TKm_CAS	Arm_MDE	Alb_EUR	Ukr_EUR	Aze_MDE	Vep_EUR	Swe_EUR	Ukr_EUR		27
rs12722772	15	0	0	1	CHR1	176732748	rs12722772	T	C	62	167	1	4	25	GBR	GBR	GBR	GBR	GBR	GBR	GBR	GBR	GBR	GBR	GBR	GBR	GBR	GBR	GBR	GBR	GBR	GBR	FIN	FIN	FIN	FIN	FIN	FIN	FIN	FIN	FIN	FIN	GBR	GBR	GBR	GBR	GBR	GBR	GBR	GBR	GBR	GBR	GBR	GBR	FIN	FIN	FIN	FIN	FIN	FIN	FIN	FIN	FIN	FIN	FIN	FIN	FIN	FIN	FIN	FIN	FIN	FIN	FIN	FIN	FIN	FIN	FIN	FIN	FIN	FIN	PUR	PUR	PUR	PUR	PUR	PUR	PUR	PUR	PUR	PUR	PUR	PUR	PUR	PUR	CLM	CLM	CLM	CLM	CLM	PUR	PUR	PUR	PUR	PUR	PUR	CLM	CLM	PUR	PUR	GBR	CLM	CLM	CLM	CLM	CLM	CLM	PUR	PUR	PUR	PUR	PUR	PUR	CLM	IBS	IBS	IBS	IBS	IBS	IBS	IBS	IBS	IBS	IBS	IBS	CLM	CLM	PJL	IBS	IBS	IBS	IBS	IBS	IBS	IBS	IBS	IBS	IBS	IBS	IBS	IBS	IBS	PEL	PEL	PEL	GBR	IBS	IBS	IBS	IBS	IBS	IBS	PEL	PEL	PEL	ACB	ACB	PJL	PJL	GWD	PJL	MSL	MSL	PJL	PJL	PJL	STU	PJL	PJL	ITU	BEB	ITU	ITU	STU	BEB	STU	STU	STU	CEU	CEU	CEU	CEU	CEU	CEU	CEU	CEU	CEU	CEU	CEU	CEU	CEU	CEU	CEU	CEU	CEU	CEU	CEU	CEU	CEU	CEU	CEU	CEU	CEU	CEU	CEU	CEU	CHB	LWK	MXL	ASW	MXL	MXL	MXL	MXL	MXL	ASW	TSI	TSI	TSI	TSI	TSI	TSI	TSI	TSI	TSI	TSI	TSI	TSI	TSI	TSI	TSI	TSI	TSI	TSI	TSI	TSI	TSI	TSI	TSI	TSI	TSI	TSI	TSI	GIH	GIH	GIH	GIH	GIH		Mor_EUR	Tat_EUR	Tat_EUR	NOc_CAU	Aze_MDE	Rus_EUR	Ukr_EUR	Mor_EUR	Mar_EUR	Tab_CAU	Ava_CAU	Rus_EUR	Mar_EUR	Vep_EUR	Cro_EUR	Udm_EUR	BSh_EUR	Bal_CAU	Man_SIB	BSh_EUR	Ara_MDE	Rus_EUR	Rus_EUR	Ira_MDE	Pol_EUR	Pol_EUR	Fin_EUR	Hun_EUR	Hun_EUR	Lat_EUR	Lit_EUR	Lit_EUR	Vep_EUR	Vep_EUR	BSh_EUR	Est_EUR	BUm_SAS	Alb_EUR	Saa_EUR	Saa_EUR	Lat_EUR	Lit_EUR	Swe_EUR	Kaz_CAS	Lat_EUR	Ukr_EUR	Ukr_EUR	Cos_EUR	Vep_EUR	Swe_EUR	Udm_EUR	Bel_EUR	Cos_EUR		48
rs12121353	16	0	0	1	CHR1	193919230	rs12121353	C	T	113	207	6	2	27	GBR	GBR	GBR	GBR	GBR	GBR	GBR	GBR	GBR	GBR	GBR	GBR	GBR	GBR	GBR	GBR	GBR	GBR	GBR	FIN	FIN	FIN	FIN	GBR	GBR	GBR	GBR	GBR	GBR	GBR	GBR	GBR	GBR	GBR	GBR	FIN	FIN	FIN	FIN	FIN	FIN	FIN	FIN	FIN	FIN	FIN	FIN	FIN	FIN	FIN	FIN	FIN	FIN	FIN	FIN	FIN	FIN	FIN	FIN	CHS	PUR	PUR	PUR	PUR	PUR	PUR	PUR	PUR	CDX	PUR	PUR	PUR	PUR	PUR	PUR	PUR	PUR	PUR	PUR	PUR	PUR	PUR	PUR	PUR	PUR	PUR	CLM	CLM	CLM	CLM	CLM	PUR	PUR	PUR	PUR	PUR	PUR	CLM	CLM	CLM	CLM	CLM	CLM	CLM	CLM	PUR	PUR	PUR	PUR	GBR	CLM	CLM	CLM	CLM	CLM	CLM	CLM	CLM	CLM	CLM	CLM	CLM	CLM	CLM	PUR	PUR	PUR	PUR	PUR	CLM	CLM	CLM	CLM	CLM	CLM	CLM	CLM	CLM	CLM	IBS	IBS	IBS	IBS	IBS	IBS	IBS	IBS	IBS	IBS	IBS	IBS	PEL	IBS	IBS	IBS	IBS	IBS	IBS	IBS	IBS	IBS	IBS	IBS	IBS	IBS	IBS	IBS	IBS	IBS	IBS	IBS	IBS	IBS	IBS	IBS	IBS	IBS	GBR	PEL	PEL	PEL	PEL	PEL	ACB	GBR	IBS	IBS	IBS	IBS	IBS	IBS	PEL	PEL	PEL	CDX	ACB	ACB	ACB	PJL	PJL	ACB	ACB	GWD	PJL	PJL	GWD	STU	STU	BEB	BEB	ITU	BEB	BEB	BEB	BEB	STU	STU	ITU	BEB	BEB	BEB	ITU	CEU	CEU	CEU	CEU	CEU	CEU	CEU	CEU	CEU	CEU	CEU	CEU	CEU	CEU	CEU	CEU	CEU	CEU	CEU	CEU	CEU	CEU	CEU	CEU	CEU	CEU	CEU	CEU	CEU	CHB	JPT	JPT	MXL	MXL	MXL	MXL	MXL	ASW	MXL	MXL	MXL	MXL	MXL	MXL	ASW	ASW	ASW	TSI	TSI	TSI	TSI	TSI	TSI	TSI	TSI	TSI	TSI	TSI	TSI	TSI	TSI	TSI	TSI	TSI	TSI	TSI	TSI	TSI	TSI	TSI	TSI	TSI	TSI	TSI	TSI	TSI	TSI	TSI	TSI	TSI	TSI	TSI	TSI	TSI	TSI	TSI	TSI	TSI	TSI	TSI	TSI	TSI	TSI	TSI	TSI	TSI	TSI	TSI	TSI	TSI	TSI	TSI	TSI	TSI	TSI	TSI	GIH	GIH	GIH	GIH	GIH	GIH		Kab_CAU	Kab_CAU	Abk_CAU	Kab_CAU	Cir_CAU	NOc_CAU	Aze_MDE	Ass_MDE	Ass_MDE	Cro_EUR	Shu_CAS	Chu_EUR	Bel_EUR	Sak_SIB	Tab_CAU	Kum_CAU	Ira_MDE	Rom_EUR	Mar_EUR	Kry_EUR	Rus_CAS	Pol_EUR	Bel_EUR	Dru_MDE	Tun_SIB	Bal_CAU	Yag_CAS	Sau_MDE	Pol_EUR	Fin_EUR	Mol_EUR	Mol_EUR	Hun_EUR	Lit_EUR	Est_EUR	Est_EUR	Ing_EUR	Chu_EUR	Saa_EUR	Saa_EUR	Uzb_CAS	Dha_SAS	Ket_SIB	Lat_EUR	Kar_EUR	Geo_CAU	Ukr_EUR	Ukr_EUR	Ukr_EUR	Vep_EUR	Alb_EUR	Cos_EUR		29
rs12116977	16	0	0	1	CHR1	193922330	rs12116977	G	A	113	207	6	2	29	GBR	GBR	GBR	GBR	GBR	GBR	GBR	GBR	GBR	GBR	GBR	GBR	GBR	GBR	GBR	GBR	GBR	GBR	GBR	FIN	FIN	FIN	FIN	GBR	GBR	GBR	GBR	GBR	GBR	GBR	GBR	GBR	GBR	GBR	GBR	FIN	FIN	FIN	FIN	FIN	FIN	FIN	FIN	FIN	FIN	FIN	FIN	FIN	FIN	FIN	FIN	FIN	FIN	FIN	FIN	FIN	FIN	FIN	FIN	CHS	PUR	PUR	PUR	PUR	PUR	PUR	PUR	PUR	CDX	PUR	PUR	PUR	PUR	PUR	PUR	PUR	PUR	PUR	PUR	PUR	PUR	PUR	PUR	PUR	PUR	PUR	CLM	CLM	CLM	CLM	CLM	PUR	PUR	PUR	PUR	PUR	PUR	CLM	CLM	CLM	CLM	CLM	CLM	CLM	CLM	PUR	PUR	PUR	PUR	GBR	CLM	CLM	CLM	CLM	CLM	CLM	CLM	CLM	CLM	CLM	CLM	CLM	CLM	CLM	PUR	PUR	PUR	PUR	PUR	CLM	CLM	CLM	CLM	CLM	CLM	CLM	CLM	CLM	CLM	IBS	IBS	IBS	IBS	IBS	IBS	IBS	IBS	IBS	IBS	IBS	IBS	PEL	IBS	IBS	IBS	IBS	IBS	IBS	IBS	IBS	IBS	IBS	IBS	IBS	IBS	IBS	IBS	IBS	IBS	IBS	IBS	IBS	IBS	IBS	IBS	IBS	IBS	GBR	PEL	PEL	PEL	PEL	PEL	ACB	GBR	IBS	IBS	IBS	IBS	IBS	IBS	PEL	PEL	PEL	CDX	ACB	ACB	ACB	PJL	PJL	ACB	ACB	GWD	PJL	PJL	GWD	BEB	STU	STU	BEB	BEB	ITU	BEB	BEB	BEB	BEB	STU	STU	STU	ITU	BEB	BEB	BEB	ITU	CEU	CEU	CEU	CEU	CEU	CEU	CEU	CEU	CEU	CEU	CEU	CEU	CEU	CEU	CEU	CEU	CEU	CEU	CEU	CEU	CEU	CEU	CEU	CEU	CEU	CEU	CEU	CEU	CEU	CHB	JPT	JPT	MXL	MXL	MXL	MXL	MXL	ASW	MXL	MXL	MXL	MXL	MXL	MXL	ASW	ASW	ASW	TSI	TSI	TSI	TSI	TSI	TSI	TSI	TSI	TSI	TSI	TSI	TSI	TSI	TSI	TSI	TSI	TSI	TSI	TSI	TSI	TSI	TSI	TSI	TSI	TSI	TSI	TSI	TSI	TSI	TSI	TSI	TSI	TSI	TSI	TSI	TSI	TSI	TSI	TSI	TSI	TSI	TSI	TSI	TSI	TSI	TSI	TSI	TSI	TSI	TSI	TSI	TSI	TSI	TSI	TSI	TSI	TSI	TSI	TSI	GIH	GIH	GIH	GIH	GIH	GIH		Kab_CAU	Kab_CAU	Abk_CAU	Kab_CAU	Cir_CAU	NOc_CAU	Aze_MDE	Ass_MDE	Ass_MDE	Cro_EUR	Shu_CAS	Chu_EUR	Bel_EUR	Sak_SIB	Tab_CAU	Kum_CAU	Ira_MDE	Rom_EUR	Mar_EUR	Kry_EUR	Rus_CAS	Pol_EUR	Bel_EUR	Dru_MDE	Tun_SIB	Bal_CAU	Yag_CAS	Sau_MDE	Pol_EUR	Fin_EUR	Mol_EUR	Mol_EUR	Hun_EUR	Lit_EUR	Est_EUR	Est_EUR	Ing_EUR	Chu_EUR	Saa_EUR	Saa_EUR	Uzb_CAS	Dha_SAS	TKm_CAS	Ket_SIB	Lat_EUR	Kar_EUR	Geo_CAU	Ukr_EUR	Ukr_EUR	Ukr_EUR	Vep_EUR	Alb_EUR	Cos_EUR		29
rs12124779	16	0	0	1	CHR1	193922834	rs12124779	C	T	113	207	6	2	29	GBR	GBR	GBR	GBR	GBR	GBR	GBR	GBR	GBR	GBR	GBR	GBR	GBR	GBR	GBR	GBR	GBR	GBR	GBR	FIN	FIN	FIN	FIN	GBR	GBR	GBR	GBR	GBR	GBR	GBR	GBR	GBR	GBR	GBR	GBR	FIN	FIN	FIN	FIN	FIN	FIN	FIN	FIN	FIN	FIN	FIN	FIN	FIN	FIN	FIN	FIN	FIN	FIN	FIN	FIN	FIN	FIN	FIN	FIN	CHS	PUR	PUR	PUR	PUR	PUR	PUR	PUR	PUR	CDX	PUR	PUR	PUR	PUR	PUR	PUR	PUR	PUR	PUR	PUR	PUR	PUR	PUR	PUR	PUR	PUR	PUR	CLM	CLM	CLM	CLM	CLM	PUR	PUR	PUR	PUR	PUR	PUR	CLM	CLM	CLM	CLM	CLM	CLM	CLM	CLM	PUR	PUR	PUR	PUR	GBR	CLM	CLM	CLM	CLM	CLM	CLM	CLM	CLM	CLM	CLM	CLM	CLM	CLM	CLM	PUR	PUR	PUR	PUR	PUR	CLM	CLM	CLM	CLM	CLM	CLM	CLM	CLM	CLM	CLM	IBS	IBS	IBS	IBS	IBS	IBS	IBS	IBS	IBS	IBS	IBS	IBS	PEL	IBS	IBS	IBS	IBS	IBS	IBS	IBS	IBS	IBS	IBS	IBS	IBS	IBS	IBS	IBS	IBS	IBS	IBS	IBS	IBS	IBS	IBS	IBS	IBS	IBS	GBR	PEL	PEL	PEL	PEL	PEL	ACB	GBR	IBS	IBS	IBS	IBS	IBS	IBS	PEL	PEL	PEL	CDX	ACB	ACB	ACB	PJL	PJL	ACB	ACB	GWD	PJL	PJL	GWD	BEB	STU	STU	BEB	BEB	ITU	BEB	BEB	BEB	BEB	STU	STU	STU	ITU	BEB	BEB	BEB	ITU	CEU	CEU	CEU	CEU	CEU	CEU	CEU	CEU	CEU	CEU	CEU	CEU	CEU	CEU	CEU	CEU	CEU	CEU	CEU	CEU	CEU	CEU	CEU	CEU	CEU	CEU	CEU	CEU	CEU	CHB	JPT	JPT	MXL	MXL	MXL	MXL	MXL	ASW	MXL	MXL	MXL	MXL	MXL	MXL	ASW	ASW	ASW	TSI	TSI	TSI	TSI	TSI	TSI	TSI	TSI	TSI	TSI	TSI	TSI	TSI	TSI	TSI	TSI	TSI	TSI	TSI	TSI	TSI	TSI	TSI	TSI	TSI	TSI	TSI	TSI	TSI	TSI	TSI	TSI	TSI	TSI	TSI	TSI	TSI	TSI	TSI	TSI	TSI	TSI	TSI	TSI	TSI	TSI	TSI	TSI	TSI	TSI	TSI	TSI	TSI	TSI	TSI	TSI	TSI	TSI	TSI	GIH	GIH	GIH	GIH	GIH	GIH		Kab_CAU	Kab_CAU	Abk_CAU	Kab_CAU	Cir_CAU	NOc_CAU	Aze_MDE	Ass_MDE	Ass_MDE	Cro_EUR	Shu_CAS	Chu_EUR	Bel_EUR	Sak_SIB	Tab_CAU	Kum_CAU	Ira_MDE	Rom_EUR	Mar_EUR	Kry_EUR	Rus_CAS	Pol_EUR	Bel_EUR	Dru_MDE	Tun_SIB	Bal_CAU	Yag_CAS	Sau_MDE	Pol_EUR	Fin_EUR	Mol_EUR	Mol_EUR	Hun_EUR	Lit_EUR	Est_EUR	Est_EUR	Ing_EUR	Chu_EUR	Saa_EUR	Saa_EUR	Uzb_CAS	Dha_SAS	TKm_CAS	Ket_SIB	Lat_EUR	Kar_EUR	Geo_CAU	Ukr_EUR	Ukr_EUR	Ukr_EUR	Vep_EUR	Alb_EUR	Cos_EUR		29
rs12122112	16	0	0	1	CHR1	193925186	rs12122112	C	A	113	205	6	2	27	GBR	GBR	GBR	GBR	GBR	GBR	GBR	GBR	GBR	GBR	GBR	GBR	GBR	GBR	GBR	GBR	GBR	GBR	GBR	FIN	FIN	FIN	FIN	GBR	GBR	GBR	GBR	GBR	GBR	GBR	GBR	GBR	GBR	GBR	GBR	FIN	FIN	FIN	FIN	FIN	FIN	FIN	FIN	FIN	FIN	FIN	FIN	FIN	FIN	FIN	FIN	FIN	FIN	FIN	FIN	FIN	FIN	FIN	FIN	CHS	PUR	PUR	PUR	PUR	PUR	PUR	PUR	PUR	CDX	PUR	PUR	PUR	PUR	PUR	PUR	PUR	PUR	PUR	PUR	PUR	PUR	PUR	PUR	PUR	PUR	PUR	CLM	CLM	CLM	CLM	CLM	PUR	PUR	PUR	PUR	PUR	PUR	CLM	CLM	CLM	CLM	CLM	CLM	CLM	CLM	PUR	PUR	PUR	PUR	GBR	CLM	CLM	CLM	CLM	CLM	CLM	CLM	CLM	CLM	CLM	CLM	CLM	CLM	CLM	PUR	PUR	PUR	PUR	PUR	CLM	CLM	CLM	CLM	CLM	CLM	CLM	CLM	CLM	CLM	IBS	IBS	IBS	IBS	IBS	IBS	IBS	IBS	IBS	IBS	IBS	IBS	PEL	IBS	IBS	IBS	IBS	IBS	IBS	IBS	IBS	IBS	IBS	IBS	IBS	IBS	IBS	IBS	IBS	IBS	IBS	IBS	IBS	IBS	IBS	IBS	IBS	IBS	GBR	PEL	PEL	PEL	PEL	PEL	ACB	GBR	IBS	IBS	IBS	IBS	IBS	IBS	PEL	PEL	PEL	CDX	ACB	ACB	ACB	PJL	PJL	ACB	ACB	GWD	PJL	PJL	GWD	STU	STU	BEB	BEB	ITU	BEB	BEB	BEB	BEB	STU	STU	ITU	BEB	BEB	BEB	ITU	CEU	CEU	CEU	CEU	CEU	CEU	CEU	CEU	CEU	CEU	CEU	CEU	CEU	CEU	CEU	CEU	CEU	CEU	CEU	CEU	CEU	CEU	CEU	CEU	CEU	CEU	CEU	CEU	CEU	CHB	JPT	JPT	MXL	MXL	MXL	MXL	MXL	ASW	MXL	MXL	MXL	MXL	MXL	MXL	ASW	ASW	ASW	TSI	TSI	TSI	TSI	TSI	TSI	TSI	TSI	TSI	TSI	TSI	TSI	TSI	TSI	TSI	TSI	TSI	TSI	TSI	TSI	TSI	TSI	TSI	TSI	TSI	TSI	TSI	TSI	TSI	TSI	TSI	TSI	TSI	TSI	TSI	TSI	TSI	TSI	TSI	TSI	TSI	TSI	TSI	TSI	TSI	TSI	TSI	TSI	TSI	TSI	TSI	TSI	TSI	TSI	TSI	TSI	TSI	GIH	GIH	GIH	GIH	GIH	GIH		Kab_CAU	Kab_CAU	Abk_CAU	Kab_CAU	Cir_CAU	NOc_CAU	Aze_MDE	Ass_MDE	Ass_MDE	Cro_EUR	Shu_CAS	Bel_EUR	Sak_SIB	Tab_CAU	Kum_CAU	Ira_MDE	Rom_EUR	Mar_EUR	Kry_EUR	Rus_CAS	Pol_EUR	Bel_EUR	Dru_MDE	Tun_SIB	Bal_CAU	Yag_CAS	Kyr_CAS	Sau_MDE	Pol_EUR	Fin_EUR	Mol_EUR	Mol_EUR	Hun_EUR	Lit_EUR	Est_EUR	Est_EUR	Ing_EUR	Chu_EUR	Saa_EUR	Saa_EUR	Uzb_CAS	Dha_SAS	TKm_CAS	Ket_SIB	Lat_EUR	Kar_EUR	Geo_CAU	Ukr_EUR	Ukr_EUR	Ukr_EUR	Vep_EUR	Alb_EUR	Cos_EUR		28
rs80344133	18	0	0	1	CHR1	193926044	rs80344133	C	A	110	208	0	2	20	GBR	GBR	GBR	GBR	GBR	GBR	GBR	GBR	GBR	GBR	GBR	GBR	GBR	GBR	GBR	GBR	GBR	FIN	FIN	FIN	FIN	FIN	GBR	GBR	GBR	GBR	GBR	GBR	GBR	GBR	GBR	FIN	FIN	FIN	FIN	FIN	FIN	FIN	FIN	FIN	FIN	FIN	FIN	FIN	FIN	FIN	FIN	FIN	FIN	FIN	FIN	FIN	FIN	FIN	FIN	FIN	FIN	PUR	PUR	PUR	PUR	PUR	PUR	PUR	PUR	PUR	PUR	PUR	PUR	PUR	PUR	PUR	PUR	PUR	PUR	PUR	PUR	PUR	PUR	PUR	PUR	CLM	CLM	CLM	CLM	CLM	CLM	PUR	PUR	PUR	PUR	PUR	PUR	PUR	CLM	CLM	CLM	CLM	CLM	CLM	CLM	CLM	PUR	PUR	PUR	PUR	GBR	CLM	CLM	CLM	CLM	CLM	CLM	CLM	CLM	CLM	CLM	PUR	PUR	PUR	PUR	PUR	PUR	PUR	CLM	CLM	CLM	CLM	CLM	CLM	CLM	CLM	CLM	IBS	IBS	IBS	IBS	IBS	IBS	IBS	IBS	IBS	IBS	PEL	IBS	IBS	IBS	IBS	IBS	IBS	IBS	IBS	IBS	IBS	IBS	IBS	IBS	IBS	IBS	IBS	IBS	IBS	IBS	IBS	IBS	IBS	IBS	IBS	IBS	IBS	GBR	GBR	PEL	PEL	PEL	ACB	ACB	GBR	IBS	IBS	IBS	IBS	IBS	IBS	IBS	IBS	PEL	PEL	ACB	ACB	ACB	PJL	ACB	GWD	PJL	GWD	STU	STU	BEB	ITU	BEB	STU	STU	BEB	BEB	BEB	CEU	CEU	CEU	CEU	CEU	CEU	CEU	CEU	CEU	CEU	CEU	CEU	CEU	CEU	CEU	CEU	CEU	CEU	CEU	CEU	CEU	CEU	CEU	CEU	CEU	CEU	CEU	CEU	CEU	CEU	CEU	MXL	MXL	MXL	MXL	MXL	ASW	MXL	MXL	MXL	MXL	MXL	MXL	MXL	MXL	ASW	ASW	ASW	TSI	TSI	TSI	TSI	TSI	TSI	TSI	TSI	TSI	TSI	TSI	TSI	TSI	TSI	TSI	TSI	TSI	TSI	TSI	TSI	TSI	TSI	TSI	TSI	TSI	TSI	TSI	TSI	TSI	TSI	TSI	TSI	TSI	TSI	TSI	TSI	TSI	TSI	TSI	TSI	TSI	TSI	TSI	TSI	TSI	TSI	TSI	TSI	TSI	TSI	TSI	TSI	TSI	TSI	TSI	TSI	GIH	GIH	GIH	GIH	GIH	GIH	GIH		Kab_CAU	Kab_CAU	Abk_CAU	Kab_CAU	NOc_CAU	Aze_MDE	Ass_MDE	Ass_MDE	Cro_EUR	Shu_CAS	Chu_EUR	Sak_SIB	Tab_CAU	Ira_MDE	Rom_EUR	Mar_EUR	Kry_EUR	Rus_CAS	Pol_EUR	Bel_EUR	Tun_SIB	Bal_CAU	BSh_EUR	Sau_MDE	Pol_EUR	Fin_EUR	Mol_EUR	Hun_EUR	Hun_EUR	Lit_EUR	Est_EUR	Vep_EUR	Est_EUR	Ing_EUR	Chu_EUR	Saa_EUR	Saa_EUR	Uzb_CAS	TKm_CAS	Ket_SIB	Lat_EUR	Kar_EUR	Ukr_EUR	Ukr_EUR	Ukr_EUR	Alb_EUR	Cos_EUR		29
rs55734382	31	0	1	0	CHR1	201019059	rs55734382	C	T	120	324	7	1	95	GBR	GBR	GBR	GBR	GBR	GBR	GBR	GBR	GBR	GBR	GBR	GBR	GBR	GBR	GBR	GBR	GBR	GBR	GBR	GBR	GBR	GBR	GBR	GBR	GBR	GBR	GBR	GBR	GBR	GBR	GBR	GBR	FIN	FIN	FIN	FIN	FIN	GBR	GBR	GBR	GBR	GBR	GBR	GBR	GBR	GBR	GBR	GBR	GBR	GBR	GBR	GBR	GBR	GBR	FIN	FIN	FIN	FIN	FIN	FIN	FIN	FIN	FIN	FIN	FIN	FIN	FIN	FIN	FIN	FIN	FIN	FIN	FIN	FIN	FIN	FIN	FIN	FIN	FIN	FIN	FIN	FIN	FIN	FIN	FIN	FIN	FIN	FIN	FIN	FIN	FIN	FIN	PUR	PUR	PUR	PUR	PUR	PUR	PUR	PUR	PUR	PUR	PUR	PUR	PUR	PUR	PUR	PUR	PUR	PUR	PUR	PUR	PUR	PUR	PUR	PUR	PUR	PUR	CLM	CLM	CLM	CLM	CLM	PUR	PUR	PUR	PUR	PUR	PUR	PUR	PUR	PUR	PUR	PUR	PUR	PUR	CLM	CLM	CLM	CLM	CLM	CLM	CLM	CLM	PUR	PUR	PUR	PUR	GBR	CLM	CLM	CLM	CLM	CLM	CLM	CLM	CLM	PUR	PUR	PUR	PUR	PUR	CLM	CLM	CLM	CLM	CLM	CLM	CLM	CLM	CLM	CLM	IBS	IBS	IBS	IBS	IBS	IBS	IBS	IBS	IBS	IBS	IBS	IBS	IBS	PEL	IBS	IBS	IBS	IBS	IBS	IBS	IBS	IBS	IBS	IBS	IBS	IBS	IBS	IBS	IBS	IBS	IBS	IBS	IBS	IBS	IBS	IBS	IBS	IBS	IBS	IBS	IBS	IBS	IBS	IBS	IBS	IBS	IBS	GBR	GBR	CDX	KHV	ACB	PEL	PEL	PEL	PEL	ACB	KHV	PEL	PEL	KHV	PEL	CDX	GBR	IBS	IBS	IBS	IBS	IBS	IBS	IBS	IBS	IBS	IBS	IBS	PEL	PEL	ACB	PEL	ACB	ACB	PJL	PJL	GWD	PJL	PJL	PJL	PJL	PJL	PJL	PJL	PJL	PJL	PJL	PJL	PJL	PJL	PJL	PJL	PJL	PJL	BEB	BEB	PJL	PJL	PJL	PJL	PJL	STU	STU	PJL	STU	STU	STU	PJL	ITU	ITU	ITU	BEB	BEB	BEB	STU	STU	STU	ITU	ITU	STU	BEB	BEB	BEB	BEB	BEB	STU	ITU	ITU	ITU	ITU	ITU	STU	STU	ITU	ITU	STU	ITU	ITU	ITU	ITU	ITU	BEB	BEB	BEB	BEB	BEB	ITU	CEU	CEU	CEU	CEU	CEU	CEU	CEU	CEU	CEU	CEU	CEU	CEU	CEU	CEU	CEU	CEU	CEU	CEU	CEU	CEU	CEU	CEU	CEU	CEU	CEU	CEU	CEU	CEU	CEU	CEU	CEU	CEU	CEU	CEU	CEU	CEU	CEU	CEU	CEU	CEU	CEU	CEU	CEU	CEU	CEU	CEU	CEU	CEU	CEU	CEU	CEU	CEU	CEU	CEU	CEU	CHB	JPT	MXL	MXL	MXL	MXL	MXL	MXL	MXL	MXL	MXL	MXL	MXL	MXL	MXL	MXL	MXL	MXL	MXL	MXL	ASW	ASW	ASW	ASW	ASW	ASW	ASW	ASW	ASW	ASW	ASW	ASW	TSI	TSI	TSI	TSI	TSI	TSI	TSI	TSI	TSI	TSI	TSI	TSI	TSI	TSI	TSI	TSI	TSI	TSI	TSI	TSI	TSI	TSI	TSI	TSI	TSI	TSI	TSI	TSI	TSI	TSI	TSI	TSI	TSI	TSI	TSI	TSI	TSI	TSI	TSI	TSI	TSI	TSI	TSI	TSI	TSI	TSI	TSI	TSI	TSI	TSI	TSI	TSI	TSI	TSI	TSI	TSI	TSI	TSI	GIH	GIH	GIH	GIH	GIH	GIH	GIH	GIH	GIH	GIH	GIH	GIH	GIH	GIH	GIH	GIH	GIH	GIH	GIH		Ava_CAU	Kab_CAU	Abk_CAU	Mor_EUR	Tat_EUR	Tat_EUR	Cir_CAU	Aze_MDE	Arm_MDE	Ass_MDE	Rom_EUR	Kom_EUR	Rom_EUR	Tab_CAU	Tab_CAU	Lez_CAU	Rus_EUR	Jor_MDE	Ira_MDE	Mar_EUR	Kry_EUR	Mor_EUR	Kry_EUR	For_SIB	Cro_EUR	Bel_EUR	Dru_MDE	Bal_CAU	Bal_CAU	Man_SIB	Ish_CAS	Cos_EUR	Kyr_CAS	Sau_MDE	Rus_EUR	Rus_EUR	Rus_EUR	MAy_SAS	Bra_SAS	Ira_MDE	Ara_MDE	Ger_EUR	Pol_EUR	Fin_EUR	Fin_EUR	Ing_EUR	Mol_EUR	Mol_EUR	Hun_EUR	Lit_EUR	Kar_EUR	MAd_SAS	Est_EUR	Ing_EUR	Fin_EUR	Est_EUR	Est_EUR	Chu_EUR	Bur_SIB	Kor_ARC	Yak_SIB	Saa_EUR	Uzb_CAS	BSh_EUR	Dha_SAS	Bra_SAS	Swe_EUR	Cir_CAU	Cir_CAU	Mon_EAS	Alb_EUR	Lat_EUR	Kar_EUR	Arm_MDE	Ukr_EUR	Swe_EUR	Alb_EUR	Cos_EUR	Kha_SIB	Geo_CAU		48
rs12135643	18	0	0	0	CHR1	203100298	rs12135643	C	A	85	209	0	0	39	GBR	GBR	GBR	GBR	GBR	GBR	GBR	GBR	GBR	GBR	GBR	GBR	GBR	GBR	GBR	GBR	FIN	FIN	FIN	FIN	FIN	FIN	FIN	FIN	FIN	FIN	FIN	GBR	GBR	GBR	GBR	GBR	GBR	GBR	GBR	FIN	FIN	FIN	FIN	FIN	FIN	FIN	FIN	FIN	FIN	FIN	FIN	FIN	FIN	FIN	FIN	FIN	FIN	FIN	FIN	FIN	FIN	FIN	FIN	FIN	FIN	FIN	FIN	FIN	FIN	FIN	PUR	PUR	PUR	PUR	PUR	PUR	PUR	PUR	PUR	PUR	PUR	PUR	PUR	PUR	PUR	PUR	PUR	PUR	CLM	CLM	CLM	CLM	CLM	PUR	PUR	PUR	PUR	PUR	PUR	PUR	PUR	PUR	PUR	PUR	CLM	CLM	CLM	CLM	PUR	PUR	PUR	CLM	CLM	CLM	CLM	CLM	CLM	CLM	CLM	PUR	PUR	PUR	PUR	PUR	PUR	PUR	CLM	CLM	CLM	CLM	CLM	CLM	CLM	IBS	IBS	IBS	IBS	IBS	IBS	IBS	IBS	IBS	CLM	PEL	IBS	IBS	IBS	IBS	IBS	IBS	IBS	IBS	IBS	IBS	IBS	IBS	IBS	IBS	IBS	IBS	IBS	IBS	IBS	IBS	IBS	IBS	IBS	IBS	IBS	IBS	IBS	IBS	IBS	IBS	GBR	PEL	ACB	PEL	PEL	PEL	ACB	PEL	ACB	IBS	IBS	IBS	IBS	ACB	PJL	PJL	ACB	ACB	PJL	PJL	PJL	PJL	PJL	PJL	PJL	PJL	BEB	STU	PJL	PJL	STU	STU	ITU	ITU	ITU	BEB	STU	STU	STU	STU	STU	STU	ITU	ITU	BEB	BEB	BEB	ITU	CEU	CEU	CEU	CEU	CEU	CEU	CEU	CEU	CEU	CEU	CEU	CEU	CEU	CEU	CEU	CEU	CEU	CEU	CEU	CEU	CEU	CEU	CEU	CEU	CEU	CEU	CEU	CEU	CEU	CEU	CEU	MXL	MXL	MXL	MXL	MXL	MXL	MXL	MXL	MXL	ASW	ASW	ASW	ASW	ASW	ASW	ASW	TSI	TSI	TSI	TSI	TSI	TSI	TSI	TSI	TSI	TSI	TSI	TSI	TSI	TSI	TSI	TSI	TSI	TSI	TSI	TSI	TSI	TSI	TSI	TSI	TSI	TSI	TSI	TSI	TSI	TSI	TSI	TSI	TSI	TSI	TSI	TSI	TSI	TSI	TSI	TSI	TSI	GIH	GIH	GIH	GIH	GIH	GIH		Abk_CAU	Cir_CAU	Aze_MDE	NOc_CAU	Arm_MDE	Arm_MDE	Ukr_EUR	Bel_EUR	Mar_EUR	Cro_EUR	Vep_EUR	Rus_CAS	Pol_EUR	Bel_EUR	Dru_MDE	Dru_MDE	Nga_SIB	Bal_CAU	Bal_CAU	Sau_MDE	Ish_CAS	Ara_MDE	Ara_MDE	Sau_MDE	Rus_EUR	Rus_EUR	Ara_MDE	Ger_EUR	Ger_EUR	Pol_EUR	Ger_EUR	Ing_EUR	Mol_EUR	Mol_EUR	Hun_EUR	Lat_EUR	Tuv_SIB	Est_EUR	Est_EUR	Est_EUR	Bur_SIB	Kor_ARC	Kom_EUR	Alb_EUR	Saa_EUR	BSh_EUR	Lit_EUR	Arm_MDE	Arm_MDE	Lat_EUR	Geo_CAU	Ukr_EUR	Aze_MDE	Cos_EUR	Ukr_EUR		32
rs6671900	15	0	0	1	CHR1	203301795	rs6671900	C	T	47	178	0	0	69	GBR	GBR	GBR	GBR	GBR	GBR	GBR	GBR	GBR	GBR	GBR	GBR	GBR	GBR	GBR	FIN	FIN	FIN	FIN	GBR	GBR	GBR	GBR	GBR	GBR	GBR	GBR	GBR	GBR	GBR	GBR	GBR	FIN	FIN	FIN	FIN	FIN	FIN	FIN	FIN	FIN	FIN	FIN	FIN	FIN	FIN	FIN	FIN	FIN	FIN	FIN	FIN	FIN	FIN	FIN	FIN	FIN	FIN	FIN	FIN	FIN	FIN	FIN	FIN	PUR	PUR	PUR	PUR	PUR	PUR	PUR	PUR	PUR	PUR	PUR	PUR	PUR	PUR	PUR	PUR	PUR	PUR	CLM	PUR	PUR	CLM	CLM	CLM	CLM	PUR	GBR	CLM	CLM	CLM	CLM	CLM	CLM	CLM	CLM	IBS	IBS	IBS	IBS	IBS	IBS	IBS	IBS	CLM	PEL	IBS	IBS	IBS	IBS	IBS	IBS	IBS	IBS	IBS	IBS	IBS	IBS	IBS	IBS	IBS	GBR	PEL	ACB	IBS	IBS	IBS	IBS	IBS	IBS	IBS	ACB	PEL	PEL	ACB	PJL	PJL	PJL	PJL	PJL	PJL	PJL	PJL	PJL	PJL	BEB	PJL	PJL	BEB	BEB	PJL	STU	PJL	PJL	STU	STU	STU	STU	STU	STU	STU	STU	STU	STU	PJL	ITU	ITU	BEB	STU	STU	ITU	ITU	STU	BEB	BEB	STU	STU	ITU	BEB	BEB	BEB	BEB	ITU	ITU	CEU	CEU	CEU	CEU	CEU	CEU	CEU	CEU	CEU	CEU	CEU	CEU	CEU	CEU	CEU	CEU	CEU	CEU	CEU	CEU	CEU	CEU	CEU	CEU	CEU	CEU	CEU	CEU	CEU	CEU	CEU	CEU	CEU	CEU	CEU	CEU	CEU	MXL	MXL	MXL	MXL	MXL	MXL	MXL	ASW	TSI	TSI	TSI	TSI	TSI	TSI	TSI	TSI	TSI	TSI	TSI	TSI	TSI	TSI	TSI	TSI	TSI	TSI	TSI	TSI	TSI	TSI	TSI	TSI	TSI	TSI	TSI	TSI	GIH	GIH	GIH	GIH	GIH	GIH	GIH	GIH	GIH	GIH	GIH	GIH	GIH	GIH	GIH	GIH	GIH	GIH	GIH		Kab_CAU	Abk_CAU	Udm_EUR	Chu_ARC	Tat_EUR	Lez_CAU	Sel_SIB	Cir_CAU	NOc_CAU	Arm_MDE	Cro_EUR	Rom_EUR	Kom_EUR	Mor_EUR	Sak_SIB	Rus_EUR	Rus_CAS	Ket_SIB	Kry_EUR	Kry_EUR	For_SIB	BSh_EUR	Eve_SIB	Man_SIB	Ish_CAS	Sau_MDE	Kyr_CAS	Ish_CAS	Ger_EUR	Ger_EUR	Pol_EUR	Fin_EUR	Lit_EUR	Kha_SIB	Kar_EUR	Kur_SAS	Vep_EUR	Est_EUR	Fin_EUR	Vep_EUR	BSh_EUR	BUm_SAS	Chu_ARC	Bur_SIB	Kor_ARC	Kor_ARC	Man_SIB	Saa_EUR	Saa_EUR	Lat_EUR	Ksh_SAS	Cir_CAU	TKm_CAS	TKm_CAS	Kar_EUR	Ukr_EUR	Cos_EUR	Lez_CAU	Udm_EUR	Eve_SIB	Bel_EUR		32
rs72752099	19	0	0	1	CHR1	204492287	rs72752099	G	A	58	165	1	1	80	GBR	GBR	GBR	GBR	GBR	GBR	GBR	GBR	GBR	GBR	GBR	GBR	GBR	GBR	FIN	FIN	FIN	FIN	FIN	FIN	GBR	GBR	GBR	GBR	GBR	GBR	GBR	FIN	FIN	FIN	FIN	FIN	FIN	FIN	FIN	FIN	FIN	FIN	FIN	FIN	FIN	FIN	FIN	FIN	FIN	FIN	FIN	FIN	FIN	FIN	PUR	PUR	CHS	PUR	PUR	PUR	PUR	PUR	PUR	PUR	PUR	PUR	PUR	PUR	PUR	CLM	CLM	PUR	PUR	PUR	PUR	PUR	PUR	CLM	CLM	CLM	PUR	PUR	GBR	CLM	CLM	CLM	CLM	CLM	CLM	PUR	PUR	CLM	CLM	CLM	CLM	CLM	IBS	IBS	IBS	IBS	IBS	IBS	IBS	IBS	PEL	PJL	PJL	PJL	IBS	IBS	IBS	IBS	IBS	IBS	IBS	IBS	IBS	IBS	IBS	IBS	IBS	IBS	IBS	IBS	IBS	IBS	IBS	IBS	PEL	PEL	ACB	ACB	PEL	GBR	IBS	IBS	IBS	IBS	PEL	ACB	ACB	ACB	PJL	PJL	PJL	PJL	PJL	PJL	PJL	PJL	PJL	PJL	GWD	BEB	PJL	BEB	BEB	BEB	PJL	PJL	STU	PJL	STU	STU	STU	STU	STU	ITU	BEB	BEB	STU	STU	ITU	STU	STU	STU	BEB	BEB	BEB	STU	STU	STU	STU	ITU	STU	STU	STU	ITU	ITU	STU	STU	ITU	ITU	STU	BEB	ITU	ITU	STU	ITU	CEU	CEU	CEU	CEU	CEU	CEU	CEU	CEU	CEU	CEU	CEU	CEU	CEU	CEU	CEU	CEU	CEU	CEU	CEU	CEU	CEU	CEU	CEU	CEU	CEU	CEU	CEU	CEU	CEU	CEU	CEU	CEU	CEU	CEU	CEU	CEU	CEU	CEU	MXL	MXL	MXL	MXL	MXL	MXL	MXL	MXL	MXL	ASW	ASW	ASW	TSI	TSI	TSI	TSI	TSI	TSI	TSI	TSI	TSI	TSI	TSI	TSI	TSI	TSI	TSI	TSI	TSI	TSI	TSI	TSI	TSI	TSI	TSI	TSI	TSI	GIH	GIH	GIH	GIH	GIH	GIH	GIH	GIH	GIH	GIH	GIH	GIH	GIH	GIH	GIH	GIH	GIH	GIH		Kab_CAU	Abk_CAU	Kaz_CAS	Mor_EUR	Tat_EUR	Lez_CAU	Sel_SIB	Ket_SIB	Cir_CAU	NOc_CAU	Arm_MDE	Ira_MDE	Ukr_EUR	Bel_EUR	Mar_EUR	Mar_EUR	Tab_CAU	Bel_EUR	Lez_CAU	Ava_CAU	Sel_SIB	Rom_EUR	Kry_EUR	Rus_CAS	Kry_EUR	Cro_EUR	Pol_EUR	Dru_MDE	Udm_EUR	Nga_SIB	Bal_CAU	Man_SIB	BSh_EUR	Sau_MDE	Tha_SAS	Rus_EUR	Rus_EUR	Gup_SAS	Bra_SAS	Kol_SAS	Ger_EUR	Ger_EUR	Pol_EUR	Fin_EUR	Lat_EUR	Lit_EUR	Kha_SIB	Est_EUR	Vep_EUR	Leb_MDE	MAd_SAS	Fin_EUR	Vep_EUR	Chu_EUR	Est_EUR	Bur_SIB	Kor_ARC	Bur_SIB	Man_SIB	Alb_EUR	Lit_EUR	Swe_EUR	Kab_CAU	Mon_EAS	Ket_SIB	Arm_MDE	Aze_MDE	Cos_EUR	Mon_EAS	Lez_CAU	Bel_EUR	Cos_EUR		38
rs35640054	16	0	0	0	CHR1	210355994	rs35640054	A	G	84	167	0	2	93	GBR	GBR	GBR	GBR	GBR	GBR	GBR	GBR	GBR	GBR	GBR	GBR	GBR	FIN	GBR	GBR	GBR	GBR	GBR	GBR	GBR	GBR	GBR	FIN	FIN	FIN	FIN	FIN	FIN	FIN	FIN	FIN	FIN	FIN	FIN	PUR	PUR	PUR	PUR	PUR	PUR	PUR	PUR	PUR	PUR	PUR	PUR	PUR	PUR	PUR	PUR	PUR	PUR	PUR	CLM	CLM	CLM	CLM	CLM	CLM	CLM	PUR	PUR	PUR	PUR	PUR	CLM	CLM	PUR	PUR	PUR	CLM	CLM	CLM	CLM	CLM	CLM	CLM	CLM	CLM	PUR	PUR	PUR	PUR	PUR	CLM	CLM	CLM	CLM	CLM	CLM	CLM	CLM	CLM	CLM	IBS	IBS	IBS	IBS	IBS	IBS	IBS	IBS	IBS	IBS	IBS	CLM	CLM	PJL	IBS	IBS	IBS	IBS	IBS	IBS	IBS	IBS	IBS	IBS	IBS	IBS	IBS	IBS	IBS	IBS	IBS	IBS	IBS	IBS	IBS	GBR	ACB	PEL	PEL	PEL	ACB	PEL	IBS	IBS	IBS	IBS	IBS	IBS	PEL	PEL	PEL	ACB	PJL	PJL	PJL	PJL	PJL	PJL	PJL	PJL	PJL	PJL	PJL	PJL	PJL	PJL	PJL	PJL	BEB	PJL	PJL	STU	PJL	PJL	STU	STU	STU	STU	STU	PJL	PJL	ITU	STU	ITU	ITU	ITU	BEB	BEB	ITU	ITU	ITU	STU	BEB	BEB	BEB	BEB	ITU	ITU	STU	STU	STU	ITU	ITU	ITU	ITU	STU	ITU	BEB	BEB	ITU	ITU	ITU	STU	CEU	CEU	CEU	CEU	CEU	CEU	CEU	CEU	CEU	CEU	CEU	CEU	CEU	CEU	CEU	CEU	CEU	CEU	CEU	CEU	CEU	CEU	CEU	CEU	CEU	CEU	CEU	CEU	CEU	CEU	CEU	CEU	CEU	CEU	CEU	CEU	CEU	CEU	CEU	LWK	LWK	MXL	MXL	MXL	MXL	MXL	MXL	MXL	MXL	ASW	ASW	ASW	ASW	TSI	TSI	TSI	TSI	TSI	TSI	TSI	TSI	TSI	TSI	TSI	TSI	TSI	TSI	TSI	TSI	TSI	TSI	TSI	TSI	TSI	TSI	TSI	TSI	TSI	TSI	TSI	TSI	TSI	TSI	TSI	TSI	TSI	TSI	TSI	TSI	TSI	TSI	TSI	TSI	TSI	GIH	GIH	GIH	GIH	GIH	GIH	GIH	GIH	GIH	GIH	GIH	GIH	GIH	GIH	GIH	GIH	GIH	GIH	GIH	GIH	GIH	GIH	GIH	GIH		Abk_CAU	Abk_CAU	Tat_EUR	For_SIB	Lez_CAU	Aze_MDE	Arm_MDE	Ass_MDE	Cro_EUR	Ukr_EUR	Shu_CAS	Mor_EUR	Tab_CAU	Lez_CAU	Lez_CAU	Kum_CAU	Kum_CAU	Rus_CAS	Tab_CAU	Jor_MDE	Sel_SIB	Rom_EUR	Kry_EUR	Pol_EUR	Dru_MDE	Alt_CAS	Bal_CAU	Bal_CAU	Ira_MDE	Man_SIB	Man_SIB	Jor_MDE	Ish_CAS	Taj_CAS	Yag_CAS	Ara_MDE	Sau_MDE	Ben_SAS	Asu_SAS	Bra_SAS	Ori_SAS	Ara_MDE	Pol_EUR	Mol_EUR	Hun_EUR	Kha_SIB	Kar_EUR	Vep_EUR	Est_EUR	Est_EUR	Est_EUR	Est_EUR	Chu_EUR	Bur_SIB	BUm_SAS	Sho_SIB	Alt_CAS	Kom_EUR	Saa_EUR	Uzb_CAS	Uzb_CAS	Mar_EUR	Dha_SAS	Lit_EUR	TKm_CAS	Arm_MDE	Arm_MDE	Ukr_EUR	Ukr_EUR	Aze_MDE	Cos_EUR	Cos_EUR	Rus_EUR	Sho_SIB	Bel_EUR		30
rs61830062	28	1	0	0	CHR1	210755291	rs61830062	A	G	79	279	5	0	135	GBR	GBR	GBR	GBR	GBR	GBR	GBR	GBR	GBR	GBR	GBR	GBR	GBR	GBR	GBR	GBR	GBR	GBR	GBR	GBR	GBR	GBR	FIN	FIN	FIN	FIN	FIN	FIN	FIN	FIN	FIN	GBR	GBR	GBR	GBR	GBR	GBR	GBR	GBR	GBR	GBR	GBR	GBR	GBR	FIN	FIN	FIN	FIN	FIN	FIN	FIN	FIN	FIN	FIN	FIN	FIN	FIN	FIN	FIN	FIN	FIN	FIN	FIN	FIN	FIN	FIN	FIN	FIN	FIN	FIN	FIN	FIN	FIN	FIN	FIN	FIN	FIN	FIN	FIN	FIN	FIN	FIN	FIN	FIN	FIN	FIN	FIN	FIN	FIN	FIN	FIN	FIN	FIN	FIN	FIN	CHS	PUR	PUR	PUR	PUR	PUR	PUR	PUR	PUR	PUR	PUR	PUR	PUR	PUR	PUR	CLM	CLM	CLM	PUR	PUR	PUR	PUR	PUR	PUR	PUR	PUR	PUR	PUR	PUR	PUR	PUR	PUR	CLM	CLM	CLM	PUR	PUR	PUR	GBR	CLM	CLM	CLM	CLM	CLM	PUR	PUR	PUR	PUR	CLM	CLM	CLM	CLM	CLM	CLM	CLM	IBS	IBS	IBS	IBS	IBS	IBS	IBS	IBS	IBS	IBS	CLM	CLM	PEL	PJL	KHV	KHV	IBS	IBS	IBS	IBS	IBS	IBS	IBS	IBS	IBS	IBS	IBS	IBS	IBS	IBS	IBS	IBS	IBS	IBS	IBS	IBS	IBS	IBS	IBS	IBS	IBS	IBS	IBS	GBR	GBR	KHV	ACB	ACB	PEL	PEL	ACB	PEL	GBR	IBS	IBS	IBS	IBS	IBS	IBS	IBS	IBS	IBS	PEL	PJL	ACB	ACB	PJL	PJL	PJL	PJL	PJL	PJL	PJL	PJL	PJL	PJL	PJL	PJL	PJL	PJL	PJL	BEB	PJL	PJL	PJL	PJL	PJL	PJL	PJL	BEB	BEB	PJL	PJL	PJL	STU	PJL	PJL	PJL	STU	STU	STU	STU	PJL	PJL	ITU	ITU	ITU	STU	STU	STU	PJL	ITU	ITU	ITU	ITU	ITU	BEB	BEB	BEB	BEB	BEB	BEB	BEB	BEB	STU	ITU	ITU	ITU	ITU	ITU	STU	BEB	BEB	BEB	BEB	BEB	STU	STU	ITU	ITU	ITU	STU	ITU	STU	STU	ITU	ITU	STU	STU	BEB	BEB	BEB	BEB	BEB	BEB	ITU	ITU	ITU	ITU	CEU	CEU	CEU	CEU	CEU	CEU	CEU	CEU	CEU	CEU	CEU	CEU	CEU	CEU	CEU	CEU	CEU	CEU	CEU	CEU	CEU	CEU	CEU	CEU	CEU	CEU	CEU	CEU	CEU	CEU	CEU	CEU	CEU	CEU	CEU	CEU	CEU	CEU	CEU	CEU	CEU	CEU	CHB	MXL	MXL	MXL	MXL	MXL	MXL	MXL	MXL	MXL	MXL	MXL	MXL	ASW	ASW	ASW	ASW	ASW	ASW	ASW	ASW	ASW	ASW	ASW	TSI	TSI	TSI	TSI	TSI	TSI	TSI	TSI	TSI	TSI	TSI	TSI	TSI	TSI	TSI	TSI	TSI	TSI	TSI	TSI	TSI	TSI	TSI	TSI	TSI	TSI	TSI	TSI	TSI	TSI	TSI	TSI	TSI	TSI	TSI	TSI	TSI	TSI	TSI	TSI	TSI	TSI	TSI	TSI	TSI	TSI	TSI	TSI	TSI	TSI	TSI	TSI	GIH	GIH	GIH	GIH	GIH	GIH	GIH	GIH	GIH	GIH	GIH	GIH	GIH	GIH	GIH	GIH	GIH	GIH	GIH	GIH	GIH	GIH	GIH	GIH	GIH	GIH	GIH	GIH	GIH	GIH	GIH	GIH	GIH	GIH		Ava_CAU	Kab_CAU	Abk_CAU	Abk_CAU	Abk_CAU	Mor_EUR	Tat_EUR	Tat_EUR	Arm_MDE	Ass_MDE	Cro_EUR	Shu_CAS	Chu_EUR	Kom_EUR	Tab_CAU	Bel_EUR	Lez_CAU	Kum_CAU	Rus_CAS	Tab_CAU	Jor_MDE	Ira_MDE	Sel_SIB	Cro_EUR	Vep_EUR	Rus_CAS	Kry_EUR	Cro_EUR	Dru_MDE	Dru_MDE	Dru_MDE	Kha_SIB	Bal_CAU	Bal_CAU	Uyg_CAS	Man_SIB	Man_SIB	Ara_MDE	BSh_EUR	Kap_SAS	Rus_EUR	Gup_SAS	Bra_SAS	MAy_SAS	Ger_EUR	Ger_EUR	Fin_EUR	Fin_EUR	Ger_EUR	Ing_EUR	Mol_EUR	Lat_EUR	Lit_EUR	Ben_SAS	Vep_EUR	Leb_MDE	Est_EUR	Ing_EUR	Vep_EUR	Est_EUR	Chu_EUR	Chu_EUR	Bur_SIB	BUm_SAS	Kom_EUR	Alb_EUR	Saa_EUR	Saa_EUR	Lat_EUR	Uzb_CAS	Lit_EUR	Ukr_EUR	Mar_SAS	Arm_MDE	Arm_MDE	Kaz_CAS	Alb_EUR	Lat_EUR	Ukr_EUR	Ukr_EUR	Aze_MDE	Cos_EUR	Geo_CAU		46
rs6681708	27	0	0	0	CHR1	210785034	rs6681708	G	A	74	271	2	0	145	GBR	GBR	GBR	GBR	GBR	GBR	GBR	GBR	GBR	GBR	GBR	GBR	GBR	GBR	GBR	GBR	GBR	GBR	GBR	GBR	GBR	GBR	GBR	GBR	FIN	FIN	FIN	FIN	FIN	FIN	FIN	GBR	GBR	GBR	GBR	GBR	GBR	GBR	GBR	GBR	GBR	GBR	GBR	GBR	FIN	FIN	FIN	FIN	FIN	FIN	FIN	FIN	FIN	FIN	FIN	FIN	FIN	FIN	FIN	FIN	FIN	FIN	FIN	FIN	FIN	FIN	FIN	FIN	FIN	FIN	FIN	FIN	FIN	FIN	FIN	FIN	FIN	FIN	FIN	FIN	FIN	FIN	FIN	FIN	FIN	FIN	FIN	FIN	FIN	FIN	FIN	PUR	PUR	PUR	PUR	PUR	PUR	PUR	PUR	PUR	CLM	CLM	CLM	CLM	CLM	PUR	PUR	PUR	PUR	PUR	PUR	PUR	PUR	PUR	PUR	PUR	CLM	CLM	PUR	PUR	PUR	CLM	CLM	CLM	CLM	CLM	CLM	CLM	PUR	PUR	PUR	CLM	CLM	CLM	CLM	CLM	CLM	CLM	CLM	IBS	IBS	IBS	IBS	IBS	IBS	IBS	IBS	IBS	IBS	CLM	CLM	PEL	PJL	KHV	IBS	IBS	IBS	IBS	IBS	IBS	IBS	IBS	IBS	IBS	IBS	IBS	IBS	IBS	IBS	IBS	IBS	IBS	IBS	IBS	IBS	IBS	GBR	KHV	ACB	ACB	PEL	PEL	PEL	ACB	PEL	GBR	IBS	IBS	IBS	IBS	IBS	IBS	IBS	IBS	IBS	IBS	PEL	ACB	ACB	PJL	PJL	PJL	PJL	PJL	PJL	PJL	PJL	PJL	PJL	PJL	PJL	PJL	PJL	BEB	PJL	PJL	PJL	PJL	PJL	PJL	PJL	PJL	PJL	PJL	PJL	BEB	BEB	PJL	PJL	PJL	PJL	PJL	PJL	STU	STU	STU	PJL	ITU	ITU	ITU	STU	STU	STU	STU	STU	PJL	ITU	ITU	ITU	ITU	ITU	ITU	ITU	BEB	BEB	BEB	BEB	BEB	BEB	BEB	BEB	STU	STU	ITU	ITU	ITU	ITU	ITU	ITU	STU	STU	STU	BEB	BEB	BEB	BEB	BEB	BEB	STU	STU	ITU	ITU	ITU	STU	STU	ITU	ITU	ITU	STU	STU	ITU	ITU	STU	BEB	BEB	BEB	BEB	BEB	BEB	BEB	ITU	ITU	ITU	CEU	CEU	CEU	CEU	CEU	CEU	CEU	CEU	CEU	CEU	CEU	CEU	CEU	CEU	CEU	CEU	CEU	CEU	CEU	CEU	CEU	CEU	CEU	CEU	CEU	CEU	CEU	CEU	CEU	CEU	CEU	CEU	CEU	CEU	CEU	CEU	CEU	CEU	CEU	MXL	MXL	MXL	MXL	MXL	MXL	MXL	MXL	MXL	MXL	MXL	MXL	MXL	ASW	ASW	ASW	ASW	ASW	ASW	ASW	ASW	ASW	TSI	TSI	TSI	TSI	TSI	TSI	TSI	TSI	TSI	TSI	TSI	TSI	TSI	TSI	TSI	TSI	TSI	TSI	TSI	TSI	TSI	TSI	TSI	TSI	TSI	TSI	TSI	TSI	TSI	TSI	TSI	TSI	TSI	TSI	TSI	TSI	TSI	TSI	TSI	TSI	TSI	TSI	TSI	TSI	TSI	TSI	TSI	TSI	TSI	TSI	TSI	TSI	TSI	TSI	TSI	TSI	GIH	GIH	GIH	GIH	GIH	GIH	GIH	GIH	GIH	GIH	GIH	GIH	GIH	GIH	GIH	GIH	GIH	GIH	GIH	GIH	GIH	GIH	GIH	GIH	GIH	GIH	GIH	GIH		Ava_CAU	Abk_CAU	Abk_CAU	Kab_CAU	Abk_CAU	Mor_EUR	Tat_EUR	Ass_MDE	Cro_EUR	Rus_EUR	Chu_EUR	Kom_EUR	Tab_CAU	Bel_EUR	Lez_CAU	Lez_CAU	Kum_CAU	Rus_EUR	Rus_CAS	Tab_CAU	Jor_MDE	Ira_MDE	Sel_SIB	Vep_EUR	Cro_EUR	Dru_MDE	Dru_MDE	Kha_SIB	Bal_CAU	Uyg_CAS	Man_SIB	Ara_MDE	BSh_EUR	Kap_SAS	Rus_EUR	Rus_EUR	Gup_SAS	Asu_SAS	Bra_SAS	MAy_SAS	Ger_EUR	Ger_EUR	Pol_EUR	Fin_EUR	Fin_EUR	Ger_EUR	Ing_EUR	Mol_EUR	Lat_EUR	Lit_EUR	Est_EUR	Ben_SAS	Leb_MDE	Est_EUR	Vep_EUR	Chu_EUR	BUm_SAS	Bur_SIB	Kor_ARC	Kom_EUR	Alb_EUR	Saa_EUR	Saa_EUR	Lat_EUR	Uzb_CAS	Ukr_EUR	Mar_SAS	Arm_MDE	Arm_MDE	Kaz_CAS	Alb_EUR	Lat_EUR	Ukr_EUR	Ukr_EUR	Cos_EUR	Udm_EUR	Geo_CAU		40
rs55667714	17	0	0	1	CHR1	212381445	rs55667714	C	A	59	220	0	3	70	GBR	GBR	GBR	GBR	GBR	GBR	GBR	GBR	GBR	GBR	GBR	GBR	GBR	GBR	GBR	GBR	GBR	GBR	FIN	FIN	FIN	FIN	FIN	FIN	FIN	GBR	GBR	GBR	GBR	GBR	GBR	GBR	GBR	GBR	GBR	GBR	GBR	GBR	GBR	GBR	FIN	FIN	FIN	FIN	FIN	FIN	FIN	FIN	FIN	FIN	FIN	FIN	FIN	FIN	FIN	FIN	FIN	FIN	FIN	FIN	PUR	PUR	PUR	PUR	PUR	PUR	PUR	PUR	PUR	PUR	PUR	PUR	PUR	PUR	PUR	PUR	CLM	CLM	CLM	PUR	PUR	PUR	PUR	PUR	PUR	PUR	PUR	PUR	PUR	CLM	CLM	CLM	CLM	PUR	PUR	CLM	CLM	CLM	CLM	CLM	CLM	CLM	IBS	IBS	IBS	IBS	IBS	IBS	IBS	IBS	IBS	CLM	PEL	PJL	PJL	IBS	IBS	IBS	IBS	IBS	IBS	IBS	IBS	IBS	IBS	IBS	IBS	IBS	IBS	IBS	IBS	IBS	IBS	IBS	IBS	IBS	IBS	IBS	IBS	IBS	IBS	IBS	IBS	IBS	IBS	IBS	IBS	IBS	IBS	IBS	GBR	ACB	PEL	PEL	PEL	GBR	IBS	IBS	IBS	IBS	IBS	IBS	PEL	PEL	ACB	ACB	PJL	PJL	GWD	PJL	PJL	PJL	PJL	PJL	PJL	PJL	GWD	GWD	PJL	PJL	PJL	BEB	BEB	PJL	PJL	STU	STU	PJL	ITU	STU	STU	ITU	ITU	BEB	BEB	BEB	ITU	ITU	STU	BEB	BEB	BEB	BEB	BEB	BEB	ITU	ITU	STU	ITU	ITU	ITU	BEB	BEB	BEB	BEB	ITU	ITU	ITU	CEU	CEU	CEU	CEU	CEU	CEU	CEU	CEU	CEU	CEU	CEU	CEU	CEU	CEU	CEU	CEU	CEU	CEU	CEU	CEU	CEU	CEU	CEU	CEU	CEU	CEU	CEU	CEU	CEU	CEU	CEU	CEU	CEU	CEU	CEU	CEU	CEU	CEU	CEU	MXL	MXL	MXL	MXL	MXL	MXL	MXL	MXL	MXL	MXL	ASW	ASW	ASW	ASW	ASW	ASW	TSI	TSI	TSI	TSI	TSI	TSI	TSI	TSI	TSI	TSI	TSI	TSI	TSI	TSI	TSI	TSI	TSI	TSI	TSI	TSI	TSI	TSI	TSI	TSI	TSI	TSI	TSI	TSI	TSI	TSI	TSI	TSI	TSI	TSI	TSI	TSI	TSI	TSI	TSI	TSI	TSI	GIH	GIH	GIH	GIH	GIH	GIH	GIH	GIH	GIH	GIH	GIH	GIH	GIH	GIH	GIH	GIH	GIH		Ava_CAU	Kab_CAU	Kab_CAU	Abk_CAU	Kab_CAU	Tat_EUR	Sel_SIB	Ket_SIB	Aze_MDE	Aze_MDE	Arm_MDE	Ass_MDE	Kaz_CAS	Rom_EUR	Mis_EUR	Kom_EUR	Mar_EUR	Rom_EUR	Lez_CAU	Kum_CAU	Ira_MDE	Rom_EUR	Mar_EUR	BSh_EUR	Dru_MDE	Alt_CAS	Bal_CAU	Bal_CAU	Ish_CAS	Yag_CAS	Kyr_CAS	Ara_MDE	Ara_MDE	Sau_MDE	Tha_SAS	Gup_SAS	Bra_SAS	Ger_EUR	Ger_EUR	Fin_EUR	Ger_EUR	Ing_EUR	Hun_EUR	Hun_EUR	Lit_EUR	Pun_SAS	Kur_SAS	Est_EUR	Tuv_SIB	Chu_EUR	BUm_SAS	Alt_CAS	Kom_EUR	Uzb_CAS	Mar_EUR	BSh_EUR	Dha_SAS	Dha_SAS	Cir_CAU	TKm_CAS	TKm_CAS	Arm_MDE	Ket_SIB	Geo_CAU	Arm_MDE	Ukr_EUR	Aze_MDE	Swe_EUR	Lez_CAU	Geo_CAU		27
rs72752336	17	0	0	1	CHR1	212406670	rs72752336	C	A	58	221	0	3	69	GBR	GBR	GBR	GBR	GBR	GBR	GBR	GBR	GBR	GBR	GBR	GBR	GBR	GBR	GBR	GBR	GBR	GBR	FIN	FIN	FIN	FIN	FIN	FIN	FIN	GBR	GBR	GBR	GBR	GBR	GBR	GBR	GBR	GBR	GBR	GBR	GBR	GBR	GBR	GBR	FIN	FIN	FIN	FIN	FIN	FIN	FIN	FIN	FIN	FIN	FIN	FIN	FIN	FIN	FIN	FIN	FIN	FIN	FIN	FIN	PUR	PUR	PUR	PUR	PUR	PUR	PUR	PUR	PUR	PUR	PUR	PUR	PUR	PUR	CLM	CLM	CLM	PUR	PUR	PUR	PUR	PUR	PUR	PUR	PUR	PUR	PUR	CLM	CLM	CLM	CLM	PUR	PUR	CLM	CLM	CLM	CLM	CLM	CLM	CLM	IBS	IBS	IBS	IBS	IBS	IBS	IBS	IBS	IBS	CLM	PEL	PJL	PJL	IBS	IBS	IBS	IBS	IBS	IBS	IBS	IBS	IBS	IBS	IBS	IBS	IBS	IBS	IBS	IBS	IBS	IBS	IBS	IBS	IBS	IBS	IBS	IBS	IBS	IBS	IBS	IBS	IBS	IBS	IBS	IBS	IBS	IBS	GBR	ACB	PEL	PEL	PEL	GBR	IBS	IBS	IBS	IBS	IBS	IBS	PEL	PEL	ACB	ACB	PJL	PJL	GWD	PJL	PJL	PJL	PJL	PJL	PJL	PJL	GWD	GWD	PJL	PJL	PJL	BEB	BEB	PJL	PJL	STU	PJL	ITU	STU	STU	ITU	ITU	BEB	BEB	BEB	ITU	ITU	STU	BEB	BEB	BEB	BEB	BEB	BEB	ITU	ITU	STU	ITU	STU	ITU	ITU	BEB	BEB	BEB	BEB	ITU	ITU	ITU	CEU	CEU	CEU	CEU	CEU	CEU	CEU	CEU	CEU	CEU	CEU	CEU	CEU	CEU	CEU	CEU	CEU	CEU	CEU	CEU	CEU	CEU	CEU	CEU	CEU	CEU	CEU	CEU	CEU	CEU	CEU	CEU	CEU	CEU	CEU	CEU	CEU	CEU	CEU	CEU	MXL	MXL	MXL	MXL	MXL	MXL	MXL	MXL	MXL	MXL	MXL	ASW	ASW	ASW	ASW	ASW	ASW	TSI	TSI	TSI	TSI	TSI	TSI	TSI	TSI	TSI	TSI	TSI	TSI	TSI	TSI	TSI	TSI	TSI	TSI	TSI	TSI	TSI	TSI	TSI	TSI	TSI	TSI	TSI	TSI	TSI	TSI	TSI	TSI	TSI	TSI	TSI	TSI	TSI	TSI	TSI	TSI	TSI	TSI	GIH	GIH	GIH	GIH	GIH	GIH	GIH	GIH	GIH	GIH	GIH	GIH	GIH	GIH	GIH	GIH	GIH		Ava_CAU	Kab_CAU	Kab_CAU	Abk_CAU	Kab_CAU	Tat_EUR	Sel_SIB	Ket_SIB	Aze_MDE	Aze_MDE	Arm_MDE	Ass_MDE	Kaz_CAS	Mis_EUR	Kom_EUR	Mar_EUR	Rom_EUR	Lez_CAU	Kum_CAU	Ira_MDE	Rom_EUR	Mar_EUR	BSh_EUR	Dru_MDE	Alt_CAS	Bal_CAU	Bal_CAU	Tuv_SIB	Ish_CAS	Yag_CAS	Kyr_CAS	Ara_MDE	Ara_MDE	Sau_MDE	Tha_SAS	Gup_SAS	Bra_SAS	Ger_EUR	Ger_EUR	Fin_EUR	Ger_EUR	Ing_EUR	Hun_EUR	Hun_EUR	Lit_EUR	Pun_SAS	Kur_SAS	Est_EUR	Tuv_SIB	Chu_EUR	BUm_SAS	Alt_CAS	Kom_EUR	Uzb_CAS	Mar_EUR	BSh_EUR	Dha_SAS	Dha_SAS	Cir_CAU	TKm_CAS	TKm_CAS	Arm_MDE	Ket_SIB	Geo_CAU	Arm_MDE	Ukr_EUR	Aze_MDE	Swe_EUR	Lez_CAU	Geo_CAU		26
rs17786949	21	0	0	1	CHR1	214533377	rs17786949	G	A	131	237	2	2	124	GBR	GBR	GBR	GBR	GBR	GBR	GBR	GBR	GBR	GBR	GBR	GBR	GBR	GBR	GBR	GBR	GBR	GBR	GBR	GBR	GBR	GBR	GBR	GBR	GBR	GBR	GBR	GBR	GBR	FIN	FIN	FIN	FIN	FIN	FIN	FIN	GBR	GBR	GBR	GBR	GBR	GBR	GBR	GBR	GBR	GBR	GBR	GBR	GBR	GBR	GBR	GBR	GBR	FIN	FIN	FIN	FIN	FIN	FIN	FIN	FIN	FIN	FIN	FIN	FIN	FIN	FIN	FIN	FIN	FIN	FIN	FIN	FIN	FIN	FIN	FIN	FIN	FIN	FIN	FIN	FIN	FIN	FIN	FIN	FIN	FIN	FIN	FIN	FIN	FIN	FIN	FIN	FIN	FIN	FIN	FIN	FIN	PUR	PUR	PUR	PUR	PUR	PUR	PUR	PUR	PUR	PUR	PUR	PUR	PUR	PUR	PUR	PUR	PUR	PUR	PUR	PUR	PUR	PUR	PUR	PUR	CLM	CLM	CLM	CLM	CLM	CLM	CLM	CLM	PUR	PUR	PUR	PUR	PUR	PUR	CLM	CLM	CLM	CLM	CLM	CLM	CLM	PUR	GBR	CLM	CLM	CLM	CLM	CLM	CLM	CLM	CLM	CLM	PUR	PUR	CLM	CLM	CLM	CLM	CLM	CLM	CLM	IBS	IBS	IBS	IBS	IBS	IBS	PEL	PEL	PJL	IBS	IBS	IBS	IBS	IBS	IBS	IBS	IBS	IBS	IBS	IBS	IBS	IBS	IBS	IBS	IBS	IBS	IBS	GBR	GBR	KHV	PEL	PEL	PEL	PEL	PEL	PEL	PEL	PEL	PEL	PEL	PEL	PEL	PEL	PEL	PEL	PEL	PEL	PEL	PEL	PEL	PEL	PEL	ACB	PEL	PEL	IBS	IBS	PEL	PEL	PEL	PEL	PEL	PEL	PEL	PEL	PEL	PEL	PEL	PEL	ACB	PJL	PJL	PJL	PJL	ACB	PJL	PJL	PJL	PJL	PJL	PJL	PJL	PJL	PJL	PJL	PJL	PJL	PJL	PJL	BEB	BEB	PJL	PJL	PJL	BEB	PJL	PJL	PJL	STU	PJL	PJL	PJL	STU	STU	STU	STU	PJL	PJL	ITU	ITU	ITU	ITU	ITU	ITU	ITU	ITU	BEB	BEB	BEB	BEB	STU	STU	ITU	ITU	ITU	STU	STU	STU	STU	BEB	BEB	STU	ITU	STU	STU	ITU	ITU	ITU	STU	ITU	ITU	STU	BEB	BEB	BEB	BEB	BEB	BEB	BEB	ITU	ITU	ITU	ITU	STU	CEU	CEU	CEU	CEU	CEU	CEU	CEU	CEU	CEU	CEU	CEU	CEU	CEU	CEU	CEU	CEU	CEU	CEU	CEU	CEU	CEU	CEU	CEU	CEU	CEU	CEU	CEU	CEU	CEU	CEU	CEU	CEU	CEU	CEU	CEU	CEU	CEU	CEU	CEU	CEU	CEU	CEU	CEU	JPT	LWK	LWK	MXL	MXL	MXL	MXL	MXL	MXL	MXL	MXL	MXL	MXL	MXL	MXL	MXL	MXL	MXL	ASW	ASW	ASW	ASW	ASW	ASW	ASW	ASW	TSI	TSI	TSI	TSI	TSI	TSI	TSI	TSI	TSI	TSI	TSI	TSI	TSI	TSI	TSI	TSI	TSI	TSI	TSI	TSI	TSI	TSI	TSI	TSI	TSI	TSI	TSI	TSI	TSI	TSI	TSI	TSI	TSI	TSI	TSI	TSI	TSI	TSI	TSI	GIH	GIH	GIH	GIH	GIH	GIH	GIH	GIH	GIH	GIH	GIH	GIH	GIH	GIH	GIH	GIH	GIH	GIH	GIH	GIH	GIH	GIH	GIH	GIH	GIH	GIH	GIH	GIH	GIH	GIH	GIH		Kab_CAU	Abk_CAU	Abk_CAU	NOc_CAU	Udm_EUR	Mor_EUR	Tat_EUR	Tat_EUR	Aze_MDE	Arm_MDE	Ass_MDE	Cro_EUR	Ukr_EUR	Shu_CAS	Bel_EUR	Mis_EUR	Mor_EUR	Mar_EUR	EVk_SIB	Tab_CAU	Tab_CAU	Bel_EUR	Kum_CAU	Kum_CAU	Ava_CAU	Rus_EUR	Rus_CAS	Sel_SIB	Ket_SIB	Mor_EUR	Vep_EUR	Kry_EUR	Dru_MDE	Dru_MDE	Udm_EUR	Kha_SIB	Nga_SIB	Bal_CAU	Bal_CAU	Uyg_CAS	Ira_MDE	Man_SIB	Kyr_CAS	Cos_EUR	Kyr_CAS	Rus_EUR	Ben_SAS	Rus_EUR	Rus_EUR	Bra_SAS	Ori_SAS	Ira_MDE	Pol_EUR	Ger_EUR	Pol_EUR	Pol_EUR	Fin_EUR	Fin_EUR	Ing_EUR	Mol_EUR	Hun_EUR	Lit_EUR	Lit_EUR	Est_EUR	Cac_AMR	Wic_AMR	Wic_AMR	Col_AMR	Col_AMR	Col_AMR	Pun_SAS	Wic_AMR	Kur_SAS	Vep_EUR	Leb_MDE	Cac_AMR	Est_EUR	Est_EUR	Est_EUR	Ing_EUR	BUm_SAS	BUm_SAS	Kor_ARC	Kor_ARC	Chu_EUR	Bur_SIB	Bur_SIB	EVk_SIB	Sho_SIB	Udm_EUR	Saa_EUR	Saa_EUR	Saa_EUR	Lat_EUR	Uzb_CAS	Uzb_CAS	Mar_EUR	Dha_SAS	Dha_SAS	Ksh_SAS	Lit_EUR	Swe_EUR	Cir_CAU	Kab_CAU	TKm_CAS	TKm_CAS	Ukr_EUR	Arm_MDE	Arm_MDE	Lat_EUR	Ukr_EUR	Ukr_EUR	Ukr_EUR	Ukr_EUR	Cos_EUR	Rus_EUR	Koi_OCE	Kos_OCE	Kos_OCE	Swe_EUR	Udm_EUR	Alb_EUR	Eve_SIB	Sho_SIB	Cos_EUR		67
rs72757949	21	0	0	1	CHR1	214537627	rs72757949	C	T	127	239	3	2	123	GBR	GBR	GBR	GBR	GBR	GBR	GBR	GBR	GBR	GBR	GBR	GBR	GBR	GBR	GBR	GBR	GBR	GBR	GBR	GBR	GBR	GBR	GBR	GBR	GBR	GBR	GBR	GBR	GBR	FIN	FIN	FIN	FIN	FIN	FIN	FIN	GBR	GBR	GBR	GBR	GBR	GBR	GBR	GBR	GBR	GBR	GBR	GBR	GBR	GBR	GBR	GBR	GBR	FIN	FIN	FIN	FIN	FIN	FIN	FIN	FIN	FIN	FIN	FIN	FIN	FIN	FIN	FIN	FIN	FIN	FIN	FIN	FIN	FIN	FIN	FIN	FIN	FIN	FIN	FIN	FIN	FIN	FIN	FIN	FIN	FIN	FIN	FIN	FIN	FIN	FIN	FIN	FIN	FIN	FIN	FIN	FIN	PUR	PUR	PUR	PUR	PUR	PUR	PUR	PUR	PUR	PUR	PUR	PUR	PUR	PUR	PUR	PUR	PUR	PUR	PUR	PUR	PUR	PUR	PUR	PUR	CLM	CLM	CLM	CLM	CLM	CLM	CLM	CLM	PUR	PUR	PUR	PUR	PUR	PUR	CLM	CLM	CLM	CLM	CLM	CLM	CLM	PUR	GBR	CLM	CLM	CLM	CLM	CLM	CLM	CLM	CLM	PUR	PUR	CLM	CLM	CLM	CLM	CLM	CLM	CLM	IBS	IBS	IBS	IBS	IBS	IBS	PEL	PEL	PJL	IBS	IBS	IBS	IBS	IBS	IBS	IBS	IBS	IBS	IBS	IBS	IBS	IBS	IBS	IBS	IBS	IBS	IBS	GBR	GBR	KHV	PEL	PEL	PEL	PEL	PEL	PEL	PEL	PEL	PEL	PEL	PEL	PEL	PEL	PEL	PEL	PEL	PEL	PEL	PEL	PEL	PEL	PEL	ACB	PEL	PEL	IBS	IBS	PEL	PEL	PEL	PEL	PEL	PEL	PEL	PEL	PEL	PEL	PEL	PEL	ACB	PJL	PJL	PJL	PJL	ACB	PJL	PJL	PJL	PJL	PJL	PJL	PJL	PJL	PJL	PJL	PJL	PJL	PJL	PJL	BEB	BEB	PJL	PJL	PJL	BEB	PJL	PJL	PJL	STU	PJL	PJL	PJL	STU	STU	STU	STU	PJL	PJL	ITU	ITU	ITU	ITU	ITU	ITU	ITU	BEB	BEB	BEB	BEB	STU	STU	ITU	ITU	ITU	STU	STU	STU	STU	BEB	BEB	STU	ITU	STU	STU	ITU	ITU	ITU	STU	ITU	ITU	STU	BEB	BEB	BEB	BEB	BEB	BEB	BEB	ITU	ITU	ITU	ITU	STU	CEU	CEU	CEU	CEU	CEU	CEU	CEU	CEU	CEU	CEU	CEU	CEU	CEU	CEU	CEU	CEU	CEU	CEU	CEU	CEU	CEU	CEU	CEU	CEU	CEU	CEU	CEU	CEU	CEU	CEU	CEU	CEU	CEU	CEU	CEU	CEU	CEU	CEU	CEU	CEU	CEU	CEU	CEU	JPT	JPT	LWK	LWK	MXL	MXL	MXL	MXL	MXL	MXL	MXL	MXL	MXL	MXL	MXL	MXL	MXL	MXL	ASW	ASW	ASW	ASW	ASW	ASW	ASW	ASW	TSI	TSI	TSI	TSI	TSI	TSI	TSI	TSI	TSI	TSI	TSI	TSI	TSI	TSI	TSI	TSI	TSI	TSI	TSI	TSI	TSI	TSI	TSI	TSI	TSI	TSI	TSI	TSI	TSI	TSI	TSI	TSI	TSI	TSI	TSI	TSI	TSI	TSI	TSI	TSI	GIH	GIH	GIH	GIH	GIH	GIH	GIH	GIH	GIH	GIH	GIH	GIH	GIH	GIH	GIH	GIH	GIH	GIH	GIH	GIH	GIH	GIH	GIH	GIH	GIH	GIH	GIH	GIH	GIH	GIH	GIH		Kab_CAU	Abk_CAU	Abk_CAU	NOc_CAU	Udm_EUR	Mor_EUR	Tat_EUR	Tat_EUR	Aze_MDE	Arm_MDE	Ass_MDE	Cro_EUR	Ukr_EUR	Shu_CAS	Bel_EUR	Mis_EUR	Mor_EUR	Mar_EUR	EVk_SIB	Tab_CAU	Tab_CAU	Bel_EUR	Kum_CAU	Kum_CAU	Chu_ARC	Ava_CAU	Rus_EUR	Rus_CAS	Sel_SIB	Ket_SIB	Mor_EUR	Vep_EUR	Kry_EUR	Dru_MDE	Dru_MDE	Udm_EUR	Kha_SIB	Nga_SIB	Bal_CAU	Bal_CAU	Uyg_CAS	Ira_MDE	Man_SIB	Cos_EUR	Kyr_CAS	Sau_MDE	Rus_EUR	Ben_SAS	Rus_EUR	Rus_EUR	Bra_SAS	Ori_SAS	Ira_MDE	Pol_EUR	Ger_EUR	Pol_EUR	Pol_EUR	Fin_EUR	Fin_EUR	Ing_EUR	Mol_EUR	Hun_EUR	Lit_EUR	Lit_EUR	Est_EUR	Cac_AMR	Wic_AMR	Wic_AMR	Col_AMR	Col_AMR	Col_AMR	Pun_SAS	Wic_AMR	Kur_SAS	Vep_EUR	Leb_MDE	Cac_AMR	Est_EUR	Est_EUR	Est_EUR	Ing_EUR	BUm_SAS	BUm_SAS	Kor_ARC	Kor_ARC	Esk_ARC	Chu_EUR	Bur_SIB	Kor_ARC	Bur_SIB	EVk_SIB	Sho_SIB	Udm_EUR	Saa_EUR	Saa_EUR	Saa_EUR	Lat_EUR	Uzb_CAS	Uzb_CAS	Mar_EUR	Dha_SAS	Dha_SAS	Ksh_SAS	Lit_EUR	Swe_EUR	Cir_CAU	Kab_CAU	TKm_CAS	TKm_CAS	Ukr_EUR	Arm_MDE	Arm_MDE	Lat_EUR	Ukr_EUR	Ukr_EUR	Ukr_EUR	Ukr_EUR	Cos_EUR	Rus_EUR	Kos_OCE	Kos_OCE	Swe_EUR	Udm_EUR	Alb_EUR	Eve_SIB	Sho_SIB	Cos_EUR		69
rs113737795	19	0	0	1	CHR1	214553250	rs113737795	G	A	126	232	2	2	124	GBR	GBR	GBR	GBR	GBR	GBR	GBR	GBR	GBR	GBR	GBR	GBR	GBR	GBR	GBR	GBR	GBR	GBR	GBR	GBR	GBR	GBR	GBR	GBR	GBR	GBR	GBR	GBR	GBR	FIN	FIN	FIN	FIN	FIN	FIN	FIN	GBR	GBR	GBR	GBR	GBR	GBR	GBR	GBR	GBR	GBR	GBR	GBR	GBR	GBR	GBR	GBR	GBR	FIN	FIN	FIN	FIN	FIN	FIN	FIN	FIN	FIN	FIN	FIN	FIN	FIN	FIN	FIN	FIN	FIN	FIN	FIN	FIN	FIN	FIN	FIN	FIN	FIN	FIN	FIN	FIN	FIN	FIN	FIN	FIN	FIN	FIN	FIN	FIN	FIN	FIN	FIN	FIN	FIN	FIN	FIN	FIN	PUR	PUR	PUR	PUR	PUR	PUR	PUR	PUR	PUR	PUR	PUR	PUR	PUR	PUR	PUR	PUR	PUR	PUR	PUR	PUR	PUR	PUR	PUR	PUR	CLM	CLM	CLM	CLM	CLM	CLM	CLM	CLM	PUR	PUR	PUR	PUR	PUR	PUR	CLM	CLM	CLM	CLM	CLM	CLM	CLM	PUR	GBR	CLM	CLM	CLM	CLM	CLM	CLM	CLM	CLM	PUR	PUR	CLM	CLM	CLM	CLM	CLM	CLM	CLM	IBS	IBS	IBS	IBS	IBS	PEL	PEL	PJL	IBS	IBS	IBS	IBS	IBS	IBS	IBS	IBS	IBS	IBS	IBS	IBS	IBS	IBS	IBS	IBS	IBS	GBR	GBR	KHV	PEL	PEL	PEL	PEL	PEL	PEL	PEL	PEL	PEL	PEL	PEL	PEL	PEL	PEL	PEL	PEL	PEL	PEL	PEL	PEL	PEL	ACB	PEL	PEL	IBS	IBS	PEL	PEL	PEL	PEL	PEL	PEL	PEL	PEL	PEL	PEL	PEL	ACB	PJL	PJL	PJL	PJL	ACB	PJL	PJL	PJL	PJL	PJL	PJL	PJL	PJL	PJL	PJL	PJL	PJL	PJL	PJL	BEB	BEB	PJL	PJL	PJL	BEB	PJL	PJL	PJL	STU	PJL	PJL	PJL	STU	STU	STU	STU	PJL	PJL	ITU	ITU	ITU	ITU	ITU	ITU	ITU	BEB	BEB	BEB	BEB	STU	STU	ITU	ITU	ITU	STU	STU	STU	STU	BEB	BEB	STU	ITU	STU	STU	ITU	ITU	ITU	STU	ITU	ITU	STU	BEB	BEB	BEB	BEB	BEB	BEB	BEB	ITU	ITU	ITU	ITU	STU	CEU	CEU	CEU	CEU	CEU	CEU	CEU	CEU	CEU	CEU	CEU	CEU	CEU	CEU	CEU	CEU	CEU	CEU	CEU	CEU	CEU	CEU	CEU	CEU	CEU	CEU	CEU	CEU	CEU	CEU	CEU	CEU	CEU	CEU	CEU	CEU	CEU	CEU	CEU	CEU	CEU	CEU	CEU	JPT	LWK	LWK	MXL	MXL	MXL	MXL	MXL	MXL	MXL	MXL	MXL	MXL	MXL	MXL	MXL	MXL	MXL	ASW	ASW	ASW	ASW	ASW	ASW	ASW	TSI	TSI	TSI	TSI	TSI	TSI	TSI	TSI	TSI	TSI	TSI	TSI	TSI	TSI	TSI	TSI	TSI	TSI	TSI	TSI	TSI	TSI	TSI	TSI	TSI	TSI	TSI	TSI	TSI	TSI	TSI	TSI	TSI	TSI	TSI	TSI	TSI	GIH	GIH	GIH	GIH	GIH	GIH	GIH	GIH	GIH	GIH	GIH	GIH	GIH	GIH	GIH	GIH	GIH	GIH	GIH	GIH	GIH	GIH	GIH	GIH	GIH	GIH	GIH	GIH	GIH	GIH	GIH	GIH		Kab_CAU	Abk_CAU	NOc_CAU	Udm_EUR	Mor_EUR	Tat_EUR	Tat_EUR	Aze_MDE	Arm_MDE	Ass_MDE	Cro_EUR	Ukr_EUR	Shu_CAS	Bel_EUR	Mis_EUR	Mor_EUR	Mar_EUR	EVk_SIB	Tab_CAU	Tab_CAU	Bel_EUR	Kum_CAU	Kum_CAU	Chu_ARC	Ava_CAU	Rus_EUR	Rus_CAS	Sel_SIB	Ket_SIB	Cro_EUR	Mor_EUR	Vep_EUR	Kry_EUR	Dru_MDE	Dru_MDE	Udm_EUR	Kha_SIB	Nga_SIB	Bal_CAU	Bal_CAU	Uyg_CAS	Ira_MDE	Man_SIB	Kyr_CAS	Cos_EUR	Kyr_CAS	Rus_EUR	Ben_SAS	Rus_EUR	Rus_EUR	Bra_SAS	Ori_SAS	Ira_MDE	Pol_EUR	Ger_EUR	Pol_EUR	Pol_EUR	Fin_EUR	Fin_EUR	Ing_EUR	Mol_EUR	Hun_EUR	Lit_EUR	Lit_EUR	Est_EUR	Cac_AMR	Wic_AMR	Wic_AMR	Col_AMR	Col_AMR	Col_AMR	Pun_SAS	Wic_AMR	Kur_SAS	Vep_EUR	Leb_MDE	Cac_AMR	Est_EUR	Est_EUR	Est_EUR	Ing_EUR	BUm_SAS	BUm_SAS	Kor_ARC	Kor_ARC	Esk_ARC	Chu_EUR	Bur_SIB	Kor_ARC	Bur_SIB	EVk_SIB	Sho_SIB	Udm_EUR	Saa_EUR	Saa_EUR	Saa_EUR	Lat_EUR	Uzb_CAS	Uzb_CAS	Uzb_CAS	Mar_EUR	Dha_SAS	Dha_SAS	Ksh_SAS	Lit_EUR	Swe_EUR	Cir_CAU	Kab_CAU	TKm_CAS	TKm_CAS	Ukr_EUR	Arm_MDE	Arm_MDE	Lat_EUR	Ukr_EUR	Ukr_EUR	Ukr_EUR	Ukr_EUR	Cos_EUR	Rus_EUR	Kos_OCE	Kos_OCE	Swe_EUR	Udm_EUR	Alb_EUR	Eve_SIB	Sho_SIB	Cos_EUR	Koi_OCE		68
rs28394788	22	1	0	0	CHR1	218858427	rs28394788	T	A	85	266	1	0	36	GBR	GBR	GBR	GBR	GBR	GBR	GBR	GBR	GBR	GBR	GBR	GBR	GBR	GBR	GBR	GBR	GBR	GBR	GBR	GBR	GBR	GBR	GBR	GBR	GBR	GBR	GBR	GBR	GBR	GBR	GBR	GBR	FIN	FIN	FIN	FIN	FIN	FIN	FIN	FIN	FIN	GBR	GBR	GBR	GBR	GBR	GBR	GBR	GBR	GBR	GBR	GBR	GBR	GBR	GBR	GBR	FIN	FIN	FIN	FIN	FIN	FIN	FIN	FIN	FIN	FIN	FIN	FIN	FIN	FIN	FIN	FIN	FIN	FIN	FIN	FIN	FIN	FIN	FIN	FIN	FIN	FIN	FIN	PUR	PUR	PUR	PUR	PUR	PUR	PUR	PUR	PUR	PUR	PUR	PUR	PUR	PUR	PUR	PUR	PUR	PUR	PUR	PUR	PUR	CLM	CLM	CLM	CLM	CLM	CLM	CLM	CLM	CLM	PUR	PUR	PUR	PUR	CLM	CLM	CLM	CLM	CLM	CLM	CLM	PUR	PUR	CLM	CLM	CLM	CLM	CLM	CLM	CLM	CLM	CLM	CLM	PUR	PUR	PUR	PUR	CLM	CLM	CLM	CLM	CLM	CLM	CLM	CLM	IBS	IBS	IBS	IBS	IBS	IBS	IBS	IBS	IBS	IBS	IBS	IBS	IBS	IBS	PEL	IBS	IBS	IBS	IBS	IBS	IBS	IBS	IBS	IBS	IBS	IBS	IBS	IBS	IBS	IBS	IBS	IBS	IBS	IBS	IBS	IBS	IBS	IBS	IBS	IBS	IBS	IBS	IBS	IBS	IBS	GBR	ACB	PEL	PEL	PEL	IBS	IBS	IBS	IBS	IBS	ACB	PEL	ACB	ACB	ACB	ACB	PJL	PJL	PJL	PJL	PJL	PJL	BEB	BEB	BEB	PJL	PJL	PJL	STU	PJL	PJL	STU	ITU	ITU	STU	BEB	BEB	STU	STU	ITU	ITU	BEB	BEB	BEB	CEU	CEU	CEU	CEU	CEU	CEU	CEU	CEU	CEU	CEU	CEU	CEU	CEU	CEU	CEU	CEU	CEU	CEU	CEU	CEU	CEU	CEU	CEU	CEU	CEU	CEU	CEU	CEU	CEU	CEU	CEU	CEU	CEU	CEU	CEU	CEU	CEU	CEU	CEU	CEU	CEU	CEU	CEU	CEU	CEU	CEU	CEU	CEU	CEU	CEU	CEU	CEU	CHB	MXL	MXL	MXL	MXL	MXL	MXL	MXL	MXL	MXL	MXL	MXL	ASW	ASW	ASW	ASW	ASW	ASW	TSI	TSI	TSI	TSI	TSI	TSI	TSI	TSI	TSI	TSI	TSI	TSI	TSI	TSI	TSI	TSI	TSI	TSI	TSI	TSI	TSI	TSI	TSI	TSI	TSI	TSI	TSI	TSI	TSI	TSI	TSI	TSI	TSI	TSI	TSI	TSI	TSI	TSI	GIH	GIH	GIH	GIH	GIH	GIH	GIH		Kab_CAU	Kab_CAU	Abk_CAU	NOc_CAU	Tat_EUR	Chu_ARC	Sel_SIB	Sel_SIB	Rus_EUR	Chu_EUR	Mis_EUR	Mar_EUR	Bel_EUR	Lez_CAU	Kum_CAU	Jor_MDE	Sel_SIB	Cro_EUR	Mor_EUR	Kry_EUR	For_SIB	Cro_EUR	Cro_EUR	Dru_MDE	BSh_EUR	Tun_SIB	Bal_CAU	Bal_CAU	Kyr_CAS	Ish_CAS	Taj_CAS	Sau_MDE	Cos_EUR	Kyr_CAS	Sau_MDE	Rus_EUR	Rus_EUR	Rus_EUR	Ara_MDE	Pol_EUR	Ger_EUR	Pol_EUR	Fin_EUR	Ing_EUR	Lat_EUR	Lit_EUR	Lit_EUR	Est_EUR	Est_EUR	Ing_EUR	Fin_EUR	Vep_EUR	BSh_EUR	Est_EUR	Chu_EUR	Alt_CAS	Kor_ARC	Yak_SIB	Bur_SIB	Bur_SIB	Bur_SIB	Alt_CAS	Sak_SIB	Kom_EUR	Man_SIB	Saa_EUR	Lat_EUR	Uzb_CAS	BSh_EUR	Dha_SAS	Ukr_EUR	Arm_MDE	Arm_MDE	Lat_EUR	Ukr_EUR	Ukr_EUR	Ukr_EUR	Cos_EUR	Vep_EUR	Lez_CAU		55
rs11118571	15	0	0	0	CHR1	220720337	rs11118571	G	T	73	182	0	1	67	GBR	GBR	GBR	GBR	GBR	GBR	GBR	GBR	GBR	GBR	GBR	GBR	GBR	GBR	GBR	GBR	GBR	FIN	FIN	FIN	FIN	FIN	FIN	GBR	GBR	GBR	GBR	GBR	GBR	GBR	GBR	GBR	FIN	FIN	FIN	FIN	FIN	FIN	FIN	FIN	FIN	FIN	FIN	FIN	FIN	FIN	FIN	FIN	FIN	FIN	FIN	FIN	FIN	FIN	FIN	FIN	FIN	FIN	FIN	FIN	FIN	FIN	FIN	FIN	FIN	FIN	PUR	PUR	PUR	PUR	PUR	PUR	PUR	PUR	PUR	PUR	PUR	CLM	CLM	CLM	CLM	CLM	CLM	CLM	CLM	CLM	CLM	PUR	PUR	PUR	PUR	PUR	PUR	CLM	CLM	CLM	CLM	CLM	CLM	PUR	CLM	CLM	CLM	CLM	CLM	CLM	CLM	CLM	PUR	PUR	PUR	PUR	CLM	CLM	CLM	CLM	CLM	CLM	CLM	CLM	CLM	CLM	IBS	IBS	IBS	IBS	IBS	IBS	IBS	IBS	IBS	IBS	PJL	IBS	IBS	IBS	IBS	IBS	IBS	IBS	IBS	IBS	IBS	IBS	IBS	IBS	IBS	IBS	IBS	IBS	IBS	IBS	IBS	IBS	IBS	IBS	IBS	GBR	PEL	ACB	IBS	IBS	IBS	IBS	ACB	PEL	PEL	ACB	PEL	PEL	PJL	PJL	PJL	PJL	PJL	PJL	GWD	PJL	PJL	PJL	PJL	PJL	PJL	PJL	PJL	PJL	BEB	BEB	BEB	PJL	PJL	STU	PJL	STU	ITU	STU	STU	STU	ITU	ITU	ITU	BEB	BEB	BEB	STU	STU	BEB	BEB	BEB	BEB	STU	ITU	STU	ITU	STU	ITU	STU	ITU	STU	BEB	BEB	BEB	STU	ITU	CEU	CEU	CEU	CEU	CEU	CEU	CEU	CEU	CEU	CEU	CEU	CEU	CEU	CEU	CEU	CEU	CEU	CEU	CEU	CEU	CEU	CEU	CEU	CEU	CEU	CEU	MXL	MXL	ASW	MXL	MXL	MXL	MXL	MXL	MXL	MXL	MXL	MXL	ASW	ASW	TSI	TSI	TSI	TSI	TSI	TSI	TSI	TSI	TSI	TSI	TSI	TSI	TSI	TSI	TSI	TSI	TSI	TSI	TSI	TSI	TSI	TSI	TSI	TSI	TSI	TSI	TSI	TSI	TSI	TSI	TSI	TSI	TSI	TSI	GIH	GIH	GIH	GIH	GIH	GIH	GIH	GIH	GIH	GIH	GIH		Kab_CAU	Abk_CAU	Mor_EUR	Tat_EUR	For_SIB	NOc_CAU	Ass_MDE	Kar_EUR	Rom_EUR	Bel_EUR	Kum_CAU	Ava_CAU	Ava_CAU	Rom_EUR	Ket_SIB	Mor_EUR	Kry_EUR	Dru_MDE	Tun_SIB	Alt_CAS	Bal_CAU	Man_SIB	Jor_MDE	Ish_CAS	Yag_CAS	Rus_EUR	Rus_EUR	Ira_MDE	Ara_MDE	Ger_EUR	Pol_EUR	Pol_EUR	Fin_EUR	Ing_EUR	Hun_EUR	Kha_SIB	Est_EUR	Est_EUR	Sak_SIB	Kor_ARC	Bur_SIB	Kom_EUR	Saa_EUR	Saa_EUR	Uzb_CAS	Mar_EUR	Dha_SAS	Ksh_SAS	Swe_EUR	Cir_CAU	Kab_CAU	TKm_CAS	Arm_MDE	Arm_MDE	Lat_EUR	Swe_EUR	Kha_SIB	Geo_CAU		26
rs11590946	15	0	0	0	CHR1	220729197	rs11590946	A	G	76	185	0	1	68	GBR	GBR	GBR	GBR	GBR	GBR	GBR	GBR	GBR	GBR	GBR	GBR	GBR	GBR	GBR	GBR	GBR	FIN	FIN	FIN	FIN	FIN	FIN	GBR	GBR	GBR	GBR	GBR	GBR	GBR	GBR	GBR	FIN	FIN	FIN	FIN	FIN	FIN	FIN	FIN	FIN	FIN	FIN	FIN	FIN	FIN	FIN	FIN	FIN	FIN	FIN	FIN	FIN	FIN	FIN	FIN	FIN	FIN	FIN	FIN	FIN	FIN	FIN	FIN	FIN	FIN	PUR	PUR	PUR	PUR	PUR	PUR	PUR	PUR	PUR	PUR	PUR	PUR	CLM	CLM	CLM	CLM	CLM	CLM	CLM	CLM	CLM	CLM	PUR	PUR	PUR	PUR	PUR	PUR	CLM	CLM	CLM	CLM	CLM	CLM	PUR	PUR	CLM	CLM	CLM	CLM	CLM	CLM	CLM	CLM	PUR	PUR	PUR	PUR	CLM	CLM	CLM	CLM	CLM	CLM	CLM	CLM	CLM	CLM	IBS	IBS	IBS	IBS	IBS	IBS	IBS	IBS	IBS	IBS	PJL	IBS	IBS	IBS	IBS	IBS	IBS	IBS	IBS	IBS	IBS	IBS	IBS	IBS	IBS	IBS	IBS	IBS	IBS	IBS	IBS	IBS	IBS	IBS	IBS	GBR	PEL	ACB	IBS	IBS	IBS	IBS	ACB	PEL	PEL	ACB	PEL	PEL	PJL	PJL	PJL	PJL	PJL	PJL	GWD	PJL	PJL	PJL	PJL	PJL	PJL	PJL	PJL	PJL	BEB	BEB	BEB	PJL	PJL	STU	PJL	STU	ITU	STU	STU	STU	ITU	ITU	ITU	BEB	BEB	BEB	BEB	STU	STU	BEB	BEB	BEB	BEB	STU	ITU	STU	ITU	STU	ITU	STU	ITU	STU	BEB	BEB	BEB	STU	ITU	CEU	CEU	CEU	CEU	CEU	CEU	CEU	CEU	CEU	CEU	CEU	CEU	CEU	CEU	CEU	CEU	CEU	CEU	CEU	CEU	CEU	CEU	CEU	CEU	CEU	CEU	MXL	MXL	ASW	MXL	MXL	MXL	MXL	MXL	MXL	MXL	MXL	MXL	ASW	ASW	ASW	TSI	TSI	TSI	TSI	TSI	TSI	TSI	TSI	TSI	TSI	TSI	TSI	TSI	TSI	TSI	TSI	TSI	TSI	TSI	TSI	TSI	TSI	TSI	TSI	TSI	TSI	TSI	TSI	TSI	TSI	TSI	TSI	TSI	TSI	TSI	GIH	GIH	GIH	GIH	GIH	GIH	GIH	GIH	GIH	GIH	GIH		Kab_CAU	Abk_CAU	Mor_EUR	Tat_EUR	For_SIB	NOc_CAU	Ass_MDE	Kar_EUR	Rom_EUR	Bel_EUR	Kum_CAU	Ava_CAU	Ava_CAU	Rom_EUR	Ket_SIB	Mor_EUR	Kry_EUR	Dru_MDE	Tun_SIB	Alt_CAS	Bal_CAU	Man_SIB	Jor_MDE	Ish_CAS	Yag_CAS	Rus_EUR	Rus_EUR	Ira_MDE	Ara_MDE	Ger_EUR	Pol_EUR	Pol_EUR	Fin_EUR	Ing_EUR	Hun_EUR	Kha_SIB	Est_EUR	Est_EUR	Sak_SIB	Kor_ARC	Bur_SIB	Kom_EUR	Saa_EUR	Saa_EUR	Uzb_CAS	Mar_EUR	Dha_SAS	Ksh_SAS	Swe_EUR	Cir_CAU	Kab_CAU	TKm_CAS	Arm_MDE	Arm_MDE	Lat_EUR	Mon_EAS	Swe_EUR	Kha_SIB	Geo_CAU		26
rs61830261	15	0	0	1	CHR1	220948692	rs61830261	T	G	68	198	1	1	72	GBR	GBR	GBR	GBR	GBR	GBR	GBR	GBR	GBR	GBR	GBR	GBR	GBR	GBR	GBR	GBR	GBR	FIN	FIN	FIN	FIN	FIN	FIN	GBR	GBR	GBR	GBR	GBR	GBR	GBR	GBR	GBR	GBR	GBR	GBR	FIN	FIN	FIN	FIN	FIN	FIN	FIN	FIN	FIN	FIN	FIN	FIN	FIN	FIN	FIN	FIN	FIN	FIN	FIN	FIN	FIN	FIN	FIN	FIN	FIN	FIN	FIN	FIN	FIN	FIN	FIN	FIN	PUR	PUR	PUR	PUR	PUR	PUR	PUR	PUR	CLM	CLM	CLM	CLM	CLM	CLM	CLM	CLM	CLM	CLM	PUR	PUR	PUR	PUR	CLM	CLM	CLM	CLM	CLM	CLM	CLM	CLM	CLM	CLM	CLM	CLM	CLM	CLM	CLM	CLM	PUR	CLM	CLM	CLM	CLM	CLM	CLM	CLM	CLM	CLM	CLM	IBS	IBS	IBS	IBS	IBS	IBS	IBS	IBS	PJL	PJL	IBS	IBS	IBS	IBS	IBS	IBS	IBS	IBS	IBS	IBS	IBS	IBS	IBS	IBS	IBS	IBS	IBS	IBS	IBS	IBS	IBS	IBS	IBS	IBS	IBS	IBS	IBS	IBS	GBR	PEL	PEL	PEL	PEL	PEL	ACB	GBR	IBS	IBS	IBS	ACB	PEL	ACB	PEL	PEL	PJL	PJL	PJL	PJL	PJL	PJL	GWD	PJL	PJL	PJL	PJL	PJL	BEB	PJL	PJL	PJL	PJL	BEB	BEB	BEB	PJL	PJL	PJL	STU	ITU	STU	STU	STU	ITU	ITU	ITU	BEB	BEB	BEB	BEB	BEB	STU	BEB	BEB	BEB	BEB	STU	ITU	STU	STU	ITU	ITU	STU	ITU	STU	BEB	BEB	STU	ITU	CEU	CEU	CEU	CEU	CEU	CEU	CEU	CEU	CEU	CEU	CEU	CEU	CEU	CEU	CEU	CEU	CEU	CEU	CEU	CEU	CEU	CEU	CEU	CEU	CEU	CEU	CEU	CEU	CEU	CEU	CEU	CEU	CEU	CEU	CEU	CEU	CHB	MXL	MXL	ASW	MXL	MXL	MXL	MXL	MXL	MXL	ASW	ASW	ASW	ASW	TSI	TSI	TSI	TSI	TSI	TSI	TSI	TSI	TSI	TSI	TSI	TSI	TSI	TSI	TSI	TSI	TSI	TSI	TSI	TSI	TSI	TSI	TSI	TSI	TSI	TSI	TSI	TSI	TSI	TSI	TSI	TSI	TSI	TSI	TSI	GIH	GIH	GIH	GIH	GIH	GIH	GIH	GIH	GIH	GIH	GIH	GIH		Tat_EUR	For_SIB	NOc_CAU	Ass_MDE	Kar_EUR	Rom_EUR	Bel_EUR	Lez_CAU	Kum_CAU	Ava_CAU	Sel_SIB	Rom_EUR	Ket_SIB	Mor_EUR	Kry_EUR	Dru_MDE	Tun_SIB	Bal_CAU	Man_SIB	Jor_MDE	Ish_CAS	Yag_CAS	Kyr_CAS	Rus_EUR	Rus_EUR	Ira_MDE	Ger_EUR	Pol_EUR	Ing_EUR	Hun_EUR	Kha_SIB	Est_EUR	Kar_EUR	Chu_EUR	Kor_ARC	Kom_EUR	Saa_EUR	Saa_EUR	Uzb_CAS	Mar_EUR	BSh_EUR	Dha_SAS	Ksh_SAS	Swe_EUR	Cir_CAU	Cir_CAU	TKm_CAS	Arm_MDE	Lat_EUR	Swe_EUR	Geo_CAU		25
rs72740338	18	0	0	0	CHR1	221234595	rs72740338	A	G	60	170	1	0	71	GBR	GBR	GBR	GBR	GBR	GBR	GBR	GBR	GBR	GBR	GBR	GBR	GBR	GBR	GBR	GBR	GBR	GBR	GBR	GBR	GBR	FIN	FIN	FIN	FIN	GBR	GBR	GBR	GBR	GBR	GBR	GBR	GBR	GBR	FIN	FIN	FIN	FIN	FIN	FIN	FIN	FIN	FIN	FIN	FIN	FIN	FIN	FIN	FIN	FIN	FIN	FIN	FIN	FIN	FIN	FIN	FIN	FIN	FIN	PUR	PUR	PUR	PUR	PUR	PUR	PUR	PUR	CLM	CLM	CLM	CLM	CLM	CLM	CLM	PUR	PUR	PUR	PUR	PUR	PUR	PUR	CLM	CLM	CLM	CLM	PUR	CLM	CLM	CLM	CLM	CLM	CLM	CLM	CLM	CLM	CLM	CLM	CLM	CLM	IBS	IBS	IBS	IBS	IBS	IBS	IBS	IBS	IBS	IBS	IBS	IBS	IBS	IBS	IBS	IBS	IBS	IBS	IBS	IBS	IBS	IBS	IBS	IBS	IBS	IBS	IBS	IBS	IBS	IBS	IBS	PEL	PEL	PEL	ACB	IBS	IBS	IBS	PEL	ACB	ACB	ACB	PJL	PJL	PJL	PJL	PJL	PJL	PJL	PJL	PJL	PJL	PJL	PJL	PJL	PJL	PJL	PJL	PJL	PJL	BEB	PJL	PJL	STU	PJL	STU	STU	STU	ITU	STU	STU	STU	STU	ITU	ITU	BEB	BEB	ITU	ITU	ITU	ITU	STU	BEB	STU	STU	ITU	STU	ITU	STU	ITU	STU	ITU	ITU	STU	BEB	BEB	BEB	ITU	ITU	ITU	CEU	CEU	CEU	CEU	CEU	CEU	CEU	CEU	CEU	CEU	CEU	CEU	CEU	CEU	CEU	CEU	CEU	CEU	CEU	CEU	CEU	CEU	CEU	CEU	CEU	CEU	CEU	CEU	CEU	CEU	CEU	CHB	MXL	MXL	ASW	MXL	MXL	MXL	MXL	MXL	MXL	MXL	MXL	MXL	MXL	MXL	ASW	ASW	ASW	TSI	TSI	TSI	TSI	TSI	TSI	TSI	TSI	TSI	TSI	TSI	TSI	TSI	TSI	TSI	TSI	TSI	TSI	TSI	TSI	TSI	TSI	TSI	TSI	TSI	TSI	TSI	TSI	GIH	GIH	GIH	GIH	GIH	GIH	GIH	GIH		Ava_CAU	Abk_CAU	Abk_CAU	NOc_CAU	Udm_EUR	Mor_EUR	Tat_EUR	Cro_EUR	Ukr_EUR	Shu_CAS	Mis_EUR	Tab_CAU	Kum_CAU	Ava_CAU	Rus_EUR	Tab_CAU	Ket_SIB	Mar_EUR	Mor_EUR	Rus_CAS	Cro_EUR	Dru_MDE	Bal_CAU	Tuv_SIB	Ira_MDE	Man_SIB	Yag_CAS	BSh_EUR	Rus_EUR	Asu_SAS	Ira_MDE	Pol_EUR	Ing_EUR	Mol_EUR	Pun_SAS	Ben_SAS	Ing_EUR	Chu_EUR	Alt_CAS	Kom_EUR	Saa_EUR	Uzb_CAS	Mar_EUR	Bra_SAS	Lit_EUR	Swe_EUR	Cir_CAU	Cir_CAU	Arm_MDE	Alb_EUR	Lat_EUR	Ukr_EUR	Cos_EUR	Mon_EAS	Swe_EUR	Cos_EUR	Geo_CAU		30
rs72742519	18	0	0	0	CHR1	221301433	rs72742519	A	G	60	167	0	0	72	GBR	GBR	GBR	GBR	GBR	GBR	GBR	GBR	GBR	GBR	GBR	GBR	GBR	GBR	GBR	GBR	GBR	GBR	GBR	GBR	FIN	FIN	FIN	FIN	GBR	GBR	GBR	GBR	GBR	GBR	GBR	GBR	FIN	FIN	FIN	FIN	FIN	FIN	FIN	FIN	FIN	FIN	FIN	FIN	FIN	FIN	FIN	FIN	FIN	FIN	FIN	FIN	FIN	FIN	FIN	FIN	FIN	PUR	PUR	PUR	PUR	PUR	PUR	PUR	PUR	CLM	CLM	CLM	CLM	CLM	CLM	CLM	PUR	PUR	PUR	PUR	PUR	PUR	PUR	CLM	CLM	CLM	CLM	PUR	CLM	CLM	CLM	CLM	CLM	CLM	CLM	CLM	CLM	CLM	CLM	CLM	CLM	IBS	IBS	IBS	IBS	IBS	IBS	IBS	IBS	IBS	IBS	IBS	IBS	IBS	IBS	IBS	IBS	IBS	IBS	IBS	IBS	IBS	IBS	IBS	IBS	IBS	IBS	IBS	IBS	IBS	IBS	IBS	PEL	PEL	PEL	ACB	IBS	IBS	IBS	PEL	ACB	ACB	ACB	PJL	PJL	PJL	PJL	PJL	PJL	PJL	PJL	PJL	PJL	PJL	PJL	PJL	PJL	PJL	PJL	PJL	PJL	BEB	PJL	PJL	STU	PJL	STU	STU	STU	ITU	STU	STU	STU	STU	ITU	ITU	BEB	BEB	ITU	ITU	ITU	ITU	STU	BEB	STU	STU	ITU	STU	ITU	STU	ITU	STU	ITU	ITU	STU	BEB	BEB	BEB	ITU	ITU	ITU	ITU	CEU	CEU	CEU	CEU	CEU	CEU	CEU	CEU	CEU	CEU	CEU	CEU	CEU	CEU	CEU	CEU	CEU	CEU	CEU	CEU	CEU	CEU	CEU	CEU	CEU	CEU	CEU	CEU	CEU	CEU	CEU	MXL	MXL	ASW	MXL	MXL	MXL	MXL	MXL	MXL	MXL	MXL	MXL	MXL	MXL	ASW	ASW	ASW	TSI	TSI	TSI	TSI	TSI	TSI	TSI	TSI	TSI	TSI	TSI	TSI	TSI	TSI	TSI	TSI	TSI	TSI	TSI	TSI	TSI	TSI	TSI	TSI	TSI	TSI	TSI	TSI	GIH	GIH	GIH	GIH	GIH	GIH	GIH	GIH		Ava_CAU	Abk_CAU	Abk_CAU	NOc_CAU	Udm_EUR	Mor_EUR	Tat_EUR	Cro_EUR	Ukr_EUR	Shu_CAS	Mis_EUR	Tab_CAU	Kum_CAU	Ava_CAU	Rus_EUR	Tab_CAU	Ket_SIB	Mar_EUR	Mor_EUR	Rus_CAS	Cro_EUR	Dru_MDE	Bal_CAU	Tuv_SIB	Ira_MDE	Man_SIB	Yag_CAS	BSh_EUR	Rus_EUR	Asu_SAS	Ira_MDE	Pol_EUR	Ing_EUR	Mol_EUR	Pun_SAS	Ben_SAS	Ing_EUR	Chu_EUR	Alt_CAS	Kom_EUR	Saa_EUR	Uzb_CAS	Mar_EUR	Bra_SAS	Lit_EUR	Swe_EUR	Cir_CAU	Cir_CAU	Arm_MDE	Alb_EUR	Lat_EUR	Ukr_EUR	Cos_EUR	Mon_EAS	Swe_EUR	Cos_EUR	Geo_CAU		30
rs12144872	18	0	0	0	CHR1	221403511	rs12144872	T	C	59	173	0	0	67	GBR	GBR	GBR	GBR	GBR	GBR	GBR	GBR	GBR	GBR	GBR	GBR	GBR	GBR	GBR	GBR	GBR	GBR	GBR	GBR	FIN	FIN	FIN	FIN	GBR	GBR	GBR	GBR	GBR	GBR	GBR	GBR	GBR	GBR	FIN	FIN	FIN	FIN	FIN	FIN	FIN	FIN	FIN	FIN	FIN	FIN	FIN	FIN	FIN	FIN	FIN	FIN	FIN	FIN	FIN	FIN	FIN	FIN	FIN	FIN	FIN	PUR	PUR	PUR	PUR	PUR	PUR	PUR	PUR	CLM	CLM	CLM	CLM	CLM	CLM	PUR	PUR	PUR	PUR	PUR	PUR	CLM	CLM	CLM	CLM	CLM	PUR	CLM	CLM	CLM	CLM	CLM	CLM	PUR	CLM	CLM	CLM	CLM	CLM	CLM	IBS	IBS	IBS	IBS	IBS	IBS	IBS	IBS	IBS	IBS	IBS	IBS	IBS	IBS	IBS	IBS	IBS	IBS	IBS	IBS	IBS	IBS	IBS	IBS	IBS	IBS	IBS	IBS	IBS	GBR	PEL	PEL	PEL	ACB	IBS	IBS	IBS	IBS	PEL	ACB	ACB	ACB	PJL	PJL	PJL	PJL	PJL	PJL	PJL	PJL	PJL	PJL	PJL	PJL	PJL	PJL	PJL	PJL	PJL	BEB	PJL	PJL	PJL	STU	STU	STU	ITU	STU	STU	STU	STU	ITU	ITU	BEB	BEB	ITU	ITU	ITU	ITU	STU	BEB	STU	ITU	STU	ITU	STU	ITU	ITU	STU	ITU	ITU	STU	BEB	BEB	ITU	ITU	ITU	ITU	CEU	CEU	CEU	CEU	CEU	CEU	CEU	CEU	CEU	CEU	CEU	CEU	CEU	CEU	CEU	CEU	CEU	CEU	CEU	CEU	CEU	CEU	CEU	CEU	CEU	CEU	CEU	CEU	CEU	CEU	CEU	CEU	MXL	MXL	MXL	ASW	MXL	MXL	MXL	MXL	MXL	MXL	MXL	MXL	MXL	ASW	ASW	TSI	TSI	TSI	TSI	TSI	TSI	TSI	TSI	TSI	TSI	TSI	TSI	TSI	TSI	TSI	TSI	TSI	TSI	TSI	TSI	TSI	TSI	TSI	TSI	TSI	TSI	TSI	TSI	TSI	TSI	GIH	GIH	GIH	GIH	GIH	GIH	GIH	GIH		Ava_CAU	Abk_CAU	Abk_CAU	NOc_CAU	Udm_EUR	Mor_EUR	Tat_EUR	Cro_EUR	Ukr_EUR	Shu_CAS	Mis_EUR	Kum_CAU	Rus_EUR	Rus_CAS	Ket_SIB	Mar_EUR	Mor_EUR	Rus_CAS	Cro_EUR	Dru_MDE	Udm_EUR	Tuv_SIB	Ira_MDE	Man_SIB	Yag_CAS	Ara_MDE	BSh_EUR	Asu_SAS	Ira_MDE	Pol_EUR	Ing_EUR	Mol_EUR	Pun_SAS	Ben_SAS	Est_EUR	Ing_EUR	Chu_EUR	Alt_CAS	Kom_EUR	Saa_EUR	Uzb_CAS	Mar_EUR	Bra_SAS	Lit_EUR	Swe_EUR	Cir_CAU	Cir_CAU	Arm_MDE	Alb_EUR	Lat_EUR	Ukr_EUR	Cos_EUR	Mon_EAS	Swe_EUR	Cos_EUR	Geo_CAU		30
rs12137323	22	1	0	0	CHR1	222125528	rs12137323	G	A	82	222	2	3	122	GBR	GBR	GBR	GBR	GBR	GBR	GBR	GBR	GBR	GBR	GBR	GBR	GBR	GBR	GBR	GBR	GBR	GBR	GBR	FIN	FIN	FIN	FIN	FIN	FIN	FIN	FIN	FIN	FIN	FIN	FIN	GBR	GBR	GBR	GBR	GBR	GBR	GBR	GBR	GBR	GBR	FIN	FIN	FIN	FIN	FIN	FIN	FIN	FIN	FIN	FIN	FIN	FIN	FIN	FIN	FIN	FIN	FIN	FIN	FIN	FIN	FIN	FIN	FIN	FIN	FIN	FIN	FIN	FIN	FIN	FIN	FIN	FIN	FIN	FIN	FIN	FIN	FIN	FIN	FIN	PUR	PUR	PUR	PUR	PUR	PUR	PUR	PUR	PUR	PUR	PUR	PUR	CLM	CLM	CLM	CLM	CLM	CLM	PUR	PUR	PUR	PUR	PUR	PUR	PUR	PUR	PUR	PUR	PUR	PUR	PUR	CLM	CLM	CLM	CLM	PUR	CLM	CLM	CLM	CLM	CLM	CLM	CLM	CLM	CLM	CLM	CLM	CLM	CLM	PUR	PUR	PUR	CLM	CLM	CLM	CLM	CLM	CLM	CLM	CLM	IBS	IBS	IBS	IBS	IBS	IBS	IBS	IBS	IBS	IBS	IBS	IBS	PJL	IBS	IBS	IBS	IBS	IBS	IBS	IBS	IBS	IBS	IBS	IBS	IBS	IBS	IBS	IBS	IBS	IBS	IBS	IBS	IBS	IBS	IBS	IBS	IBS	IBS	GBR	PEL	PEL	PEL	PEL	PEL	GBR	IBS	IBS	IBS	IBS	ACB	ACB	PEL	ACB	PJL	PJL	PJL	PJL	PJL	PJL	PJL	PJL	PJL	PJL	PJL	PJL	PJL	PJL	PJL	PJL	PJL	PJL	PJL	MSL	BEB	BEB	BEB	PJL	PJL	PJL	STU	STU	STU	STU	PJL	PJL	STU	ITU	ITU	STU	STU	STU	STU	PJL	ITU	ITU	ITU	ITU	ITU	BEB	BEB	BEB	BEB	BEB	STU	STU	STU	STU	ITU	ITU	ITU	ITU	ITU	STU	STU	STU	BEB	BEB	BEB	BEB	BEB	ITU	ITU	ITU	ITU	ITU	ITU	ITU	ITU	ITU	ITU	ITU	ITU	ITU	ITU	BEB	BEB	BEB	BEB	BEB	BEB	ITU	ITU	ITU	ITU	CEU	CEU	CEU	CEU	CEU	CEU	CEU	CEU	CEU	CEU	CEU	CEU	CEU	CEU	CEU	CEU	CEU	CEU	CEU	CEU	CEU	CEU	CEU	CEU	CEU	CEU	CEU	CEU	CEU	CEU	CEU	CEU	CEU	CEU	CEU	CEU	CHB	JPT	LWK	LWK	MXL	MXL	MXL	MXL	MXL	ASW	MXL	MXL	MXL	MXL	MXL	MXL	MXL	ASW	ASW	ASW	TSI	TSI	TSI	TSI	TSI	TSI	TSI	TSI	TSI	TSI	TSI	TSI	TSI	TSI	TSI	TSI	TSI	TSI	TSI	TSI	TSI	TSI	TSI	TSI	TSI	TSI	TSI	TSI	TSI	TSI	TSI	TSI	TSI	TSI	TSI	TSI	TSI	TSI	TSI	TSI	TSI	TSI	TSI	TSI	TSI	TSI	TSI	TSI	TSI	GIH	GIH	GIH	GIH	GIH	GIH	GIH	GIH	GIH	GIH	GIH	GIH	GIH	GIH	GIH	GIH	GIH	GIH	GIH	GIH	GIH		Kab_CAU	Abk_CAU	NOc_CAU	Udm_EUR	Tat_EUR	Tat_EUR	For_SIB	Lez_CAU	Cir_CAU	Arm_MDE	Chu_EUR	Kom_EUR	Mor_EUR	For_SIB	Tab_CAU	Kum_CAU	Ira_MDE	Sel_SIB	Vep_EUR	Kry_EUR	Dru_MDE	Alt_CAS	Tun_SIB	Bal_CAU	Bal_CAU	Uyg_CAS	Ish_CAS	Ara_MDE	Ara_MDE	Ben_SAS	Rus_EUR	Rus_EUR	Ori_SAS	Kol_SAS	Ira_MDE	Pol_EUR	Ger_EUR	Ger_EUR	Pol_EUR	Fin_EUR	Fin_EUR	Mol_EUR	Hun_EUR	Lit_EUR	Lit_EUR	Ben_SAS	Kur_SAS	Leb_MDE	Est_EUR	Est_EUR	Leb_OCE	Vep_EUR	Est_EUR	Chu_EUR	BUm_SAS	Chu_EUR	Sho_SIB	Bur_SIB	Alt_CAS	Lat_EUR	Uzb_CAS	Mar_EUR	BSh_EUR	BSh_EUR	Dha_SAS	Bra_SAS	Ksh_SAS	Cir_CAU	Cir_CAU	Arm_MDE	Alb_EUR	Ukr_EUR	Rus_EUR	Lez_CAU	Ukr_EUR		37
rs3856166	21	0	0	0	CHR1	226970024	rs3856166	T	C	60	154	2	0	57	GBR	GBR	GBR	GBR	GBR	GBR	GBR	GBR	GBR	GBR	GBR	GBR	GBR	GBR	FIN	FIN	FIN	FIN	FIN	GBR	GBR	GBR	GBR	GBR	FIN	FIN	FIN	FIN	FIN	FIN	FIN	FIN	FIN	FIN	FIN	FIN	FIN	FIN	FIN	FIN	FIN	FIN	FIN	FIN	FIN	FIN	FIN	CHS	PUR	PUR	PUR	PUR	PUR	PUR	PUR	PUR	CLM	CLM	CLM	PUR	PUR	PUR	PUR	PUR	PUR	PUR	PUR	CLM	CLM	CLM	PUR	PUR	PUR	PUR	GBR	CLM	CLM	CLM	CLM	CLM	CLM	CLM	PUR	PUR	CLM	CLM	CLM	IBS	IBS	IBS	IBS	IBS	IBS	IBS	IBS	IBS	IBS	IBS	IBS	IBS	IBS	IBS	IBS	IBS	IBS	IBS	IBS	IBS	IBS	IBS	IBS	IBS	IBS	IBS	IBS	IBS	IBS	GBR	GBR	ACB	ACB	PEL	PEL	PEL	PEL	IBS	IBS	IBS	ACB	CDX	ACB	ACB	ACB	PJL	PJL	PJL	PJL	PJL	PJL	PJL	PJL	BEB	BEB	STU	STU	STU	ITU	ITU	ITU	STU	STU	STU	ITU	BEB	BEB	BEB	BEB	STU	STU	STU	STU	STU	BEB	BEB	STU	STU	ITU	ITU	ITU	STU	STU	ITU	BEB	BEB	ITU	ITU	CEU	CEU	CEU	CEU	CEU	CEU	CEU	CEU	CEU	CEU	CEU	CEU	CEU	CEU	CEU	CEU	CEU	CEU	CEU	CEU	CEU	CEU	CEU	CEU	CEU	CEU	CEU	CEU	CEU	CEU	MXL	MXL	MXL	MXL	MXL	MXL	MXL	MXL	MXL	MXL	MXL	MXL	MXL	MXL	ASW	ASW	ASW	TSI	TSI	TSI	TSI	TSI	TSI	TSI	TSI	TSI	TSI	TSI	TSI	TSI	TSI	TSI	TSI	TSI	TSI	TSI	TSI	TSI	TSI	TSI	TSI	TSI	TSI	TSI	TSI	TSI	TSI	GIH	GIH	GIH	GIH	GIH	GIH	GIH	GIH	GIH	GIH	GIH	GIH		Kab_CAU	Kab_CAU	Kab_CAU	Udm_EUR	Tat_EUR	Cir_CAU	Aze_MDE	NOc_CAU	Arm_MDE	Ass_MDE	Rus_EUR	Bel_EUR	Mar_EUR	Rom_EUR	Rus_EUR	Tab_CAU	Jor_MDE	Ira_MDE	Vep_EUR	Dru_MDE	Dru_MDE	Bal_CAU	Man_SIB	Ara_MDE	Rus_EUR	Rus_EUR	Ira_MDE	Ara_MDE	Ger_EUR	Ger_EUR	Ing_EUR	Lat_EUR	Lit_EUR	Lit_EUR	Ben_SAS	Kar_EUR	Vep_EUR	Kor_ARC	Alt_CAS	Udm_EUR	Kom_EUR	Saa_EUR	Lit_EUR	Cir_CAU	Arm_MDE	Kar_EUR	Ukr_EUR	Cos_EUR	Cos_EUR	Rus_EUR	Udm_EUR	Bel_EUR	Cos_EUR		33
rs12128565	18	0	0	0	CHR1	231207008	rs12128565	G	A	102	229	3	4	61	GBR	GBR	GBR	GBR	GBR	GBR	GBR	GBR	GBR	GBR	GBR	GBR	GBR	GBR	GBR	GBR	GBR	GBR	GBR	GBR	GBR	GBR	GBR	FIN	FIN	FIN	FIN	FIN	GBR	GBR	GBR	GBR	GBR	GBR	GBR	GBR	GBR	GBR	GBR	FIN	FIN	FIN	FIN	FIN	FIN	FIN	FIN	FIN	FIN	FIN	FIN	FIN	FIN	FIN	FIN	FIN	FIN	FIN	FIN	FIN	FIN	FIN	FIN	FIN	FIN	FIN	FIN	FIN	FIN	FIN	FIN	FIN	FIN	PUR	PUR	CHS	PUR	PUR	PUR	PUR	PUR	PUR	PUR	PUR	PUR	PUR	PUR	PUR	PUR	PUR	PUR	PUR	PUR	PUR	CLM	CLM	CLM	CLM	CLM	PUR	PUR	PUR	PUR	PUR	PUR	PUR	PUR	PUR	PUR	PUR	PUR	CLM	CLM	CLM	CLM	CLM	CLM	PUR	PUR	PUR	PUR	PUR	GBR	CLM	CLM	CLM	CLM	PUR	PUR	PUR	PUR	CLM	CLM	CLM	CLM	CLM	CLM	CLM	CLM	CLM	CLM	CLM	CLM	IBS	IBS	IBS	IBS	IBS	IBS	IBS	CLM	PJL	IBS	IBS	IBS	IBS	IBS	IBS	IBS	IBS	IBS	IBS	IBS	IBS	IBS	IBS	IBS	IBS	IBS	IBS	IBS	IBS	IBS	IBS	IBS	IBS	IBS	IBS	IBS	IBS	IBS	IBS	IBS	IBS	IBS	GBR	PEL	PEL	PEL	ACB	PEL	ACB	PEL	IBS	IBS	IBS	PEL	PEL	PEL	ACB	ACB	ACB	PJL	PJL	PJL	PJL	PJL	PJL	PJL	MSL	BEB	BEB	BEB	PJL	PJL	STU	STU	PJL	PJL	ITU	ITU	ITU	STU	STU	ITU	ITU	BEB	BEB	STU	STU	ITU	ITU	BEB	BEB	STU	ITU	ITU	ITU	ITU	ITU	STU	BEB	BEB	ITU	CEU	CEU	CEU	CEU	CEU	CEU	CEU	CEU	CEU	CEU	CEU	CEU	CEU	CEU	CEU	CEU	CEU	CEU	CEU	CEU	CEU	CEU	CEU	CEU	CEU	CEU	CEU	CEU	CEU	CEU	CEU	CEU	CEU	CEU	CEU	CEU	CEU	CEU	CEU	CHB	CHB	LWK	LWK	LWK	MXL	MXL	MXL	MXL	MXL	MXL	MXL	MXL	MXL	MXL	MXL	MXL	MXL	MXL	MXL	MXL	MXL	ASW	ASW	ASW	ASW	TSI	TSI	TSI	TSI	TSI	TSI	TSI	TSI	TSI	TSI	TSI	TSI	TSI	TSI	TSI	TSI	TSI	TSI	TSI	TSI	TSI	TSI	TSI	TSI	TSI	TSI	TSI	TSI	TSI	TSI	TSI	TSI	TSI	TSI	TSI	TSI	TSI	TSI	TSI	TSI	TSI	TSI	TSI	GIH	GIH	GIH	GIH	GIH	GIH	GIH	GIH	GIH	GIH	GIH	GIH	GIH	GIH	GIH	GIH	GIH		Ava_CAU	Kab_CAU	Abk_CAU	NOc_CAU	Udm_EUR	Mor_EUR	Chu_ARC	Ass_MDE	Rus_EUR	Chu_EUR	Bel_EUR	For_SIB	Tab_CAU	Lez_CAU	Kum_CAU	Tab_CAU	Jor_MDE	Rom_EUR	Mar_EUR	Kry_EUR	Kry_EUR	Pol_EUR	BSh_EUR	Bal_CAU	Alt_CAS	Cos_EUR	Ish_CAS	Tha_SAS	MAy_SAS	Ara_MDE	Ing_EUR	Mol_EUR	Hun_EUR	Lat_EUR	Lit_EUR	Kar_EUR	Rus_EUR	Est_EUR	Est_EUR	Vep_EUR	Chu_EUR	Est_EUR	Bur_SIB	Kom_EUR	Saa_EUR	Arm_MDE	Alb_EUR	Geo_CAU	Ukr_EUR	Ukr_EUR	Kha_SIB		30
rs11800036	18	0	0	1	CHR1	236641540	rs11800036	G	C	73	247	0	2	31	GBR	GBR	GBR	GBR	GBR	GBR	GBR	GBR	GBR	GBR	GBR	GBR	GBR	GBR	GBR	GBR	GBR	GBR	GBR	GBR	GBR	GBR	FIN	FIN	FIN	FIN	FIN	FIN	GBR	GBR	GBR	GBR	GBR	GBR	GBR	GBR	GBR	GBR	GBR	FIN	FIN	FIN	FIN	FIN	FIN	FIN	FIN	FIN	FIN	FIN	FIN	FIN	FIN	FIN	FIN	FIN	FIN	FIN	FIN	FIN	FIN	FIN	FIN	FIN	FIN	FIN	FIN	FIN	FIN	FIN	FIN	FIN	PUR	PUR	PUR	PUR	PUR	PUR	PUR	PUR	PUR	PUR	PUR	PUR	PUR	PUR	PUR	PUR	CLM	CLM	CLM	CLM	PUR	PUR	PUR	PUR	PUR	PUR	PUR	PUR	PUR	PUR	CLM	CLM	CLM	PUR	PUR	CLM	CLM	CLM	CLM	CLM	CLM	CLM	CLM	PUR	PUR	CLM	CLM	CLM	CLM	CLM	IBS	IBS	IBS	IBS	IBS	IBS	IBS	IBS	IBS	IBS	PEL	IBS	IBS	IBS	IBS	IBS	IBS	IBS	IBS	IBS	IBS	IBS	IBS	IBS	IBS	IBS	IBS	IBS	IBS	IBS	IBS	IBS	IBS	IBS	IBS	IBS	IBS	IBS	IBS	IBS	IBS	IBS	IBS	IBS	IBS	IBS	IBS	IBS	IBS	GBR	ACB	PEL	PEL	PEL	ACB	PEL	IBS	IBS	IBS	IBS	IBS	IBS	IBS	IBS	IBS	IBS	PEL	PEL	ACB	PJL	ACB	PJL	PJL	PJL	PJL	PJL	PJL	PJL	PJL	PJL	PJL	PJL	PJL	BEB	PJL	PJL	PJL	STU	ITU	PJL	STU	STU	BEB	BEB	BEB	ITU	STU	ITU	CEU	CEU	CEU	CEU	CEU	CEU	CEU	CEU	CEU	CEU	CEU	CEU	CEU	CEU	CEU	CEU	CEU	CEU	CEU	CEU	CEU	CEU	CEU	CEU	CEU	CEU	CEU	CEU	CEU	CEU	CEU	CEU	CEU	CEU	CEU	CEU	CEU	CEU	CEU	CEU	CEU	LWK	LWK	MXL	MXL	MXL	ASW	MXL	MXL	MXL	MXL	MXL	MXL	MXL	ASW	ASW	ASW	ASW	ASW	ASW	ASW	ASW	ASW	TSI	TSI	TSI	TSI	TSI	TSI	TSI	TSI	TSI	TSI	TSI	TSI	TSI	TSI	TSI	TSI	TSI	TSI	TSI	TSI	TSI	TSI	TSI	TSI	TSI	TSI	TSI	TSI	TSI	TSI	TSI	TSI	TSI	TSI	TSI	TSI	TSI	TSI	TSI	TSI	TSI	TSI	TSI	TSI	TSI	TSI	TSI	TSI	TSI	GIH	GIH		Kab_CAU	Tat_EUR	Chu_ARC	NOc_CAU	Arm_MDE	Ass_MDE	Ukr_EUR	Kar_EUR	Kom_EUR	Rom_EUR	Rus_EUR	Rus_CAS	Jor_MDE	Kry_EUR	Mor_EUR	Vep_EUR	Kry_EUR	Cro_EUR	Pol_EUR	Dru_MDE	Udm_EUR	Dru_MDE	Bal_CAU	Bal_CAU	Alt_CAS	Ira_MDE	Yag_CAS	Ish_CAS	Ara_MDE	BSh_EUR	Ara_MDE	Rus_EUR	Ger_EUR	Ger_EUR	Ing_EUR	Mol_EUR	Hun_EUR	Hun_EUR	Lit_EUR	Lit_EUR	Kha_SIB	Est_EUR	Alt_CAS	Rus_EUR	Est_EUR	Ing_EUR	Est_EUR	Est_EUR	Chu_EUR	Alt_CAS	Kor_ARC	Bur_SIB	Bur_SIB	Bur_SIB	Sak_SIB	Saa_EUR	Lat_EUR	Ksh_SAS	Swe_EUR	Mon_EAS	Ukr_EUR	TKm_CAS	Alb_EUR	Kar_EUR	Ukr_EUR	Ukr_EUR	Ukr_EUR	Aze_MDE	Vep_EUR	Lez_CAU	Alb_EUR	Bel_EUR	Kha_SIB		47
rs77166747	16	0	0	1	CHR1	236659066	rs77166747	A	G	53	187	2	3	63	GBR	GBR	GBR	GBR	GBR	GBR	GBR	GBR	GBR	GBR	GBR	GBR	GBR	GBR	GBR	FIN	FIN	FIN	FIN	FIN	GBR	GBR	GBR	GBR	GBR	GBR	GBR	GBR	GBR	GBR	FIN	FIN	FIN	FIN	FIN	FIN	FIN	FIN	FIN	FIN	FIN	FIN	FIN	FIN	FIN	FIN	FIN	FIN	FIN	FIN	FIN	FIN	FIN	FIN	FIN	FIN	FIN	FIN	FIN	FIN	PUR	PUR	PUR	PUR	PUR	PUR	PUR	PUR	PUR	PUR	PUR	CLM	CLM	CLM	PUR	PUR	PUR	PUR	PUR	CLM	CLM	CLM	PUR	PUR	PUR	CLM	CLM	CLM	CLM	CLM	CLM	PUR	PUR	CLM	CLM	CLM	CLM	CLM	IBS	IBS	IBS	IBS	IBS	IBS	IBS	IBS	CLM	IBS	IBS	IBS	IBS	IBS	IBS	IBS	IBS	IBS	IBS	IBS	IBS	IBS	IBS	IBS	IBS	IBS	IBS	IBS	IBS	IBS	IBS	IBS	IBS	IBS	IBS	IBS	GBR	CDX	PEL	PEL	ACB	IBS	IBS	IBS	IBS	IBS	IBS	IBS	IBS	PEL	PEL	PEL	ACB	PJL	ACB	PJL	PJL	PJL	PJL	PJL	PJL	PJL	PJL	PJL	PJL	PJL	PJL	PJL	PJL	PJL	PJL	PJL	PJL	BEB	PJL	PJL	PJL	PJL	PJL	ITU	ITU	STU	PJL	ITU	ITU	BEB	BEB	STU	STU	BEB	BEB	BEB	STU	ITU	ITU	STU	STU	ITU	STU	ITU	STU	ITU	BEB	BEB	ITU	CEU	CEU	CEU	CEU	CEU	CEU	CEU	CEU	CEU	CEU	CEU	CEU	CEU	CEU	CEU	CEU	CEU	CEU	CEU	CEU	CEU	CEU	CEU	CEU	CEU	CEU	CEU	CEU	CEU	CHB	LWK	LWK	LWK	MXL	ASW	MXL	MXL	MXL	MXL	MXL	ASW	ASW	ASW	ASW	ASW	ASW	ASW	ASW	ASW	ASW	TSI	TSI	TSI	TSI	TSI	TSI	TSI	TSI	TSI	TSI	TSI	TSI	TSI	TSI	TSI	TSI	TSI	TSI	TSI	TSI	TSI	TSI	TSI	TSI	TSI	TSI	TSI	TSI	TSI	TSI	TSI	TSI	TSI	TSI	TSI	TSI	TSI	GIH	GIH	GIH	GIH	GIH	GIH	GIH	GIH	GIH		Kab_CAU	Kab_CAU	Tat_EUR	Chu_ARC	Cir_CAU	NOc_CAU	Ass_MDE	Ira_MDE	Cro_EUR	Kar_EUR	Kom_EUR	Rom_EUR	Kum_CAU	Kum_CAU	Rus_EUR	Rus_CAS	Jor_MDE	Mor_EUR	Kry_EUR	Cro_EUR	Dru_MDE	Udm_EUR	Tuv_SIB	Alt_CAS	Ira_MDE	Ish_CAS	BSh_EUR	Rus_EUR	Bra_SAS	Ira_MDE	Ger_EUR	Ger_EUR	Ger_EUR	Ing_EUR	Hun_EUR	Hun_EUR	Lit_EUR	Lit_EUR	Kha_SIB	Pun_SAS	Rus_EUR	Est_EUR	BUm_SAS	Est_EUR	Chu_EUR	Kor_ARC	Bur_SIB	Sak_SIB	Saa_EUR	Saa_EUR	Mar_EUR	Ksh_SAS	Swe_EUR	Ukr_EUR	TKm_CAS	Kar_EUR	Ukr_EUR	Ukr_EUR	Aze_MDE	Vep_EUR	Swe_EUR	Lez_CAU	Bel_EUR	Cos_EUR	Kha_SIB		40
rs67912305	18	0	0	1	CHR1	241472334	rs67912305	G	C	92	182	1	1	76	GBR	GBR	GBR	GBR	GBR	GBR	GBR	GBR	GBR	GBR	GBR	GBR	GBR	GBR	GBR	GBR	GBR	GBR	GBR	GBR	GBR	FIN	FIN	FIN	FIN	FIN	FIN	GBR	GBR	GBR	GBR	GBR	GBR	GBR	GBR	GBR	FIN	FIN	FIN	FIN	FIN	FIN	FIN	FIN	FIN	FIN	FIN	FIN	FIN	FIN	FIN	FIN	FIN	FIN	FIN	FIN	FIN	FIN	PUR	PUR	PUR	PUR	PUR	PUR	PUR	PUR	PUR	PUR	PUR	PUR	PUR	PUR	PUR	PUR	PUR	CLM	CLM	CLM	CLM	CLM	PUR	PUR	PUR	PUR	PUR	PUR	CLM	CLM	CLM	CLM	CLM	CLM	PUR	PUR	GBR	CLM	CLM	CLM	CLM	CLM	CLM	CLM	CLM	CLM	CLM	PUR	PUR	PUR	PUR	CLM	CLM	CLM	CLM	CLM	CLM	CLM	CLM	CLM	CLM	CLM	IBS	IBS	IBS	IBS	IBS	IBS	IBS	IBS	IBS	CLM	PEL	PJL	IBS	IBS	IBS	IBS	IBS	IBS	IBS	IBS	IBS	IBS	IBS	IBS	IBS	IBS	IBS	IBS	IBS	IBS	GBR	PEL	PEL	PEL	PEL	PEL	PEL	PEL	IBS	IBS	IBS	IBS	PEL	ACB	ACB	PJL	ACB	ACB	PJL	PJL	PJL	PJL	PJL	PJL	PJL	PJL	PJL	BEB	PJL	PJL	PJL	PJL	BEB	BEB	PJL	PJL	STU	STU	STU	PJL	ITU	ITU	ITU	ITU	STU	ITU	PJL	ITU	ITU	BEB	STU	STU	ITU	ITU	STU	BEB	BEB	STU	ITU	ITU	ITU	ITU	ITU	BEB	BEB	BEB	BEB	BEB	BEB	ITU	ITU	ITU	ITU	CEU	CEU	CEU	CEU	CEU	CEU	CEU	CEU	CEU	CEU	CEU	CEU	CEU	CEU	CEU	CEU	CEU	CEU	CEU	CEU	CEU	CEU	CEU	CEU	CEU	CEU	CEU	CEU	CEU	CEU	CEU	CEU	CEU	CEU	CEU	CHB	LWK	MXL	MXL	MXL	MXL	MXL	MXL	MXL	MXL	MXL	MXL	MXL	ASW	ASW	ASW	ASW	ASW	ASW	ASW	ASW	ASW	ASW	TSI	TSI	TSI	TSI	TSI	TSI	TSI	TSI	TSI	TSI	TSI	TSI	TSI	TSI	TSI	TSI	TSI	TSI	TSI	TSI	TSI	TSI	TSI	TSI	TSI	TSI	TSI	TSI	TSI	TSI	TSI	TSI	TSI	TSI	TSI	TSI	TSI	TSI	TSI	TSI	GIH	GIH	GIH	GIH	GIH	GIH	GIH	GIH	GIH	GIH	GIH	GIH	GIH		Kab_CAU	Kab_CAU	Sel_SIB	Lez_CAU	Cir_CAU	Aze_MDE	Arm_MDE	Ass_MDE	Kyr_CAS	Ukr_EUR	Bel_EUR	Mar_EUR	Bel_EUR	Kum_CAU	Rus_EUR	Tab_CAU	Jor_MDE	Rom_EUR	Cro_EUR	Vep_EUR	Rus_CAS	Kry_EUR	Kry_EUR	Cro_EUR	Dru_MDE	Bal_CAU	Ira_MDE	Jor_MDE	Kyr_CAS	Taj_CAS	Ara_MDE	BSh_EUR	Sau_MDE	Rus_EUR	Kol_SAS	Ira_MDE	Ger_EUR	Pol_EUR	Ger_EUR	Pol_EUR	Fin_EUR	Mol_EUR	Mol_EUR	Hun_EUR	Kar_EUR	Est_EUR	Est_EUR	Chu_EUR	Est_EUR	EVk_SIB	Bur_SIB	Kom_EUR	Lat_EUR	Mar_EUR	Kaz_CAS	Kar_EUR	Arm_MDE	Cos_EUR	Vep_EUR	Swe_EUR	Udm_EUR	Sho_SIB	Ukr_EUR	Geo_CAU		40
rs61827117	23	0	0	0	CHR1	241941988	rs61827117	C	T	71	155	4	0	21	GBR	GBR	GBR	GBR	GBR	GBR	GBR	GBR	GBR	GBR	GBR	GBR	FIN	FIN	FIN	FIN	GBR	GBR	GBR	GBR	GBR	GBR	GBR	GBR	GBR	FIN	FIN	FIN	FIN	FIN	FIN	FIN	FIN	FIN	FIN	FIN	FIN	FIN	FIN	FIN	FIN	FIN	FIN	CHS	PUR	PUR	PUR	PUR	PUR	PUR	PUR	PUR	PUR	PUR	PUR	PUR	PUR	PUR	PUR	CLM	CLM	CLM	CLM	PUR	PUR	PUR	PUR	PUR	PUR	PUR	CLM	CLM	CLM	CLM	CLM	CLM	PUR	PUR	CLM	CLM	PUR	PUR	PUR	IBS	IBS	IBS	IBS	IBS	IBS	IBS	IBS	IBS	IBS	CLM	PEL	PEL	PEL	IBS	IBS	IBS	IBS	IBS	IBS	IBS	IBS	IBS	IBS	IBS	IBS	IBS	IBS	IBS	IBS	IBS	IBS	IBS	GBR	PEL	PEL	PEL	PEL	ACB	PEL	CDX	GBR	IBS	IBS	IBS	PEL	PJL	ACB	PJL	PJL	PJL	PJL	STU	BEB	BEB	STU	ITU	BEB	BEB	ITU	CEU	CEU	CEU	CEU	CEU	CEU	CEU	CEU	CEU	CEU	CEU	CEU	CEU	CEU	CEU	CEU	CEU	CEU	CEU	CEU	CEU	CEU	CEU	CEU	CEU	CEU	CEU	CEU	CEU	CEU	CEU	CEU	CEU	CEU	CHB	CHB	MXL	MXL	MXL	MXL	MXL	MXL	MXL	MXL	MXL	MXL	MXL	MXL	MXL	MXL	ASW	TSI	TSI	TSI	TSI	TSI	TSI	TSI	TSI	TSI	TSI	TSI	TSI	TSI	TSI	TSI	TSI	TSI	TSI	TSI	TSI	TSI	TSI	TSI	TSI	TSI	TSI	TSI	TSI	TSI	GIH	GIH	GIH	GIH	GIH	GIH	GIH		Kab_CAU	Mor_EUR	Tat_EUR	Tat_EUR	Chu_ARC	Lez_CAU	Rus_EUR	Rom_EUR	Kom_EUR	Rom_EUR	Kum_CAU	Bur_SIB	Rom_EUR	Cro_EUR	Dru_MDE	Tuv_SIB	Man_SIB	Kyr_CAS	Ish_CAS	Rus_EUR	Rus_EUR	Gup_SAS	Ger_EUR	Pol_EUR	Ger_EUR	Pol_EUR	Mol_EUR	Hun_EUR	Hun_EUR	Leb_OCE	Col_AMR	Baj_OCE	Est_EUR	Luz_OCE	Mur_OCE	Mur_OCE	Yak_SIB	Kom_EUR	Alb_EUR	Lat_EUR	Uzb_CAS	Ukr_EUR	Arm_MDE	Arm_MDE	Aze_MDE	Koi_OCE	Mon_EAS	Swe_EUR	Udm_EUR		27
rs61833198	23	0	0	1	CHR1	243773230	rs61833198	C	G	96	261	0	8	64	GBR	GBR	GBR	GBR	GBR	GBR	GBR	GBR	GBR	GBR	GBR	GBR	GBR	GBR	GBR	GBR	GBR	GBR	GBR	GBR	GBR	GBR	GBR	GBR	GBR	GBR	GBR	FIN	FIN	FIN	GBR	GBR	GBR	GBR	GBR	GBR	GBR	GBR	GBR	GBR	GBR	GBR	GBR	GBR	GBR	GBR	GBR	FIN	FIN	FIN	FIN	FIN	FIN	FIN	FIN	FIN	FIN	FIN	FIN	FIN	FIN	FIN	FIN	FIN	FIN	FIN	FIN	FIN	FIN	FIN	PUR	PUR	PUR	PUR	PUR	PUR	PUR	PUR	PUR	PUR	PUR	PUR	PUR	PUR	PUR	PUR	PUR	PUR	PUR	PUR	PUR	PUR	PUR	PUR	PUR	PUR	PUR	PUR	PUR	PUR	PUR	PUR	CLM	CLM	CLM	PUR	PUR	PUR	PUR	PUR	PUR	PUR	PUR	PUR	PUR	CLM	CLM	CLM	PUR	PUR	PUR	PUR	GBR	CLM	CLM	CLM	CLM	CLM	PUR	PUR	PUR	PUR	PUR	CLM	CLM	CLM	CLM	CLM	IBS	IBS	IBS	IBS	IBS	IBS	IBS	IBS	IBS	IBS	IBS	IBS	IBS	PEL	PJL	PJL	IBS	IBS	IBS	IBS	IBS	IBS	IBS	IBS	IBS	IBS	IBS	IBS	IBS	IBS	IBS	IBS	IBS	IBS	IBS	IBS	IBS	IBS	IBS	IBS	IBS	IBS	IBS	IBS	IBS	IBS	IBS	IBS	IBS	IBS	GBR	PEL	PEL	PEL	PEL	PEL	PEL	ACB	PEL	IBS	IBS	IBS	IBS	IBS	IBS	ACB	PJL	ACB	GWD	PJL	PJL	PJL	PJL	PJL	PJL	PJL	PJL	PJL	GWD	GWD	GWD	GWD	GWD	PJL	ESN	PJL	GWD	PJL	PJL	PJL	STU	STU	ITU	STU	STU	STU	PJL	ITU	ITU	ITU	ITU	BEB	STU	STU	BEB	BEB	BEB	STU	ITU	STU	STU	ITU	ITU	STU	BEB	BEB	BEB	BEB	BEB	ITU	CEU	CEU	CEU	CEU	CEU	CEU	CEU	CEU	CEU	CEU	CEU	CEU	CEU	CEU	CEU	CEU	CEU	CEU	CEU	CEU	CEU	CEU	CEU	CEU	CEU	CEU	CEU	CEU	CEU	CEU	CEU	CEU	CEU	CEU	CEU	CEU	CEU	CEU	CEU	CEU	CEU	CEU	CEU	CEU	CEU	CEU	CEU	MXL	MXL	MXL	ASW	ASW	MXL	MXL	MXL	MXL	MXL	ASW	ASW	ASW	ASW	ASW	ASW	TSI	TSI	TSI	TSI	TSI	TSI	TSI	TSI	TSI	TSI	TSI	TSI	TSI	TSI	TSI	TSI	TSI	TSI	TSI	TSI	TSI	TSI	TSI	TSI	TSI	TSI	TSI	TSI	TSI	TSI	TSI	TSI	TSI	TSI	TSI	TSI	TSI	TSI	TSI	TSI	TSI	TSI	TSI	TSI	TSI	TSI	TSI	TSI	TSI	TSI	GIH	GIH	GIH	GIH	GIH	GIH	GIH	GIH	GIH	GIH	GIH	GIH	GIH		Kab_CAU	Abk_CAU	Kab_CAU	NOc_CAU	Udm_EUR	For_SIB	Sak_SIB	Sel_SIB	Cir_CAU	Aze_MDE	NOc_CAU	Arm_MDE	Arm_MDE	Ass_MDE	Rus_EUR	Ukr_EUR	Shu_CAS	Bur_SIB	Kar_EUR	Rom_EUR	Bel_EUR	Kom_EUR	Mor_EUR	Mar_EUR	Rom_EUR	Rus_EUR	Bur_SIB	Ira_MDE	Bur_SIB	Sel_SIB	Cro_EUR	Kry_EUR	Vep_EUR	Kry_EUR	Kry_EUR	Bel_EUR	Dru_MDE	Udm_EUR	Dru_MDE	Bal_CAU	Bal_CAU	Kyr_CAS	Sau_MDE	Cos_EUR	Ara_MDE	Ara_MDE	Ara_MDE	Rus_EUR	Rus_EUR	Asu_SAS	Bra_SAS	Ira_MDE	Ara_MDE	Pol_EUR	Ger_EUR	Pol_EUR	Ger_EUR	Ing_EUR	Ing_EUR	Mol_EUR	Hun_EUR	Hun_EUR	Lit_EUR	Kha_SIB	Col_AMR	Pun_SAS	Est_EUR	Est_EUR	Est_EUR	Chu_EUR	Est_EUR	Alt_CAS	Bur_SIB	Kom_EUR	Alb_EUR	Lat_EUR	BSh_EUR	Dha_SAS	Dha_SAS	Cir_CAU	Cir_CAU	Ukr_EUR	Arm_MDE	Arm_MDE	Ukr_EUR	Ukr_EUR	Ukr_EUR	Aze_MDE	Cos_EUR	Vep_EUR	Lez_CAU	Alb_EUR	Bel_EUR	Geo_CAU		56
rs61833239	15	0	0	0	CHR1	244010441	rs61833239	T	G	74	185	0	8	23	GBR	GBR	GBR	GBR	GBR	GBR	GBR	GBR	GBR	GBR	GBR	GBR	GBR	GBR	GBR	GBR	GBR	GBR	GBR	GBR	GBR	FIN	FIN	GBR	GBR	GBR	GBR	GBR	GBR	GBR	GBR	GBR	GBR	GBR	GBR	GBR	FIN	FIN	FIN	FIN	FIN	FIN	FIN	FIN	FIN	FIN	FIN	FIN	FIN	FIN	FIN	FIN	FIN	FIN	FIN	PUR	PUR	PUR	PUR	PUR	PUR	PUR	PUR	PUR	PUR	PUR	PUR	PUR	PUR	PUR	PUR	PUR	PUR	PUR	PUR	PUR	PUR	PUR	CLM	CLM	CLM	PUR	PUR	PUR	PUR	PUR	PUR	PUR	PUR	CLM	CLM	CLM	PUR	PUR	PUR	PUR	CLM	CLM	CLM	CLM	PUR	PUR	PUR	CLM	CLM	CLM	CLM	CLM	IBS	IBS	IBS	IBS	IBS	IBS	IBS	IBS	IBS	IBS	IBS	IBS	PEL	PJL	IBS	IBS	IBS	IBS	IBS	IBS	IBS	IBS	IBS	IBS	IBS	IBS	IBS	IBS	IBS	IBS	IBS	IBS	IBS	IBS	IBS	IBS	IBS	GBR	PEL	PEL	PEL	PEL	PEL	ACB	PEL	IBS	IBS	IBS	IBS	IBS	PEL	ACB	ACB	PJL	ACB	PJL	PJL	PJL	PJL	GWD	GWD	GWD	GWD	GWD	GWD	ESN	GWD	PJL	PJL	STU	ITU	ITU	BEB	STU	ITU	ITU	STU	ITU	ITU	STU	BEB	CEU	CEU	CEU	CEU	CEU	CEU	CEU	CEU	CEU	CEU	CEU	CEU	CEU	CEU	CEU	CEU	CEU	CEU	CEU	CEU	CEU	CEU	CEU	CEU	CEU	CEU	CEU	CEU	CEU	CEU	CEU	CEU	CEU	CEU	CEU	MXL	MXL	MXL	MXL	ASW	ASW	MXL	MXL	MXL	MXL	ASW	ASW	ASW	ASW	ASW	TSI	TSI	TSI	TSI	TSI	TSI	TSI	TSI	TSI	TSI	TSI	TSI	TSI	TSI	TSI	TSI	TSI	TSI	TSI	TSI	TSI	TSI	TSI	TSI	TSI	TSI	TSI	TSI	TSI	TSI	TSI	TSI	TSI	TSI	TSI	GIH	GIH		Kab_CAU	Abk_CAU	Kab_CAU	NOc_CAU	For_SIB	Sak_SIB	Sel_SIB	Aze_MDE	NOc_CAU	Arm_MDE	Ass_MDE	Rus_EUR	Bur_SIB	Kar_EUR	Bel_EUR	Kom_EUR	Mor_EUR	Mar_EUR	Rus_EUR	Ira_MDE	Sel_SIB	Kry_EUR	Vep_EUR	Kry_EUR	Bel_EUR	Dru_MDE	Udm_EUR	Dru_MDE	Bal_CAU	Bal_CAU	Kyr_CAS	Sau_MDE	Cos_EUR	Ara_MDE	Ara_MDE	Rus_EUR	Asu_SAS	Bra_SAS	Ira_MDE	Ara_MDE	Pol_EUR	Pol_EUR	Ger_EUR	Ing_EUR	Mol_EUR	Hun_EUR	Col_AMR	Est_EUR	Est_EUR	Chu_EUR	Est_EUR	Bur_SIB	Kom_EUR	Alb_EUR	Lat_EUR	BSh_EUR	Dha_SAS	Swe_EUR	Cir_CAU	Cir_CAU	Arm_MDE	Ukr_EUR	Ukr_EUR	Aze_MDE	Vep_EUR	Bel_EUR		36
rs11590416	16	1	0	0	CHR1	244221036	rs11590416	A	G	86	191	3	0	99	GBR	GBR	GBR	GBR	GBR	GBR	GBR	GBR	GBR	GBR	GBR	GBR	GBR	GBR	GBR	GBR	FIN	FIN	FIN	FIN	FIN	FIN	FIN	FIN	GBR	GBR	GBR	GBR	FIN	FIN	FIN	FIN	FIN	FIN	FIN	FIN	FIN	FIN	FIN	FIN	FIN	FIN	FIN	FIN	FIN	FIN	FIN	FIN	FIN	FIN	FIN	FIN	FIN	FIN	FIN	FIN	FIN	FIN	FIN	FIN	FIN	FIN	FIN	PUR	PUR	CHS	PUR	PUR	PUR	PUR	PUR	PUR	PUR	PUR	PUR	PUR	PUR	PUR	PUR	PUR	CLM	CLM	CLM	CLM	PUR	PUR	PUR	PUR	PUR	PUR	PUR	PUR	CLM	CLM	CLM	CLM	CLM	PUR	CLM	CLM	CLM	CLM	PUR	PUR	CLM	CLM	CLM	CLM	CLM	CLM	CLM	CLM	CLM	IBS	IBS	IBS	IBS	IBS	IBS	IBS	IBS	IBS	IBS	IBS	CLM	PEL	PEL	PJL	IBS	IBS	IBS	IBS	IBS	IBS	IBS	IBS	IBS	IBS	IBS	IBS	IBS	IBS	IBS	IBS	IBS	IBS	IBS	IBS	IBS	IBS	IBS	IBS	IBS	IBS	IBS	IBS	GBR	GBR	ACB	PEL	PEL	PEL	PEL	PEL	PEL	PEL	PEL	PEL	PEL	KHV	PEL	PEL	PEL	IBS	IBS	IBS	IBS	IBS	IBS	IBS	IBS	IBS	IBS	PEL	PEL	PEL	PEL	ACB	ACB	PJL	PJL	PJL	PJL	PJL	PJL	PJL	PJL	PJL	PJL	PJL	PJL	PJL	PJL	BEB	PJL	PJL	PJL	PJL	PJL	STU	STU	STU	STU	ITU	ITU	STU	STU	STU	STU	STU	PJL	ITU	ITU	ITU	BEB	BEB	STU	STU	STU	STU	ITU	STU	STU	BEB	BEB	BEB	BEB	STU	ITU	STU	ITU	ITU	STU	STU	ITU	ITU	ITU	ITU	STU	STU	ITU	BEB	BEB	BEB	BEB	BEB	BEB	BEB	BEB	ITU	CEU	CEU	CEU	CEU	CEU	CEU	CEU	CEU	CEU	CEU	CEU	CEU	CEU	CEU	CEU	CEU	CEU	CEU	CEU	CEU	CEU	CEU	CEU	CEU	CHB	MXL	MXL	MXL	MXL	MXL	MXL	MXL	MXL	MXL	MXL	MXL	MXL	MXL	ASW	ASW	ASW	ASW	TSI	TSI	TSI	TSI	TSI	TSI	TSI	TSI	TSI	TSI	TSI	TSI	TSI	TSI	TSI	TSI	TSI	TSI	TSI	TSI	TSI	TSI	TSI	TSI	TSI	TSI	TSI	TSI	TSI	TSI	TSI	TSI	TSI	TSI	GIH	GIH	GIH	GIH	GIH	GIH	GIH	GIH	GIH	GIH	GIH	GIH	GIH	GIH	GIH	GIH	GIH	GIH	GIH	GIH	GIH		Ava_CAU	Kab_CAU	Abk_CAU	NOc_CAU	Udm_EUR	Mor_EUR	Tat_EUR	Tat_EUR	Cir_CAU	Aze_MDE	Aze_MDE	Arm_MDE	Arm_MDE	Ass_MDE	Chu_EUR	Bel_EUR	Mis_EUR	Mar_EUR	Tab_CAU	Rus_EUR	Rus_CAS	Tab_CAU	Jor_MDE	Kry_EUR	Mor_EUR	Rus_CAS	Pol_EUR	Bel_EUR	Dru_MDE	Udm_EUR	BSh_EUR	Dru_MDE	Bal_CAU	Alt_CAS	Ira_MDE	Man_SIB	Jor_MDE	Kyr_CAS	Ish_CAS	Cos_EUR	Ish_CAS	Ara_MDE	Sau_MDE	Rus_EUR	Kap_SAS	Rus_EUR	Ori_SAS	Fin_EUR	Mol_EUR	Hun_EUR	Kha_SIB	Est_EUR	Cac_AMR	Wic_AMR	Col_AMR	Wic_AMR	Kur_SAS	Est_EUR	Chu_EUR	Est_EUR	Bur_SIB	EVk_SIB	Alb_EUR	Saa_EUR	Lat_EUR	Bra_SAS	Lit_EUR	Ukr_EUR	Arm_MDE	Alb_EUR	Geo_CAU	Ukr_EUR	Ukr_EUR	Ukr_EUR	Aze_MDE	Cos_EUR	Alb_EUR	Ukr_EUR	Kha_SIB		42
rs67412685	17	0	0	1	CHR2	1107122	rs67412685	G	A	48	195	2	1	119	GBR	GBR	GBR	GBR	GBR	GBR	GBR	GBR	GBR	GBR	GBR	GBR	GBR	GBR	GBR	GBR	GBR	GBR	GBR	GBR	GBR	GBR	GBR	FIN	FIN	FIN	FIN	FIN	GBR	GBR	GBR	GBR	GBR	GBR	GBR	GBR	GBR	GBR	GBR	FIN	FIN	FIN	FIN	FIN	FIN	FIN	FIN	FIN	FIN	FIN	FIN	FIN	FIN	FIN	FIN	FIN	FIN	FIN	FIN	FIN	FIN	FIN	FIN	FIN	FIN	FIN	FIN	PUR	PUR	PUR	PUR	PUR	CDX	PUR	PUR	PUR	PUR	PUR	PUR	PUR	PUR	CLM	CLM	CLM	CLM	PUR	PUR	PUR	PUR	PUR	PUR	CLM	CLM	PUR	PUR	GBR	CLM	CLM	CLM	CLM	CLM	CLM	PUR	CLM	CLM	CLM	CLM	IBS	IBS	IBS	IBS	IBS	IBS	IBS	IBS	PJL	IBS	IBS	IBS	IBS	IBS	IBS	IBS	IBS	IBS	IBS	IBS	IBS	IBS	IBS	IBS	IBS	IBS	IBS	IBS	IBS	IBS	IBS	IBS	CDX	PEL	PEL	ACB	PEL	IBS	IBS	IBS	IBS	IBS	ACB	PJL	PJL	PJL	PJL	PJL	PJL	PJL	PJL	PJL	PJL	PJL	PJL	PJL	PJL	PJL	PJL	BEB	PJL	PJL	PJL	BEB	PJL	PJL	STU	STU	PJL	PJL	STU	STU	ITU	ITU	ITU	STU	STU	STU	STU	STU	PJL	PJL	ITU	ITU	ITU	ITU	ITU	ITU	ITU	ITU	ITU	ITU	BEB	BEB	BEB	STU	STU	STU	ITU	ITU	ITU	ITU	ITU	STU	STU	BEB	BEB	BEB	BEB	BEB	BEB	STU	STU	ITU	STU	ITU	ITU	ITU	STU	ITU	ITU	ITU	ITU	BEB	BEB	BEB	BEB	ITU	ITU	STU	STU	CEU	CEU	CEU	CEU	CEU	CEU	CEU	CEU	CEU	CEU	CEU	CEU	CEU	CEU	CEU	CEU	CEU	CEU	CEU	CEU	CEU	CEU	CEU	CEU	CEU	CEU	CEU	CEU	CEU	CEU	CEU	CEU	CEU	CEU	CEU	CEU	CEU	CEU	LWK	MXL	MXL	MXL	MXL	MXL	MXL	ASW	ASW	ASW	ASW	ASW	TSI	TSI	TSI	TSI	TSI	TSI	TSI	TSI	TSI	TSI	TSI	TSI	TSI	TSI	TSI	TSI	TSI	TSI	TSI	TSI	TSI	TSI	TSI	TSI	TSI	TSI	TSI	TSI	TSI	TSI	TSI	TSI	TSI	TSI	TSI	GIH	GIH	GIH	GIH	GIH	GIH	GIH	GIH	GIH	GIH	GIH	GIH	GIH	GIH	GIH	GIH	GIH	GIH	GIH	GIH	GIH	GIH	GIH	GIH		Kab_CAU	Abk_CAU	Mor_EUR	Tat_EUR	Sel_SIB	Lez_CAU	Cir_CAU	Ukr_EUR	Chu_EUR	Lez_CAU	Kum_CAU	Rom_EUR	Mar_EUR	Kry_EUR	Cro_EUR	Cro_EUR	Bel_EUR	Bal_CAU	Ira_MDE	Man_SIB	Ish_CAS	Kyr_CAS	Ara_MDE	Rus_EUR	Rus_EUR	Rus_EUR	Gup_SAS	Asu_SAS	Ho_SAS	Pol_EUR	Ger_EUR	Ger_EUR	Pol_EUR	Fin_EUR	Ing_EUR	Mol_EUR	Est_EUR	Cac_AMR	Tuv_SIB	Est_EUR	Vep_EUR	Est_EUR	Chu_EUR	Bur_SIB	Bur_SIB	Sho_SIB	Saa_EUR	Lat_EUR	Uzb_CAS	Dha_SAS	Cir_CAU	Ukr_EUR	TKm_CAS	BAj_SAS	Arm_MDE	Arm_MDE	Ukr_EUR	Ukr_EUR	Cos_EUR	Vep_EUR	Bel_EUR	Koi_OCE		34
rs28788304	18	0	0	1	CHR2	1137604	rs28788304	G	A	60	219	2	1	139	GBR	GBR	GBR	GBR	GBR	GBR	GBR	GBR	GBR	GBR	GBR	GBR	GBR	GBR	GBR	GBR	GBR	GBR	GBR	GBR	GBR	GBR	GBR	GBR	GBR	FIN	FIN	FIN	FIN	FIN	GBR	GBR	GBR	GBR	GBR	GBR	GBR	GBR	GBR	GBR	GBR	FIN	FIN	FIN	FIN	FIN	FIN	FIN	FIN	FIN	FIN	FIN	FIN	FIN	FIN	FIN	FIN	FIN	FIN	FIN	FIN	FIN	FIN	FIN	FIN	FIN	FIN	FIN	FIN	FIN	FIN	FIN	FIN	FIN	FIN	FIN	FIN	PUR	PUR	PUR	PUR	PUR	CDX	PUR	PUR	PUR	PUR	PUR	PUR	PUR	PUR	PUR	CLM	CLM	CLM	CLM	CLM	CLM	PUR	PUR	PUR	PUR	PUR	PUR	PUR	PUR	CLM	CLM	PUR	PUR	GBR	CLM	CLM	CLM	CLM	CLM	CLM	PUR	PUR	CLM	CLM	CLM	CLM	CLM	CLM	CLM	IBS	IBS	IBS	IBS	IBS	IBS	IBS	IBS	IBS	IBS	IBS	PJL	IBS	IBS	IBS	IBS	IBS	IBS	IBS	IBS	IBS	IBS	IBS	IBS	IBS	IBS	IBS	IBS	IBS	IBS	IBS	IBS	IBS	IBS	IBS	IBS	IBS	IBS	IBS	ACB	PEL	ACB	PEL	KHV	IBS	IBS	IBS	IBS	IBS	PEL	PEL	ACB	PJL	PJL	PJL	PJL	PJL	PJL	PJL	PJL	PJL	PJL	PJL	GWD	PJL	PJL	PJL	PJL	PJL	PJL	BEB	PJL	PJL	PJL	PJL	BEB	BEB	PJL	PJL	PJL	STU	STU	PJL	PJL	STU	STU	STU	STU	STU	ITU	ITU	STU	STU	STU	STU	STU	STU	STU	PJL	PJL	ITU	ITU	ITU	ITU	ITU	ITU	ITU	ITU	ITU	ITU	BEB	BEB	STU	STU	STU	STU	STU	ITU	ITU	ITU	ITU	ITU	STU	STU	STU	STU	STU	STU	BEB	BEB	BEB	STU	STU	ITU	ITU	ITU	ITU	STU	ITU	ITU	ITU	ITU	ITU	ITU	ITU	STU	BEB	BEB	BEB	BEB	BEB	BEB	BEB	ITU	ITU	ITU	STU	STU	CEU	CEU	CEU	CEU	CEU	CEU	CEU	CEU	CEU	CEU	CEU	CEU	CEU	CEU	CEU	CEU	CEU	CEU	CEU	CEU	CEU	CEU	CEU	CEU	CEU	CEU	CEU	CEU	CEU	CEU	CEU	CEU	CEU	CEU	CEU	CEU	CEU	CEU	MXL	MXL	MXL	MXL	MXL	ASW	ASW	ASW	TSI	TSI	TSI	TSI	TSI	TSI	TSI	TSI	TSI	TSI	TSI	TSI	TSI	TSI	TSI	TSI	TSI	TSI	TSI	TSI	TSI	TSI	TSI	TSI	TSI	TSI	TSI	TSI	TSI	TSI	TSI	TSI	TSI	TSI	TSI	TSI	TSI	GIH	GIH	GIH	GIH	GIH	GIH	GIH	GIH	GIH	GIH	GIH	GIH	GIH	GIH	GIH	GIH	GIH	GIH	GIH	GIH	GIH	GIH	GIH		Kab_CAU	Abk_CAU	NOc_CAU	Mor_EUR	Tat_EUR	Sel_SIB	Lez_CAU	Cir_CAU	Ukr_EUR	Chu_EUR	Mis_EUR	Lez_CAU	Kum_CAU	Rus_CAS	Rom_EUR	Mar_EUR	Kry_EUR	Cro_EUR	Cro_EUR	Bel_EUR	Bal_CAU	Ira_MDE	Man_SIB	Ish_CAS	Kyr_CAS	Cos_EUR	Ara_MDE	Rus_EUR	Rus_EUR	Rus_EUR	Gup_SAS	Gon_SAS	Asu_SAS	Ho_SAS	Kol_SAS	Pol_EUR	Ger_EUR	Ger_EUR	Pol_EUR	Fin_EUR	Ing_EUR	Ing_EUR	Mol_EUR	Est_EUR	Cac_AMR	Tuv_SIB	Rus_EUR	Est_EUR	Est_EUR	Ing_EUR	Vep_EUR	Est_EUR	Bur_SIB	Bur_SIB	Sho_SIB	Alb_EUR	Saa_EUR	Lat_EUR	Uzb_CAS	Dha_SAS	Ksh_SAS	Swe_EUR	Cir_CAU	Ukr_EUR	TKm_CAS	BAj_SAS	Lat_EUR	Geo_CAU	Arm_MDE	Ukr_EUR	Ukr_EUR	Cos_EUR	Vep_EUR	Koi_OCE	Kos_OCE	Bel_EUR	Koi_OCE		42
rs11676387	29	0	0	1	CHR2	5696675	rs11676387	C	T	120	255	1	2	107	GBR	GBR	GBR	GBR	GBR	GBR	GBR	GBR	GBR	GBR	GBR	GBR	GBR	GBR	GBR	GBR	GBR	GBR	GBR	GBR	GBR	GBR	GBR	GBR	GBR	GBR	GBR	GBR	GBR	FIN	FIN	FIN	FIN	FIN	FIN	FIN	FIN	FIN	FIN	FIN	GBR	GBR	GBR	GBR	GBR	GBR	GBR	GBR	GBR	GBR	GBR	GBR	GBR	GBR	GBR	GBR	GBR	GBR	FIN	FIN	FIN	FIN	FIN	FIN	FIN	FIN	FIN	FIN	FIN	FIN	FIN	FIN	FIN	FIN	FIN	FIN	FIN	FIN	FIN	FIN	FIN	FIN	FIN	FIN	FIN	FIN	FIN	FIN	FIN	PUR	PUR	PUR	PUR	PUR	PUR	PUR	PUR	PUR	PUR	PUR	PUR	PUR	PUR	PUR	PUR	PUR	PUR	PUR	PUR	PUR	CLM	CLM	CLM	CLM	CLM	CLM	CLM	CLM	PUR	PUR	PUR	PUR	PUR	PUR	PUR	PUR	PUR	PUR	PUR	PUR	PUR	PUR	CLM	CLM	CLM	CLM	CLM	PUR	PUR	PUR	PUR	GBR	CLM	CLM	CLM	CLM	CLM	CLM	CLM	CLM	CLM	CLM	PUR	PUR	PUR	CLM	CLM	CLM	CLM	CLM	CLM	CLM	CLM	IBS	IBS	IBS	IBS	IBS	IBS	IBS	CLM	PEL	PJL	PJL	IBS	IBS	IBS	IBS	IBS	IBS	IBS	IBS	IBS	IBS	IBS	IBS	IBS	IBS	IBS	IBS	IBS	IBS	IBS	IBS	IBS	IBS	IBS	IBS	IBS	IBS	IBS	IBS	IBS	IBS	GBR	GBR	ACB	PEL	PEL	PEL	PEL	PEL	PEL	PEL	PEL	PEL	PEL	ACB	PEL	IBS	IBS	IBS	IBS	IBS	IBS	PEL	PEL	PEL	PEL	PEL	ACB	PEL	PEL	PEL	PJL	PJL	ACB	PJL	PJL	PJL	PJL	PJL	PJL	PJL	PJL	BEB	BEB	PJL	PJL	MSL	PJL	PJL	GWD	BEB	BEB	PJL	PJL	PJL	STU	PJL	STU	STU	PJL	STU	STU	PJL	ITU	ITU	BEB	BEB	BEB	STU	STU	STU	ITU	ITU	STU	STU	STU	STU	STU	BEB	BEB	BEB	BEB	STU	ITU	ITU	ITU	ITU	STU	STU	ITU	ITU	STU	ITU	ITU	ITU	BEB	BEB	BEB	BEB	BEB	BEB	BEB	BEB	ITU	ITU	CEU	CEU	CEU	CEU	CEU	CEU	CEU	CEU	CEU	CEU	CEU	CEU	CEU	CEU	CEU	CEU	CEU	CEU	CEU	CEU	CEU	CEU	CEU	CEU	CEU	CEU	CEU	CEU	CEU	CEU	CEU	CEU	CEU	CEU	CEU	CEU	CEU	CEU	CEU	CEU	CEU	CEU	CEU	CEU	CEU	CEU	CEU	CHB	MXL	MXL	MXL	MXL	MXL	MXL	MXL	MXL	MXL	MXL	MXL	MXL	MXL	MXL	MXL	MXL	ASW	ASW	ASW	ASW	ASW	ASW	ASW	ASW	ASW	TSI	TSI	TSI	TSI	TSI	TSI	TSI	TSI	TSI	TSI	TSI	TSI	TSI	TSI	TSI	TSI	TSI	TSI	TSI	TSI	TSI	TSI	TSI	TSI	TSI	TSI	TSI	TSI	TSI	TSI	TSI	TSI	TSI	TSI	TSI	TSI	TSI	TSI	TSI	TSI	TSI	TSI	TSI	TSI	GIH	GIH	GIH	GIH	GIH	GIH	GIH	GIH	GIH	GIH	GIH	GIH	GIH	GIH	GIH	GIH	GIH	GIH	GIH	GIH	GIH	GIH	GIH	GIH	GIH		Kab_CAU	Abk_CAU	Abk_CAU	Udm_EUR	Mor_EUR	Tat_EUR	Arm_MDE	Ira_MDE	Ukr_EUR	Rom_EUR	Bel_EUR	Kom_EUR	Rom_EUR	Tab_CAU	Tab_CAU	Bel_EUR	Lez_CAU	Kum_CAU	Kum_CAU	Ava_CAU	Ava_CAU	Rus_EUR	Rus_CAS	Ira_MDE	Sel_SIB	Rom_EUR	Cro_EUR	Mor_EUR	Vep_EUR	Kry_EUR	Kry_EUR	Cro_EUR	Pol_EUR	BSh_EUR	Eve_SIB	Man_SIB	Man_SIB	Ish_CAS	Sau_MDE	Kyr_CAS	Yag_CAS	Ara_MDE	BSh_EUR	Ara_MDE	Sau_MDE	Rus_EUR	Bra_SAS	Ho_SAS	Ing_EUR	Mol_EUR	Mol_EUR	Hun_EUR	Lat_EUR	Lit_EUR	Kha_SIB	Cac_AMR	Est_EUR	Tuv_SIB	Vep_EUR	Est_EUR	Chu_EUR	Est_EUR	Bur_SIB	Sho_SIB	Alb_EUR	Mar_EUR	BSh_EUR	Bra_SAS	Cir_CAU	TKm_CAS	TKm_CAS	Mar_SAS	Alb_EUR	Geo_CAU	Ukr_EUR	Ukr_EUR	Aze_MDE	Cos_EUR	Koi_OCE	Kos_OCE	Swe_EUR	Lez_CAU	Alb_EUR	Kor_ARC	Bel_EUR	Kha_SIB		48
rs17363801	21	1	0	0	CHR2	5741550	rs17363801	G	A	117	254	0	1	50	GBR	GBR	GBR	GBR	GBR	GBR	GBR	GBR	GBR	GBR	GBR	GBR	GBR	GBR	GBR	GBR	GBR	GBR	GBR	GBR	GBR	GBR	GBR	GBR	GBR	FIN	FIN	FIN	FIN	FIN	FIN	FIN	GBR	GBR	GBR	GBR	GBR	GBR	GBR	GBR	GBR	GBR	GBR	GBR	GBR	GBR	FIN	FIN	FIN	FIN	FIN	FIN	FIN	FIN	FIN	FIN	FIN	FIN	FIN	FIN	FIN	FIN	FIN	FIN	FIN	FIN	FIN	FIN	FIN	FIN	FIN	FIN	FIN	FIN	FIN	FIN	FIN	FIN	FIN	FIN	PUR	PUR	PUR	PUR	PUR	PUR	PUR	PUR	PUR	PUR	PUR	CLM	CLM	CLM	CLM	CLM	CLM	CLM	PUR	PUR	PUR	PUR	PUR	PUR	PUR	PUR	PUR	CLM	CLM	CLM	CLM	CLM	CLM	CLM	PUR	PUR	GBR	CLM	CLM	CLM	CLM	CLM	CLM	CLM	CLM	CLM	CLM	CLM	CLM	CLM	PUR	PUR	PUR	PUR	CLM	CLM	CLM	CLM	CLM	CLM	CLM	CLM	CLM	CLM	CLM	IBS	IBS	IBS	IBS	IBS	IBS	IBS	IBS	IBS	IBS	IBS	IBS	IBS	CLM	PEL	PEL	PEL	PJL	IBS	IBS	IBS	IBS	IBS	IBS	IBS	IBS	IBS	IBS	IBS	IBS	IBS	IBS	IBS	IBS	IBS	IBS	IBS	IBS	IBS	IBS	IBS	IBS	IBS	IBS	IBS	IBS	IBS	IBS	IBS	IBS	IBS	GBR	GBR	PEL	PEL	PEL	PEL	PEL	PEL	PEL	PEL	ACB	GBR	IBS	IBS	IBS	IBS	IBS	IBS	PEL	PEL	PEL	PEL	PEL	PEL	ACB	ACB	GWD	PJL	ACB	PJL	PJL	PJL	PJL	PJL	PJL	PJL	PJL	PJL	PJL	PJL	BEB	PJL	STU	STU	STU	PJL	BEB	STU	STU	STU	BEB	STU	ITU	STU	ITU	ITU	BEB	BEB	BEB	BEB	ITU	ITU	STU	STU	ITU	CEU	CEU	CEU	CEU	CEU	CEU	CEU	CEU	CEU	CEU	CEU	CEU	CEU	CEU	CEU	CEU	CEU	CEU	CEU	CEU	CEU	CEU	CEU	CEU	CEU	CEU	CEU	CEU	CEU	CEU	CEU	CEU	CEU	CEU	CEU	CEU	CEU	CEU	CEU	CEU	CEU	CEU	CEU	ASW	MXL	MXL	MXL	MXL	MXL	MXL	MXL	MXL	MXL	MXL	MXL	MXL	MXL	MXL	MXL	MXL	MXL	MXL	MXL	MXL	MXL	MXL	MXL	MXL	MXL	MXL	MXL	ASW	ASW	ASW	ASW	TSI	TSI	TSI	TSI	TSI	TSI	TSI	TSI	TSI	TSI	TSI	TSI	TSI	TSI	TSI	TSI	TSI	TSI	TSI	TSI	TSI	TSI	TSI	TSI	TSI	TSI	TSI	TSI	TSI	TSI	TSI	TSI	TSI	TSI	TSI	TSI	TSI	TSI	TSI	TSI	TSI	TSI	TSI	TSI	GIH	GIH	GIH	GIH	GIH	GIH	GIH	GIH	GIH		Kab_CAU	Abk_CAU	Abk_CAU	Abk_CAU	Mor_EUR	Tat_EUR	NOc_CAU	Aze_MDE	Ass_MDE	Ass_MDE	Kaz_CAS	Kyr_CAS	Ukr_EUR	Bel_EUR	Kom_EUR	Mor_EUR	Mar_EUR	Bel_EUR	Lez_CAU	Kum_CAU	Kum_CAU	Ava_CAU	Rus_EUR	Rus_CAS	Ira_MDE	Cro_EUR	Kry_EUR	Mor_EUR	Cro_EUR	Dru_MDE	Dru_MDE	Bal_CAU	Uyg_CAS	Man_SIB	Jor_MDE	Sau_MDE	Kyr_CAS	Ish_CAS	Ara_MDE	Ara_MDE	BSh_EUR	Ara_MDE	Rus_EUR	Rus_EUR	Pol_EUR	Ger_EUR	Pol_EUR	Ger_EUR	Ing_EUR	Mol_EUR	Hun_EUR	Lit_EUR	Ben_SAS	Kar_EUR	Kur_SAS	Est_EUR	Ing_EUR	Tuv_SIB	Est_EUR	Chu_EUR	Sho_SIB	Alb_EUR	BSh_EUR	Swe_EUR	Ukr_EUR	Mar_SAS	Ukr_EUR	Ukr_EUR	Ukr_EUR	Cos_EUR	Rus_EUR	Vep_EUR	Lez_CAU	Cos_EUR		46
rs2343349	22	0	0	1	CHR2	17645719	rs2343349	C	T	77	203	0	4	64	GBR	GBR	GBR	GBR	GBR	GBR	GBR	GBR	GBR	GBR	GBR	GBR	GBR	GBR	GBR	GBR	GBR	GBR	GBR	FIN	FIN	FIN	FIN	FIN	GBR	GBR	GBR	GBR	GBR	GBR	GBR	GBR	GBR	GBR	GBR	GBR	GBR	GBR	FIN	FIN	FIN	FIN	FIN	FIN	FIN	FIN	FIN	FIN	FIN	FIN	FIN	FIN	FIN	FIN	FIN	FIN	FIN	FIN	FIN	FIN	FIN	FIN	FIN	FIN	FIN	FIN	FIN	FIN	FIN	PUR	PUR	PUR	PUR	PUR	PUR	PUR	PUR	PUR	PUR	PUR	PUR	PUR	PUR	PUR	CLM	CLM	CLM	CLM	CLM	PUR	PUR	PUR	PUR	PUR	PUR	PUR	PUR	PUR	PUR	CLM	CLM	CLM	CLM	PUR	PUR	PUR	CLM	CLM	CLM	CLM	CLM	CLM	CLM	CLM	CLM	CLM	PUR	PUR	PUR	PUR	PUR	PUR	CLM	CLM	CLM	CLM	CLM	CLM	IBS	IBS	IBS	IBS	IBS	IBS	IBS	IBS	IBS	IBS	IBS	PEL	IBS	IBS	IBS	IBS	IBS	IBS	IBS	IBS	IBS	IBS	IBS	IBS	IBS	IBS	IBS	IBS	IBS	IBS	IBS	GBR	PEL	ACB	ACB	IBS	IBS	IBS	PJL	PJL	PJL	PJL	PJL	PJL	PJL	PJL	PJL	PJL	PJL	PJL	PJL	PJL	MSL	PJL	PJL	PJL	PJL	ITU	ITU	STU	ITU	ITU	BEB	STU	STU	STU	BEB	BEB	BEB	BEB	ITU	STU	ITU	ITU	ITU	ITU	ITU	ITU	ITU	BEB	BEB	ITU	STU	ITU	CEU	CEU	CEU	CEU	CEU	CEU	CEU	CEU	CEU	CEU	CEU	CEU	CEU	CEU	CEU	CEU	CEU	CEU	CEU	CEU	CEU	CEU	CEU	CEU	CEU	CEU	CEU	CEU	CEU	CEU	CEU	CEU	CEU	CEU	CEU	CEU	CEU	CEU	CEU	LWK	LWK	LWK	MXL	MXL	MXL	MXL	MXL	MXL	MXL	MXL	MXL	MXL	MXL	ASW	ASW	ASW	ASW	TSI	TSI	TSI	TSI	TSI	TSI	TSI	TSI	TSI	TSI	TSI	TSI	TSI	TSI	TSI	TSI	TSI	TSI	TSI	TSI	TSI	TSI	TSI	TSI	TSI	TSI	TSI	TSI	TSI	TSI	TSI	TSI	TSI	TSI	TSI	TSI	TSI	TSI	TSI	TSI	GIH	GIH	GIH	GIH	GIH	GIH	GIH	GIH	GIH	GIH	GIH	GIH	GIH	GIH	GIH		Kab_CAU	Abk_CAU	Abk_CAU	Mor_EUR	Tat_EUR	Arm_MDE	Arm_MDE	Ass_MDE	Ass_MDE	Chu_EUR	Rom_EUR	Mis_EUR	Kom_EUR	Mar_EUR	Mar_EUR	Kum_CAU	Kum_CAU	Jor_MDE	Mar_EUR	Mor_EUR	Vep_EUR	Kry_EUR	Pol_EUR	Bel_EUR	Bal_CAU	Alt_CAS	Ish_CAS	Kyr_CAS	Taj_CAS	Sau_MDE	Cos_EUR	Kyr_CAS	Ara_MDE	Rus_EUR	Bra_SAS	Ger_EUR	Pol_EUR	Ger_EUR	Pol_EUR	Fin_EUR	Mol_EUR	Lit_EUR	Est_EUR	Est_EUR	Vep_EUR	Est_EUR	Chu_EUR	Bra_SAS	Kab_CAU	BAj_SAS	Arm_MDE	Arm_MDE	Kaz_CAS	Lat_EUR	Geo_CAU	Ukr_EUR	Cos_EUR	Rus_EUR	Mon_EAS	Swe_EUR	Lez_CAU	Sho_SIB		40
rs72768693	19	0	0	1	CHR2	18010350	rs72768693	T	C	70	179	0	2	46	GBR	GBR	GBR	GBR	GBR	GBR	GBR	GBR	GBR	GBR	GBR	GBR	GBR	GBR	GBR	GBR	FIN	FIN	FIN	FIN	FIN	GBR	GBR	GBR	GBR	GBR	GBR	GBR	GBR	GBR	GBR	GBR	FIN	FIN	FIN	FIN	FIN	FIN	FIN	FIN	FIN	FIN	FIN	FIN	FIN	FIN	FIN	FIN	FIN	FIN	FIN	FIN	FIN	FIN	PUR	PUR	PUR	PUR	PUR	PUR	PUR	PUR	PUR	PUR	PUR	PUR	PUR	PUR	PUR	PUR	PUR	CLM	CLM	CLM	PUR	PUR	PUR	PUR	PUR	CLM	CLM	CLM	CLM	PUR	PUR	PUR	CLM	CLM	CLM	PUR	PUR	PUR	PUR	CLM	CLM	CLM	CLM	CLM	CLM	CLM	IBS	IBS	IBS	IBS	IBS	IBS	IBS	IBS	IBS	IBS	IBS	IBS	IBS	IBS	PEL	IBS	IBS	IBS	IBS	IBS	IBS	IBS	IBS	IBS	IBS	IBS	IBS	IBS	IBS	IBS	IBS	IBS	IBS	IBS	IBS	IBS	IBS	IBS	IBS	IBS	IBS	IBS	IBS	IBS	IBS	PEL	ACB	IBS	IBS	IBS	IBS	PEL	PJL	PJL	PJL	PJL	PJL	PJL	PJL	PJL	PJL	PJL	PJL	BEB	STU	PJL	PJL	STU	STU	PJL	STU	ITU	ITU	BEB	STU	STU	STU	STU	BEB	BEB	ITU	STU	ITU	ITU	BEB	BEB	ITU	ITU	STU	CEU	CEU	CEU	CEU	CEU	CEU	CEU	CEU	CEU	CEU	CEU	CEU	CEU	CEU	CEU	CEU	CEU	CEU	CEU	CEU	CEU	CEU	CEU	CEU	CEU	CEU	CEU	CEU	CEU	CEU	CEU	CEU	LWK	LWK	MXL	MXL	MXL	MXL	MXL	MXL	MXL	MXL	MXL	MXL	MXL	MXL	ASW	ASW	ASW	ASW	ASW	TSI	TSI	TSI	TSI	TSI	TSI	TSI	TSI	TSI	TSI	TSI	TSI	TSI	TSI	TSI	TSI	TSI	TSI	TSI	TSI	TSI	TSI	TSI	TSI	TSI	TSI	TSI	TSI	TSI	TSI	TSI	TSI	TSI	GIH	GIH	GIH	GIH	GIH	GIH	GIH	GIH	GIH		Kab_CAU	Kab_CAU	Mor_EUR	Tat_EUR	Cir_CAU	Ass_MDE	Ass_MDE	Ukr_EUR	Rom_EUR	Mar_EUR	Lez_CAU	Kum_CAU	Ava_CAU	Ava_CAU	Rus_EUR	Ira_MDE	Mar_EUR	Mor_EUR	Cro_EUR	Pol_EUR	Bel_EUR	Dru_MDE	Bal_CAU	Man_SIB	Taj_CAS	Cos_EUR	Kyr_CAS	Ara_MDE	Ara_MDE	Gon_SAS	Bra_SAS	Ara_MDE	Pol_EUR	Fin_EUR	Ing_EUR	Hun_EUR	Pun_SAS	Leb_MDE	Est_EUR	Est_EUR	BSh_EUR	Est_EUR	Kom_EUR	Alb_EUR	BSh_EUR	BSh_EUR	Lit_EUR	Cir_CAU	Arm_MDE	Lat_EUR	Kar_EUR	Geo_CAU	Ukr_EUR	Cos_EUR		32
rs11680810	18	1	0	0	CHR2	24496896	rs11680810	C	T	68	211	0	4	78	GBR	GBR	GBR	GBR	GBR	GBR	GBR	GBR	GBR	GBR	GBR	GBR	GBR	GBR	GBR	GBR	GBR	FIN	FIN	FIN	GBR	GBR	GBR	GBR	GBR	GBR	GBR	GBR	GBR	GBR	GBR	GBR	GBR	FIN	FIN	FIN	FIN	FIN	FIN	FIN	FIN	FIN	FIN	FIN	FIN	FIN	FIN	FIN	FIN	FIN	FIN	FIN	FIN	FIN	FIN	FIN	FIN	FIN	FIN	FIN	PUR	PUR	PUR	PUR	PUR	PUR	PUR	PUR	PUR	PUR	CLM	CLM	CLM	PUR	PUR	PUR	CLM	CLM	CLM	PUR	PUR	PUR	PUR	GBR	CLM	CLM	CLM	CLM	CLM	CLM	CLM	CLM	CLM	PUR	PUR	CLM	CLM	CLM	CLM	CLM	CLM	CLM	CLM	CLM	IBS	IBS	IBS	IBS	IBS	IBS	IBS	IBS	IBS	IBS	IBS	PEL	PJL	IBS	IBS	IBS	IBS	IBS	IBS	IBS	IBS	IBS	IBS	IBS	IBS	IBS	IBS	IBS	IBS	IBS	IBS	IBS	IBS	IBS	IBS	IBS	IBS	IBS	PEL	PEL	PEL	PEL	PEL	PEL	PEL	ACB	PEL	ACB	ACB	GBR	IBS	IBS	IBS	IBS	IBS	IBS	IBS	PEL	PEL	ACB	PJL	PJL	PJL	PJL	PJL	PJL	PJL	PJL	PJL	PJL	PJL	PJL	PJL	ESN	ESN	PJL	STU	STU	STU	STU	STU	STU	PJL	ITU	ITU	STU	STU	STU	STU	STU	ITU	ITU	BEB	BEB	BEB	BEB	BEB	STU	STU	ITU	ITU	ITU	ITU	STU	STU	STU	ITU	STU	STU	STU	STU	ITU	ITU	ITU	STU	BEB	BEB	STU	STU	ITU	CEU	CEU	CEU	CEU	CEU	CEU	CEU	CEU	CEU	CEU	CEU	CEU	CEU	CEU	CEU	CEU	CEU	CEU	CEU	CEU	CEU	CEU	CEU	CEU	CEU	CEU	CEU	CEU	CEU	CEU	CEU	CEU	CEU	CEU	CEU	CEU	CEU	CEU	CEU	CEU	CEU	CEU	CEU	CEU	LWK	LWK	MXL	MXL	MXL	MXL	MXL	MXL	MXL	MXL	MXL	MXL	MXL	ASW	ASW	ASW	TSI	TSI	TSI	TSI	TSI	TSI	TSI	TSI	TSI	TSI	TSI	TSI	TSI	TSI	TSI	TSI	TSI	TSI	TSI	TSI	TSI	TSI	TSI	TSI	TSI	TSI	TSI	TSI	TSI	TSI	TSI	TSI	TSI	TSI	TSI	TSI	TSI	TSI	TSI	GIH	GIH	GIH	GIH	GIH	GIH	GIH	GIH	GIH	GIH	GIH	GIH	GIH	GIH		Ava_CAU	Chu_ARC	Lez_CAU	Sel_SIB	Arm_MDE	Ass_MDE	Rus_EUR	Kar_EUR	Chu_EUR	Rom_EUR	Mar_EUR	Tab_CAU	Lez_CAU	Kum_CAU	Ava_CAU	Rus_CAS	Tab_CAU	Jor_MDE	Mar_EUR	Cro_EUR	Vep_EUR	Kry_EUR	Cro_EUR	Bel_EUR	Dru_MDE	Udm_EUR	BSh_EUR	Kha_SIB	Alt_CAS	Tun_SIB	Ira_MDE	Jor_MDE	Cos_EUR	Ara_MDE	Ara_MDE	BSh_EUR	Rus_EUR	Ben_SAS	Rus_EUR	Rus_EUR	Bra_SAS	Kol_SAS	Pol_EUR	Ger_EUR	Pol_EUR	Ger_EUR	Mol_EUR	Hun_EUR	Lit_EUR	Tuv_SIB	Fin_EUR	Vep_EUR	Esk_ARC	Esk_ARC	Alt_CAS	Kor_ARC	Udm_EUR	Lat_EUR	Uzb_CAS	Uzb_CAS	Dha_SAS	Kab_CAU	TKm_CAS	Ukr_EUR	Kaz_CAS	Alb_EUR	Kar_EUR	Geo_CAU	Ukr_EUR	Ukr_EUR	Aze_MDE	Cos_EUR	Cos_EUR	Rus_EUR	Vep_EUR	Kor_ARC		41
rs79740025	15	1	0	0	CHR2	27677763	rs79740025	C	T	36	160	1	0	52	GBR	GBR	GBR	GBR	GBR	GBR	GBR	GBR	GBR	GBR	GBR	GBR	GBR	GBR	GBR	GBR	GBR	GBR	GBR	GBR	FIN	FIN	FIN	FIN	FIN	FIN	GBR	GBR	GBR	GBR	GBR	GBR	FIN	FIN	FIN	FIN	FIN	FIN	FIN	FIN	FIN	FIN	FIN	FIN	FIN	FIN	FIN	FIN	FIN	FIN	FIN	FIN	FIN	FIN	FIN	FIN	FIN	FIN	FIN	FIN	FIN	FIN	FIN	FIN	FIN	PUR	PUR	PUR	PUR	PUR	PUR	PUR	PUR	CLM	CLM	CLM	CLM	CLM	PUR	PUR	PUR	PUR	CLM	CLM	PUR	PUR	GBR	CLM	PUR	PUR	CLM	CLM	CLM	IBS	IBS	IBS	IBS	IBS	IBS	IBS	IBS	IBS	IBS	IBS	IBS	IBS	IBS	IBS	IBS	GBR	PEL	ACB	ACB	PEL	GBR	IBS	IBS	IBS	IBS	PEL	ACB	ACB	PJL	ACB	PJL	PJL	PJL	PJL	PJL	PJL	PJL	STU	PJL	ITU	ITU	ITU	STU	ITU	BEB	ITU	STU	ITU	BEB	BEB	BEB	BEB	BEB	CEU	CEU	CEU	CEU	CEU	CEU	CEU	CEU	CEU	CEU	CEU	CEU	CEU	CEU	CEU	CEU	CEU	CEU	CEU	CEU	CEU	CEU	CEU	CEU	CEU	CEU	CEU	CEU	CEU	CEU	CEU	CEU	CEU	CHB	MXL	MXL	MXL	MXL	MXL	ASW	ASW	ASW	ASW	ASW	TSI	TSI	TSI	TSI	TSI	TSI	TSI	TSI	TSI	TSI	TSI	TSI	TSI	TSI	TSI	TSI	TSI	TSI	TSI	TSI	TSI	TSI	TSI	TSI	TSI	TSI	GIH	GIH	GIH	GIH	GIH	GIH	GIH	GIH	GIH	GIH	GIH	GIH	GIH	GIH	GIH	GIH	GIH	GIH	GIH	GIH	GIH	GIH	GIH	GIH	GIH	GIH	GIH		Kab_CAU	Udm_EUR	Chu_ARC	Sel_SIB	Mor_EUR	Mar_EUR	Tab_CAU	Chu_ARC	Kum_CAU	Sel_SIB	Vep_EUR	Kry_EUR	Cro_EUR	Pol_EUR	Dru_MDE	Udm_EUR	Bal_CAU	Man_SIB	Man_SIB	Fin_EUR	Ing_EUR	Hun_EUR	Ben_SAS	Kar_EUR	Vep_EUR	Rus_EUR	Tuv_SIB	Vep_EUR	Est_EUR	Alt_CAS	Bur_SIB	Alt_CAS	Kom_EUR	Man_SIB	Saa_EUR	Saa_EUR	Saa_EUR	Mar_EUR	BSh_EUR	BSh_EUR	Ukr_EUR	Ukr_EUR	Swe_EUR	Sho_SIB	Ukr_EUR	Bel_EUR		31
rs62132791	21	1	0	0	CHR2	29364432	rs62132791	A	G	192	269	3	2	57	GBR	GBR	GBR	GBR	GBR	GBR	GBR	GBR	GBR	GBR	GBR	GBR	GBR	GBR	GBR	GBR	GBR	GBR	GBR	GBR	GBR	GBR	GBR	GBR	GBR	GBR	GBR	GBR	GBR	GBR	GBR	FIN	FIN	FIN	FIN	FIN	GBR	GBR	GBR	GBR	GBR	GBR	GBR	GBR	GBR	GBR	GBR	GBR	GBR	GBR	GBR	GBR	GBR	FIN	FIN	FIN	FIN	FIN	FIN	FIN	FIN	FIN	FIN	FIN	FIN	FIN	FIN	FIN	FIN	FIN	FIN	FIN	FIN	FIN	FIN	FIN	FIN	FIN	FIN	FIN	FIN	FIN	FIN	FIN	FIN	FIN	FIN	FIN	FIN	PUR	PUR	PUR	PUR	PUR	PUR	PUR	PUR	PUR	PUR	PUR	PUR	PUR	PUR	PUR	PUR	PUR	PUR	PUR	PUR	PUR	PUR	PUR	CLM	CLM	CLM	CLM	CLM	CLM	CLM	CLM	PUR	PUR	PUR	PUR	PUR	PUR	PUR	PUR	PUR	CLM	CLM	CLM	CLM	CLM	PUR	PUR	PUR	PUR	PUR	PUR	CLM	CLM	CLM	CLM	CLM	CLM	CLM	CLM	CLM	CLM	CLM	CLM	CLM	CLM	PUR	PUR	PUR	CLM	CLM	CLM	CLM	CLM	CLM	CLM	CLM	CLM	CLM	CLM	CLM	CLM	CLM	IBS	IBS	IBS	IBS	IBS	IBS	IBS	IBS	IBS	IBS	IBS	IBS	IBS	CLM	CLM	PEL	PEL	PEL	IBS	IBS	IBS	IBS	IBS	IBS	IBS	IBS	IBS	IBS	IBS	IBS	IBS	IBS	IBS	IBS	IBS	IBS	IBS	IBS	IBS	IBS	IBS	IBS	IBS	IBS	GBR	GBR	GBR	PEL	ACB	PEL	PEL	PEL	PEL	PEL	PEL	PEL	PEL	PEL	PEL	PEL	PEL	PEL	PEL	PEL	PEL	PEL	PEL	PEL	PEL	PEL	PEL	PEL	PEL	PEL	PEL	PEL	PEL	GBR	IBS	IBS	IBS	IBS	IBS	IBS	PEL	PEL	PEL	PEL	PEL	PEL	PEL	PEL	PEL	PEL	PEL	PEL	PEL	ACB	PEL	CDX	PEL	PJL	PJL	ACB	ACB	PJL	PJL	PJL	PJL	PJL	PJL	PJL	PJL	PJL	PJL	PJL	GWD	PJL	PJL	PJL	BEB	BEB	PJL	PJL	PJL	STU	PJL	STU	ITU	ITU	BEB	BEB	BEB	BEB	STU	STU	STU	ITU	STU	STU	STU	STU	ITU	STU	BEB	ITU	CEU	CEU	CEU	CEU	CEU	CEU	CEU	CEU	CEU	CEU	CEU	CEU	CEU	CEU	CEU	CEU	CEU	CEU	CEU	CEU	CEU	CEU	CEU	CEU	CEU	CEU	CEU	CEU	CEU	CEU	CEU	CEU	CEU	CEU	CEU	CEU	CEU	CEU	CEU	CEU	CEU	CEU	CEU	CEU	CEU	CEU	CEU	CEU	CEU	CEU	JPT	JPT	LWK	MXL	MXL	MXL	MXL	MXL	MXL	MXL	MXL	MXL	MXL	MXL	MXL	MXL	MXL	MXL	MXL	MXL	MXL	MXL	MXL	MXL	MXL	MXL	MXL	MXL	MXL	MXL	MXL	MXL	MXL	MXL	ASW	ASW	ASW	ASW	ASW	ASW	ASW	ASW	TSI	TSI	TSI	TSI	TSI	TSI	TSI	TSI	TSI	TSI	TSI	TSI	TSI	TSI	TSI	TSI	TSI	TSI	TSI	TSI	TSI	TSI	TSI	TSI	TSI	TSI	TSI	TSI	TSI	TSI	TSI	TSI	TSI	TSI	TSI	TSI	TSI	TSI	TSI	TSI	GIH	GIH	GIH	GIH	GIH	GIH	GIH	GIH	GIH	GIH	GIH	GIH		NOc_CAU	Udm_EUR	Tat_EUR	Chu_ARC	Aze_MDE	Arm_MDE	Ass_MDE	Cro_EUR	Ukr_EUR	Shu_CAS	Kar_EUR	Bel_EUR	Mar_EUR	Rom_EUR	Tab_CAU	Lez_CAU	Kum_CAU	Tab_CAU	Sel_SIB	Cro_EUR	Dru_MDE	Tun_SIB	Tun_SIB	Alt_CAS	Cos_EUR	Yag_CAS	Ara_MDE	Ara_MDE	BSh_EUR	Pol_EUR	Ger_EUR	Pol_EUR	Fin_EUR	Fin_EUR	Ing_EUR	Cac_AMR	Cac_AMR	Wic_AMR	Wic_AMR	Col_AMR	Col_AMR	Wic_AMR	Kar_EUR	Vep_EUR	Leb_MDE	Cac_AMR	Est_EUR	Ing_EUR	Fin_EUR	Est_EUR	Kor_ARC	Sak_SIB	Bur_SIB	Alb_EUR	Saa_EUR	Saa_EUR	Saa_EUR	Bra_SAS	TKm_CAS	Ukr_EUR	Arm_MDE	Kar_EUR	Arm_MDE	Swe_EUR	Geo_CAU		34
rs11689775	15	1	0	0	CHR2	29741548	rs11689775	G	A	56	186	1	1	28	GBR	GBR	GBR	GBR	GBR	GBR	GBR	GBR	GBR	GBR	GBR	GBR	GBR	GBR	GBR	GBR	GBR	GBR	GBR	GBR	FIN	FIN	FIN	FIN	GBR	GBR	GBR	GBR	GBR	GBR	GBR	GBR	GBR	GBR	GBR	GBR	FIN	FIN	FIN	FIN	FIN	FIN	FIN	FIN	FIN	FIN	FIN	FIN	FIN	FIN	FIN	FIN	FIN	FIN	FIN	FIN	PUR	PUR	PUR	PUR	PUR	PUR	PUR	PUR	PUR	PUR	PUR	CLM	CLM	CLM	PUR	PUR	PUR	PUR	PUR	PUR	PUR	CLM	CLM	PUR	PUR	GBR	CLM	CLM	PUR	PUR	CLM	CLM	CLM	CLM	CLM	CLM	CLM	CLM	IBS	IBS	IBS	IBS	IBS	IBS	IBS	IBS	IBS	PEL	PEL	IBS	IBS	IBS	IBS	IBS	IBS	IBS	IBS	IBS	IBS	IBS	IBS	IBS	IBS	IBS	IBS	IBS	IBS	IBS	IBS	GBR	ACB	PEL	PEL	PEL	PEL	ACB	PEL	ACB	ACB	GBR	IBS	IBS	IBS	IBS	IBS	PEL	ACB	ACB	PJL	PJL	ACB	PJL	PJL	PJL	GWD	BEB	PJL	PJL	BEB	PJL	STU	ITU	ITU	STU	STU	ITU	BEB	ITU	BEB	STU	ITU	ITU	BEB	CEU	CEU	CEU	CEU	CEU	CEU	CEU	CEU	CEU	CEU	CEU	CEU	CEU	CEU	CEU	CEU	CEU	CEU	CEU	CEU	CEU	CEU	CEU	CEU	CEU	CEU	CEU	CEU	CEU	CEU	CEU	CEU	CEU	CEU	CEU	CEU	CEU	CEU	CHB	MXL	MXL	MXL	MXL	MXL	MXL	MXL	MXL	ASW	ASW	TSI	TSI	TSI	TSI	TSI	TSI	TSI	TSI	TSI	TSI	TSI	TSI	TSI	TSI	TSI	TSI	TSI	TSI	TSI	TSI	TSI	TSI	TSI	TSI	TSI	TSI	TSI	TSI	TSI	TSI	TSI	TSI	TSI	TSI	TSI	TSI	TSI	TSI	TSI	TSI	TSI	GIH	GIH	GIH	GIH		Ava_CAU	Kab_CAU	Kab_CAU	NOc_CAU	Mor_EUR	Lez_CAU	Sel_SIB	Cir_CAU	Aze_MDE	NOc_CAU	Ira_MDE	Ass_MDE	Ass_MDE	Cro_EUR	Kar_EUR	Chu_EUR	Bel_EUR	Ava_CAU	Rus_EUR	Vep_EUR	Kry_EUR	Bel_EUR	Dru_MDE	Tun_SIB	Man_SIB	Ish_CAS	Ish_CAS	Kyr_CAS	Ara_MDE	BSh_EUR	Ara_MDE	Rus_EUR	Asu_SAS	Ara_MDE	Pol_EUR	Fin_EUR	Ing_EUR	Hun_EUR	Est_EUR	Est_EUR	Est_EUR	Vep_EUR	Alt_CAS	Udm_EUR	Kom_EUR	TKm_CAS	Arm_MDE	Kaz_CAS	Kar_EUR	Geo_CAU	Cos_EUR		25
rs11686046	15	1	0	0	CHR2	29742183	rs11686046	A	C	56	186	1	1	28	GBR	GBR	GBR	GBR	GBR	GBR	GBR	GBR	GBR	GBR	GBR	GBR	GBR	GBR	GBR	GBR	GBR	GBR	GBR	GBR	FIN	FIN	FIN	FIN	GBR	GBR	GBR	GBR	GBR	GBR	GBR	GBR	GBR	GBR	GBR	GBR	FIN	FIN	FIN	FIN	FIN	FIN	FIN	FIN	FIN	FIN	FIN	FIN	FIN	FIN	FIN	FIN	FIN	FIN	FIN	FIN	PUR	PUR	PUR	PUR	PUR	PUR	PUR	PUR	PUR	PUR	PUR	CLM	CLM	CLM	PUR	PUR	PUR	PUR	PUR	PUR	PUR	CLM	CLM	PUR	PUR	GBR	CLM	CLM	PUR	PUR	CLM	CLM	CLM	CLM	CLM	CLM	CLM	CLM	IBS	IBS	IBS	IBS	IBS	IBS	IBS	IBS	IBS	PEL	PEL	IBS	IBS	IBS	IBS	IBS	IBS	IBS	IBS	IBS	IBS	IBS	IBS	IBS	IBS	IBS	IBS	IBS	IBS	IBS	IBS	GBR	ACB	PEL	PEL	PEL	PEL	ACB	PEL	ACB	ACB	GBR	IBS	IBS	IBS	IBS	IBS	PEL	ACB	ACB	PJL	PJL	ACB	PJL	PJL	PJL	GWD	BEB	PJL	PJL	BEB	PJL	STU	ITU	ITU	STU	STU	ITU	BEB	ITU	BEB	STU	ITU	ITU	BEB	CEU	CEU	CEU	CEU	CEU	CEU	CEU	CEU	CEU	CEU	CEU	CEU	CEU	CEU	CEU	CEU	CEU	CEU	CEU	CEU	CEU	CEU	CEU	CEU	CEU	CEU	CEU	CEU	CEU	CEU	CEU	CEU	CEU	CEU	CEU	CEU	CEU	CEU	CHB	MXL	MXL	MXL	MXL	MXL	MXL	MXL	MXL	ASW	ASW	TSI	TSI	TSI	TSI	TSI	TSI	TSI	TSI	TSI	TSI	TSI	TSI	TSI	TSI	TSI	TSI	TSI	TSI	TSI	TSI	TSI	TSI	TSI	TSI	TSI	TSI	TSI	TSI	TSI	TSI	TSI	TSI	TSI	TSI	TSI	TSI	TSI	TSI	TSI	TSI	TSI	GIH	GIH	GIH	GIH		Ava_CAU	Kab_CAU	Kab_CAU	NOc_CAU	Mor_EUR	Lez_CAU	Sel_SIB	Cir_CAU	Aze_MDE	NOc_CAU	Ira_MDE	Ass_MDE	Ass_MDE	Cro_EUR	Kar_EUR	Chu_EUR	Bel_EUR	Ava_CAU	Rus_EUR	Vep_EUR	Kry_EUR	Bel_EUR	Dru_MDE	Tun_SIB	Man_SIB	Ish_CAS	Ish_CAS	Kyr_CAS	Ara_MDE	BSh_EUR	Ara_MDE	Rus_EUR	Asu_SAS	Ara_MDE	Pol_EUR	Fin_EUR	Ing_EUR	Hun_EUR	Est_EUR	Est_EUR	Est_EUR	Vep_EUR	Alt_CAS	Udm_EUR	Kom_EUR	TKm_CAS	Arm_MDE	Kaz_CAS	Kar_EUR	Geo_CAU	Cos_EUR		25
rs11686111	15	1	0	0	CHR2	29742348	rs11686111	A	G	56	186	1	1	28	GBR	GBR	GBR	GBR	GBR	GBR	GBR	GBR	GBR	GBR	GBR	GBR	GBR	GBR	GBR	GBR	GBR	GBR	GBR	GBR	FIN	FIN	FIN	FIN	GBR	GBR	GBR	GBR	GBR	GBR	GBR	GBR	GBR	GBR	GBR	GBR	FIN	FIN	FIN	FIN	FIN	FIN	FIN	FIN	FIN	FIN	FIN	FIN	FIN	FIN	FIN	FIN	FIN	FIN	FIN	FIN	PUR	PUR	PUR	PUR	PUR	PUR	PUR	PUR	PUR	PUR	PUR	CLM	CLM	CLM	PUR	PUR	PUR	PUR	PUR	PUR	PUR	CLM	CLM	PUR	PUR	GBR	CLM	CLM	PUR	PUR	CLM	CLM	CLM	CLM	CLM	CLM	CLM	CLM	IBS	IBS	IBS	IBS	IBS	IBS	IBS	IBS	IBS	PEL	PEL	IBS	IBS	IBS	IBS	IBS	IBS	IBS	IBS	IBS	IBS	IBS	IBS	IBS	IBS	IBS	IBS	IBS	IBS	IBS	IBS	GBR	ACB	PEL	PEL	PEL	PEL	ACB	PEL	ACB	ACB	GBR	IBS	IBS	IBS	IBS	IBS	PEL	ACB	ACB	PJL	PJL	ACB	PJL	PJL	PJL	GWD	BEB	PJL	PJL	BEB	PJL	STU	ITU	ITU	STU	STU	ITU	BEB	ITU	BEB	STU	ITU	ITU	BEB	CEU	CEU	CEU	CEU	CEU	CEU	CEU	CEU	CEU	CEU	CEU	CEU	CEU	CEU	CEU	CEU	CEU	CEU	CEU	CEU	CEU	CEU	CEU	CEU	CEU	CEU	CEU	CEU	CEU	CEU	CEU	CEU	CEU	CEU	CEU	CEU	CEU	CEU	CHB	MXL	MXL	MXL	MXL	MXL	MXL	MXL	MXL	ASW	ASW	TSI	TSI	TSI	TSI	TSI	TSI	TSI	TSI	TSI	TSI	TSI	TSI	TSI	TSI	TSI	TSI	TSI	TSI	TSI	TSI	TSI	TSI	TSI	TSI	TSI	TSI	TSI	TSI	TSI	TSI	TSI	TSI	TSI	TSI	TSI	TSI	TSI	TSI	TSI	TSI	TSI	GIH	GIH	GIH	GIH		Ava_CAU	Kab_CAU	Kab_CAU	NOc_CAU	Mor_EUR	Lez_CAU	Sel_SIB	Cir_CAU	Aze_MDE	NOc_CAU	Ira_MDE	Ass_MDE	Ass_MDE	Cro_EUR	Kar_EUR	Chu_EUR	Bel_EUR	Ava_CAU	Rus_EUR	Vep_EUR	Kry_EUR	Bel_EUR	Dru_MDE	Tun_SIB	Man_SIB	Ish_CAS	Ish_CAS	Kyr_CAS	Ara_MDE	BSh_EUR	Ara_MDE	Rus_EUR	Asu_SAS	Ara_MDE	Pol_EUR	Fin_EUR	Ing_EUR	Hun_EUR	Est_EUR	Est_EUR	Est_EUR	Vep_EUR	Alt_CAS	Udm_EUR	Kom_EUR	TKm_CAS	Arm_MDE	Kaz_CAS	Kar_EUR	Geo_CAU	Cos_EUR		25
rs11680621	15	1	0	0	CHR2	29742682	rs11680621	C	T	58	190	1	3	28	GBR	GBR	GBR	GBR	GBR	GBR	GBR	GBR	GBR	GBR	GBR	GBR	GBR	GBR	GBR	GBR	GBR	GBR	GBR	GBR	FIN	FIN	FIN	FIN	GBR	GBR	GBR	GBR	GBR	GBR	GBR	GBR	GBR	GBR	GBR	GBR	FIN	FIN	FIN	FIN	FIN	FIN	FIN	FIN	FIN	FIN	FIN	FIN	FIN	FIN	FIN	FIN	FIN	FIN	FIN	FIN	FIN	PUR	PUR	PUR	PUR	PUR	PUR	PUR	PUR	PUR	PUR	PUR	CLM	CLM	CLM	PUR	PUR	PUR	PUR	PUR	PUR	PUR	CLM	CLM	CLM	PUR	PUR	GBR	CLM	CLM	PUR	PUR	CLM	CLM	CLM	CLM	CLM	CLM	CLM	CLM	IBS	IBS	IBS	IBS	IBS	IBS	IBS	IBS	IBS	IBS	PEL	PEL	IBS	IBS	IBS	IBS	IBS	IBS	IBS	IBS	IBS	IBS	IBS	IBS	IBS	IBS	IBS	IBS	IBS	IBS	IBS	IBS	GBR	ACB	PEL	PEL	PEL	PEL	ACB	PEL	ACB	ACB	GBR	IBS	IBS	IBS	IBS	IBS	PEL	ACB	ACB	ACB	ACB	PJL	PJL	ACB	PJL	PJL	PJL	GWD	BEB	PJL	PJL	GWD	ESN	BEB	PJL	STU	ITU	ITU	STU	STU	ITU	BEB	ITU	BEB	STU	ITU	ITU	BEB	CEU	CEU	CEU	CEU	CEU	CEU	CEU	CEU	CEU	CEU	CEU	CEU	CEU	CEU	CEU	CEU	CEU	CEU	CEU	CEU	CEU	CEU	CEU	CEU	CEU	CEU	CEU	CEU	CEU	CEU	CEU	CEU	CEU	CEU	CEU	CEU	CEU	CEU	CEU	CEU	CHB	MXL	MXL	MXL	MXL	MXL	MXL	MXL	MXL	ASW	ASW	ASW	TSI	TSI	TSI	TSI	TSI	TSI	TSI	TSI	TSI	TSI	TSI	TSI	TSI	TSI	TSI	TSI	TSI	TSI	TSI	TSI	TSI	TSI	TSI	TSI	TSI	TSI	TSI	TSI	TSI	TSI	TSI	TSI	TSI	TSI	TSI	TSI	TSI	TSI	TSI	TSI	TSI	GIH	GIH	GIH	GIH		Ava_CAU	Kab_CAU	Kab_CAU	NOc_CAU	Mor_EUR	Lez_CAU	Sel_SIB	Cir_CAU	Aze_MDE	NOc_CAU	Ira_MDE	Ass_MDE	Ass_MDE	Cro_EUR	Kar_EUR	Chu_EUR	Bel_EUR	Ava_CAU	Rus_EUR	Vep_EUR	Kry_EUR	Bel_EUR	Dru_MDE	Tun_SIB	Man_SIB	Ish_CAS	Ish_CAS	Kyr_CAS	Ara_MDE	BSh_EUR	Ara_MDE	Rus_EUR	Asu_SAS	Ara_MDE	Pol_EUR	Fin_EUR	Ing_EUR	Hun_EUR	Est_EUR	Est_EUR	Est_EUR	Vep_EUR	Alt_CAS	Udm_EUR	Kom_EUR	Cir_CAU	TKm_CAS	Arm_MDE	Kaz_CAS	Kar_EUR	Geo_CAU	Cos_EUR		26
rs72794494	15	1	0	0	CHR2	29744373	rs72794494	C	G	58	190	1	1	28	GBR	GBR	GBR	GBR	GBR	GBR	GBR	GBR	GBR	GBR	GBR	GBR	GBR	GBR	GBR	GBR	GBR	GBR	GBR	GBR	FIN	FIN	FIN	FIN	GBR	GBR	GBR	GBR	GBR	GBR	GBR	GBR	GBR	GBR	GBR	GBR	FIN	FIN	FIN	FIN	FIN	FIN	FIN	FIN	FIN	FIN	FIN	FIN	FIN	FIN	FIN	FIN	FIN	FIN	FIN	FIN	FIN	PUR	PUR	PUR	PUR	PUR	PUR	PUR	PUR	PUR	PUR	PUR	CLM	CLM	CLM	PUR	PUR	PUR	PUR	PUR	PUR	PUR	CLM	CLM	CLM	PUR	PUR	GBR	CLM	CLM	PUR	PUR	CLM	CLM	CLM	CLM	CLM	CLM	CLM	CLM	IBS	IBS	IBS	IBS	IBS	IBS	IBS	IBS	IBS	IBS	PEL	PEL	IBS	IBS	IBS	IBS	IBS	IBS	IBS	IBS	IBS	IBS	IBS	IBS	IBS	IBS	IBS	IBS	IBS	IBS	IBS	IBS	GBR	ACB	PEL	PEL	PEL	PEL	ACB	PEL	ACB	ACB	GBR	IBS	IBS	IBS	IBS	IBS	PEL	ACB	ACB	PJL	PJL	ACB	PJL	PJL	PJL	GWD	BEB	PJL	PJL	BEB	PJL	STU	ITU	ITU	STU	STU	ITU	BEB	ITU	BEB	STU	ITU	ITU	BEB	CEU	CEU	CEU	CEU	CEU	CEU	CEU	CEU	CEU	CEU	CEU	CEU	CEU	CEU	CEU	CEU	CEU	CEU	CEU	CEU	CEU	CEU	CEU	CEU	CEU	CEU	CEU	CEU	CEU	CEU	CEU	CEU	CEU	CEU	CEU	CEU	CEU	CEU	CEU	CEU	CHB	MXL	MXL	MXL	MXL	MXL	MXL	MXL	MXL	ASW	ASW	ASW	TSI	TSI	TSI	TSI	TSI	TSI	TSI	TSI	TSI	TSI	TSI	TSI	TSI	TSI	TSI	TSI	TSI	TSI	TSI	TSI	TSI	TSI	TSI	TSI	TSI	TSI	TSI	TSI	TSI	TSI	TSI	TSI	TSI	TSI	TSI	TSI	TSI	TSI	TSI	TSI	TSI	GIH	GIH	GIH	GIH		Ava_CAU	Kab_CAU	Kab_CAU	NOc_CAU	Mor_EUR	Lez_CAU	Sel_SIB	Cir_CAU	Aze_MDE	NOc_CAU	Ira_MDE	Ass_MDE	Ass_MDE	Cro_EUR	Kar_EUR	Chu_EUR	Bel_EUR	Ava_CAU	Rus_EUR	Vep_EUR	Kry_EUR	Bel_EUR	Dru_MDE	Tun_SIB	Man_SIB	Ish_CAS	Ish_CAS	Kyr_CAS	Ara_MDE	BSh_EUR	Ara_MDE	Rus_EUR	Asu_SAS	Ara_MDE	Pol_EUR	Fin_EUR	Ing_EUR	Hun_EUR	Est_EUR	Est_EUR	Est_EUR	Vep_EUR	Alt_CAS	Udm_EUR	Kom_EUR	Cir_CAU	TKm_CAS	Arm_MDE	Kaz_CAS	Kar_EUR	Geo_CAU	Cos_EUR		26
rs72794495	15	1	0	0	CHR2	29744883	rs72794495	C	T	56	186	1	3	28	GBR	GBR	GBR	GBR	GBR	GBR	GBR	GBR	GBR	GBR	GBR	GBR	GBR	GBR	GBR	GBR	GBR	GBR	GBR	GBR	FIN	FIN	FIN	FIN	GBR	GBR	GBR	GBR	GBR	GBR	GBR	GBR	GBR	GBR	GBR	GBR	FIN	FIN	FIN	FIN	FIN	FIN	FIN	FIN	FIN	FIN	FIN	FIN	FIN	FIN	FIN	FIN	FIN	FIN	FIN	FIN	PUR	PUR	PUR	PUR	PUR	PUR	PUR	PUR	PUR	PUR	PUR	CLM	CLM	CLM	PUR	PUR	PUR	PUR	PUR	PUR	PUR	CLM	CLM	PUR	PUR	GBR	CLM	CLM	PUR	PUR	CLM	CLM	CLM	CLM	CLM	CLM	CLM	CLM	IBS	IBS	IBS	IBS	IBS	IBS	IBS	IBS	IBS	PEL	PEL	IBS	IBS	IBS	IBS	IBS	IBS	IBS	IBS	IBS	IBS	IBS	IBS	IBS	IBS	IBS	IBS	IBS	IBS	IBS	IBS	GBR	ACB	PEL	PEL	PEL	PEL	ACB	PEL	ACB	ACB	GBR	IBS	IBS	IBS	IBS	IBS	PEL	ACB	ACB	ACB	ACB	PJL	PJL	ACB	PJL	PJL	PJL	GWD	BEB	PJL	PJL	GWD	ESN	BEB	PJL	STU	ITU	ITU	STU	STU	ITU	BEB	ITU	BEB	STU	ITU	ITU	BEB	CEU	CEU	CEU	CEU	CEU	CEU	CEU	CEU	CEU	CEU	CEU	CEU	CEU	CEU	CEU	CEU	CEU	CEU	CEU	CEU	CEU	CEU	CEU	CEU	CEU	CEU	CEU	CEU	CEU	CEU	CEU	CEU	CEU	CEU	CEU	CEU	CEU	CEU	CHB	MXL	MXL	MXL	MXL	MXL	MXL	MXL	MXL	ASW	ASW	TSI	TSI	TSI	TSI	TSI	TSI	TSI	TSI	TSI	TSI	TSI	TSI	TSI	TSI	TSI	TSI	TSI	TSI	TSI	TSI	TSI	TSI	TSI	TSI	TSI	TSI	TSI	TSI	TSI	TSI	TSI	TSI	TSI	TSI	TSI	TSI	TSI	TSI	TSI	TSI	TSI	GIH	GIH	GIH	GIH		Ava_CAU	Kab_CAU	Kab_CAU	NOc_CAU	Mor_EUR	Lez_CAU	Sel_SIB	Cir_CAU	Aze_MDE	NOc_CAU	Ira_MDE	Ass_MDE	Ass_MDE	Cro_EUR	Kar_EUR	Chu_EUR	Bel_EUR	Ava_CAU	Rus_EUR	Vep_EUR	Kry_EUR	Bel_EUR	Dru_MDE	Tun_SIB	Man_SIB	Ish_CAS	Ish_CAS	Kyr_CAS	Ara_MDE	BSh_EUR	Ara_MDE	Rus_EUR	Asu_SAS	Ara_MDE	Pol_EUR	Fin_EUR	Ing_EUR	Hun_EUR	Est_EUR	Est_EUR	Est_EUR	Vep_EUR	Alt_CAS	Udm_EUR	Kom_EUR	TKm_CAS	Arm_MDE	Kaz_CAS	Kar_EUR	Geo_CAU	Cos_EUR		25
rs11685790	16	1	0	0	CHR2	29747582	rs11685790	A	G	58	191	1	1	28	GBR	GBR	GBR	GBR	GBR	GBR	GBR	GBR	GBR	GBR	GBR	GBR	GBR	GBR	GBR	GBR	GBR	GBR	GBR	GBR	FIN	FIN	FIN	FIN	GBR	GBR	GBR	GBR	GBR	GBR	GBR	GBR	GBR	GBR	GBR	GBR	FIN	FIN	FIN	FIN	FIN	FIN	FIN	FIN	FIN	FIN	FIN	FIN	FIN	FIN	FIN	FIN	FIN	FIN	FIN	FIN	FIN	PUR	PUR	PUR	PUR	PUR	PUR	PUR	PUR	PUR	PUR	PUR	CLM	CLM	CLM	PUR	PUR	PUR	PUR	PUR	PUR	PUR	CLM	CLM	CLM	PUR	PUR	GBR	CLM	CLM	PUR	PUR	CLM	CLM	CLM	CLM	CLM	CLM	CLM	CLM	IBS	IBS	IBS	IBS	IBS	IBS	IBS	IBS	IBS	IBS	PEL	PEL	IBS	IBS	IBS	IBS	IBS	IBS	IBS	IBS	IBS	IBS	IBS	IBS	IBS	IBS	IBS	IBS	IBS	IBS	IBS	IBS	GBR	ACB	PEL	PEL	PEL	PEL	ACB	PEL	ACB	ACB	GBR	IBS	IBS	IBS	IBS	IBS	PEL	ACB	ACB	PJL	PJL	ACB	PJL	PJL	PJL	GWD	BEB	PJL	PJL	BEB	PJL	STU	ITU	ITU	STU	STU	ITU	BEB	ITU	BEB	STU	ITU	ITU	BEB	CEU	CEU	CEU	CEU	CEU	CEU	CEU	CEU	CEU	CEU	CEU	CEU	CEU	CEU	CEU	CEU	CEU	CEU	CEU	CEU	CEU	CEU	CEU	CEU	CEU	CEU	CEU	CEU	CEU	CEU	CEU	CEU	CEU	CEU	CEU	CEU	CEU	CEU	CEU	CEU	CHB	MXL	MXL	MXL	MXL	MXL	MXL	MXL	MXL	ASW	ASW	ASW	TSI	TSI	TSI	TSI	TSI	TSI	TSI	TSI	TSI	TSI	TSI	TSI	TSI	TSI	TSI	TSI	TSI	TSI	TSI	TSI	TSI	TSI	TSI	TSI	TSI	TSI	TSI	TSI	TSI	TSI	TSI	TSI	TSI	TSI	TSI	TSI	TSI	TSI	TSI	TSI	TSI	GIH	GIH	GIH	GIH		Ava_CAU	Kab_CAU	Kab_CAU	NOc_CAU	Mor_EUR	Lez_CAU	Sel_SIB	Cir_CAU	Aze_MDE	NOc_CAU	Ira_MDE	Ass_MDE	Ass_MDE	Cro_EUR	Kar_EUR	Chu_EUR	Bel_EUR	Ava_CAU	Rus_EUR	Vep_EUR	Kry_EUR	Bel_EUR	Dru_MDE	Tun_SIB	Man_SIB	Ish_CAS	Ish_CAS	Kyr_CAS	Ara_MDE	BSh_EUR	Ara_MDE	Rus_EUR	Asu_SAS	Ara_MDE	Pol_EUR	Fin_EUR	Ing_EUR	Hun_EUR	Est_EUR	Est_EUR	Est_EUR	Vep_EUR	Alt_CAS	Udm_EUR	Kom_EUR	Cir_CAU	TKm_CAS	Arm_MDE	Kaz_CAS	Kar_EUR	Geo_CAU	Cos_EUR		26
rs11693420	16	1	0	0	CHR2	29751634	rs11693420	T	C	56	185	1	1	28	GBR	GBR	GBR	GBR	GBR	GBR	GBR	GBR	GBR	GBR	GBR	GBR	GBR	GBR	GBR	GBR	GBR	GBR	GBR	GBR	FIN	FIN	FIN	FIN	GBR	GBR	GBR	GBR	GBR	GBR	GBR	GBR	GBR	GBR	GBR	GBR	FIN	FIN	FIN	FIN	FIN	FIN	FIN	FIN	FIN	FIN	FIN	FIN	FIN	FIN	FIN	FIN	FIN	FIN	FIN	PUR	PUR	PUR	PUR	PUR	PUR	PUR	PUR	PUR	PUR	PUR	CLM	CLM	CLM	PUR	PUR	PUR	PUR	PUR	PUR	PUR	CLM	CLM	PUR	PUR	GBR	CLM	CLM	PUR	PUR	CLM	CLM	CLM	CLM	CLM	CLM	CLM	CLM	IBS	IBS	IBS	IBS	IBS	IBS	IBS	IBS	IBS	PEL	PEL	IBS	IBS	IBS	IBS	IBS	IBS	IBS	IBS	IBS	IBS	IBS	IBS	IBS	IBS	IBS	IBS	IBS	IBS	IBS	IBS	GBR	ACB	PEL	PEL	PEL	PEL	ACB	PEL	ACB	ACB	GBR	IBS	IBS	IBS	IBS	IBS	PEL	ACB	ACB	PJL	PJL	ACB	PJL	PJL	PJL	GWD	BEB	PJL	PJL	BEB	PJL	STU	ITU	ITU	STU	STU	ITU	BEB	ITU	BEB	STU	ITU	ITU	BEB	CEU	CEU	CEU	CEU	CEU	CEU	CEU	CEU	CEU	CEU	CEU	CEU	CEU	CEU	CEU	CEU	CEU	CEU	CEU	CEU	CEU	CEU	CEU	CEU	CEU	CEU	CEU	CEU	CEU	CEU	CEU	CEU	CEU	CEU	CEU	CEU	CEU	CEU	CHB	MXL	MXL	MXL	MXL	MXL	MXL	MXL	MXL	ASW	ASW	TSI	TSI	TSI	TSI	TSI	TSI	TSI	TSI	TSI	TSI	TSI	TSI	TSI	TSI	TSI	TSI	TSI	TSI	TSI	TSI	TSI	TSI	TSI	TSI	TSI	TSI	TSI	TSI	TSI	TSI	TSI	TSI	TSI	TSI	TSI	TSI	TSI	TSI	TSI	TSI	TSI	GIH	GIH	GIH	GIH		Ava_CAU	Kab_CAU	Kab_CAU	NOc_CAU	Mor_EUR	Lez_CAU	Sel_SIB	Cir_CAU	Aze_MDE	NOc_CAU	Ira_MDE	Ass_MDE	Ass_MDE	Cro_EUR	Kar_EUR	Chu_EUR	Bel_EUR	Ava_CAU	Rus_EUR	Vep_EUR	Kry_EUR	Bel_EUR	Dru_MDE	Tun_SIB	Man_SIB	Ish_CAS	Ish_CAS	Kyr_CAS	Ara_MDE	BSh_EUR	Ara_MDE	Rus_EUR	Asu_SAS	Ara_MDE	Pol_EUR	Fin_EUR	Ing_EUR	Hun_EUR	Est_EUR	Est_EUR	Est_EUR	Vep_EUR	Alt_CAS	Udm_EUR	Kom_EUR	TKm_CAS	Arm_MDE	Kaz_CAS	Kar_EUR	Geo_CAU	Cos_EUR		25
rs56344512	16	1	0	0	CHR2	29752637	rs56344512	C	A	56	182	1	3	29	GBR	GBR	GBR	GBR	GBR	GBR	GBR	GBR	GBR	GBR	GBR	GBR	GBR	GBR	GBR	GBR	GBR	GBR	GBR	GBR	FIN	FIN	FIN	FIN	GBR	GBR	GBR	GBR	GBR	GBR	GBR	GBR	GBR	GBR	GBR	FIN	FIN	FIN	FIN	FIN	FIN	FIN	FIN	FIN	FIN	FIN	FIN	FIN	FIN	FIN	FIN	FIN	PUR	PUR	PUR	PUR	PUR	PUR	PUR	PUR	PUR	PUR	PUR	CLM	CLM	CLM	PUR	PUR	PUR	PUR	PUR	PUR	PUR	CLM	CLM	PUR	PUR	GBR	CLM	CLM	PUR	PUR	CLM	CLM	CLM	CLM	CLM	CLM	CLM	CLM	IBS	IBS	IBS	IBS	IBS	IBS	IBS	IBS	IBS	PEL	PEL	IBS	IBS	IBS	IBS	IBS	IBS	IBS	IBS	IBS	IBS	IBS	IBS	IBS	IBS	IBS	IBS	IBS	IBS	IBS	IBS	GBR	ACB	PEL	PEL	PEL	PEL	ACB	ACB	PEL	ACB	ACB	GBR	IBS	IBS	IBS	IBS	IBS	PEL	ACB	ACB	PJL	PJL	ACB	PJL	PJL	PJL	GWD	GWD	BEB	PJL	GWD	PJL	BEB	PJL	STU	ITU	ITU	STU	STU	ITU	BEB	ITU	BEB	STU	ITU	ITU	BEB	CEU	CEU	CEU	CEU	CEU	CEU	CEU	CEU	CEU	CEU	CEU	CEU	CEU	CEU	CEU	CEU	CEU	CEU	CEU	CEU	CEU	CEU	CEU	CEU	CEU	CEU	CEU	CEU	CEU	CEU	CEU	CEU	CEU	CEU	CEU	CEU	CEU	CEU	CHB	MXL	MXL	MXL	MXL	MXL	MXL	MXL	MXL	ASW	ASW	TSI	TSI	TSI	TSI	TSI	TSI	TSI	TSI	TSI	TSI	TSI	TSI	TSI	TSI	TSI	TSI	TSI	TSI	TSI	TSI	TSI	TSI	TSI	TSI	TSI	TSI	TSI	TSI	TSI	TSI	TSI	TSI	TSI	TSI	TSI	TSI	TSI	TSI	TSI	TSI	TSI	GIH	GIH	GIH	GIH	GIH		Ava_CAU	Kab_CAU	Kab_CAU	Mor_EUR	Lez_CAU	Sel_SIB	Cir_CAU	Aze_MDE	NOc_CAU	Ira_MDE	Ass_MDE	Ass_MDE	Cro_EUR	Kar_EUR	Chu_EUR	Bel_EUR	Ava_CAU	Rus_EUR	Vep_EUR	Kry_EUR	Bel_EUR	Dru_MDE	Tun_SIB	Man_SIB	Ish_CAS	Ish_CAS	Kyr_CAS	Ara_MDE	BSh_EUR	Ara_MDE	Rus_EUR	Asu_SAS	Ara_MDE	Pol_EUR	Fin_EUR	Ing_EUR	Hun_EUR	Est_EUR	Est_EUR	Est_EUR	Vep_EUR	Alt_CAS	Udm_EUR	Kom_EUR	TKm_CAS	Arm_MDE	Kaz_CAS	Kar_EUR	Geo_CAU	Cos_EUR		25
rs111714805	15	0	0	1	CHR2	30604112	rs111714805	A	G	75	161	1	0	50	GBR	GBR	GBR	GBR	GBR	GBR	GBR	GBR	GBR	GBR	GBR	GBR	GBR	GBR	GBR	GBR	GBR	GBR	FIN	FIN	FIN	FIN	FIN	GBR	GBR	GBR	GBR	GBR	GBR	GBR	GBR	GBR	FIN	FIN	FIN	FIN	FIN	FIN	FIN	FIN	FIN	FIN	FIN	FIN	FIN	FIN	FIN	FIN	FIN	FIN	FIN	FIN	FIN	PUR	PUR	PUR	PUR	PUR	PUR	PUR	PUR	PUR	PUR	PUR	PUR	PUR	PUR	PUR	PUR	PUR	CLM	CLM	CLM	CLM	CLM	CLM	PUR	PUR	PUR	PUR	PUR	CLM	CLM	CLM	CLM	PUR	PUR	PUR	GBR	CLM	CLM	CLM	CLM	CLM	CLM	CLM	CLM	PUR	PUR	PUR	PUR	PUR	CLM	CLM	CLM	CLM	IBS	IBS	IBS	IBS	IBS	IBS	IBS	CLM	PJL	IBS	IBS	IBS	IBS	IBS	IBS	IBS	IBS	IBS	IBS	IBS	IBS	IBS	IBS	IBS	IBS	IBS	IBS	IBS	GBR	GBR	ACB	PEL	ACB	PEL	PEL	PEL	PEL	ACB	PEL	KHV	ACB	ACB	PEL	IBS	IBS	IBS	IBS	IBS	PEL	PEL	ACB	ACB	PJL	PJL	ACB	PJL	PJL	PJL	PJL	PJL	BEB	BEB	PJL	STU	PJL	STU	STU	ITU	ITU	STU	STU	ITU	ITU	BEB	BEB	BEB	STU	ITU	ITU	ITU	ITU	STU	ITU	ITU	BEB	BEB	ITU	CEU	CEU	CEU	CEU	CEU	CEU	CEU	CEU	CEU	CEU	CEU	CEU	CEU	CEU	CEU	CEU	CEU	CEU	CEU	CEU	CEU	CEU	CEU	CEU	CEU	CEU	CEU	MXL	MXL	MXL	MXL	MXL	MXL	MXL	MXL	MXL	ASW	ASW	TSI	TSI	TSI	TSI	TSI	TSI	TSI	TSI	TSI	TSI	TSI	TSI	TSI	TSI	TSI	TSI	TSI	TSI	TSI	TSI	TSI	TSI	TSI	TSI	TSI	TSI	TSI	TSI	TSI	TSI	TSI	TSI	TSI	TSI	TSI	TSI	GIH	GIH	GIH	GIH	GIH	GIH	GIH	GIH	GIH	GIH	GIH	GIH	GIH	GIH	GIH		Abk_CAU	Mor_EUR	Cir_CAU	Aze_MDE	Aze_MDE	Arm_MDE	Arm_MDE	Ass_MDE	Cro_EUR	Shu_CAS	Rom_EUR	Kom_EUR	Rom_EUR	Bel_EUR	Kry_EUR	Cro_EUR	Bel_EUR	Dru_MDE	Tun_SIB	Ira_MDE	Jor_MDE	Cos_EUR	Yag_CAS	Ish_CAS	Ara_MDE	Rus_EUR	Gon_SAS	Asu_SAS	Ger_EUR	Pol_EUR	Ger_EUR	Mol_EUR	Lat_EUR	Lit_EUR	Lit_EUR	Kar_EUR	Est_EUR	Est_EUR	Ing_EUR	Fin_EUR	Vep_EUR	Bur_SIB	Bur_SIB	Udm_EUR	Alb_EUR	Saa_EUR	BSh_EUR	Lit_EUR	Swe_EUR	TKm_CAS	Arm_MDE	Kar_EUR	Ukr_EUR	Ukr_EUR	Ukr_EUR	Swe_EUR	Udm_EUR	Ukr_EUR	Bel_EUR		43
rs62139625	20	0	0	1	CHR2	30763941	rs62139625	G	A	96	212	2	3	38	GBR	GBR	GBR	GBR	GBR	GBR	GBR	GBR	GBR	GBR	GBR	GBR	GBR	GBR	GBR	GBR	GBR	GBR	GBR	FIN	FIN	FIN	GBR	GBR	GBR	GBR	GBR	GBR	GBR	GBR	GBR	GBR	GBR	FIN	FIN	FIN	FIN	FIN	FIN	FIN	FIN	FIN	FIN	FIN	FIN	FIN	FIN	FIN	FIN	PUR	PUR	PUR	PUR	PUR	PUR	PUR	PUR	PUR	PUR	PUR	PUR	PUR	PUR	PUR	PUR	PUR	PUR	CLM	CLM	CLM	CLM	CLM	CLM	CLM	CLM	CLM	CLM	CLM	PUR	PUR	PUR	PUR	PUR	PUR	CLM	CLM	CLM	CLM	PUR	PUR	PUR	GBR	CLM	CLM	CLM	CLM	CLM	CLM	CLM	CLM	CLM	PUR	PUR	PUR	CLM	CLM	CLM	CLM	CLM	CLM	CLM	CLM	CLM	CLM	CLM	IBS	IBS	IBS	IBS	IBS	IBS	IBS	IBS	IBS	IBS	CLM	IBS	IBS	IBS	IBS	IBS	IBS	IBS	IBS	IBS	IBS	IBS	IBS	IBS	IBS	IBS	IBS	IBS	IBS	IBS	IBS	IBS	IBS	IBS	IBS	IBS	IBS	IBS	IBS	IBS	IBS	GBR	GBR	ACB	PEL	ACB	PEL	PEL	PEL	PEL	PEL	KHV	ACB	PEL	IBS	IBS	IBS	IBS	IBS	IBS	IBS	IBS	IBS	IBS	PEL	PEL	ACB	ACB	ACB	PJL	PJL	ACB	ACB	PJL	PJL	PJL	PJL	GWD	GWD	BEB	BEB	PJL	PJL	STU	ITU	ITU	STU	ITU	ITU	ITU	STU	ITU	ITU	ITU	BEB	BEB	BEB	BEB	ITU	ITU	ITU	ITU	ITU	ITU	BEB	ITU	ITU	CEU	CEU	CEU	CEU	CEU	CEU	CEU	CEU	CEU	CEU	CEU	CEU	CEU	CEU	CEU	CEU	CEU	CEU	CEU	CEU	CEU	CEU	CEU	CEU	CEU	CEU	CEU	CEU	CEU	CEU	CEU	CEU	CEU	CEU	CEU	CEU	CEU	CEU	CEU	CEU	CEU	CEU	CHB	LWK	ASW	MXL	MXL	MXL	MXL	MXL	MXL	MXL	MXL	MXL	MXL	MXL	MXL	MXL	MXL	ASW	ASW	ASW	ASW	ASW	TSI	TSI	TSI	TSI	TSI	TSI	TSI	TSI	TSI	TSI	TSI	TSI	TSI	TSI	TSI	TSI	TSI	TSI	TSI	TSI	TSI	TSI	TSI	TSI	TSI	TSI	TSI	TSI	TSI	TSI	TSI	TSI	TSI	TSI	TSI	TSI	TSI	TSI	TSI	TSI	TSI	TSI	GIH	GIH		Abk_CAU	Mor_EUR	Cir_CAU	Aze_MDE	Aze_MDE	Arm_MDE	Ira_MDE	Cro_EUR	Ukr_EUR	Shu_CAS	Bel_EUR	Mis_EUR	Kom_EUR	Mar_EUR	Bel_EUR	Jor_MDE	Rom_EUR	Kry_EUR	Kry_EUR	Cro_EUR	Dru_MDE	Ira_MDE	Yag_CAS	Ish_CAS	Ara_MDE	Ara_MDE	Asu_SAS	Ara_MDE	Pol_EUR	Fin_EUR	Ger_EUR	Ing_EUR	Lit_EUR	Lit_EUR	Kar_EUR	Est_EUR	Est_EUR	Ing_EUR	Vep_EUR	Est_EUR	Chu_EUR	Bur_SIB	Bur_SIB	Bur_SIB	Saa_EUR	BSh_EUR	Lit_EUR	TKm_CAS	Arm_MDE	Alb_EUR	Lat_EUR	Ukr_EUR	Ukr_EUR	Ukr_EUR	Ukr_EUR		40
rs62139628	20	0	0	1	CHR2	30808918	rs62139628	C	T	91	212	2	2	39	GBR	GBR	GBR	GBR	GBR	GBR	GBR	GBR	GBR	GBR	GBR	GBR	GBR	GBR	GBR	GBR	GBR	GBR	GBR	FIN	FIN	FIN	GBR	GBR	GBR	GBR	GBR	GBR	GBR	GBR	GBR	GBR	GBR	FIN	FIN	FIN	FIN	FIN	FIN	FIN	FIN	FIN	FIN	FIN	FIN	FIN	FIN	FIN	FIN	PUR	PUR	PUR	PUR	PUR	PUR	PUR	PUR	PUR	PUR	PUR	PUR	PUR	PUR	PUR	PUR	PUR	CLM	CLM	CLM	CLM	CLM	CLM	CLM	CLM	CLM	CLM	PUR	PUR	PUR	PUR	PUR	CLM	CLM	CLM	CLM	PUR	PUR	PUR	GBR	CLM	CLM	CLM	CLM	CLM	CLM	CLM	CLM	CLM	PUR	PUR	PUR	CLM	CLM	CLM	CLM	CLM	CLM	CLM	CLM	CLM	CLM	IBS	IBS	IBS	IBS	IBS	IBS	IBS	IBS	IBS	IBS	CLM	IBS	IBS	IBS	IBS	IBS	IBS	IBS	IBS	IBS	IBS	IBS	IBS	IBS	IBS	IBS	IBS	IBS	IBS	IBS	IBS	IBS	IBS	IBS	IBS	IBS	IBS	IBS	IBS	IBS	IBS	GBR	GBR	ACB	PEL	ACB	PEL	PEL	PEL	PEL	PEL	KHV	ACB	PEL	IBS	IBS	IBS	IBS	IBS	IBS	IBS	IBS	IBS	IBS	PEL	PEL	ACB	ACB	ACB	PJL	PJL	ACB	ACB	PJL	PJL	PJL	PJL	GWD	GWD	BEB	BEB	PJL	PJL	STU	ITU	ITU	ITU	STU	ITU	ITU	ITU	STU	ITU	ITU	ITU	BEB	BEB	BEB	BEB	ITU	ITU	ITU	ITU	ITU	ITU	BEB	ITU	ITU	CEU	CEU	CEU	CEU	CEU	CEU	CEU	CEU	CEU	CEU	CEU	CEU	CEU	CEU	CEU	CEU	CEU	CEU	CEU	CEU	CEU	CEU	CEU	CEU	CEU	CEU	CEU	CEU	CEU	CEU	CEU	CEU	CEU	CEU	CEU	CEU	CEU	CEU	CEU	CEU	CEU	CEU	CHB	ASW	MXL	MXL	MXL	MXL	MXL	MXL	MXL	MXL	MXL	MXL	MXL	MXL	MXL	ASW	ASW	ASW	ASW	ASW	TSI	TSI	TSI	TSI	TSI	TSI	TSI	TSI	TSI	TSI	TSI	TSI	TSI	TSI	TSI	TSI	TSI	TSI	TSI	TSI	TSI	TSI	TSI	TSI	TSI	TSI	TSI	TSI	TSI	TSI	TSI	TSI	TSI	TSI	TSI	TSI	TSI	TSI	TSI	TSI	TSI	TSI	GIH	GIH		Abk_CAU	Mor_EUR	Cir_CAU	Aze_MDE	Aze_MDE	Arm_MDE	Ira_MDE	Cro_EUR	Ukr_EUR	Shu_CAS	Bel_EUR	Mis_EUR	Kom_EUR	Mar_EUR	Bel_EUR	Jor_MDE	Rom_EUR	Kry_EUR	Kry_EUR	Cro_EUR	Dru_MDE	Ira_MDE	Yag_CAS	Ish_CAS	Ara_MDE	Ara_MDE	Asu_SAS	Ara_MDE	Pol_EUR	Fin_EUR	Ger_EUR	Ing_EUR	Lit_EUR	Lit_EUR	Kar_EUR	Est_EUR	Est_EUR	Ing_EUR	Vep_EUR	Est_EUR	Chu_EUR	Bur_SIB	Bur_SIB	Bur_SIB	Saa_EUR	BSh_EUR	Lit_EUR	TKm_CAS	Arm_MDE	Alb_EUR	Lat_EUR	Ukr_EUR	Ukr_EUR	Ukr_EUR	Ukr_EUR		40
rs1562416	19	0	0	1	CHR2	30825797	rs1562416	A	G	95	211	2	2	39	GBR	GBR	GBR	GBR	GBR	GBR	GBR	GBR	GBR	GBR	GBR	GBR	GBR	GBR	GBR	GBR	GBR	GBR	GBR	FIN	FIN	FIN	GBR	GBR	GBR	GBR	GBR	GBR	GBR	GBR	GBR	GBR	GBR	GBR	FIN	FIN	FIN	FIN	FIN	FIN	FIN	FIN	FIN	FIN	FIN	FIN	FIN	FIN	FIN	FIN	FIN	PUR	PUR	PUR	PUR	PUR	PUR	PUR	PUR	PUR	PUR	PUR	PUR	PUR	PUR	PUR	PUR	PUR	CLM	CLM	CLM	CLM	CLM	CLM	CLM	CLM	CLM	CLM	PUR	PUR	PUR	PUR	PUR	CLM	CLM	CLM	CLM	PUR	PUR	PUR	PUR	GBR	CLM	CLM	CLM	CLM	CLM	CLM	CLM	CLM	CLM	PUR	PUR	PUR	CLM	CLM	CLM	CLM	CLM	CLM	CLM	CLM	CLM	CLM	CLM	CLM	IBS	IBS	IBS	IBS	IBS	IBS	IBS	IBS	IBS	IBS	CLM	IBS	IBS	IBS	IBS	IBS	IBS	IBS	IBS	IBS	IBS	IBS	IBS	IBS	IBS	IBS	IBS	IBS	IBS	IBS	IBS	IBS	IBS	IBS	IBS	IBS	IBS	IBS	IBS	IBS	IBS	GBR	GBR	ACB	PEL	ACB	PEL	PEL	PEL	PEL	PEL	KHV	ACB	PEL	IBS	IBS	IBS	IBS	IBS	IBS	IBS	IBS	IBS	PEL	PEL	ACB	ACB	ACB	PJL	PJL	ACB	ACB	PJL	PJL	PJL	PJL	GWD	GWD	BEB	BEB	PJL	PJL	STU	ITU	ITU	ITU	STU	ITU	ITU	ITU	STU	ITU	ITU	ITU	BEB	BEB	BEB	BEB	ITU	ITU	ITU	ITU	ITU	ITU	BEB	ITU	ITU	CEU	CEU	CEU	CEU	CEU	CEU	CEU	CEU	CEU	CEU	CEU	CEU	CEU	CEU	CEU	CEU	CEU	CEU	CEU	CEU	CEU	CEU	CEU	CEU	CEU	CEU	CEU	CEU	CEU	CEU	CEU	CEU	CEU	CEU	CEU	CEU	CEU	CEU	CEU	CEU	CEU	CEU	CHB	ASW	MXL	MXL	MXL	MXL	MXL	MXL	MXL	MXL	MXL	MXL	MXL	MXL	MXL	MXL	ASW	ASW	ASW	ASW	ASW	TSI	TSI	TSI	TSI	TSI	TSI	TSI	TSI	TSI	TSI	TSI	TSI	TSI	TSI	TSI	TSI	TSI	TSI	TSI	TSI	TSI	TSI	TSI	TSI	TSI	TSI	TSI	TSI	TSI	TSI	TSI	TSI	TSI	TSI	TSI	TSI	TSI	TSI	TSI	TSI	TSI	TSI	GIH	GIH		Abk_CAU	Mor_EUR	Cir_CAU	Aze_MDE	Aze_MDE	Arm_MDE	Ira_MDE	Cro_EUR	Ukr_EUR	Shu_CAS	Bel_EUR	Mis_EUR	Kom_EUR	Mar_EUR	Tab_CAU	Bel_EUR	Jor_MDE	Rom_EUR	Kry_EUR	Kry_EUR	Cro_EUR	Dru_MDE	Ira_MDE	Yag_CAS	Ish_CAS	Ara_MDE	Ara_MDE	Asu_SAS	Ara_MDE	Pol_EUR	Fin_EUR	Ger_EUR	Ing_EUR	Lit_EUR	Lit_EUR	Kar_EUR	Est_EUR	Est_EUR	Ing_EUR	Vep_EUR	Est_EUR	Chu_EUR	Bur_SIB	Bur_SIB	Bur_SIB	Saa_EUR	BSh_EUR	Lit_EUR	TKm_CAS	Arm_MDE	Alb_EUR	Lat_EUR	Arm_MDE	Ukr_EUR	Ukr_EUR	Ukr_EUR	Ukr_EUR		40
rs56057763	19	0	0	1	CHR2	30839431	rs56057763	C	G	92	211	2	2	39	GBR	GBR	GBR	GBR	GBR	GBR	GBR	GBR	GBR	GBR	GBR	GBR	GBR	GBR	GBR	GBR	GBR	GBR	GBR	FIN	FIN	FIN	GBR	GBR	GBR	GBR	GBR	GBR	GBR	GBR	GBR	GBR	GBR	FIN	FIN	FIN	FIN	FIN	FIN	FIN	FIN	FIN	FIN	FIN	FIN	FIN	FIN	FIN	FIN	FIN	PUR	PUR	PUR	PUR	PUR	PUR	PUR	PUR	PUR	PUR	PUR	PUR	PUR	PUR	PUR	PUR	PUR	CLM	CLM	CLM	CLM	CLM	CLM	CLM	CLM	CLM	CLM	PUR	PUR	PUR	PUR	PUR	CLM	CLM	CLM	CLM	PUR	PUR	PUR	GBR	CLM	CLM	CLM	CLM	CLM	CLM	CLM	CLM	CLM	PUR	PUR	PUR	CLM	CLM	CLM	CLM	CLM	CLM	CLM	CLM	CLM	CLM	CLM	IBS	IBS	IBS	IBS	IBS	IBS	IBS	IBS	IBS	IBS	CLM	IBS	IBS	IBS	IBS	IBS	IBS	IBS	IBS	IBS	IBS	IBS	IBS	IBS	IBS	IBS	IBS	IBS	IBS	IBS	IBS	IBS	IBS	IBS	IBS	IBS	IBS	IBS	IBS	IBS	IBS	GBR	GBR	ACB	PEL	ACB	PEL	PEL	PEL	PEL	PEL	KHV	ACB	PEL	IBS	IBS	IBS	IBS	IBS	IBS	IBS	IBS	IBS	PEL	PEL	ACB	ACB	ACB	PJL	PJL	ACB	ACB	PJL	PJL	PJL	PJL	GWD	GWD	BEB	BEB	PJL	PJL	STU	ITU	ITU	ITU	STU	ITU	ITU	ITU	STU	ITU	ITU	ITU	BEB	BEB	BEB	BEB	ITU	ITU	ITU	ITU	ITU	ITU	BEB	ITU	ITU	CEU	CEU	CEU	CEU	CEU	CEU	CEU	CEU	CEU	CEU	CEU	CEU	CEU	CEU	CEU	CEU	CEU	CEU	CEU	CEU	CEU	CEU	CEU	CEU	CEU	CEU	CEU	CEU	CEU	CEU	CEU	CEU	CEU	CEU	CEU	CEU	CEU	CEU	CEU	CEU	CEU	CEU	CHB	ASW	MXL	MXL	MXL	MXL	MXL	MXL	MXL	MXL	MXL	MXL	MXL	MXL	MXL	ASW	ASW	ASW	ASW	ASW	TSI	TSI	TSI	TSI	TSI	TSI	TSI	TSI	TSI	TSI	TSI	TSI	TSI	TSI	TSI	TSI	TSI	TSI	TSI	TSI	TSI	TSI	TSI	TSI	TSI	TSI	TSI	TSI	TSI	TSI	TSI	TSI	TSI	TSI	TSI	TSI	TSI	TSI	TSI	TSI	TSI	TSI	GIH	GIH		Abk_CAU	Mor_EUR	Cir_CAU	Aze_MDE	Aze_MDE	Arm_MDE	Ira_MDE	Cro_EUR	Ukr_EUR	Shu_CAS	Bel_EUR	Mis_EUR	Kom_EUR	Mar_EUR	Bel_EUR	Jor_MDE	Rom_EUR	Kry_EUR	Kry_EUR	Cro_EUR	Dru_MDE	Ira_MDE	Yag_CAS	Ish_CAS	Ara_MDE	Ara_MDE	Asu_SAS	Ara_MDE	Pol_EUR	Fin_EUR	Ger_EUR	Ing_EUR	Lit_EUR	Lit_EUR	Kar_EUR	Est_EUR	Est_EUR	Ing_EUR	Vep_EUR	Est_EUR	Chu_EUR	Bur_SIB	Bur_SIB	Bur_SIB	Saa_EUR	BSh_EUR	Lit_EUR	TKm_CAS	Arm_MDE	Alb_EUR	Lat_EUR	Ukr_EUR	Ukr_EUR	Ukr_EUR	Ukr_EUR		40
rs62139654	19	0	0	1	CHR2	30867387	rs62139654	G	A	92	209	2	2	39	GBR	GBR	GBR	GBR	GBR	GBR	GBR	GBR	GBR	GBR	GBR	GBR	GBR	GBR	GBR	GBR	GBR	GBR	GBR	FIN	FIN	FIN	GBR	GBR	GBR	GBR	GBR	GBR	GBR	GBR	GBR	GBR	GBR	FIN	FIN	FIN	FIN	FIN	FIN	FIN	FIN	FIN	FIN	FIN	FIN	FIN	FIN	FIN	FIN	PUR	PUR	PUR	PUR	PUR	PUR	PUR	PUR	PUR	PUR	PUR	PUR	PUR	PUR	PUR	PUR	PUR	CLM	CLM	CLM	CLM	CLM	CLM	CLM	CLM	CLM	CLM	PUR	PUR	PUR	PUR	PUR	CLM	CLM	CLM	CLM	PUR	PUR	PUR	GBR	CLM	CLM	CLM	CLM	CLM	CLM	CLM	CLM	CLM	PUR	PUR	PUR	CLM	CLM	CLM	CLM	CLM	CLM	CLM	CLM	CLM	CLM	CLM	IBS	IBS	IBS	IBS	IBS	IBS	IBS	IBS	IBS	IBS	CLM	IBS	IBS	IBS	IBS	IBS	IBS	IBS	IBS	IBS	IBS	IBS	IBS	IBS	IBS	IBS	IBS	IBS	IBS	IBS	IBS	IBS	IBS	IBS	IBS	IBS	IBS	IBS	IBS	IBS	GBR	GBR	ACB	PEL	ACB	PEL	PEL	PEL	PEL	PEL	KHV	ACB	PEL	IBS	IBS	IBS	IBS	IBS	IBS	IBS	IBS	IBS	PEL	PEL	ACB	ACB	ACB	PJL	PJL	ACB	ACB	PJL	PJL	PJL	PJL	GWD	GWD	BEB	BEB	PJL	PJL	STU	ITU	ITU	ITU	STU	ITU	ITU	ITU	STU	ITU	ITU	ITU	BEB	BEB	BEB	BEB	ITU	ITU	ITU	ITU	ITU	ITU	BEB	ITU	ITU	CEU	CEU	CEU	CEU	CEU	CEU	CEU	CEU	CEU	CEU	CEU	CEU	CEU	CEU	CEU	CEU	CEU	CEU	CEU	CEU	CEU	CEU	CEU	CEU	CEU	CEU	CEU	CEU	CEU	CEU	CEU	CEU	CEU	CEU	CEU	CEU	CEU	CEU	CEU	CEU	CEU	CEU	CHB	ASW	MXL	MXL	MXL	MXL	MXL	MXL	MXL	MXL	MXL	MXL	MXL	MXL	MXL	ASW	ASW	ASW	ASW	ASW	TSI	TSI	TSI	TSI	TSI	TSI	TSI	TSI	TSI	TSI	TSI	TSI	TSI	TSI	TSI	TSI	TSI	TSI	TSI	TSI	TSI	TSI	TSI	TSI	TSI	TSI	TSI	TSI	TSI	TSI	TSI	TSI	TSI	TSI	TSI	TSI	TSI	TSI	TSI	TSI	TSI	TSI	GIH	GIH		Abk_CAU	Mor_EUR	Cir_CAU	Aze_MDE	Aze_MDE	Arm_MDE	Ira_MDE	Cro_EUR	Ukr_EUR	Shu_CAS	Bel_EUR	Mis_EUR	Kom_EUR	Mar_EUR	Bel_EUR	Jor_MDE	Rom_EUR	Kry_EUR	Kry_EUR	Cro_EUR	Dru_MDE	Ira_MDE	Yag_CAS	Ish_CAS	Ara_MDE	Ara_MDE	Asu_SAS	Ara_MDE	Pol_EUR	Fin_EUR	Ger_EUR	Ing_EUR	Lit_EUR	Lit_EUR	Kar_EUR	Est_EUR	Est_EUR	Ing_EUR	Vep_EUR	Est_EUR	Chu_EUR	Bur_SIB	Bur_SIB	Bur_SIB	Saa_EUR	BSh_EUR	Lit_EUR	TKm_CAS	Arm_MDE	Alb_EUR	Lat_EUR	Ukr_EUR	Ukr_EUR	Ukr_EUR	Ukr_EUR		40
rs62142170	17	0	0	1	CHR2	30907617	rs62142170	T	G	83	211	2	2	82	GBR	GBR	GBR	GBR	GBR	GBR	GBR	GBR	GBR	GBR	GBR	GBR	GBR	GBR	GBR	GBR	GBR	GBR	GBR	GBR	GBR	FIN	FIN	GBR	GBR	GBR	GBR	GBR	GBR	GBR	GBR	GBR	GBR	GBR	GBR	GBR	GBR	FIN	FIN	FIN	FIN	FIN	FIN	FIN	FIN	FIN	FIN	FIN	FIN	FIN	FIN	FIN	FIN	FIN	FIN	FIN	FIN	PUR	PUR	PUR	PUR	PUR	PUR	PUR	PUR	PUR	PUR	PUR	PUR	PUR	PUR	PUR	PUR	CLM	CLM	CLM	CLM	CLM	CLM	CLM	CLM	PUR	PUR	PUR	PUR	PUR	PUR	PUR	PUR	PUR	CLM	CLM	CLM	PUR	PUR	PUR	GBR	CLM	CLM	CLM	CLM	CLM	CLM	PUR	PUR	PUR	PUR	CLM	CLM	CLM	CLM	CLM	CLM	CLM	CLM	CLM	IBS	IBS	IBS	IBS	IBS	IBS	CLM	PEL	PEL	IBS	IBS	IBS	IBS	IBS	IBS	IBS	IBS	IBS	IBS	IBS	IBS	IBS	IBS	IBS	IBS	IBS	IBS	IBS	IBS	IBS	IBS	IBS	IBS	IBS	IBS	IBS	GBR	GBR	PEL	PEL	PEL	PEL	ACB	KHV	ACB	PEL	IBS	IBS	IBS	IBS	IBS	IBS	IBS	IBS	PEL	PEL	PEL	ACB	ACB	ACB	ACB	PJL	PJL	PJL	ACB	PJL	PJL	PJL	PJL	PJL	PJL	PJL	PJL	PJL	GWD	BEB	BEB	PJL	GWD	PJL	PJL	BEB	BEB	PJL	PJL	PJL	PJL	PJL	STU	STU	STU	STU	ITU	ITU	ITU	STU	STU	STU	PJL	PJL	ITU	ITU	ITU	BEB	STU	STU	STU	ITU	ITU	STU	BEB	BEB	BEB	ITU	ITU	ITU	ITU	ITU	ITU	ITU	ITU	BEB	BEB	BEB	BEB	BEB	CEU	CEU	CEU	CEU	CEU	CEU	CEU	CEU	CEU	CEU	CEU	CEU	CEU	CEU	CEU	CEU	CEU	CEU	CEU	CEU	CEU	CEU	CEU	CEU	CEU	CEU	CEU	CEU	CEU	CEU	CEU	CEU	CEU	CEU	CEU	CEU	CEU	CEU	CEU	CEU	CEU	CEU	CEU	CEU	CEU	CHB	ASW	MXL	MXL	MXL	MXL	MXL	MXL	MXL	MXL	MXL	ASW	ASW	ASW	ASW	TSI	TSI	TSI	TSI	TSI	TSI	TSI	TSI	TSI	TSI	TSI	TSI	TSI	TSI	TSI	TSI	TSI	TSI	TSI	TSI	TSI	TSI	TSI	TSI	TSI	TSI	TSI	TSI	TSI	TSI	TSI	TSI	TSI	TSI	TSI	TSI	TSI	TSI	TSI	TSI	TSI	GIH	GIH	GIH	GIH	GIH	GIH	GIH	GIH	GIH	GIH	GIH	GIH	GIH	GIH	GIH		Abk_CAU	Abk_CAU	Mor_EUR	Cir_CAU	Aze_MDE	NOc_CAU	Aze_MDE	Arm_MDE	Ira_MDE	Ass_MDE	Cro_EUR	Rus_EUR	Shu_CAS	Kom_EUR	Mor_EUR	Mar_EUR	Rom_EUR	Tab_CAU	Bel_EUR	Lez_CAU	Rus_EUR	Cro_EUR	Kry_EUR	Kry_EUR	Dru_MDE	Bal_CAU	Bal_CAU	Ira_MDE	Man_SIB	Ish_CAS	Sau_MDE	Kyr_CAS	Ara_MDE	Ara_MDE	BSh_EUR	Ira_MDE	Ara_MDE	Pol_EUR	Fin_EUR	Ger_EUR	Lit_EUR	Lit_EUR	Kar_EUR	Kur_SAS	Leb_MDE	Est_EUR	Ing_EUR	Fin_EUR	Vep_EUR	Est_EUR	Chu_EUR	Bur_SIB	Bur_SIB	Bur_SIB	Udm_EUR	Saa_EUR	Mar_EUR	BSh_EUR	TKm_CAS	Arm_MDE	Arm_MDE	Alb_EUR	Lat_EUR	Ukr_EUR	Ukr_EUR	Alb_EUR	Ukr_EUR	Geo_CAU		39
rs1031235	17	0	0	1	CHR2	30908234	rs1031235	T	C	83	206	2	2	81	GBR	GBR	GBR	GBR	GBR	GBR	GBR	GBR	GBR	GBR	GBR	GBR	GBR	GBR	GBR	GBR	GBR	GBR	GBR	GBR	GBR	FIN	FIN	GBR	GBR	GBR	GBR	GBR	GBR	GBR	GBR	GBR	GBR	GBR	GBR	GBR	GBR	FIN	FIN	FIN	FIN	FIN	FIN	FIN	FIN	FIN	FIN	FIN	FIN	FIN	FIN	FIN	PUR	PUR	PUR	PUR	PUR	PUR	PUR	PUR	PUR	PUR	PUR	PUR	PUR	PUR	PUR	PUR	CLM	CLM	CLM	CLM	CLM	CLM	CLM	CLM	PUR	PUR	PUR	PUR	PUR	PUR	PUR	PUR	PUR	CLM	CLM	CLM	PUR	PUR	PUR	GBR	CLM	CLM	CLM	CLM	CLM	CLM	PUR	PUR	PUR	PUR	CLM	CLM	CLM	CLM	CLM	CLM	CLM	CLM	CLM	IBS	IBS	IBS	IBS	IBS	IBS	CLM	PEL	PEL	IBS	IBS	IBS	IBS	IBS	IBS	IBS	IBS	IBS	IBS	IBS	IBS	IBS	IBS	IBS	IBS	IBS	IBS	IBS	IBS	IBS	IBS	IBS	IBS	IBS	IBS	IBS	GBR	GBR	PEL	PEL	PEL	PEL	ACB	KHV	ACB	PEL	IBS	IBS	IBS	IBS	IBS	IBS	IBS	IBS	PEL	PEL	PEL	ACB	ACB	ACB	ACB	PJL	PJL	PJL	ACB	PJL	PJL	PJL	PJL	PJL	PJL	PJL	PJL	PJL	GWD	BEB	BEB	PJL	GWD	PJL	PJL	BEB	BEB	PJL	PJL	PJL	PJL	PJL	STU	STU	STU	STU	ITU	ITU	ITU	STU	STU	STU	PJL	PJL	ITU	ITU	ITU	BEB	STU	STU	STU	ITU	ITU	STU	BEB	BEB	BEB	ITU	ITU	ITU	ITU	ITU	ITU	ITU	ITU	BEB	BEB	BEB	BEB	BEB	CEU	CEU	CEU	CEU	CEU	CEU	CEU	CEU	CEU	CEU	CEU	CEU	CEU	CEU	CEU	CEU	CEU	CEU	CEU	CEU	CEU	CEU	CEU	CEU	CEU	CEU	CEU	CEU	CEU	CEU	CEU	CEU	CEU	CEU	CEU	CEU	CEU	CEU	CEU	CEU	CEU	CEU	CEU	CEU	CEU	CHB	ASW	MXL	MXL	MXL	MXL	MXL	MXL	MXL	MXL	MXL	ASW	ASW	ASW	ASW	TSI	TSI	TSI	TSI	TSI	TSI	TSI	TSI	TSI	TSI	TSI	TSI	TSI	TSI	TSI	TSI	TSI	TSI	TSI	TSI	TSI	TSI	TSI	TSI	TSI	TSI	TSI	TSI	TSI	TSI	TSI	TSI	TSI	TSI	TSI	TSI	TSI	TSI	TSI	TSI	TSI	GIH	GIH	GIH	GIH	GIH	GIH	GIH	GIH	GIH	GIH	GIH	GIH	GIH	GIH		Abk_CAU	Abk_CAU	Mor_EUR	Cir_CAU	Aze_MDE	NOc_CAU	Aze_MDE	Arm_MDE	Ira_MDE	Ass_MDE	Cro_EUR	Rus_EUR	Shu_CAS	Kom_EUR	Mor_EUR	Mar_EUR	Rom_EUR	Tab_CAU	Bel_EUR	Lez_CAU	Rus_EUR	Cro_EUR	Kry_EUR	Kry_EUR	Dru_MDE	Bal_CAU	Bal_CAU	Ira_MDE	Man_SIB	Ish_CAS	Sau_MDE	Kyr_CAS	Ara_MDE	Ara_MDE	BSh_EUR	Rus_EUR	Ira_MDE	Ara_MDE	Pol_EUR	Fin_EUR	Ger_EUR	Lit_EUR	Lit_EUR	Kar_EUR	Kur_SAS	Leb_MDE	Est_EUR	Ing_EUR	Vep_EUR	Est_EUR	Chu_EUR	Bur_SIB	Bur_SIB	Bur_SIB	Udm_EUR	Saa_EUR	Mar_EUR	BSh_EUR	Lit_EUR	TKm_CAS	Arm_MDE	Arm_MDE	Alb_EUR	Lat_EUR	Ukr_EUR	Ukr_EUR	Alb_EUR	Ukr_EUR	Geo_CAU		41
rs11695083	20	0	0	1	CHR2	31047250	rs11695083	G	A	76	228	0	3	56	GBR	GBR	GBR	GBR	GBR	GBR	GBR	GBR	GBR	GBR	GBR	GBR	GBR	GBR	GBR	GBR	GBR	GBR	GBR	GBR	GBR	GBR	GBR	GBR	GBR	FIN	FIN	FIN	FIN	FIN	FIN	GBR	GBR	GBR	GBR	GBR	GBR	GBR	GBR	FIN	FIN	FIN	FIN	FIN	FIN	FIN	FIN	FIN	FIN	FIN	FIN	FIN	FIN	FIN	FIN	FIN	FIN	FIN	FIN	FIN	FIN	FIN	FIN	FIN	FIN	FIN	PUR	PUR	PUR	PUR	PUR	PUR	PUR	PUR	PUR	PUR	PUR	CLM	CLM	CLM	CLM	CLM	CLM	PUR	PUR	PUR	PUR	PUR	PUR	PUR	PUR	CLM	CLM	CLM	CLM	CLM	CLM	PUR	CLM	CLM	CLM	CLM	CLM	CLM	CLM	PUR	PUR	CLM	CLM	CLM	CLM	CLM	CLM	CLM	CLM	IBS	IBS	IBS	IBS	IBS	IBS	IBS	IBS	IBS	IBS	IBS	IBS	IBS	IBS	IBS	IBS	IBS	IBS	IBS	IBS	IBS	IBS	IBS	IBS	IBS	IBS	IBS	IBS	IBS	IBS	IBS	IBS	IBS	IBS	IBS	IBS	IBS	IBS	IBS	IBS	IBS	IBS	IBS	IBS	IBS	IBS	IBS	GBR	ACB	PEL	PEL	PEL	PEL	PEL	PEL	PEL	PEL	PEL	PEL	ACB	ACB	IBS	IBS	IBS	IBS	IBS	IBS	IBS	IBS	PEL	PEL	PEL	ACB	ACB	GWD	PJL	PJL	ACB	GWD	PJL	PJL	PJL	PJL	PJL	BEB	GWD	PJL	PJL	BEB	BEB	BEB	PJL	PJL	PJL	PJL	STU	STU	ITU	ITU	STU	ITU	ITU	BEB	STU	ITU	ITU	STU	BEB	ITU	ITU	STU	BEB	BEB	BEB	ITU	ITU	CEU	CEU	CEU	CEU	CEU	CEU	CEU	CEU	CEU	CEU	CEU	CEU	CEU	CEU	CEU	CEU	CEU	CEU	CEU	CEU	CEU	CEU	CEU	CEU	CEU	CEU	CEU	CEU	CEU	CEU	CEU	CEU	CEU	CEU	CEU	CEU	CEU	MXL	MXL	MXL	MXL	MXL	ASW	MXL	MXL	MXL	MXL	MXL	ASW	ASW	ASW	ASW	ASW	ASW	ASW	ASW	ASW	TSI	TSI	TSI	TSI	TSI	TSI	TSI	TSI	TSI	TSI	TSI	TSI	TSI	TSI	TSI	TSI	TSI	TSI	TSI	TSI	TSI	TSI	TSI	TSI	TSI	TSI	TSI	TSI	TSI	TSI	TSI	TSI	TSI	TSI	TSI	TSI	TSI	TSI	TSI	TSI	TSI	TSI	GIH	GIH	GIH	GIH	GIH	GIH	GIH	GIH	GIH	GIH	GIH	GIH	GIH	GIH	GIH	GIH		Ava_CAU	Kab_CAU	Abk_CAU	Kab_CAU	Abk_CAU	Tat_EUR	For_SIB	Lez_CAU	Sel_SIB	Cir_CAU	Arm_MDE	Cro_EUR	Kaz_CAS	Rom_EUR	Rom_EUR	Tab_CAU	Bel_EUR	Lez_CAU	Lez_CAU	Kum_CAU	Kum_CAU	Tab_CAU	Cro_EUR	Mor_EUR	Bel_EUR	Dru_MDE	Man_SIB	Ish_CAS	Ara_MDE	Ara_MDE	Sau_MDE	Rus_EUR	Ger_EUR	Ing_EUR	Lat_EUR	Vep_EUR	Leb_MDE	MAd_SAS	Est_EUR	Ing_EUR	Fin_EUR	Bur_SIB	Saa_EUR	Mar_EUR	Lit_EUR	Swe_EUR	Mar_SAS	Arm_MDE	Kar_EUR	Arm_MDE	Ukr_EUR	Cos_EUR	Cos_EUR	Udm_EUR	Alb_EUR	Sho_SIB	Bel_EUR	Kha_SIB		28
rs10490450	17	0	0	1	CHR2	33332938	rs10490450	G	A	56	175	2	0	64	GBR	GBR	GBR	GBR	GBR	GBR	GBR	GBR	GBR	GBR	GBR	GBR	GBR	GBR	GBR	GBR	GBR	FIN	FIN	FIN	FIN	FIN	FIN	GBR	GBR	GBR	GBR	GBR	GBR	GBR	GBR	GBR	FIN	FIN	FIN	FIN	FIN	FIN	FIN	FIN	FIN	FIN	FIN	FIN	FIN	FIN	FIN	FIN	FIN	FIN	FIN	FIN	FIN	FIN	FIN	FIN	FIN	PUR	PUR	PUR	PUR	PUR	PUR	PUR	PUR	PUR	PUR	CLM	CLM	CLM	CLM	PUR	PUR	PUR	PUR	CLM	CLM	CLM	CLM	CLM	PUR	PUR	CLM	CLM	CLM	CLM	CLM	PUR	CLM	CLM	CLM	CLM	IBS	IBS	IBS	IBS	IBS	CLM	PEL	PJL	IBS	IBS	IBS	IBS	IBS	IBS	IBS	IBS	IBS	IBS	IBS	IBS	IBS	IBS	IBS	IBS	IBS	IBS	IBS	IBS	IBS	IBS	IBS	IBS	KHV	PEL	PEL	PEL	PEL	PEL	PEL	ACB	IBS	IBS	IBS	PEL	ACB	PJL	PJL	ACB	PJL	PJL	PJL	PJL	PJL	PJL	PJL	PJL	STU	STU	STU	STU	PJL	PJL	STU	STU	STU	PJL	ITU	ITU	ITU	BEB	BEB	STU	STU	STU	STU	BEB	BEB	BEB	STU	ITU	ITU	ITU	ITU	ITU	ITU	ITU	STU	BEB	BEB	STU	CEU	CEU	CEU	CEU	CEU	CEU	CEU	CEU	CEU	CEU	CEU	CEU	CEU	CEU	CEU	CEU	CEU	CEU	CEU	CEU	CEU	CEU	CEU	CEU	CEU	CEU	CEU	CEU	CEU	CEU	CEU	CEU	CEU	CEU	CEU	CEU	CEU	CHB	MXL	MXL	MXL	MXL	MXL	MXL	MXL	ASW	ASW	ASW	ASW	TSI	TSI	TSI	TSI	TSI	TSI	TSI	TSI	TSI	TSI	TSI	TSI	TSI	TSI	TSI	TSI	TSI	TSI	TSI	TSI	TSI	TSI	TSI	TSI	TSI	TSI	TSI	TSI	TSI	TSI	TSI	TSI	TSI	GIH	GIH	GIH	GIH	GIH	GIH	GIH	GIH	GIH	GIH	GIH	GIH	GIH	GIH	GIH		For_SIB	NOc_CAU	Kyr_CAS	Shu_CAS	Kar_EUR	Bel_EUR	Mor_EUR	Mar_EUR	Lez_CAU	Kum_CAU	Kum_CAU	Kum_CAU	Rus_EUR	Cro_EUR	Dru_MDE	Bal_CAU	Kor_ARC	Sau_MDE	Yag_CAS	BSh_EUR	Ara_MDE	Kap_SAS	Rus_EUR	MAy_SAS	Ger_EUR	Fin_EUR	Lat_EUR	Lit_EUR	Pun_SAS	Rus_EUR	BSh_EUR	Est_EUR	Mur_OCE	Udm_EUR	Man_SIB	Uzb_CAS	Mar_EUR	Lit_EUR	Swe_EUR	Cir_CAU	Cir_CAU	TKm_CAS	Ukr_EUR	Arm_MDE	Arm_MDE	Arm_MDE	Ukr_EUR	Ukr_EUR	Vep_EUR	Lez_CAU	Alb_EUR	Sho_SIB	Koi_OCE	Kha_SIB		26
rs72793783	17	0	0	0	CHR2	33370457	rs72793783	T	C	78	212	1	3	92	GBR	GBR	GBR	GBR	GBR	GBR	GBR	GBR	GBR	GBR	GBR	GBR	GBR	GBR	GBR	GBR	GBR	GBR	GBR	GBR	GBR	GBR	GBR	GBR	FIN	FIN	FIN	FIN	FIN	FIN	FIN	FIN	GBR	GBR	GBR	GBR	GBR	GBR	GBR	GBR	GBR	GBR	GBR	GBR	FIN	FIN	FIN	FIN	FIN	FIN	FIN	FIN	FIN	FIN	FIN	FIN	FIN	FIN	FIN	FIN	FIN	FIN	FIN	FIN	FIN	FIN	FIN	FIN	FIN	FIN	FIN	FIN	FIN	FIN	PUR	PUR	PUR	PUR	PUR	PUR	PUR	PUR	PUR	PUR	PUR	PUR	PUR	PUR	PUR	PUR	PUR	CLM	CLM	CLM	CLM	CLM	CLM	CLM	PUR	PUR	PUR	PUR	PUR	PUR	PUR	PUR	PUR	PUR	CLM	PUR	PUR	PUR	GBR	CLM	CLM	CLM	CLM	CLM	CLM	CLM	PUR	PUR	CLM	CLM	CLM	CLM	CLM	CLM	CLM	CLM	IBS	IBS	IBS	IBS	IBS	IBS	IBS	IBS	IBS	PEL	PEL	IBS	IBS	IBS	IBS	IBS	IBS	IBS	IBS	IBS	IBS	IBS	IBS	IBS	IBS	IBS	IBS	IBS	IBS	IBS	IBS	IBS	IBS	IBS	IBS	IBS	GBR	PEL	ACB	PEL	PEL	PEL	PEL	PEL	KHV	ACB	IBS	IBS	IBS	IBS	IBS	IBS	ACB	ACB	PJL	PJL	PJL	PJL	PJL	PJL	PJL	PJL	PJL	PJL	PJL	PJL	PJL	PJL	PJL	PJL	PJL	PJL	PJL	PJL	GWD	PJL	PJL	BEB	BEB	STU	STU	STU	STU	STU	STU	STU	ITU	ITU	ITU	BEB	BEB	BEB	BEB	STU	ITU	ITU	ITU	ITU	ITU	BEB	BEB	BEB	STU	STU	ITU	ITU	ITU	STU	STU	ITU	ITU	ITU	STU	BEB	BEB	BEB	BEB	BEB	ITU	ITU	STU	CEU	CEU	CEU	CEU	CEU	CEU	CEU	CEU	CEU	CEU	CEU	CEU	CEU	CEU	CEU	CEU	CEU	CEU	CEU	CEU	CEU	CEU	CEU	CEU	CEU	CEU	CEU	CEU	CEU	CEU	CEU	CEU	CEU	CEU	CEU	CEU	CEU	CEU	CEU	CEU	CEU	CEU	YRI	YRI	MXL	MXL	MXL	MXL	MXL	MXL	MXL	MXL	MXL	ASW	ASW	ASW	ASW	TSI	TSI	TSI	TSI	TSI	TSI	TSI	TSI	TSI	TSI	TSI	TSI	TSI	TSI	TSI	TSI	TSI	TSI	TSI	TSI	TSI	TSI	TSI	TSI	TSI	TSI	TSI	TSI	TSI	TSI	TSI	TSI	TSI	GIH	GIH	GIH	GIH	GIH	GIH	GIH	GIH	GIH	GIH	GIH	GIH	GIH	GIH	GIH	GIH	GIH	GIH	GIH	GIH	GIH	GIH	GIH		Ava_CAU	Kab_CAU	Mor_EUR	Chu_ARC	For_SIB	Arm_MDE	Kyr_CAS	Ukr_EUR	Kar_EUR	Chu_EUR	Mis_EUR	Kom_EUR	Tab_CAU	Lez_CAU	Kum_CAU	Ira_MDE	Mar_EUR	Cro_EUR	Vep_EUR	Rus_CAS	Kry_EUR	Dru_MDE	Dru_MDE	BSh_EUR	Bal_CAU	Kor_ARC	Man_SIB	Jor_MDE	Kyr_CAS	Yag_CAS	Ara_MDE	Tha_SAS	Kap_SAS	Rus_EUR	Gup_SAS	Ira_MDE	Ara_MDE	Ger_EUR	Pol_EUR	Ger_EUR	Pol_EUR	Fin_EUR	Ing_EUR	Pun_SAS	Ben_SAS	Kar_EUR	Kur_SAS	MAd_SAS	Est_EUR	Ing_EUR	Tuv_SIB	Fin_EUR	BSh_EUR	Est_EUR	Mar_EUR	Cir_CAU	Cir_CAU	Kab_CAU	Ukr_EUR	Arm_MDE	Arm_MDE	Ket_SIB	Ukr_EUR	Ukr_EUR	Vep_EUR	Udm_EUR	Ukr_EUR	Kha_SIB		34
rs17566944	17	0	0	1	CHR2	33414618	rs17566944	T	C	71	212	1	2	96	GBR	GBR	GBR	GBR	GBR	GBR	GBR	GBR	GBR	GBR	GBR	GBR	GBR	GBR	GBR	GBR	GBR	GBR	GBR	GBR	GBR	GBR	GBR	GBR	FIN	FIN	FIN	FIN	FIN	FIN	FIN	GBR	GBR	GBR	GBR	GBR	GBR	GBR	GBR	GBR	GBR	GBR	GBR	FIN	FIN	FIN	FIN	FIN	FIN	FIN	FIN	FIN	FIN	FIN	FIN	FIN	FIN	FIN	FIN	FIN	FIN	FIN	FIN	FIN	FIN	FIN	FIN	FIN	FIN	FIN	FIN	FIN	FIN	PUR	PUR	PUR	PUR	PUR	PUR	PUR	PUR	PUR	PUR	PUR	PUR	PUR	PUR	PUR	CLM	CLM	CLM	CLM	CLM	CLM	CLM	PUR	PUR	PUR	PUR	PUR	PUR	PUR	PUR	PUR	CLM	PUR	PUR	GBR	CLM	CLM	CLM	CLM	CLM	CLM	CLM	PUR	CLM	CLM	CLM	CLM	CLM	CLM	CLM	CLM	IBS	IBS	IBS	IBS	IBS	IBS	IBS	IBS	IBS	PEL	PEL	IBS	IBS	IBS	IBS	IBS	IBS	IBS	IBS	IBS	IBS	IBS	IBS	IBS	IBS	IBS	IBS	IBS	IBS	IBS	IBS	IBS	IBS	IBS	IBS	IBS	IBS	GBR	PEL	ACB	PEL	PEL	PEL	PEL	PEL	KHV	ACB	IBS	IBS	IBS	IBS	IBS	IBS	ACB	ACB	PJL	PJL	PJL	PJL	PJL	PJL	PJL	PJL	PJL	PJL	PJL	PJL	PJL	PJL	PJL	PJL	PJL	PJL	PJL	PJL	PJL	GWD	PJL	PJL	BEB	BEB	STU	STU	STU	STU	STU	STU	STU	ITU	ITU	ITU	BEB	BEB	BEB	BEB	STU	ITU	ITU	ITU	ITU	ITU	BEB	BEB	BEB	BEB	STU	STU	ITU	ITU	ITU	STU	ITU	ITU	ITU	STU	BEB	BEB	BEB	BEB	BEB	BEB	ITU	ITU	STU	CEU	CEU	CEU	CEU	CEU	CEU	CEU	CEU	CEU	CEU	CEU	CEU	CEU	CEU	CEU	CEU	CEU	CEU	CEU	CEU	CEU	CEU	CEU	CEU	CEU	CEU	CEU	CEU	CEU	CEU	CEU	CEU	CEU	CEU	CEU	CEU	CEU	CEU	CEU	CEU	CEU	CEU	YRI	MXL	MXL	MXL	MXL	MXL	MXL	MXL	MXL	MXL	ASW	ASW	ASW	ASW	TSI	TSI	TSI	TSI	TSI	TSI	TSI	TSI	TSI	TSI	TSI	TSI	TSI	TSI	TSI	TSI	TSI	TSI	TSI	TSI	TSI	TSI	TSI	TSI	TSI	TSI	TSI	TSI	TSI	TSI	TSI	TSI	TSI	TSI	GIH	GIH	GIH	GIH	GIH	GIH	GIH	GIH	GIH	GIH	GIH	GIH	GIH	GIH	GIH	GIH	GIH	GIH	GIH	GIH	GIH	GIH	GIH	GIH		Ava_CAU	Kab_CAU	Mor_EUR	Chu_ARC	For_SIB	Arm_MDE	Kyr_CAS	Ukr_EUR	Kar_EUR	Chu_EUR	Mis_EUR	Kom_EUR	Tab_CAU	Lez_CAU	Lez_CAU	Kum_CAU	Ira_MDE	Mar_EUR	Cro_EUR	Vep_EUR	Rus_CAS	Kry_EUR	Dru_MDE	Dru_MDE	BSh_EUR	Bal_CAU	Kor_ARC	Man_SIB	Jor_MDE	Kyr_CAS	Yag_CAS	Ara_MDE	Tha_SAS	Kap_SAS	Rus_EUR	Gup_SAS	Ira_MDE	Ara_MDE	Ger_EUR	Pol_EUR	Ger_EUR	Pol_EUR	Fin_EUR	Ing_EUR	Pun_SAS	Ben_SAS	Kar_EUR	Kur_SAS	MAd_SAS	Est_EUR	Ing_EUR	Tuv_SIB	Fin_EUR	BSh_EUR	Est_EUR	Mar_EUR	Cir_CAU	Cir_CAU	Kab_CAU	Ukr_EUR	Arm_MDE	Arm_MDE	Ukr_EUR	Ukr_EUR	Vep_EUR	Udm_EUR	Ukr_EUR	Kha_SIB		34
rs17766291	16	0	0	0	CHR2	33821511	rs17766291	C	T	67	182	2	2	62	GBR	GBR	GBR	GBR	GBR	GBR	GBR	GBR	GBR	GBR	GBR	GBR	GBR	GBR	GBR	GBR	GBR	GBR	GBR	FIN	FIN	FIN	FIN	GBR	GBR	GBR	GBR	GBR	GBR	GBR	GBR	GBR	GBR	GBR	GBR	GBR	FIN	FIN	FIN	FIN	FIN	FIN	FIN	FIN	FIN	FIN	FIN	FIN	FIN	FIN	FIN	FIN	FIN	FIN	FIN	FIN	FIN	PUR	PUR	PUR	PUR	PUR	PUR	PUR	PUR	PUR	PUR	PUR	PUR	PUR	PUR	PUR	CLM	CLM	CLM	CLM	CLM	PUR	PUR	PUR	PUR	PUR	CLM	CLM	CLM	CLM	CLM	CLM	GBR	CLM	CLM	CLM	CLM	CLM	CLM	CLM	PUR	CLM	CLM	CLM	CLM	CLM	CLM	CLM	IBS	IBS	IBS	IBS	IBS	IBS	IBS	IBS	IBS	IBS	IBS	CLM	PEL	IBS	IBS	IBS	IBS	IBS	IBS	IBS	IBS	IBS	IBS	IBS	IBS	IBS	IBS	IBS	IBS	IBS	IBS	IBS	IBS	IBS	IBS	IBS	GBR	GBR	ACB	ACB	PEL	PEL	PEL	PEL	KHV	GBR	IBS	IBS	IBS	IBS	IBS	ACB	ACB	ACB	PJL	ACB	PJL	PJL	PJL	PJL	PJL	PJL	PJL	PJL	PJL	PJL	PJL	GWD	GWD	PJL	BEB	PJL	PJL	STU	STU	STU	STU	STU	STU	PJL	ITU	ITU	STU	STU	BEB	STU	STU	ITU	ITU	ITU	STU	STU	STU	STU	STU	BEB	BEB	BEB	STU	ITU	ITU	STU	ITU	ITU	STU	BEB	ITU	STU	CEU	CEU	CEU	CEU	CEU	CEU	CEU	CEU	CEU	CEU	CEU	CEU	CEU	CEU	CEU	CEU	CEU	CEU	CEU	CEU	CEU	CEU	CEU	CEU	CEU	CEU	CEU	CEU	CEU	CEU	CEU	CEU	CEU	CEU	CEU	JPT	MXL	MXL	MXL	MXL	MXL	MXL	MXL	MXL	MXL	ASW	ASW	ASW	ASW	ASW	ASW	TSI	TSI	TSI	TSI	TSI	TSI	TSI	TSI	TSI	TSI	TSI	TSI	TSI	TSI	TSI	TSI	TSI	TSI	TSI	TSI	TSI	TSI	TSI	TSI	TSI	TSI	TSI	TSI	TSI	TSI	TSI	TSI	GIH	GIH	GIH	GIH	GIH	GIH	GIH	GIH	GIH	GIH	GIH		Ava_CAU	Kab_CAU	Abk_CAU	Abk_CAU	Chu_ARC	Lez_CAU	Arm_MDE	Cro_EUR	Rus_EUR	Mor_EUR	Tab_CAU	Lez_CAU	Lez_CAU	Kum_CAU	Ava_CAU	Ava_CAU	Cro_EUR	Kry_EUR	Mor_EUR	For_SIB	Cro_EUR	Udm_EUR	Tun_SIB	Bal_CAU	Man_SIB	Ish_CAS	Kyr_CAS	Kyr_CAS	BSh_EUR	Kap_SAS	Ori_SAS	Bra_SAS	Ger_EUR	Ger_EUR	Mol_EUR	Mol_EUR	Hun_EUR	Lit_EUR	Kha_SIB	Est_EUR	Tuv_SIB	Fin_EUR	Alt_CAS	Kom_EUR	Dha_SAS	Lit_EUR	Swe_EUR	Arm_MDE	Arm_MDE	Arm_MDE	Kar_EUR	Geo_CAU	Arm_MDE	Ukr_EUR	Ukr_EUR	Rus_EUR	Swe_EUR	Sho_SIB	Bel_EUR		29
rs62132367	15	0	0	1	CHR2	36467538	rs62132367	C	A	57	175	0	0	134	GBR	GBR	GBR	GBR	GBR	GBR	GBR	GBR	GBR	GBR	GBR	GBR	GBR	GBR	GBR	GBR	GBR	FIN	FIN	FIN	FIN	FIN	FIN	FIN	GBR	GBR	GBR	GBR	GBR	GBR	FIN	FIN	FIN	FIN	FIN	FIN	FIN	FIN	FIN	FIN	FIN	FIN	FIN	FIN	FIN	FIN	FIN	FIN	FIN	FIN	FIN	FIN	FIN	FIN	FIN	PUR	PUR	PUR	PUR	PUR	PUR	PUR	PUR	PUR	PUR	PUR	PUR	CLM	CLM	CLM	CLM	CLM	PUR	PUR	PUR	PUR	PUR	PUR	CLM	CLM	CLM	PUR	PUR	GBR	CLM	CLM	CLM	CLM	CLM	PUR	PUR	PUR	CLM	IBS	IBS	IBS	IBS	IBS	IBS	IBS	IBS	IBS	IBS	IBS	PJL	PJL	IBS	IBS	IBS	IBS	IBS	IBS	IBS	IBS	IBS	IBS	IBS	IBS	IBS	IBS	IBS	IBS	IBS	IBS	IBS	GBR	PEL	PEL	PEL	PEL	PEL	ACB	IBS	IBS	IBS	IBS	PEL	PEL	PEL	ACB	PJL	ACB	ACB	PJL	PJL	PJL	PJL	PJL	PJL	PJL	PJL	PJL	PJL	PJL	PJL	PJL	PJL	PJL	PJL	PJL	PJL	PJL	PJL	BEB	PJL	PJL	PJL	BEB	BEB	PJL	PJL	PJL	PJL	PJL	STU	STU	STU	PJL	PJL	STU	ITU	ITU	ITU	STU	STU	STU	STU	STU	STU	ITU	ITU	ITU	ITU	ITU	ITU	ITU	ITU	ITU	ITU	BEB	BEB	STU	STU	ITU	ITU	ITU	ITU	ITU	STU	STU	STU	BEB	BEB	BEB	BEB	BEB	BEB	BEB	BEB	STU	ITU	ITU	ITU	STU	ITU	ITU	BEB	BEB	BEB	ITU	ITU	ITU	CEU	CEU	CEU	CEU	CEU	CEU	CEU	CEU	CEU	CEU	CEU	CEU	CEU	CEU	CEU	CEU	CEU	CEU	CEU	CEU	CEU	CEU	CEU	CEU	CEU	CEU	CEU	CEU	CEU	CEU	CEU	CEU	CEU	CEU	CEU	CEU	CEU	CEU	CEU	CEU	CEU	CEU	MXL	MXL	MXL	MXL	ASW	MXL	MXL	MXL	MXL	MXL	ASW	ASW	ASW	ASW	ASW	ASW	ASW	TSI	TSI	TSI	TSI	TSI	TSI	TSI	TSI	TSI	TSI	TSI	TSI	TSI	TSI	TSI	TSI	TSI	TSI	TSI	TSI	TSI	TSI	TSI	TSI	TSI	TSI	TSI	GIH	GIH	GIH	GIH	GIH	GIH	GIH	GIH	GIH	GIH	GIH	GIH	GIH	GIH	GIH	GIH	GIH	GIH	GIH	GIH	GIH	GIH	GIH	GIH	GIH	GIH	GIH	GIH	GIH	GIH	GIH	GIH	GIH	GIH		Kab_CAU	NOc_CAU	Udm_EUR	Mor_EUR	Tat_EUR	Ass_MDE	Ukr_EUR	Kar_EUR	Rom_EUR	Mar_EUR	Tab_CAU	Lez_CAU	Ava_CAU	Rus_EUR	Ira_MDE	Rom_EUR	Mar_EUR	Mor_EUR	Vep_EUR	Rus_CAS	Kry_EUR	Udm_EUR	BSh_EUR	Bal_CAU	Bal_CAU	Ish_CAS	Kyr_CAS	Yag_CAS	Ara_MDE	Rus_EUR	Kap_SAS	Rus_EUR	Gup_SAS	San_SAS	Ori_SAS	Kol_SAS	Pol_EUR	Ger_EUR	Ger_EUR	Pol_EUR	Ger_EUR	Ing_EUR	Mol_EUR	Mol_EUR	Hun_EUR	Lat_EUR	Lit_EUR	Est_EUR	Kur_SAS	MAd_SAS	Est_EUR	Est_EUR	BSh_EUR	Est_EUR	Bur_SIB	Udm_EUR	Kom_EUR	Saa_EUR	Uzb_CAS	Uzb_CAS	Dha_SAS	Cir_CAU	Lat_EUR	Ukr_EUR	Ukr_EUR	Udm_EUR	Bel_EUR		45
rs34331280	19	0	0	1	CHR2	36936448	rs34331280	A	G	64	206	0	0	112	GBR	GBR	GBR	GBR	GBR	GBR	GBR	GBR	GBR	GBR	GBR	GBR	GBR	GBR	GBR	GBR	FIN	FIN	FIN	FIN	FIN	FIN	FIN	FIN	GBR	GBR	GBR	GBR	GBR	GBR	GBR	GBR	GBR	FIN	FIN	FIN	FIN	FIN	FIN	FIN	FIN	FIN	FIN	FIN	FIN	FIN	FIN	FIN	FIN	FIN	FIN	FIN	FIN	FIN	FIN	FIN	FIN	FIN	FIN	FIN	FIN	FIN	FIN	FIN	FIN	FIN	FIN	FIN	FIN	FIN	FIN	FIN	FIN	PUR	PUR	PUR	PUR	PUR	PUR	PUR	PUR	PUR	PUR	PUR	PUR	PUR	PUR	PUR	PUR	PUR	PUR	CLM	CLM	CLM	CLM	CLM	CLM	CLM	CLM	PUR	PUR	CLM	CLM	CLM	PUR	PUR	PUR	CLM	CLM	CLM	PUR	PUR	CLM	CLM	CLM	CLM	CLM	CLM	CLM	CLM	IBS	IBS	IBS	IBS	IBS	IBS	PJL	PJL	IBS	IBS	IBS	IBS	IBS	IBS	IBS	IBS	IBS	IBS	IBS	IBS	IBS	IBS	IBS	IBS	IBS	IBS	IBS	IBS	IBS	IBS	IBS	IBS	IBS	IBS	IBS	IBS	IBS	IBS	GBR	ACB	PEL	PEL	PEL	PEL	ACB	IBS	IBS	IBS	IBS	IBS	IBS	IBS	PEL	ACB	PJL	PJL	PJL	PJL	PJL	PJL	PJL	PJL	PJL	PJL	PJL	PJL	PJL	PJL	PJL	PJL	BEB	BEB	BEB	BEB	BEB	PJL	PJL	PJL	PJL	STU	STU	PJL	PJL	PJL	ITU	ITU	ITU	STU	STU	PJL	ITU	ITU	ITU	BEB	BEB	BEB	STU	STU	STU	ITU	ITU	STU	STU	STU	STU	BEB	BEB	BEB	BEB	STU	ITU	ITU	ITU	ITU	ITU	ITU	BEB	BEB	BEB	BEB	BEB	BEB	BEB	BEB	ITU	ITU	ITU	ITU	CEU	CEU	CEU	CEU	CEU	CEU	CEU	CEU	CEU	CEU	CEU	CEU	CEU	CEU	CEU	CEU	CEU	CEU	CEU	CEU	CEU	CEU	CEU	CEU	CEU	CEU	CEU	CEU	CEU	CEU	CEU	CEU	MXL	MXL	MXL	MXL	ASW	MXL	MXL	MXL	MXL	ASW	ASW	ASW	ASW	ASW	TSI	TSI	TSI	TSI	TSI	TSI	TSI	TSI	TSI	TSI	TSI	TSI	TSI	TSI	TSI	TSI	TSI	TSI	TSI	TSI	TSI	TSI	TSI	TSI	TSI	TSI	TSI	TSI	TSI	TSI	TSI	TSI	TSI	TSI	TSI	GIH	GIH	GIH	GIH	GIH	GIH	GIH	GIH	GIH	GIH	GIH	GIH	GIH	GIH	GIH	GIH	GIH	GIH	GIH	GIH	GIH	GIH	GIH	GIH	GIH	GIH	GIH		Ava_CAU	Kab_CAU	Abk_CAU	Abk_CAU	NOc_CAU	Udm_EUR	Tat_EUR	Tat_EUR	Cir_CAU	Aze_MDE	NOc_CAU	Arm_MDE	Ass_MDE	Ass_MDE	Ass_MDE	Cro_EUR	Kaz_CAS	Kyr_CAS	Shu_CAS	Mor_EUR	Mar_EUR	Tab_CAU	Lez_CAU	Kum_CAU	Rus_EUR	Rus_CAS	Rom_EUR	Mar_EUR	Kry_EUR	Mor_EUR	Vep_EUR	Cro_EUR	Pol_EUR	Bel_EUR	Dru_MDE	Bal_CAU	Mon_EAS	Taj_CAS	Ara_MDE	Ara_MDE	Ara_MDE	Sau_MDE	Rus_EUR	Rus_EUR	Gup_SAS	San_SAS	Asu_SAS	Pol_EUR	Ger_EUR	Pol_EUR	Ing_EUR	Mol_EUR	Hun_EUR	Lat_EUR	Lit_EUR	Kha_SIB	Est_EUR	Kar_EUR	MAd_SAS	Est_EUR	Est_EUR	Ing_EUR	Tuv_SIB	Chu_EUR	Bur_SIB	Sho_SIB	Kom_EUR	Saa_EUR	Saa_EUR	Uzb_CAS	BSh_EUR	Bra_SAS	Cir_CAU	Kab_CAU	BAj_SAS	Arm_MDE	Ukr_EUR	Ukr_EUR	Rus_EUR	Alb_EUR	Sho_SIB	Ukr_EUR	Bel_EUR	Geo_CAU		51
rs13006747	17	0	0	1	CHR2	36939108	rs13006747	C	T	64	198	0	0	108	GBR	GBR	GBR	GBR	GBR	GBR	GBR	GBR	GBR	GBR	GBR	GBR	GBR	GBR	GBR	FIN	FIN	FIN	FIN	FIN	FIN	FIN	FIN	GBR	GBR	GBR	GBR	GBR	GBR	GBR	GBR	GBR	FIN	FIN	FIN	FIN	FIN	FIN	FIN	FIN	FIN	FIN	FIN	FIN	FIN	FIN	FIN	FIN	FIN	FIN	FIN	FIN	FIN	FIN	FIN	FIN	FIN	FIN	FIN	FIN	FIN	FIN	FIN	FIN	FIN	FIN	FIN	FIN	FIN	FIN	FIN	PUR	PUR	PUR	PUR	PUR	PUR	PUR	PUR	PUR	PUR	PUR	PUR	PUR	PUR	PUR	PUR	PUR	PUR	CLM	CLM	CLM	CLM	CLM	CLM	CLM	CLM	PUR	PUR	CLM	CLM	CLM	PUR	PUR	PUR	PUR	CLM	CLM	CLM	PUR	PUR	CLM	CLM	CLM	CLM	CLM	CLM	CLM	IBS	IBS	IBS	IBS	IBS	IBS	PJL	PJL	IBS	IBS	IBS	IBS	IBS	IBS	IBS	IBS	IBS	IBS	IBS	IBS	IBS	IBS	IBS	IBS	IBS	IBS	IBS	IBS	IBS	IBS	IBS	IBS	IBS	IBS	IBS	IBS	GBR	ACB	PEL	PEL	PEL	PEL	ACB	IBS	IBS	IBS	IBS	IBS	IBS	IBS	PEL	ACB	PJL	PJL	PJL	PJL	PJL	PJL	PJL	PJL	PJL	PJL	PJL	PJL	PJL	PJL	PJL	PJL	BEB	BEB	BEB	BEB	BEB	PJL	PJL	PJL	PJL	STU	PJL	PJL	ITU	ITU	ITU	STU	STU	PJL	ITU	ITU	ITU	BEB	BEB	BEB	STU	STU	STU	ITU	ITU	STU	STU	STU	STU	BEB	BEB	BEB	BEB	STU	ITU	ITU	ITU	ITU	ITU	ITU	BEB	BEB	BEB	BEB	BEB	BEB	BEB	BEB	ITU	ITU	ITU	ITU	CEU	CEU	CEU	CEU	CEU	CEU	CEU	CEU	CEU	CEU	CEU	CEU	CEU	CEU	CEU	CEU	CEU	CEU	CEU	CEU	CEU	CEU	CEU	CEU	CEU	CEU	CEU	CEU	CEU	CEU	CEU	MXL	MXL	MXL	MXL	ASW	MXL	MXL	MXL	MXL	ASW	ASW	ASW	ASW	ASW	TSI	TSI	TSI	TSI	TSI	TSI	TSI	TSI	TSI	TSI	TSI	TSI	TSI	TSI	TSI	TSI	TSI	TSI	TSI	TSI	TSI	TSI	TSI	TSI	TSI	TSI	TSI	TSI	TSI	TSI	TSI	TSI	TSI	TSI	TSI	GIH	GIH	GIH	GIH	GIH	GIH	GIH	GIH	GIH	GIH	GIH	GIH	GIH	GIH	GIH	GIH	GIH	GIH	GIH	GIH	GIH	GIH	GIH	GIH	GIH	GIH	GIH		Ava_CAU	Kab_CAU	Abk_CAU	Abk_CAU	Udm_EUR	Tat_EUR	Tat_EUR	Cir_CAU	Aze_MDE	NOc_CAU	Arm_MDE	Ass_MDE	Ass_MDE	Cro_EUR	Kaz_CAS	Kyr_CAS	Mor_EUR	Mar_EUR	Tab_CAU	Lez_CAU	Rus_EUR	Rus_CAS	Rom_EUR	Mar_EUR	Kry_EUR	Mor_EUR	Vep_EUR	Cro_EUR	Pol_EUR	Bel_EUR	Dru_MDE	Bal_CAU	Mon_EAS	Taj_CAS	Ara_MDE	Ara_MDE	Ara_MDE	Rus_EUR	Rus_EUR	San_SAS	Asu_SAS	Pol_EUR	Ger_EUR	Pol_EUR	Fin_EUR	Ing_EUR	Mol_EUR	Hun_EUR	Lit_EUR	Kha_SIB	Est_EUR	Kar_EUR	MAd_SAS	Est_EUR	Est_EUR	Ing_EUR	Tuv_SIB	Chu_EUR	Bur_SIB	Sho_SIB	Kom_EUR	Saa_EUR	Saa_EUR	Uzb_CAS	BSh_EUR	Bra_SAS	Cir_CAU	Kab_CAU	BAj_SAS	Arm_MDE	Ukr_EUR	Ukr_EUR	Rus_EUR	Alb_EUR	Sho_SIB	Ukr_EUR	Bel_EUR	Geo_CAU		51
rs62150787	15	0	0	0	CHR2	40500192	rs62150787	C	T	63	151	0	1	15	GBR	GBR	GBR	GBR	GBR	GBR	GBR	GBR	GBR	GBR	GBR	GBR	GBR	GBR	GBR	GBR	FIN	GBR	GBR	GBR	GBR	FIN	FIN	FIN	FIN	FIN	FIN	FIN	FIN	FIN	FIN	FIN	FIN	FIN	FIN	FIN	FIN	FIN	FIN	FIN	FIN	FIN	FIN	FIN	FIN	FIN	FIN	FIN	PUR	PUR	PUR	PUR	PUR	PUR	PUR	PUR	PUR	CLM	CLM	CLM	PUR	PUR	PUR	PUR	PUR	CLM	CLM	CLM	CLM	CLM	CLM	PUR	CLM	CLM	CLM	CLM	CLM	CLM	CLM	CLM	PUR	PUR	PUR	CLM	CLM	CLM	CLM	CLM	CLM	CLM	CLM	CLM	IBS	IBS	IBS	IBS	IBS	IBS	PEL	IBS	IBS	IBS	IBS	IBS	IBS	IBS	IBS	IBS	IBS	IBS	IBS	IBS	IBS	IBS	IBS	IBS	IBS	IBS	IBS	IBS	IBS	IBS	IBS	IBS	GBR	PEL	PEL	PEL	ACB	GBR	IBS	IBS	IBS	IBS	IBS	IBS	PEL	PJL	ACB	ACB	PJL	GWD	PJL	STU	ITU	ITU	STU	BEB	STU	CEU	CEU	CEU	CEU	CEU	CEU	CEU	CEU	CEU	CEU	CEU	CEU	CEU	CEU	CEU	CEU	CEU	CEU	CEU	CEU	CEU	CEU	MXL	MXL	MXL	MXL	ASW	MXL	MXL	MXL	MXL	MXL	ASW	ASW	ASW	TSI	TSI	TSI	TSI	TSI	TSI	TSI	TSI	TSI	TSI	TSI	TSI	TSI	TSI	TSI	TSI	TSI	TSI	TSI	TSI	TSI	TSI	TSI	TSI	TSI	TSI	TSI	TSI	TSI	GIH	GIH	GIH	GIH	GIH	GIH		NOc_CAU	Mor_EUR	NOc_CAU	Ukr_EUR	Chu_EUR	Kum_CAU	Rus_EUR	Ket_SIB	Mar_EUR	Kry_EUR	Cro_EUR	Bel_EUR	Dru_MDE	Kha_SIB	Bal_CAU	Cos_EUR	Ara_MDE	Ara_MDE	Rus_EUR	Pol_EUR	Pol_EUR	Fin_EUR	Ger_EUR	Mol_EUR	Mol_EUR	Hun_EUR	Rus_EUR	Est_EUR	Ing_EUR	Kom_EUR	BSh_EUR	Cir_CAU	Alb_EUR	Ukr_EUR	Ukr_EUR	Ukr_EUR	Ukr_EUR	Cos_EUR	Udm_EUR	Ukr_EUR		30
rs34160762	15	1	0	0	CHR2	54549967	rs34160762	G	A	53	151	0	1	20	GBR	GBR	GBR	GBR	GBR	GBR	GBR	GBR	GBR	GBR	GBR	GBR	GBR	GBR	GBR	GBR	GBR	GBR	GBR	FIN	FIN	FIN	FIN	FIN	GBR	GBR	GBR	GBR	GBR	GBR	GBR	GBR	GBR	GBR	GBR	GBR	FIN	FIN	FIN	FIN	FIN	FIN	FIN	FIN	FIN	FIN	FIN	FIN	FIN	FIN	FIN	FIN	FIN	FIN	FIN	FIN	FIN	FIN	FIN	FIN	PUR	PUR	PUR	PUR	PUR	PUR	PUR	PUR	PUR	PUR	PUR	PUR	PUR	CLM	CLM	CLM	CLM	CLM	PUR	PUR	PUR	PUR	PUR	PUR	PUR	CLM	CLM	CLM	PUR	PUR	PUR	CLM	CLM	CLM	PUR	PUR	PUR	CLM	CLM	IBS	IBS	IBS	IBS	IBS	IBS	IBS	IBS	IBS	PEL	IBS	IBS	IBS	IBS	IBS	IBS	IBS	IBS	IBS	IBS	IBS	IBS	IBS	IBS	IBS	IBS	IBS	IBS	PEL	PEL	PEL	IBS	ACB	PEL	PEL	ACB	ACB	PJL	PJL	PJL	PJL	PJL	STU	PJL	ITU	BEB	BEB	BEB	ITU	STU	ITU	ITU	CEU	CEU	CEU	CEU	CEU	CEU	CEU	CEU	CEU	CEU	CEU	CEU	CEU	CEU	CEU	CEU	CEU	CEU	CEU	CEU	CEU	CEU	CEU	CEU	CEU	CEU	YRI	MXL	MXL	MXL	MXL	MXL	ASW	ASW	ASW	ASW	ASW	ASW	TSI	TSI	TSI	TSI	TSI	TSI	TSI	TSI	TSI	TSI	TSI	TSI	TSI	TSI	TSI	TSI	TSI	TSI	TSI	TSI	TSI	TSI	TSI	TSI	TSI	TSI	TSI	TSI	GIH	GIH	GIH	GIH	GIH		Kab_CAU	Kaz_CAS	Udm_EUR	Mor_EUR	Tat_EUR	Sel_SIB	Lez_CAU	Ass_MDE	Kar_EUR	Mis_EUR	Mor_EUR	Mar_EUR	Bel_EUR	Rus_EUR	Kry_EUR	Pol_EUR	Kha_SIB	Alt_CAS	Taj_CAS	Cos_EUR	Kyr_CAS	Ara_MDE	Bra_SAS	Bra_SAS	Ger_EUR	Fin_EUR	Mol_EUR	Est_EUR	Kar_EUR	Vep_EUR	MAd_SAS	Est_EUR	Ing_EUR	Vep_EUR	Est_EUR	Chu_EUR	Sak_SIB	Udm_EUR	Saa_EUR	Lat_EUR	Swe_EUR	Arm_MDE	Alb_EUR	Ukr_EUR	Ukr_EUR	Ukr_EUR	Ukr_EUR	Cos_EUR	Cos_EUR	Lez_CAU	Alb_EUR		38
rs80154573	16	0	0	1	CHR2	60292120	rs80154573	T	C	81	168	0	0	78	GBR	GBR	GBR	GBR	GBR	GBR	GBR	GBR	GBR	GBR	GBR	GBR	GBR	GBR	GBR	GBR	GBR	GBR	GBR	GBR	GBR	GBR	GBR	FIN	FIN	FIN	FIN	FIN	GBR	GBR	GBR	GBR	GBR	GBR	GBR	GBR	GBR	GBR	GBR	GBR	FIN	FIN	FIN	FIN	FIN	FIN	FIN	FIN	FIN	FIN	FIN	FIN	FIN	FIN	FIN	FIN	FIN	FIN	FIN	FIN	FIN	FIN	FIN	FIN	FIN	FIN	FIN	FIN	FIN	PUR	PUR	PUR	PUR	PUR	PUR	PUR	PUR	PUR	PUR	PUR	PUR	PUR	PUR	PUR	PUR	PUR	CLM	CLM	CLM	CLM	PUR	PUR	PUR	PUR	PUR	CLM	CLM	CLM	CLM	CLM	PUR	PUR	PUR	PUR	CLM	CLM	CLM	CLM	PUR	PUR	CLM	CLM	CLM	CLM	CLM	CLM	CLM	CLM	CLM	CLM	CLM	IBS	IBS	IBS	IBS	IBS	PJL	PJL	IBS	IBS	IBS	IBS	IBS	IBS	IBS	IBS	IBS	IBS	IBS	IBS	IBS	IBS	IBS	IBS	IBS	IBS	IBS	IBS	IBS	GBR	GBR	ACB	PEL	ACB	PEL	PEL	PEL	PEL	PEL	IBS	IBS	IBS	IBS	ACB	PJL	PJL	PJL	PJL	PJL	PJL	PJL	BEB	PJL	PJL	PJL	PJL	BEB	BEB	PJL	PJL	PJL	STU	STU	STU	STU	PJL	PJL	ITU	ITU	STU	PJL	ITU	ITU	ITU	ITU	BEB	BEB	STU	STU	ITU	BEB	STU	STU	STU	STU	ITU	ITU	ITU	STU	BEB	ITU	ITU	CEU	CEU	CEU	CEU	CEU	CEU	CEU	CEU	CEU	CEU	CEU	CEU	CEU	CEU	CEU	CEU	CEU	CEU	CEU	CEU	CEU	CEU	CEU	CEU	CEU	CEU	CEU	CEU	CEU	CEU	CEU	CEU	CEU	ASW	MXL	MXL	MXL	MXL	MXL	MXL	MXL	MXL	MXL	MXL	MXL	MXL	MXL	MXL	ASW	ASW	ASW	ASW	ASW	ASW	TSI	TSI	TSI	TSI	TSI	TSI	TSI	TSI	TSI	TSI	TSI	TSI	TSI	TSI	TSI	TSI	TSI	TSI	TSI	GIH	GIH	GIH	GIH	GIH	GIH	GIH	GIH	GIH	GIH	GIH	GIH	GIH	GIH	GIH	GIH	GIH	GIH	GIH	GIH	GIH	GIH	GIH	GIH	GIH		Abk_CAU	Kaz_CAS	Chu_ARC	For_SIB	Lez_CAU	Ass_MDE	Rus_EUR	Mis_EUR	Mar_EUR	For_SIB	Tab_CAU	Tab_CAU	Lez_CAU	Ava_CAU	Bur_SIB	Ira_MDE	Rom_EUR	Mar_EUR	Rus_CAS	Kry_EUR	Cro_EUR	Bel_EUR	Udm_EUR	Jor_MDE	Ish_CAS	Cos_EUR	Ara_MDE	Rus_EUR	Rus_EUR	Rus_EUR	Bra_SAS	Kol_SAS	Ira_MDE	Ger_EUR	Ger_EUR	Pol_EUR	Fin_EUR	Ing_EUR	Mol_EUR	Leb_MDE	Rus_EUR	Est_EUR	BSh_EUR	Sak_SIB	Bur_SIB	BUm_SAS	Sho_SIB	Udm_EUR	Kom_EUR	Alb_EUR	Saa_EUR	Saa_EUR	Lat_EUR	Uzb_CAS	Cir_CAU	BAj_SAS	Lat_EUR	Geo_CAU	Ukr_EUR	Ukr_EUR	Cos_EUR	Rus_EUR	Swe_EUR	Alb_EUR	Bel_EUR		40
rs75324100	16	0	0	0	CHR2	60297576	rs75324100	C	T	81	182	0	0	71	GBR	GBR	GBR	GBR	GBR	GBR	GBR	GBR	GBR	GBR	GBR	GBR	GBR	GBR	GBR	GBR	GBR	GBR	GBR	GBR	GBR	GBR	GBR	FIN	FIN	FIN	FIN	FIN	GBR	GBR	GBR	GBR	GBR	GBR	GBR	GBR	GBR	GBR	GBR	GBR	FIN	FIN	FIN	FIN	FIN	FIN	FIN	FIN	FIN	FIN	FIN	FIN	FIN	FIN	FIN	FIN	FIN	FIN	FIN	FIN	FIN	FIN	FIN	FIN	FIN	FIN	FIN	FIN	FIN	FIN	FIN	FIN	FIN	FIN	PUR	PUR	PUR	PUR	PUR	PUR	PUR	PUR	PUR	PUR	PUR	PUR	PUR	PUR	PUR	PUR	PUR	CLM	CLM	CLM	CLM	CLM	PUR	PUR	PUR	PUR	PUR	CLM	CLM	CLM	CLM	CLM	CLM	PUR	PUR	PUR	PUR	CLM	CLM	CLM	CLM	PUR	PUR	CLM	CLM	CLM	CLM	CLM	CLM	CLM	CLM	CLM	CLM	CLM	IBS	IBS	IBS	IBS	IBS	IBS	IBS	PJL	PJL	IBS	IBS	IBS	IBS	IBS	IBS	IBS	IBS	IBS	IBS	IBS	IBS	IBS	IBS	IBS	IBS	IBS	IBS	IBS	IBS	IBS	IBS	IBS	IBS	IBS	IBS	GBR	GBR	ACB	PEL	ACB	PEL	PEL	PEL	PEL	PEL	IBS	IBS	IBS	IBS	ACB	ACB	ACB	ACB	PJL	PJL	PJL	PJL	PJL	PJL	PJL	PJL	PJL	PJL	PJL	BEB	BEB	PJL	PJL	PJL	STU	STU	STU	PJL	PJL	PJL	ITU	ITU	STU	PJL	ITU	ITU	ITU	ITU	BEB	STU	ITU	BEB	STU	STU	STU	ITU	ITU	ITU	STU	BEB	ITU	CEU	CEU	CEU	CEU	CEU	CEU	CEU	CEU	CEU	CEU	CEU	CEU	CEU	CEU	CEU	CEU	CEU	CEU	CEU	CEU	CEU	CEU	CEU	CEU	CEU	CEU	CEU	CEU	CEU	CEU	CEU	CEU	CEU	CEU	ASW	MXL	MXL	MXL	MXL	MXL	MXL	MXL	MXL	MXL	MXL	MXL	MXL	MXL	ASW	ASW	ASW	ASW	ASW	ASW	TSI	TSI	TSI	TSI	TSI	TSI	TSI	TSI	TSI	TSI	TSI	TSI	TSI	TSI	TSI	TSI	TSI	TSI	GIH	GIH	GIH	GIH	GIH	GIH	GIH	GIH	GIH	GIH	GIH	GIH	GIH	GIH	GIH	GIH	GIH	GIH	GIH	GIH	GIH	GIH		Abk_CAU	Kaz_CAS	Chu_ARC	For_SIB	Lez_CAU	Ass_MDE	Rus_EUR	Mis_EUR	Mar_EUR	For_SIB	Tab_CAU	Tab_CAU	Lez_CAU	Kum_CAU	Ava_CAU	Bur_SIB	Ira_MDE	Rom_EUR	Mar_EUR	Rus_CAS	Kry_EUR	Cro_EUR	Pol_EUR	Bel_EUR	Udm_EUR	Jor_MDE	Ish_CAS	Kyr_CAS	Ara_MDE	Rus_EUR	Rus_EUR	Rus_EUR	Bra_SAS	Kol_SAS	Ira_MDE	Ger_EUR	Ger_EUR	Pol_EUR	Fin_EUR	Ing_EUR	Mol_EUR	Kar_EUR	Leb_MDE	Rus_EUR	Est_EUR	BSh_EUR	Sak_SIB	Bur_SIB	BUm_SAS	Sho_SIB	Udm_EUR	Kom_EUR	Alb_EUR	Saa_EUR	Saa_EUR	Lat_EUR	Uzb_CAS	Cir_CAU	Kab_CAU	TKm_CAS	TKm_CAS	BAj_SAS	Lat_EUR	Geo_CAU	Ukr_EUR	Ukr_EUR	Cos_EUR	Rus_EUR	Swe_EUR	Alb_EUR	Ukr_EUR	Bel_EUR		42
rs72818511	20	0	0	0	CHR2	60316913	rs72818511	G	C	81	194	0	0	76	GBR	GBR	GBR	GBR	GBR	GBR	GBR	GBR	GBR	GBR	GBR	GBR	GBR	GBR	GBR	GBR	GBR	GBR	GBR	GBR	GBR	GBR	GBR	GBR	FIN	FIN	FIN	FIN	FIN	GBR	GBR	GBR	GBR	GBR	GBR	GBR	GBR	GBR	GBR	GBR	GBR	FIN	FIN	FIN	FIN	FIN	FIN	FIN	FIN	FIN	FIN	FIN	FIN	FIN	FIN	FIN	FIN	FIN	FIN	FIN	FIN	FIN	FIN	FIN	FIN	FIN	FIN	FIN	FIN	FIN	FIN	FIN	FIN	PUR	PUR	PUR	PUR	PUR	PUR	PUR	PUR	PUR	PUR	PUR	PUR	PUR	PUR	PUR	CLM	CLM	CLM	CLM	CLM	PUR	PUR	PUR	PUR	PUR	PUR	PUR	CLM	CLM	CLM	CLM	CLM	CLM	PUR	PUR	PUR	PUR	CLM	CLM	CLM	CLM	CLM	PUR	PUR	CLM	CLM	CLM	CLM	CLM	CLM	CLM	CLM	CLM	CLM	IBS	IBS	IBS	IBS	IBS	IBS	IBS	IBS	PJL	IBS	IBS	IBS	IBS	IBS	IBS	IBS	IBS	IBS	IBS	IBS	IBS	IBS	IBS	IBS	IBS	IBS	IBS	IBS	IBS	IBS	IBS	IBS	IBS	IBS	IBS	IBS	IBS	IBS	GBR	ACB	PEL	ACB	PEL	PEL	PEL	PEL	PEL	GBR	IBS	IBS	IBS	IBS	ACB	ACB	ACB	ACB	ACB	ACB	PJL	PJL	PJL	PJL	PJL	PJL	PJL	PJL	PJL	PJL	PJL	PJL	BEB	BEB	PJL	PJL	PJL	PJL	STU	STU	STU	PJL	PJL	PJL	ITU	ITU	STU	PJL	ITU	ITU	ITU	ITU	ITU	BEB	STU	ITU	ITU	ITU	STU	BEB	BEB	STU	ITU	STU	STU	ITU	ITU	ITU	STU	BEB	ITU	CEU	CEU	CEU	CEU	CEU	CEU	CEU	CEU	CEU	CEU	CEU	CEU	CEU	CEU	CEU	CEU	CEU	CEU	CEU	CEU	CEU	CEU	CEU	CEU	CEU	CEU	CEU	CEU	CEU	CEU	CEU	CEU	CEU	CEU	CEU	ASW	MXL	MXL	MXL	MXL	MXL	MXL	MXL	MXL	MXL	MXL	MXL	MXL	MXL	ASW	ASW	ASW	ASW	ASW	ASW	TSI	TSI	TSI	TSI	TSI	TSI	TSI	TSI	TSI	TSI	TSI	TSI	TSI	TSI	TSI	TSI	TSI	TSI	TSI	TSI	GIH	GIH	GIH	GIH	GIH	GIH	GIH	GIH	GIH	GIH	GIH	GIH	GIH	GIH	GIH	GIH	GIH	GIH	GIH	GIH		Abk_CAU	Kaz_CAS	Chu_ARC	For_SIB	Lez_CAU	Ass_MDE	Rus_EUR	Mis_EUR	Mar_EUR	For_SIB	Tab_CAU	Tab_CAU	Lez_CAU	Kum_CAU	Ava_CAU	Rus_EUR	Bur_SIB	Ira_MDE	Rom_EUR	Mar_EUR	Mor_EUR	Rus_CAS	Kry_EUR	Cro_EUR	Pol_EUR	Bel_EUR	Udm_EUR	Jor_MDE	Ish_CAS	Sau_MDE	Kyr_CAS	Ara_MDE	Ara_MDE	Tha_SAS	Rus_EUR	Rus_EUR	Rus_EUR	Bra_SAS	Ori_SAS	Bra_SAS	Kol_SAS	Ira_MDE	Pol_EUR	Ger_EUR	Ger_EUR	Pol_EUR	Fin_EUR	Ing_EUR	Mol_EUR	Kar_EUR	Leb_MDE	Rus_EUR	Est_EUR	BSh_EUR	Sak_SIB	Bur_SIB	Bur_SIB	BUm_SAS	Sho_SIB	Alt_CAS	Udm_EUR	Alb_EUR	Saa_EUR	Saa_EUR	Lat_EUR	Uzb_CAS	Cir_CAU	Kab_CAU	TKm_CAS	TKm_CAS	BAj_SAS	Geo_CAU	Ukr_EUR	Ukr_EUR	Ukr_EUR	Cos_EUR	Rus_EUR	Swe_EUR	Alb_EUR	Ukr_EUR	Bel_EUR		46
rs17329195	16	0	0	0	CHR2	60332994	rs17329195	G	A	73	179	0	0	66	GBR	GBR	GBR	GBR	GBR	GBR	GBR	GBR	GBR	GBR	GBR	GBR	GBR	GBR	GBR	GBR	GBR	GBR	GBR	GBR	GBR	GBR	GBR	GBR	GBR	FIN	FIN	FIN	FIN	FIN	FIN	GBR	GBR	GBR	GBR	GBR	GBR	GBR	GBR	GBR	GBR	GBR	FIN	FIN	FIN	FIN	FIN	FIN	FIN	FIN	FIN	FIN	FIN	FIN	FIN	FIN	FIN	FIN	FIN	FIN	FIN	FIN	FIN	FIN	FIN	FIN	FIN	FIN	FIN	FIN	FIN	FIN	FIN	PUR	PUR	PUR	PUR	PUR	PUR	PUR	PUR	PUR	PUR	PUR	PUR	PUR	PUR	PUR	CLM	CLM	CLM	CLM	CLM	CLM	PUR	PUR	PUR	PUR	PUR	PUR	CLM	CLM	CLM	CLM	PUR	PUR	PUR	PUR	CLM	CLM	CLM	CLM	CLM	PUR	CLM	CLM	CLM	CLM	CLM	CLM	CLM	CLM	CLM	CLM	IBS	IBS	IBS	IBS	IBS	IBS	IBS	PJL	IBS	IBS	IBS	IBS	IBS	IBS	IBS	IBS	IBS	IBS	IBS	IBS	IBS	IBS	IBS	IBS	IBS	IBS	IBS	IBS	IBS	IBS	IBS	GBR	ACB	PEL	ACB	PEL	PEL	ACB	GBR	IBS	IBS	IBS	IBS	ACB	ACB	ACB	ACB	PJL	ACB	ACB	PJL	PJL	PJL	PJL	PJL	PJL	PJL	PJL	PJL	BEB	PJL	PJL	STU	STU	STU	STU	STU	STU	PJL	PJL	PJL	ITU	ITU	STU	STU	PJL	ITU	ITU	ITU	ITU	ITU	ITU	STU	ITU	ITU	BEB	BEB	STU	ITU	STU	STU	ITU	ITU	BEB	ITU	CEU	CEU	CEU	CEU	CEU	CEU	CEU	CEU	CEU	CEU	CEU	CEU	CEU	CEU	CEU	CEU	CEU	CEU	CEU	CEU	CEU	CEU	CEU	CEU	CEU	CEU	CEU	CEU	CEU	CEU	CEU	CEU	CEU	MXL	MXL	MXL	MXL	MXL	MXL	MXL	MXL	MXL	MXL	MXL	MXL	MXL	MXL	MXL	ASW	ASW	ASW	ASW	ASW	TSI	TSI	TSI	TSI	TSI	TSI	TSI	TSI	TSI	TSI	TSI	TSI	TSI	TSI	TSI	TSI	TSI	TSI	GIH	GIH	GIH	GIH	GIH	GIH	GIH	GIH	GIH	GIH	GIH	GIH	GIH	GIH	GIH		Abk_CAU	Kaz_CAS	Chu_ARC	For_SIB	Ass_MDE	Rus_EUR	Mis_EUR	Mar_EUR	For_SIB	Tab_CAU	Lez_CAU	Ava_CAU	Rus_EUR	Bur_SIB	Ira_MDE	Rom_EUR	Mar_EUR	Mor_EUR	Rus_CAS	Kry_EUR	Cro_EUR	Pol_EUR	Bel_EUR	Udm_EUR	Jor_MDE	Kyr_CAS	Ara_MDE	Rus_EUR	Rus_EUR	Rus_EUR	Bra_SAS	Ori_SAS	Bra_SAS	Kol_SAS	Ira_MDE	Pol_EUR	Ger_EUR	Ger_EUR	Pol_EUR	Fin_EUR	Ing_EUR	Mol_EUR	Lit_EUR	Leb_MDE	Rus_EUR	Est_EUR	BSh_EUR	Sak_SIB	Bur_SIB	Bur_SIB	BUm_SAS	Sho_SIB	Alt_CAS	Udm_EUR	Alb_EUR	Saa_EUR	Saa_EUR	Lat_EUR	Kab_CAU	TKm_CAS	TKm_CAS	BAj_SAS	Geo_CAU	Ukr_EUR	Ukr_EUR	Ukr_EUR	Cos_EUR	Swe_EUR	Alb_EUR	Ukr_EUR	Bel_EUR		44
rs62171727	24	0	0	1	CHR2	76858474	rs62171727	C	A	83	238	1	1	92	GBR	GBR	GBR	GBR	GBR	GBR	GBR	GBR	GBR	GBR	GBR	GBR	GBR	GBR	GBR	GBR	GBR	GBR	GBR	GBR	GBR	GBR	GBR	GBR	GBR	FIN	FIN	FIN	FIN	FIN	FIN	FIN	GBR	GBR	GBR	GBR	GBR	GBR	GBR	GBR	GBR	GBR	GBR	GBR	GBR	GBR	FIN	FIN	FIN	FIN	FIN	FIN	FIN	FIN	FIN	FIN	FIN	FIN	FIN	FIN	FIN	FIN	FIN	FIN	FIN	FIN	FIN	FIN	FIN	FIN	FIN	FIN	FIN	FIN	FIN	FIN	FIN	FIN	FIN	PUR	CHS	PUR	PUR	PUR	PUR	PUR	PUR	PUR	PUR	PUR	PUR	PUR	PUR	PUR	PUR	CLM	CLM	PUR	PUR	PUR	PUR	PUR	PUR	PUR	PUR	CLM	CLM	CLM	PUR	PUR	PUR	PUR	GBR	CLM	CLM	CLM	CLM	CLM	CLM	CLM	CLM	PUR	PUR	PUR	PUR	PUR	PUR	PUR	CLM	CLM	CLM	CLM	CLM	CLM	IBS	IBS	IBS	IBS	IBS	IBS	IBS	IBS	IBS	IBS	IBS	IBS	CLM	PEL	PEL	IBS	IBS	IBS	IBS	IBS	IBS	IBS	IBS	IBS	IBS	IBS	IBS	IBS	IBS	IBS	IBS	IBS	IBS	IBS	IBS	IBS	IBS	IBS	IBS	IBS	IBS	IBS	IBS	IBS	GBR	ACB	ACB	ACB	PEL	PEL	PEL	ACB	IBS	IBS	IBS	IBS	IBS	IBS	PEL	PEL	ACB	ACB	PJL	ACB	PJL	PJL	PJL	PJL	PJL	PJL	PJL	PJL	PJL	PJL	PJL	PJL	PJL	PJL	PJL	BEB	BEB	PJL	PJL	STU	STU	PJL	STU	STU	STU	STU	STU	STU	PJL	PJL	STU	STU	STU	STU	PJL	ITU	ITU	ITU	ITU	BEB	BEB	BEB	STU	STU	ITU	STU	STU	BEB	BEB	BEB	BEB	STU	STU	ITU	ITU	ITU	STU	ITU	ITU	STU	ITU	ITU	BEB	BEB	BEB	BEB	ITU	STU	ITU	STU	ITU	ITU	ITU	CEU	CEU	CEU	CEU	CEU	CEU	CEU	CEU	CEU	CEU	CEU	CEU	CEU	CEU	CEU	CEU	CEU	CEU	CEU	CEU	CEU	CEU	CEU	CEU	CEU	CEU	CEU	CEU	CEU	CEU	CEU	CEU	CEU	CEU	CEU	CEU	CEU	CEU	LWK	ASW	MXL	MXL	MXL	MXL	MXL	MXL	MXL	ASW	MXL	MXL	MXL	MXL	MXL	MXL	MXL	MXL	MXL	MXL	ASW	ASW	ASW	ASW	ASW	TSI	TSI	TSI	TSI	TSI	TSI	TSI	TSI	TSI	TSI	TSI	TSI	TSI	TSI	TSI	TSI	TSI	TSI	TSI	TSI	TSI	TSI	TSI	TSI	TSI	TSI	TSI	TSI	TSI	TSI	TSI	TSI	TSI	TSI	TSI	TSI	TSI	TSI	TSI	TSI	TSI	TSI	TSI	TSI	GIH	GIH	GIH	GIH	GIH	GIH	GIH	GIH	GIH	GIH	GIH	GIH		Kab_CAU	Abk_CAU	NOc_CAU	Mor_EUR	Lez_CAU	Aze_MDE	Arm_MDE	Ass_MDE	Ira_MDE	Cro_EUR	Rus_EUR	Kyr_CAS	Bur_SIB	Kar_EUR	Chu_EUR	Rom_EUR	Bel_EUR	Lez_CAU	Kum_CAU	Kum_CAU	Kum_CAU	Ava_CAU	Ava_CAU	Rus_EUR	Ira_MDE	Ket_SIB	Kry_EUR	Mor_EUR	Vep_EUR	Rus_CAS	Kry_EUR	Dru_MDE	Bal_CAU	Uyg_CAS	Alt_CAS	Man_SIB	Kyr_CAS	Kyr_CAS	Yag_CAS	Ish_CAS	Ara_MDE	Ara_MDE	Ben_SAS	Kap_SAS	Rus_EUR	Rus_EUR	Bra_SAS	Ho_SAS	Bra_SAS	Pol_EUR	Pol_EUR	Fin_EUR	Mol_EUR	Hun_EUR	Lat_EUR	Lit_EUR	Pun_SAS	Vep_EUR	Leb_MDE	Rus_EUR	Est_EUR	Fin_EUR	Vep_EUR	BSh_EUR	BUm_SAS	Est_EUR	Esk_ARC	Esk_ARC	Chu_ARC	Chu_ARC	Eve_SIB	Bur_SIB	Bur_SIB	EVk_SIB	Alb_EUR	Saa_EUR	Saa_EUR	Lat_EUR	Uzb_CAS	Mar_EUR	Bra_SAS	Lit_EUR	Mon_EAS	TKm_CAS	Ukr_EUR	Mar_SAS	BAj_SAS	Arm_MDE	Arm_MDE	Arm_MDE	Ket_SIB	Alb_EUR	Ukr_EUR	Ukr_EUR	Ukr_EUR	Vep_EUR	Lez_CAU	Bel_EUR	Cos_EUR		48
rs11688742	16	0	0	0	CHR2	96367616	rs11688742	C	T	67	206	0	0	51	GBR	GBR	GBR	GBR	GBR	GBR	GBR	GBR	GBR	GBR	GBR	GBR	GBR	GBR	GBR	GBR	GBR	GBR	GBR	FIN	FIN	FIN	FIN	FIN	FIN	FIN	FIN	GBR	GBR	GBR	GBR	GBR	GBR	GBR	GBR	GBR	GBR	FIN	FIN	FIN	FIN	FIN	FIN	FIN	FIN	FIN	FIN	FIN	FIN	FIN	FIN	FIN	FIN	FIN	FIN	FIN	FIN	FIN	FIN	FIN	FIN	FIN	FIN	FIN	FIN	FIN	FIN	FIN	FIN	FIN	FIN	FIN	FIN	FIN	FIN	FIN	FIN	FIN	FIN	FIN	PUR	PUR	PUR	PUR	PUR	PUR	PUR	PUR	PUR	PUR	PUR	PUR	PUR	PUR	PUR	PUR	PUR	PUR	PUR	CLM	CLM	PUR	PUR	PUR	PUR	PUR	PUR	PUR	CLM	CLM	CLM	GBR	CLM	CLM	CLM	CLM	CLM	CLM	CLM	PUR	PUR	CLM	CLM	CLM	CLM	CLM	CLM	CLM	IBS	IBS	IBS	IBS	IBS	IBS	IBS	IBS	CLM	PEL	IBS	IBS	IBS	IBS	IBS	IBS	IBS	IBS	IBS	IBS	IBS	IBS	IBS	IBS	IBS	IBS	IBS	IBS	IBS	IBS	GBR	ACB	PEL	ACB	IBS	IBS	IBS	IBS	IBS	IBS	PEL	ACB	ACB	PJL	PJL	PJL	PJL	PJL	PJL	PJL	PJL	PJL	PJL	PJL	BEB	PJL	STU	STU	PJL	ITU	ITU	ITU	ITU	PJL	BEB	BEB	BEB	BEB	BEB	ITU	ITU	ITU	ITU	STU	ITU	BEB	BEB	BEB	BEB	CEU	CEU	CEU	CEU	CEU	CEU	CEU	CEU	CEU	CEU	CEU	CEU	CEU	CEU	CEU	CEU	CEU	CEU	CEU	CEU	CEU	CEU	CEU	CEU	CEU	CEU	CEU	CEU	CEU	CEU	CEU	CEU	CEU	CEU	MXL	MXL	MXL	MXL	MXL	MXL	MXL	MXL	MXL	MXL	MXL	MXL	ASW	ASW	ASW	TSI	TSI	TSI	TSI	TSI	TSI	TSI	TSI	TSI	TSI	TSI	TSI	TSI	TSI	TSI	TSI	TSI	TSI	TSI	TSI	TSI	TSI	TSI	TSI	TSI	TSI	TSI	TSI	TSI	TSI	TSI	GIH	GIH	GIH	GIH	GIH	GIH	GIH	GIH	GIH	GIH	GIH	GIH	GIH		Kaz_CAS	Tat_EUR	Lez_CAU	NOc_CAU	Cro_EUR	Rus_EUR	Kar_EUR	Chu_EUR	Bel_EUR	Mor_EUR	Lez_CAU	Rus_EUR	Tab_CAU	Mar_EUR	Kry_EUR	Cro_EUR	Bel_EUR	BSh_EUR	Alt_CAS	Man_SIB	Taj_CAS	Cos_EUR	Kyr_CAS	Ara_MDE	Tha_SAS	Rus_EUR	Rus_EUR	San_SAS	Ori_SAS	Pol_EUR	Fin_EUR	Ing_EUR	Mol_EUR	Mol_EUR	Hun_EUR	Lit_EUR	Col_AMR	Ben_SAS	Rus_EUR	Est_EUR	Est_EUR	Fin_EUR	Est_EUR	BUm_SAS	Udm_EUR	Saa_EUR	Lat_EUR	Uzb_CAS	BSh_EUR	Dha_SAS	Kab_CAU	TKm_CAS	TKm_CAS	Ukr_EUR	Kaz_CAS	Lat_EUR	Kar_EUR	Arm_MDE	Ukr_EUR	Vep_EUR	Cos_EUR		42
rs111397326	16	0	0	0	CHR2	96374796	rs111397326	C	T	65	201	0	0	31	GBR	GBR	GBR	GBR	GBR	GBR	GBR	GBR	GBR	GBR	GBR	GBR	GBR	GBR	GBR	GBR	GBR	GBR	GBR	GBR	FIN	FIN	FIN	FIN	FIN	FIN	FIN	FIN	GBR	GBR	GBR	GBR	GBR	GBR	GBR	GBR	GBR	GBR	GBR	FIN	FIN	FIN	FIN	FIN	FIN	FIN	FIN	FIN	FIN	FIN	FIN	FIN	FIN	FIN	FIN	FIN	FIN	FIN	FIN	FIN	FIN	FIN	FIN	FIN	FIN	FIN	FIN	FIN	FIN	FIN	FIN	FIN	FIN	FIN	FIN	FIN	FIN	FIN	FIN	FIN	FIN	FIN	PUR	PUR	PUR	PUR	PUR	PUR	PUR	PUR	PUR	PUR	PUR	PUR	PUR	PUR	PUR	PUR	PUR	PUR	CLM	CLM	PUR	PUR	PUR	PUR	PUR	PUR	PUR	CLM	CLM	CLM	GBR	CLM	CLM	CLM	CLM	CLM	CLM	CLM	PUR	PUR	CLM	CLM	CLM	CLM	CLM	CLM	CLM	IBS	IBS	IBS	IBS	IBS	IBS	IBS	IBS	CLM	PEL	IBS	IBS	IBS	IBS	IBS	IBS	IBS	IBS	IBS	IBS	IBS	IBS	IBS	IBS	IBS	IBS	IBS	IBS	GBR	ACB	ACB	IBS	IBS	IBS	IBS	IBS	IBS	PEL	ACB	ACB	PJL	PJL	PJL	PJL	PJL	PJL	PJL	STU	ITU	ITU	PJL	BEB	BEB	ITU	ITU	ITU	STU	ITU	BEB	BEB	CEU	CEU	CEU	CEU	CEU	CEU	CEU	CEU	CEU	CEU	CEU	CEU	CEU	CEU	CEU	CEU	CEU	CEU	CEU	CEU	CEU	CEU	CEU	CEU	CEU	CEU	CEU	CEU	CEU	CEU	CEU	CEU	CEU	CEU	MXL	MXL	MXL	MXL	MXL	MXL	MXL	MXL	MXL	MXL	MXL	MXL	ASW	ASW	ASW	TSI	TSI	TSI	TSI	TSI	TSI	TSI	TSI	TSI	TSI	TSI	TSI	TSI	TSI	TSI	TSI	TSI	TSI	TSI	TSI	TSI	TSI	TSI	TSI	TSI	TSI	TSI	TSI	GIH	GIH	GIH	GIH	GIH	GIH	GIH	GIH	GIH	GIH		Tat_EUR	NOc_CAU	Cro_EUR	Rus_EUR	Kar_EUR	Chu_EUR	Bel_EUR	Mor_EUR	Rus_EUR	Tab_CAU	Mar_EUR	Kry_EUR	Bel_EUR	Alt_CAS	Man_SIB	Kyr_CAS	Tha_SAS	Rus_EUR	Rus_EUR	Ori_SAS	Pol_EUR	Fin_EUR	Ing_EUR	Mol_EUR	Mol_EUR	Hun_EUR	Lit_EUR	Lit_EUR	Col_AMR	Rus_EUR	Est_EUR	Est_EUR	Fin_EUR	Est_EUR	BUm_SAS	Udm_EUR	Saa_EUR	Lat_EUR	Uzb_CAS	BSh_EUR	Dha_SAS	TKm_CAS	TKm_CAS	Ukr_EUR	Kaz_CAS	Lat_EUR	Kar_EUR	Arm_MDE	Ukr_EUR	Vep_EUR	Cos_EUR		40
rs76413681	15	0	0	1	CHR2	96772950	rs76413681	C	T	59	194	0	0	35	GBR	GBR	GBR	GBR	GBR	GBR	GBR	GBR	GBR	GBR	GBR	GBR	GBR	GBR	GBR	GBR	GBR	GBR	FIN	FIN	FIN	FIN	FIN	FIN	FIN	FIN	GBR	GBR	GBR	GBR	GBR	GBR	GBR	GBR	GBR	FIN	FIN	FIN	FIN	FIN	FIN	FIN	FIN	FIN	FIN	FIN	FIN	FIN	FIN	FIN	FIN	FIN	FIN	FIN	FIN	FIN	FIN	FIN	FIN	FIN	FIN	FIN	FIN	FIN	FIN	FIN	FIN	FIN	FIN	FIN	FIN	FIN	FIN	FIN	FIN	FIN	FIN	FIN	FIN	FIN	FIN	FIN	PUR	PUR	PUR	PUR	PUR	PUR	PUR	PUR	PUR	PUR	PUR	PUR	PUR	PUR	PUR	CLM	PUR	PUR	PUR	PUR	PUR	PUR	PUR	PUR	CLM	CLM	CLM	CLM	GBR	CLM	CLM	CLM	CLM	CLM	CLM	PUR	PUR	CLM	CLM	CLM	CLM	CLM	CLM	CLM	CLM	IBS	IBS	IBS	IBS	IBS	IBS	IBS	IBS	IBS	CLM	PEL	IBS	IBS	IBS	IBS	IBS	IBS	IBS	IBS	IBS	IBS	IBS	IBS	IBS	IBS	IBS	IBS	IBS	IBS	GBR	GBR	ACB	ACB	IBS	IBS	IBS	IBS	PEL	ACB	ACB	PJL	PJL	PJL	PJL	PJL	PJL	PJL	PJL	PJL	STU	ITU	ITU	ITU	PJL	BEB	BEB	ITU	ITU	STU	ITU	BEB	BEB	ITU	CEU	CEU	CEU	CEU	CEU	CEU	CEU	CEU	CEU	CEU	CEU	CEU	CEU	CEU	CEU	CEU	CEU	CEU	CEU	CEU	CEU	CEU	CEU	CEU	CEU	CEU	CEU	CEU	CEU	CEU	CEU	MXL	MXL	ASW	MXL	MXL	MXL	MXL	MXL	MXL	ASW	ASW	ASW	TSI	TSI	TSI	TSI	TSI	TSI	TSI	TSI	TSI	TSI	TSI	TSI	TSI	TSI	TSI	TSI	TSI	TSI	TSI	TSI	TSI	TSI	TSI	TSI	TSI	TSI	GIH	GIH	GIH	GIH	GIH	GIH	GIH	GIH	GIH	GIH	GIH		Tat_EUR	NOc_CAU	Cro_EUR	Rus_EUR	Kar_EUR	Chu_EUR	Bel_EUR	Rus_EUR	Tab_CAU	Mar_EUR	Kry_EUR	Bel_EUR	Alt_CAS	Man_SIB	Kyr_CAS	Tha_SAS	Rus_EUR	Rus_EUR	Ori_SAS	Pol_EUR	Fin_EUR	Ing_EUR	Mol_EUR	Mol_EUR	Hun_EUR	Lit_EUR	Rus_EUR	Est_EUR	Est_EUR	Fin_EUR	Est_EUR	BUm_SAS	Udm_EUR	Saa_EUR	Lat_EUR	Uzb_CAS	BSh_EUR	Dha_SAS	TKm_CAS	TKm_CAS	Ukr_EUR	Kaz_CAS	Lat_EUR	Kar_EUR	Arm_MDE	Ukr_EUR	Vep_EUR		39
rs75145851	15	0	0	1	CHR2	96804588	rs75145851	G	A	57	192	0	0	35	GBR	GBR	GBR	GBR	GBR	GBR	GBR	GBR	GBR	GBR	GBR	GBR	GBR	GBR	GBR	GBR	GBR	GBR	FIN	FIN	FIN	FIN	FIN	FIN	FIN	FIN	GBR	GBR	GBR	GBR	GBR	GBR	GBR	GBR	GBR	FIN	FIN	FIN	FIN	FIN	FIN	FIN	FIN	FIN	FIN	FIN	FIN	FIN	FIN	FIN	FIN	FIN	FIN	FIN	FIN	FIN	FIN	FIN	FIN	FIN	FIN	FIN	FIN	FIN	FIN	FIN	FIN	FIN	FIN	FIN	FIN	FIN	FIN	FIN	FIN	FIN	FIN	FIN	FIN	FIN	FIN	FIN	FIN	PUR	PUR	PUR	PUR	PUR	PUR	PUR	PUR	PUR	PUR	PUR	PUR	PUR	PUR	PUR	CLM	PUR	PUR	PUR	PUR	PUR	PUR	PUR	PUR	CLM	CLM	CLM	GBR	CLM	CLM	CLM	CLM	CLM	PUR	PUR	CLM	CLM	CLM	CLM	CLM	CLM	CLM	CLM	IBS	IBS	IBS	IBS	IBS	IBS	IBS	IBS	CLM	PEL	IBS	IBS	IBS	IBS	IBS	IBS	IBS	IBS	IBS	IBS	IBS	IBS	IBS	IBS	IBS	IBS	IBS	IBS	GBR	GBR	ACB	ACB	IBS	IBS	IBS	IBS	PEL	ACB	ACB	PJL	PJL	PJL	PJL	PJL	PJL	PJL	PJL	STU	ITU	ITU	ITU	PJL	BEB	BEB	ITU	ITU	STU	STU	ITU	BEB	BEB	ITU	CEU	CEU	CEU	CEU	CEU	CEU	CEU	CEU	CEU	CEU	CEU	CEU	CEU	CEU	CEU	CEU	CEU	CEU	CEU	CEU	CEU	CEU	CEU	CEU	CEU	CEU	CEU	CEU	CEU	CEU	CEU	MXL	MXL	MXL	ASW	MXL	MXL	MXL	MXL	MXL	ASW	ASW	ASW	TSI	TSI	TSI	TSI	TSI	TSI	TSI	TSI	TSI	TSI	TSI	TSI	TSI	TSI	TSI	TSI	TSI	TSI	TSI	TSI	TSI	TSI	TSI	TSI	GIH	GIH	GIH	GIH	GIH	GIH	GIH	GIH	GIH	GIH	GIH		Tat_EUR	NOc_CAU	Cro_EUR	Rus_EUR	Kar_EUR	Chu_EUR	Bel_EUR	Rus_EUR	Tab_CAU	Mar_EUR	Kry_EUR	Bel_EUR	Alt_CAS	Man_SIB	Kyr_CAS	Tha_SAS	Rus_EUR	Rus_EUR	Ori_SAS	Pol_EUR	Fin_EUR	Ing_EUR	Mol_EUR	Mol_EUR	Hun_EUR	Lit_EUR	Col_AMR	Rus_EUR	Est_EUR	Est_EUR	Fin_EUR	Est_EUR	BUm_SAS	Udm_EUR	Saa_EUR	Lat_EUR	Uzb_CAS	BSh_EUR	Dha_SAS	TKm_CAS	TKm_CAS	Ukr_EUR	Kaz_CAS	Lat_EUR	Kar_EUR	Arm_MDE	Ukr_EUR	Vep_EUR		39
rs72825850	16	0	0	1	CHR2	96825851	rs72825850	A	G	63	213	0	0	41	GBR	GBR	GBR	GBR	GBR	GBR	GBR	GBR	GBR	GBR	GBR	GBR	GBR	GBR	GBR	GBR	GBR	GBR	GBR	GBR	FIN	FIN	FIN	FIN	FIN	FIN	FIN	FIN	GBR	GBR	GBR	GBR	GBR	GBR	GBR	GBR	GBR	GBR	FIN	FIN	FIN	FIN	FIN	FIN	FIN	FIN	FIN	FIN	FIN	FIN	FIN	FIN	FIN	FIN	FIN	FIN	FIN	FIN	FIN	FIN	FIN	FIN	FIN	FIN	FIN	FIN	FIN	FIN	FIN	FIN	FIN	FIN	FIN	FIN	FIN	FIN	FIN	FIN	FIN	FIN	FIN	FIN	FIN	FIN	FIN	FIN	FIN	PUR	PUR	PUR	PUR	PUR	PUR	PUR	PUR	PUR	PUR	PUR	PUR	PUR	PUR	PUR	PUR	PUR	CLM	PUR	PUR	PUR	PUR	PUR	PUR	PUR	PUR	CLM	CLM	CLM	CLM	GBR	CLM	CLM	CLM	CLM	CLM	PUR	PUR	PUR	CLM	CLM	CLM	CLM	CLM	CLM	CLM	CLM	CLM	CLM	IBS	IBS	IBS	IBS	IBS	IBS	IBS	IBS	CLM	PEL	IBS	IBS	IBS	IBS	IBS	IBS	IBS	IBS	IBS	IBS	IBS	IBS	IBS	IBS	IBS	IBS	IBS	IBS	IBS	IBS	IBS	IBS	IBS	GBR	GBR	ACB	ACB	IBS	IBS	IBS	IBS	IBS	PEL	ACB	ACB	PJL	PJL	PJL	PJL	PJL	PJL	PJL	PJL	PJL	PJL	PJL	STU	ITU	ITU	ITU	PJL	BEB	BEB	ITU	ITU	STU	STU	ITU	BEB	BEB	BEB	ITU	CEU	CEU	CEU	CEU	CEU	CEU	CEU	CEU	CEU	CEU	CEU	CEU	CEU	CEU	CEU	CEU	CEU	CEU	CEU	CEU	CEU	CEU	CEU	CEU	CEU	CEU	CEU	CEU	CEU	CEU	CEU	CEU	CEU	CEU	CEU	CEU	MXL	MXL	MXL	ASW	MXL	MXL	MXL	MXL	MXL	ASW	ASW	ASW	TSI	TSI	TSI	TSI	TSI	TSI	TSI	TSI	TSI	TSI	TSI	TSI	TSI	TSI	TSI	TSI	TSI	TSI	TSI	TSI	TSI	TSI	TSI	TSI	TSI	TSI	GIH	GIH	GIH	GIH	GIH	GIH	GIH	GIH	GIH	GIH	GIH	GIH		Tat_EUR	NOc_CAU	Cro_EUR	Rus_EUR	Kar_EUR	Chu_EUR	Bel_EUR	Bel_EUR	Ava_CAU	Rus_EUR	Tab_CAU	Jor_MDE	Mar_EUR	Kry_EUR	Cro_EUR	Bel_EUR	Alt_CAS	Man_SIB	Kyr_CAS	Tha_SAS	Rus_EUR	Rus_EUR	Rus_EUR	Ori_SAS	Pol_EUR	Fin_EUR	Ing_EUR	Mol_EUR	Mol_EUR	Hun_EUR	Lit_EUR	Col_AMR	Rus_EUR	Est_EUR	Est_EUR	Est_EUR	Ing_EUR	Fin_EUR	Chu_EUR	Est_EUR	BUm_SAS	Udm_EUR	Saa_EUR	Lat_EUR	Uzb_CAS	BSh_EUR	Dha_SAS	TKm_CAS	TKm_CAS	Ukr_EUR	Kaz_CAS	Lat_EUR	Kar_EUR	Arm_MDE	Ukr_EUR	Cos_EUR	Vep_EUR		47
rs79163674	17	0	0	1	CHR2	97035737	rs79163674	G	A	53	182	0	0	34	GBR	GBR	GBR	GBR	GBR	GBR	GBR	GBR	GBR	GBR	GBR	GBR	GBR	GBR	GBR	GBR	GBR	GBR	FIN	FIN	FIN	FIN	FIN	FIN	FIN	FIN	GBR	GBR	GBR	GBR	GBR	GBR	GBR	GBR	FIN	FIN	FIN	FIN	FIN	FIN	FIN	FIN	FIN	FIN	FIN	FIN	FIN	FIN	FIN	FIN	FIN	FIN	FIN	FIN	FIN	FIN	FIN	FIN	FIN	FIN	FIN	FIN	FIN	FIN	FIN	FIN	FIN	FIN	FIN	FIN	FIN	FIN	FIN	FIN	FIN	FIN	FIN	FIN	FIN	FIN	FIN	PUR	PUR	PUR	PUR	PUR	PUR	PUR	PUR	PUR	PUR	PUR	PUR	PUR	CLM	PUR	PUR	PUR	PUR	PUR	PUR	PUR	CLM	CLM	CLM	CLM	CLM	GBR	CLM	CLM	CLM	CLM	CLM	PUR	PUR	CLM	CLM	CLM	CLM	CLM	CLM	CLM	IBS	IBS	IBS	IBS	IBS	IBS	IBS	CLM	IBS	IBS	IBS	IBS	IBS	IBS	IBS	IBS	IBS	IBS	IBS	IBS	IBS	GBR	GBR	ACB	ACB	ACB	IBS	IBS	IBS	PEL	ACB	ACB	PJL	PJL	PJL	PJL	PJL	PJL	PJL	STU	ITU	ITU	ITU	PJL	BEB	BEB	ITU	ITU	STU	STU	ITU	BEB	BEB	ITU	CEU	CEU	CEU	CEU	CEU	CEU	CEU	CEU	CEU	CEU	CEU	CEU	CEU	CEU	CEU	CEU	CEU	CEU	CEU	CEU	CEU	CEU	CEU	CEU	CEU	CEU	CEU	CEU	CEU	CEU	MXL	MXL	ASW	MXL	MXL	MXL	MXL	MXL	ASW	ASW	ASW	TSI	TSI	TSI	TSI	TSI	TSI	TSI	TSI	TSI	TSI	TSI	TSI	TSI	TSI	TSI	TSI	TSI	TSI	TSI	TSI	TSI	TSI	TSI	GIH	GIH	GIH	GIH	GIH	GIH	GIH	GIH	GIH	GIH	GIH		Tat_EUR	NOc_CAU	Cro_EUR	Rus_EUR	Kar_EUR	Chu_EUR	Bel_EUR	Rus_EUR	Tab_CAU	Mar_EUR	Kry_EUR	Mor_EUR	Cro_EUR	Bel_EUR	Alt_CAS	Man_SIB	Kyr_CAS	Tha_SAS	Rus_EUR	Rus_EUR	Ori_SAS	Pol_EUR	Fin_EUR	Ing_EUR	Mol_EUR	Mol_EUR	Hun_EUR	Lit_EUR	Col_AMR	Rus_EUR	Est_EUR	Est_EUR	Fin_EUR	Est_EUR	BUm_SAS	Udm_EUR	Saa_EUR	Lat_EUR	Uzb_CAS	BSh_EUR	Dha_SAS	TKm_CAS	TKm_CAS	Ukr_EUR	Kaz_CAS	Lat_EUR	Kar_EUR	Arm_MDE	Ukr_EUR	Vep_EUR		41
rs4426565	18	0	0	1	CHR2	97051981	rs4426565	C	T	62	203	0	0	38	GBR	GBR	GBR	GBR	GBR	GBR	GBR	GBR	GBR	GBR	GBR	GBR	GBR	GBR	GBR	GBR	GBR	GBR	GBR	GBR	FIN	FIN	FIN	FIN	FIN	FIN	FIN	FIN	GBR	GBR	GBR	GBR	GBR	GBR	GBR	GBR	GBR	FIN	FIN	FIN	FIN	FIN	FIN	FIN	FIN	FIN	FIN	FIN	FIN	FIN	FIN	FIN	FIN	FIN	FIN	FIN	FIN	FIN	FIN	FIN	FIN	FIN	FIN	FIN	FIN	FIN	FIN	FIN	FIN	FIN	FIN	FIN	FIN	FIN	FIN	FIN	FIN	FIN	FIN	FIN	FIN	FIN	FIN	PUR	PUR	PUR	PUR	PUR	PUR	PUR	PUR	PUR	PUR	PUR	PUR	PUR	PUR	PUR	PUR	CLM	PUR	PUR	PUR	PUR	PUR	PUR	PUR	PUR	CLM	CLM	CLM	CLM	CLM	GBR	CLM	CLM	CLM	CLM	CLM	PUR	PUR	PUR	CLM	CLM	CLM	CLM	CLM	CLM	CLM	CLM	IBS	IBS	IBS	IBS	IBS	IBS	IBS	IBS	CLM	PEL	IBS	IBS	IBS	IBS	IBS	IBS	IBS	IBS	IBS	IBS	IBS	IBS	IBS	IBS	IBS	IBS	IBS	GBR	GBR	ACB	ACB	ACB	IBS	IBS	IBS	IBS	IBS	PEL	ACB	ACB	PJL	PJL	PJL	PJL	PJL	PJL	PJL	PJL	PJL	STU	ITU	ITU	ITU	PJL	BEB	BEB	ITU	ITU	STU	STU	ITU	BEB	BEB	BEB	ITU	CEU	CEU	CEU	CEU	CEU	CEU	CEU	CEU	CEU	CEU	CEU	CEU	CEU	CEU	CEU	CEU	CEU	CEU	CEU	CEU	CEU	CEU	CEU	CEU	CEU	CEU	CEU	CEU	CEU	CEU	CEU	CEU	CEU	CEU	CEU	MXL	MXL	MXL	ASW	MXL	MXL	MXL	MXL	MXL	ASW	ASW	ASW	TSI	TSI	TSI	TSI	TSI	TSI	TSI	TSI	TSI	TSI	TSI	TSI	TSI	TSI	TSI	TSI	TSI	TSI	TSI	TSI	TSI	TSI	TSI	TSI	TSI	TSI	GIH	GIH	GIH	GIH	GIH	GIH	GIH	GIH	GIH	GIH	GIH	GIH		Tat_EUR	NOc_CAU	Cro_EUR	Rus_EUR	Kar_EUR	Chu_EUR	Bel_EUR	Bel_EUR	Ava_CAU	Rus_EUR	Tab_CAU	Jor_MDE	Mar_EUR	Kry_EUR	Mor_EUR	Cro_EUR	Cro_EUR	Bel_EUR	Alt_CAS	Man_SIB	Kyr_CAS	Tha_SAS	Rus_EUR	Rus_EUR	Rus_EUR	Ori_SAS	Pol_EUR	Fin_EUR	Ing_EUR	Mol_EUR	Mol_EUR	Hun_EUR	Lit_EUR	Col_AMR	Rus_EUR	Est_EUR	Est_EUR	Est_EUR	Ing_EUR	Fin_EUR	Chu_EUR	Est_EUR	BUm_SAS	Udm_EUR	Saa_EUR	Lat_EUR	Uzb_CAS	BSh_EUR	Dha_SAS	TKm_CAS	TKm_CAS	Ukr_EUR	Kaz_CAS	Lat_EUR	Kar_EUR	Arm_MDE	Ukr_EUR	Cos_EUR	Vep_EUR		49
rs11682671	21	0	0	1	CHR2	97349315	rs11682671	C	G	58	215	1	0	36	GBR	GBR	GBR	GBR	GBR	GBR	GBR	GBR	GBR	GBR	GBR	GBR	GBR	GBR	GBR	GBR	GBR	GBR	GBR	GBR	FIN	FIN	FIN	FIN	FIN	FIN	FIN	FIN	FIN	FIN	GBR	GBR	GBR	GBR	GBR	GBR	GBR	GBR	FIN	FIN	FIN	FIN	FIN	FIN	FIN	FIN	FIN	FIN	FIN	FIN	FIN	FIN	FIN	FIN	FIN	FIN	FIN	FIN	FIN	FIN	FIN	FIN	FIN	FIN	FIN	FIN	FIN	FIN	FIN	FIN	FIN	FIN	FIN	FIN	FIN	FIN	FIN	FIN	FIN	FIN	FIN	FIN	FIN	FIN	FIN	FIN	FIN	FIN	FIN	FIN	FIN	FIN	FIN	FIN	FIN	FIN	PUR	PUR	PUR	PUR	PUR	PUR	PUR	PUR	PUR	PUR	PUR	CLM	CLM	PUR	PUR	PUR	PUR	PUR	PUR	PUR	PUR	CLM	CLM	CLM	CLM	CLM	PUR	GBR	CLM	CLM	CLM	CLM	CLM	CLM	PUR	CLM	CLM	CLM	CLM	CLM	CLM	IBS	IBS	IBS	IBS	IBS	IBS	CLM	IBS	IBS	IBS	IBS	IBS	IBS	IBS	IBS	IBS	IBS	IBS	IBS	IBS	IBS	IBS	IBS	IBS	IBS	IBS	IBS	IBS	IBS	GBR	ACB	ACB	ACB	IBS	IBS	IBS	IBS	PEL	ACB	ACB	PJL	PJL	PJL	PJL	PJL	BEB	PJL	BEB	PJL	STU	STU	ITU	ITU	ITU	ITU	PJL	BEB	BEB	ITU	BEB	ITU	STU	ITU	BEB	BEB	BEB	BEB	ITU	ITU	CEU	CEU	CEU	CEU	CEU	CEU	CEU	CEU	CEU	CEU	CEU	CEU	CEU	CEU	CEU	CEU	CEU	CEU	CEU	CEU	CEU	CEU	CEU	CEU	CEU	CEU	CEU	CEU	CHB	MXL	MXL	MXL	MXL	MXL	MXL	MXL	ASW	MXL	MXL	MXL	MXL	MXL	ASW	ASW	ASW	TSI	TSI	TSI	TSI	TSI	TSI	TSI	TSI	TSI	TSI	TSI	TSI	TSI	TSI	TSI	TSI	TSI	TSI	TSI	TSI	TSI	TSI	TSI	TSI	TSI	TSI	TSI	TSI	GIH	GIH	GIH	GIH	GIH	GIH	GIH		Abk_CAU	Abk_CAU	NOc_CAU	Tat_EUR	Ket_SIB	NOc_CAU	Rus_EUR	Kar_EUR	Chu_EUR	Mor_EUR	Sak_SIB	Lez_CAU	Kum_CAU	Rus_EUR	Tab_CAU	Mar_EUR	Kry_EUR	Vep_EUR	Cro_EUR	Bel_EUR	BSh_EUR	Bal_CAU	Tuv_SIB	Man_SIB	Kyr_CAS	Tha_SAS	Rus_EUR	Rus_EUR	Ori_SAS	Ira_MDE	Ara_MDE	Pol_EUR	Ing_EUR	Mol_EUR	Mol_EUR	Hun_EUR	Lit_EUR	Col_AMR	Kar_EUR	Vep_EUR	Rus_EUR	Est_EUR	Est_EUR	Ing_EUR	BSh_EUR	Kom_EUR	Saa_EUR	Saa_EUR	Lat_EUR	Uzb_CAS	Uzb_CAS	BSh_EUR	Dha_SAS	TKm_CAS	TKm_CAS	Ukr_EUR	Lat_EUR	Kar_EUR	Arm_MDE	Vep_EUR		43
rs78381888	20	0	0	1	CHR2	97500775	rs78381888	A	G	47	194	0	0	23	GBR	GBR	GBR	GBR	GBR	GBR	GBR	GBR	GBR	GBR	GBR	GBR	GBR	GBR	GBR	GBR	GBR	FIN	FIN	FIN	FIN	FIN	FIN	FIN	FIN	FIN	GBR	GBR	GBR	GBR	GBR	GBR	GBR	FIN	FIN	FIN	FIN	FIN	FIN	FIN	FIN	FIN	FIN	FIN	FIN	FIN	FIN	FIN	FIN	FIN	FIN	FIN	FIN	FIN	FIN	FIN	FIN	FIN	FIN	FIN	FIN	FIN	FIN	FIN	FIN	FIN	FIN	FIN	FIN	FIN	FIN	FIN	FIN	FIN	FIN	FIN	FIN	FIN	FIN	FIN	FIN	FIN	FIN	FIN	FIN	FIN	FIN	PUR	PUR	PUR	PUR	PUR	PUR	PUR	CLM	CLM	PUR	PUR	PUR	PUR	PUR	PUR	CLM	CLM	CLM	CLM	CLM	PUR	PUR	GBR	CLM	CLM	CLM	CLM	CLM	CLM	CLM	CLM	CLM	CLM	CLM	IBS	IBS	IBS	IBS	IBS	IBS	CLM	IBS	IBS	IBS	IBS	IBS	IBS	IBS	IBS	IBS	IBS	IBS	IBS	IBS	IBS	IBS	IBS	IBS	IBS	IBS	GBR	ACB	ACB	ACB	IBS	IBS	PEL	ACB	ACB	ACB	PJL	PJL	PJL	BEB	STU	ITU	ITU	STU	PJL	BEB	BEB	ITU	ITU	ITU	BEB	BEB	BEB	ITU	CEU	CEU	CEU	CEU	CEU	CEU	CEU	CEU	CEU	CEU	CEU	CEU	CEU	CEU	CEU	CEU	CEU	CEU	CEU	CEU	CEU	CEU	CEU	CEU	CEU	CEU	CEU	CEU	MXL	MXL	MXL	MXL	MXL	ASW	MXL	MXL	MXL	ASW	ASW	ASW	TSI	TSI	TSI	TSI	TSI	TSI	TSI	TSI	TSI	TSI	TSI	TSI	TSI	TSI	TSI	TSI	TSI	TSI	TSI	TSI	TSI	GIH	GIH	GIH	GIH		Abk_CAU	Abk_CAU	NOc_CAU	Tat_EUR	Ket_SIB	NOc_CAU	Rus_EUR	Kar_EUR	Mor_EUR	Sak_SIB	Tab_CAU	Rus_EUR	Tab_CAU	Mar_EUR	Kry_EUR	Vep_EUR	Cro_EUR	Bel_EUR	BSh_EUR	Bal_CAU	Tuv_SIB	Man_SIB	Kyr_CAS	Tha_SAS	Rus_EUR	Rus_EUR	Ori_SAS	Ara_MDE	Pol_EUR	Mol_EUR	Mol_EUR	Hun_EUR	Lit_EUR	Col_AMR	Kar_EUR	Vep_EUR	Rus_EUR	Est_EUR	Est_EUR	Kom_EUR	Alb_EUR	Saa_EUR	Saa_EUR	Lat_EUR	Uzb_CAS	Uzb_CAS	BSh_EUR	Dha_SAS	TKm_CAS	TKm_CAS	Ukr_EUR	Lat_EUR	Kar_EUR	Arm_MDE	Vep_EUR	Alb_EUR		41
rs17636359	15	0	0	0	CHR2	97660619	rs17636359	T	C	36	169	0	0	32	GBR	GBR	GBR	GBR	GBR	GBR	GBR	GBR	GBR	GBR	GBR	GBR	GBR	GBR	FIN	FIN	FIN	FIN	FIN	FIN	FIN	FIN	FIN	FIN	GBR	GBR	GBR	GBR	FIN	FIN	FIN	FIN	FIN	FIN	FIN	FIN	FIN	FIN	FIN	FIN	FIN	FIN	FIN	FIN	FIN	FIN	FIN	FIN	FIN	FIN	FIN	FIN	FIN	FIN	FIN	FIN	FIN	FIN	FIN	FIN	FIN	FIN	FIN	FIN	FIN	FIN	FIN	FIN	PUR	PUR	PUR	PUR	PUR	CLM	CLM	PUR	CLM	CLM	PUR	PUR	CLM	CLM	CLM	CLM	PUR	PUR	CLM	CLM	CLM	CLM	CLM	CLM	CLM	CLM	IBS	IBS	IBS	IBS	IBS	IBS	IBS	IBS	IBS	IBS	IBS	IBS	IBS	IBS	IBS	IBS	IBS	IBS	IBS	IBS	IBS	GBR	GBR	IBS	IBS	IBS	IBS	ACB	PJL	PJL	PJL	PJL	PJL	PJL	STU	ITU	ITU	ITU	ITU	BEB	ITU	STU	BEB	ITU	STU	STU	ITU	BEB	BEB	CEU	CEU	CEU	CEU	CEU	CEU	CEU	CEU	CEU	CEU	CEU	CEU	CEU	CEU	CEU	CEU	CEU	CEU	CEU	CEU	CEU	CEU	CEU	CEU	CEU	CEU	CEU	CEU	MXL	MXL	MXL	MXL	ASW	MXL	MXL	MXL	MXL	MXL	TSI	TSI	TSI	TSI	TSI	TSI	TSI	TSI	TSI	TSI	TSI	TSI	TSI	TSI	TSI	TSI	TSI	TSI	TSI	TSI	TSI	GIH	GIH	GIH	GIH	GIH	GIH	GIH	GIH	GIH	GIH	GIH		Ava_CAU	Abk_CAU	Abk_CAU	NOc_CAU	Udm_EUR	Tat_EUR	Tat_EUR	Ket_SIB	Rus_EUR	Kar_EUR	Chu_EUR	Bel_EUR	Tab_CAU	Tab_CAU	Mar_EUR	Cro_EUR	Mor_EUR	Vep_EUR	Cro_EUR	Cro_EUR	Udm_EUR	BSh_EUR	Bal_CAU	Tuv_SIB	Man_SIB	Cos_EUR	Kyr_CAS	Tha_SAS	Rus_EUR	Ara_MDE	Pol_EUR	Pol_EUR	Fin_EUR	Ger_EUR	Ing_EUR	Ing_EUR	Mol_EUR	Mol_EUR	Lit_EUR	Rus_EUR	Fin_EUR	Chu_EUR	BUm_SAS	Udm_EUR	Kom_EUR	Alb_EUR	Uzb_CAS	Mar_EUR	BSh_EUR	BSh_EUR	Dha_SAS	Lit_EUR	TKm_CAS	Lat_EUR	Kar_EUR	Ukr_EUR	Ukr_EUR	Cos_EUR	Vep_EUR	Alb_EUR	Ukr_EUR		50
rs62157578	16	0	0	0	CHR2	98294036	rs62157578	A	T	40	189	1	0	34	GBR	GBR	GBR	GBR	GBR	GBR	GBR	GBR	GBR	GBR	GBR	GBR	GBR	GBR	GBR	GBR	GBR	GBR	GBR	GBR	GBR	GBR	FIN	FIN	FIN	FIN	FIN	FIN	FIN	FIN	FIN	FIN	GBR	GBR	GBR	GBR	FIN	FIN	FIN	FIN	FIN	FIN	FIN	FIN	FIN	FIN	FIN	FIN	FIN	FIN	FIN	FIN	FIN	FIN	FIN	FIN	FIN	FIN	FIN	FIN	FIN	FIN	FIN	FIN	FIN	FIN	FIN	FIN	FIN	FIN	FIN	FIN	FIN	FIN	PUR	PUR	PUR	PUR	PUR	PUR	CLM	PUR	PUR	CLM	CLM	CLM	PUR	PUR	CLM	CLM	CLM	CLM	PUR	CLM	CLM	CLM	CLM	CLM	CLM	CLM	CLM	CLM	CLM	IBS	IBS	IBS	IBS	IBS	IBS	IBS	IBS	IBS	IBS	IBS	IBS	IBS	IBS	IBS	IBS	IBS	IBS	IBS	IBS	IBS	IBS	IBS	IBS	IBS	IBS	IBS	GBR	GBR	KHV	PEL	IBS	IBS	IBS	IBS	IBS	IBS	ACB	PJL	PJL	PJL	PJL	PJL	PJL	PJL	STU	ITU	ITU	ITU	ITU	ITU	BEB	BEB	ITU	STU	ITU	STU	STU	BEB	BEB	BEB	CEU	CEU	CEU	CEU	CEU	CEU	CEU	CEU	CEU	CEU	CEU	CEU	CEU	CEU	CEU	CEU	CEU	CEU	CEU	CEU	CEU	CEU	CEU	CEU	CEU	CEU	CEU	CEU	CEU	CEU	MXL	MXL	MXL	MXL	MXL	MXL	MXL	MXL	ASW	TSI	TSI	TSI	TSI	TSI	TSI	TSI	TSI	TSI	TSI	TSI	TSI	TSI	TSI	TSI	TSI	TSI	TSI	TSI	TSI	TSI	TSI	TSI	TSI	GIH	GIH	GIH	GIH	GIH	GIH	GIH	GIH	GIH	GIH	GIH		Ava_CAU	Abk_CAU	Abk_CAU	NOc_CAU	Udm_EUR	Tat_EUR	NOc_CAU	Rus_EUR	Chu_EUR	Bel_EUR	Tab_CAU	Bel_EUR	Tab_CAU	Mar_EUR	Cro_EUR	Mor_EUR	Vep_EUR	Cro_EUR	Cro_EUR	Bel_EUR	Udm_EUR	BSh_EUR	Bal_CAU	Tuv_SIB	Ira_MDE	Man_SIB	Cos_EUR	Kyr_CAS	Rus_EUR	Ara_MDE	Pol_EUR	Ger_EUR	Pol_EUR	Fin_EUR	Ger_EUR	Ing_EUR	Ing_EUR	Mol_EUR	Mol_EUR	Lit_EUR	Rus_EUR	Ing_EUR	Fin_EUR	Chu_EUR	BUm_SAS	Udm_EUR	Kom_EUR	Alb_EUR	Uzb_CAS	Mar_EUR	BSh_EUR	BSh_EUR	Dha_SAS	Ksh_SAS	Lit_EUR	TKm_CAS	Kar_EUR	Ukr_EUR	Cos_EUR	Vep_EUR	Alb_EUR	Ukr_EUR		50
rs11683207	19	0	0	1	CHR2	98333290	rs11683207	T	C	78	175	1	4	11	GBR	GBR	GBR	GBR	GBR	GBR	GBR	GBR	GBR	GBR	GBR	GBR	GBR	GBR	GBR	GBR	GBR	FIN	FIN	FIN	GBR	GBR	GBR	GBR	GBR	GBR	GBR	GBR	FIN	FIN	FIN	FIN	FIN	FIN	FIN	FIN	FIN	FIN	FIN	FIN	FIN	FIN	FIN	FIN	FIN	FIN	FIN	FIN	FIN	FIN	FIN	FIN	FIN	FIN	FIN	FIN	FIN	FIN	FIN	FIN	FIN	FIN	FIN	FIN	PUR	PUR	PUR	PUR	PUR	PUR	PUR	PUR	PUR	PUR	PUR	PUR	PUR	PUR	PUR	PUR	CLM	CLM	CLM	CLM	PUR	PUR	PUR	PUR	PUR	PUR	PUR	PUR	PUR	PUR	PUR	CLM	CLM	CLM	CLM	CLM	CLM	PUR	PUR	PUR	GBR	CLM	CLM	CLM	CLM	CLM	CLM	CLM	CLM	CLM	CLM	CLM	CLM	CLM	IBS	IBS	IBS	IBS	IBS	IBS	IBS	IBS	IBS	CLM	PEL	PEL	IBS	IBS	IBS	IBS	IBS	IBS	IBS	IBS	IBS	IBS	IBS	IBS	IBS	IBS	IBS	IBS	IBS	GBR	GBR	KHV	ACB	ACB	ACB	ACB	IBS	IBS	IBS	PEL	ACB	ACB	ACB	GWD	GWD	GWD	GWD	BEB	PJL	STU	STU	BEB	BEB	BEB	ITU	CEU	CEU	CEU	CEU	CEU	CEU	CEU	CEU	CEU	CEU	CEU	CEU	CEU	CEU	CEU	CEU	CEU	CEU	CEU	CEU	CEU	CEU	CEU	CEU	CEU	CEU	CEU	CEU	CEU	CEU	CEU	MXL	MXL	MXL	MXL	MXL	MXL	MXL	MXL	MXL	MXL	MXL	MXL	MXL	ASW	ASW	TSI	TSI	TSI	TSI	TSI	TSI	TSI	TSI	TSI	TSI	TSI	TSI	TSI	TSI	TSI	TSI	TSI	TSI	TSI	TSI	TSI	TSI	TSI	TSI	TSI	TSI	TSI	TSI	TSI	TSI	TSI	TSI	TSI	GIH	GIH	GIH		Abk_CAU	Arm_MDE	Ass_MDE	Mor_EUR	Sak_SIB	Kum_CAU	Rus_EUR	Bel_EUR	BSh_EUR	Bal_CAU	Ira_MDE	Cos_EUR	Rus_EUR	Ori_SAS	Ira_MDE	Ger_EUR	Hun_EUR	Lit_EUR	Lit_EUR	Col_AMR	Kar_EUR	Vep_EUR	Est_EUR	Est_EUR	Est_EUR	Saa_EUR	Saa_EUR	Lat_EUR	BSh_EUR	Cir_CAU	Kab_CAU	TKm_CAS	Ukr_EUR	Arm_MDE	Lat_EUR	Kar_EUR	Arm_MDE	Ukr_EUR	Ukr_EUR	Cos_EUR	Udm_EUR	Geo_CAU		27
rs2008548	25	0	0	1	CHR2	98655732	rs2008548	G	C	66	244	0	4	43	GBR	GBR	GBR	GBR	GBR	GBR	GBR	GBR	GBR	GBR	GBR	GBR	GBR	GBR	GBR	GBR	GBR	GBR	GBR	GBR	GBR	GBR	GBR	GBR	FIN	FIN	FIN	FIN	FIN	FIN	FIN	FIN	GBR	GBR	GBR	GBR	GBR	GBR	GBR	GBR	GBR	FIN	FIN	FIN	FIN	FIN	FIN	FIN	FIN	FIN	FIN	FIN	FIN	FIN	FIN	FIN	FIN	FIN	FIN	FIN	FIN	FIN	FIN	FIN	FIN	FIN	FIN	FIN	FIN	FIN	FIN	FIN	FIN	FIN	FIN	FIN	FIN	FIN	FIN	FIN	FIN	FIN	FIN	FIN	FIN	FIN	FIN	PUR	PUR	PUR	PUR	PUR	PUR	PUR	PUR	PUR	PUR	PUR	PUR	PUR	CLM	CLM	CLM	CLM	PUR	PUR	PUR	PUR	PUR	PUR	PUR	CLM	CLM	CLM	CLM	PUR	PUR	CLM	CLM	CLM	CLM	PUR	PUR	CLM	CLM	CLM	CLM	CLM	CLM	CLM	CLM	CLM	CLM	CLM	IBS	IBS	IBS	IBS	IBS	IBS	IBS	IBS	IBS	PJL	IBS	IBS	IBS	IBS	IBS	IBS	IBS	IBS	IBS	IBS	IBS	IBS	IBS	IBS	IBS	IBS	IBS	IBS	IBS	IBS	IBS	IBS	IBS	IBS	GBR	GBR	GBR	PEL	ACB	IBS	IBS	IBS	IBS	IBS	IBS	IBS	IBS	ACB	ACB	ACB	GWD	PJL	PJL	PJL	PJL	PJL	PJL	GWD	BEB	ESN	PJL	PJL	MSL	PJL	PJL	STU	ITU	ITU	ITU	STU	PJL	ITU	ITU	ITU	BEB	STU	BEB	BEB	ITU	ITU	STU	STU	BEB	BEB	BEB	ITU	ITU	CEU	CEU	CEU	CEU	CEU	CEU	CEU	CEU	CEU	CEU	CEU	CEU	CEU	CEU	CEU	CEU	CEU	CEU	CEU	CEU	CEU	CEU	CEU	CEU	CEU	CEU	CEU	CEU	CEU	CEU	CEU	CEU	CEU	MXL	MXL	MXL	MXL	MXL	MXL	MXL	MXL	MXL	MXL	MXL	MXL	ASW	ASW	ASW	ASW	ASW	ASW	TSI	TSI	TSI	TSI	TSI	TSI	TSI	TSI	TSI	TSI	TSI	TSI	TSI	TSI	TSI	TSI	TSI	TSI	TSI	TSI	TSI	TSI	TSI	TSI	TSI	TSI	TSI	TSI	TSI	TSI	TSI	TSI	TSI	TSI	TSI	TSI	TSI	TSI	TSI	TSI	GIH	GIH	GIH	GIH	GIH	GIH	GIH	GIH	GIH		Abk_CAU	Abk_CAU	NOc_CAU	Udm_EUR	Tat_EUR	NOc_CAU	Rus_EUR	Chu_EUR	Kum_CAU	Tab_CAU	Sel_SIB	Mar_EUR	Cro_EUR	Mor_EUR	Kry_EUR	Kry_EUR	Cro_EUR	Cro_EUR	Bel_EUR	Udm_EUR	Bal_CAU	Tuv_SIB	Uyg_CAS	Man_SIB	Ish_CAS	Cos_EUR	Kyr_CAS	Sau_MDE	Rus_EUR	Ara_MDE	Pol_EUR	Ger_EUR	Fin_EUR	Ing_EUR	Ing_EUR	Mol_EUR	Mol_EUR	Lit_EUR	Est_EUR	Col_AMR	Alt_CAS	Rus_EUR	Est_EUR	Est_EUR	Est_EUR	Vep_EUR	BSh_EUR	Chu_EUR	BUm_SAS	Udm_EUR	Kom_EUR	Saa_EUR	Saa_EUR	Uzb_CAS	Uzb_CAS	Mar_EUR	BSh_EUR	Dha_SAS	Lit_EUR	Swe_EUR	Kab_CAU	TKm_CAS	Alb_EUR	Kar_EUR	Ukr_EUR	Vep_EUR	Alb_EUR	Ukr_EUR		55
rs62158278	15	0	0	1	CHR2	98658663	rs62158278	A	T	45	182	0	1	35	GBR	GBR	GBR	GBR	GBR	GBR	GBR	GBR	GBR	GBR	GBR	GBR	GBR	GBR	GBR	GBR	GBR	GBR	GBR	GBR	GBR	FIN	FIN	FIN	FIN	FIN	FIN	FIN	FIN	GBR	GBR	GBR	GBR	GBR	GBR	FIN	FIN	FIN	FIN	FIN	FIN	FIN	FIN	FIN	FIN	FIN	FIN	FIN	FIN	FIN	FIN	FIN	FIN	FIN	FIN	FIN	FIN	FIN	FIN	FIN	FIN	FIN	FIN	FIN	FIN	FIN	FIN	FIN	FIN	FIN	FIN	FIN	FIN	FIN	FIN	FIN	FIN	FIN	FIN	PUR	PUR	PUR	PUR	PUR	PUR	PUR	PUR	PUR	PUR	CLM	CLM	PUR	PUR	PUR	CLM	CLM	PUR	CLM	CLM	CLM	PUR	PUR	CLM	CLM	CLM	CLM	CLM	CLM	CLM	IBS	IBS	IBS	IBS	IBS	IBS	IBS	PJL	IBS	IBS	IBS	IBS	IBS	IBS	IBS	IBS	IBS	IBS	IBS	IBS	IBS	IBS	IBS	IBS	IBS	IBS	GBR	GBR	IBS	IBS	IBS	IBS	IBS	PJL	PJL	PJL	PJL	PJL	ESN	PJL	PJL	PJL	PJL	ITU	ITU	ITU	ITU	ITU	BEB	STU	BEB	BEB	ITU	STU	STU	BEB	BEB	BEB	ITU	CEU	CEU	CEU	CEU	CEU	CEU	CEU	CEU	CEU	CEU	CEU	CEU	CEU	CEU	CEU	CEU	CEU	CEU	CEU	CEU	CEU	CEU	CEU	CEU	CEU	MXL	MXL	MXL	MXL	MXL	MXL	MXL	MXL	MXL	MXL	MXL	MXL	ASW	TSI	TSI	TSI	TSI	TSI	TSI	TSI	TSI	TSI	TSI	TSI	TSI	TSI	TSI	TSI	TSI	TSI	TSI	TSI	TSI	TSI	TSI	TSI	GIH	GIH	GIH	GIH	GIH	GIH	GIH	GIH	GIH		Abk_CAU	Abk_CAU	NOc_CAU	Udm_EUR	Tat_EUR	NOc_CAU	Rus_EUR	Chu_EUR	Tab_CAU	Mar_EUR	Cro_EUR	Mor_EUR	Kry_EUR	Kry_EUR	Cro_EUR	Cro_EUR	Bel_EUR	Udm_EUR	Bal_CAU	Tuv_SIB	Man_SIB	Ish_CAS	Cos_EUR	Kyr_CAS	Rus_EUR	Ara_MDE	Pol_EUR	Fin_EUR	Ing_EUR	Ing_EUR	Mol_EUR	Mol_EUR	Lit_EUR	Est_EUR	Col_AMR	Alt_CAS	Rus_EUR	Est_EUR	Chu_EUR	BUm_SAS	Udm_EUR	Kom_EUR	Saa_EUR	Uzb_CAS	Uzb_CAS	Mar_EUR	BSh_EUR	Dha_SAS	Lit_EUR	Swe_EUR	TKm_CAS	Kar_EUR	Ukr_EUR	Vep_EUR	Ukr_EUR		40
rs112995098	26	0	0	1	CHR2	98678486	s2x98678486	G	A	64	242	0	3	43	GBR	GBR	GBR	GBR	GBR	GBR	GBR	GBR	GBR	GBR	GBR	GBR	GBR	GBR	GBR	GBR	GBR	GBR	GBR	GBR	GBR	GBR	GBR	FIN	FIN	FIN	FIN	FIN	FIN	FIN	FIN	GBR	GBR	GBR	GBR	GBR	GBR	GBR	GBR	GBR	FIN	FIN	FIN	FIN	FIN	FIN	FIN	FIN	FIN	FIN	FIN	FIN	FIN	FIN	FIN	FIN	FIN	FIN	FIN	FIN	FIN	FIN	FIN	FIN	FIN	FIN	FIN	FIN	FIN	FIN	FIN	FIN	FIN	FIN	FIN	FIN	FIN	FIN	FIN	FIN	FIN	FIN	FIN	FIN	FIN	FIN	FIN	PUR	PUR	PUR	PUR	PUR	PUR	PUR	PUR	PUR	PUR	PUR	CLM	CLM	CLM	CLM	PUR	PUR	PUR	PUR	PUR	PUR	PUR	CLM	CLM	CLM	CLM	PUR	PUR	CLM	CLM	CLM	CLM	PUR	PUR	CLM	CLM	CLM	CLM	CLM	CLM	CLM	CLM	CLM	CLM	CLM	IBS	IBS	IBS	IBS	IBS	IBS	IBS	IBS	IBS	IBS	PJL	IBS	IBS	IBS	IBS	IBS	IBS	IBS	IBS	IBS	IBS	IBS	IBS	IBS	IBS	IBS	IBS	IBS	IBS	IBS	IBS	IBS	IBS	GBR	GBR	GBR	PEL	IBS	IBS	IBS	IBS	IBS	IBS	IBS	IBS	ACB	ACB	ACB	GWD	PJL	PJL	PJL	PJL	PJL	PJL	GWD	BEB	PJL	PJL	MSL	PJL	PJL	STU	ITU	ITU	ITU	STU	PJL	ITU	ITU	ITU	BEB	STU	BEB	BEB	ITU	ITU	STU	STU	BEB	BEB	BEB	ITU	ITU	CEU	CEU	CEU	CEU	CEU	CEU	CEU	CEU	CEU	CEU	CEU	CEU	CEU	CEU	CEU	CEU	CEU	CEU	CEU	CEU	CEU	CEU	CEU	CEU	CEU	CEU	CEU	CEU	CEU	CEU	CEU	CEU	CEU	CEU	MXL	MXL	MXL	MXL	MXL	MXL	MXL	MXL	MXL	MXL	MXL	MXL	ASW	ASW	ASW	ASW	TSI	TSI	TSI	TSI	TSI	TSI	TSI	TSI	TSI	TSI	TSI	TSI	TSI	TSI	TSI	TSI	TSI	TSI	TSI	TSI	TSI	TSI	TSI	TSI	TSI	TSI	TSI	TSI	TSI	TSI	TSI	TSI	TSI	TSI	TSI	TSI	TSI	TSI	TSI	GIH	GIH	GIH	GIH	GIH	GIH	GIH	GIH	GIH		Abk_CAU	Abk_CAU	NOc_CAU	Udm_EUR	Tat_EUR	NOc_CAU	Rus_EUR	Chu_EUR	Kum_CAU	Tab_CAU	Sel_SIB	Mar_EUR	Cro_EUR	Mor_EUR	Kry_EUR	Kry_EUR	Cro_EUR	Cro_EUR	Bel_EUR	Udm_EUR	Bal_CAU	Uyg_CAS	Man_SIB	Ish_CAS	Cos_EUR	Kyr_CAS	Sau_MDE	Rus_EUR	Ara_MDE	Pol_EUR	Ger_EUR	Fin_EUR	Ing_EUR	Ing_EUR	Mol_EUR	Mol_EUR	Lat_EUR	Lit_EUR	Est_EUR	Col_AMR	Alt_CAS	Rus_EUR	Est_EUR	Est_EUR	Vep_EUR	BSh_EUR	Chu_EUR	EVk_SIB	BUm_SAS	Udm_EUR	Kom_EUR	Saa_EUR	Saa_EUR	Uzb_CAS	Uzb_CAS	Mar_EUR	BSh_EUR	Dha_SAS	Lit_EUR	Swe_EUR	Kab_CAU	TKm_CAS	Alb_EUR	Kar_EUR	Ukr_EUR	Cos_EUR	Vep_EUR	Alb_EUR	Ukr_EUR		56
rs62154872	16	0	0	1	CHR2	98722540	rs62154872	G	A	48	211	0	1	34	GBR	GBR	GBR	GBR	GBR	GBR	GBR	GBR	GBR	GBR	GBR	GBR	GBR	GBR	GBR	GBR	GBR	GBR	GBR	GBR	GBR	GBR	GBR	GBR	GBR	FIN	FIN	FIN	FIN	FIN	FIN	FIN	FIN	FIN	GBR	GBR	GBR	GBR	GBR	GBR	GBR	GBR	FIN	FIN	FIN	FIN	FIN	FIN	FIN	FIN	FIN	FIN	FIN	FIN	FIN	FIN	FIN	FIN	FIN	FIN	FIN	FIN	FIN	FIN	FIN	FIN	FIN	FIN	FIN	FIN	FIN	FIN	FIN	FIN	FIN	FIN	FIN	FIN	FIN	FIN	FIN	FIN	FIN	FIN	FIN	FIN	FIN	FIN	FIN	FIN	FIN	FIN	PUR	PUR	PUR	PUR	PUR	PUR	PUR	PUR	CLM	CLM	PUR	PUR	PUR	CLM	CLM	PUR	CLM	CLM	CLM	CLM	CLM	PUR	PUR	CLM	CLM	CLM	CLM	CLM	CLM	CLM	CLM	IBS	IBS	IBS	IBS	IBS	IBS	IBS	IBS	PJL	IBS	IBS	IBS	IBS	IBS	IBS	IBS	IBS	IBS	IBS	IBS	IBS	IBS	IBS	IBS	IBS	IBS	IBS	IBS	GBR	GBR	IBS	IBS	IBS	IBS	IBS	ACB	PJL	PJL	PJL	PJL	PJL	PJL	PJL	MSL	PJL	PJL	ITU	ITU	ITU	ITU	BEB	BEB	STU	BEB	BEB	ITU	STU	STU	BEB	BEB	BEB	CEU	CEU	CEU	CEU	CEU	CEU	CEU	CEU	CEU	CEU	CEU	CEU	CEU	CEU	CEU	CEU	CEU	CEU	CEU	CEU	CEU	CEU	CEU	CEU	CEU	CEU	CEU	CEU	CEU	CEU	CEU	CEU	CEU	MXL	MXL	MXL	MXL	MXL	MXL	MXL	MXL	MXL	MXL	MXL	MXL	MXL	ASW	TSI	TSI	TSI	TSI	TSI	TSI	TSI	TSI	TSI	TSI	TSI	TSI	TSI	TSI	TSI	TSI	TSI	TSI	TSI	TSI	TSI	TSI	TSI	TSI	TSI	GIH	GIH	GIH	GIH	GIH	GIH	GIH	GIH	GIH		Abk_CAU	Abk_CAU	NOc_CAU	Udm_EUR	Tat_EUR	NOc_CAU	Rus_EUR	Chu_EUR	Rus_EUR	Tab_CAU	Mar_EUR	Cro_EUR	Mor_EUR	Kry_EUR	Kry_EUR	Cro_EUR	Cro_EUR	Bel_EUR	Udm_EUR	Bal_CAU	Tuv_SIB	Ish_CAS	Cos_EUR	Kyr_CAS	Rus_EUR	Rus_EUR	Ara_MDE	Pol_EUR	Fin_EUR	Ing_EUR	Ing_EUR	Mol_EUR	Mol_EUR	Lat_EUR	Lit_EUR	Est_EUR	Col_AMR	Alt_CAS	Rus_EUR	Est_EUR	Chu_EUR	BUm_SAS	Udm_EUR	Kom_EUR	Saa_EUR	Uzb_CAS	Uzb_CAS	Mar_EUR	BSh_EUR	Dha_SAS	Lit_EUR	Swe_EUR	TKm_CAS	Kar_EUR	Arm_MDE	Ukr_EUR	Cos_EUR	Vep_EUR		43
rs62154873	16	0	0	1	CHR2	98726837	rs62154873	A	G	48	211	0	1	34	GBR	GBR	GBR	GBR	GBR	GBR	GBR	GBR	GBR	GBR	GBR	GBR	GBR	GBR	GBR	GBR	GBR	GBR	GBR	GBR	GBR	GBR	GBR	GBR	GBR	FIN	FIN	FIN	FIN	FIN	FIN	FIN	FIN	FIN	GBR	GBR	GBR	GBR	GBR	GBR	GBR	GBR	FIN	FIN	FIN	FIN	FIN	FIN	FIN	FIN	FIN	FIN	FIN	FIN	FIN	FIN	FIN	FIN	FIN	FIN	FIN	FIN	FIN	FIN	FIN	FIN	FIN	FIN	FIN	FIN	FIN	FIN	FIN	FIN	FIN	FIN	FIN	FIN	FIN	FIN	FIN	FIN	FIN	FIN	FIN	FIN	FIN	FIN	FIN	FIN	FIN	FIN	PUR	PUR	PUR	PUR	PUR	PUR	PUR	PUR	CLM	CLM	PUR	PUR	PUR	CLM	CLM	PUR	CLM	CLM	CLM	CLM	CLM	PUR	PUR	CLM	CLM	CLM	CLM	CLM	CLM	CLM	CLM	IBS	IBS	IBS	IBS	IBS	IBS	IBS	IBS	PJL	IBS	IBS	IBS	IBS	IBS	IBS	IBS	IBS	IBS	IBS	IBS	IBS	IBS	IBS	IBS	IBS	IBS	IBS	IBS	GBR	GBR	IBS	IBS	IBS	IBS	IBS	ACB	PJL	PJL	PJL	PJL	PJL	PJL	PJL	MSL	PJL	PJL	ITU	ITU	ITU	ITU	BEB	BEB	STU	BEB	BEB	ITU	STU	STU	BEB	BEB	BEB	CEU	CEU	CEU	CEU	CEU	CEU	CEU	CEU	CEU	CEU	CEU	CEU	CEU	CEU	CEU	CEU	CEU	CEU	CEU	CEU	CEU	CEU	CEU	CEU	CEU	CEU	CEU	CEU	CEU	CEU	CEU	CEU	CEU	MXL	MXL	MXL	MXL	MXL	MXL	MXL	MXL	MXL	MXL	MXL	MXL	MXL	ASW	TSI	TSI	TSI	TSI	TSI	TSI	TSI	TSI	TSI	TSI	TSI	TSI	TSI	TSI	TSI	TSI	TSI	TSI	TSI	TSI	TSI	TSI	TSI	TSI	TSI	GIH	GIH	GIH	GIH	GIH	GIH	GIH	GIH	GIH		Abk_CAU	Abk_CAU	NOc_CAU	Udm_EUR	Tat_EUR	NOc_CAU	Rus_EUR	Chu_EUR	Rus_EUR	Tab_CAU	Mar_EUR	Cro_EUR	Mor_EUR	Kry_EUR	Kry_EUR	Cro_EUR	Cro_EUR	Bel_EUR	Udm_EUR	Bal_CAU	Tuv_SIB	Ish_CAS	Cos_EUR	Kyr_CAS	Rus_EUR	Rus_EUR	Ara_MDE	Pol_EUR	Fin_EUR	Ing_EUR	Ing_EUR	Mol_EUR	Mol_EUR	Lat_EUR	Lit_EUR	Est_EUR	Col_AMR	Alt_CAS	Rus_EUR	Est_EUR	Chu_EUR	BUm_SAS	Udm_EUR	Kom_EUR	Saa_EUR	Uzb_CAS	Uzb_CAS	Mar_EUR	BSh_EUR	Dha_SAS	Lit_EUR	Swe_EUR	TKm_CAS	Kar_EUR	Arm_MDE	Ukr_EUR	Cos_EUR	Vep_EUR		43
rs62154874	16	0	0	1	CHR2	98735107	rs62154874	G	A	48	211	0	1	34	GBR	GBR	GBR	GBR	GBR	GBR	GBR	GBR	GBR	GBR	GBR	GBR	GBR	GBR	GBR	GBR	GBR	GBR	GBR	GBR	GBR	GBR	GBR	GBR	GBR	FIN	FIN	FIN	FIN	FIN	FIN	FIN	FIN	FIN	GBR	GBR	GBR	GBR	GBR	GBR	GBR	GBR	FIN	FIN	FIN	FIN	FIN	FIN	FIN	FIN	FIN	FIN	FIN	FIN	FIN	FIN	FIN	FIN	FIN	FIN	FIN	FIN	FIN	FIN	FIN	FIN	FIN	FIN	FIN	FIN	FIN	FIN	FIN	FIN	FIN	FIN	FIN	FIN	FIN	FIN	FIN	FIN	FIN	FIN	FIN	FIN	FIN	FIN	FIN	FIN	FIN	FIN	PUR	PUR	PUR	PUR	PUR	PUR	PUR	PUR	CLM	CLM	PUR	PUR	PUR	CLM	CLM	PUR	CLM	CLM	CLM	CLM	CLM	PUR	PUR	CLM	CLM	CLM	CLM	CLM	CLM	CLM	CLM	IBS	IBS	IBS	IBS	IBS	IBS	IBS	IBS	PJL	IBS	IBS	IBS	IBS	IBS	IBS	IBS	IBS	IBS	IBS	IBS	IBS	IBS	IBS	IBS	IBS	IBS	IBS	IBS	GBR	GBR	IBS	IBS	IBS	IBS	IBS	ACB	PJL	PJL	PJL	PJL	PJL	PJL	PJL	MSL	PJL	PJL	ITU	ITU	ITU	ITU	BEB	BEB	STU	BEB	BEB	ITU	STU	STU	BEB	BEB	BEB	CEU	CEU	CEU	CEU	CEU	CEU	CEU	CEU	CEU	CEU	CEU	CEU	CEU	CEU	CEU	CEU	CEU	CEU	CEU	CEU	CEU	CEU	CEU	CEU	CEU	CEU	CEU	CEU	CEU	CEU	CEU	CEU	CEU	MXL	MXL	MXL	MXL	MXL	MXL	MXL	MXL	MXL	MXL	MXL	MXL	MXL	ASW	TSI	TSI	TSI	TSI	TSI	TSI	TSI	TSI	TSI	TSI	TSI	TSI	TSI	TSI	TSI	TSI	TSI	TSI	TSI	TSI	TSI	TSI	TSI	TSI	TSI	GIH	GIH	GIH	GIH	GIH	GIH	GIH	GIH	GIH		Abk_CAU	Abk_CAU	NOc_CAU	Udm_EUR	Tat_EUR	NOc_CAU	Rus_EUR	Chu_EUR	Rus_EUR	Tab_CAU	Mar_EUR	Cro_EUR	Mor_EUR	Kry_EUR	Kry_EUR	Cro_EUR	Cro_EUR	Bel_EUR	Udm_EUR	Bal_CAU	Tuv_SIB	Ish_CAS	Cos_EUR	Kyr_CAS	Rus_EUR	Rus_EUR	Ara_MDE	Pol_EUR	Fin_EUR	Ing_EUR	Ing_EUR	Mol_EUR	Mol_EUR	Lat_EUR	Lit_EUR	Est_EUR	Col_AMR	Alt_CAS	Rus_EUR	Est_EUR	Chu_EUR	BUm_SAS	Udm_EUR	Kom_EUR	Saa_EUR	Uzb_CAS	Uzb_CAS	Mar_EUR	BSh_EUR	Dha_SAS	Lit_EUR	Swe_EUR	TKm_CAS	Kar_EUR	Arm_MDE	Ukr_EUR	Cos_EUR	Vep_EUR		43
rs62154875	16	0	0	1	CHR2	98735437	rs62154875	T	A	48	211	0	1	34	GBR	GBR	GBR	GBR	GBR	GBR	GBR	GBR	GBR	GBR	GBR	GBR	GBR	GBR	GBR	GBR	GBR	GBR	GBR	GBR	GBR	GBR	GBR	GBR	GBR	FIN	FIN	FIN	FIN	FIN	FIN	FIN	FIN	FIN	GBR	GBR	GBR	GBR	GBR	GBR	GBR	GBR	FIN	FIN	FIN	FIN	FIN	FIN	FIN	FIN	FIN	FIN	FIN	FIN	FIN	FIN	FIN	FIN	FIN	FIN	FIN	FIN	FIN	FIN	FIN	FIN	FIN	FIN	FIN	FIN	FIN	FIN	FIN	FIN	FIN	FIN	FIN	FIN	FIN	FIN	FIN	FIN	FIN	FIN	FIN	FIN	FIN	FIN	FIN	FIN	FIN	FIN	PUR	PUR	PUR	PUR	PUR	PUR	PUR	PUR	CLM	CLM	PUR	PUR	PUR	CLM	CLM	PUR	CLM	CLM	CLM	CLM	CLM	PUR	PUR	CLM	CLM	CLM	CLM	CLM	CLM	CLM	CLM	IBS	IBS	IBS	IBS	IBS	IBS	IBS	IBS	PJL	IBS	IBS	IBS	IBS	IBS	IBS	IBS	IBS	IBS	IBS	IBS	IBS	IBS	IBS	IBS	IBS	IBS	IBS	IBS	GBR	GBR	IBS	IBS	IBS	IBS	IBS	ACB	PJL	PJL	PJL	PJL	PJL	PJL	PJL	MSL	PJL	PJL	ITU	ITU	ITU	ITU	BEB	BEB	STU	BEB	BEB	ITU	STU	STU	BEB	BEB	BEB	CEU	CEU	CEU	CEU	CEU	CEU	CEU	CEU	CEU	CEU	CEU	CEU	CEU	CEU	CEU	CEU	CEU	CEU	CEU	CEU	CEU	CEU	CEU	CEU	CEU	CEU	CEU	CEU	CEU	CEU	CEU	CEU	CEU	MXL	MXL	MXL	MXL	MXL	MXL	MXL	MXL	MXL	MXL	MXL	MXL	MXL	ASW	TSI	TSI	TSI	TSI	TSI	TSI	TSI	TSI	TSI	TSI	TSI	TSI	TSI	TSI	TSI	TSI	TSI	TSI	TSI	TSI	TSI	TSI	TSI	TSI	TSI	GIH	GIH	GIH	GIH	GIH	GIH	GIH	GIH	GIH		Abk_CAU	Abk_CAU	NOc_CAU	Udm_EUR	Tat_EUR	NOc_CAU	Rus_EUR	Chu_EUR	Rus_EUR	Tab_CAU	Mar_EUR	Cro_EUR	Mor_EUR	Kry_EUR	Kry_EUR	Cro_EUR	Cro_EUR	Bel_EUR	Udm_EUR	Bal_CAU	Tuv_SIB	Ish_CAS	Cos_EUR	Kyr_CAS	Rus_EUR	Rus_EUR	Ara_MDE	Pol_EUR	Fin_EUR	Ing_EUR	Ing_EUR	Mol_EUR	Mol_EUR	Lat_EUR	Lit_EUR	Est_EUR	Col_AMR	Alt_CAS	Rus_EUR	Est_EUR	Chu_EUR	BUm_SAS	Udm_EUR	Kom_EUR	Saa_EUR	Uzb_CAS	Uzb_CAS	Mar_EUR	BSh_EUR	Dha_SAS	Lit_EUR	Swe_EUR	TKm_CAS	Kar_EUR	Arm_MDE	Ukr_EUR	Cos_EUR	Vep_EUR		43
rs72817748	16	0	0	1	CHR2	98745809	rs72817748	C	T	48	213	0	1	35	GBR	GBR	GBR	GBR	GBR	GBR	GBR	GBR	GBR	GBR	GBR	GBR	GBR	GBR	GBR	GBR	GBR	GBR	GBR	GBR	GBR	GBR	GBR	GBR	GBR	FIN	FIN	FIN	FIN	FIN	FIN	FIN	FIN	FIN	GBR	GBR	GBR	GBR	GBR	GBR	GBR	GBR	FIN	FIN	FIN	FIN	FIN	FIN	FIN	FIN	FIN	FIN	FIN	FIN	FIN	FIN	FIN	FIN	FIN	FIN	FIN	FIN	FIN	FIN	FIN	FIN	FIN	FIN	FIN	FIN	FIN	FIN	FIN	FIN	FIN	FIN	FIN	FIN	FIN	FIN	FIN	FIN	FIN	FIN	FIN	FIN	FIN	FIN	FIN	FIN	FIN	FIN	PUR	PUR	PUR	PUR	PUR	PUR	PUR	PUR	CLM	CLM	PUR	PUR	PUR	CLM	CLM	PUR	CLM	CLM	CLM	CLM	CLM	PUR	PUR	CLM	CLM	CLM	CLM	CLM	CLM	CLM	CLM	IBS	IBS	IBS	IBS	IBS	IBS	IBS	IBS	PJL	IBS	IBS	IBS	IBS	IBS	IBS	IBS	IBS	IBS	IBS	IBS	IBS	IBS	IBS	IBS	IBS	IBS	IBS	IBS	IBS	GBR	GBR	IBS	IBS	IBS	IBS	IBS	ACB	PJL	PJL	PJL	PJL	PJL	PJL	PJL	MSL	PJL	PJL	ITU	ITU	ITU	ITU	BEB	BEB	STU	BEB	BEB	ITU	STU	ITU	STU	BEB	BEB	BEB	CEU	CEU	CEU	CEU	CEU	CEU	CEU	CEU	CEU	CEU	CEU	CEU	CEU	CEU	CEU	CEU	CEU	CEU	CEU	CEU	CEU	CEU	CEU	CEU	CEU	CEU	CEU	CEU	CEU	CEU	CEU	CEU	CEU	MXL	MXL	MXL	MXL	MXL	MXL	MXL	MXL	MXL	MXL	MXL	MXL	MXL	ASW	TSI	TSI	TSI	TSI	TSI	TSI	TSI	TSI	TSI	TSI	TSI	TSI	TSI	TSI	TSI	TSI	TSI	TSI	TSI	TSI	TSI	TSI	TSI	TSI	TSI	GIH	GIH	GIH	GIH	GIH	GIH	GIH	GIH	GIH		Abk_CAU	Abk_CAU	NOc_CAU	Udm_EUR	Tat_EUR	NOc_CAU	Rus_EUR	Chu_EUR	Rus_EUR	Tab_CAU	Mar_EUR	Cro_EUR	Mor_EUR	Kry_EUR	Kry_EUR	Cro_EUR	Cro_EUR	Bel_EUR	Udm_EUR	Bal_CAU	Tuv_SIB	Ish_CAS	Cos_EUR	Kyr_CAS	Rus_EUR	Rus_EUR	Ara_MDE	Pol_EUR	Fin_EUR	Ing_EUR	Ing_EUR	Mol_EUR	Mol_EUR	Lat_EUR	Lit_EUR	Est_EUR	Col_AMR	Alt_CAS	Rus_EUR	Est_EUR	Chu_EUR	BUm_SAS	Udm_EUR	Kom_EUR	Saa_EUR	Uzb_CAS	Uzb_CAS	Mar_EUR	BSh_EUR	Dha_SAS	Lit_EUR	Swe_EUR	TKm_CAS	Kar_EUR	Arm_MDE	Ukr_EUR	Cos_EUR	Vep_EUR		43
rs62154880	16	0	0	1	CHR2	98755755	rs140661400	C	T	48	213	0	1	35	GBR	GBR	GBR	GBR	GBR	GBR	GBR	GBR	GBR	GBR	GBR	GBR	GBR	GBR	GBR	GBR	GBR	GBR	GBR	GBR	GBR	GBR	GBR	GBR	GBR	FIN	FIN	FIN	FIN	FIN	FIN	FIN	FIN	FIN	GBR	GBR	GBR	GBR	GBR	GBR	GBR	GBR	FIN	FIN	FIN	FIN	FIN	FIN	FIN	FIN	FIN	FIN	FIN	FIN	FIN	FIN	FIN	FIN	FIN	FIN	FIN	FIN	FIN	FIN	FIN	FIN	FIN	FIN	FIN	FIN	FIN	FIN	FIN	FIN	FIN	FIN	FIN	FIN	FIN	FIN	FIN	FIN	FIN	FIN	FIN	FIN	FIN	FIN	FIN	FIN	FIN	FIN	PUR	PUR	PUR	PUR	PUR	PUR	PUR	PUR	CLM	CLM	PUR	PUR	PUR	CLM	CLM	PUR	CLM	CLM	CLM	CLM	CLM	PUR	PUR	CLM	CLM	CLM	CLM	CLM	CLM	CLM	CLM	IBS	IBS	IBS	IBS	IBS	IBS	IBS	IBS	PJL	IBS	IBS	IBS	IBS	IBS	IBS	IBS	IBS	IBS	IBS	IBS	IBS	IBS	IBS	IBS	IBS	IBS	IBS	IBS	GBR	GBR	IBS	IBS	IBS	IBS	IBS	ACB	PJL	PJL	PJL	PJL	PJL	PJL	PJL	MSL	PJL	PJL	ITU	ITU	ITU	ITU	BEB	BEB	STU	BEB	BEB	ITU	STU	ITU	STU	BEB	BEB	BEB	CEU	CEU	CEU	CEU	CEU	CEU	CEU	CEU	CEU	CEU	CEU	CEU	CEU	CEU	CEU	CEU	CEU	CEU	CEU	CEU	CEU	CEU	CEU	CEU	CEU	CEU	CEU	CEU	CEU	CEU	CEU	CEU	CEU	MXL	MXL	MXL	MXL	MXL	MXL	MXL	MXL	MXL	MXL	MXL	MXL	MXL	ASW	TSI	TSI	TSI	TSI	TSI	TSI	TSI	TSI	TSI	TSI	TSI	TSI	TSI	TSI	TSI	TSI	TSI	TSI	TSI	TSI	TSI	TSI	TSI	TSI	TSI	GIH	GIH	GIH	GIH	GIH	GIH	GIH	GIH	GIH		Abk_CAU	Abk_CAU	NOc_CAU	Udm_EUR	Tat_EUR	NOc_CAU	Rus_EUR	Chu_EUR	Rus_EUR	Tab_CAU	Mar_EUR	Cro_EUR	Mor_EUR	Kry_EUR	Kry_EUR	Cro_EUR	Cro_EUR	Bel_EUR	Udm_EUR	Bal_CAU	Tuv_SIB	Ish_CAS	Cos_EUR	Kyr_CAS	Rus_EUR	Rus_EUR	Ara_MDE	Pol_EUR	Fin_EUR	Ing_EUR	Ing_EUR	Mol_EUR	Mol_EUR	Lat_EUR	Lit_EUR	Est_EUR	Col_AMR	Alt_CAS	Rus_EUR	Est_EUR	Chu_EUR	BUm_SAS	Udm_EUR	Kom_EUR	Saa_EUR	Uzb_CAS	Uzb_CAS	Mar_EUR	BSh_EUR	Dha_SAS	Lit_EUR	Swe_EUR	TKm_CAS	Kar_EUR	Arm_MDE	Ukr_EUR	Cos_EUR	Vep_EUR		43
rs72817751	16	0	0	1	CHR2	98762516	rs72817751	A	G	47	217	0	1	35	GBR	GBR	GBR	GBR	GBR	GBR	GBR	GBR	GBR	GBR	GBR	GBR	GBR	GBR	GBR	GBR	GBR	GBR	GBR	GBR	GBR	GBR	GBR	GBR	GBR	FIN	FIN	FIN	FIN	FIN	FIN	FIN	FIN	FIN	GBR	GBR	GBR	GBR	GBR	GBR	GBR	GBR	FIN	FIN	FIN	FIN	FIN	FIN	FIN	FIN	FIN	FIN	FIN	FIN	FIN	FIN	FIN	FIN	FIN	FIN	FIN	FIN	FIN	FIN	FIN	FIN	FIN	FIN	FIN	FIN	FIN	FIN	FIN	FIN	FIN	FIN	FIN	FIN	FIN	FIN	FIN	FIN	FIN	FIN	FIN	FIN	FIN	FIN	FIN	FIN	FIN	FIN	PUR	PUR	PUR	PUR	PUR	PUR	PUR	PUR	CLM	CLM	PUR	PUR	PUR	CLM	CLM	PUR	CLM	CLM	CLM	CLM	PUR	PUR	CLM	CLM	CLM	CLM	CLM	CLM	CLM	CLM	IBS	IBS	IBS	IBS	IBS	IBS	IBS	IBS	PJL	IBS	IBS	IBS	IBS	IBS	IBS	IBS	IBS	IBS	IBS	IBS	IBS	IBS	IBS	IBS	IBS	IBS	IBS	IBS	IBS	GBR	GBR	IBS	IBS	IBS	IBS	IBS	ACB	PJL	PJL	PJL	PJL	PJL	PJL	PJL	MSL	PJL	PJL	ITU	ITU	ITU	ITU	BEB	BEB	STU	BEB	BEB	ITU	STU	ITU	STU	BEB	BEB	BEB	CEU	CEU	CEU	CEU	CEU	CEU	CEU	CEU	CEU	CEU	CEU	CEU	CEU	CEU	CEU	CEU	CEU	CEU	CEU	CEU	CEU	CEU	CEU	CEU	CEU	CEU	CEU	CEU	CEU	CEU	CEU	CEU	CEU	CEU	MXL	MXL	MXL	MXL	MXL	MXL	MXL	MXL	MXL	MXL	MXL	MXL	MXL	ASW	TSI	TSI	TSI	TSI	TSI	TSI	TSI	TSI	TSI	TSI	TSI	TSI	TSI	TSI	TSI	TSI	TSI	TSI	TSI	TSI	TSI	TSI	TSI	TSI	TSI	TSI	GIH	GIH	GIH	GIH	GIH	GIH	GIH	GIH	GIH		Abk_CAU	Abk_CAU	NOc_CAU	Udm_EUR	Tat_EUR	NOc_CAU	Rus_EUR	Chu_EUR	Rus_EUR	Tab_CAU	Mar_EUR	Cro_EUR	Mor_EUR	Kry_EUR	Kry_EUR	Cro_EUR	Cro_EUR	Bel_EUR	Udm_EUR	Bal_CAU	Tuv_SIB	Ish_CAS	Cos_EUR	Kyr_CAS	Rus_EUR	Rus_EUR	Ara_MDE	Pol_EUR	Fin_EUR	Ing_EUR	Ing_EUR	Mol_EUR	Mol_EUR	Lat_EUR	Lit_EUR	Est_EUR	Col_AMR	Alt_CAS	Rus_EUR	Est_EUR	Chu_EUR	BUm_SAS	Udm_EUR	Kom_EUR	Saa_EUR	Uzb_CAS	Uzb_CAS	Mar_EUR	BSh_EUR	Dha_SAS	Lit_EUR	Swe_EUR	TKm_CAS	Kar_EUR	Arm_MDE	Ukr_EUR	Cos_EUR	Vep_EUR		43
rs1010387	17	0	0	1	CHR2	98823261	rs1010387	A	T	48	197	0	0	49	GBR	GBR	GBR	GBR	GBR	GBR	GBR	GBR	GBR	GBR	GBR	GBR	GBR	GBR	GBR	GBR	GBR	GBR	GBR	GBR	GBR	GBR	FIN	FIN	FIN	FIN	FIN	FIN	FIN	FIN	FIN	GBR	GBR	GBR	GBR	GBR	GBR	GBR	GBR	GBR	FIN	FIN	FIN	FIN	FIN	FIN	FIN	FIN	FIN	FIN	FIN	FIN	FIN	FIN	FIN	FIN	FIN	FIN	FIN	FIN	FIN	FIN	FIN	FIN	FIN	FIN	FIN	FIN	FIN	FIN	FIN	FIN	FIN	FIN	FIN	FIN	FIN	FIN	FIN	FIN	FIN	FIN	FIN	FIN	FIN	FIN	FIN	FIN	PUR	PUR	PUR	PUR	PUR	PUR	PUR	PUR	PUR	CLM	PUR	PUR	PUR	PUR	CLM	CLM	PUR	PUR	CLM	CLM	CLM	PUR	PUR	PUR	CLM	CLM	CLM	CLM	CLM	CLM	CLM	CLM	CLM	IBS	IBS	IBS	IBS	IBS	IBS	PJL	IBS	IBS	IBS	IBS	IBS	IBS	IBS	IBS	IBS	IBS	IBS	IBS	IBS	IBS	IBS	IBS	IBS	GBR	GBR	IBS	IBS	IBS	IBS	PJL	PJL	PJL	PJL	PJL	PJL	PJL	PJL	PJL	STU	ITU	ITU	ITU	ITU	ITU	BEB	STU	ITU	STU	BEB	BEB	STU	ITU	ITU	STU	STU	STU	STU	ITU	BEB	BEB	BEB	CEU	CEU	CEU	CEU	CEU	CEU	CEU	CEU	CEU	CEU	CEU	CEU	CEU	CEU	CEU	CEU	CEU	CEU	CEU	CEU	CEU	CEU	CEU	CEU	CEU	CEU	CEU	CEU	CEU	CEU	CEU	CEU	CEU	CEU	MXL	MXL	MXL	MXL	MXL	MXL	MXL	MXL	MXL	MXL	MXL	ASW	ASW	ASW	TSI	TSI	TSI	TSI	TSI	TSI	TSI	TSI	TSI	TSI	TSI	TSI	TSI	TSI	TSI	TSI	TSI	TSI	TSI	TSI	TSI	TSI	TSI	TSI	TSI	TSI	GIH	GIH	GIH	GIH	GIH	GIH	GIH	GIH	GIH	GIH	GIH	GIH	GIH	GIH	GIH		Abk_CAU	Abk_CAU	NOc_CAU	Udm_EUR	Tat_EUR	Ass_MDE	Rus_EUR	Chu_EUR	Bel_EUR	Rus_EUR	Tab_CAU	Mar_EUR	Cro_EUR	Mor_EUR	Vep_EUR	Kry_EUR	Kry_EUR	Cro_EUR	Cro_EUR	Udm_EUR	Eve_SIB	Bal_CAU	Tuv_SIB	Ish_CAS	Cos_EUR	Kyr_CAS	Rus_EUR	Rus_EUR	Ara_MDE	Pol_EUR	Fin_EUR	Ing_EUR	Ing_EUR	Mol_EUR	Mol_EUR	Lat_EUR	Lit_EUR	Est_EUR	Col_AMR	Alt_CAS	Rus_EUR	Est_EUR	Est_EUR	Est_EUR	BUm_SAS	Udm_EUR	Uzb_CAS	Mar_EUR	BSh_EUR	Dha_SAS	Lit_EUR	Swe_EUR	TKm_CAS	Kar_EUR	Geo_CAU	Ukr_EUR	Cos_EUR	Swe_EUR		44
rs62156663	17	0	0	1	CHR2	98830641	rs62156663	G	A	48	197	0	0	49	GBR	GBR	GBR	GBR	GBR	GBR	GBR	GBR	GBR	GBR	GBR	GBR	GBR	GBR	GBR	GBR	GBR	GBR	GBR	GBR	GBR	GBR	FIN	FIN	FIN	FIN	FIN	FIN	FIN	FIN	FIN	GBR	GBR	GBR	GBR	GBR	GBR	GBR	GBR	GBR	FIN	FIN	FIN	FIN	FIN	FIN	FIN	FIN	FIN	FIN	FIN	FIN	FIN	FIN	FIN	FIN	FIN	FIN	FIN	FIN	FIN	FIN	FIN	FIN	FIN	FIN	FIN	FIN	FIN	FIN	FIN	FIN	FIN	FIN	FIN	FIN	FIN	FIN	FIN	FIN	FIN	FIN	FIN	FIN	FIN	FIN	FIN	FIN	PUR	PUR	PUR	PUR	PUR	PUR	PUR	PUR	PUR	CLM	PUR	PUR	PUR	PUR	CLM	CLM	PUR	PUR	CLM	CLM	CLM	PUR	PUR	PUR	CLM	CLM	CLM	CLM	CLM	CLM	CLM	CLM	CLM	IBS	IBS	IBS	IBS	IBS	IBS	PJL	IBS	IBS	IBS	IBS	IBS	IBS	IBS	IBS	IBS	IBS	IBS	IBS	IBS	IBS	IBS	IBS	IBS	GBR	GBR	IBS	IBS	IBS	IBS	PJL	PJL	PJL	PJL	PJL	PJL	PJL	PJL	PJL	STU	ITU	ITU	ITU	ITU	ITU	BEB	STU	ITU	STU	BEB	BEB	STU	ITU	ITU	STU	STU	STU	STU	ITU	BEB	BEB	BEB	CEU	CEU	CEU	CEU	CEU	CEU	CEU	CEU	CEU	CEU	CEU	CEU	CEU	CEU	CEU	CEU	CEU	CEU	CEU	CEU	CEU	CEU	CEU	CEU	CEU	CEU	CEU	CEU	CEU	CEU	CEU	CEU	CEU	CEU	MXL	MXL	MXL	MXL	MXL	MXL	MXL	MXL	MXL	MXL	MXL	ASW	ASW	ASW	TSI	TSI	TSI	TSI	TSI	TSI	TSI	TSI	TSI	TSI	TSI	TSI	TSI	TSI	TSI	TSI	TSI	TSI	TSI	TSI	TSI	TSI	TSI	TSI	TSI	TSI	GIH	GIH	GIH	GIH	GIH	GIH	GIH	GIH	GIH	GIH	GIH	GIH	GIH	GIH	GIH		Abk_CAU	Abk_CAU	NOc_CAU	Udm_EUR	Tat_EUR	Ass_MDE	Rus_EUR	Chu_EUR	Bel_EUR	Rus_EUR	Tab_CAU	Mar_EUR	Cro_EUR	Mor_EUR	Vep_EUR	Kry_EUR	Kry_EUR	Cro_EUR	Cro_EUR	Udm_EUR	Eve_SIB	Bal_CAU	Tuv_SIB	Ish_CAS	Cos_EUR	Kyr_CAS	Rus_EUR	Rus_EUR	Ara_MDE	Pol_EUR	Fin_EUR	Ing_EUR	Ing_EUR	Mol_EUR	Lat_EUR	Lit_EUR	Est_EUR	Col_AMR	Alt_CAS	Rus_EUR	Est_EUR	Est_EUR	Est_EUR	BUm_SAS	Udm_EUR	Uzb_CAS	Mar_EUR	BSh_EUR	Dha_SAS	Lit_EUR	Swe_EUR	TKm_CAS	Kar_EUR	Geo_CAU	Ukr_EUR	Cos_EUR	Swe_EUR		43
rs62156680	17	0	0	1	CHR2	98845038	rs62156680	G	A	46	196	0	0	49	GBR	GBR	GBR	GBR	GBR	GBR	GBR	GBR	GBR	GBR	GBR	GBR	GBR	GBR	GBR	GBR	GBR	GBR	GBR	GBR	GBR	GBR	FIN	FIN	FIN	FIN	FIN	FIN	FIN	FIN	FIN	GBR	GBR	GBR	GBR	GBR	GBR	GBR	GBR	GBR	FIN	FIN	FIN	FIN	FIN	FIN	FIN	FIN	FIN	FIN	FIN	FIN	FIN	FIN	FIN	FIN	FIN	FIN	FIN	FIN	FIN	FIN	FIN	FIN	FIN	FIN	FIN	FIN	FIN	FIN	FIN	FIN	FIN	FIN	FIN	FIN	FIN	FIN	FIN	FIN	FIN	FIN	FIN	FIN	FIN	FIN	FIN	FIN	PUR	PUR	PUR	PUR	PUR	PUR	PUR	PUR	PUR	CLM	PUR	PUR	PUR	PUR	CLM	CLM	PUR	PUR	CLM	CLM	CLM	PUR	PUR	PUR	CLM	CLM	CLM	CLM	CLM	CLM	CLM	CLM	CLM	IBS	IBS	IBS	IBS	IBS	IBS	PJL	IBS	IBS	IBS	IBS	IBS	IBS	IBS	IBS	IBS	IBS	IBS	IBS	IBS	IBS	IBS	IBS	IBS	GBR	GBR	IBS	IBS	IBS	IBS	PJL	PJL	PJL	PJL	PJL	PJL	PJL	PJL	PJL	STU	ITU	ITU	ITU	ITU	ITU	BEB	STU	ITU	STU	BEB	BEB	STU	ITU	ITU	STU	STU	STU	STU	ITU	BEB	BEB	BEB	CEU	CEU	CEU	CEU	CEU	CEU	CEU	CEU	CEU	CEU	CEU	CEU	CEU	CEU	CEU	CEU	CEU	CEU	CEU	CEU	CEU	CEU	CEU	CEU	CEU	CEU	CEU	CEU	CEU	CEU	CEU	CEU	CEU	CEU	CEU	MXL	MXL	MXL	MXL	MXL	MXL	MXL	MXL	MXL	ASW	ASW	ASW	TSI	TSI	TSI	TSI	TSI	TSI	TSI	TSI	TSI	TSI	TSI	TSI	TSI	TSI	TSI	TSI	TSI	TSI	TSI	TSI	TSI	TSI	TSI	TSI	TSI	TSI	GIH	GIH	GIH	GIH	GIH	GIH	GIH	GIH	GIH	GIH	GIH	GIH	GIH	GIH	GIH		Abk_CAU	Abk_CAU	NOc_CAU	Udm_EUR	Tat_EUR	Ass_MDE	Rus_EUR	Chu_EUR	Bel_EUR	Rus_EUR	Tab_CAU	Mar_EUR	Cro_EUR	Mor_EUR	Vep_EUR	Kry_EUR	Kry_EUR	Cro_EUR	Cro_EUR	Udm_EUR	Eve_SIB	Bal_CAU	Tuv_SIB	Ish_CAS	Cos_EUR	Kyr_CAS	Rus_EUR	Rus_EUR	Ara_MDE	Pol_EUR	Fin_EUR	Ing_EUR	Ing_EUR	Mol_EUR	Lat_EUR	Lit_EUR	Est_EUR	Col_AMR	Alt_CAS	Rus_EUR	Est_EUR	Est_EUR	Est_EUR	BUm_SAS	Udm_EUR	Uzb_CAS	Mar_EUR	BSh_EUR	Dha_SAS	Lit_EUR	Swe_EUR	TKm_CAS	Kar_EUR	Geo_CAU	Ukr_EUR	Cos_EUR	Swe_EUR		43
rs754481	20	0	0	0	CHR2	105480198	rs754481	C	A	107	272	2	4	121	GBR	GBR	GBR	GBR	GBR	GBR	GBR	GBR	GBR	GBR	GBR	GBR	GBR	GBR	GBR	GBR	GBR	GBR	GBR	GBR	GBR	GBR	GBR	GBR	GBR	GBR	GBR	GBR	GBR	GBR	GBR	GBR	FIN	FIN	FIN	FIN	FIN	FIN	FIN	FIN	FIN	GBR	GBR	GBR	GBR	GBR	GBR	GBR	GBR	GBR	GBR	GBR	GBR	GBR	FIN	FIN	FIN	FIN	FIN	FIN	FIN	FIN	FIN	FIN	FIN	FIN	FIN	FIN	FIN	FIN	FIN	FIN	FIN	FIN	FIN	FIN	FIN	FIN	FIN	FIN	FIN	FIN	FIN	FIN	FIN	FIN	FIN	FIN	FIN	FIN	FIN	FIN	FIN	FIN	FIN	FIN	FIN	FIN	PUR	PUR	PUR	PUR	PUR	PUR	PUR	PUR	PUR	PUR	PUR	PUR	PUR	PUR	PUR	PUR	PUR	PUR	PUR	PUR	PUR	PUR	PUR	CLM	CLM	CLM	CLM	PUR	PUR	PUR	PUR	PUR	PUR	PUR	PUR	PUR	PUR	PUR	CLM	CLM	CLM	CLM	CLM	CLM	PUR	PUR	PUR	CLM	CLM	CLM	CLM	CLM	CLM	CLM	CLM	CLM	CLM	CLM	PUR	PUR	PUR	PUR	PUR	PUR	CLM	CLM	CLM	CLM	CLM	CLM	CLM	CLM	CLM	IBS	IBS	IBS	IBS	IBS	IBS	IBS	IBS	IBS	IBS	IBS	CLM	PEL	PEL	PJL	IBS	IBS	IBS	IBS	IBS	IBS	IBS	IBS	IBS	IBS	IBS	IBS	IBS	IBS	IBS	IBS	IBS	IBS	IBS	IBS	IBS	IBS	IBS	IBS	IBS	IBS	IBS	IBS	IBS	IBS	IBS	IBS	GBR	GBR	ACB	PEL	PEL	PEL	ACB	ACB	PEL	KHV	IBS	IBS	IBS	IBS	IBS	IBS	IBS	PEL	PEL	ACB	PEL	CDX	ACB	ACB	ACB	PJL	PJL	PJL	PJL	PJL	PJL	BEB	PJL	PJL	PJL	BEB	BEB	BEB	BEB	PJL	PJL	PJL	PJL	STU	STU	PJL	PJL	STU	STU	ITU	ITU	STU	STU	STU	STU	STU	PJL	ITU	ITU	ITU	ITU	ITU	ITU	BEB	BEB	BEB	BEB	BEB	BEB	BEB	STU	STU	STU	ITU	ITU	STU	STU	BEB	BEB	BEB	BEB	BEB	BEB	STU	ITU	ITU	ITU	ITU	ITU	ITU	ITU	STU	ITU	STU	ITU	ITU	ITU	ITU	ITU	ITU	ITU	ITU	STU	BEB	BEB	BEB	BEB	BEB	BEB	BEB	ITU	ITU	ITU	ITU	ITU	CEU	CEU	CEU	CEU	CEU	CEU	CEU	CEU	CEU	CEU	CEU	CEU	CEU	CEU	CEU	CEU	CEU	CEU	CEU	CEU	CEU	CEU	CEU	CEU	CEU	CEU	CEU	CEU	CEU	CEU	CEU	CEU	CEU	CEU	CEU	CEU	CEU	CEU	CEU	CEU	CEU	CEU	CEU	CEU	CEU	CEU	LWK	LWK	LWK	LWK	MXL	MXL	MXL	MXL	MXL	MXL	MXL	MXL	MXL	ASW	ASW	TSI	TSI	TSI	TSI	TSI	TSI	TSI	TSI	TSI	TSI	TSI	TSI	TSI	TSI	TSI	TSI	TSI	TSI	TSI	TSI	TSI	TSI	TSI	TSI	TSI	TSI	TSI	TSI	TSI	TSI	TSI	TSI	TSI	TSI	TSI	TSI	TSI	TSI	TSI	TSI	GIH	GIH	GIH	GIH	GIH	GIH	GIH	GIH	GIH	GIH	GIH	GIH	GIH	GIH	GIH	GIH	GIH	GIH	GIH		Kab_CAU	Udm_EUR	Mor_EUR	Tat_EUR	Chu_ARC	Lez_CAU	Arm_MDE	Ira_MDE	Cro_EUR	Rus_EUR	Ukr_EUR	Kar_EUR	Mar_EUR	Tab_CAU	Kum_CAU	Rom_EUR	Kry_EUR	Vep_EUR	Kry_EUR	Cro_EUR	Cro_EUR	Bel_EUR	Dru_MDE	Udm_EUR	BSh_EUR	Dru_MDE	Nga_SIB	Bal_CAU	Man_SIB	Cos_EUR	Ara_MDE	Ara_MDE	BSh_EUR	Ara_MDE	Kap_SAS	Ori_SAS	Ara_MDE	Ger_EUR	Ger_EUR	Pol_EUR	Fin_EUR	Fin_EUR	Ger_EUR	Ing_EUR	Hun_EUR	Lat_EUR	Lit_EUR	Baj_OCE	Cac_AMR	Ben_SAS	Kar_EUR	Ing_EUR	Vep_EUR	Est_EUR	Est_EUR	Dus_OCE	BUm_SAS	Kom_EUR	Alb_EUR	Saa_EUR	Saa_EUR	Uzb_CAS	Dha_SAS	Arm_MDE	Ukr_EUR	Ukr_EUR	Rus_EUR	Vep_EUR	Swe_EUR	Udm_EUR	Alb_EUR	Ukr_EUR	Cos_EUR	Geo_CAU		60
rs55691606	17	0	0	1	CHR2	108424687	rs55691606	T	C	119	178	1	2	46	GBR	GBR	GBR	GBR	GBR	GBR	GBR	GBR	GBR	GBR	GBR	GBR	GBR	GBR	GBR	GBR	GBR	GBR	GBR	FIN	FIN	FIN	FIN	FIN	GBR	GBR	GBR	GBR	GBR	GBR	GBR	GBR	GBR	GBR	GBR	FIN	FIN	FIN	FIN	FIN	FIN	FIN	FIN	FIN	FIN	FIN	FIN	FIN	FIN	FIN	FIN	FIN	FIN	FIN	PUR	PUR	PUR	PUR	PUR	PUR	PUR	PUR	PUR	PUR	PUR	PUR	PUR	PUR	PUR	PUR	PUR	PUR	PUR	PUR	CLM	CLM	CLM	CLM	PUR	PUR	PUR	PUR	PUR	PUR	PUR	CLM	CLM	CLM	CLM	PUR	PUR	PUR	PUR	CLM	CLM	CLM	CLM	CLM	CLM	CLM	CLM	CLM	CLM	PUR	PUR	PUR	PUR	CLM	CLM	CLM	CLM	CLM	CLM	CLM	CLM	IBS	IBS	IBS	IBS	IBS	PEL	PEL	PJL	IBS	IBS	IBS	IBS	IBS	IBS	IBS	IBS	IBS	IBS	IBS	IBS	IBS	IBS	IBS	IBS	IBS	IBS	IBS	IBS	IBS	IBS	IBS	GBR	ACB	ACB	PEL	PEL	PEL	PEL	PEL	PEL	PEL	PEL	KHV	PEL	GBR	IBS	IBS	IBS	IBS	PEL	PEL	PEL	PEL	PEL	PEL	PEL	PEL	PEL	PEL	ACB	PEL	PJL	PJL	PJL	PJL	PJL	PJL	STU	ITU	STU	ITU	ITU	ITU	BEB	BEB	BEB	BEB	BEB	STU	STU	ITU	STU	STU	BEB	STU	ITU	BEB	BEB	BEB	CEU	CEU	CEU	CEU	CEU	CEU	CEU	CEU	CEU	CEU	CEU	CEU	CEU	CEU	CEU	CEU	CEU	CEU	CEU	CEU	CEU	CEU	CEU	CEU	CEU	CEU	CEU	CEU	CEU	CEU	CEU	CEU	LWK	LWK	MXL	MXL	MXL	MXL	MXL	MXL	MXL	MXL	MXL	MXL	MXL	MXL	MXL	MXL	MXL	MXL	MXL	MXL	MXL	MXL	MXL	MXL	MXL	MXL	MXL	MXL	MXL	ASW	ASW	ASW	ASW	TSI	TSI	TSI	TSI	TSI	TSI	TSI	TSI	TSI	TSI	TSI	TSI	TSI	TSI	TSI	TSI	TSI	TSI	TSI	TSI	TSI	TSI	TSI	TSI	TSI	TSI	TSI	TSI	TSI	TSI	TSI	TSI	TSI	TSI	TSI	TSI	TSI	TSI	TSI	TSI	GIH	GIH	GIH	GIH	GIH	GIH	GIH	GIH	GIH	GIH	GIH	GIH	GIH	GIH		Ava_CAU	Kab_CAU	Kab_CAU	Kaz_CAS	Udm_EUR	Mor_EUR	Tat_EUR	Tat_EUR	Lez_CAU	Ket_SIB	Cir_CAU	NOc_CAU	Ass_MDE	Rus_EUR	Ukr_EUR	Chu_EUR	Rom_EUR	Bel_EUR	Mis_EUR	Kom_EUR	Sak_SIB	EVk_SIB	Kum_CAU	Tab_CAU	Rom_EUR	Mor_EUR	Kry_EUR	Cro_EUR	Cro_EUR	Udm_EUR	Bal_CAU	Mon_EAS	Yag_CAS	Ish_CAS	Ara_MDE	Rus_EUR	Rus_EUR	San_SAS	Ira_MDE	Ger_EUR	Pol_EUR	Fin_EUR	Mol_EUR	Hun_EUR	Est_EUR	Cac_AMR	Col_AMR	Col_AMR	Pun_SAS	Ben_SAS	Kar_EUR	Rus_EUR	Est_EUR	Est_EUR	Tuv_SIB	Vep_EUR	Chu_EUR	Bur_SIB	Bur_SIB	Man_SIB	Alb_EUR	Saa_EUR	Cir_CAU	TKm_CAS	Ukr_EUR	Arm_MDE	Arm_MDE	Kaz_CAS	Lat_EUR	Ukr_EUR	Cos_EUR	Cos_EUR	Rus_EUR	Swe_EUR	Lez_CAU	Udm_EUR	Alb_EUR	Kor_ARC		46
rs35704069	22	0	0	1	CHR2	121099348	rs35704069	T	C	94	300	0	5	44	GBR	GBR	GBR	GBR	GBR	GBR	GBR	GBR	GBR	GBR	GBR	GBR	GBR	GBR	GBR	GBR	GBR	GBR	GBR	GBR	GBR	GBR	GBR	GBR	GBR	GBR	GBR	GBR	GBR	FIN	FIN	FIN	FIN	FIN	FIN	FIN	FIN	FIN	GBR	GBR	GBR	GBR	GBR	GBR	GBR	GBR	GBR	GBR	GBR	GBR	GBR	GBR	GBR	GBR	FIN	FIN	FIN	FIN	FIN	FIN	FIN	FIN	FIN	FIN	FIN	FIN	FIN	FIN	FIN	FIN	FIN	FIN	FIN	FIN	FIN	FIN	FIN	FIN	FIN	FIN	FIN	FIN	FIN	FIN	FIN	FIN	FIN	FIN	FIN	FIN	FIN	FIN	FIN	FIN	FIN	FIN	PUR	PUR	PUR	PUR	PUR	PUR	PUR	PUR	PUR	PUR	PUR	PUR	PUR	PUR	PUR	PUR	CLM	CLM	CLM	CLM	CLM	CLM	CLM	CLM	CLM	PUR	PUR	PUR	PUR	PUR	PUR	PUR	PUR	CLM	CLM	CLM	CLM	CLM	CLM	PUR	PUR	PUR	GBR	CLM	CLM	CLM	CLM	CLM	PUR	PUR	PUR	CLM	CLM	CLM	CLM	CLM	CLM	CLM	CLM	CLM	IBS	IBS	IBS	IBS	IBS	IBS	IBS	IBS	IBS	IBS	IBS	IBS	IBS	CLM	PEL	IBS	IBS	IBS	IBS	IBS	IBS	IBS	IBS	IBS	IBS	IBS	IBS	IBS	IBS	IBS	IBS	IBS	IBS	IBS	IBS	IBS	IBS	IBS	IBS	IBS	IBS	IBS	IBS	IBS	IBS	IBS	GBR	ACB	ACB	PEL	PEL	PEL	PEL	PEL	ACB	IBS	IBS	IBS	IBS	PEL	PEL	PEL	PEL	ACB	ACB	PJL	PJL	PJL	PJL	PJL	PJL	PJL	PJL	PJL	ITU	ITU	STU	ITU	ITU	BEB	BEB	BEB	BEB	BEB	STU	STU	ITU	STU	ITU	STU	STU	ITU	ITU	STU	BEB	BEB	BEB	BEB	ITU	ITU	STU	CEU	CEU	CEU	CEU	CEU	CEU	CEU	CEU	CEU	CEU	CEU	CEU	CEU	CEU	CEU	CEU	CEU	CEU	CEU	CEU	CEU	CEU	CEU	CEU	CEU	CEU	CEU	CEU	CEU	CEU	CEU	CEU	CEU	CEU	CEU	CEU	CEU	CEU	CEU	CEU	CEU	CEU	CEU	CEU	CEU	CEU	CEU	CEU	CEU	CEU	CEU	CEU	CEU	CEU	CEU	CEU	LWK	LWK	LWK	LWK	LWK	MXL	MXL	MXL	MXL	MXL	MXL	MXL	MXL	MXL	MXL	MXL	MXL	MXL	MXL	MXL	MXL	MXL	MXL	MXL	ASW	ASW	ASW	TSI	TSI	TSI	TSI	TSI	TSI	TSI	TSI	TSI	TSI	TSI	TSI	TSI	TSI	TSI	TSI	TSI	TSI	TSI	TSI	TSI	TSI	TSI	TSI	TSI	TSI	TSI	TSI	TSI	TSI	TSI	TSI	TSI	TSI	TSI	TSI	TSI	TSI	TSI	TSI	TSI	TSI	TSI	TSI	TSI	TSI	TSI	TSI	TSI	TSI	TSI	TSI	TSI	TSI	TSI	TSI	TSI	TSI	GIH	GIH	GIH	GIH	GIH	GIH	GIH	GIH		Kab_CAU	Kab_CAU	Tat_EUR	Sel_SIB	NOc_CAU	Arm_MDE	Ass_MDE	Shu_CAS	Chu_EUR	Rom_EUR	Bel_EUR	Kom_EUR	Mor_EUR	Rom_EUR	Lez_CAU	Ava_CAU	Rus_EUR	Mar_EUR	Kry_EUR	Kry_EUR	Cro_EUR	Pol_EUR	Bel_EUR	Dru_MDE	Dru_MDE	BSh_EUR	Kha_SIB	Nga_SIB	Ira_MDE	Kyr_CAS	Yag_CAS	Ara_MDE	Ara_MDE	Rus_EUR	Ori_SAS	Ira_MDE	Pol_EUR	Ger_EUR	Pol_EUR	Pol_EUR	Fin_EUR	Fin_EUR	Ing_EUR	Mol_EUR	Hun_EUR	Lit_EUR	Est_EUR	Kar_EUR	Vep_EUR	Tuv_SIB	Fin_EUR	BSh_EUR	Est_EUR	Chu_EUR	Est_EUR	Chu_EUR	Chu_ARC	Bur_SIB	Bur_SIB	Kom_EUR	Alb_EUR	Saa_EUR	Uzb_CAS	BSh_EUR	Lit_EUR	Ukr_EUR	BAj_SAS	Arm_MDE	Arm_MDE	Arm_MDE	Kar_EUR	Ukr_EUR	Ukr_EUR	Ukr_EUR	Aze_MDE	Cos_EUR	Vep_EUR	Swe_EUR	Sho_SIB	Ukr_EUR		53
rs62171324	18	0	0	1	CHR2	125488628	rs62171324	G	A	54	191	1	5	44	GBR	GBR	GBR	GBR	GBR	GBR	GBR	GBR	GBR	GBR	GBR	GBR	GBR	GBR	GBR	GBR	GBR	GBR	GBR	GBR	GBR	GBR	GBR	GBR	GBR	GBR	FIN	FIN	FIN	FIN	GBR	GBR	GBR	GBR	GBR	GBR	GBR	GBR	GBR	GBR	GBR	GBR	GBR	FIN	FIN	FIN	FIN	FIN	FIN	FIN	FIN	FIN	FIN	FIN	FIN	FIN	FIN	FIN	FIN	FIN	FIN	FIN	FIN	FIN	PUR	PUR	PUR	PUR	PUR	PUR	PUR	PUR	PUR	CLM	CLM	CLM	PUR	PUR	PUR	PUR	CLM	CLM	PUR	PUR	PUR	PUR	GBR	CLM	CLM	CLM	CLM	PUR	PUR	CLM	CLM	CLM	CLM	CLM	CLM	CLM	CLM	IBS	IBS	IBS	IBS	IBS	IBS	IBS	IBS	IBS	IBS	IBS	IBS	IBS	IBS	IBS	IBS	IBS	IBS	IBS	IBS	IBS	IBS	IBS	IBS	IBS	IBS	IBS	IBS	IBS	IBS	IBS	IBS	IBS	IBS	IBS	IBS	IBS	IBS	IBS	GBR	KHV	ACB	PEL	ACB	GBR	IBS	IBS	IBS	IBS	IBS	IBS	IBS	IBS	IBS	ACB	PEL	PJL	ACB	PJL	PJL	PJL	PJL	PJL	PJL	STU	STU	ITU	ITU	BEB	BEB	BEB	STU	STU	STU	ITU	ITU	STU	BEB	BEB	BEB	ITU	ITU	ITU	BEB	BEB	BEB	ITU	ITU	CEU	CEU	CEU	CEU	CEU	CEU	CEU	CEU	CEU	CEU	CEU	CEU	CEU	CEU	CEU	CEU	CEU	CEU	CEU	CEU	CEU	CEU	CEU	CEU	CEU	CEU	CEU	CEU	LWK	LWK	LWK	LWK	LWK	MXL	MXL	MXL	MXL	MXL	MXL	MXL	MXL	MXL	MXL	MXL	MXL	ASW	ASW	TSI	TSI	TSI	TSI	TSI	TSI	TSI	TSI	TSI	TSI	TSI	TSI	TSI	TSI	TSI	TSI	TSI	TSI	TSI	TSI	TSI	TSI	TSI	TSI	TSI	TSI	TSI	TSI	TSI	TSI	TSI	TSI	TSI	TSI	GIH	GIH	GIH	GIH	GIH	GIH	GIH	GIH	GIH	GIH		Abk_CAU	Abk_CAU	Tat_EUR	Aze_MDE	Arm_MDE	Arm_MDE	Ass_MDE	Mar_EUR	Bel_EUR	Kum_CAU	Sel_SIB	Rom_EUR	Kry_EUR	Cro_EUR	Dru_MDE	Bal_CAU	Man_SIB	Taj_CAS	Ish_CAS	Ara_MDE	Ara_MDE	Sau_MDE	Bra_SAS	Ira_MDE	Ara_MDE	Ger_EUR	Ing_EUR	Lat_EUR	Lit_EUR	Rus_EUR	Est_EUR	Ing_EUR	Chu_EUR	Mur_OCE	Yak_SIB	Sho_SIB	Saa_EUR	Uzb_CAS	Mar_EUR	Dha_SAS	Swe_EUR	TKm_CAS	Ket_SIB	Alb_EUR	Arm_MDE	Ukr_EUR	Ukr_EUR	Cos_EUR	Cos_EUR	Rus_EUR	Lez_CAU	Sho_SIB		25
rs62158092	16	0	0	1	CHR2	126187735	rs62158092	C	T	49	169	0	0	30	GBR	GBR	GBR	GBR	GBR	GBR	GBR	GBR	GBR	GBR	GBR	GBR	GBR	GBR	GBR	GBR	GBR	GBR	GBR	FIN	FIN	FIN	FIN	GBR	GBR	GBR	GBR	GBR	GBR	GBR	GBR	GBR	GBR	FIN	FIN	FIN	FIN	FIN	FIN	FIN	FIN	FIN	FIN	FIN	FIN	FIN	FIN	FIN	PUR	PUR	PUR	PUR	PUR	PUR	PUR	PUR	CLM	CLM	CLM	PUR	PUR	PUR	PUR	PUR	PUR	CLM	CLM	CLM	PUR	CLM	CLM	CLM	CLM	PUR	PUR	CLM	CLM	CLM	CLM	CLM	CLM	IBS	IBS	IBS	IBS	IBS	IBS	IBS	IBS	IBS	IBS	CLM	CLM	IBS	IBS	IBS	IBS	IBS	IBS	IBS	IBS	IBS	IBS	IBS	IBS	IBS	IBS	IBS	IBS	IBS	IBS	IBS	IBS	IBS	IBS	IBS	IBS	GBR	PEL	GBR	IBS	IBS	IBS	IBS	IBS	ACB	ACB	ACB	ACB	PJL	PJL	PJL	PJL	PJL	PJL	PJL	PJL	ITU	BEB	BEB	BEB	BEB	BEB	BEB	BEB	STU	ITU	STU	ITU	ITU	BEB	BEB	ITU	CEU	CEU	CEU	CEU	CEU	CEU	CEU	CEU	CEU	CEU	CEU	CEU	CEU	CEU	CEU	CEU	CEU	CEU	CEU	CEU	CEU	CEU	CEU	CEU	CEU	CEU	CEU	CEU	CEU	CEU	CEU	CEU	CEU	CEU	CEU	MXL	MXL	MXL	MXL	MXL	MXL	MXL	MXL	MXL	MXL	ASW	ASW	ASW	ASW	ASW	ASW	TSI	TSI	TSI	TSI	TSI	TSI	TSI	TSI	TSI	TSI	TSI	TSI	TSI	TSI	TSI	TSI	TSI	TSI	TSI	TSI	TSI	TSI	TSI	TSI	TSI	TSI	TSI	TSI	TSI	TSI	TSI	GIH	GIH	GIH	GIH	GIH		Ava_CAU	Kab_CAU	Udm_EUR	Tat_EUR	Aze_MDE	Ass_MDE	Kaz_CAS	Chu_EUR	Mar_EUR	Rom_EUR	Bel_EUR	Kum_CAU	Ava_CAU	Sel_SIB	Cro_EUR	Vep_EUR	Kry_EUR	Cro_EUR	Bel_EUR	Udm_EUR	Tun_SIB	Bal_CAU	Alt_CAS	Man_SIB	Jor_MDE	Ara_MDE	BSh_EUR	Rus_EUR	Rus_EUR	Ira_MDE	Ger_EUR	Fin_EUR	Fin_EUR	Ing_EUR	Mol_EUR	Lit_EUR	Est_EUR	Fin_EUR	Vep_EUR	BSh_EUR	BUm_SAS	Chu_ARC	Kor_ARC	Yak_SIB	Bur_SIB	Alt_CAS	Man_SIB	Saa_EUR	BSh_EUR	Dha_SAS	TKm_CAS	Mar_SAS	Ukr_EUR	Ukr_EUR	Ukr_EUR	Vep_EUR	Mon_EAS	Swe_EUR	Udm_EUR	Ukr_EUR		39
rs62159707	16	0	0	1	CHR2	126246681	rs62159707	C	T	52	170	2	1	31	GBR	GBR	GBR	GBR	GBR	GBR	GBR	GBR	GBR	GBR	GBR	GBR	GBR	GBR	GBR	GBR	GBR	GBR	GBR	FIN	FIN	FIN	FIN	GBR	GBR	GBR	GBR	GBR	GBR	GBR	GBR	GBR	GBR	FIN	FIN	FIN	FIN	FIN	FIN	FIN	FIN	FIN	FIN	FIN	FIN	FIN	FIN	FIN	PUR	PUR	PUR	PUR	PUR	PUR	PUR	PUR	CLM	CLM	CLM	PUR	PUR	PUR	PUR	PUR	PUR	CLM	CLM	CLM	PUR	CLM	CLM	CLM	CLM	CLM	PUR	PUR	PUR	CLM	CLM	CLM	CLM	CLM	CLM	CLM	IBS	IBS	IBS	IBS	IBS	IBS	IBS	IBS	IBS	IBS	CLM	CLM	IBS	IBS	IBS	IBS	IBS	IBS	IBS	IBS	IBS	IBS	IBS	IBS	IBS	IBS	IBS	IBS	IBS	IBS	IBS	IBS	IBS	IBS	IBS	IBS	GBR	PEL	KHV	CDX	GBR	IBS	IBS	IBS	IBS	IBS	ACB	ACB	ACB	ACB	PJL	PJL	PJL	PJL	PJL	PJL	PJL	PJL	MSL	PJL	ITU	BEB	BEB	BEB	BEB	BEB	BEB	BEB	STU	ITU	STU	ITU	ITU	BEB	BEB	ITU	CEU	CEU	CEU	CEU	CEU	CEU	CEU	CEU	CEU	CEU	CEU	CEU	CEU	CEU	CEU	CEU	CEU	CEU	CEU	CEU	CEU	CEU	CEU	CEU	CEU	CEU	CEU	CEU	CEU	CEU	CEU	CEU	CEU	CEU	CEU	MXL	MXL	MXL	MXL	MXL	MXL	MXL	MXL	MXL	MXL	ASW	ASW	ASW	ASW	ASW	ASW	TSI	TSI	TSI	TSI	TSI	TSI	TSI	TSI	TSI	TSI	TSI	TSI	TSI	TSI	TSI	TSI	TSI	TSI	TSI	TSI	TSI	TSI	TSI	TSI	TSI	TSI	TSI	TSI	TSI	TSI	TSI	TSI	GIH	GIH	GIH	GIH	GIH		Ava_CAU	Kab_CAU	Udm_EUR	Tat_EUR	Aze_MDE	Ass_MDE	Kaz_CAS	Chu_EUR	Mar_EUR	Rom_EUR	Bel_EUR	Kum_CAU	Ava_CAU	Sel_SIB	Cro_EUR	Vep_EUR	Kry_EUR	Cro_EUR	Bel_EUR	Udm_EUR	Tun_SIB	Bal_CAU	Alt_CAS	Man_SIB	Jor_MDE	Ara_MDE	BSh_EUR	Rus_EUR	Rus_EUR	Ira_MDE	Ger_EUR	Fin_EUR	Fin_EUR	Ing_EUR	Mol_EUR	Lit_EUR	Est_EUR	Fin_EUR	Vep_EUR	BSh_EUR	BUm_SAS	Chu_ARC	Kor_ARC	Yak_SIB	Bur_SIB	Alt_CAS	Man_SIB	Saa_EUR	BSh_EUR	Dha_SAS	TKm_CAS	Mar_SAS	Ukr_EUR	Ukr_EUR	Ukr_EUR	Vep_EUR	Mon_EAS	Swe_EUR	Udm_EUR	Ukr_EUR		39
rs62159753	16	0	0	1	CHR2	126275371	rs62159753	G	A	52	170	1	2	31	GBR	GBR	GBR	GBR	GBR	GBR	GBR	GBR	GBR	GBR	GBR	GBR	GBR	GBR	GBR	GBR	GBR	GBR	GBR	FIN	FIN	FIN	FIN	GBR	GBR	GBR	GBR	GBR	GBR	GBR	GBR	GBR	GBR	FIN	FIN	FIN	FIN	FIN	FIN	FIN	FIN	FIN	FIN	FIN	FIN	FIN	FIN	FIN	PUR	PUR	PUR	PUR	PUR	PUR	PUR	PUR	CLM	CLM	CLM	PUR	PUR	PUR	PUR	PUR	PUR	CLM	CLM	CLM	PUR	CLM	CLM	CLM	CLM	CLM	PUR	PUR	PUR	CLM	CLM	CLM	CLM	CLM	CLM	CLM	IBS	IBS	IBS	IBS	IBS	IBS	IBS	IBS	IBS	IBS	CLM	CLM	IBS	IBS	IBS	IBS	IBS	IBS	IBS	IBS	IBS	IBS	IBS	IBS	IBS	IBS	IBS	IBS	IBS	IBS	IBS	IBS	IBS	IBS	IBS	IBS	GBR	PEL	KHV	GBR	IBS	IBS	IBS	IBS	IBS	ACB	ACB	ACB	ACB	PJL	PJL	PJL	PJL	PJL	PJL	PJL	PJL	MSL	PJL	ITU	BEB	BEB	BEB	BEB	BEB	BEB	BEB	STU	ITU	STU	ITU	ITU	BEB	BEB	ITU	CEU	CEU	CEU	CEU	CEU	CEU	CEU	CEU	CEU	CEU	CEU	CEU	CEU	CEU	CEU	CEU	CEU	CEU	CEU	CEU	CEU	CEU	CEU	CEU	CEU	CEU	CEU	CEU	CEU	CEU	CEU	CEU	CEU	CEU	CEU	LWK	MXL	MXL	MXL	MXL	MXL	MXL	MXL	MXL	MXL	MXL	ASW	ASW	ASW	ASW	ASW	ASW	TSI	TSI	TSI	TSI	TSI	TSI	TSI	TSI	TSI	TSI	TSI	TSI	TSI	TSI	TSI	TSI	TSI	TSI	TSI	TSI	TSI	TSI	TSI	TSI	TSI	TSI	TSI	TSI	TSI	TSI	TSI	TSI	GIH	GIH	GIH	GIH	GIH		Ava_CAU	Kab_CAU	Udm_EUR	Tat_EUR	Aze_MDE	Ass_MDE	Kaz_CAS	Chu_EUR	Mar_EUR	Rom_EUR	Bel_EUR	Kum_CAU	Ava_CAU	Sel_SIB	Cro_EUR	Vep_EUR	Kry_EUR	Cro_EUR	Bel_EUR	Udm_EUR	Tun_SIB	Bal_CAU	Alt_CAS	Man_SIB	Jor_MDE	Ara_MDE	BSh_EUR	Rus_EUR	Rus_EUR	Ira_MDE	Ger_EUR	Fin_EUR	Fin_EUR	Ing_EUR	Mol_EUR	Lit_EUR	Est_EUR	Fin_EUR	Vep_EUR	BSh_EUR	BUm_SAS	Chu_ARC	Kor_ARC	Yak_SIB	Bur_SIB	Alt_CAS	Man_SIB	Saa_EUR	BSh_EUR	Dha_SAS	TKm_CAS	Mar_SAS	Ukr_EUR	Ukr_EUR	Ukr_EUR	Vep_EUR	Mon_EAS	Swe_EUR	Udm_EUR	Ukr_EUR		39
rs79146219	21	0	0	1	CHR2	130406427	rs79146219	C	T	76	238	0	0	27	GBR	GBR	GBR	GBR	GBR	GBR	GBR	GBR	GBR	GBR	GBR	GBR	GBR	GBR	GBR	GBR	GBR	GBR	GBR	GBR	GBR	GBR	GBR	FIN	FIN	FIN	FIN	FIN	FIN	GBR	GBR	GBR	GBR	GBR	GBR	GBR	GBR	GBR	GBR	GBR	GBR	GBR	GBR	GBR	GBR	GBR	GBR	FIN	FIN	FIN	FIN	FIN	FIN	FIN	FIN	FIN	FIN	FIN	FIN	FIN	FIN	FIN	FIN	FIN	FIN	FIN	FIN	FIN	FIN	FIN	PUR	PUR	PUR	PUR	PUR	PUR	PUR	PUR	PUR	PUR	PUR	PUR	PUR	PUR	PUR	PUR	CLM	CLM	CLM	CLM	CLM	CLM	PUR	PUR	PUR	PUR	PUR	CLM	CLM	CLM	CLM	CLM	PUR	CLM	CLM	CLM	CLM	CLM	CLM	CLM	CLM	CLM	PUR	PUR	CLM	CLM	CLM	CLM	CLM	CLM	CLM	CLM	IBS	IBS	IBS	IBS	IBS	IBS	IBS	IBS	IBS	IBS	IBS	PEL	IBS	IBS	IBS	IBS	IBS	IBS	IBS	IBS	IBS	IBS	IBS	IBS	IBS	IBS	IBS	IBS	IBS	IBS	IBS	IBS	IBS	IBS	IBS	IBS	IBS	IBS	IBS	IBS	IBS	IBS	IBS	IBS	IBS	IBS	IBS	IBS	IBS	IBS	ACB	ACB	PEL	PEL	PEL	PEL	GBR	IBS	IBS	IBS	PEL	ACB	ACB	PEL	ACB	ACB	ACB	ACB	PJL	PJL	PJL	PJL	BEB	PJL	BEB	PJL	PJL	STU	PJL	PJL	PJL	BEB	STU	STU	BEB	BEB	ITU	ITU	CEU	CEU	CEU	CEU	CEU	CEU	CEU	CEU	CEU	CEU	CEU	CEU	CEU	CEU	CEU	CEU	CEU	CEU	CEU	CEU	CEU	CEU	CEU	CEU	CEU	CEU	CEU	CEU	CEU	CEU	CEU	CEU	CEU	CEU	CEU	CEU	MXL	MXL	MXL	MXL	MXL	MXL	ASW	MXL	MXL	MXL	MXL	ASW	ASW	ASW	ASW	ASW	ASW	TSI	TSI	TSI	TSI	TSI	TSI	TSI	TSI	TSI	TSI	TSI	TSI	TSI	TSI	TSI	TSI	TSI	TSI	TSI	TSI	TSI	TSI	TSI	TSI	TSI	TSI	TSI	TSI	TSI	TSI	TSI	TSI	TSI	TSI	TSI	TSI	TSI	TSI	TSI	TSI	TSI	TSI	TSI	TSI	TSI	TSI	TSI	TSI	GIH	GIH	GIH	GIH	GIH	GIH		Kab_CAU	NOc_CAU	Tat_EUR	Lez_CAU	Ket_SIB	Aze_MDE	Arm_MDE	Cro_EUR	Ukr_EUR	Shu_CAS	Chu_EUR	Bel_EUR	Kom_EUR	Mar_EUR	Bel_EUR	Kum_CAU	Ava_CAU	Sel_SIB	Ket_SIB	Cro_EUR	Vep_EUR	Cro_EUR	Tun_SIB	Bal_CAU	Man_SIB	Ish_CAS	Yag_CAS	Ara_MDE	Rus_EUR	Rus_EUR	Pol_EUR	Pol_EUR	Ger_EUR	Mol_EUR	Hun_EUR	Lit_EUR	Lit_EUR	Kar_EUR	Vep_EUR	Ing_EUR	Fin_EUR	Chu_EUR	Bur_SIB	Udm_EUR	Kom_EUR	Saa_EUR	Saa_EUR	Saa_EUR	Lat_EUR	Uzb_CAS	Mar_EUR	BSh_EUR	Dha_SAS	Swe_EUR	Cir_CAU	TKm_CAS	TKm_CAS	TKm_CAS	Arm_MDE	Alb_EUR	Ukr_EUR	Cos_EUR	Rus_EUR	Lez_CAU	Alb_EUR	Ukr_EUR	Cos_EUR		44
rs72847650	19	0	0	0	CHR2	137051974	rs72847650	C	A	108	300	0	0	109	GBR	GBR	GBR	GBR	GBR	GBR	GBR	GBR	GBR	GBR	GBR	GBR	GBR	GBR	GBR	GBR	GBR	GBR	GBR	GBR	GBR	GBR	GBR	GBR	GBR	GBR	GBR	GBR	GBR	GBR	GBR	GBR	GBR	GBR	GBR	GBR	FIN	FIN	FIN	FIN	FIN	FIN	FIN	FIN	FIN	GBR	GBR	GBR	GBR	GBR	GBR	GBR	GBR	GBR	GBR	GBR	GBR	GBR	GBR	GBR	GBR	GBR	GBR	GBR	GBR	GBR	FIN	FIN	FIN	FIN	FIN	FIN	FIN	FIN	FIN	FIN	FIN	FIN	FIN	FIN	FIN	FIN	FIN	FIN	FIN	FIN	FIN	FIN	FIN	FIN	FIN	FIN	FIN	FIN	FIN	FIN	FIN	FIN	FIN	FIN	FIN	FIN	FIN	FIN	FIN	FIN	FIN	FIN	FIN	FIN	FIN	FIN	FIN	FIN	PUR	PUR	PUR	PUR	PUR	PUR	PUR	PUR	PUR	PUR	PUR	PUR	PUR	PUR	PUR	PUR	PUR	CLM	CLM	CLM	CLM	CLM	CLM	PUR	PUR	PUR	PUR	PUR	PUR	PUR	PUR	PUR	CLM	CLM	CLM	CLM	CLM	CLM	CLM	PUR	CLM	CLM	CLM	CLM	CLM	CLM	CLM	CLM	PUR	PUR	PUR	CLM	CLM	CLM	CLM	CLM	CLM	CLM	CLM	CLM	CLM	IBS	IBS	IBS	IBS	IBS	IBS	IBS	IBS	IBS	IBS	IBS	CLM	CLM	PEL	PJL	IBS	IBS	IBS	IBS	IBS	IBS	IBS	IBS	IBS	IBS	IBS	IBS	IBS	IBS	IBS	IBS	IBS	IBS	IBS	IBS	IBS	IBS	IBS	IBS	IBS	IBS	IBS	IBS	IBS	IBS	IBS	IBS	GBR	ACB	ACB	PEL	PEL	PEL	PEL	PEL	PEL	PEL	PEL	PEL	PEL	PEL	ACB	PEL	PEL	ACB	PEL	PEL	IBS	IBS	IBS	IBS	PEL	PEL	ACB	PEL	ACB	ACB	ACB	ACB	ACB	ACB	ACB	PJL	PJL	PJL	PJL	PJL	PJL	PJL	PJL	PJL	PJL	PJL	PJL	PJL	PJL	PJL	PJL	PJL	PJL	PJL	PJL	PJL	PJL	PJL	PJL	PJL	PJL	PJL	PJL	PJL	PJL	PJL	PJL	PJL	PJL	PJL	PJL	PJL	PJL	STU	ITU	PJL	ITU	ITU	BEB	BEB	BEB	BEB	ITU	STU	STU	BEB	BEB	BEB	BEB	STU	ITU	STU	ITU	STU	STU	STU	ITU	BEB	BEB	BEB	ITU	ITU	ITU	CEU	CEU	CEU	CEU	CEU	CEU	CEU	CEU	CEU	CEU	CEU	CEU	CEU	CEU	CEU	CEU	CEU	CEU	CEU	CEU	CEU	CEU	CEU	CEU	CEU	CEU	CEU	CEU	CEU	CEU	CEU	CEU	CEU	CEU	CEU	CEU	CEU	CEU	CEU	CEU	CEU	CEU	CEU	CEU	CEU	CEU	CEU	CEU	CEU	CEU	CEU	CEU	CEU	CEU	CEU	CEU	CEU	CEU	CEU	CEU	CEU	CEU	CEU	CEU	CEU	CEU	CEU	CEU	CEU	MXL	MXL	MXL	MXL	MXL	ASW	ASW	ASW	MXL	MXL	MXL	MXL	MXL	MXL	MXL	MXL	MXL	MXL	MXL	ASW	ASW	ASW	ASW	ASW	ASW	ASW	ASW	ASW	ASW	ASW	ASW	ASW	ASW	TSI	TSI	TSI	TSI	TSI	TSI	TSI	TSI	TSI	TSI	TSI	TSI	TSI	TSI	GIH	GIH	GIH	GIH	GIH	GIH	GIH	GIH	GIH	GIH	GIH	GIH	GIH	GIH	GIH	GIH	GIH	GIH	GIH	GIH	GIH	GIH	GIH	GIH	GIH		Kab_CAU	Kab_CAU	NOc_CAU	Mor_EUR	Chu_ARC	Tat_EUR	Ira_MDE	Ukr_EUR	Kar_EUR	Kom_EUR	Mar_EUR	Lez_CAU	Chu_ARC	Rus_EUR	Jor_MDE	Cro_EUR	Vep_EUR	Kry_EUR	Pol_EUR	Udm_EUR	BSh_EUR	Kor_ARC	Eve_SIB	Man_SIB	Jor_MDE	Kyr_CAS	Ish_CAS	Ara_MDE	BSh_EUR	Rus_EUR	Rus_EUR	Ira_MDE	Ger_EUR	Pol_EUR	Ger_EUR	Fin_EUR	Fin_EUR	Ger_EUR	Ing_EUR	Ing_EUR	Mol_EUR	Hun_EUR	Hun_EUR	Lit_EUR	Est_EUR	Wic_AMR	Vep_EUR	Rus_EUR	Est_EUR	Ing_EUR	Vep_EUR	Est_EUR	Kor_ARC	Chu_ARC	Sak_SIB	Kor_ARC	Kom_EUR	Alb_EUR	Saa_EUR	Saa_EUR	Lat_EUR	BSh_EUR	Dha_SAS	Lit_EUR	Swe_EUR	TKm_CAS	Lat_EUR	Arm_MDE	Ukr_EUR	Ukr_EUR	Ukr_EUR	Cos_EUR	Rus_EUR	Swe_EUR	Udm_EUR	Alb_EUR	Kor_ARC	Ukr_EUR	Cos_EUR		61
rs10182611	24	0	0	1	CHR2	138829585	rs10182611	A	G	98	297	2	1	100	GBR	GBR	GBR	GBR	GBR	GBR	GBR	GBR	GBR	GBR	GBR	GBR	GBR	GBR	GBR	GBR	GBR	GBR	GBR	GBR	GBR	GBR	GBR	GBR	GBR	GBR	GBR	GBR	GBR	GBR	GBR	GBR	GBR	GBR	FIN	FIN	FIN	FIN	FIN	FIN	FIN	FIN	FIN	FIN	FIN	FIN	GBR	GBR	GBR	GBR	GBR	GBR	GBR	GBR	GBR	GBR	GBR	GBR	GBR	FIN	FIN	FIN	FIN	FIN	FIN	FIN	FIN	FIN	FIN	FIN	FIN	FIN	FIN	FIN	FIN	FIN	FIN	FIN	FIN	FIN	FIN	FIN	FIN	FIN	FIN	FIN	FIN	FIN	FIN	FIN	FIN	FIN	FIN	FIN	FIN	FIN	FIN	FIN	FIN	FIN	FIN	FIN	FIN	FIN	FIN	FIN	FIN	PUR	PUR	PUR	PUR	PUR	PUR	PUR	PUR	PUR	PUR	PUR	PUR	PUR	PUR	PUR	PUR	PUR	PUR	PUR	CLM	CLM	CLM	CLM	CLM	CLM	CLM	CLM	PUR	PUR	PUR	PUR	PUR	CLM	CLM	CLM	CLM	CLM	CLM	PUR	CLM	CLM	CLM	CLM	CLM	PUR	PUR	PUR	PUR	PUR	CLM	CLM	CLM	CLM	CLM	CLM	CLM	CLM	CLM	IBS	IBS	IBS	IBS	IBS	IBS	IBS	IBS	IBS	IBS	IBS	IBS	CLM	IBS	IBS	IBS	IBS	IBS	IBS	IBS	IBS	IBS	IBS	IBS	IBS	IBS	IBS	IBS	IBS	IBS	IBS	IBS	IBS	IBS	IBS	IBS	IBS	IBS	IBS	IBS	IBS	IBS	IBS	GBR	GBR	ACB	PEL	PEL	PEL	PEL	PEL	PEL	PEL	PEL	ACB	ACB	PEL	PEL	ACB	PEL	PEL	CDX	IBS	IBS	IBS	PEL	PEL	PEL	PEL	ACB	ACB	ACB	PJL	ACB	PJL	PJL	PJL	PJL	PJL	PJL	PJL	PJL	PJL	PJL	PJL	PJL	PJL	PJL	GWD	PJL	PJL	PJL	PJL	BEB	PJL	PJL	BEB	BEB	BEB	BEB	PJL	STU	STU	STU	STU	STU	PJL	ITU	ITU	ITU	STU	STU	STU	ITU	ITU	ITU	ITU	ITU	BEB	BEB	BEB	BEB	BEB	STU	STU	STU	STU	ITU	ITU	STU	BEB	BEB	BEB	ITU	ITU	STU	STU	STU	STU	ITU	STU	ITU	ITU	ITU	ITU	BEB	BEB	BEB	ITU	ITU	CEU	CEU	CEU	CEU	CEU	CEU	CEU	CEU	CEU	CEU	CEU	CEU	CEU	CEU	CEU	CEU	CEU	CEU	CEU	CEU	CEU	CEU	CEU	CEU	CEU	CEU	CEU	CEU	CEU	CEU	CEU	CEU	CEU	CEU	CEU	CEU	CEU	CEU	CEU	CEU	CEU	CEU	CEU	CEU	CEU	CEU	CEU	CEU	CEU	CEU	CEU	CEU	CEU	CEU	CHB	MXL	MXL	MXL	MXL	MXL	MXL	MXL	MXL	MXL	MXL	MXL	MXL	MXL	MXL	ASW	ASW	ASW	ASW	ASW	ASW	ASW	ASW	ASW	ASW	ASW	TSI	TSI	TSI	TSI	TSI	TSI	TSI	TSI	TSI	TSI	TSI	TSI	TSI	TSI	TSI	TSI	TSI	TSI	TSI	TSI	TSI	TSI	TSI	TSI	TSI	TSI	TSI	TSI	TSI	TSI	GIH	GIH	GIH	GIH	GIH	GIH	GIH	GIH	GIH	GIH	GIH	GIH	GIH	GIH	GIH	GIH	GIH	GIH		Abk_CAU	Udm_EUR	Tat_EUR	Sak_SIB	Sel_SIB	Ket_SIB	Cir_CAU	Aze_MDE	Arm_MDE	Ira_MDE	Cro_EUR	Rus_EUR	Ukr_EUR	Bur_SIB	Kom_EUR	Mor_EUR	Mar_EUR	For_SIB	Bel_EUR	Lez_CAU	Kum_CAU	Kum_CAU	Kum_CAU	Ava_CAU	Rus_EUR	Bur_SIB	Mar_EUR	Cro_EUR	Kry_EUR	Mor_EUR	For_SIB	Cro_EUR	Cro_EUR	Pol_EUR	Bel_EUR	Dru_MDE	Udm_EUR	Tun_SIB	Kor_ARC	Tun_SIB	Bal_CAU	Man_SIB	Man_SIB	Ish_CAS	Kyr_CAS	Taj_CAS	Cos_EUR	Yag_CAS	BSh_EUR	Rus_EUR	Rus_EUR	Rus_EUR	Bra_SAS	Ger_EUR	Pol_EUR	Pol_EUR	Fin_EUR	Fin_EUR	Ger_EUR	Ing_EUR	Hun_EUR	Hun_EUR	Est_EUR	Ben_SAS	Kar_EUR	Tuv_SIB	Rus_EUR	Est_EUR	Est_EUR	Ing_EUR	Tuv_SIB	Vep_EUR	BUm_SAS	BSh_EUR	Chu_EUR	BUm_SAS	Kor_ARC	Chu_EUR	EVk_SIB	Chu_ARC	EVk_SIB	EVk_SIB	Alt_CAS	Sak_SIB	Kor_ARC	Kor_ARC	EVk_SIB	Bur_SIB	Alt_CAS	Bur_SIB	Alt_CAS	Kor_ARC	Udm_EUR	Saa_EUR	Lat_EUR	Uzb_CAS	Mar_EUR	BSh_EUR	Bra_SAS	Swe_EUR	Cir_CAU	Cir_CAU	Mar_SAS	Arm_MDE	Lat_EUR	Kar_EUR	Arm_MDE	Ukr_EUR	Ukr_EUR	Cos_EUR	Udm_EUR	Kor_ARC	Ukr_EUR	Bel_EUR	Cos_EUR	Kha_SIB		67
rs74526839	17	0	0	1	CHR2	142244572	rs74526839	C	T	34	165	0	0	19	GBR	GBR	GBR	GBR	GBR	GBR	GBR	GBR	GBR	GBR	GBR	GBR	GBR	GBR	GBR	GBR	FIN	FIN	FIN	FIN	FIN	FIN	FIN	FIN	GBR	GBR	GBR	GBR	GBR	GBR	GBR	FIN	FIN	FIN	FIN	FIN	FIN	FIN	FIN	FIN	FIN	FIN	FIN	FIN	FIN	FIN	FIN	FIN	FIN	FIN	FIN	FIN	FIN	FIN	FIN	FIN	FIN	FIN	FIN	FIN	FIN	FIN	FIN	FIN	FIN	FIN	FIN	FIN	FIN	FIN	FIN	FIN	FIN	FIN	FIN	FIN	FIN	PUR	PUR	PUR	PUR	PUR	PUR	PUR	PUR	PUR	CLM	CLM	PUR	CLM	CLM	PUR	CLM	CLM	CLM	PUR	CLM	CLM	CLM	CLM	IBS	IBS	IBS	IBS	IBS	IBS	IBS	IBS	IBS	IBS	IBS	IBS	IBS	IBS	IBS	IBS	IBS	IBS	IBS	IBS	IBS	IBS	IBS	IBS	IBS	IBS	IBS	IBS	IBS	GBR	ACB	ACB	PEL	PEL	IBS	IBS	IBS	PEL	ACB	PJL	PJL	PJL	PJL	PJL	BEB	PJL	ITU	BEB	BEB	BEB	ITU	CEU	CEU	CEU	CEU	CEU	CEU	CEU	CEU	CEU	CEU	CEU	CEU	CEU	CEU	CEU	CEU	CEU	CEU	CEU	CEU	CEU	CEU	CEU	CEU	CEU	CEU	CEU	MXL	MXL	MXL	MXL	MXL	ASW	ASW	MXL	ASW	TSI	TSI	TSI	TSI	TSI	TSI	TSI	TSI	TSI	TSI	TSI	TSI	TSI	TSI	TSI	TSI	TSI	TSI	TSI	GIH	GIH	GIH	GIH	GIH	GIH	GIH		Udm_EUR	Sel_SIB	Ass_MDE	Ass_MDE	Cro_EUR	Kar_EUR	Chu_EUR	Kom_EUR	Mar_EUR	Bel_EUR	Kum_CAU	Kum_CAU	Ava_CAU	Mar_EUR	Cro_EUR	Kry_EUR	Man_SIB	Ish_CAS	Taj_CAS	Ish_CAS	Ben_SAS	Rus_EUR	Bra_SAS	Ger_EUR	Pol_EUR	Fin_EUR	Ing_EUR	Mol_EUR	Hun_EUR	Lit_EUR	Ing_EUR	Est_EUR	Est_EUR	Chu_EUR	Yak_SIB	Bur_SIB	Udm_EUR	Saa_EUR	Saa_EUR	Lat_EUR	Uzb_CAS	Swe_EUR	Ukr_EUR	Ukr_EUR	Ukr_EUR	Vep_EUR	Bel_EUR		36
rs145531806	16	0	0	1	CHR2	142260225	rs145531806	C	T	34	167	0	0	19	GBR	GBR	GBR	GBR	GBR	GBR	GBR	GBR	GBR	GBR	GBR	GBR	GBR	GBR	GBR	GBR	GBR	FIN	FIN	FIN	FIN	FIN	FIN	FIN	FIN	GBR	GBR	GBR	GBR	GBR	GBR	GBR	FIN	FIN	FIN	FIN	FIN	FIN	FIN	FIN	FIN	FIN	FIN	FIN	FIN	FIN	FIN	FIN	FIN	FIN	FIN	FIN	FIN	FIN	FIN	FIN	FIN	FIN	FIN	FIN	FIN	FIN	FIN	FIN	FIN	FIN	FIN	FIN	FIN	FIN	FIN	FIN	FIN	FIN	FIN	FIN	FIN	FIN	FIN	PUR	PUR	PUR	PUR	PUR	PUR	PUR	PUR	PUR	CLM	CLM	PUR	CLM	CLM	PUR	CLM	CLM	CLM	PUR	CLM	CLM	CLM	CLM	IBS	IBS	IBS	IBS	IBS	IBS	IBS	IBS	IBS	IBS	IBS	IBS	IBS	IBS	IBS	IBS	IBS	IBS	IBS	IBS	IBS	IBS	IBS	IBS	IBS	IBS	IBS	IBS	IBS	GBR	ACB	ACB	PEL	PEL	IBS	IBS	IBS	PEL	ACB	PJL	PJL	PJL	PJL	PJL	BEB	PJL	ITU	BEB	BEB	BEB	ITU	CEU	CEU	CEU	CEU	CEU	CEU	CEU	CEU	CEU	CEU	CEU	CEU	CEU	CEU	CEU	CEU	CEU	CEU	CEU	CEU	CEU	CEU	CEU	CEU	CEU	CEU	CEU	MXL	MXL	MXL	MXL	MXL	ASW	ASW	MXL	ASW	TSI	TSI	TSI	TSI	TSI	TSI	TSI	TSI	TSI	TSI	TSI	TSI	TSI	TSI	TSI	TSI	TSI	TSI	TSI	GIH	GIH	GIH	GIH	GIH	GIH	GIH		Udm_EUR	Sel_SIB	Ass_MDE	Ass_MDE	Cro_EUR	Kar_EUR	Chu_EUR	Kom_EUR	Mar_EUR	Bel_EUR	Kum_CAU	Kum_CAU	Ava_CAU	Mar_EUR	Cro_EUR	Kry_EUR	Man_SIB	Ish_CAS	Taj_CAS	Ish_CAS	Ben_SAS	Rus_EUR	Bra_SAS	Ger_EUR	Pol_EUR	Fin_EUR	Ing_EUR	Mol_EUR	Hun_EUR	Lit_EUR	Ing_EUR	Est_EUR	Est_EUR	Chu_EUR	Yak_SIB	Bur_SIB	Udm_EUR	Saa_EUR	Saa_EUR	Lat_EUR	Uzb_CAS	Swe_EUR	Ukr_EUR	Ukr_EUR	Ukr_EUR	Vep_EUR	Bel_EUR		36
rs62175438	16	0	0	1	CHR2	161095021	rs62175438	C	G	61	156	1	4	18	GBR	GBR	GBR	GBR	GBR	GBR	GBR	GBR	GBR	GBR	GBR	GBR	GBR	GBR	GBR	FIN	FIN	FIN	FIN	FIN	GBR	GBR	GBR	GBR	GBR	GBR	GBR	GBR	GBR	GBR	GBR	GBR	GBR	GBR	GBR	GBR	GBR	FIN	FIN	FIN	FIN	FIN	FIN	FIN	FIN	FIN	FIN	FIN	FIN	FIN	FIN	FIN	FIN	FIN	PUR	PUR	PUR	PUR	PUR	PUR	PUR	PUR	PUR	PUR	PUR	PUR	PUR	PUR	CLM	CLM	CLM	CLM	CLM	CLM	CLM	CLM	CLM	PUR	PUR	PUR	CLM	PUR	PUR	CLM	CLM	CLM	CLM	CLM	PUR	PUR	PUR	CLM	CLM	CLM	CLM	CLM	CLM	CLM	IBS	IBS	IBS	IBS	CLM	PEL	IBS	IBS	IBS	IBS	IBS	IBS	IBS	IBS	IBS	IBS	IBS	IBS	IBS	IBS	IBS	IBS	IBS	IBS	IBS	IBS	IBS	IBS	IBS	IBS	GBR	KHV	ACB	PEL	PEL	ACB	IBS	IBS	IBS	IBS	PEL	PEL	ACB	ACB	ACB	ACB	ACB	PJL	PJL	PJL	PJL	GWD	BEB	PJL	MSL	PJL	PJL	STU	ITU	BEB	ITU	ITU	ITU	CEU	CEU	CEU	CEU	CEU	CEU	CEU	CEU	CEU	CEU	CEU	CEU	CEU	CEU	CEU	CEU	CEU	CEU	CEU	CEU	CEU	CEU	CEU	CEU	CEU	CEU	CEU	CEU	CEU	CEU	CEU	CEU	CEU	YRI	LWK	MXL	MXL	MXL	ASW	MXL	MXL	MXL	MXL	MXL	MXL	ASW	ASW	ASW	ASW	ASW	ASW	ASW	TSI	TSI	TSI	TSI	TSI	TSI	TSI	TSI	TSI	TSI	TSI	TSI	TSI	TSI	TSI	TSI	TSI	TSI	TSI	TSI	TSI	TSI	TSI	TSI	TSI	GIH	GIH	GIH	GIH		Kab_CAU	Chu_ARC	Tat_EUR	Lez_CAU	Cir_CAU	Aze_MDE	Arm_MDE	Ass_MDE	Ukr_EUR	Kar_EUR	Chu_EUR	Mis_EUR	Lez_CAU	Ava_CAU	Rus_CAS	Tab_CAU	Sel_SIB	Rom_EUR	Vep_EUR	Rus_CAS	Cro_EUR	Cro_EUR	Pol_EUR	Bal_CAU	Cos_EUR	Ara_MDE	Sau_MDE	Rus_EUR	Ira_MDE	Ara_MDE	Ger_EUR	Pol_EUR	Ger_EUR	Ing_EUR	Mol_EUR	Mol_EUR	Lat_EUR	Lit_EUR	Est_EUR	Vep_EUR	Rus_EUR	Est_EUR	Fin_EUR	Sho_SIB	Alb_EUR	Lat_EUR	Uzb_CAS	Cir_CAU	Kab_CAU	Arm_MDE	Ukr_EUR	Swe_EUR		30
rs17221967	17	0	0	0	CHR2	161770428	rs17221967	A	G	52	231	2	1	24	GBR	GBR	GBR	GBR	GBR	GBR	GBR	GBR	GBR	GBR	GBR	GBR	GBR	GBR	GBR	GBR	GBR	GBR	GBR	GBR	GBR	GBR	GBR	GBR	GBR	FIN	FIN	FIN	FIN	FIN	FIN	FIN	FIN	FIN	GBR	GBR	GBR	GBR	GBR	GBR	GBR	GBR	GBR	GBR	GBR	GBR	GBR	GBR	GBR	FIN	FIN	FIN	FIN	FIN	FIN	FIN	FIN	FIN	FIN	FIN	FIN	FIN	FIN	FIN	FIN	FIN	FIN	FIN	FIN	FIN	FIN	FIN	FIN	FIN	FIN	FIN	FIN	FIN	FIN	FIN	FIN	FIN	FIN	FIN	FIN	PUR	PUR	PUR	PUR	PUR	PUR	PUR	PUR	PUR	PUR	PUR	PUR	PUR	CLM	CLM	CLM	CLM	PUR	PUR	PUR	PUR	PUR	PUR	PUR	CLM	CLM	CLM	CLM	CLM	PUR	PUR	GBR	CLM	CLM	PUR	PUR	CLM	CLM	IBS	IBS	IBS	IBS	IBS	IBS	IBS	CLM	PEL	PJL	KHV	IBS	IBS	IBS	IBS	IBS	IBS	IBS	IBS	IBS	IBS	IBS	IBS	IBS	IBS	IBS	IBS	IBS	IBS	IBS	IBS	IBS	GBR	ACB	PEL	ACB	ACB	IBS	IBS	IBS	IBS	IBS	IBS	PEL	PEL	PEL	ACB	ACB	ACB	ACB	ACB	PJL	PJL	BEB	PJL	GWD	PJL	PJL	PJL	STU	STU	STU	STU	BEB	BEB	ITU	ITU	STU	STU	BEB	BEB	ITU	CEU	CEU	CEU	CEU	CEU	CEU	CEU	CEU	CEU	CEU	CEU	CEU	CEU	CEU	CEU	CEU	CEU	CEU	CEU	CEU	CEU	CEU	CEU	CEU	CEU	CEU	CEU	CEU	CEU	CEU	CEU	CEU	CEU	CEU	CEU	CEU	CEU	CEU	CEU	CEU	CEU	CEU	CEU	CEU	CEU	CHB	MXL	MXL	MXL	MXL	MXL	ASW	ASW	ASW	ASW	TSI	TSI	TSI	TSI	TSI	TSI	TSI	TSI	TSI	TSI	TSI	TSI	TSI	TSI	TSI	TSI	TSI	TSI	TSI	TSI	TSI	TSI	TSI	TSI	TSI	TSI	TSI	TSI	TSI	TSI	TSI	TSI	TSI	TSI	TSI	TSI	TSI	TSI	TSI	TSI	GIH	GIH		Tat_EUR	Tat_EUR	Chu_ARC	Tat_EUR	For_SIB	Sel_SIB	NOc_CAU	Cro_EUR	Rus_EUR	Ukr_EUR	Bel_EUR	Mis_EUR	For_SIB	Tab_CAU	Kum_CAU	Ava_CAU	Rus_EUR	Tab_CAU	Jor_MDE	Kry_EUR	Vep_EUR	Kry_EUR	For_SIB	Cro_EUR	Pol_EUR	Dru_MDE	Nga_SIB	Man_SIB	Jor_MDE	Ish_CAS	Kyr_CAS	Ara_MDE	Ara_MDE	Rus_EUR	Rus_EUR	Gup_SAS	Pol_EUR	Ger_EUR	Ing_EUR	Lit_EUR	Kar_EUR	Rus_EUR	Est_EUR	Est_EUR	Ing_EUR	BUm_SAS	Est_EUR	Vie_EAS	Bur_SIB	Kom_EUR	Man_SIB	Cir_CAU	Ket_SIB	Lat_EUR	Arm_MDE	Ukr_EUR	Ukr_EUR	Ukr_EUR	Cos_EUR	Koi_OCE	Kos_OCE	Kos_OCE	Kos_OCE	Mon_EAS	Mon_EAS	Cos_EUR	Koi_OCE	Koi_OCE		35
rs112069500	15	0	0	0	CHR2	161787902	rs112069500	T	C	43	164	1	2	14	GBR	GBR	GBR	GBR	GBR	GBR	GBR	GBR	GBR	GBR	GBR	GBR	GBR	GBR	GBR	GBR	GBR	GBR	GBR	GBR	GBR	FIN	FIN	FIN	FIN	FIN	FIN	FIN	GBR	GBR	GBR	GBR	GBR	GBR	GBR	GBR	GBR	GBR	GBR	GBR	GBR	GBR	FIN	FIN	FIN	FIN	FIN	FIN	FIN	FIN	FIN	FIN	FIN	FIN	FIN	FIN	FIN	FIN	FIN	FIN	FIN	FIN	FIN	FIN	FIN	FIN	FIN	FIN	FIN	FIN	FIN	FIN	FIN	PUR	PUR	PUR	PUR	PUR	PUR	PUR	PUR	CLM	PUR	PUR	PUR	CLM	CLM	PUR	GBR	CLM	CLM	CLM	CLM	CLM	CLM	CLM	IBS	IBS	IBS	IBS	IBS	IBS	CLM	PEL	PEL	IBS	IBS	IBS	IBS	IBS	IBS	IBS	IBS	IBS	IBS	ACB	PEL	PEL	PEL	PEL	PEL	PEL	ACB	PEL	IBS	IBS	IBS	IBS	IBS	PEL	PEL	PEL	PEL	ACB	ACB	ACB	ACB	ACB	PJL	PJL	BEB	GWD	PJL	PJL	PJL	STU	STU	ITU	ITU	STU	STU	BEB	CEU	CEU	CEU	CEU	CEU	CEU	CEU	CEU	CEU	CEU	CEU	CEU	CEU	CEU	CEU	CEU	CEU	CEU	CEU	CEU	CEU	CEU	CEU	CEU	CEU	CEU	CEU	CEU	CEU	CEU	CEU	CEU	CEU	CHB	LWK	MXL	MXL	MXL	MXL	MXL	MXL	ASW	ASW	ASW	ASW	ASW	TSI	TSI	TSI	TSI	TSI	TSI	TSI	TSI	TSI	TSI	TSI	TSI	TSI	TSI	TSI	TSI	TSI	TSI	TSI	TSI	TSI	TSI	TSI	TSI	GIH		Tat_EUR	Tat_EUR	Tat_EUR	Sel_SIB	Cro_EUR	Rus_EUR	Bel_EUR	Mis_EUR	For_SIB	Tab_CAU	Chu_ARC	Rus_EUR	Tab_CAU	Jor_MDE	Rom_EUR	Vep_EUR	Kry_EUR	For_SIB	Nga_SIB	Ish_CAS	Cos_EUR	Kyr_CAS	Ara_MDE	Rus_EUR	Gup_SAS	Ing_EUR	Lit_EUR	Lit_EUR	Col_AMR	Kar_EUR	Vep_EUR	Rus_EUR	Est_EUR	Ing_EUR	Est_EUR	Bur_SIB	Kom_EUR	Man_SIB	BSh_EUR	Ket_SIB	Lat_EUR	Ukr_EUR	Ukr_EUR	Ukr_EUR	Mon_EAS	Mon_EAS	Cos_EUR		30
rs7570543	15	0	0	0	CHR2	161865732	rs7570543	A	G	27	165	1	1	12	GBR	GBR	GBR	GBR	GBR	GBR	GBR	GBR	GBR	GBR	GBR	GBR	GBR	GBR	GBR	GBR	GBR	GBR	GBR	GBR	GBR	GBR	GBR	GBR	GBR	FIN	FIN	FIN	FIN	FIN	FIN	FIN	GBR	GBR	GBR	GBR	GBR	GBR	GBR	GBR	GBR	GBR	GBR	GBR	GBR	GBR	FIN	FIN	FIN	FIN	FIN	FIN	FIN	FIN	FIN	FIN	FIN	FIN	FIN	FIN	FIN	FIN	FIN	FIN	FIN	FIN	FIN	FIN	FIN	FIN	FIN	FIN	FIN	FIN	FIN	FIN	FIN	FIN	FIN	PUR	PUR	PUR	PUR	PUR	PUR	PUR	PUR	CLM	PUR	PUR	PUR	CLM	CLM	GBR	CLM	CLM	IBS	IBS	IBS	IBS	IBS	CLM	PEL	IBS	IBS	IBS	IBS	IBS	IBS	IBS	IBS	IBS	ACB	PEL	PEL	ACB	IBS	IBS	IBS	IBS	ACB	ACB	ACB	ACB	ACB	PJL	PJL	BEB	PJL	PJL	STU	STU	ITU	ITU	STU	BEB	CEU	CEU	CEU	CEU	CEU	CEU	CEU	CEU	CEU	CEU	CEU	CEU	CEU	CEU	CEU	CEU	CEU	CEU	CEU	CEU	CEU	CEU	CEU	CEU	CEU	CEU	CEU	CEU	CEU	CEU	CEU	CEU	CHB	LWK	MXL	MXL	MXL	MXL	MXL	MXL	ASW	ASW	ASW	ASW	ASW	TSI	TSI	TSI	TSI	TSI	TSI	TSI	TSI	TSI	TSI	TSI	TSI	TSI	TSI	TSI	TSI	TSI	TSI	TSI	TSI	TSI	TSI	TSI	TSI	GIH		Tat_EUR	Tat_EUR	Sel_SIB	Cro_EUR	Rus_EUR	Bel_EUR	Mis_EUR	For_SIB	Tab_CAU	Lez_CAU	Jor_MDE	Rom_EUR	Vep_EUR	Kry_EUR	For_SIB	Nga_SIB	Ish_CAS	Cos_EUR	Kyr_CAS	Ara_MDE	Rus_EUR	Gup_SAS	Lit_EUR	Lit_EUR	Kar_EUR	Vep_EUR	Est_EUR	Ing_EUR	Est_EUR	Bur_SIB	Kom_EUR	Man_SIB	BSh_EUR	Arm_MDE	Ket_SIB	Lat_EUR	Ukr_EUR	Ukr_EUR	Ukr_EUR	Mon_EAS	Mon_EAS	Swe_EUR	Bel_EUR	Cos_EUR		28
rs17705404	17	0	0	1	CHR2	161968402	rs17705404	A	G	56	157	1	0	14	GBR	GBR	GBR	GBR	GBR	GBR	GBR	GBR	GBR	GBR	GBR	GBR	GBR	GBR	GBR	GBR	GBR	GBR	GBR	GBR	GBR	GBR	FIN	FIN	FIN	FIN	FIN	FIN	FIN	FIN	FIN	GBR	GBR	GBR	GBR	GBR	GBR	GBR	GBR	FIN	FIN	FIN	FIN	FIN	FIN	FIN	FIN	FIN	FIN	FIN	FIN	FIN	FIN	FIN	FIN	FIN	FIN	FIN	FIN	FIN	FIN	FIN	FIN	FIN	PUR	PUR	PUR	PUR	PUR	PUR	PUR	CLM	CLM	CLM	CLM	PUR	PUR	CLM	CLM	PUR	CLM	CLM	PUR	PUR	CLM	CLM	CLM	CLM	CLM	CLM	CLM	CLM	CLM	IBS	IBS	IBS	IBS	IBS	IBS	IBS	IBS	PEL	IBS	IBS	IBS	IBS	IBS	IBS	IBS	IBS	IBS	IBS	IBS	IBS	IBS	KHV	PEL	ACB	PEL	PEL	PEL	PEL	PEL	PEL	PEL	ACB	PEL	PEL	PEL	IBS	IBS	PEL	PEL	PEL	PEL	PEL	ACB	PJL	BEB	PJL	PJL	STU	PJL	BEB	BEB	STU	ITU	CEU	CEU	CEU	CEU	CEU	CEU	CEU	CEU	CEU	CEU	CEU	CEU	CEU	CEU	CEU	CEU	CEU	CEU	CEU	CEU	CEU	CEU	CEU	CEU	CEU	CEU	CEU	CEU	CEU	CEU	CEU	CEU	CEU	CEU	MXL	MXL	MXL	ASW	MXL	MXL	MXL	MXL	MXL	ASW	ASW	TSI	TSI	TSI	TSI	TSI	TSI	TSI	TSI	TSI	TSI	TSI	TSI	TSI	TSI	TSI	TSI	TSI	TSI	TSI	TSI	TSI	TSI	TSI	TSI	TSI	GIH	GIH	GIH	GIH		Mor_EUR	Tat_EUR	Tat_EUR	Kaz_CAS	Rus_EUR	Ukr_EUR	Chu_EUR	Bel_EUR	For_SIB	Tab_CAU	Rus_EUR	Tab_CAU	Jor_MDE	Vep_EUR	For_SIB	Cro_EUR	Udm_EUR	Ish_CAS	Kyr_CAS	Ara_MDE	Rus_EUR	Rus_EUR	Bra_SAS	Pol_EUR	Fin_EUR	Fin_EUR	Ing_EUR	Mol_EUR	Mol_EUR	Lit_EUR	Col_AMR	Vep_EUR	Est_EUR	Ing_EUR	Vep_EUR	Bur_SIB	Saa_EUR	Mar_EUR	BSh_EUR	BSh_EUR	Arm_MDE	Ukr_EUR	Mon_EAS	Bel_EUR	Cos_EUR		32
rs1921310	30	0	0	0	CHR2	162049201	rs1921310	A	G	46	222	1	2	15	GBR	GBR	GBR	GBR	GBR	GBR	GBR	GBR	GBR	GBR	GBR	GBR	GBR	GBR	GBR	GBR	GBR	GBR	GBR	GBR	GBR	GBR	GBR	GBR	GBR	GBR	GBR	GBR	FIN	FIN	FIN	FIN	FIN	FIN	FIN	GBR	GBR	GBR	GBR	GBR	GBR	GBR	GBR	GBR	GBR	GBR	GBR	FIN	FIN	FIN	FIN	FIN	FIN	FIN	FIN	FIN	FIN	FIN	FIN	FIN	FIN	FIN	FIN	FIN	FIN	FIN	FIN	FIN	FIN	FIN	FIN	FIN	FIN	FIN	FIN	FIN	FIN	FIN	FIN	FIN	PUR	PUR	PUR	PUR	PUR	PUR	PUR	PUR	CLM	CLM	CLM	CLM	PUR	PUR	PUR	CLM	CLM	PUR	GBR	CLM	CLM	CLM	CLM	CLM	CLM	CLM	CLM	CLM	CLM	CLM	CLM	CLM	IBS	IBS	IBS	IBS	IBS	IBS	IBS	IBS	IBS	IBS	PJL	IBS	IBS	IBS	IBS	IBS	IBS	IBS	IBS	IBS	IBS	IBS	IBS	IBS	IBS	IBS	IBS	IBS	IBS	IBS	IBS	IBS	KHV	ACB	PEL	PEL	PEL	PEL	ACB	IBS	IBS	IBS	IBS	IBS	IBS	PEL	ACB	ACB	GWD	PJL	BEB	PJL	PJL	PJL	STU	BEB	BEB	ITU	STU	ITU	CEU	CEU	CEU	CEU	CEU	CEU	CEU	CEU	CEU	CEU	CEU	CEU	CEU	CEU	CEU	CEU	CEU	CEU	CEU	CEU	CEU	CEU	CEU	CEU	CEU	CEU	CEU	CEU	CEU	CEU	CEU	CEU	CEU	CEU	CEU	CEU	CEU	CEU	CEU	CEU	CEU	CEU	CEU	CEU	CEU	CEU	CEU	CEU	LWK	MXL	MXL	MXL	ASW	MXL	MXL	MXL	MXL	MXL	ASW	ASW	ASW	ASW	ASW	TSI	TSI	TSI	TSI	TSI	TSI	TSI	TSI	TSI	TSI	TSI	TSI	TSI	TSI	TSI	TSI	TSI	TSI	TSI	TSI	TSI	TSI	TSI	TSI	TSI	TSI	TSI	TSI	TSI	TSI	TSI	GIH	GIH	GIH		Udm_EUR	Mor_EUR	Tat_EUR	Tat_EUR	Rus_EUR	Ukr_EUR	Bel_EUR	Mis_EUR	Mar_EUR	For_SIB	Tab_CAU	Bel_EUR	Jor_MDE	Rom_EUR	Vep_EUR	For_SIB	Cro_EUR	Bel_EUR	Nga_SIB	Man_SIB	Ish_CAS	Cos_EUR	Kyr_CAS	Ara_MDE	Ara_MDE	Rus_EUR	Pol_EUR	Fin_EUR	Fin_EUR	Ing_EUR	Mol_EUR	Lit_EUR	Lit_EUR	Kar_EUR	Vep_EUR	Leb_MDE	Est_EUR	Est_EUR	Ing_EUR	Fin_EUR	Vep_EUR	Bur_SIB	Saa_EUR	Mar_EUR	BSh_EUR	BSh_EUR	Lit_EUR	Ukr_EUR	Ket_SIB	Ukr_EUR	Aze_MDE	Rus_EUR	Mon_EAS	Bel_EUR	Cos_EUR		44
rs77427002	23	0	0	0	CHR2	162285739	rs77427002	T	C	54	213	1	2	11	GBR	GBR	GBR	GBR	GBR	GBR	GBR	GBR	GBR	GBR	GBR	GBR	GBR	GBR	GBR	GBR	GBR	GBR	GBR	GBR	GBR	GBR	GBR	GBR	GBR	GBR	FIN	FIN	FIN	FIN	FIN	FIN	GBR	GBR	GBR	GBR	GBR	GBR	GBR	GBR	GBR	GBR	GBR	GBR	GBR	FIN	FIN	FIN	FIN	FIN	FIN	FIN	FIN	FIN	FIN	FIN	FIN	FIN	FIN	FIN	FIN	FIN	FIN	FIN	FIN	FIN	FIN	FIN	FIN	PUR	PUR	PUR	PUR	PUR	PUR	PUR	PUR	CLM	CLM	CLM	CLM	PUR	PUR	PUR	PUR	PUR	PUR	CLM	CLM	CLM	GBR	CLM	CLM	CLM	CLM	CLM	CLM	PUR	CLM	CLM	CLM	CLM	CLM	CLM	CLM	IBS	IBS	IBS	IBS	IBS	IBS	IBS	IBS	IBS	IBS	IBS	PEL	IBS	IBS	IBS	IBS	IBS	IBS	IBS	IBS	IBS	IBS	IBS	IBS	IBS	IBS	IBS	IBS	IBS	IBS	IBS	IBS	GBR	KHV	ACB	PEL	PEL	PEL	PEL	ACB	IBS	IBS	IBS	IBS	IBS	IBS	IBS	PEL	ACB	GWD	PJL	BEB	PJL	PJL	PJL	STU	BEB	BEB	STU	ITU	CEU	CEU	CEU	CEU	CEU	CEU	CEU	CEU	CEU	CEU	CEU	CEU	CEU	CEU	CEU	CEU	CEU	CEU	CEU	CEU	CEU	CEU	CEU	CEU	CEU	CEU	CEU	CEU	CEU	CEU	CEU	CEU	CEU	CEU	CEU	CEU	CEU	CEU	CEU	CEU	CEU	CEU	CEU	CEU	CEU	CEU	CEU	CEU	CEU	CEU	CEU	CEU	CEU	LWK	MXL	MXL	MXL	MXL	ASW	MXL	MXL	MXL	MXL	MXL	MXL	ASW	ASW	ASW	ASW	TSI	TSI	TSI	TSI	TSI	TSI	TSI	TSI	TSI	TSI	TSI	TSI	TSI	TSI	TSI	TSI	TSI	TSI	TSI	TSI	TSI	TSI	TSI	TSI	TSI	TSI	TSI	TSI	TSI	TSI	TSI	TSI	TSI	GIH		Udm_EUR	Mor_EUR	Tat_EUR	Tat_EUR	Rus_EUR	Chu_EUR	Bel_EUR	Mis_EUR	Mar_EUR	For_SIB	Tab_CAU	Tab_CAU	Bel_EUR	Lez_CAU	Ava_CAU	Rus_CAS	Jor_MDE	Rom_EUR	Vep_EUR	Rus_CAS	For_SIB	Cro_EUR	Bel_EUR	Nga_SIB	Man_SIB	Ish_CAS	Cos_EUR	Kyr_CAS	Rus_EUR	Rus_EUR	Bra_SAS	Ira_MDE	Pol_EUR	Fin_EUR	Ing_EUR	Mol_EUR	Lit_EUR	Lit_EUR	Kar_EUR	Vep_EUR	Leb_MDE	Est_EUR	Fin_EUR	Vep_EUR	BSh_EUR	Kom_EUR	Saa_EUR	Mar_EUR	BSh_EUR	BSh_EUR	Lit_EUR	Ket_SIB	Lat_EUR	Ukr_EUR	Aze_MDE	Rus_EUR	Mon_EAS	Swe_EUR	Bel_EUR	Cos_EUR		44
rs74724497	23	0	0	0	CHR2	162291369	rs74724497	T	G	55	211	1	2	11	GBR	GBR	GBR	GBR	GBR	GBR	GBR	GBR	GBR	GBR	GBR	GBR	GBR	GBR	GBR	GBR	GBR	GBR	GBR	GBR	GBR	GBR	GBR	GBR	GBR	GBR	FIN	FIN	FIN	FIN	FIN	FIN	GBR	GBR	GBR	GBR	GBR	GBR	GBR	GBR	GBR	GBR	GBR	GBR	GBR	FIN	FIN	FIN	FIN	FIN	FIN	FIN	FIN	FIN	FIN	FIN	FIN	FIN	FIN	FIN	FIN	FIN	FIN	FIN	FIN	FIN	FIN	FIN	FIN	PUR	PUR	PUR	PUR	PUR	PUR	PUR	PUR	CLM	CLM	CLM	CLM	PUR	PUR	PUR	PUR	PUR	PUR	CLM	CLM	CLM	PUR	GBR	CLM	CLM	CLM	CLM	CLM	CLM	PUR	CLM	CLM	CLM	CLM	CLM	CLM	CLM	IBS	IBS	IBS	IBS	IBS	IBS	IBS	IBS	IBS	IBS	IBS	PEL	IBS	IBS	IBS	IBS	IBS	IBS	IBS	IBS	IBS	IBS	IBS	IBS	IBS	IBS	IBS	IBS	IBS	IBS	IBS	IBS	GBR	KHV	ACB	PEL	PEL	PEL	PEL	ACB	IBS	IBS	IBS	IBS	IBS	IBS	IBS	PEL	ACB	GWD	PJL	BEB	PJL	PJL	PJL	STU	BEB	BEB	STU	ITU	CEU	CEU	CEU	CEU	CEU	CEU	CEU	CEU	CEU	CEU	CEU	CEU	CEU	CEU	CEU	CEU	CEU	CEU	CEU	CEU	CEU	CEU	CEU	CEU	CEU	CEU	CEU	CEU	CEU	CEU	CEU	CEU	CEU	CEU	CEU	CEU	CEU	CEU	CEU	CEU	CEU	CEU	CEU	CEU	CEU	CEU	CEU	CEU	CEU	CEU	CEU	CEU	LWK	MXL	MXL	MXL	MXL	ASW	MXL	MXL	MXL	MXL	MXL	MXL	ASW	ASW	ASW	ASW	TSI	TSI	TSI	TSI	TSI	TSI	TSI	TSI	TSI	TSI	TSI	TSI	TSI	TSI	TSI	TSI	TSI	TSI	TSI	TSI	TSI	TSI	TSI	TSI	TSI	TSI	TSI	TSI	TSI	TSI	TSI	TSI	GIH		Udm_EUR	Mor_EUR	Tat_EUR	Tat_EUR	Rus_EUR	Chu_EUR	Bel_EUR	Mis_EUR	Mar_EUR	For_SIB	Tab_CAU	Tab_CAU	Bel_EUR	Lez_CAU	Ava_CAU	Rus_CAS	Jor_MDE	Rom_EUR	Vep_EUR	Rus_CAS	For_SIB	Cro_EUR	Bel_EUR	Nga_SIB	Man_SIB	Ish_CAS	Cos_EUR	Kyr_CAS	Rus_EUR	Rus_EUR	Bra_SAS	Ira_MDE	Pol_EUR	Fin_EUR	Ing_EUR	Mol_EUR	Lit_EUR	Lit_EUR	Kar_EUR	Vep_EUR	Leb_MDE	Est_EUR	Fin_EUR	Vep_EUR	BSh_EUR	Kom_EUR	Saa_EUR	Mar_EUR	BSh_EUR	BSh_EUR	Lit_EUR	Ket_SIB	Lat_EUR	Ukr_EUR	Ukr_EUR	Aze_MDE	Rus_EUR	Mon_EAS	Swe_EUR	Bel_EUR	Cos_EUR		46
rs79299044	23	0	0	1	CHR2	162494182	rs79299044	T	A	55	209	1	2	12	GBR	GBR	GBR	GBR	GBR	GBR	GBR	GBR	GBR	GBR	GBR	GBR	GBR	GBR	GBR	GBR	GBR	GBR	GBR	GBR	GBR	GBR	GBR	GBR	GBR	GBR	FIN	FIN	FIN	FIN	FIN	FIN	GBR	GBR	GBR	GBR	GBR	GBR	GBR	GBR	GBR	GBR	GBR	GBR	GBR	FIN	FIN	FIN	FIN	FIN	FIN	FIN	FIN	FIN	FIN	FIN	FIN	FIN	FIN	FIN	FIN	FIN	FIN	FIN	FIN	FIN	FIN	FIN	FIN	PUR	PUR	PUR	PUR	PUR	PUR	PUR	PUR	CLM	CLM	CLM	CLM	CLM	PUR	PUR	PUR	PUR	PUR	PUR	CLM	CLM	CLM	PUR	GBR	CLM	CLM	CLM	CLM	CLM	PUR	CLM	CLM	CLM	CLM	CLM	CLM	CLM	IBS	IBS	IBS	IBS	IBS	IBS	IBS	IBS	IBS	IBS	PEL	IBS	IBS	IBS	IBS	IBS	IBS	IBS	IBS	IBS	IBS	IBS	IBS	IBS	IBS	IBS	IBS	IBS	IBS	GBR	KHV	ACB	PEL	PEL	PEL	PEL	ACB	IBS	IBS	IBS	IBS	IBS	IBS	PEL	ACB	ACB	GWD	PJL	BEB	PJL	PJL	PJL	STU	BEB	BEB	ITU	STU	ITU	CEU	CEU	CEU	CEU	CEU	CEU	CEU	CEU	CEU	CEU	CEU	CEU	CEU	CEU	CEU	CEU	CEU	CEU	CEU	CEU	CEU	CEU	CEU	CEU	CEU	CEU	CEU	CEU	CEU	CEU	CEU	CEU	CEU	CEU	CEU	CEU	CEU	CEU	CEU	CEU	CEU	CEU	CEU	CEU	CEU	CEU	CEU	CEU	CEU	CEU	CEU	CEU	CEU	LWK	MXL	MXL	MXL	MXL	ASW	MXL	MXL	MXL	MXL	MXL	MXL	ASW	ASW	ASW	ASW	TSI	TSI	TSI	TSI	TSI	TSI	TSI	TSI	TSI	TSI	TSI	TSI	TSI	TSI	TSI	TSI	TSI	TSI	TSI	TSI	TSI	TSI	TSI	TSI	TSI	TSI	TSI	TSI	TSI	TSI	TSI	TSI	GIH		Udm_EUR	Mor_EUR	Tat_EUR	Tat_EUR	Rus_EUR	Chu_EUR	Bel_EUR	Mis_EUR	Mar_EUR	For_SIB	Tab_CAU	Tab_CAU	Bel_EUR	Lez_CAU	Ava_CAU	Rus_CAS	Jor_MDE	Rom_EUR	Cro_EUR	Vep_EUR	Rus_CAS	For_SIB	Cro_EUR	Bel_EUR	Nga_SIB	Man_SIB	Ish_CAS	Cos_EUR	Kyr_CAS	Rus_EUR	Rus_EUR	Bra_SAS	Pol_EUR	Fin_EUR	Ing_EUR	Mol_EUR	Lit_EUR	Lit_EUR	Kar_EUR	Vep_EUR	Leb_MDE	Est_EUR	Fin_EUR	Vep_EUR	BSh_EUR	Bur_SIB	Kom_EUR	Saa_EUR	Mar_EUR	BSh_EUR	BSh_EUR	Lit_EUR	Ket_SIB	Lat_EUR	Ukr_EUR	Aze_MDE	Rus_EUR	Mon_EAS	Swe_EUR	Bel_EUR	Cos_EUR		45
rs77512782	15	0	0	1	CHR2	162613603	rs77512782	G	A	47	189	1	2	11	GBR	GBR	GBR	GBR	GBR	GBR	GBR	GBR	GBR	GBR	GBR	GBR	GBR	GBR	GBR	GBR	GBR	GBR	GBR	GBR	GBR	GBR	GBR	GBR	GBR	FIN	FIN	FIN	FIN	FIN	GBR	GBR	GBR	GBR	GBR	GBR	GBR	GBR	GBR	GBR	FIN	FIN	FIN	FIN	FIN	FIN	FIN	FIN	FIN	FIN	FIN	FIN	FIN	FIN	FIN	FIN	FIN	FIN	FIN	PUR	PUR	PUR	PUR	PUR	PUR	CLM	CLM	CLM	CLM	CLM	PUR	PUR	PUR	PUR	CLM	CLM	CLM	GBR	CLM	CLM	CLM	CLM	PUR	CLM	CLM	CLM	CLM	CLM	CLM	IBS	IBS	IBS	IBS	IBS	IBS	IBS	IBS	IBS	IBS	IBS	PEL	IBS	IBS	IBS	IBS	IBS	IBS	IBS	IBS	IBS	IBS	IBS	IBS	IBS	IBS	IBS	IBS	IBS	IBS	IBS	GBR	KHV	ACB	PEL	PEL	PEL	PEL	ACB	IBS	IBS	IBS	IBS	IBS	IBS	PEL	ACB	GWD	PJL	BEB	PJL	PJL	STU	BEB	BEB	ITU	STU	ITU	CEU	CEU	CEU	CEU	CEU	CEU	CEU	CEU	CEU	CEU	CEU	CEU	CEU	CEU	CEU	CEU	CEU	CEU	CEU	CEU	CEU	CEU	CEU	CEU	CEU	CEU	CEU	CEU	CEU	CEU	CEU	CEU	CEU	CEU	CEU	CEU	CEU	CEU	CEU	CEU	CEU	CEU	CEU	CEU	CEU	CEU	CEU	CEU	CEU	CEU	LWK	MXL	MXL	MXL	MXL	ASW	MXL	MXL	MXL	MXL	MXL	MXL	ASW	ASW	ASW	ASW	TSI	TSI	TSI	TSI	TSI	TSI	TSI	TSI	TSI	TSI	TSI	TSI	TSI	TSI	TSI	TSI	TSI	TSI	TSI	TSI	TSI	TSI	TSI	TSI	TSI	TSI	TSI	GIH		Udm_EUR	Mor_EUR	Tat_EUR	Rus_EUR	Chu_EUR	Bel_EUR	Mis_EUR	For_SIB	Tab_CAU	Tab_CAU	Bel_EUR	Ava_CAU	Rus_CAS	Rom_EUR	Cro_EUR	Vep_EUR	Rus_CAS	For_SIB	Cro_EUR	Nga_SIB	Man_SIB	Ish_CAS	Cos_EUR	Kyr_CAS	Rus_EUR	Rus_EUR	Bra_SAS	Pol_EUR	Fin_EUR	Ing_EUR	Mol_EUR	Lit_EUR	Lit_EUR	Kar_EUR	Vep_EUR	Est_EUR	BSh_EUR	Bur_SIB	Saa_EUR	Mar_EUR	BSh_EUR	BSh_EUR	Ket_SIB	Lat_EUR	Ukr_EUR	Aze_MDE	Rus_EUR	Mon_EAS	Swe_EUR	Bel_EUR	Cos_EUR		36
rs78102257	21	0	0	1	CHR2	162632362	rs78102257	C	A	58	204	2	3	16	GBR	GBR	GBR	GBR	GBR	GBR	GBR	GBR	GBR	GBR	GBR	GBR	GBR	GBR	GBR	GBR	GBR	GBR	GBR	GBR	GBR	GBR	GBR	GBR	GBR	GBR	GBR	FIN	FIN	FIN	FIN	FIN	GBR	GBR	GBR	GBR	GBR	GBR	GBR	GBR	GBR	GBR	FIN	FIN	FIN	FIN	FIN	FIN	FIN	FIN	FIN	FIN	FIN	FIN	FIN	FIN	FIN	FIN	FIN	FIN	FIN	FIN	PUR	PUR	PUR	PUR	PUR	PUR	PUR	PUR	CLM	CLM	CLM	CLM	CLM	CLM	PUR	PUR	PUR	PUR	PUR	CLM	CLM	CLM	GBR	CLM	CLM	CLM	CLM	CLM	CLM	PUR	CLM	CLM	CLM	CLM	CLM	CLM	CLM	IBS	IBS	IBS	IBS	IBS	IBS	IBS	IBS	IBS	IBS	IBS	PEL	PJL	IBS	IBS	IBS	IBS	IBS	IBS	IBS	IBS	IBS	IBS	IBS	IBS	IBS	IBS	IBS	IBS	IBS	IBS	IBS	IBS	IBS	IBS	IBS	IBS	GBR	KHV	ACB	PEL	PEL	PEL	PEL	ACB	IBS	IBS	IBS	IBS	IBS	IBS	IBS	PEL	PEL	ACB	ACB	GWD	PJL	GWD	BEB	PJL	PJL	PJL	STU	BEB	BEB	BEB	ITU	STU	ITU	ITU	CEU	CEU	CEU	CEU	CEU	CEU	CEU	CEU	CEU	CEU	CEU	CEU	CEU	CEU	CEU	CEU	CEU	CEU	CEU	CEU	CEU	CEU	CEU	CEU	CEU	CEU	CEU	CEU	CEU	CEU	CEU	CEU	CEU	CEU	CEU	CEU	CEU	CEU	CEU	CEU	CEU	CEU	CEU	CEU	CEU	CEU	CEU	CEU	CEU	CEU	CEU	CHB	LWK	MXL	MXL	MXL	MXL	MXL	ASW	MXL	MXL	MXL	MXL	MXL	MXL	MXL	MXL	ASW	ASW	ASW	ASW	ASW	ASW	TSI	TSI	TSI	TSI	TSI	TSI	TSI	TSI	TSI	TSI	TSI	TSI	TSI	TSI	TSI	TSI	TSI	TSI	TSI	TSI	TSI	TSI	TSI	TSI	TSI	TSI	TSI	TSI	TSI	TSI	TSI	TSI	GIH	GIH		Kab_CAU	Udm_EUR	Mor_EUR	Tat_EUR	Rus_EUR	Chu_EUR	Mis_EUR	For_SIB	Tab_CAU	Tab_CAU	Lez_CAU	Ava_CAU	Rus_CAS	Rom_EUR	Cro_EUR	Vep_EUR	Rus_CAS	For_SIB	Cro_EUR	Dru_MDE	Nga_SIB	Man_SIB	Ish_CAS	Cos_EUR	Kyr_CAS	Ara_MDE	Rus_EUR	Rus_EUR	Bra_SAS	Ira_MDE	Ger_EUR	Pol_EUR	Fin_EUR	Ger_EUR	Ing_EUR	Mol_EUR	Lit_EUR	Lit_EUR	Kar_EUR	Vep_EUR	Est_EUR	BSh_EUR	Bur_SIB	Bur_SIB	Alb_EUR	Saa_EUR	Mar_EUR	BSh_EUR	BSh_EUR	TKm_CAS	Arm_MDE	Ket_SIB	Lat_EUR	Ukr_EUR	Aze_MDE	Rus_EUR	Mon_EAS	Swe_EUR	Bel_EUR	Geo_CAU		36
rs77999304	18	0	0	1	CHR2	162913811	rs77999304	C	A	90	177	0	2	36	GBR	GBR	GBR	GBR	GBR	GBR	GBR	GBR	GBR	GBR	GBR	GBR	GBR	GBR	GBR	GBR	GBR	FIN	FIN	FIN	FIN	GBR	GBR	GBR	GBR	GBR	GBR	FIN	FIN	FIN	FIN	FIN	FIN	FIN	FIN	FIN	FIN	FIN	FIN	FIN	FIN	FIN	FIN	FIN	FIN	FIN	FIN	FIN	FIN	PUR	PUR	PUR	PUR	PUR	PUR	PUR	PUR	PUR	PUR	PUR	PUR	PUR	PUR	PUR	PUR	PUR	PUR	PUR	PUR	CLM	CLM	CLM	PUR	PUR	PUR	PUR	PUR	PUR	PUR	PUR	PUR	CLM	CLM	CLM	CLM	CLM	CLM	PUR	PUR	PUR	PUR	GBR	CLM	CLM	CLM	CLM	CLM	CLM	CLM	PUR	PUR	PUR	CLM	CLM	CLM	CLM	CLM	CLM	CLM	CLM	CLM	CLM	CLM	IBS	IBS	IBS	IBS	IBS	IBS	IBS	IBS	IBS	IBS	IBS	IBS	IBS	IBS	IBS	IBS	IBS	IBS	IBS	IBS	IBS	IBS	IBS	IBS	IBS	IBS	IBS	IBS	IBS	IBS	IBS	IBS	IBS	IBS	IBS	IBS	IBS	IBS	IBS	GBR	ACB	IBS	IBS	IBS	IBS	IBS	PEL	PEL	PEL	ACB	ACB	PJL	GWD	PJL	PJL	BEB	PJL	PJL	STU	STU	STU	STU	PJL	ITU	ITU	ITU	PJL	ITU	BEB	STU	ITU	ITU	BEB	BEB	BEB	STU	STU	ITU	ITU	STU	ITU	ITU	BEB	CEU	CEU	CEU	CEU	CEU	CEU	CEU	CEU	CEU	CEU	CEU	CEU	CEU	CEU	CEU	CEU	CEU	CEU	CEU	CEU	CEU	CEU	CEU	CEU	CEU	CEU	CEU	CEU	CEU	CEU	CEU	CEU	CEU	CEU	CEU	CEU	CEU	LWK	MXL	MXL	MXL	MXL	MXL	MXL	ASW	ASW	MXL	MXL	MXL	MXL	MXL	MXL	MXL	MXL	ASW	ASW	ASW	TSI	TSI	TSI	TSI	TSI	TSI	TSI	TSI	TSI	TSI	TSI	TSI	TSI	TSI	TSI	TSI	TSI	TSI	TSI	TSI	TSI	TSI	TSI	TSI	TSI	TSI	TSI	TSI	TSI	TSI	TSI	TSI	TSI	TSI	TSI	TSI	GIH	GIH	GIH	GIH		Ava_CAU	Udm_EUR	Cir_CAU	Arm_MDE	Ukr_EUR	Shu_CAS	Kar_EUR	Chu_EUR	Rom_EUR	Mis_EUR	Tab_CAU	Tab_CAU	Bel_EUR	Ava_CAU	Jor_MDE	Kry_EUR	Mor_EUR	Bal_CAU	Bal_CAU	Man_SIB	Jor_MDE	Ish_CAS	Sau_MDE	Rus_EUR	Rus_EUR	Bra_SAS	Ira_MDE	Ger_EUR	Pol_EUR	Ing_EUR	Hun_EUR	Lit_EUR	Cac_AMR	Ben_SAS	Est_EUR	Est_EUR	Est_EUR	Ing_EUR	Fin_EUR	Chu_EUR	Chu_EUR	Bur_SIB	Udm_EUR	Lat_EUR	Ukr_EUR	Arm_MDE	Lat_EUR	Geo_CAU	Ukr_EUR	Vep_EUR	Alb_EUR	Ukr_EUR	Bel_EUR		35
rs151174198	15	1	0	0	CHR2	174160663	rs151174198	A	T	69	151	0	0	37	GBR	GBR	GBR	GBR	GBR	GBR	GBR	GBR	GBR	GBR	GBR	GBR	GBR	GBR	GBR	GBR	GBR	GBR	GBR	GBR	GBR	GBR	FIN	FIN	FIN	FIN	FIN	FIN	GBR	GBR	GBR	GBR	GBR	GBR	FIN	FIN	FIN	FIN	FIN	FIN	FIN	FIN	FIN	FIN	FIN	FIN	FIN	FIN	FIN	FIN	FIN	FIN	FIN	FIN	FIN	FIN	FIN	FIN	FIN	FIN	FIN	FIN	FIN	PUR	PUR	PUR	PUR	PUR	PUR	PUR	PUR	PUR	PUR	PUR	PUR	PUR	PUR	PUR	PUR	PUR	PUR	PUR	PUR	PUR	CLM	CLM	CLM	CLM	PUR	PUR	PUR	PUR	PUR	PUR	PUR	PUR	CLM	CLM	CLM	PUR	PUR	PUR	PUR	CLM	CLM	CLM	PUR	PUR	PUR	PUR	PUR	CLM	CLM	CLM	CLM	IBS	IBS	IBS	IBS	IBS	PEL	PEL	IBS	IBS	IBS	IBS	IBS	IBS	IBS	IBS	IBS	IBS	IBS	IBS	IBS	IBS	IBS	IBS	IBS	IBS	IBS	IBS	PEL	ACB	IBS	IBS	IBS	PEL	ACB	PEL	ACB	PJL	PJL	PJL	PJL	BEB	STU	PJL	STU	STU	ITU	ITU	STU	STU	BEB	ITU	ITU	STU	ITU	ITU	BEB	BEB	BEB	BEB	BEB	BEB	CEU	CEU	CEU	CEU	CEU	CEU	CEU	CEU	CEU	CEU	CEU	CEU	CEU	CEU	CEU	CEU	CEU	CEU	CEU	CEU	CEU	CEU	CEU	CEU	CEU	CEU	CEU	CEU	CEU	CEU	CEU	CEU	CEU	CEU	MXL	MXL	MXL	ASW	MXL	MXL	MXL	ASW	ASW	ASW	ASW	TSI	TSI	TSI	TSI	TSI	TSI	TSI	TSI	TSI	TSI	TSI	TSI	TSI	TSI	GIH	GIH	GIH	GIH	GIH	GIH	GIH	GIH	GIH	GIH	GIH	GIH		Udm_EUR	Tat_EUR	Rus_EUR	Ukr_EUR	Bel_EUR	Kum_CAU	Ava_CAU	Mor_EUR	Kry_EUR	Kry_EUR	Cro_EUR	Pol_EUR	Dru_MDE	Cos_EUR	Kyr_CAS	Ara_MDE	Ara_MDE	Sau_MDE	Rus_EUR	Ben_SAS	Rus_EUR	Ori_SAS	Bra_SAS	Ira_MDE	Ger_EUR	Ger_EUR	Mol_EUR	Hun_EUR	Hun_EUR	Lit_EUR	Lit_EUR	Baj_OCE	Est_EUR	Chu_ARC	Bur_SIB	Lat_EUR	Mar_EUR	Swe_EUR	Cir_CAU	Ukr_EUR	Arm_MDE	Lat_EUR	Arm_MDE	Ukr_EUR	Cos_EUR	Swe_EUR	Cos_EUR		32
rs62172765	22	0	0	1	CHR2	174767663	rs62172765	T	C	105	171	0	0	38	GBR	GBR	GBR	GBR	GBR	GBR	GBR	GBR	GBR	GBR	GBR	GBR	GBR	GBR	GBR	FIN	FIN	FIN	FIN	FIN	GBR	GBR	GBR	GBR	GBR	GBR	GBR	GBR	GBR	GBR	GBR	GBR	GBR	FIN	FIN	FIN	FIN	FIN	FIN	FIN	FIN	FIN	FIN	FIN	FIN	FIN	FIN	FIN	FIN	FIN	FIN	FIN	FIN	FIN	FIN	FIN	FIN	FIN	FIN	FIN	FIN	FIN	FIN	FIN	FIN	FIN	FIN	FIN	FIN	PUR	PUR	PUR	PUR	PUR	PUR	PUR	PUR	PUR	PUR	PUR	PUR	PUR	PUR	PUR	PUR	CLM	CLM	CLM	PUR	PUR	PUR	PUR	PUR	PUR	PUR	PUR	PUR	PUR	PUR	PUR	CLM	CLM	PUR	PUR	PUR	PUR	PUR	GBR	CLM	CLM	CLM	CLM	CLM	CLM	PUR	CLM	CLM	CLM	CLM	CLM	CLM	CLM	CLM	IBS	IBS	IBS	IBS	IBS	IBS	PEL	PEL	PJL	IBS	IBS	IBS	IBS	IBS	IBS	IBS	IBS	IBS	IBS	IBS	IBS	IBS	IBS	IBS	IBS	IBS	IBS	IBS	PEL	ACB	PEL	PEL	PEL	PEL	PEL	PEL	PEL	PEL	PEL	PEL	PEL	PEL	PEL	PEL	PEL	PEL	IBS	IBS	PEL	ACB	PEL	PEL	PEL	PEL	ACB	ACB	ACB	PJL	PJL	PJL	PJL	PJL	PJL	PJL	BEB	PJL	PJL	STU	PJL	STU	STU	STU	PJL	PJL	ITU	ITU	ITU	BEB	BEB	BEB	BEB	STU	BEB	BEB	CEU	CEU	CEU	CEU	CEU	CEU	CEU	CEU	CEU	CEU	CEU	CEU	CEU	CEU	CEU	CEU	CEU	CEU	CEU	CEU	CEU	CEU	CEU	CEU	CEU	CEU	CEU	CEU	MXL	MXL	MXL	MXL	MXL	ASW	MXL	MXL	MXL	MXL	MXL	MXL	MXL	MXL	MXL	MXL	MXL	MXL	MXL	ASW	ASW	ASW	ASW	TSI	TSI	TSI	TSI	TSI	TSI	TSI	TSI	TSI	TSI	TSI	TSI	TSI	TSI	TSI	TSI	TSI	TSI	TSI	TSI	TSI	TSI	TSI	TSI	TSI	TSI	TSI	TSI	TSI	TSI	TSI	GIH	GIH	GIH	GIH	GIH	GIH	GIH	GIH	GIH		Abk_CAU	Chu_ARC	Ira_MDE	Ass_MDE	Cro_EUR	Kar_EUR	Mis_EUR	Kum_CAU	Tab_CAU	Bur_SIB	Cro_EUR	Mor_EUR	Rus_CAS	Kry_EUR	For_SIB	Ira_MDE	Jor_MDE	Sau_MDE	Cos_EUR	Kyr_CAS	Ara_MDE	Tha_SAS	Kol_SAS	Ira_MDE	Ara_MDE	Ger_EUR	Fin_EUR	Fin_EUR	Ing_EUR	Mol_EUR	Hun_EUR	Lit_EUR	Kar_EUR	Alt_CAS	Cac_AMR	Rus_EUR	Ing_EUR	Fin_EUR	BSh_EUR	Bur_SIB	Alb_EUR	Saa_EUR	Cir_CAU	Mar_SAS	Alb_EUR	Ukr_EUR	Ukr_EUR	Vep_EUR	Swe_EUR	Udm_EUR	Alb_EUR	Sho_SIB		31
rs12477091	22	0	0	1	CHR2	174768169	rs12477091	T	C	109	171	0	0	37	GBR	GBR	GBR	GBR	GBR	GBR	GBR	GBR	GBR	GBR	GBR	GBR	GBR	GBR	GBR	FIN	FIN	FIN	FIN	FIN	GBR	GBR	GBR	GBR	GBR	GBR	GBR	GBR	GBR	GBR	GBR	GBR	GBR	FIN	FIN	FIN	FIN	FIN	FIN	FIN	FIN	FIN	FIN	FIN	FIN	FIN	FIN	FIN	FIN	FIN	FIN	FIN	FIN	FIN	FIN	FIN	FIN	FIN	FIN	FIN	FIN	FIN	FIN	FIN	FIN	FIN	FIN	FIN	FIN	PUR	PUR	PUR	PUR	PUR	PUR	PUR	PUR	PUR	PUR	PUR	PUR	PUR	PUR	PUR	PUR	PUR	PUR	CLM	CLM	CLM	PUR	PUR	PUR	PUR	PUR	PUR	PUR	PUR	PUR	PUR	PUR	PUR	PUR	CLM	CLM	PUR	PUR	PUR	PUR	PUR	GBR	CLM	CLM	CLM	CLM	CLM	CLM	PUR	CLM	CLM	CLM	CLM	CLM	CLM	CLM	CLM	IBS	IBS	IBS	IBS	IBS	IBS	PEL	PEL	PJL	IBS	IBS	IBS	IBS	IBS	IBS	IBS	IBS	IBS	IBS	IBS	IBS	IBS	IBS	IBS	IBS	IBS	IBS	IBS	PEL	ACB	PEL	PEL	PEL	PEL	PEL	PEL	PEL	PEL	PEL	PEL	PEL	PEL	PEL	PEL	PEL	PEL	IBS	IBS	PEL	ACB	PEL	PEL	PEL	PEL	ACB	ACB	ACB	PJL	PJL	PJL	PJL	PJL	PJL	PJL	PJL	PJL	STU	PJL	STU	STU	STU	PJL	PJL	ITU	ITU	ITU	BEB	BEB	BEB	BEB	STU	BEB	BEB	CEU	CEU	CEU	CEU	CEU	CEU	CEU	CEU	CEU	CEU	CEU	CEU	CEU	CEU	CEU	CEU	CEU	CEU	CEU	CEU	CEU	CEU	CEU	CEU	CEU	CEU	CEU	CEU	MXL	MXL	MXL	MXL	MXL	ASW	MXL	MXL	MXL	MXL	MXL	MXL	MXL	MXL	MXL	MXL	MXL	MXL	MXL	ASW	ASW	ASW	ASW	TSI	TSI	TSI	TSI	TSI	TSI	TSI	TSI	TSI	TSI	TSI	TSI	TSI	TSI	TSI	TSI	TSI	TSI	TSI	TSI	TSI	TSI	TSI	TSI	TSI	TSI	TSI	TSI	TSI	TSI	TSI	GIH	GIH	GIH	GIH	GIH	GIH	GIH	GIH	GIH		Abk_CAU	Chu_ARC	Ira_MDE	Ass_MDE	Cro_EUR	Kar_EUR	Mis_EUR	Kum_CAU	Tab_CAU	Bur_SIB	Cro_EUR	Mor_EUR	Rus_CAS	Kry_EUR	For_SIB	Ira_MDE	Jor_MDE	Sau_MDE	Cos_EUR	Kyr_CAS	Ara_MDE	Tha_SAS	Kol_SAS	Ira_MDE	Ara_MDE	Ger_EUR	Fin_EUR	Fin_EUR	Ing_EUR	Mol_EUR	Hun_EUR	Lit_EUR	Kar_EUR	Alt_CAS	Cac_AMR	Rus_EUR	Ing_EUR	Fin_EUR	BSh_EUR	Bur_SIB	Alb_EUR	Saa_EUR	Cir_CAU	Mar_SAS	Alb_EUR	Ukr_EUR	Ukr_EUR	Vep_EUR	Swe_EUR	Udm_EUR	Alb_EUR	Sho_SIB		30
rs62172767	21	0	0	1	CHR2	174775687	rs62172767	A	G	111	187	0	0	38	GBR	GBR	GBR	GBR	GBR	GBR	GBR	GBR	GBR	GBR	GBR	GBR	GBR	GBR	GBR	GBR	GBR	GBR	FIN	FIN	FIN	FIN	FIN	FIN	GBR	GBR	GBR	GBR	GBR	GBR	GBR	GBR	GBR	GBR	GBR	GBR	GBR	GBR	GBR	FIN	FIN	FIN	FIN	FIN	FIN	FIN	FIN	FIN	FIN	FIN	FIN	FIN	FIN	FIN	FIN	FIN	FIN	FIN	FIN	FIN	FIN	FIN	FIN	FIN	FIN	FIN	FIN	FIN	FIN	FIN	FIN	FIN	FIN	FIN	PUR	PUR	PUR	PUR	PUR	PUR	PUR	PUR	PUR	PUR	PUR	PUR	PUR	PUR	PUR	PUR	PUR	PUR	CLM	CLM	CLM	CLM	CLM	PUR	PUR	PUR	PUR	PUR	PUR	PUR	PUR	PUR	PUR	PUR	PUR	PUR	CLM	CLM	PUR	PUR	PUR	PUR	PUR	GBR	CLM	CLM	CLM	CLM	CLM	CLM	PUR	CLM	CLM	CLM	CLM	CLM	CLM	CLM	CLM	IBS	IBS	IBS	IBS	IBS	IBS	IBS	PEL	PEL	PJL	IBS	IBS	IBS	IBS	IBS	IBS	IBS	IBS	IBS	IBS	IBS	IBS	IBS	IBS	IBS	IBS	IBS	IBS	IBS	IBS	IBS	PEL	ACB	PEL	PEL	PEL	PEL	PEL	PEL	PEL	PEL	PEL	PEL	PEL	PEL	PEL	PEL	PEL	IBS	IBS	PEL	ACB	PEL	PEL	PEL	PEL	ACB	ACB	ACB	PJL	PJL	PJL	PJL	PJL	PJL	PJL	BEB	PJL	PJL	STU	PJL	STU	STU	STU	PJL	PJL	ITU	ITU	BEB	BEB	BEB	STU	BEB	STU	BEB	BEB	CEU	CEU	CEU	CEU	CEU	CEU	CEU	CEU	CEU	CEU	CEU	CEU	CEU	CEU	CEU	CEU	CEU	CEU	CEU	CEU	CEU	CEU	CEU	CEU	CEU	CEU	CEU	CEU	CEU	CEU	CEU	CEU	MXL	MXL	MXL	MXL	MXL	ASW	MXL	MXL	MXL	MXL	MXL	MXL	MXL	MXL	MXL	MXL	MXL	MXL	MXL	MXL	ASW	ASW	ASW	ASW	ASW	TSI	TSI	TSI	TSI	TSI	TSI	TSI	TSI	TSI	TSI	TSI	TSI	TSI	TSI	TSI	TSI	TSI	TSI	TSI	TSI	TSI	TSI	TSI	TSI	TSI	TSI	TSI	TSI	TSI	TSI	TSI	TSI	TSI	GIH	GIH	GIH	GIH	GIH	GIH	GIH	GIH	GIH		Abk_CAU	Mor_EUR	Tat_EUR	Chu_ARC	Sel_SIB	Ira_MDE	Ass_MDE	Cro_EUR	Ukr_EUR	Kar_EUR	Chu_EUR	Mis_EUR	Mar_EUR	Kum_CAU	Tab_CAU	Bur_SIB	Cro_EUR	Kry_EUR	Mor_EUR	Rus_CAS	Kry_EUR	For_SIB	Kha_SIB	Ira_MDE	Man_SIB	Jor_MDE	Sau_MDE	Cos_EUR	Kyr_CAS	Ara_MDE	Tha_SAS	Kol_SAS	Ira_MDE	Ara_MDE	Ger_EUR	Fin_EUR	Fin_EUR	Ing_EUR	Mol_EUR	Hun_EUR	Lit_EUR	Kar_EUR	Alt_CAS	Rus_EUR	Ing_EUR	Fin_EUR	Vep_EUR	BSh_EUR	Bur_SIB	Udm_EUR	Alb_EUR	Saa_EUR	Lit_EUR	Cir_CAU	Mar_SAS	Alb_EUR	Ukr_EUR	Ukr_EUR	Vep_EUR	Swe_EUR	Udm_EUR	Alb_EUR	Sho_SIB		39
rs12475859	21	0	0	1	CHR2	174804264	rs12475859	G	A	111	188	0	0	39	GBR	GBR	GBR	GBR	GBR	GBR	GBR	GBR	GBR	GBR	GBR	GBR	GBR	GBR	GBR	GBR	GBR	GBR	FIN	FIN	FIN	FIN	FIN	FIN	GBR	GBR	GBR	GBR	GBR	GBR	GBR	GBR	GBR	GBR	GBR	GBR	GBR	GBR	GBR	FIN	FIN	FIN	FIN	FIN	FIN	FIN	FIN	FIN	FIN	FIN	FIN	FIN	FIN	FIN	FIN	FIN	FIN	FIN	FIN	FIN	FIN	FIN	FIN	FIN	FIN	FIN	FIN	FIN	FIN	FIN	FIN	FIN	FIN	FIN	PUR	PUR	PUR	PUR	PUR	PUR	PUR	PUR	PUR	PUR	PUR	PUR	PUR	PUR	PUR	PUR	PUR	PUR	CLM	CLM	CLM	CLM	CLM	PUR	PUR	PUR	PUR	PUR	PUR	PUR	PUR	PUR	PUR	PUR	PUR	PUR	CLM	CLM	PUR	PUR	PUR	PUR	PUR	GBR	CLM	CLM	CLM	CLM	CLM	CLM	PUR	CLM	CLM	CLM	CLM	CLM	CLM	CLM	CLM	IBS	IBS	IBS	IBS	IBS	IBS	IBS	PEL	PEL	PJL	IBS	IBS	IBS	IBS	IBS	IBS	IBS	IBS	IBS	IBS	IBS	IBS	IBS	IBS	IBS	IBS	IBS	IBS	IBS	IBS	IBS	PEL	ACB	PEL	PEL	PEL	PEL	PEL	PEL	PEL	PEL	PEL	PEL	PEL	PEL	PEL	PEL	PEL	IBS	IBS	PEL	ACB	PEL	PEL	PEL	PEL	ACB	ACB	ACB	PJL	PJL	PJL	PJL	PJL	PJL	PJL	BEB	PJL	PJL	STU	PJL	STU	STU	STU	PJL	PJL	ITU	ITU	ITU	BEB	BEB	BEB	STU	BEB	STU	BEB	BEB	CEU	CEU	CEU	CEU	CEU	CEU	CEU	CEU	CEU	CEU	CEU	CEU	CEU	CEU	CEU	CEU	CEU	CEU	CEU	CEU	CEU	CEU	CEU	CEU	CEU	CEU	CEU	CEU	CEU	CEU	CEU	CEU	MXL	MXL	MXL	MXL	MXL	ASW	MXL	MXL	MXL	MXL	MXL	MXL	MXL	MXL	MXL	MXL	MXL	MXL	MXL	MXL	ASW	ASW	ASW	ASW	ASW	TSI	TSI	TSI	TSI	TSI	TSI	TSI	TSI	TSI	TSI	TSI	TSI	TSI	TSI	TSI	TSI	TSI	TSI	TSI	TSI	TSI	TSI	TSI	TSI	TSI	TSI	TSI	TSI	TSI	TSI	TSI	TSI	TSI	GIH	GIH	GIH	GIH	GIH	GIH	GIH	GIH	GIH		Abk_CAU	Mor_EUR	Tat_EUR	Chu_ARC	Sel_SIB	Ira_MDE	Ass_MDE	Cro_EUR	Ukr_EUR	Kar_EUR	Chu_EUR	Mis_EUR	Mar_EUR	Kum_CAU	Tab_CAU	Bur_SIB	Cro_EUR	Kry_EUR	Mor_EUR	Rus_CAS	Kry_EUR	For_SIB	Kha_SIB	Ira_MDE	Man_SIB	Jor_MDE	Sau_MDE	Cos_EUR	Kyr_CAS	Ara_MDE	Tha_SAS	Kol_SAS	Ira_MDE	Ara_MDE	Ger_EUR	Fin_EUR	Fin_EUR	Ing_EUR	Mol_EUR	Hun_EUR	Lit_EUR	Kar_EUR	Alt_CAS	Cac_AMR	Rus_EUR	Ing_EUR	Fin_EUR	Vep_EUR	BSh_EUR	Bur_SIB	Udm_EUR	Alb_EUR	Saa_EUR	Lit_EUR	Cir_CAU	Mar_SAS	Alb_EUR	Ukr_EUR	Ukr_EUR	Vep_EUR	Swe_EUR	Udm_EUR	Alb_EUR	Sho_SIB		39
rs12999729	24	0	0	0	CHR2	175529335	rs12999729	C	T	94	185	0	1	51	GBR	GBR	GBR	GBR	GBR	GBR	GBR	GBR	GBR	GBR	GBR	GBR	GBR	GBR	GBR	GBR	GBR	GBR	GBR	GBR	GBR	GBR	FIN	FIN	FIN	FIN	FIN	FIN	FIN	GBR	GBR	GBR	GBR	GBR	GBR	GBR	GBR	FIN	FIN	FIN	FIN	FIN	FIN	FIN	FIN	FIN	FIN	FIN	FIN	FIN	FIN	FIN	FIN	FIN	FIN	FIN	FIN	FIN	FIN	FIN	FIN	FIN	FIN	FIN	FIN	FIN	FIN	FIN	FIN	FIN	PUR	PUR	PUR	PUR	PUR	PUR	PUR	PUR	PUR	PUR	PUR	PUR	PUR	PUR	PUR	PUR	PUR	PUR	PUR	PUR	PUR	PUR	CLM	CLM	PUR	PUR	PUR	PUR	PUR	PUR	PUR	PUR	PUR	PUR	PUR	PUR	PUR	PUR	CLM	CLM	CLM	CLM	CLM	CLM	CLM	PUR	PUR	PUR	PUR	CLM	CLM	CLM	CLM	CLM	CLM	PUR	PUR	CLM	CLM	CLM	CLM	CLM	CLM	IBS	IBS	IBS	IBS	IBS	IBS	IBS	PEL	PEL	IBS	IBS	IBS	IBS	IBS	IBS	IBS	IBS	IBS	IBS	IBS	IBS	IBS	IBS	IBS	IBS	IBS	IBS	IBS	IBS	IBS	IBS	IBS	IBS	IBS	IBS	GBR	ACB	PEL	PEL	PEL	IBS	IBS	IBS	IBS	IBS	PEL	PEL	PEL	ACB	PEL	PEL	PEL	PEL	ACB	PJL	PJL	PJL	PJL	PJL	PJL	PJL	PJL	PJL	PJL	PJL	PJL	PJL	BEB	BEB	PJL	STU	ITU	ITU	ITU	ITU	ITU	BEB	BEB	BEB	ITU	ITU	BEB	ITU	ITU	ITU	BEB	BEB	CEU	CEU	CEU	CEU	CEU	CEU	CEU	CEU	CEU	CEU	CEU	CEU	CEU	CEU	CEU	CEU	CEU	CEU	CEU	CEU	CEU	CEU	CEU	CEU	CEU	CEU	CEU	CEU	CEU	LWK	MXL	MXL	MXL	MXL	MXL	MXL	MXL	MXL	MXL	MXL	MXL	MXL	ASW	ASW	TSI	TSI	TSI	TSI	TSI	TSI	TSI	TSI	TSI	TSI	TSI	TSI	TSI	TSI	TSI	TSI	TSI	TSI	TSI	TSI	TSI	TSI	TSI	TSI	TSI	TSI	TSI	TSI	TSI	TSI	TSI	TSI	TSI	GIH	GIH	GIH	GIH	GIH	GIH	GIH	GIH	GIH	GIH	GIH	GIH	GIH	GIH	GIH		Kab_CAU	Kab_CAU	Tat_EUR	Tat_EUR	Sel_SIB	Aze_MDE	NOc_CAU	Arm_MDE	Rus_EUR	Ukr_EUR	Kom_EUR	Mar_EUR	Kum_CAU	Bur_SIB	Cro_EUR	Kry_EUR	For_SIB	Pol_EUR	Dru_MDE	Bal_CAU	Jor_MDE	Kyr_CAS	Yag_CAS	Ara_MDE	Rus_EUR	Rus_EUR	Ara_MDE	Ing_EUR	Ing_EUR	Mol_EUR	Lat_EUR	Est_EUR	Est_EUR	Ing_EUR	Fin_EUR	Vep_EUR	BUm_SAS	Bur_SIB	Kom_EUR	Saa_EUR	Uzb_CAS	Bra_SAS	Lit_EUR	Cir_CAU	Ukr_EUR	BAj_SAS	Alb_EUR	Kar_EUR	Geo_CAU	Ukr_EUR	Ukr_EUR	Vep_EUR	Swe_EUR	Udm_EUR		36
rs4474852	19	0	0	1	CHR2	176250181	rs4474852	G	A	166	242	0	1	33	GBR	GBR	GBR	GBR	GBR	GBR	GBR	GBR	GBR	GBR	GBR	GBR	GBR	GBR	GBR	GBR	GBR	GBR	GBR	GBR	GBR	GBR	GBR	GBR	FIN	FIN	FIN	FIN	FIN	FIN	FIN	GBR	GBR	GBR	GBR	GBR	GBR	GBR	GBR	GBR	GBR	GBR	GBR	GBR	GBR	GBR	FIN	FIN	FIN	FIN	FIN	FIN	FIN	FIN	FIN	FIN	FIN	FIN	FIN	FIN	FIN	FIN	FIN	FIN	FIN	FIN	FIN	FIN	FIN	FIN	FIN	FIN	FIN	FIN	FIN	FIN	FIN	FIN	FIN	PUR	PUR	PUR	PUR	PUR	PUR	PUR	PUR	PUR	PUR	PUR	PUR	PUR	PUR	PUR	PUR	PUR	PUR	PUR	PUR	PUR	PUR	PUR	CLM	CLM	CLM	CLM	CLM	CLM	PUR	PUR	PUR	PUR	PUR	PUR	PUR	PUR	PUR	PUR	CLM	CLM	CLM	CLM	CLM	CLM	CLM	CLM	PUR	PUR	CLM	CLM	CLM	CLM	CLM	CLM	CLM	CLM	CLM	PUR	PUR	PUR	PUR	PUR	CLM	CLM	CLM	CLM	CLM	CLM	CLM	CLM	CLM	CLM	IBS	IBS	IBS	IBS	IBS	IBS	IBS	IBS	IBS	PEL	PEL	PEL	PEL	IBS	IBS	IBS	IBS	IBS	IBS	IBS	IBS	IBS	IBS	IBS	IBS	IBS	IBS	IBS	IBS	IBS	IBS	IBS	IBS	IBS	IBS	IBS	IBS	IBS	IBS	IBS	IBS	IBS	IBS	IBS	GBR	GBR	GBR	PEL	PEL	PEL	PEL	PEL	PEL	PEL	PEL	PEL	PEL	PEL	PEL	PEL	PEL	PEL	PEL	PEL	PEL	PEL	PEL	PEL	PEL	PEL	PEL	PEL	PEL	PEL	PEL	PEL	PEL	PEL	PEL	GBR	IBS	IBS	IBS	IBS	PEL	PEL	PEL	PEL	PEL	PEL	PEL	PEL	PEL	PEL	PEL	PEL	PEL	PJL	PJL	PJL	PJL	PJL	PJL	PJL	PJL	GWD	PJL	PJL	BEB	ITU	ITU	BEB	STU	STU	ITU	ITU	ITU	BEB	ITU	ITU	CEU	CEU	CEU	CEU	CEU	CEU	CEU	CEU	CEU	CEU	CEU	CEU	CEU	CEU	CEU	CEU	CEU	CEU	CEU	CEU	CEU	CEU	CEU	CEU	CEU	CEU	CEU	CEU	CEU	CEU	CEU	CEU	CEU	CEU	CEU	CEU	CEU	CEU	CEU	CEU	CEU	CEU	CEU	CEU	CEU	CEU	CEU	CEU	MXL	MXL	MXL	MXL	MXL	MXL	MXL	MXL	MXL	MXL	MXL	MXL	MXL	MXL	MXL	MXL	MXL	MXL	MXL	MXL	MXL	MXL	ASW	ASW	ASW	ASW	ASW	TSI	TSI	TSI	TSI	TSI	TSI	TSI	TSI	TSI	TSI	TSI	TSI	TSI	TSI	TSI	TSI	TSI	TSI	TSI	TSI	TSI	TSI	TSI	TSI	TSI	TSI	TSI	TSI	TSI	TSI	TSI	TSI	TSI	TSI	TSI	TSI	TSI	TSI	TSI	GIH	GIH	GIH	GIH	GIH	GIH	GIH	GIH	GIH		Kab_CAU	Kab_CAU	Abk_CAU	Mor_EUR	Sel_SIB	Ass_MDE	Cro_EUR	Rus_EUR	Shu_CAS	Kar_EUR	Mis_EUR	Kom_EUR	Mar_EUR	EVk_SIB	Kum_CAU	Rus_EUR	Tab_CAU	Bur_SIB	Rom_EUR	Cro_EUR	Kry_EUR	Rus_CAS	Pol_EUR	Bel_EUR	Dru_MDE	Udm_EUR	BSh_EUR	Alt_CAS	Bal_CAU	Kor_ARC	Man_SIB	Jor_MDE	Yag_CAS	Ish_CAS	Sau_MDE	Rus_EUR	Bra_SAS	Ara_MDE	Ger_EUR	Pol_EUR	Fin_EUR	Ing_EUR	Mol_EUR	Hun_EUR	Lat_EUR	Lit_EUR	Col_AMR	Col_AMR	Est_EUR	Kor_ARC	Kor_ARC	Esk_ARC	Bur_SIB	Kor_ARC	Bur_SIB	Kor_ARC	Udm_EUR	Alb_EUR	BAj_SAS	Ket_SIB	Alb_EUR	Lat_EUR	Geo_CAU	Ukr_EUR	Ukr_EUR	Mon_EAS	Swe_EUR	Udm_EUR	Kor_ARC	Bel_EUR	Geo_CAU		39
rs1595742	15	0	0	1	CHR2	184642740	rs1595742	G	T	70	168	2	1	28	GBR	GBR	GBR	GBR	GBR	GBR	GBR	GBR	GBR	GBR	GBR	FIN	FIN	FIN	GBR	GBR	GBR	GBR	GBR	GBR	GBR	GBR	GBR	GBR	GBR	GBR	GBR	GBR	GBR	FIN	FIN	FIN	FIN	FIN	FIN	FIN	FIN	FIN	FIN	FIN	FIN	FIN	FIN	FIN	FIN	FIN	FIN	FIN	FIN	FIN	FIN	FIN	CHS	PUR	PUR	PUR	PUR	PUR	PUR	PUR	PUR	PUR	PUR	PUR	PUR	CLM	CLM	PUR	PUR	PUR	PUR	PUR	PUR	PUR	CLM	CLM	CLM	CLM	PUR	PUR	PUR	CLM	CLM	CLM	CLM	CLM	CLM	CLM	PUR	PUR	CLM	CLM	CLM	CLM	CLM	CLM	CLM	IBS	IBS	IBS	IBS	IBS	IBS	IBS	IBS	IBS	IBS	CLM	PEL	IBS	IBS	IBS	IBS	IBS	IBS	IBS	IBS	IBS	IBS	IBS	IBS	IBS	IBS	IBS	IBS	IBS	IBS	IBS	IBS	IBS	IBS	IBS	IBS	IBS	IBS	IBS	PEL	PEL	ACB	PEL	PEL	KHV	GBR	IBS	IBS	IBS	IBS	IBS	IBS	IBS	IBS	PEL	PEL	ACB	ACB	GWD	ACB	PJL	PJL	PJL	PJL	STU	PJL	STU	STU	ITU	STU	STU	PJL	ITU	STU	BEB	BEB	STU	STU	STU	BEB	BEB	CEU	CEU	CEU	CEU	CEU	CEU	CEU	CEU	CEU	CEU	CEU	CEU	CEU	CEU	CEU	CEU	CEU	CEU	CEU	CEU	CEU	CEU	CEU	CEU	CEU	CEU	MXL	MXL	MXL	MXL	MXL	MXL	MXL	MXL	MXL	MXL	MXL	ASW	ASW	ASW	TSI	TSI	TSI	TSI	TSI	TSI	TSI	TSI	TSI	TSI	TSI	TSI	TSI	TSI	TSI	TSI	TSI	TSI	TSI	TSI	TSI	TSI	TSI	TSI	TSI	TSI	TSI	TSI	TSI	TSI	TSI	GIH	GIH	GIH	GIH	GIH	GIH		Udm_EUR	Cro_EUR	Rus_EUR	Rom_EUR	Mar_EUR	Tab_CAU	Lez_CAU	Kum_CAU	Rus_CAS	Dru_MDE	BSh_EUR	Man_SIB	Ish_CAS	Cos_EUR	Kyr_CAS	Ara_MDE	Bra_SAS	Ger_EUR	Pol_EUR	Fin_EUR	Hun_EUR	Lit_EUR	Kha_SIB	Rus_EUR	Est_EUR	Ing_EUR	Est_EUR	Chu_EUR	Est_EUR	EVk_SIB	EVk_SIB	Udm_EUR	Saa_EUR	Saa_EUR	Mar_EUR	Tam_SAS	Lit_EUR	Swe_EUR	TKm_CAS	Ukr_EUR	Arm_MDE	Alb_EUR	Kar_EUR	Geo_CAU	Ukr_EUR	Ukr_EUR	Rus_EUR	Mon_EAS	Kha_SIB		34
rs4280394	18	1	0	0	CHR2	192704699	rs4280394	G	A	70	219	1	1	52	GBR	GBR	GBR	GBR	GBR	GBR	GBR	GBR	GBR	GBR	GBR	GBR	GBR	GBR	GBR	GBR	GBR	GBR	GBR	GBR	GBR	GBR	FIN	FIN	FIN	FIN	FIN	FIN	FIN	FIN	FIN	GBR	GBR	GBR	GBR	GBR	GBR	GBR	GBR	GBR	GBR	GBR	FIN	FIN	FIN	FIN	FIN	FIN	FIN	FIN	FIN	FIN	FIN	FIN	FIN	FIN	FIN	FIN	FIN	FIN	FIN	FIN	FIN	FIN	FIN	FIN	FIN	FIN	FIN	FIN	FIN	FIN	FIN	FIN	FIN	FIN	FIN	FIN	FIN	FIN	FIN	FIN	FIN	FIN	FIN	FIN	FIN	FIN	FIN	PUR	PUR	PUR	PUR	PUR	PUR	PUR	PUR	PUR	PUR	PUR	PUR	PUR	CLM	CLM	CLM	CLM	CLM	CLM	CLM	CLM	CLM	CLM	PUR	PUR	PUR	PUR	PUR	PUR	CLM	CLM	CLM	PUR	PUR	CLM	CLM	CLM	CLM	CLM	PUR	PUR	PUR	PUR	CLM	CLM	CLM	CLM	CLM	CLM	CLM	IBS	IBS	IBS	IBS	IBS	PEL	PJL	PJL	IBS	IBS	IBS	IBS	IBS	IBS	IBS	IBS	IBS	IBS	IBS	IBS	IBS	IBS	IBS	IBS	IBS	IBS	IBS	IBS	IBS	IBS	IBS	IBS	IBS	IBS	IBS	IBS	IBS	GBR	GBR	ACB	PEL	PEL	PEL	ACB	IBS	IBS	IBS	IBS	ACB	ACB	PJL	PJL	PJL	PJL	PJL	PJL	PJL	PJL	STU	STU	PJL	PJL	STU	STU	ITU	STU	ITU	BEB	BEB	BEB	BEB	ITU	BEB	BEB	ITU	ITU	ITU	ITU	ITU	STU	BEB	ITU	STU	ITU	CEU	CEU	CEU	CEU	CEU	CEU	CEU	CEU	CEU	CEU	CEU	CEU	CEU	CEU	CEU	CEU	CEU	CEU	CEU	CEU	CEU	CEU	CEU	CEU	CEU	CEU	CEU	CEU	CEU	CEU	CEU	CEU	CEU	CEU	CEU	CEU	CEU	CEU	CEU	CEU	CEU	CEU	CEU	CHB	LWK	MXL	MXL	MXL	MXL	MXL	MXL	MXL	MXL	MXL	MXL	MXL	ASW	ASW	ASW	ASW	ASW	ASW	TSI	TSI	TSI	TSI	TSI	TSI	TSI	TSI	TSI	TSI	TSI	TSI	TSI	TSI	TSI	TSI	TSI	TSI	TSI	TSI	TSI	TSI	TSI	TSI	TSI	TSI	GIH	GIH	GIH	GIH	GIH	GIH	GIH	GIH	GIH	GIH	GIH	GIH	GIH	GIH	GIH	GIH		Ava_CAU	Kab_CAU	Chu_ARC	Lez_CAU	Ass_MDE	Rus_EUR	Ukr_EUR	Shu_CAS	Kar_EUR	Bel_EUR	Mis_EUR	Tab_CAU	Tab_CAU	Ava_CAU	Rus_EUR	Rom_EUR	Mar_EUR	Kry_EUR	Mor_EUR	Rus_CAS	For_SIB	Bel_EUR	Bal_CAU	Ira_MDE	Man_SIB	Sau_MDE	Tha_SAS	Rus_EUR	Bra_SAS	Kol_SAS	Ara_MDE	Ger_EUR	Pol_EUR	Fin_EUR	Ing_EUR	Mol_EUR	Hun_EUR	Lat_EUR	Lit_EUR	Vep_EUR	MAd_SAS	Est_EUR	Est_EUR	Est_EUR	Chu_EUR	Chu_ARC	Udm_EUR	Lat_EUR	Uzb_CAS	Mar_EUR	Dha_SAS	Tam_SAS	TKm_CAS	Alb_EUR	Ukr_EUR	Cos_EUR	Cos_EUR	Rus_EUR	Vep_EUR	Udm_EUR		41
rs66935055	15	1	0	0	CHR2	192714817	rs66935055	T	C	56	181	1	1	47	GBR	GBR	GBR	GBR	GBR	GBR	GBR	GBR	GBR	GBR	GBR	GBR	GBR	GBR	GBR	GBR	GBR	GBR	GBR	GBR	FIN	FIN	FIN	FIN	FIN	FIN	FIN	FIN	FIN	FIN	GBR	GBR	GBR	GBR	GBR	GBR	GBR	GBR	GBR	FIN	FIN	FIN	FIN	FIN	FIN	FIN	FIN	FIN	FIN	FIN	FIN	FIN	FIN	FIN	FIN	FIN	FIN	FIN	FIN	FIN	FIN	FIN	FIN	FIN	FIN	FIN	FIN	FIN	FIN	FIN	FIN	FIN	FIN	FIN	FIN	FIN	FIN	PUR	PUR	PUR	PUR	PUR	PUR	PUR	PUR	PUR	PUR	PUR	CLM	CLM	CLM	CLM	CLM	CLM	CLM	CLM	PUR	PUR	PUR	PUR	CLM	CLM	PUR	PUR	CLM	CLM	CLM	CLM	PUR	PUR	PUR	PUR	CLM	CLM	CLM	CLM	CLM	CLM	CLM	IBS	IBS	IBS	IBS	IBS	PEL	PJL	PJL	IBS	IBS	IBS	IBS	IBS	IBS	IBS	IBS	IBS	IBS	IBS	IBS	IBS	IBS	IBS	IBS	IBS	IBS	IBS	IBS	IBS	IBS	IBS	IBS	IBS	GBR	GBR	PEL	PEL	ACB	IBS	IBS	IBS	ACB	PJL	PJL	PJL	PJL	PJL	PJL	STU	PJL	PJL	STU	STU	ITU	BEB	BEB	BEB	ITU	BEB	BEB	BEB	ITU	ITU	ITU	ITU	ITU	STU	BEB	BEB	ITU	STU	ITU	CEU	CEU	CEU	CEU	CEU	CEU	CEU	CEU	CEU	CEU	CEU	CEU	CEU	CEU	CEU	CEU	CEU	CEU	CEU	CEU	CEU	CEU	CEU	CEU	CEU	CEU	CEU	CEU	CEU	CEU	CEU	CEU	CEU	CEU	CHB	LWK	MXL	MXL	MXL	MXL	MXL	MXL	MXL	MXL	ASW	ASW	ASW	ASW	ASW	ASW	TSI	TSI	TSI	TSI	TSI	TSI	TSI	TSI	TSI	TSI	TSI	TSI	TSI	TSI	TSI	TSI	TSI	TSI	TSI	TSI	TSI	TSI	GIH	GIH	GIH	GIH	GIH	GIH	GIH	GIH	GIH	GIH	GIH	GIH	GIH	GIH	GIH		Ava_CAU	Kab_CAU	Chu_ARC	Lez_CAU	Ass_MDE	Rus_EUR	Ukr_EUR	Kar_EUR	Bel_EUR	Mis_EUR	Tab_CAU	Tab_CAU	Rus_EUR	Rom_EUR	Kry_EUR	Mor_EUR	Rus_CAS	Bel_EUR	Bal_CAU	Ira_MDE	Man_SIB	Sau_MDE	Tha_SAS	Bra_SAS	Kol_SAS	Ger_EUR	Pol_EUR	Fin_EUR	Ing_EUR	Ing_EUR	Mol_EUR	Hun_EUR	Lat_EUR	Lit_EUR	Kar_EUR	MAd_SAS	Est_EUR	Est_EUR	Est_EUR	Chu_EUR	Chu_ARC	Udm_EUR	Lat_EUR	Uzb_CAS	Dha_SAS	Tam_SAS	Alb_EUR	Ukr_EUR	Cos_EUR	Cos_EUR	Rus_EUR	Vep_EUR	Udm_EUR	Alb_EUR		38
rs56012946	17	0	0	1	CHR2	197915582	rs56012946	G	A	67	177	0	5	18	GBR	GBR	GBR	GBR	GBR	GBR	GBR	GBR	GBR	GBR	GBR	GBR	GBR	GBR	FIN	FIN	FIN	FIN	FIN	GBR	GBR	GBR	GBR	GBR	GBR	GBR	GBR	GBR	GBR	GBR	GBR	FIN	FIN	FIN	FIN	FIN	FIN	FIN	FIN	FIN	FIN	FIN	FIN	FIN	FIN	FIN	FIN	FIN	FIN	FIN	FIN	FIN	FIN	PUR	PUR	PUR	PUR	PUR	PUR	PUR	PUR	PUR	PUR	PUR	PUR	PUR	PUR	PUR	CLM	CLM	CLM	PUR	PUR	PUR	PUR	PUR	PUR	CLM	CLM	CLM	CLM	CLM	CLM	CLM	CLM	CLM	CLM	CLM	CLM	CLM	CLM	CLM	CLM	CLM	CLM	CLM	CLM	IBS	IBS	IBS	IBS	IBS	IBS	IBS	IBS	PEL	IBS	IBS	IBS	IBS	IBS	IBS	IBS	IBS	IBS	IBS	IBS	IBS	IBS	IBS	IBS	IBS	IBS	IBS	IBS	IBS	IBS	IBS	IBS	IBS	IBS	IBS	IBS	IBS	IBS	IBS	IBS	PEL	ACB	PEL	ACB	GBR	IBS	IBS	ACB	PEL	PEL	ACB	PJL	PJL	GWD	PJL	BEB	PJL	STU	STU	PJL	ITU	ITU	BEB	ITU	BEB	BEB	BEB	CEU	CEU	CEU	CEU	CEU	CEU	CEU	CEU	CEU	CEU	CEU	CEU	CEU	CEU	CEU	CEU	CEU	CEU	CEU	CEU	CEU	CEU	CEU	CEU	CEU	CEU	CEU	CEU	CEU	LWK	LWK	LWK	LWK	MXL	MXL	MXL	MXL	MXL	MXL	MXL	MXL	MXL	MXL	MXL	MXL	MXL	MXL	MXL	MXL	ASW	TSI	TSI	TSI	TSI	TSI	TSI	TSI	TSI	TSI	TSI	TSI	TSI	TSI	TSI	TSI	TSI	TSI	TSI	TSI	TSI	TSI	TSI	TSI	TSI	TSI	TSI	TSI	TSI	TSI	TSI	TSI	TSI	TSI	TSI	TSI	TSI	TSI	TSI	TSI	GIH	GIH	GIH		Abk_CAU	Kab_CAU	Aze_MDE	Arm_MDE	Ass_MDE	Cro_EUR	Rus_EUR	Rom_EUR	Bel_EUR	Kom_EUR	Mor_EUR	Ava_CAU	Rus_EUR	Jor_MDE	Ira_MDE	Mar_EUR	Kry_EUR	Vep_EUR	Bel_EUR	BSh_EUR	Bal_CAU	Man_SIB	Ish_CAS	Cos_EUR	Ara_MDE	Sau_MDE	Rus_EUR	Ger_EUR	Ger_EUR	Fin_EUR	Ger_EUR	Ing_EUR	Hun_EUR	Lit_EUR	Cac_AMR	Kar_EUR	Leb_MDE	Rus_EUR	Ing_EUR	Est_EUR	BUm_SAS	Chu_EUR	Sho_SIB	Kom_EUR	Alb_EUR	Saa_EUR	Uzb_CAS	Lit_EUR	Swe_EUR	Arm_MDE	Arm_MDE	Lat_EUR	Kar_EUR	Arm_MDE	Aze_MDE	Mon_EAS	Swe_EUR	Alb_EUR	Bel_EUR		42
rs17445291	22	0	0	1	CHR2	200720735	rs17445291	G	A	73	178	0	4	66	GBR	GBR	GBR	GBR	GBR	GBR	GBR	GBR	GBR	GBR	GBR	GBR	GBR	GBR	GBR	GBR	GBR	GBR	GBR	GBR	GBR	GBR	FIN	GBR	GBR	GBR	GBR	GBR	FIN	FIN	FIN	FIN	FIN	FIN	FIN	FIN	FIN	FIN	FIN	FIN	FIN	FIN	FIN	FIN	FIN	FIN	PUR	PUR	PUR	PUR	PUR	PUR	PUR	PUR	PUR	PUR	PUR	PUR	PUR	CLM	CLM	CLM	CLM	PUR	PUR	PUR	PUR	PUR	PUR	CLM	CLM	PUR	PUR	PUR	CLM	CLM	CLM	CLM	CLM	CLM	CLM	PUR	PUR	CLM	CLM	CLM	CLM	CLM	CLM	IBS	IBS	IBS	IBS	IBS	IBS	IBS	IBS	PEL	IBS	IBS	IBS	IBS	IBS	IBS	IBS	IBS	IBS	IBS	IBS	IBS	IBS	IBS	IBS	IBS	IBS	IBS	IBS	IBS	IBS	IBS	IBS	IBS	IBS	IBS	IBS	IBS	GBR	GBR	PEL	PEL	PEL	PEL	PEL	IBS	IBS	IBS	IBS	IBS	IBS	IBS	PEL	PEL	ACB	ACB	ACB	PJL	PJL	PJL	PJL	GWD	PJL	PJL	GWD	BEB	PJL	GWD	PJL	PJL	PJL	PJL	PJL	PJL	PJL	PJL	STU	STU	STU	PJL	ITU	STU	STU	PJL	PJL	ITU	ITU	ITU	ITU	ITU	BEB	BEB	BEB	STU	STU	STU	ITU	ITU	STU	BEB	BEB	BEB	STU	ITU	ITU	ITU	ITU	ITU	STU	ITU	BEB	BEB	BEB	CEU	CEU	CEU	CEU	CEU	CEU	CEU	CEU	CEU	CEU	CEU	CEU	CEU	CEU	CEU	CEU	CEU	CEU	CEU	CEU	CEU	CEU	CEU	CEU	CEU	CEU	CEU	CEU	CEU	LWK	MXL	MXL	MXL	MXL	MXL	MXL	MXL	MXL	MXL	MXL	MXL	MXL	MXL	ASW	ASW	ASW	ASW	ASW	TSI	TSI	TSI	TSI	TSI	TSI	TSI	TSI	TSI	TSI	TSI	TSI	TSI	TSI	TSI	TSI	TSI	TSI	TSI	TSI	TSI	TSI	TSI	TSI	TSI	TSI	TSI	TSI	TSI	TSI	TSI	TSI	TSI	TSI	TSI	TSI	TSI	TSI	TSI	TSI	GIH	GIH	GIH	GIH	GIH	GIH	GIH		Abk_CAU	Abk_CAU	NOc_CAU	Arm_MDE	Arm_MDE	Ass_MDE	Ass_MDE	Chu_EUR	Kum_CAU	Ava_CAU	Rus_CAS	Tab_CAU	Cro_EUR	Mor_EUR	Pol_EUR	Bel_EUR	Dru_MDE	Dru_MDE	Sau_MDE	Kyr_CAS	Ish_CAS	Kyr_CAS	Ara_MDE	Ara_MDE	Ara_MDE	Sau_MDE	Rus_EUR	Rus_EUR	Mol_EUR	Hun_EUR	Lit_EUR	Kar_EUR	Kur_SAS	Vep_EUR	Est_EUR	Est_EUR	Fin_EUR	Sho_SIB	Udm_EUR	Alb_EUR	Saa_EUR	Uzb_CAS	Mar_EUR	Cir_CAU	Cir_CAU	Arm_MDE	Geo_CAU	Ukr_EUR	Aze_MDE	Cos_EUR	Rus_EUR	Bel_EUR		25
rs62178346	22	0	0	1	CHR2	200776865	rs62178346	G	T	72	178	0	5	66	GBR	GBR	GBR	GBR	GBR	GBR	GBR	GBR	GBR	GBR	GBR	GBR	GBR	GBR	GBR	GBR	GBR	GBR	GBR	GBR	GBR	FIN	GBR	GBR	GBR	GBR	GBR	FIN	FIN	FIN	FIN	FIN	FIN	FIN	FIN	FIN	FIN	FIN	FIN	FIN	FIN	FIN	FIN	FIN	FIN	PUR	PUR	PUR	PUR	PUR	PUR	PUR	PUR	PUR	PUR	PUR	PUR	PUR	CLM	CLM	CLM	CLM	PUR	PUR	PUR	PUR	PUR	CLM	CLM	PUR	PUR	PUR	CLM	CLM	CLM	CLM	CLM	CLM	PUR	PUR	CLM	CLM	CLM	CLM	CLM	CLM	IBS	IBS	IBS	IBS	IBS	IBS	IBS	IBS	PEL	IBS	IBS	IBS	IBS	IBS	IBS	IBS	IBS	IBS	IBS	IBS	IBS	IBS	IBS	IBS	IBS	IBS	IBS	IBS	IBS	IBS	IBS	IBS	IBS	IBS	IBS	IBS	IBS	GBR	GBR	PEL	PEL	PEL	PEL	PEL	ACB	IBS	IBS	IBS	IBS	IBS	IBS	IBS	PEL	PEL	ACB	ACB	ACB	PJL	PJL	PJL	PJL	GWD	PJL	PJL	GWD	BEB	PJL	GWD	PJL	PJL	PJL	PJL	MSL	PJL	PJL	PJL	PJL	STU	STU	STU	PJL	ITU	STU	STU	PJL	PJL	ITU	ITU	ITU	ITU	ITU	BEB	BEB	BEB	STU	STU	STU	ITU	ITU	STU	BEB	BEB	BEB	STU	ITU	ITU	ITU	ITU	ITU	STU	ITU	BEB	BEB	BEB	CEU	CEU	CEU	CEU	CEU	CEU	CEU	CEU	CEU	CEU	CEU	CEU	CEU	CEU	CEU	CEU	CEU	CEU	CEU	CEU	CEU	CEU	CEU	CEU	CEU	CEU	CEU	CEU	CEU	LWK	MXL	MXL	MXL	MXL	MXL	MXL	MXL	MXL	MXL	MXL	MXL	MXL	MXL	MXL	ASW	ASW	ASW	ASW	ASW	TSI	TSI	TSI	TSI	TSI	TSI	TSI	TSI	TSI	TSI	TSI	TSI	TSI	TSI	TSI	TSI	TSI	TSI	TSI	TSI	TSI	TSI	TSI	TSI	TSI	TSI	TSI	TSI	TSI	TSI	TSI	TSI	TSI	TSI	TSI	TSI	TSI	TSI	TSI	TSI	GIH	GIH	GIH	GIH	GIH	GIH	GIH		Abk_CAU	Abk_CAU	NOc_CAU	Arm_MDE	Ass_MDE	Ass_MDE	Chu_EUR	Kum_CAU	Ava_CAU	Rus_CAS	Tab_CAU	Cro_EUR	Mor_EUR	Pol_EUR	Bel_EUR	Dru_MDE	BSh_EUR	Dru_MDE	Sau_MDE	Kyr_CAS	Ish_CAS	Kyr_CAS	Ara_MDE	Ara_MDE	Ara_MDE	Sau_MDE	Rus_EUR	Rus_EUR	Mol_EUR	Hun_EUR	Lit_EUR	Kar_EUR	Kur_SAS	Vep_EUR	Est_EUR	Est_EUR	Fin_EUR	Sho_SIB	Udm_EUR	Alb_EUR	Saa_EUR	Uzb_CAS	Mar_EUR	Cir_CAU	Cir_CAU	Arm_MDE	Geo_CAU	Ukr_EUR	Aze_MDE	Cos_EUR	Rus_EUR	Bel_EUR		26
rs62180489	22	0	0	1	CHR2	200819359	rs62180489	G	A	71	179	0	5	66	GBR	GBR	GBR	GBR	GBR	GBR	GBR	GBR	GBR	GBR	GBR	GBR	GBR	GBR	GBR	GBR	GBR	GBR	GBR	GBR	GBR	FIN	GBR	GBR	GBR	GBR	GBR	FIN	FIN	FIN	FIN	FIN	FIN	FIN	FIN	FIN	FIN	FIN	FIN	FIN	FIN	FIN	FIN	FIN	FIN	PUR	PUR	PUR	PUR	PUR	PUR	PUR	PUR	PUR	PUR	PUR	PUR	PUR	CLM	CLM	CLM	CLM	PUR	PUR	PUR	PUR	PUR	CLM	CLM	PUR	PUR	PUR	CLM	CLM	CLM	CLM	CLM	CLM	PUR	PUR	CLM	CLM	CLM	CLM	CLM	CLM	IBS	IBS	IBS	IBS	IBS	IBS	IBS	IBS	PEL	IBS	IBS	IBS	IBS	IBS	IBS	IBS	IBS	IBS	IBS	IBS	IBS	IBS	IBS	IBS	IBS	IBS	IBS	IBS	IBS	IBS	IBS	IBS	IBS	IBS	IBS	IBS	IBS	GBR	GBR	PEL	PEL	PEL	PEL	PEL	ACB	IBS	IBS	IBS	IBS	IBS	IBS	IBS	PEL	PEL	ACB	ACB	ACB	PJL	PJL	PJL	GWD	PJL	PJL	GWD	BEB	PJL	GWD	PJL	PJL	PJL	PJL	MSL	PJL	PJL	PJL	PJL	STU	STU	STU	PJL	ITU	STU	STU	PJL	PJL	ITU	ITU	ITU	ITU	ITU	BEB	BEB	BEB	STU	STU	STU	ITU	ITU	STU	BEB	BEB	BEB	STU	ITU	ITU	ITU	ITU	ITU	STU	ITU	BEB	BEB	BEB	CEU	CEU	CEU	CEU	CEU	CEU	CEU	CEU	CEU	CEU	CEU	CEU	CEU	CEU	CEU	CEU	CEU	CEU	CEU	CEU	CEU	CEU	CEU	CEU	CEU	CEU	CEU	CEU	CEU	LWK	MXL	MXL	MXL	MXL	MXL	MXL	MXL	MXL	MXL	MXL	MXL	MXL	MXL	ASW	ASW	ASW	ASW	ASW	TSI	TSI	TSI	TSI	TSI	TSI	TSI	TSI	TSI	TSI	TSI	TSI	TSI	TSI	TSI	TSI	TSI	TSI	TSI	TSI	TSI	TSI	TSI	TSI	TSI	TSI	TSI	TSI	TSI	TSI	TSI	TSI	TSI	TSI	TSI	TSI	TSI	TSI	TSI	TSI	TSI	GIH	GIH	GIH	GIH	GIH	GIH	GIH		Abk_CAU	Abk_CAU	NOc_CAU	Arm_MDE	Ass_MDE	Ass_MDE	Chu_EUR	Kum_CAU	Ava_CAU	Rus_CAS	Tab_CAU	Cro_EUR	Mor_EUR	Pol_EUR	Bel_EUR	Dru_MDE	BSh_EUR	Dru_MDE	Sau_MDE	Kyr_CAS	Ish_CAS	Kyr_CAS	Ara_MDE	Ara_MDE	Ara_MDE	Sau_MDE	Rus_EUR	Rus_EUR	Mol_EUR	Hun_EUR	Lit_EUR	Kar_EUR	Kur_SAS	Vep_EUR	Est_EUR	Est_EUR	Fin_EUR	Sho_SIB	Udm_EUR	Alb_EUR	Saa_EUR	Uzb_CAS	Mar_EUR	Cir_CAU	Cir_CAU	Arm_MDE	Geo_CAU	Ukr_EUR	Aze_MDE	Cos_EUR	Rus_EUR	Bel_EUR		26
rs2055829	22	0	0	1	CHR2	200830664	rs2055829	T	G	71	178	0	5	66	GBR	GBR	GBR	GBR	GBR	GBR	GBR	GBR	GBR	GBR	GBR	GBR	GBR	GBR	GBR	GBR	GBR	GBR	GBR	GBR	GBR	FIN	GBR	GBR	GBR	GBR	GBR	FIN	FIN	FIN	FIN	FIN	FIN	FIN	FIN	FIN	FIN	FIN	FIN	FIN	FIN	FIN	FIN	FIN	PUR	PUR	PUR	PUR	PUR	PUR	PUR	PUR	PUR	PUR	PUR	PUR	PUR	CLM	CLM	CLM	CLM	PUR	PUR	PUR	PUR	PUR	CLM	CLM	PUR	PUR	PUR	CLM	CLM	CLM	CLM	CLM	CLM	PUR	PUR	CLM	CLM	CLM	CLM	CLM	CLM	IBS	IBS	IBS	IBS	IBS	IBS	IBS	IBS	PEL	IBS	IBS	IBS	IBS	IBS	IBS	IBS	IBS	IBS	IBS	IBS	IBS	IBS	IBS	IBS	IBS	IBS	IBS	IBS	IBS	IBS	IBS	IBS	IBS	IBS	IBS	IBS	IBS	GBR	GBR	PEL	PEL	PEL	PEL	PEL	ACB	IBS	IBS	IBS	IBS	IBS	IBS	IBS	PEL	PEL	ACB	ACB	ACB	PJL	PJL	PJL	GWD	PJL	PJL	GWD	BEB	PJL	GWD	PJL	PJL	PJL	PJL	MSL	PJL	PJL	PJL	PJL	STU	STU	STU	PJL	ITU	STU	STU	PJL	PJL	ITU	ITU	ITU	ITU	ITU	BEB	BEB	BEB	STU	STU	STU	ITU	ITU	STU	BEB	BEB	BEB	STU	ITU	ITU	ITU	ITU	ITU	STU	ITU	BEB	BEB	BEB	CEU	CEU	CEU	CEU	CEU	CEU	CEU	CEU	CEU	CEU	CEU	CEU	CEU	CEU	CEU	CEU	CEU	CEU	CEU	CEU	CEU	CEU	CEU	CEU	CEU	CEU	CEU	CEU	CEU	LWK	MXL	MXL	MXL	MXL	MXL	MXL	MXL	MXL	MXL	MXL	MXL	MXL	MXL	ASW	ASW	ASW	ASW	ASW	TSI	TSI	TSI	TSI	TSI	TSI	TSI	TSI	TSI	TSI	TSI	TSI	TSI	TSI	TSI	TSI	TSI	TSI	TSI	TSI	TSI	TSI	TSI	TSI	TSI	TSI	TSI	TSI	TSI	TSI	TSI	TSI	TSI	TSI	TSI	TSI	TSI	TSI	TSI	TSI	TSI	GIH	GIH	GIH	GIH	GIH	GIH	GIH		Abk_CAU	Abk_CAU	NOc_CAU	Arm_MDE	Ass_MDE	Ass_MDE	Chu_EUR	Kum_CAU	Ava_CAU	Rus_CAS	Tab_CAU	Cro_EUR	Mor_EUR	Pol_EUR	Bel_EUR	Dru_MDE	BSh_EUR	Dru_MDE	Sau_MDE	Kyr_CAS	Ish_CAS	Kyr_CAS	Ara_MDE	Ara_MDE	Ara_MDE	Sau_MDE	Rus_EUR	Rus_EUR	Mol_EUR	Hun_EUR	Lit_EUR	Kar_EUR	Kur_SAS	Vep_EUR	Est_EUR	Est_EUR	Fin_EUR	Sho_SIB	Udm_EUR	Alb_EUR	Saa_EUR	Uzb_CAS	Mar_EUR	Cir_CAU	Cir_CAU	Arm_MDE	Geo_CAU	Ukr_EUR	Aze_MDE	Cos_EUR	Rus_EUR	Bel_EUR		26
rs17446229	20	0	0	1	CHR2	200960036	rs17446229	G	A	72	182	0	4	64	GBR	GBR	GBR	GBR	GBR	GBR	GBR	GBR	GBR	GBR	GBR	GBR	GBR	GBR	GBR	GBR	GBR	GBR	GBR	GBR	GBR	FIN	GBR	GBR	GBR	GBR	GBR	GBR	FIN	FIN	FIN	FIN	FIN	FIN	FIN	FIN	FIN	FIN	FIN	FIN	FIN	FIN	FIN	FIN	FIN	FIN	PUR	PUR	PUR	PUR	PUR	PUR	PUR	PUR	PUR	PUR	PUR	PUR	PUR	CLM	CLM	CLM	CLM	PUR	PUR	PUR	PUR	PUR	CLM	CLM	PUR	PUR	PUR	CLM	CLM	CLM	CLM	CLM	CLM	CLM	PUR	PUR	CLM	CLM	CLM	CLM	CLM	CLM	CLM	IBS	IBS	IBS	IBS	IBS	IBS	IBS	PEL	IBS	IBS	IBS	IBS	IBS	IBS	IBS	IBS	IBS	IBS	IBS	IBS	IBS	IBS	IBS	IBS	IBS	IBS	IBS	IBS	IBS	IBS	IBS	IBS	IBS	IBS	IBS	IBS	GBR	GBR	PEL	PEL	PEL	PEL	PEL	IBS	IBS	IBS	IBS	IBS	IBS	IBS	PEL	PEL	ACB	ACB	ACB	PJL	PJL	PJL	GWD	PJL	PJL	GWD	BEB	PJL	GWD	PJL	PJL	PJL	PJL	PJL	PJL	PJL	PJL	STU	STU	STU	PJL	ITU	STU	STU	PJL	PJL	ITU	ITU	ITU	ITU	ITU	BEB	BEB	STU	STU	STU	ITU	ITU	STU	BEB	BEB	BEB	STU	ITU	ITU	ITU	ITU	ITU	STU	ITU	BEB	BEB	BEB	CEU	CEU	CEU	CEU	CEU	CEU	CEU	CEU	CEU	CEU	CEU	CEU	CEU	CEU	CEU	CEU	CEU	CEU	CEU	CEU	CEU	CEU	CEU	CEU	CEU	CEU	CEU	CEU	CEU	CEU	CEU	LWK	MXL	MXL	MXL	MXL	MXL	MXL	MXL	MXL	MXL	MXL	MXL	MXL	ASW	ASW	ASW	ASW	ASW	TSI	TSI	TSI	TSI	TSI	TSI	TSI	TSI	TSI	TSI	TSI	TSI	TSI	TSI	TSI	TSI	TSI	TSI	TSI	TSI	TSI	TSI	TSI	TSI	TSI	TSI	TSI	TSI	TSI	TSI	TSI	TSI	TSI	TSI	TSI	TSI	TSI	TSI	TSI	TSI	TSI	GIH	GIH	GIH	GIH	GIH	GIH		Abk_CAU	Cir_CAU	NOc_CAU	Arm_MDE	Ass_MDE	Ass_MDE	Chu_EUR	Lez_CAU	Kum_CAU	Ava_CAU	Rus_CAS	Tab_CAU	Cro_EUR	Mor_EUR	Pol_EUR	Bel_EUR	Dru_MDE	BSh_EUR	Dru_MDE	Sau_MDE	Kyr_CAS	Ish_CAS	Kyr_CAS	Ara_MDE	Ara_MDE	Ara_MDE	Sau_MDE	Rus_EUR	Rus_EUR	Mol_EUR	Hun_EUR	Lit_EUR	Kar_EUR	Kur_SAS	Vep_EUR	Est_EUR	Est_EUR	Fin_EUR	Sho_SIB	Udm_EUR	Alb_EUR	Saa_EUR	Uzb_CAS	Mar_EUR	Cir_CAU	Cir_CAU	Arm_MDE	Geo_CAU	Ukr_EUR	Aze_MDE	Cos_EUR	Rus_EUR	Bel_EUR		25
rs13033637	15	0	0	1	CHR2	208556799	rs13033637	T	C	104	214	0	5	51	GBR	GBR	GBR	GBR	GBR	GBR	GBR	GBR	GBR	GBR	GBR	GBR	GBR	GBR	GBR	GBR	FIN	FIN	FIN	FIN	FIN	FIN	FIN	GBR	GBR	GBR	GBR	GBR	GBR	FIN	FIN	FIN	FIN	FIN	FIN	FIN	FIN	FIN	FIN	FIN	FIN	FIN	FIN	FIN	FIN	FIN	FIN	FIN	FIN	FIN	FIN	FIN	FIN	FIN	FIN	FIN	FIN	FIN	FIN	FIN	PUR	PUR	PUR	PUR	PUR	PUR	PUR	PUR	PUR	PUR	PUR	PUR	PUR	PUR	PUR	PUR	PUR	CLM	CLM	CLM	CLM	CLM	CLM	PUR	PUR	PUR	PUR	PUR	PUR	PUR	PUR	PUR	PUR	CLM	CLM	CLM	CLM	CLM	CLM	CLM	CLM	PUR	PUR	PUR	PUR	CLM	CLM	CLM	CLM	CLM	CLM	CLM	CLM	CLM	PUR	PUR	PUR	PUR	CLM	CLM	CLM	CLM	CLM	CLM	CLM	CLM	CLM	CLM	IBS	IBS	IBS	IBS	IBS	IBS	IBS	IBS	IBS	IBS	IBS	CLM	PEL	PEL	PJL	IBS	IBS	IBS	IBS	IBS	IBS	IBS	IBS	IBS	IBS	IBS	IBS	IBS	IBS	IBS	IBS	IBS	IBS	IBS	IBS	IBS	IBS	IBS	IBS	IBS	IBS	IBS	IBS	IBS	IBS	GBR	GBR	ACB	PEL	PEL	ACB	PEL	IBS	IBS	IBS	IBS	IBS	IBS	PEL	PEL	PEL	PEL	PEL	ACB	PJL	PJL	PJL	PJL	PJL	GWD	PJL	PJL	PJL	PJL	PJL	GWD	PJL	PJL	PJL	PJL	STU	ITU	STU	STU	BEB	BEB	BEB	BEB	STU	STU	ITU	ITU	BEB	BEB	ITU	ITU	ITU	ITU	ITU	ITU	STU	BEB	ITU	STU	CEU	CEU	CEU	CEU	CEU	CEU	CEU	CEU	CEU	CEU	CEU	CEU	CEU	CEU	CEU	CEU	CEU	CEU	CEU	CEU	CEU	CEU	CEU	CEU	CEU	CEU	CEU	CEU	CEU	CEU	CEU	CEU	CEU	CEU	CEU	CEU	CEU	LWK	LWK	LWK	MXL	MXL	MXL	MXL	MXL	MXL	MXL	MXL	ASW	MXL	MXL	MXL	MXL	MXL	ASW	ASW	ASW	TSI	TSI	TSI	TSI	TSI	TSI	TSI	TSI	TSI	TSI	TSI	TSI	TSI	TSI	TSI	TSI	TSI	TSI	TSI	TSI	TSI	TSI	TSI	TSI	TSI	TSI	TSI	TSI	TSI	TSI	TSI	TSI	TSI	TSI	TSI	TSI	TSI	TSI	TSI	TSI	GIH	GIH	GIH	GIH	GIH	GIH	GIH	GIH	GIH	GIH	GIH		Kab_CAU	Abk_CAU	Lez_CAU	Ket_SIB	Rus_EUR	Ukr_EUR	Kar_EUR	For_SIB	Tab_CAU	Tab_CAU	Bel_EUR	Lez_CAU	Kum_CAU	Kum_CAU	Ava_CAU	Rus_EUR	Rus_CAS	Bur_SIB	Jor_MDE	Ira_MDE	Rom_EUR	Cro_EUR	Kry_EUR	Pol_EUR	Dru_MDE	Bal_CAU	Bal_CAU	Cos_EUR	Kyr_CAS	Ara_MDE	BSh_EUR	Ara_MDE	Rus_EUR	Bra_SAS	Ger_EUR	Ger_EUR	Fin_EUR	Ger_EUR	Ing_EUR	Mol_EUR	Hun_EUR	Lat_EUR	Lit_EUR	Est_EUR	Pun_SAS	Kar_EUR	Kur_SAS	Est_EUR	Est_EUR	Est_EUR	Ing_EUR	Tuv_SIB	Vep_EUR	Chu_ARC	Sho_SIB	Uzb_CAS	Bra_SAS	Cir_CAU	TKm_CAS	Arm_MDE	Arm_MDE	Alb_EUR	Lat_EUR	Geo_CAU	Arm_MDE	Ukr_EUR	Ukr_EUR	Cos_EUR	Rus_EUR	Mon_EAS	Swe_EUR	Udm_EUR	Alb_EUR	Sho_SIB	Bel_EUR	Cos_EUR	Kha_SIB		45
rs76988310	15	1	0	0	CHR2	210582685	rs76988310	G	A	92	158	4	0	75	GBR	GBR	GBR	GBR	GBR	GBR	GBR	GBR	GBR	GBR	GBR	GBR	GBR	GBR	GBR	GBR	GBR	GBR	FIN	FIN	FIN	FIN	GBR	GBR	GBR	GBR	GBR	GBR	GBR	FIN	FIN	FIN	FIN	FIN	FIN	FIN	FIN	FIN	FIN	FIN	FIN	FIN	FIN	FIN	FIN	FIN	FIN	FIN	FIN	FIN	FIN	FIN	FIN	FIN	PUR	PUR	PUR	PUR	PUR	PUR	PUR	PUR	PUR	PUR	PUR	CLM	CLM	CLM	CLM	CLM	CLM	CLM	CLM	CLM	PUR	PUR	PUR	PUR	PUR	PUR	CLM	CLM	CLM	CLM	PUR	CLM	CLM	CLM	CLM	CLM	CLM	CLM	CLM	PUR	PUR	CLM	CLM	CLM	CLM	CLM	CLM	IBS	IBS	IBS	IBS	IBS	IBS	IBS	IBS	IBS	IBS	IBS	IBS	IBS	IBS	IBS	IBS	IBS	IBS	IBS	IBS	IBS	IBS	IBS	IBS	IBS	IBS	IBS	IBS	IBS	IBS	IBS	IBS	IBS	IBS	IBS	IBS	IBS	PEL	PEL	PEL	PEL	PEL	PEL	PEL	ACB	PEL	ACB	PEL	IBS	IBS	IBS	PEL	PEL	PEL	ACB	PEL	PJL	PJL	PJL	PJL	PJL	PJL	PJL	PJL	PJL	PJL	BEB	PJL	BEB	PJL	PJL	STU	STU	ITU	ITU	ITU	STU	STU	STU	STU	PJL	ITU	ITU	ITU	ITU	BEB	STU	STU	ITU	STU	STU	BEB	STU	ITU	ITU	ITU	ITU	ITU	ITU	ITU	ITU	STU	STU	STU	BEB	BEB	BEB	BEB	BEB	ITU	ITU	ITU	ITU	CEU	CEU	CEU	CEU	CEU	CEU	CEU	CEU	CEU	CEU	CEU	CEU	CEU	CEU	CEU	CEU	CEU	CEU	CEU	CEU	CEU	CEU	CHB	JPT	JPT	ASW	MXL	MXL	MXL	MXL	MXL	MXL	MXL	MXL	MXL	ASW	MXL	MXL	MXL	MXL	MXL	MXL	MXL	MXL	MXL	MXL	MXL	MXL	MXL	MXL	MXL	MXL	MXL	ASW	ASW	ASW	ASW	ASW	ASW	ASW	ASW	TSI	TSI	TSI	TSI	TSI	TSI	TSI	TSI	TSI	TSI	TSI	TSI	TSI	TSI	TSI	TSI	TSI	TSI	TSI	TSI	TSI	TSI	TSI	TSI	TSI	TSI	TSI	TSI	GIH	GIH	GIH	GIH	GIH	GIH	GIH	GIH	GIH	GIH	GIH	GIH	GIH	GIH	GIH	GIH		Kab_CAU	Abk_CAU	NOc_CAU	Tat_EUR	For_SIB	Lez_CAU	Arm_MDE	Arm_MDE	Ass_MDE	Cro_EUR	Shu_CAS	Kar_EUR	Rom_EUR	Mor_EUR	Tab_CAU	Lez_CAU	Kum_CAU	Kum_CAU	Ira_MDE	Cro_EUR	Vep_EUR	Cro_EUR	Cro_EUR	Pol_EUR	Dru_MDE	Dru_MDE	Dru_MDE	Man_SIB	Kyr_CAS	Ara_MDE	Ara_MDE	Ben_SAS	Gup_SAS	Ger_EUR	Pol_EUR	Ger_EUR	Wic_AMR	Wic_AMR	Ben_SAS	Est_EUR	Ing_EUR	Est_EUR	Est_EUR	Udm_EUR	Saa_EUR	Saa_EUR	Ksh_SAS	TKm_CAS	Arm_MDE	Ket_SIB	Kar_EUR	Ukr_EUR	Ukr_EUR	Cos_EUR	Rus_EUR	Vep_EUR	Udm_EUR	Ukr_EUR	Kha_SIB	Geo_CAU		29
rs2888091	27	0	0	1	CHR2	213311546	rs2888091	G	A	97	227	2	3	100	GBR	GBR	GBR	GBR	GBR	GBR	GBR	GBR	GBR	GBR	GBR	GBR	GBR	GBR	GBR	GBR	GBR	GBR	GBR	GBR	GBR	FIN	FIN	FIN	FIN	FIN	FIN	FIN	FIN	GBR	GBR	GBR	GBR	GBR	GBR	GBR	GBR	GBR	GBR	GBR	GBR	GBR	GBR	GBR	GBR	GBR	FIN	FIN	FIN	FIN	FIN	FIN	FIN	FIN	FIN	FIN	FIN	FIN	FIN	FIN	FIN	FIN	FIN	FIN	FIN	FIN	FIN	FIN	FIN	FIN	FIN	FIN	FIN	FIN	FIN	FIN	FIN	FIN	FIN	FIN	FIN	PUR	PUR	PUR	PUR	PUR	PUR	PUR	PUR	PUR	PUR	PUR	PUR	PUR	PUR	PUR	PUR	PUR	PUR	PUR	PUR	PUR	PUR	PUR	CLM	CLM	CLM	PUR	PUR	PUR	PUR	PUR	PUR	PUR	PUR	PUR	PUR	PUR	PUR	PUR	CLM	CLM	CLM	CLM	CLM	PUR	PUR	PUR	PUR	PUR	PUR	PUR	CLM	CLM	CLM	CLM	CLM	CLM	PUR	PUR	PUR	CLM	CLM	CLM	CLM	CLM	IBS	IBS	IBS	IBS	IBS	IBS	IBS	PEL	PEL	PJL	IBS	IBS	IBS	IBS	IBS	IBS	IBS	IBS	IBS	IBS	IBS	IBS	IBS	IBS	IBS	IBS	IBS	IBS	IBS	IBS	IBS	IBS	IBS	GBR	GBR	PEL	PEL	PEL	PEL	ACB	PEL	PEL	IBS	IBS	IBS	IBS	IBS	PEL	PEL	PEL	ACB	PJL	GWD	PJL	PJL	PJL	PJL	PJL	PJL	PJL	PJL	PJL	GWD	PJL	GWD	PJL	PJL	BEB	BEB	BEB	BEB	PJL	STU	PJL	PJL	STU	STU	STU	STU	PJL	PJL	STU	ITU	STU	PJL	ITU	ITU	ITU	ITU	ITU	BEB	BEB	BEB	BEB	BEB	STU	STU	BEB	STU	ITU	ITU	STU	STU	STU	ITU	ITU	STU	ITU	ITU	BEB	BEB	BEB	BEB	ITU	ITU	ITU	STU	ITU	CEU	CEU	CEU	CEU	CEU	CEU	CEU	CEU	CEU	CEU	CEU	CEU	CEU	CEU	CEU	CEU	CEU	CEU	CEU	CEU	CEU	CEU	CEU	CEU	CEU	CEU	CEU	CEU	CEU	CEU	CEU	CEU	CEU	CEU	CEU	CEU	CEU	CEU	CEU	CEU	CHB	JPT	MXL	MXL	MXL	MXL	MXL	MXL	ASW	MXL	MXL	MXL	MXL	MXL	MXL	MXL	MXL	ASW	ASW	ASW	ASW	TSI	TSI	TSI	TSI	TSI	TSI	TSI	TSI	TSI	TSI	TSI	TSI	TSI	TSI	TSI	TSI	TSI	TSI	TSI	TSI	TSI	TSI	TSI	TSI	TSI	TSI	TSI	TSI	TSI	TSI	TSI	TSI	TSI	TSI	TSI	TSI	TSI	TSI	TSI	TSI	TSI	TSI	TSI	TSI	TSI	GIH	GIH	GIH	GIH	GIH	GIH	GIH	GIH	GIH	GIH	GIH	GIH	GIH	GIH	GIH	GIH	GIH	GIH	GIH	GIH	GIH	GIH	GIH	GIH	GIH	GIH	GIH	GIH	GIH		Abk_CAU	Abk_CAU	Udm_EUR	Mor_EUR	Chu_ARC	Sak_SIB	Lez_CAU	Arm_MDE	Ass_MDE	Cro_EUR	Rus_EUR	Shu_CAS	Rom_EUR	Bel_EUR	Kom_EUR	Mor_EUR	Mar_EUR	Bel_EUR	Kum_CAU	Rus_EUR	Tab_CAU	Bur_SIB	Jor_MDE	Mar_EUR	Cro_EUR	Mor_EUR	Kry_EUR	Kry_EUR	For_SIB	Cro_EUR	Bel_EUR	BSh_EUR	Dru_MDE	Bal_CAU	Bal_CAU	Man_SIB	Jor_MDE	Kyr_CAS	Cos_EUR	Yag_CAS	Kyr_CAS	Ara_MDE	Ara_MDE	Ara_MDE	Sau_MDE	Rus_EUR	Rus_EUR	Ho_SAS	Bra_SAS	Ira_MDE	Ger_EUR	Pol_EUR	Fin_EUR	Mol_EUR	Lit_EUR	Kar_EUR	Alt_CAS	Leb_MDE	Rus_EUR	Est_EUR	Tuv_SIB	Vep_EUR	BSh_EUR	Chu_EUR	Bur_SIB	BUm_SAS	Man_SIB	Mar_EUR	BSh_EUR	Lit_EUR	Cir_CAU	TKm_CAS	BAj_SAS	Lat_EUR	Arm_MDE	Cos_EUR	Cos_EUR	Mon_EAS	Swe_EUR	Alb_EUR	Ukr_EUR	Cos_EUR	Geo_CAU		52
rs72935338	27	0	0	1	CHR2	213327084	rs72935338	C	T	97	229	2	3	100	GBR	GBR	GBR	GBR	GBR	GBR	GBR	GBR	GBR	GBR	GBR	GBR	GBR	GBR	GBR	GBR	GBR	GBR	GBR	GBR	GBR	FIN	FIN	FIN	FIN	FIN	FIN	FIN	FIN	GBR	GBR	GBR	GBR	GBR	GBR	GBR	GBR	GBR	GBR	GBR	GBR	GBR	GBR	GBR	GBR	GBR	FIN	FIN	FIN	FIN	FIN	FIN	FIN	FIN	FIN	FIN	FIN	FIN	FIN	FIN	FIN	FIN	FIN	FIN	FIN	FIN	FIN	FIN	FIN	FIN	FIN	FIN	FIN	FIN	FIN	FIN	FIN	FIN	FIN	FIN	FIN	PUR	PUR	PUR	PUR	PUR	PUR	PUR	PUR	PUR	PUR	PUR	PUR	PUR	PUR	PUR	PUR	PUR	PUR	PUR	PUR	PUR	PUR	PUR	CLM	CLM	CLM	PUR	PUR	PUR	PUR	PUR	PUR	PUR	PUR	PUR	PUR	PUR	PUR	CLM	CLM	CLM	CLM	CLM	PUR	PUR	PUR	PUR	PUR	PUR	PUR	CLM	CLM	CLM	CLM	CLM	CLM	PUR	PUR	PUR	PUR	CLM	CLM	CLM	CLM	CLM	IBS	IBS	IBS	IBS	IBS	IBS	IBS	PEL	PEL	PJL	IBS	IBS	IBS	IBS	IBS	IBS	IBS	IBS	IBS	IBS	IBS	IBS	IBS	IBS	IBS	IBS	IBS	IBS	IBS	IBS	IBS	IBS	IBS	GBR	GBR	PEL	PEL	PEL	PEL	ACB	PEL	PEL	IBS	IBS	IBS	IBS	IBS	PEL	PEL	PEL	ACB	PJL	GWD	PJL	PJL	PJL	PJL	PJL	PJL	PJL	PJL	GWD	PJL	GWD	PJL	PJL	BEB	BEB	BEB	BEB	PJL	STU	PJL	PJL	STU	STU	STU	STU	PJL	PJL	STU	ITU	STU	PJL	ITU	ITU	ITU	ITU	ITU	BEB	BEB	BEB	BEB	BEB	BEB	STU	STU	BEB	STU	ITU	ITU	STU	STU	STU	ITU	ITU	STU	ITU	ITU	BEB	BEB	BEB	BEB	ITU	ITU	ITU	STU	ITU	CEU	CEU	CEU	CEU	CEU	CEU	CEU	CEU	CEU	CEU	CEU	CEU	CEU	CEU	CEU	CEU	CEU	CEU	CEU	CEU	CEU	CEU	CEU	CEU	CEU	CEU	CEU	CEU	CEU	CEU	CEU	CEU	CEU	CEU	CEU	CEU	CEU	CEU	CEU	CEU	CEU	CHB	JPT	MXL	MXL	MXL	MXL	MXL	MXL	ASW	MXL	MXL	MXL	MXL	MXL	MXL	MXL	MXL	ASW	ASW	ASW	ASW	TSI	TSI	TSI	TSI	TSI	TSI	TSI	TSI	TSI	TSI	TSI	TSI	TSI	TSI	TSI	TSI	TSI	TSI	TSI	TSI	TSI	TSI	TSI	TSI	TSI	TSI	TSI	TSI	TSI	TSI	TSI	TSI	TSI	TSI	TSI	TSI	TSI	TSI	TSI	TSI	TSI	TSI	TSI	TSI	TSI	GIH	GIH	GIH	GIH	GIH	GIH	GIH	GIH	GIH	GIH	GIH	GIH	GIH	GIH	GIH	GIH	GIH	GIH	GIH	GIH	GIH	GIH	GIH	GIH	GIH	GIH	GIH	GIH	GIH		Abk_CAU	Kab_CAU	Abk_CAU	Mor_EUR	Chu_ARC	Sak_SIB	Lez_CAU	Aze_MDE	Arm_MDE	Ass_MDE	Rus_EUR	Shu_CAS	Rom_EUR	Bel_EUR	Kom_EUR	Mor_EUR	Mar_EUR	Rom_EUR	Bel_EUR	Kum_CAU	Rus_EUR	Tab_CAU	Bur_SIB	Jor_MDE	Mar_EUR	Cro_EUR	Kry_EUR	Mor_EUR	Kry_EUR	Kry_EUR	For_SIB	Cro_EUR	Bel_EUR	BSh_EUR	Dru_MDE	Bal_CAU	Bal_CAU	Man_SIB	Jor_MDE	Kyr_CAS	Cos_EUR	Yag_CAS	Kyr_CAS	Ara_MDE	Ara_MDE	Ara_MDE	Sau_MDE	Rus_EUR	Rus_EUR	Ho_SAS	Bra_SAS	Ira_MDE	Ger_EUR	Pol_EUR	Fin_EUR	Mol_EUR	Lit_EUR	Kar_EUR	Alt_CAS	Leb_MDE	Rus_EUR	Est_EUR	Tuv_SIB	Vep_EUR	BSh_EUR	Chu_EUR	Bur_SIB	BUm_SAS	Man_SIB	Mar_EUR	BSh_EUR	Lit_EUR	Cir_CAU	TKm_CAS	BAj_SAS	Arm_MDE	Lat_EUR	Kar_EUR	Arm_MDE	Cos_EUR	Cos_EUR	Mon_EAS	Swe_EUR	Alb_EUR	Ukr_EUR	Cos_EUR	Geo_CAU		54
rs72934041	16	0	0	1	CHR2	214848370	rs72934041	G	A	85	213	1	1	40	GBR	GBR	GBR	GBR	GBR	GBR	GBR	GBR	GBR	GBR	GBR	GBR	GBR	GBR	GBR	GBR	GBR	GBR	GBR	GBR	GBR	GBR	GBR	GBR	GBR	FIN	FIN	FIN	FIN	FIN	FIN	GBR	GBR	GBR	GBR	GBR	GBR	GBR	GBR	GBR	GBR	GBR	GBR	GBR	GBR	GBR	FIN	FIN	FIN	FIN	FIN	FIN	FIN	FIN	FIN	FIN	FIN	FIN	FIN	FIN	FIN	FIN	FIN	FIN	FIN	FIN	FIN	FIN	FIN	PUR	PUR	PUR	PUR	PUR	PUR	PUR	PUR	PUR	PUR	PUR	PUR	PUR	PUR	PUR	PUR	PUR	PUR	PUR	PUR	PUR	CLM	CLM	CLM	CLM	CLM	CLM	CLM	CLM	PUR	PUR	PUR	PUR	PUR	PUR	PUR	PUR	PUR	PUR	CLM	CLM	CLM	CLM	CLM	CLM	PUR	PUR	GBR	CLM	CLM	CLM	CLM	CLM	CLM	PUR	PUR	PUR	PUR	PUR	CLM	CLM	CLM	CLM	CLM	CLM	CLM	IBS	IBS	IBS	IBS	IBS	IBS	IBS	CLM	PJL	IBS	IBS	IBS	IBS	IBS	IBS	IBS	IBS	IBS	IBS	IBS	IBS	IBS	IBS	IBS	IBS	IBS	IBS	IBS	IBS	IBS	IBS	ACB	PEL	IBS	ACB	PEL	ACB	ACB	ACB	PJL	PJL	GWD	BEB	PJL	PJL	PJL	STU	PJL	STU	STU	STU	ITU	ITU	ITU	ITU	BEB	BEB	STU	ITU	ITU	STU	BEB	BEB	BEB	STU	ITU	STU	STU	BEB	ITU	ITU	CEU	CEU	CEU	CEU	CEU	CEU	CEU	CEU	CEU	CEU	CEU	CEU	CEU	CEU	CEU	CEU	CEU	CEU	CEU	CEU	CEU	CEU	CEU	CEU	CEU	CEU	CEU	CEU	CEU	CEU	CEU	CEU	CEU	CEU	CEU	CEU	CEU	CEU	CEU	CEU	CEU	CEU	CHB	MXL	MXL	MXL	MXL	MXL	MXL	MXL	MXL	MXL	MXL	MXL	MXL	ASW	ASW	ASW	ASW	ASW	TSI	TSI	TSI	TSI	TSI	TSI	TSI	TSI	TSI	TSI	TSI	TSI	TSI	TSI	TSI	TSI	TSI	TSI	TSI	TSI	TSI	TSI	TSI	TSI	TSI	TSI	TSI	TSI	TSI	TSI	TSI	TSI	TSI	TSI	TSI	TSI	TSI	TSI	TSI	TSI	TSI	TSI	TSI	TSI	TSI	TSI	TSI	GIH	GIH	GIH	GIH	GIH	GIH		Abk_CAU	Tat_EUR	Sel_SIB	Ket_SIB	Cir_CAU	Aze_MDE	Arm_MDE	Ass_MDE	Ass_MDE	Mor_EUR	Tab_CAU	Bel_EUR	Kum_CAU	Kum_CAU	Ava_CAU	Rus_CAS	Tab_CAU	Ira_MDE	Rom_EUR	Mar_EUR	Cro_EUR	Cro_EUR	Pol_EUR	Dru_MDE	Dru_MDE	Tun_SIB	Jor_MDE	Kyr_CAS	Kyr_CAS	Sau_MDE	Ara_MDE	Sau_MDE	Rus_EUR	Kap_SAS	Rus_EUR	Ori_SAS	Ara_MDE	Pol_EUR	Fin_EUR	Mol_EUR	Mol_EUR	Hun_EUR	Hun_EUR	Lit_EUR	Est_EUR	Est_EUR	Tuv_SIB	Fin_EUR	Est_EUR	Chu_EUR	Chu_EUR	EVk_SIB	Bur_SIB	Kom_EUR	Alb_EUR	Saa_EUR	Lat_EUR	Uzb_CAS	Uzb_CAS	Mar_EUR	Ksh_SAS	Lit_EUR	Swe_EUR	Arm_MDE	Arm_MDE	Alb_EUR	Kar_EUR	Arm_MDE	Aze_MDE	Lez_CAU	Ukr_EUR		38
rs72936256	22	0	0	0	CHR2	216092459	rs72936256	A	C	106	224	1	1	44	GBR	GBR	GBR	GBR	GBR	GBR	GBR	GBR	GBR	GBR	GBR	GBR	GBR	GBR	GBR	GBR	GBR	GBR	GBR	GBR	GBR	GBR	GBR	GBR	FIN	FIN	FIN	FIN	FIN	FIN	FIN	GBR	GBR	GBR	GBR	GBR	GBR	GBR	GBR	GBR	GBR	GBR	GBR	GBR	GBR	GBR	GBR	GBR	FIN	FIN	FIN	FIN	FIN	FIN	FIN	FIN	FIN	FIN	FIN	FIN	FIN	FIN	FIN	FIN	FIN	FIN	FIN	FIN	FIN	FIN	FIN	FIN	FIN	FIN	FIN	FIN	FIN	FIN	FIN	FIN	FIN	FIN	FIN	FIN	FIN	FIN	PUR	PUR	PUR	PUR	PUR	PUR	PUR	PUR	PUR	PUR	PUR	PUR	PUR	PUR	PUR	PUR	PUR	PUR	PUR	PUR	PUR	PUR	PUR	PUR	CLM	CLM	CLM	CLM	CLM	CLM	CLM	PUR	PUR	PUR	PUR	PUR	PUR	PUR	PUR	PUR	PUR	PUR	PUR	PUR	PUR	CLM	CLM	CLM	CLM	CLM	PUR	PUR	PUR	PUR	PUR	CLM	CLM	CLM	CLM	CLM	CLM	PUR	PUR	PUR	PUR	PUR	CLM	CLM	CLM	CLM	CLM	CLM	CLM	CLM	CLM	IBS	IBS	IBS	IBS	IBS	IBS	IBS	IBS	IBS	PEL	PEL	PEL	PJL	PJL	IBS	IBS	IBS	IBS	IBS	IBS	IBS	IBS	IBS	IBS	IBS	IBS	IBS	IBS	IBS	IBS	IBS	IBS	IBS	IBS	IBS	IBS	IBS	IBS	GBR	GBR	ACB	PEL	PEL	ACB	IBS	IBS	IBS	PEL	ACB	ACB	ACB	PJL	PJL	PJL	PJL	GWD	BEB	BEB	PJL	PJL	STU	PJL	PJL	PJL	STU	STU	PJL	STU	BEB	BEB	STU	ITU	STU	STU	ITU	STU	BEB	BEB	ITU	STU	ITU	CEU	CEU	CEU	CEU	CEU	CEU	CEU	CEU	CEU	CEU	CEU	CEU	CEU	CEU	CEU	CEU	CEU	CEU	CEU	CEU	CEU	CEU	CEU	CEU	CEU	CEU	CEU	CEU	CEU	CEU	CEU	CEU	CEU	CEU	CHB	MXL	MXL	MXL	MXL	MXL	MXL	ASW	MXL	MXL	MXL	MXL	MXL	MXL	MXL	MXL	MXL	ASW	ASW	ASW	ASW	ASW	ASW	TSI	TSI	TSI	TSI	TSI	TSI	TSI	TSI	TSI	TSI	TSI	TSI	TSI	TSI	TSI	TSI	TSI	TSI	TSI	TSI	TSI	TSI	TSI	TSI	TSI	TSI	TSI	TSI	TSI	TSI	TSI	TSI	TSI	TSI	TSI	GIH	GIH	GIH	GIH	GIH	GIH	GIH	GIH	GIH		Kab_CAU	NOc_CAU	Udm_EUR	Tat_EUR	Tat_EUR	Tat_EUR	Lez_CAU	Rus_EUR	Ukr_EUR	Mor_EUR	For_SIB	Lez_CAU	Lez_CAU	Sak_SIB	Bur_SIB	Ket_SIB	Cro_EUR	Kry_EUR	Mor_EUR	Vep_EUR	Kry_EUR	Pol_EUR	BSh_EUR	Eve_SIB	Uyg_CAS	Man_SIB	Kyr_CAS	Cos_EUR	Ish_CAS	Kyr_CAS	Ara_MDE	Rus_EUR	Gon_SAS	San_SAS	Pol_EUR	Fin_EUR	Hun_EUR	Lat_EUR	Lit_EUR	Pun_SAS	Rus_EUR	Est_EUR	Fin_EUR	Chu_EUR	Chu_EUR	Bur_SIB	Bur_SIB	Udm_EUR	Saa_EUR	Ksh_SAS	Lit_EUR	Kab_CAU	TKm_CAS	Arm_MDE	Arm_MDE	Arm_MDE	Alb_EUR	Lat_EUR	Kar_EUR	Ukr_EUR	Cos_EUR	Geo_CAU		36
rs113020066	21	0	0	0	CHR2	216109375	rs113020066	G	A	108	227	1	2	42	GBR	GBR	GBR	GBR	GBR	GBR	GBR	GBR	GBR	GBR	GBR	GBR	GBR	GBR	GBR	GBR	GBR	GBR	GBR	GBR	GBR	GBR	GBR	GBR	GBR	FIN	FIN	FIN	FIN	FIN	FIN	FIN	GBR	GBR	GBR	GBR	GBR	GBR	GBR	GBR	GBR	GBR	GBR	GBR	GBR	GBR	GBR	GBR	GBR	FIN	FIN	FIN	FIN	FIN	FIN	FIN	FIN	FIN	FIN	FIN	FIN	FIN	FIN	FIN	FIN	FIN	FIN	FIN	FIN	FIN	FIN	FIN	FIN	FIN	FIN	FIN	FIN	FIN	FIN	FIN	FIN	FIN	FIN	FIN	FIN	FIN	FIN	FIN	PUR	PUR	PUR	PUR	PUR	PUR	PUR	PUR	PUR	PUR	PUR	PUR	PUR	PUR	PUR	PUR	PUR	PUR	PUR	PUR	PUR	PUR	PUR	CLM	CLM	CLM	CLM	CLM	CLM	CLM	PUR	PUR	PUR	PUR	PUR	PUR	PUR	PUR	PUR	PUR	PUR	PUR	CLM	CLM	CLM	CLM	CLM	PUR	PUR	PUR	PUR	PUR	PUR	CLM	CLM	CLM	CLM	CLM	CLM	PUR	PUR	PUR	PUR	PUR	CLM	CLM	CLM	CLM	CLM	CLM	CLM	CLM	CLM	CLM	IBS	IBS	IBS	IBS	IBS	IBS	IBS	IBS	IBS	PEL	PEL	PEL	PJL	PJL	IBS	IBS	IBS	IBS	IBS	IBS	IBS	IBS	IBS	IBS	IBS	IBS	IBS	IBS	IBS	IBS	IBS	IBS	IBS	IBS	IBS	IBS	IBS	IBS	IBS	IBS	IBS	IBS	GBR	ACB	PEL	ACB	PEL	ACB	PEL	ACB	IBS	IBS	IBS	IBS	PEL	ACB	ACB	ACB	PJL	PJL	PJL	PJL	GWD	BEB	BEB	PJL	PJL	STU	PJL	PJL	PJL	STU	PJL	STU	BEB	BEB	STU	ITU	STU	STU	ITU	STU	BEB	BEB	ITU	STU	CEU	CEU	CEU	CEU	CEU	CEU	CEU	CEU	CEU	CEU	CEU	CEU	CEU	CEU	CEU	CEU	CEU	CEU	CEU	CEU	CEU	CEU	CEU	CEU	CEU	CEU	CEU	CEU	CEU	CEU	CEU	CEU	CEU	CEU	CEU	CEU	CHB	LWK	MXL	MXL	MXL	MXL	MXL	MXL	ASW	MXL	MXL	MXL	MXL	MXL	MXL	MXL	MXL	MXL	MXL	MXL	ASW	ASW	ASW	ASW	ASW	ASW	TSI	TSI	TSI	TSI	TSI	TSI	TSI	TSI	TSI	TSI	TSI	TSI	TSI	TSI	TSI	TSI	TSI	TSI	TSI	TSI	TSI	TSI	TSI	TSI	TSI	TSI	TSI	TSI	TSI	TSI	TSI	GIH	GIH	GIH	GIH	GIH	GIH	GIH	GIH	GIH		Kab_CAU	Udm_EUR	Tat_EUR	Tat_EUR	Tat_EUR	Lez_CAU	Rus_EUR	Ukr_EUR	Mor_EUR	For_SIB	Bel_EUR	Lez_CAU	Lez_CAU	Sak_SIB	Ava_CAU	Bur_SIB	Ket_SIB	Cro_EUR	Kry_EUR	Mor_EUR	Vep_EUR	Kry_EUR	Pol_EUR	BSh_EUR	Eve_SIB	Uyg_CAS	Man_SIB	Kyr_CAS	Cos_EUR	Kyr_CAS	Ara_MDE	Rus_EUR	Gon_SAS	San_SAS	Pol_EUR	Fin_EUR	Ing_EUR	Hun_EUR	Lat_EUR	Lit_EUR	Pun_SAS	Rus_EUR	Est_EUR	Fin_EUR	Chu_EUR	Chu_EUR	Bur_SIB	Bur_SIB	Saa_EUR	Ksh_SAS	Lit_EUR	Kab_CAU	TKm_CAS	Arm_MDE	Arm_MDE	Alb_EUR	Lat_EUR	Kar_EUR	Cos_EUR	Geo_CAU		35
rs113340249	22	0	0	0	CHR2	216135322	rs113340249	T	C	107	247	1	2	53	GBR	GBR	GBR	GBR	GBR	GBR	GBR	GBR	GBR	GBR	GBR	GBR	GBR	GBR	GBR	GBR	GBR	GBR	GBR	GBR	GBR	GBR	GBR	GBR	GBR	GBR	GBR	FIN	FIN	FIN	FIN	FIN	FIN	FIN	FIN	FIN	GBR	GBR	GBR	GBR	GBR	GBR	GBR	GBR	GBR	GBR	GBR	GBR	GBR	GBR	GBR	GBR	GBR	FIN	FIN	FIN	FIN	FIN	FIN	FIN	FIN	FIN	FIN	FIN	FIN	FIN	FIN	FIN	FIN	FIN	FIN	FIN	FIN	FIN	FIN	FIN	FIN	FIN	FIN	FIN	FIN	FIN	FIN	FIN	FIN	FIN	FIN	FIN	FIN	FIN	FIN	FIN	FIN	FIN	FIN	PUR	PUR	PUR	PUR	PUR	PUR	PUR	PUR	PUR	PUR	PUR	PUR	PUR	PUR	PUR	PUR	PUR	PUR	PUR	PUR	PUR	PUR	PUR	CLM	CLM	CLM	CLM	CLM	CLM	PUR	PUR	PUR	PUR	PUR	PUR	PUR	PUR	PUR	PUR	PUR	CLM	CLM	CLM	CLM	CLM	PUR	PUR	PUR	PUR	PUR	CLM	CLM	CLM	CLM	CLM	CLM	PUR	PUR	PUR	PUR	CLM	CLM	CLM	CLM	CLM	CLM	CLM	CLM	CLM	CLM	CLM	CLM	CLM	IBS	IBS	IBS	IBS	IBS	IBS	PEL	PEL	PEL	PJL	IBS	IBS	IBS	IBS	IBS	IBS	IBS	IBS	IBS	IBS	IBS	IBS	IBS	IBS	IBS	IBS	IBS	IBS	IBS	IBS	IBS	IBS	IBS	IBS	IBS	IBS	IBS	GBR	ACB	ACB	PEL	PEL	PEL	PEL	PEL	ACB	IBS	IBS	IBS	IBS	IBS	IBS	PEL	PEL	ACB	ACB	ACB	PJL	ACB	PJL	PJL	PJL	PJL	GWD	BEB	BEB	PJL	PJL	PJL	PJL	PJL	PJL	STU	ITU	PJL	ITU	BEB	BEB	STU	ITU	BEB	BEB	ITU	STU	ITU	STU	ITU	ITU	ITU	BEB	BEB	ITU	ITU	CEU	CEU	CEU	CEU	CEU	CEU	CEU	CEU	CEU	CEU	CEU	CEU	CEU	CEU	CEU	CEU	CEU	CEU	CEU	CEU	CEU	CEU	CEU	CEU	CEU	CEU	CEU	CEU	CEU	CEU	CEU	CEU	CEU	CEU	CEU	CEU	CEU	CEU	CEU	CEU	CEU	CEU	CEU	CHB	LWK	MXL	MXL	MXL	MXL	MXL	ASW	MXL	MXL	MXL	MXL	MXL	MXL	MXL	MXL	MXL	MXL	ASW	ASW	ASW	ASW	ASW	ASW	ASW	TSI	TSI	TSI	TSI	TSI	TSI	TSI	TSI	TSI	TSI	TSI	TSI	TSI	TSI	TSI	TSI	TSI	TSI	TSI	TSI	TSI	TSI	TSI	TSI	TSI	TSI	TSI	TSI	TSI	TSI	TSI	TSI	TSI	TSI	TSI	TSI	GIH	GIH	GIH	GIH	GIH	GIH	GIH	GIH	GIH	GIH	GIH	GIH		NOc_CAU	Udm_EUR	Tat_EUR	Tat_EUR	Chu_ARC	Tat_EUR	Lez_CAU	Cro_EUR	Rus_EUR	Mor_EUR	Tab_CAU	Bel_EUR	Lez_CAU	Lez_CAU	Sak_SIB	Ava_CAU	Bur_SIB	Ket_SIB	Cro_EUR	Kry_EUR	Mor_EUR	Vep_EUR	Kry_EUR	Pol_EUR	Dru_MDE	BSh_EUR	Eve_SIB	Uyg_CAS	Kyr_CAS	Sau_MDE	Cos_EUR	Kyr_CAS	Ara_MDE	Ara_MDE	Rus_EUR	Rus_EUR	Gon_SAS	San_SAS	Pol_EUR	Pol_EUR	Pol_EUR	Fin_EUR	Fin_EUR	Ing_EUR	Hun_EUR	Lat_EUR	Lit_EUR	Lit_EUR	Pun_SAS	Kur_SAS	Rus_EUR	Fin_EUR	Chu_EUR	Yak_SIB	Alt_CAS	Kom_EUR	Saa_EUR	Saa_EUR	Saa_EUR	Lat_EUR	BSh_EUR	Ksh_SAS	Lit_EUR	Swe_EUR	Kab_CAU	Mon_EAS	TKm_CAS	Arm_MDE	Arm_MDE	Arm_MDE	Alb_EUR	Lat_EUR	Kar_EUR	Geo_CAU	Ukr_EUR	Aze_MDE	Bel_EUR	Cos_EUR		50
rs7593777	24	0	0	1	CHR2	216145403	rs7593777	T	G	128	311	1	4	50	GBR	GBR	GBR	GBR	GBR	GBR	GBR	GBR	GBR	GBR	GBR	GBR	GBR	GBR	GBR	GBR	GBR	GBR	GBR	GBR	GBR	GBR	GBR	GBR	GBR	GBR	GBR	GBR	GBR	FIN	FIN	FIN	FIN	FIN	FIN	FIN	FIN	FIN	FIN	GBR	GBR	GBR	GBR	GBR	GBR	GBR	GBR	GBR	GBR	GBR	GBR	GBR	GBR	GBR	FIN	FIN	FIN	FIN	FIN	FIN	FIN	FIN	FIN	FIN	FIN	FIN	FIN	FIN	FIN	FIN	FIN	FIN	FIN	FIN	FIN	FIN	FIN	FIN	FIN	FIN	FIN	FIN	FIN	FIN	FIN	FIN	FIN	FIN	FIN	FIN	FIN	FIN	FIN	FIN	FIN	FIN	FIN	FIN	FIN	FIN	FIN	PUR	PUR	PUR	PUR	PUR	PUR	PUR	PUR	PUR	PUR	PUR	PUR	PUR	PUR	PUR	PUR	PUR	PUR	PUR	PUR	PUR	PUR	CLM	CLM	CLM	CLM	CLM	CLM	CLM	PUR	PUR	PUR	PUR	PUR	PUR	PUR	PUR	PUR	PUR	PUR	CLM	CLM	CLM	CLM	CLM	CLM	CLM	CLM	PUR	PUR	PUR	PUR	CLM	CLM	CLM	CLM	CLM	CLM	CLM	CLM	CLM	PUR	PUR	PUR	PUR	CLM	CLM	CLM	CLM	CLM	CLM	CLM	CLM	CLM	CLM	CLM	CLM	CLM	CLM	IBS	IBS	IBS	IBS	IBS	IBS	IBS	IBS	IBS	IBS	PEL	PEL	PEL	PJL	IBS	IBS	IBS	IBS	IBS	IBS	IBS	IBS	IBS	IBS	IBS	IBS	IBS	IBS	IBS	IBS	IBS	IBS	IBS	IBS	IBS	IBS	IBS	IBS	IBS	IBS	IBS	IBS	IBS	IBS	IBS	IBS	IBS	IBS	IBS	IBS	ACB	ACB	PEL	PEL	PEL	PEL	PEL	PEL	ACB	PEL	IBS	IBS	IBS	IBS	IBS	IBS	IBS	IBS	PEL	PEL	PEL	PEL	ACB	ACB	ACB	PEL	ACB	ACB	PJL	ACB	ACB	PJL	PJL	PJL	PJL	PJL	PJL	PJL	GWD	PJL	BEB	BEB	BEB	PJL	PJL	PJL	STU	PJL	STU	ITU	PJL	ITU	ITU	BEB	BEB	STU	BEB	BEB	ITU	STU	ITU	STU	BEB	BEB	BEB	BEB	BEB	BEB	CEU	CEU	CEU	CEU	CEU	CEU	CEU	CEU	CEU	CEU	CEU	CEU	CEU	CEU	CEU	CEU	CEU	CEU	CEU	CEU	CEU	CEU	CEU	CEU	CEU	CEU	CEU	CEU	CEU	CEU	CEU	CEU	CEU	CEU	CEU	CEU	CEU	CEU	CEU	CEU	CEU	CEU	CEU	CEU	CEU	CEU	CEU	CEU	CEU	CEU	CEU	CEU	CEU	CEU	CHB	YRI	LWK	LWK	ASW	MXL	MXL	MXL	MXL	MXL	MXL	MXL	MXL	MXL	MXL	MXL	MXL	MXL	MXL	MXL	MXL	MXL	MXL	MXL	MXL	MXL	ASW	ASW	ASW	ASW	ASW	ASW	ASW	ASW	ASW	TSI	TSI	TSI	TSI	TSI	TSI	TSI	TSI	TSI	TSI	TSI	TSI	TSI	TSI	TSI	TSI	TSI	TSI	TSI	TSI	TSI	TSI	TSI	TSI	TSI	TSI	TSI	TSI	TSI	TSI	TSI	TSI	TSI	TSI	TSI	TSI	TSI	TSI	TSI	TSI	TSI	TSI	TSI	TSI	TSI	TSI	TSI	TSI	TSI	TSI	TSI	TSI	TSI	TSI	GIH	GIH	GIH	GIH	GIH	GIH	GIH	GIH	GIH	GIH	GIH		Abk_CAU	NOc_CAU	Udm_EUR	Tat_EUR	Tat_EUR	Chu_ARC	Lez_CAU	Arm_MDE	Arm_MDE	Cro_EUR	Kar_EUR	Bel_EUR	Mor_EUR	For_SIB	Tab_CAU	Bel_EUR	Lez_CAU	Sak_SIB	Ava_CAU	Bur_SIB	Sel_SIB	Ket_SIB	Cro_EUR	Kry_EUR	Mor_EUR	Vep_EUR	Kry_EUR	Pol_EUR	Dru_MDE	Dru_MDE	Udm_EUR	BSh_EUR	Eve_SIB	Bal_CAU	Man_SIB	Taj_CAS	Sau_MDE	Cos_EUR	Yag_CAS	Kyr_CAS	Ara_MDE	Ara_MDE	Ara_MDE	Rus_EUR	Rus_EUR	San_SAS	Ger_EUR	Pol_EUR	Pol_EUR	Fin_EUR	Fin_EUR	Ger_EUR	Ing_EUR	Hun_EUR	Lit_EUR	Est_EUR	Pun_SAS	Kur_SAS	Rus_EUR	Est_EUR	Ing_EUR	Fin_EUR	Vep_EUR	Chu_EUR	Yak_SIB	Saa_EUR	Saa_EUR	Lat_EUR	Ksh_SAS	Lit_EUR	Swe_EUR	Cir_CAU	Kab_CAU	TKm_CAS	TKm_CAS	Arm_MDE	Arm_MDE	Kar_EUR	Ukr_EUR	Aze_MDE	Bel_EUR	Geo_CAU		49
rs17460149	16	0	0	1	CHR2	216344180	rs17460149	A	G	82	258	1	2	32	GBR	GBR	GBR	GBR	GBR	GBR	GBR	GBR	GBR	GBR	GBR	GBR	GBR	GBR	GBR	GBR	GBR	GBR	GBR	GBR	GBR	GBR	GBR	GBR	FIN	FIN	FIN	FIN	FIN	FIN	FIN	FIN	GBR	GBR	GBR	GBR	GBR	GBR	GBR	GBR	GBR	GBR	GBR	GBR	GBR	GBR	FIN	FIN	FIN	FIN	FIN	FIN	FIN	FIN	FIN	FIN	FIN	FIN	FIN	FIN	FIN	FIN	FIN	FIN	FIN	FIN	FIN	FIN	FIN	FIN	FIN	FIN	FIN	FIN	FIN	FIN	FIN	FIN	FIN	FIN	FIN	FIN	FIN	FIN	FIN	FIN	FIN	FIN	FIN	FIN	FIN	PUR	PUR	PUR	PUR	PUR	PUR	PUR	PUR	PUR	PUR	PUR	PUR	PUR	PUR	PUR	PUR	PUR	PUR	CLM	CLM	CLM	CLM	CLM	CLM	CLM	PUR	PUR	PUR	PUR	PUR	PUR	PUR	PUR	PUR	PUR	PUR	CLM	CLM	PUR	PUR	CLM	CLM	CLM	CLM	CLM	CLM	PUR	PUR	PUR	PUR	PUR	CLM	CLM	CLM	CLM	CLM	CLM	IBS	IBS	IBS	IBS	IBS	IBS	IBS	IBS	IBS	IBS	PEL	PEL	PEL	PJL	IBS	IBS	IBS	IBS	IBS	IBS	IBS	IBS	IBS	IBS	IBS	IBS	IBS	IBS	IBS	IBS	IBS	IBS	IBS	IBS	IBS	IBS	GBR	KHV	ACB	PEL	PEL	PEL	ACB	IBS	IBS	IBS	IBS	ACB	ACB	PJL	PJL	PJL	PJL	PJL	PJL	PJL	BEB	PJL	STU	PJL	STU	ITU	STU	PJL	ITU	BEB	BEB	ITU	BEB	BEB	BEB	BEB	ITU	ITU	ITU	CEU	CEU	CEU	CEU	CEU	CEU	CEU	CEU	CEU	CEU	CEU	CEU	CEU	CEU	CEU	CEU	CEU	CEU	CEU	CEU	CEU	CEU	CEU	CEU	CEU	CEU	CEU	CEU	CEU	CEU	CEU	CEU	CEU	CEU	CEU	CEU	CEU	CEU	CEU	CEU	CEU	CEU	CEU	CEU	CEU	CEU	LWK	LWK	MXL	MXL	MXL	MXL	ASW	MXL	MXL	MXL	MXL	MXL	MXL	MXL	MXL	ASW	ASW	ASW	ASW	ASW	ASW	TSI	TSI	TSI	TSI	TSI	TSI	TSI	TSI	TSI	TSI	TSI	TSI	TSI	TSI	TSI	TSI	TSI	TSI	TSI	TSI	TSI	TSI	TSI	TSI	TSI	TSI	TSI	TSI	TSI	TSI	TSI	TSI	TSI	TSI	TSI	TSI	TSI	TSI	TSI	TSI	TSI	TSI	TSI	TSI	TSI	TSI	TSI	TSI	TSI	GIH	GIH	GIH	GIH	GIH		Abk_CAU	Kab_CAU	Udm_EUR	Tat_EUR	Sak_SIB	NOc_CAU	Arm_MDE	Ass_MDE	Cro_EUR	Kar_EUR	Chu_EUR	Mis_EUR	Kom_EUR	Mor_EUR	Tab_CAU	Tab_CAU	Lez_CAU	Lez_CAU	Sak_SIB	Ava_CAU	Bur_SIB	Kry_EUR	Mor_EUR	Vep_EUR	Kry_EUR	Bel_EUR	Dru_MDE	Udm_EUR	BSh_EUR	Eve_SIB	Bal_CAU	Man_SIB	Man_SIB	Ish_CAS	Taj_CAS	Sau_MDE	Kyr_CAS	Kyr_CAS	Ara_MDE	Ara_MDE	Rus_EUR	Rus_EUR	Pol_EUR	Ger_EUR	Fin_EUR	Ing_EUR	Mol_EUR	Lat_EUR	Kur_SAS	Leb_MDE	MAd_SAS	Fin_EUR	BSh_EUR	Bur_SIB	BUm_SAS	Yak_SIB	Sho_SIB	Saa_EUR	Saa_EUR	Lat_EUR	Uzb_CAS	Uzb_CAS	Lit_EUR	Kab_CAU	Kar_EUR	Ukr_EUR	Swe_EUR	Sho_SIB		33
rs34462361	16	0	0	1	CHR2	216376236	rs34462361	A	G	81	252	1	3	32	GBR	GBR	GBR	GBR	GBR	GBR	GBR	GBR	GBR	GBR	GBR	GBR	GBR	GBR	GBR	GBR	GBR	GBR	GBR	GBR	GBR	GBR	GBR	GBR	GBR	FIN	FIN	FIN	FIN	FIN	FIN	FIN	FIN	GBR	GBR	GBR	GBR	GBR	GBR	GBR	GBR	GBR	GBR	GBR	GBR	FIN	FIN	FIN	FIN	FIN	FIN	FIN	FIN	FIN	FIN	FIN	FIN	FIN	FIN	FIN	FIN	FIN	FIN	FIN	FIN	FIN	FIN	FIN	FIN	FIN	FIN	FIN	FIN	FIN	FIN	FIN	FIN	FIN	FIN	FIN	FIN	FIN	FIN	FIN	FIN	FIN	FIN	FIN	FIN	PUR	PUR	PUR	PUR	PUR	PUR	PUR	PUR	PUR	PUR	PUR	PUR	PUR	PUR	PUR	PUR	PUR	PUR	CLM	CLM	CLM	CLM	CLM	CLM	CLM	PUR	PUR	PUR	PUR	PUR	PUR	PUR	PUR	PUR	PUR	PUR	PUR	CLM	CLM	PUR	PUR	CLM	CLM	CLM	CLM	CLM	CLM	PUR	PUR	PUR	PUR	PUR	CLM	CLM	CLM	CLM	CLM	IBS	IBS	IBS	IBS	IBS	IBS	IBS	IBS	IBS	IBS	IBS	CLM	PEL	PEL	PEL	PJL	IBS	IBS	IBS	IBS	IBS	IBS	IBS	IBS	IBS	IBS	IBS	IBS	IBS	IBS	IBS	IBS	IBS	IBS	IBS	IBS	IBS	GBR	KHV	ACB	PEL	PEL	PEL	ACB	IBS	IBS	IBS	IBS	ACB	ACB	PJL	PJL	PJL	PJL	PJL	PJL	ESN	PJL	BEB	PJL	STU	PJL	STU	ITU	STU	PJL	ITU	BEB	BEB	STU	ITU	BEB	BEB	BEB	ITU	ITU	ITU	CEU	CEU	CEU	CEU	CEU	CEU	CEU	CEU	CEU	CEU	CEU	CEU	CEU	CEU	CEU	CEU	CEU	CEU	CEU	CEU	CEU	CEU	CEU	CEU	CEU	CEU	CEU	CEU	CEU	CEU	CEU	CEU	CEU	CEU	CEU	CEU	CEU	CEU	CEU	CEU	CEU	CEU	CEU	CEU	CEU	LWK	LWK	MXL	MXL	MXL	MXL	ASW	MXL	MXL	MXL	MXL	MXL	MXL	MXL	ASW	ASW	ASW	ASW	ASW	ASW	TSI	TSI	TSI	TSI	TSI	TSI	TSI	TSI	TSI	TSI	TSI	TSI	TSI	TSI	TSI	TSI	TSI	TSI	TSI	TSI	TSI	TSI	TSI	TSI	TSI	TSI	TSI	TSI	TSI	TSI	TSI	TSI	TSI	TSI	TSI	TSI	TSI	TSI	TSI	TSI	TSI	TSI	TSI	TSI	TSI	TSI	TSI	TSI	TSI	TSI	GIH	GIH	GIH	GIH	GIH		Abk_CAU	Kab_CAU	Udm_EUR	Tat_EUR	Sak_SIB	Arm_MDE	Ass_MDE	Cro_EUR	Kar_EUR	Chu_EUR	Mis_EUR	Kom_EUR	Mor_EUR	Tab_CAU	Tab_CAU	Lez_CAU	Lez_CAU	Sak_SIB	Ava_CAU	Bur_SIB	Kry_EUR	Mor_EUR	Vep_EUR	Kry_EUR	Pol_EUR	Bel_EUR	Dru_MDE	Udm_EUR	BSh_EUR	Eve_SIB	Bal_CAU	Man_SIB	Man_SIB	Ish_CAS	Taj_CAS	Sau_MDE	Kyr_CAS	Kyr_CAS	Ara_MDE	Ara_MDE	Rus_EUR	Rus_EUR	Pol_EUR	Ger_EUR	Fin_EUR	Ing_EUR	Mol_EUR	Lat_EUR	Kur_SAS	Leb_MDE	MAd_SAS	Fin_EUR	BSh_EUR	Bur_SIB	Yak_SIB	Sho_SIB	Saa_EUR	Saa_EUR	Lat_EUR	Uzb_CAS	Uzb_CAS	Lit_EUR	Kab_CAU	Kar_EUR	Ukr_EUR	Swe_EUR	Sho_SIB		35
[truncated: 3,106,319 more chars]
