# Supplementary material for: Analysis of Common SNPs across Continents Reveals Major Genomic Differences between Human Populations
Source: Genes (Basel). 2022 Aug 18;13(8):1472. doi: 10.3390/genes13081472 (PMC9408407; doi:10.3390/genes13081472)
Supplement: Supplementary file 1 [file genes-13-01472-s001.zip › genes-1766591-supplementary/ARSAtableOCE]

rs371454755	25	0	0	0	CHR1	34939341	rs371454755	A	T	0	0	0	0	1	STU		Leb_OCE	Baj_OCE	Leb_OCE	Koi_OCE	Kos_OCE	Kos_OCE	Koi_OCE	Koi_OCE		13
rs368235691	24	0	0	0	CHR1	89520101	rs368235691	T	C	0	0	0	0	0	NOT	Baj_OCE	Baj_OCE	Baj_OCE	Viz_OCE	Bat_OCE	Bat_OCE	Koi_OCE	Kos_OCE	Kos_OCE	Agt_OCE	Koi_OCE	Koi_OCE		14
rs369507918	24	0	0	0	CHR1	89521023	rs369507918	C	G	0	0	0	0	0	NOT	Baj_OCE	Baj_OCE	Baj_OCE	Viz_OCE	Bat_OCE	Bat_OCE	Koi_OCE	Kos_OCE	Kos_OCE	Agt_OCE	Koi_OCE	Koi_OCE		14
rs142226400	24	0	0	0	CHR1	89521895	rs142226400	T	C	0	0	0	0	0	NOT	Baj_OCE	Baj_OCE	Baj_OCE	Viz_OCE	Bat_OCE	Bat_OCE	Koi_OCE	Kos_OCE	Kos_OCE	Agt_OCE	Koi_OCE	Koi_OCE		14
rs144022371	24	0	0	0	CHR1	89523802	rs144022371	C	G	0	0	0	0	0	NOT	Baj_OCE	Baj_OCE	Baj_OCE	Viz_OCE	Bat_OCE	Bat_OCE	Koi_OCE	Kos_OCE	Kos_OCE	Agt_OCE	Koi_OCE	Koi_OCE		14
rs377309359	24	0	0	0	CHR1	89534362	rs377309359	C	T	0	0	0	0	0	NOT	Baj_OCE	Baj_OCE	Baj_OCE	Viz_OCE	Bat_OCE	Bat_OCE	Koi_OCE	Kos_OCE	Kos_OCE	Agt_OCE	Koi_OCE	Koi_OCE		14
rs375750666	24	0	0	0	CHR1	89537200	rs375750666	T	C	0	0	0	0	0	NOT	Baj_OCE	Baj_OCE	Baj_OCE	Viz_OCE	Bat_OCE	Bat_OCE	Koi_OCE	Kos_OCE	Kos_OCE	Agt_OCE	Koi_OCE	Koi_OCE		14
rs372451771	24	0	0	0	CHR1	89542405	rs372451771	A	G	0	0	0	0	0	NOT	Kab_CAU	Baj_OCE	Baj_OCE	Baj_OCE	Viz_OCE	Bat_OCE	Bat_OCE	Koi_OCE	Kos_OCE	Kos_OCE	Agt_OCE	Koi_OCE	Koi_OCE		14
rs371827016	24	0	0	0	CHR1	89543580	rs371827016	A	C	0	0	0	0	0	NOT	Baj_OCE	Baj_OCE	Baj_OCE	Viz_OCE	Bat_OCE	Bat_OCE	Koi_OCE	Kos_OCE	Kos_OCE	Agt_OCE	Koi_OCE	Koi_OCE		14
rs374819543	24	0	0	0	CHR1	89544077	rs374819543	A	G	0	0	0	0	0	NOT	Baj_OCE	Baj_OCE	Baj_OCE	Viz_OCE	Bat_OCE	Bat_OCE	Koi_OCE	Kos_OCE	Kos_OCE	Agt_OCE	Koi_OCE	Koi_OCE		14
rs373138042	24	0	0	0	CHR1	89545909	rs373138042	C	T	0	0	0	0	0	NOT	Baj_OCE	Baj_OCE	Baj_OCE	Viz_OCE	Bat_OCE	Bat_OCE	Koi_OCE	Kos_OCE	Kos_OCE	Agt_OCE	Koi_OCE	Koi_OCE		14
rs377366616	24	0	0	0	CHR1	89545962	rs377366616	C	T	0	1	0	0	0	FIN		Udm_EUR	Baj_OCE	Baj_OCE	Baj_OCE	Viz_OCE	Bat_OCE	Bat_OCE	Koi_OCE	Kos_OCE	Kos_OCE	Agt_OCE	Koi_OCE	Koi_OCE		14
rs373713002	24	0	0	0	CHR1	89546126	rs373713002	G	A	0	0	0	0	0	NOT	Baj_OCE	Baj_OCE	Baj_OCE	Viz_OCE	Bat_OCE	Bat_OCE	Koi_OCE	Kos_OCE	Kos_OCE	Agt_OCE	Koi_OCE	Koi_OCE		14
rs371011878	24	0	0	0	CHR1	89547245	rs371011878	T	C	0	0	0	0	0	NOT	Baj_OCE	Baj_OCE	Baj_OCE	Viz_OCE	Bat_OCE	Bat_OCE	Koi_OCE	Kos_OCE	Kos_OCE	Agt_OCE	Koi_OCE	Koi_OCE		14
rs367651469	24	0	0	0	CHR1	89547648	rs367651469	T	C	0	0	0	0	0	NOT	Baj_OCE	Baj_OCE	Baj_OCE	Viz_OCE	Bat_OCE	Bat_OCE	Koi_OCE	Kos_OCE	Kos_OCE	Agt_OCE	Koi_OCE	Koi_OCE		14
rs372462394	24	0	0	0	CHR1	89548428	rs372462394	A	T	0	0	0	0	0	NOT	Baj_OCE	Baj_OCE	Baj_OCE	Viz_OCE	Bat_OCE	Bat_OCE	Koi_OCE	Kos_OCE	Kos_OCE	Agt_OCE	Koi_OCE	Koi_OCE		14
rs370179684	24	0	0	0	CHR1	89549437	rs370179684	G	A	0	0	0	0	0	NOT	Baj_OCE	Baj_OCE	Baj_OCE	Viz_OCE	Bat_OCE	Bat_OCE	Koi_OCE	Kos_OCE	Kos_OCE	Agt_OCE	Koi_OCE	Koi_OCE		14
rs370148432	24	0	0	0	CHR1	89550274	rs370148432	T	C	0	0	0	0	0	NOT	Baj_OCE	Baj_OCE	Baj_OCE	Viz_OCE	Bat_OCE	Bat_OCE	Koi_OCE	Kos_OCE	Kos_OCE	Agt_OCE	Koi_OCE	Koi_OCE		14
rs369539338	24	0	0	0	CHR1	89555053	rs369539338	C	T	0	0	0	0	0	NOT	Baj_OCE	Baj_OCE	Baj_OCE	Viz_OCE	Bat_OCE	Bat_OCE	Koi_OCE	Kos_OCE	Kos_OCE	Agt_OCE	Koi_OCE	Koi_OCE		14
rs369581715	24	0	0	0	CHR1	89555787	rs369581715	T	C	0	0	0	0	0	NOT	Baj_OCE	Baj_OCE	Baj_OCE	Viz_OCE	Bat_OCE	Bat_OCE	Koi_OCE	Kos_OCE	Kos_OCE	Agt_OCE	Koi_OCE	Koi_OCE		14
rs370923043	24	0	0	0	CHR1	89556280	rs370923043	A	T	0	0	0	0	0	NOT	Baj_OCE	Baj_OCE	Baj_OCE	Viz_OCE	Bat_OCE	Bat_OCE	Koi_OCE	Kos_OCE	Kos_OCE	Agt_OCE	Koi_OCE	Koi_OCE		14
rs373981719	24	0	0	0	CHR1	89556595	rs373981719	T	C	0	0	0	0	0	NOT	Baj_OCE	Baj_OCE	Baj_OCE	Viz_OCE	Bat_OCE	Bat_OCE	Koi_OCE	Kos_OCE	Kos_OCE	Agt_OCE	Koi_OCE	Koi_OCE		14
rs367861955	24	0	0	0	CHR1	89556632	rs367861955	G	A	0	0	0	0	0	NOT	Baj_OCE	Baj_OCE	Baj_OCE	Viz_OCE	Bat_OCE	Bat_OCE	Koi_OCE	Kos_OCE	Kos_OCE	Agt_OCE	Koi_OCE	Koi_OCE		14
rs372258235	24	0	0	0	CHR1	89557176	rs372258235	G	A	0	0	0	0	0	NOT	Baj_OCE	Baj_OCE	Baj_OCE	Viz_OCE	Bat_OCE	Bat_OCE	Koi_OCE	Kos_OCE	Kos_OCE	Agt_OCE	Koi_OCE	Koi_OCE		14
rs375128519	24	0	0	0	CHR1	89557563	rs375128519	T	C	1	1	0	0	0	PEL	TSI		Baj_OCE	Baj_OCE	Baj_OCE	Viz_OCE	Bat_OCE	Bat_OCE	Koi_OCE	Kos_OCE	Kos_OCE	Agt_OCE	Koi_OCE	Koi_OCE		14
s1x89558937	24	0	0	0	CHR1	89558937	s1x89558937	C	G	0	0	0	0	0	NOT	Baj_OCE	Baj_OCE	Baj_OCE	Viz_OCE	Bat_OCE	Bat_OCE	Koi_OCE	Kos_OCE	Kos_OCE	Agt_OCE	Koi_OCE	Koi_OCE		14
rs376555561	24	0	0	0	CHR1	89559419	rs376555561	G	A	0	0	0	0	0	NOT	Baj_OCE	Baj_OCE	Baj_OCE	Viz_OCE	Bat_OCE	Bat_OCE	Koi_OCE	Kos_OCE	Kos_OCE	Agt_OCE	Koi_OCE	Koi_OCE		14
rs375745605	24	0	0	0	CHR1	89560212	rs375745605	C	T	0	0	0	0	0	NOT	Baj_OCE	Baj_OCE	Baj_OCE	Viz_OCE	Bat_OCE	Bat_OCE	Koi_OCE	Kos_OCE	Kos_OCE	Agt_OCE	Koi_OCE	Koi_OCE		14
rs373503289	24	0	0	0	CHR1	89562062	rs373503289	G	A	0	0	0	0	0	NOT	Baj_OCE	Baj_OCE	Baj_OCE	Viz_OCE	Bat_OCE	Bat_OCE	Koi_OCE	Kos_OCE	Kos_OCE	Agt_OCE	Koi_OCE	Koi_OCE		14
rs375023276	24	0	0	0	CHR1	89564161	rs375023276	G	A	0	0	0	0	0	NOT	Baj_OCE	Baj_OCE	Baj_OCE	Viz_OCE	Bat_OCE	Bat_OCE	Koi_OCE	Kos_OCE	Kos_OCE	Agt_OCE	Koi_OCE	Koi_OCE		14
rs371772773	27	0	0	0	CHR1	89564787	rs371772773	C	T	0	0	0	0	0	NOT	Baj_OCE	Baj_OCE	Baj_OCE	Viz_OCE	Bat_OCE	Bat_OCE	Koi_OCE	Kos_OCE	Kos_OCE	Agt_OCE	Koi_OCE	Koi_OCE		14
rs369983022	24	0	0	0	CHR1	89565204	rs369983022	A	G	0	0	0	0	0	NOT	Baj_OCE	Baj_OCE	Baj_OCE	Viz_OCE	Bat_OCE	Bat_OCE	Koi_OCE	Kos_OCE	Kos_OCE	Agt_OCE	Koi_OCE	Koi_OCE		14
rs371225792	24	0	0	0	CHR1	89566271	rs371225792	A	C	0	0	0	0	0	NOT	Baj_OCE	Baj_OCE	Baj_OCE	Viz_OCE	Bat_OCE	Bat_OCE	Koi_OCE	Kos_OCE	Kos_OCE	Agt_OCE	Koi_OCE	Koi_OCE		14
rs370183360	24	0	0	0	CHR1	89566343	rs370183360	C	T	0	0	0	0	0	NOT	Baj_OCE	Baj_OCE	Baj_OCE	Viz_OCE	Bat_OCE	Bat_OCE	Koi_OCE	Kos_OCE	Kos_OCE	Agt_OCE	Koi_OCE	Koi_OCE		14
s1x89566534	24	0	0	0	CHR1	89566534	s1x89566534	A	T	0	0	0	0	0	NOT	Baj_OCE	Baj_OCE	Baj_OCE	Viz_OCE	Bat_OCE	Bat_OCE	Koi_OCE	Kos_OCE	Kos_OCE	Agt_OCE	Koi_OCE	Koi_OCE		14
rs372442632	24	0	0	0	CHR1	89567030	rs372442632	G	A	0	0	0	0	0	NOT	Baj_OCE	Baj_OCE	Baj_OCE	Viz_OCE	Bat_OCE	Bat_OCE	Koi_OCE	Kos_OCE	Kos_OCE	Agt_OCE	Koi_OCE	Koi_OCE		14
rs377241402	24	0	0	0	CHR1	89567090	rs377241402	T	C	0	0	0	0	0	NOT	Baj_OCE	Baj_OCE	Baj_OCE	Viz_OCE	Bat_OCE	Bat_OCE	Koi_OCE	Kos_OCE	Kos_OCE	Agt_OCE	Koi_OCE	Koi_OCE		14
rs371694998	24	0	0	0	CHR1	89567612	rs371694998	A	G	0	0	0	0	0	NOT	Baj_OCE	Baj_OCE	Baj_OCE	Viz_OCE	Bat_OCE	Bat_OCE	Koi_OCE	Kos_OCE	Kos_OCE	Agt_OCE	Koi_OCE	Koi_OCE		14
rs369364872	24	0	0	0	CHR1	89568321	rs369364872	T	C	0	0	0	0	0	NOT	Baj_OCE	Baj_OCE	Baj_OCE	Viz_OCE	Bat_OCE	Bat_OCE	Koi_OCE	Kos_OCE	Kos_OCE	Agt_OCE	Koi_OCE	Koi_OCE		14
rs373332304	24	0	0	0	CHR1	89568341	rs373332304	G	C	0	0	0	0	0	NOT	Baj_OCE	Baj_OCE	Baj_OCE	Viz_OCE	Bat_OCE	Bat_OCE	Koi_OCE	Kos_OCE	Kos_OCE	Agt_OCE	Koi_OCE	Koi_OCE		14
rs376850609	24	0	0	0	CHR1	89568354	rs376850609	A	G	0	0	0	0	0	NOT	Baj_OCE	Baj_OCE	Baj_OCE	Viz_OCE	Bat_OCE	Bat_OCE	Koi_OCE	Kos_OCE	Kos_OCE	Agt_OCE	Koi_OCE	Koi_OCE		14
rs369794482	24	0	0	0	CHR1	89568429	rs369794482	T	C	0	0	0	0	0	NOT	Baj_OCE	Baj_OCE	Baj_OCE	Viz_OCE	Bat_OCE	Bat_OCE	Koi_OCE	Kos_OCE	Kos_OCE	Agt_OCE	Koi_OCE	Koi_OCE		14
rs367700704	24	0	0	0	CHR1	89569156	rs367700704	G	A	0	0	0	0	0	NOT	Baj_OCE	Baj_OCE	Baj_OCE	Viz_OCE	Bat_OCE	Bat_OCE	Koi_OCE	Kos_OCE	Kos_OCE	Agt_OCE	Koi_OCE	Koi_OCE		14
rs369197485	24	0	0	0	CHR1	89569804	rs369197485	A	C	0	0	0	0	0	NOT	Baj_OCE	Baj_OCE	Baj_OCE	Viz_OCE	Bat_OCE	Bat_OCE	Koi_OCE	Kos_OCE	Kos_OCE	Agt_OCE	Koi_OCE	Koi_OCE		14
rs373195133	24	0	0	0	CHR1	89569909	rs373195133	A	G	0	0	0	0	0	NOT	Baj_OCE	Baj_OCE	Baj_OCE	Viz_OCE	Bat_OCE	Bat_OCE	Koi_OCE	Kos_OCE	Kos_OCE	Agt_OCE	Koi_OCE	Koi_OCE		14
rs373412924	24	0	0	0	CHR1	89570580	rs373412924	C	T	0	0	0	0	0	NOT	Baj_OCE	Baj_OCE	Baj_OCE	Viz_OCE	Bat_OCE	Bat_OCE	Koi_OCE	Kos_OCE	Kos_OCE	Agt_OCE	Koi_OCE	Koi_OCE		14
rs372483176	24	0	0	0	CHR1	89570694	rs372483176	A	G	0	0	0	0	0	NOT	Baj_OCE	Baj_OCE	Baj_OCE	Viz_OCE	Bat_OCE	Bat_OCE	Koi_OCE	Kos_OCE	Kos_OCE	Agt_OCE	Koi_OCE	Koi_OCE		14
rs376134162	24	0	0	0	CHR1	89571690	rs376134162	C	T	0	0	0	0	0	NOT	Baj_OCE	Baj_OCE	Baj_OCE	Viz_OCE	Bat_OCE	Bat_OCE	Koi_OCE	Kos_OCE	Kos_OCE	Agt_OCE	Koi_OCE	Koi_OCE		14
rs368100598	24	0	0	0	CHR1	89572524	rs368100598	G	A	0	0	0	0	0	NOT	Baj_OCE	Baj_OCE	Baj_OCE	Viz_OCE	Bat_OCE	Bat_OCE	Koi_OCE	Kos_OCE	Kos_OCE	Agt_OCE	Koi_OCE	Koi_OCE		14
rs373692377	24	0	0	0	CHR1	89574091	rs373692377	G	T	0	0	0	0	0	NOT	Baj_OCE	Baj_OCE	Baj_OCE	Viz_OCE	Bat_OCE	Bat_OCE	Koi_OCE	Kos_OCE	Kos_OCE	Agt_OCE	Koi_OCE	Koi_OCE		14
s1x89574578	21	0	0	0	CHR1	89574578	s1x89574578	C	A	0	0	0	0	0	NOT	Baj_OCE	Baj_OCE	Baj_OCE	Viz_OCE	Bat_OCE	Bat_OCE	Koi_OCE	Kos_OCE	Kos_OCE	Agt_OCE	Koi_OCE	Koi_OCE		14
rs375467672	24	0	0	0	CHR1	89576576	rs375467672	T	C	0	0	0	0	0	NOT	Baj_OCE	Baj_OCE	Baj_OCE	Viz_OCE	Bat_OCE	Bat_OCE	Koi_OCE	Kos_OCE	Kos_OCE	Agt_OCE	Koi_OCE	Koi_OCE		14
rs370164769	24	0	0	0	CHR1	89576583	rs370164769	G	A	0	0	0	0	0	NOT	Baj_OCE	Baj_OCE	Baj_OCE	Viz_OCE	Bat_OCE	Bat_OCE	Koi_OCE	Kos_OCE	Kos_OCE	Agt_OCE	Koi_OCE	Koi_OCE		14
rs369338026	24	0	0	0	CHR1	89581604	rs369338026	A	G	0	0	0	0	0	NOT	Baj_OCE	Baj_OCE	Baj_OCE	Viz_OCE	Bat_OCE	Bat_OCE	Koi_OCE	Kos_OCE	Kos_OCE	Agt_OCE	Koi_OCE	Koi_OCE		14
rs373511584	24	0	0	0	CHR1	89581953	rs373511584	C	T	0	0	0	0	0	NOT	Baj_OCE	Baj_OCE	Baj_OCE	Viz_OCE	Bat_OCE	Bat_OCE	Koi_OCE	Kos_OCE	Kos_OCE	Agt_OCE	Koi_OCE	Koi_OCE		14
rs375563316	24	0	0	0	CHR1	89583020	rs375563316	T	A	0	0	0	0	0	NOT	Baj_OCE	Baj_OCE	Baj_OCE	Viz_OCE	Bat_OCE	Bat_OCE	Koi_OCE	Kos_OCE	Kos_OCE	Agt_OCE	Koi_OCE	Koi_OCE		14
rs376685322	24	0	0	0	CHR1	89583683	rs376685322	C	T	0	0	0	0	0	NOT	Baj_OCE	Baj_OCE	Baj_OCE	Viz_OCE	Bat_OCE	Bat_OCE	Koi_OCE	Kos_OCE	Kos_OCE	Agt_OCE	Koi_OCE	Koi_OCE		14
rs367684972	24	0	0	0	CHR1	89584036	rs367684972	T	G	0	0	0	0	0	NOT	Baj_OCE	Baj_OCE	Baj_OCE	Viz_OCE	Bat_OCE	Bat_OCE	Koi_OCE	Kos_OCE	Kos_OCE	Agt_OCE	Koi_OCE	Koi_OCE		14
rs375290138	24	0	0	0	CHR1	89584324	rs375290138	G	A	0	0	0	0	0	NOT	Baj_OCE	Baj_OCE	Baj_OCE	Viz_OCE	Bat_OCE	Bat_OCE	Koi_OCE	Kos_OCE	Kos_OCE	Agt_OCE	Koi_OCE	Koi_OCE		14
rs375120699	24	0	0	0	CHR1	89585028	rs375120699	G	A	0	0	0	0	0	NOT	Baj_OCE	Baj_OCE	Baj_OCE	Viz_OCE	Bat_OCE	Bat_OCE	Koi_OCE	Kos_OCE	Kos_OCE	Agt_OCE	Koi_OCE	Koi_OCE		14
rs368712315	24	0	0	0	CHR1	89586653	rs368712315	T	C	0	0	0	0	0	NOT	Baj_OCE	Baj_OCE	Baj_OCE	Viz_OCE	Bat_OCE	Bat_OCE	Koi_OCE	Kos_OCE	Kos_OCE	Agt_OCE	Koi_OCE	Koi_OCE		14
rs147250118	24	0	0	0	CHR1	89586829	rs147250118	C	T	0	0	0	0	0	NOT	Baj_OCE	Baj_OCE	Baj_OCE	Viz_OCE	Bat_OCE	Bat_OCE	Koi_OCE	Kos_OCE	Kos_OCE	Agt_OCE	Koi_OCE	Koi_OCE		14
rs368144745	24	0	0	0	CHR1	89587367	rs368144745	C	G	0	0	0	0	0	NOT	Baj_OCE	Baj_OCE	Baj_OCE	Viz_OCE	Bat_OCE	Bat_OCE	Koi_OCE	Kos_OCE	Kos_OCE	Agt_OCE	Koi_OCE	Koi_OCE		14
rs140687152	24	0	0	0	CHR1	89587545	rs140687152	C	T	0	0	0	0	0	NOT	Baj_OCE	Baj_OCE	Viz_OCE	Bat_OCE	Bat_OCE	Koi_OCE	Kos_OCE	Kos_OCE	Agt_OCE	Koi_OCE	Koi_OCE		12
rs149938333	24	0	0	0	CHR1	89587575	rs149938333	T	C	0	0	0	0	0	NOT	Baj_OCE	Baj_OCE	Baj_OCE	Viz_OCE	Bat_OCE	Bat_OCE	Koi_OCE	Kos_OCE	Kos_OCE	Agt_OCE	Koi_OCE	Koi_OCE		13
rs371779157	24	0	0	0	CHR1	89587713	rs371779157	T	C	0	0	0	0	0	NOT	Baj_OCE	Baj_OCE	Baj_OCE	Viz_OCE	Bat_OCE	Bat_OCE	Koi_OCE	Kos_OCE	Kos_OCE	Agt_OCE	Koi_OCE	Koi_OCE		14
rs372694037	24	0	0	0	CHR1	89587782	rs372694037	G	A	0	0	0	4	0	ACB	ESN	ESN	YRI		Baj_OCE	Baj_OCE	Baj_OCE	Viz_OCE	Bat_OCE	Bat_OCE	Koi_OCE	Kos_OCE	Kos_OCE	Agt_OCE	Koi_OCE	Koi_OCE		14
rs370015220	24	0	0	0	CHR1	89587822	rs370015220	A	T	0	0	0	0	0	NOT	Baj_OCE	Baj_OCE	Baj_OCE	Viz_OCE	Bat_OCE	Bat_OCE	Koi_OCE	Kos_OCE	Kos_OCE	Agt_OCE	Koi_OCE	Koi_OCE		14
rs372683614	24	0	0	0	CHR1	89587864	rs372683614	T	C	0	0	0	0	0	NOT	Baj_OCE	Baj_OCE	Baj_OCE	Viz_OCE	Bat_OCE	Bat_OCE	Koi_OCE	Kos_OCE	Kos_OCE	Agt_OCE	Koi_OCE	Koi_OCE		14
rs373749227	24	0	0	0	CHR1	89588040	rs373749227	C	T	0	0	0	0	0	NOT	Baj_OCE	Baj_OCE	Baj_OCE	Viz_OCE	Bat_OCE	Bat_OCE	Koi_OCE	Kos_OCE	Kos_OCE	Agt_OCE	Koi_OCE	Koi_OCE		14
rs373783689	24	0	0	0	CHR1	89589037	rs373783689	A	G	0	0	0	0	0	NOT	Baj_OCE	Baj_OCE	Baj_OCE	Viz_OCE	Bat_OCE	Bat_OCE	Koi_OCE	Kos_OCE	Kos_OCE	Agt_OCE	Koi_OCE	Koi_OCE		14
rs371761337	24	0	0	0	CHR1	89589055	rs371761337	T	C	0	0	0	0	0	NOT	Baj_OCE	Baj_OCE	Baj_OCE	Viz_OCE	Bat_OCE	Bat_OCE	Koi_OCE	Kos_OCE	Kos_OCE	Agt_OCE	Koi_OCE	Koi_OCE		14
rs370007939	24	0	0	0	CHR1	89590134	rs370007939	C	T	0	0	0	0	0	NOT	Baj_OCE	Baj_OCE	Baj_OCE	Viz_OCE	Bat_OCE	Bat_OCE	Koi_OCE	Kos_OCE	Kos_OCE	Agt_OCE	Koi_OCE	Koi_OCE		14
rs372771978	24	0	0	0	CHR1	89590143	rs372771978	T	G	0	0	0	0	0	NOT	Baj_OCE	Baj_OCE	Baj_OCE	Viz_OCE	Bat_OCE	Bat_OCE	Koi_OCE	Kos_OCE	Kos_OCE	Agt_OCE	Koi_OCE	Koi_OCE		14
rs368808120	24	0	0	0	CHR1	89590443	rs368808120	C	T	0	0	0	0	0	NOT	Baj_OCE	Baj_OCE	Baj_OCE	Viz_OCE	Bat_OCE	Bat_OCE	Koi_OCE	Kos_OCE	Kos_OCE	Agt_OCE	Koi_OCE	Koi_OCE		14
rs377310996	24	0	0	0	CHR1	89591262	rs377310996	G	A	0	0	0	0	0	NOT	Baj_OCE	Baj_OCE	Baj_OCE	Viz_OCE	Bat_OCE	Bat_OCE	Koi_OCE	Kos_OCE	Kos_OCE	Agt_OCE	Koi_OCE	Koi_OCE		14
rs376852367	24	0	0	0	CHR1	89592489	rs376852367	T	C	0	0	0	0	0	NOT	Baj_OCE	Baj_OCE	Baj_OCE	Viz_OCE	Bat_OCE	Bat_OCE	Koi_OCE	Kos_OCE	Kos_OCE	Agt_OCE	Koi_OCE	Koi_OCE		14
rs370168636	24	0	0	0	CHR1	89592507	rs370168636	A	C	0	0	0	0	0	NOT	Baj_OCE	Baj_OCE	Baj_OCE	Viz_OCE	Bat_OCE	Bat_OCE	Koi_OCE	Kos_OCE	Kos_OCE	Agt_OCE	Koi_OCE	Koi_OCE		14
rs368120563	15	0	0	0	CHR1	89592706	rs368120563	T	C	0	0	0	0	0	NOT	Baj_OCE	Viz_OCE	Bat_OCE	Bat_OCE	Koi_OCE	Kos_OCE	Kos_OCE	Agt_OCE	Koi_OCE	Koi_OCE		12
rs374404104	21	0	0	0	CHR1	89592822	rs374404104	G	A	0	0	0	0	0	NOT	Baj_OCE	Baj_OCE	Viz_OCE	Bat_OCE	Bat_OCE	Koi_OCE	Kos_OCE	Kos_OCE	Agt_OCE	Koi_OCE	Koi_OCE		13
rs368458259	24	0	0	0	CHR1	89592855	rs368458259	G	C	0	0	0	0	0	NOT	Baj_OCE	Baj_OCE	Viz_OCE	Bat_OCE	Bat_OCE	Koi_OCE	Kos_OCE	Kos_OCE	Agt_OCE	Koi_OCE	Koi_OCE		13
rs376480384	24	0	0	0	CHR1	89593068	rs376480384	A	G	0	0	0	0	0	NOT	Baj_OCE	Baj_OCE	Baj_OCE	Viz_OCE	Bat_OCE	Bat_OCE	Koi_OCE	Kos_OCE	Kos_OCE	Agt_OCE	Koi_OCE	Koi_OCE		14
rs373324935	24	0	0	0	CHR1	89593268	rs373324935	C	G	0	0	0	0	0	NOT	Baj_OCE	Baj_OCE	Baj_OCE	Viz_OCE	Bat_OCE	Bat_OCE	Koi_OCE	Kos_OCE	Kos_OCE	Agt_OCE	Koi_OCE	Koi_OCE		14
rs367934506	24	0	0	0	CHR1	89594091	rs367934506	G	T	0	0	0	0	0	NOT	Baj_OCE	Baj_OCE	Baj_OCE	Viz_OCE	Bat_OCE	Bat_OCE	Koi_OCE	Kos_OCE	Kos_OCE	Agt_OCE	Koi_OCE	Koi_OCE		14
rs374202280	24	0	0	0	CHR1	89594567	rs374202280	G	A	0	0	0	0	0	NOT	Baj_OCE	Baj_OCE	Baj_OCE	Viz_OCE	Bat_OCE	Bat_OCE	Koi_OCE	Kos_OCE	Kos_OCE	Agt_OCE	Koi_OCE	Koi_OCE		14
rs372685294	24	0	0	0	CHR1	89594982	rs372685294	T	G	0	0	0	0	0	NOT	Baj_OCE	Baj_OCE	Baj_OCE	Viz_OCE	Bat_OCE	Bat_OCE	Koi_OCE	Kos_OCE	Kos_OCE	Agt_OCE	Koi_OCE	Koi_OCE		14
rs371248257	24	0	0	0	CHR1	89595928	rs371248257	A	G	0	0	0	0	0	NOT	Baj_OCE	Baj_OCE	Baj_OCE	Viz_OCE	Bat_OCE	Bat_OCE	Koi_OCE	Kos_OCE	Kos_OCE	Agt_OCE	Koi_OCE	Koi_OCE		14
rs373688497	24	0	0	0	CHR1	89596265	rs373688497	G	A	0	0	0	0	0	NOT	Baj_OCE	Baj_OCE	Baj_OCE	Viz_OCE	Bat_OCE	Bat_OCE	Koi_OCE	Kos_OCE	Kos_OCE	Agt_OCE	Koi_OCE	Koi_OCE		14
rs377213573	24	0	0	0	CHR1	89596896	rs377213573	C	G	0	0	0	0	0	NOT	Baj_OCE	Baj_OCE	Baj_OCE	Viz_OCE	Bat_OCE	Bat_OCE	Koi_OCE	Kos_OCE	Kos_OCE	Agt_OCE	Koi_OCE	Koi_OCE		14
rs377639227	24	0	0	0	CHR1	89596981	rs377639227	A	G	0	0	0	0	0	NOT	Baj_OCE	Baj_OCE	Baj_OCE	Viz_OCE	Bat_OCE	Bat_OCE	Koi_OCE	Kos_OCE	Kos_OCE	Agt_OCE	Koi_OCE	Koi_OCE		14
rs139544379	24	0	0	0	CHR1	89598073	rs139544379	A	G	0	0	0	0	0	NOT	Baj_OCE	Baj_OCE	Baj_OCE	Viz_OCE	Bat_OCE	Bat_OCE	Koi_OCE	Kos_OCE	Kos_OCE	Agt_OCE	Koi_OCE	Koi_OCE		14
rs375269444	24	0	0	0	CHR1	89598851	rs375269444	A	G	0	0	0	0	0	NOT	Baj_OCE	Baj_OCE	Baj_OCE	Viz_OCE	Bat_OCE	Bat_OCE	Koi_OCE	Kos_OCE	Kos_OCE	Agt_OCE	Koi_OCE	Koi_OCE		14
rs369817321	24	0	0	0	CHR1	89599445	rs369817321	T	C	0	0	0	0	0	NOT	Baj_OCE	Baj_OCE	Baj_OCE	Viz_OCE	Bat_OCE	Bat_OCE	Koi_OCE	Kos_OCE	Kos_OCE	Agt_OCE	Koi_OCE	Koi_OCE		14
rs376115881	24	0	0	0	CHR1	89599683	rs376115881	T	G	0	0	0	0	0	NOT	Baj_OCE	Baj_OCE	Baj_OCE	Viz_OCE	Bat_OCE	Bat_OCE	Koi_OCE	Kos_OCE	Kos_OCE	Agt_OCE	Koi_OCE	Koi_OCE		14
rs369574161	24	0	0	0	CHR1	89599698	rs369574161	G	C	0	0	0	0	0	NOT	Baj_OCE	Baj_OCE	Baj_OCE	Viz_OCE	Bat_OCE	Bat_OCE	Koi_OCE	Kos_OCE	Kos_OCE	Agt_OCE	Koi_OCE	Koi_OCE		14
rs373729222	24	0	0	0	CHR1	89599705	rs373729222	A	G	0	0	0	0	0	NOT	Baj_OCE	Baj_OCE	Baj_OCE	Viz_OCE	Bat_OCE	Bat_OCE	Koi_OCE	Kos_OCE	Kos_OCE	Agt_OCE	Koi_OCE	Koi_OCE		14
rs377476730	24	0	0	0	CHR1	89600003	rs377476730	C	T	0	0	0	0	0	NOT	Baj_OCE	Baj_OCE	Baj_OCE	Viz_OCE	Bat_OCE	Bat_OCE	Koi_OCE	Kos_OCE	Kos_OCE	Agt_OCE	Koi_OCE	Koi_OCE		14
rs375517741	24	0	0	0	CHR1	89600243	rs375517741	G	C	0	0	0	0	0	NOT	Baj_OCE	Baj_OCE	Baj_OCE	Viz_OCE	Bat_OCE	Bat_OCE	Koi_OCE	Kos_OCE	Kos_OCE	Agt_OCE	Koi_OCE	Koi_OCE		14
rs371027141	24	0	0	0	CHR1	89600560	rs371027141	A	G	0	0	0	0	0	NOT	Baj_OCE	Baj_OCE	Baj_OCE	Viz_OCE	Bat_OCE	Bat_OCE	Koi_OCE	Kos_OCE	Kos_OCE	Agt_OCE	Koi_OCE	Koi_OCE		14
rs189347428	24	0	0	0	CHR1	89600729	rs189347428	A	C	0	0	0	0	0	NOT	Baj_OCE	Baj_OCE	Baj_OCE	Viz_OCE	Bat_OCE	Bat_OCE	Koi_OCE	Kos_OCE	Kos_OCE	Agt_OCE	Koi_OCE	Koi_OCE		14
rs371661920	24	0	0	0	CHR1	89600735	rs371661920	C	A	0	0	0	0	0	NOT	Baj_OCE	Baj_OCE	Baj_OCE	Viz_OCE	Bat_OCE	Bat_OCE	Koi_OCE	Kos_OCE	Kos_OCE	Agt_OCE	Koi_OCE	Koi_OCE		14
rs374046926	24	0	0	0	CHR1	89600902	rs374046926	G	T	0	0	0	0	0	NOT	Baj_OCE	Baj_OCE	Baj_OCE	Viz_OCE	Bat_OCE	Bat_OCE	Koi_OCE	Kos_OCE	Kos_OCE	Agt_OCE	Koi_OCE	Koi_OCE		14
rs371994945	24	0	0	0	CHR1	89601280	rs371994945	C	G	0	0	0	0	0	NOT	Baj_OCE	Baj_OCE	Baj_OCE	Viz_OCE	Bat_OCE	Bat_OCE	Koi_OCE	Kos_OCE	Kos_OCE	Agt_OCE	Koi_OCE	Koi_OCE		14
rs368999810	24	0	0	0	CHR1	89601828	rs368999810	G	T	0	0	0	0	0	NOT	Baj_OCE	Baj_OCE	Baj_OCE	Viz_OCE	Bat_OCE	Bat_OCE	Koi_OCE	Kos_OCE	Kos_OCE	Agt_OCE	Koi_OCE	Koi_OCE		14
rs369099215	24	0	0	0	CHR1	89601866	rs369099215	G	A	0	0	0	0	0	NOT	Baj_OCE	Baj_OCE	Baj_OCE	Viz_OCE	Bat_OCE	Bat_OCE	Koi_OCE	Kos_OCE	Kos_OCE	Agt_OCE	Koi_OCE	Koi_OCE		14
rs376726789	24	0	0	0	CHR1	89601981	rs376726789	T	C	0	0	0	0	0	NOT	Baj_OCE	Baj_OCE	Baj_OCE	Viz_OCE	Bat_OCE	Bat_OCE	Koi_OCE	Kos_OCE	Kos_OCE	Agt_OCE	Koi_OCE	Koi_OCE		14
rs371646125	24	0	0	0	CHR1	89601989	rs371646125	G	A	0	0	0	0	0	NOT	Baj_OCE	Baj_OCE	Baj_OCE	Viz_OCE	Bat_OCE	Bat_OCE	Koi_OCE	Kos_OCE	Kos_OCE	Agt_OCE	Koi_OCE	Koi_OCE		14
rs370202504	24	0	0	0	CHR1	89602562	rs370202504	A	G	0	0	0	0	0	NOT	Baj_OCE	Baj_OCE	Baj_OCE	Viz_OCE	Bat_OCE	Bat_OCE	Koi_OCE	Kos_OCE	Kos_OCE	Agt_OCE	Koi_OCE	Koi_OCE		14
rs370409487	24	0	0	0	CHR1	89602834	rs370409487	G	A	0	0	0	0	0	NOT	Baj_OCE	Baj_OCE	Baj_OCE	Viz_OCE	Bat_OCE	Bat_OCE	Koi_OCE	Kos_OCE	Kos_OCE	Agt_OCE	Koi_OCE	Koi_OCE		14
rs372277512	24	0	0	0	CHR1	89602906	rs372277512	A	G	0	0	0	0	0	NOT	Baj_OCE	Baj_OCE	Baj_OCE	Viz_OCE	Bat_OCE	Bat_OCE	Koi_OCE	Kos_OCE	Kos_OCE	Agt_OCE	Koi_OCE	Koi_OCE		14
rs375874559	24	0	0	0	CHR1	89602961	rs375874559	C	G	0	0	0	0	0	NOT	Baj_OCE	Baj_OCE	Baj_OCE	Viz_OCE	Bat_OCE	Bat_OCE	Koi_OCE	Kos_OCE	Kos_OCE	Agt_OCE	Koi_OCE	Koi_OCE		14
rs376480483	24	0	0	0	CHR1	89603433	rs376480483	A	T	0	0	0	0	0	NOT	Baj_OCE	Baj_OCE	Baj_OCE	Viz_OCE	Bat_OCE	Bat_OCE	Koi_OCE	Kos_OCE	Kos_OCE	Agt_OCE	Koi_OCE	Koi_OCE		14
rs373752304	24	0	0	0	CHR1	89603792	rs373752304	G	A	0	0	0	0	0	NOT	Baj_OCE	Baj_OCE	Baj_OCE	Viz_OCE	Bat_OCE	Bat_OCE	Koi_OCE	Kos_OCE	Kos_OCE	Agt_OCE	Koi_OCE	Koi_OCE		14
rs375984514	24	0	0	0	CHR1	89604170	rs375984514	G	A	0	0	0	0	0	NOT	Baj_OCE	Baj_OCE	Baj_OCE	Viz_OCE	Bat_OCE	Bat_OCE	Koi_OCE	Kos_OCE	Kos_OCE	Agt_OCE	Koi_OCE	Koi_OCE		14
rs369626866	24	0	0	0	CHR1	89604385	rs369626866	T	C	0	0	0	0	0	NOT	Baj_OCE	Baj_OCE	Baj_OCE	Viz_OCE	Bat_OCE	Bat_OCE	Koi_OCE	Kos_OCE	Kos_OCE	Agt_OCE	Koi_OCE	Koi_OCE		14
rs373542978	24	0	0	0	CHR1	89604405	rs373542978	A	G	0	0	0	0	0	NOT	Baj_OCE	Baj_OCE	Baj_OCE	Viz_OCE	Bat_OCE	Bat_OCE	Koi_OCE	Kos_OCE	Kos_OCE	Agt_OCE	Koi_OCE	Koi_OCE		14
rs377016263	24	0	0	0	CHR1	89604588	rs377016263	G	A	0	0	0	0	0	NOT	Baj_OCE	Baj_OCE	Baj_OCE	Viz_OCE	Bat_OCE	Bat_OCE	Koi_OCE	Kos_OCE	Kos_OCE	Agt_OCE	Koi_OCE	Koi_OCE		14
rs375309242	25	0	0	0	CHR1	89606427	rs375309242	A	C	0	0	0	0	0	NOT	Baj_OCE	Baj_OCE	Baj_OCE	Viz_OCE	Bat_OCE	Bat_OCE	Koi_OCE	Kos_OCE	Kos_OCE	Agt_OCE	Koi_OCE	Koi_OCE		14
rs373230096	25	0	0	0	CHR1	89606443	rs373230096	G	A	0	0	1	0	0	JPT		Baj_OCE	Baj_OCE	Baj_OCE	Viz_OCE	Bat_OCE	Bat_OCE	Koi_OCE	Kos_OCE	Kos_OCE	Agt_OCE	Koi_OCE	Koi_OCE		14
rs369969410	25	0	0	0	CHR1	89606790	rs369969410	T	C	0	0	0	0	0	NOT	Baj_OCE	Baj_OCE	Baj_OCE	Viz_OCE	Bat_OCE	Bat_OCE	Koi_OCE	Kos_OCE	Kos_OCE	Agt_OCE	Koi_OCE	Koi_OCE		14
rs373423526	25	0	0	0	CHR1	89607016	rs373423526	A	G	0	0	0	0	0	NOT	Baj_OCE	Baj_OCE	Baj_OCE	Viz_OCE	Bat_OCE	Bat_OCE	Koi_OCE	Kos_OCE	Kos_OCE	Agt_OCE	Koi_OCE	Koi_OCE		14
rs376330358	25	0	0	0	CHR1	89607424	rs376330358	C	T	0	0	0	0	0	NOT	Baj_OCE	Baj_OCE	Baj_OCE	Viz_OCE	Bat_OCE	Bat_OCE	Koi_OCE	Kos_OCE	Kos_OCE	Agt_OCE	Koi_OCE	Koi_OCE		14
rs376568878	25	0	0	0	CHR1	89607540	rs376568878	C	T	0	0	0	0	0	NOT	Baj_OCE	Baj_OCE	Baj_OCE	Viz_OCE	Bat_OCE	Bat_OCE	Koi_OCE	Kos_OCE	Kos_OCE	Agt_OCE	Koi_OCE	Koi_OCE		14
rs370667771	25	0	0	0	CHR1	89607684	rs370667771	C	T	0	0	0	0	0	NOT	Baj_OCE	Baj_OCE	Baj_OCE	Viz_OCE	Bat_OCE	Bat_OCE	Koi_OCE	Kos_OCE	Kos_OCE	Agt_OCE	Koi_OCE	Koi_OCE		14
rs377638841	25	0	0	0	CHR1	89607864	rs377638841	C	T	0	0	0	0	0	NOT	Baj_OCE	Baj_OCE	Baj_OCE	Viz_OCE	Bat_OCE	Bat_OCE	Koi_OCE	Kos_OCE	Kos_OCE	Agt_OCE	Koi_OCE	Koi_OCE		14
rs370834892	25	0	0	0	CHR1	89607931	rs370834892	G	A	0	0	0	0	0	NOT	Baj_OCE	Baj_OCE	Baj_OCE	Viz_OCE	Bat_OCE	Bat_OCE	Koi_OCE	Kos_OCE	Kos_OCE	Agt_OCE	Koi_OCE	Koi_OCE		14
rs376160521	25	0	0	0	CHR1	89608063	rs376160521	A	G	0	0	0	0	0	NOT	Baj_OCE	Baj_OCE	Baj_OCE	Viz_OCE	Bat_OCE	Bat_OCE	Koi_OCE	Kos_OCE	Kos_OCE	Agt_OCE	Koi_OCE	Koi_OCE		14
rs371470681	25	0	0	0	CHR1	89608087	rs371470681	A	G	0	0	0	0	0	NOT	Baj_OCE	Baj_OCE	Baj_OCE	Viz_OCE	Bat_OCE	Bat_OCE	Koi_OCE	Kos_OCE	Kos_OCE	Agt_OCE	Koi_OCE	Koi_OCE		14
rs374253391	25	0	0	0	CHR1	89608109	rs374253391	C	T	0	0	0	0	0	NOT	Baj_OCE	Baj_OCE	Baj_OCE	Viz_OCE	Bat_OCE	Bat_OCE	Koi_OCE	Kos_OCE	Kos_OCE	Agt_OCE	Koi_OCE	Koi_OCE		14
rs375688659	25	0	0	0	CHR1	89608520	rs375688659	A	G	0	0	0	0	0	NOT	Baj_OCE	Baj_OCE	Baj_OCE	Viz_OCE	Bat_OCE	Bat_OCE	Koi_OCE	Kos_OCE	Kos_OCE	Agt_OCE	Koi_OCE	Koi_OCE		14
rs369406982	25	0	0	0	CHR1	89610558	rs369406982	T	C	0	0	0	0	0	NOT	Baj_OCE	Baj_OCE	Baj_OCE	Viz_OCE	Bat_OCE	Bat_OCE	Koi_OCE	Kos_OCE	Kos_OCE	Agt_OCE	Koi_OCE	Koi_OCE		14
rs181422807	25	1	0	0	CHR1	89610940	rs181422807	C	T	4	2	0	0	0	PUR	PUR	PUR	CEU	CEU	MXL		Baj_OCE	Baj_OCE	Baj_OCE	Viz_OCE	Bat_OCE	Bat_OCE	Koi_OCE	Kos_OCE	Kos_OCE	Agt_OCE	Koi_OCE	Koi_OCE		14
rs373807472	25	0	0	0	CHR1	89612611	rs373807472	G	A	0	0	0	0	0	NOT	Baj_OCE	Baj_OCE	Baj_OCE	Viz_OCE	Bat_OCE	Bat_OCE	Koi_OCE	Kos_OCE	Kos_OCE	Agt_OCE	Koi_OCE	Koi_OCE		14
rs371250133	25	0	0	0	CHR1	89612899	rs371250133	G	A	0	0	0	0	0	NOT	Baj_OCE	Baj_OCE	Baj_OCE	Viz_OCE	Bat_OCE	Bat_OCE	Koi_OCE	Kos_OCE	Kos_OCE	Agt_OCE	Koi_OCE	Koi_OCE		14
rs12755980	25	0	0	0	CHR1	89613888	rs12755980	G	A	0	0	0	0	0	NOT	Baj_OCE	Baj_OCE	Baj_OCE	Viz_OCE	Bat_OCE	Bat_OCE	Koi_OCE	Kos_OCE	Kos_OCE	Agt_OCE	Koi_OCE	Koi_OCE		14
s1x89615557	25	0	0	0	CHR1	89615557	s1x89615557	T	C	0	0	0	0	0	NOT	Baj_OCE	Baj_OCE	Baj_OCE	Viz_OCE	Bat_OCE	Bat_OCE	Koi_OCE	Kos_OCE	Kos_OCE	Agt_OCE	Koi_OCE	Koi_OCE		14
rs374251025	25	0	0	0	CHR1	89615734	rs374251025	T	C	0	0	0	0	0	NOT	Baj_OCE	Baj_OCE	Baj_OCE	Viz_OCE	Bat_OCE	Bat_OCE	Koi_OCE	Kos_OCE	Kos_OCE	Agt_OCE	Koi_OCE	Koi_OCE		14
rs370443773	25	0	0	0	CHR1	89616557	rs370443773	C	T	0	0	0	0	0	NOT	Baj_OCE	Baj_OCE	Baj_OCE	Viz_OCE	Bat_OCE	Bat_OCE	Koi_OCE	Kos_OCE	Kos_OCE	Agt_OCE	Koi_OCE	Koi_OCE		14
rs376772374	25	0	0	0	CHR1	89617699	rs376772374	G	C	0	0	0	0	0	NOT	Baj_OCE	Baj_OCE	Baj_OCE	Viz_OCE	Bat_OCE	Bat_OCE	Koi_OCE	Kos_OCE	Kos_OCE	Agt_OCE	Koi_OCE	Koi_OCE		14
rs371762406	25	0	0	0	CHR1	89617929	rs371762406	C	T	0	0	0	0	0	NOT	Baj_OCE	Baj_OCE	Baj_OCE	Viz_OCE	Bat_OCE	Bat_OCE	Koi_OCE	Kos_OCE	Kos_OCE	Agt_OCE	Koi_OCE	Koi_OCE		14
rs369388832	25	0	0	0	CHR1	89618530	rs369388832	T	C	0	0	0	0	0	NOT	Baj_OCE	Baj_OCE	Baj_OCE	Viz_OCE	Bat_OCE	Bat_OCE	Koi_OCE	Kos_OCE	Kos_OCE	Agt_OCE	Koi_OCE	Koi_OCE		14
rs373042447	25	0	0	0	CHR1	89619481	rs373042447	A	G	0	0	0	1	0	GWD		Baj_OCE	Baj_OCE	Baj_OCE	Viz_OCE	Bat_OCE	Bat_OCE	Koi_OCE	Kos_OCE	Kos_OCE	Agt_OCE	Koi_OCE	Koi_OCE		14
rs376710449	25	0	0	0	CHR1	89620911	rs376710449	T	A	0	0	0	0	0	NOT	Baj_OCE	Baj_OCE	Baj_OCE	Viz_OCE	Bat_OCE	Bat_OCE	Koi_OCE	Kos_OCE	Kos_OCE	Agt_OCE	Koi_OCE	Koi_OCE		13
rs369613730	25	0	0	0	CHR1	89626192	rs369613730	T	G	0	0	0	0	0	NOT	Baj_OCE	Baj_OCE	Baj_OCE	Viz_OCE	Bat_OCE	Bat_OCE	Koi_OCE	Kos_OCE	Kos_OCE	Agt_OCE	Koi_OCE	Koi_OCE		14
rs372009078	25	0	0	0	CHR1	89630014	rs372009078	A	G	0	0	0	0	0	NOT	Baj_OCE	Baj_OCE	Baj_OCE	Viz_OCE	Bat_OCE	Bat_OCE	Koi_OCE	Kos_OCE	Kos_OCE	Agt_OCE	Koi_OCE	Koi_OCE		14
rs376890699	25	0	0	0	CHR1	89631897	rs376890699	A	G	0	0	0	0	0	NOT	Baj_OCE	Baj_OCE	Baj_OCE	Viz_OCE	Bat_OCE	Bat_OCE	Koi_OCE	Kos_OCE	Kos_OCE	Agt_OCE	Koi_OCE	Koi_OCE		14
rs370250425	25	0	0	0	CHR1	89635207	rs370250425	A	G	0	0	0	0	0	NOT	Baj_OCE	Baj_OCE	Baj_OCE	Viz_OCE	Bat_OCE	Bat_OCE	Koi_OCE	Kos_OCE	Kos_OCE	Agt_OCE	Koi_OCE	Koi_OCE		14
rs374240176	25	0	0	0	CHR1	89635421	rs374240176	A	G	0	0	0	0	0	NOT	Baj_OCE	Baj_OCE	Baj_OCE	Viz_OCE	Bat_OCE	Bat_OCE	Koi_OCE	Kos_OCE	Kos_OCE	Agt_OCE	Koi_OCE	Koi_OCE		14
rs368137610	25	0	0	0	CHR1	89635681	rs368137610	C	A	0	0	0	0	0	NOT	Baj_OCE	Baj_OCE	Baj_OCE	Viz_OCE	Bat_OCE	Bat_OCE	Koi_OCE	Kos_OCE	Kos_OCE	Agt_OCE	Koi_OCE	Koi_OCE		14
rs370427127	25	0	0	0	CHR1	89636047	rs370427127	A	G	0	0	0	0	0	NOT	Baj_OCE	Baj_OCE	Baj_OCE	Viz_OCE	Bat_OCE	Bat_OCE	Koi_OCE	Kos_OCE	Kos_OCE	Agt_OCE	Koi_OCE	Koi_OCE		14
rs150818562	25	0	0	0	CHR1	89636148	rs150818562	C	A	0	0	0	0	0	NOT	Baj_OCE	Baj_OCE	Baj_OCE	Viz_OCE	Bat_OCE	Bat_OCE	Koi_OCE	Kos_OCE	Kos_OCE	Agt_OCE	Koi_OCE	Koi_OCE		14
rs149585695	25	0	0	0	CHR1	89636677	rs149585695	G	A	0	0	2	0	0	JPT	JPT		Baj_OCE	Baj_OCE	Baj_OCE	Viz_OCE	EVk_SIB	Bat_OCE	Bat_OCE	Koi_OCE	Kos_OCE	Kos_OCE	Agt_OCE	Koi_OCE	Koi_OCE		14
rs144350186	25	0	0	0	CHR1	89637457	rs144350186	T	C	0	0	0	0	0	NOT	Baj_OCE	Baj_OCE	Baj_OCE	Viz_OCE	Bat_OCE	Bat_OCE	Koi_OCE	Kos_OCE	Kos_OCE	Agt_OCE	Koi_OCE	Koi_OCE		14
rs369352504	25	0	0	0	CHR1	89637897	rs369352504	C	A	0	0	0	0	0	NOT	Baj_OCE	Baj_OCE	Baj_OCE	Viz_OCE	Bat_OCE	Bat_OCE	Koi_OCE	Kos_OCE	Kos_OCE	Agt_OCE	Koi_OCE	Koi_OCE		14
rs371456271	25	0	0	0	CHR1	89638681	rs371456271	G	A	0	0	0	0	0	NOT	Baj_OCE	Baj_OCE	Baj_OCE	Viz_OCE	Bat_OCE	Bat_OCE	Koi_OCE	Kos_OCE	Kos_OCE	Agt_OCE	Koi_OCE	Koi_OCE		14
rs370877357	25	0	0	0	CHR1	89639556	rs370877357	A	C	0	0	0	0	0	NOT	Baj_OCE	Baj_OCE	Baj_OCE	Viz_OCE	Bat_OCE	Bat_OCE	Koi_OCE	Kos_OCE	Kos_OCE	Agt_OCE	Koi_OCE	Koi_OCE		14
rs375084825	25	0	0	0	CHR1	89639663	rs375084825	T	G	0	0	0	0	0	NOT	Baj_OCE	Baj_OCE	Baj_OCE	Viz_OCE	Bat_OCE	Bat_OCE	Koi_OCE	Kos_OCE	Kos_OCE	Agt_OCE	Koi_OCE	Koi_OCE		14
rs371476371	25	0	0	0	CHR1	89641212	rs371476371	G	C	0	0	0	0	0	NOT	Baj_OCE	Baj_OCE	Baj_OCE	Viz_OCE	Bat_OCE	Bat_OCE	Koi_OCE	Kos_OCE	Kos_OCE	Agt_OCE	Koi_OCE	Koi_OCE		14
rs376880978	25	0	0	0	CHR1	89641241	rs376880978	C	T	0	0	0	0	0	NOT	Baj_OCE	Baj_OCE	Baj_OCE	Viz_OCE	Bat_OCE	Bat_OCE	Koi_OCE	Kos_OCE	Kos_OCE	Agt_OCE	Koi_OCE	Koi_OCE		14
rs369367395	25	0	0	0	CHR1	89641307	rs369367395	C	T	0	0	0	0	0	NOT	Baj_OCE	Baj_OCE	Baj_OCE	Viz_OCE	Bat_OCE	Bat_OCE	Koi_OCE	Kos_OCE	Kos_OCE	Agt_OCE	Koi_OCE	Koi_OCE		14
rs372100032	13	0	0	0	CHR1	89641324	rs372100032	A	G	0	0	0	0	0	NOT	Baj_OCE	Viz_OCE	Bat_OCE	Bat_OCE	Koi_OCE	Kos_OCE	Agt_OCE	Koi_OCE	Koi_OCE		11
rs373451096	25	0	0	0	CHR1	89642051	rs373451096	A	G	0	0	0	0	0	NOT	Baj_OCE	Baj_OCE	Baj_OCE	Viz_OCE	Bat_OCE	Bat_OCE	Koi_OCE	Kos_OCE	Kos_OCE	Agt_OCE	Koi_OCE	Koi_OCE		14
rs374385655	25	0	0	0	CHR1	89642754	rs374385655	C	G	0	0	0	0	0	NOT	Baj_OCE	Baj_OCE	Baj_OCE	Viz_OCE	Bat_OCE	Bat_OCE	Koi_OCE	Kos_OCE	Kos_OCE	Agt_OCE	Koi_OCE	Koi_OCE		14
rs376149267	25	0	0	0	CHR1	89642900	rs376149267	T	C	0	0	0	0	0	NOT	Baj_OCE	Baj_OCE	Baj_OCE	Viz_OCE	Bat_OCE	Bat_OCE	Koi_OCE	Kos_OCE	Kos_OCE	Agt_OCE	Koi_OCE	Koi_OCE		14
rs368442035	25	0	0	0	CHR1	89643616	rs368442035	G	C	0	0	0	0	0	NOT	Baj_OCE	Baj_OCE	Baj_OCE	Viz_OCE	Bat_OCE	Bat_OCE	Koi_OCE	Kos_OCE	Kos_OCE	Agt_OCE	Koi_OCE	Koi_OCE		14
rs375121081	25	0	0	0	CHR1	89644502	rs375121081	G	A	0	0	0	0	0	NOT	Baj_OCE	Baj_OCE	Baj_OCE	Viz_OCE	Bat_OCE	Bat_OCE	Koi_OCE	Kos_OCE	Kos_OCE	Agt_OCE	Koi_OCE	Koi_OCE		14
rs369818778	25	0	0	0	CHR1	89645194	rs369818778	T	C	0	0	0	0	0	NOT	Baj_OCE	Baj_OCE	Baj_OCE	Viz_OCE	Bat_OCE	Bat_OCE	Koi_OCE	Kos_OCE	Kos_OCE	Agt_OCE	Koi_OCE	Koi_OCE		14
rs371830230	25	0	0	0	CHR1	89645448	rs371830230	C	T	0	0	0	0	0	NOT	Baj_OCE	Baj_OCE	Baj_OCE	Viz_OCE	Bat_OCE	Bat_OCE	Koi_OCE	Kos_OCE	Kos_OCE	Agt_OCE	Koi_OCE	Koi_OCE		14
rs375496787	25	0	0	0	CHR1	89645463	rs375496787	A	C	0	0	0	0	0	NOT	Baj_OCE	Baj_OCE	Baj_OCE	Viz_OCE	Bat_OCE	Bat_OCE	Koi_OCE	Kos_OCE	Kos_OCE	Agt_OCE	Koi_OCE	Koi_OCE		14
rs369424042	25	0	0	0	CHR1	89646362	rs369424042	T	C	0	0	0	0	0	NOT	Baj_OCE	Baj_OCE	Baj_OCE	Viz_OCE	Bat_OCE	Bat_OCE	Koi_OCE	Kos_OCE	Kos_OCE	Agt_OCE	Koi_OCE	Koi_OCE		14
rs371013618	25	0	0	0	CHR1	89646588	rs371013618	C	A	0	0	0	0	0	NOT	Baj_OCE	Baj_OCE	Baj_OCE	Viz_OCE	Bat_OCE	Bat_OCE	Koi_OCE	Kos_OCE	Kos_OCE	Agt_OCE	Koi_OCE	Koi_OCE		13
rs367947309	25	0	0	0	CHR1	89647562	rs367947309	T	C	0	0	0	0	0	NOT	Baj_OCE	Baj_OCE	Baj_OCE	Viz_OCE	Bat_OCE	Bat_OCE	Koi_OCE	Kos_OCE	Kos_OCE	Agt_OCE	Koi_OCE	Koi_OCE		14
rs372018456	25	0	0	0	CHR1	89647632	rs372018456	A	G	0	0	0	0	0	NOT	Baj_OCE	Baj_OCE	Baj_OCE	Viz_OCE	Bat_OCE	Bat_OCE	Koi_OCE	Kos_OCE	Kos_OCE	Agt_OCE	Koi_OCE	Koi_OCE		14
rs368766482	25	0	0	0	CHR1	89648053	rs368766482	C	T	0	0	0	0	0	NOT	Baj_OCE	Baj_OCE	Baj_OCE	Viz_OCE	Bat_OCE	Bat_OCE	Koi_OCE	Kos_OCE	Kos_OCE	Agt_OCE	Koi_OCE	Koi_OCE		14
rs369177339	24	0	0	0	CHR1	89648443	rs369177339	A	G	0	0	0	0	0	NOT	Baj_OCE	Baj_OCE	Baj_OCE	Viz_OCE	Bat_OCE	Bat_OCE	Koi_OCE	Kos_OCE	Kos_OCE	Agt_OCE	Koi_OCE	Koi_OCE		14
rs372502549	25	0	0	0	CHR1	89648563	rs372502549	T	A	0	0	0	0	0	NOT	Baj_OCE	Baj_OCE	Baj_OCE	Viz_OCE	Bat_OCE	Bat_OCE	Koi_OCE	Kos_OCE	Kos_OCE	Agt_OCE	Koi_OCE	Koi_OCE		14
rs369122271	25	0	0	0	CHR1	89648626	rs369122271	G	A	0	0	0	0	0	NOT	Baj_OCE	Baj_OCE	Baj_OCE	Viz_OCE	Bat_OCE	Bat_OCE	Koi_OCE	Kos_OCE	Kos_OCE	Agt_OCE	Koi_OCE	Koi_OCE		14
rs374260896	25	0	0	0	CHR1	89649179	rs374260896	A	G	0	0	0	0	0	NOT	Baj_OCE	Baj_OCE	Baj_OCE	Viz_OCE	Bat_OCE	Bat_OCE	Koi_OCE	Kos_OCE	Kos_OCE	Agt_OCE	Koi_OCE	Koi_OCE		14
rs370833044	25	0	0	0	CHR1	89649737	rs370833044	C	T	0	0	0	0	0	NOT	Baj_OCE	Baj_OCE	Baj_OCE	Viz_OCE	Bat_OCE	Bat_OCE	Koi_OCE	Kos_OCE	Kos_OCE	Agt_OCE	Koi_OCE	Koi_OCE		14
rs373639430	25	0	0	0	CHR1	89650562	rs373639430	A	T	0	0	0	0	0	NOT	Baj_OCE	Baj_OCE	Baj_OCE	Viz_OCE	Bat_OCE	Bat_OCE	Koi_OCE	Kos_OCE	Kos_OCE	Agt_OCE	Koi_OCE	Koi_OCE		14
rs368149521	25	0	0	0	CHR1	89650618	rs368149521	G	A	0	0	0	0	0	NOT	Baj_OCE	Baj_OCE	Baj_OCE	Viz_OCE	Bat_OCE	Bat_OCE	Koi_OCE	Kos_OCE	Kos_OCE	Agt_OCE	Koi_OCE	Koi_OCE		14
rs371873380	15	0	0	0	CHR1	89650873	rs371873380	G	C	0	0	0	0	0	NOT	Baj_OCE	Viz_OCE	Bat_OCE	Bat_OCE	Koi_OCE	Kos_OCE	Kos_OCE	Agt_OCE	Koi_OCE	Koi_OCE		12
rs35117143	25	0	0	0	CHR1	89651039	rs35117143	G	A	0	0	0	0	0	NOT	Baj_OCE	Baj_OCE	Baj_OCE	Viz_OCE	Bat_OCE	Bat_OCE	Koi_OCE	Kos_OCE	Kos_OCE	Agt_OCE	Koi_OCE	Koi_OCE		14
rs368569995	25	0	0	0	CHR1	89651809	rs368569995	C	T	0	0	0	0	0	NOT	Baj_OCE	Baj_OCE	Baj_OCE	Viz_OCE	Bat_OCE	Bat_OCE	Koi_OCE	Kos_OCE	Kos_OCE	Agt_OCE	Koi_OCE	Koi_OCE		14
rs371877685	25	0	0	0	CHR1	89651837	rs371877685	G	C	0	0	0	0	0	NOT	Baj_OCE	Baj_OCE	Baj_OCE	Viz_OCE	Bat_OCE	Bat_OCE	Koi_OCE	Kos_OCE	Kos_OCE	Agt_OCE	Koi_OCE	Koi_OCE		14
rs373783111	25	0	0	0	CHR1	89652246	rs373783111	C	T	0	0	0	0	0	NOT	Baj_OCE	Baj_OCE	Baj_OCE	Viz_OCE	Bat_OCE	Bat_OCE	Koi_OCE	Kos_OCE	Kos_OCE	Agt_OCE	Koi_OCE	Koi_OCE		14
rs371055870	25	0	0	0	CHR1	89652816	rs371055870	C	A	0	0	0	0	0	NOT	Baj_OCE	Baj_OCE	Baj_OCE	Viz_OCE	Bat_OCE	Bat_OCE	Koi_OCE	Kos_OCE	Kos_OCE	Agt_OCE	Koi_OCE	Koi_OCE		14
rs369994178	25	0	0	0	CHR1	89653167	rs369994178	A	C	0	0	0	0	0	NOT	Baj_OCE	Baj_OCE	Baj_OCE	Viz_OCE	Bat_OCE	Bat_OCE	Koi_OCE	Kos_OCE	Kos_OCE	Agt_OCE	Koi_OCE	Koi_OCE		14
rs374034066	25	0	0	0	CHR1	89653268	rs374034066	C	A	0	0	0	0	0	NOT	Baj_OCE	Baj_OCE	Baj_OCE	Viz_OCE	Bat_OCE	Bat_OCE	Koi_OCE	Kos_OCE	Kos_OCE	Agt_OCE	Koi_OCE	Koi_OCE		14
rs375865624	25	0	0	0	CHR1	89653350	rs375865624	A	G	0	0	0	0	0	NOT	Baj_OCE	Baj_OCE	Baj_OCE	Viz_OCE	Bat_OCE	Bat_OCE	Koi_OCE	Kos_OCE	Kos_OCE	Agt_OCE	Koi_OCE	Koi_OCE		14
rs371270206	25	0	0	0	CHR1	89653366	rs371270206	A	C	0	0	0	0	0	NOT	Baj_OCE	Baj_OCE	Baj_OCE	Viz_OCE	Bat_OCE	Bat_OCE	Koi_OCE	Kos_OCE	Kos_OCE	Agt_OCE	Koi_OCE	Koi_OCE		14
rs372291016	25	0	0	0	CHR1	89653586	rs372291016	C	T	0	0	0	0	0	NOT	Baj_OCE	Baj_OCE	Baj_OCE	Viz_OCE	Bat_OCE	Bat_OCE	Koi_OCE	Kos_OCE	Kos_OCE	Agt_OCE	Koi_OCE	Koi_OCE		14
rs61746777	25	0	0	0	CHR1	89654300	rs61746777	A	G	0	0	0	0	0	NOT	Baj_OCE	Baj_OCE	Baj_OCE	Viz_OCE	Bat_OCE	Bat_OCE	Koi_OCE	Kos_OCE	Kos_OCE	Agt_OCE	Koi_OCE	Koi_OCE		14
rs376901765	25	0	0	0	CHR1	89654786	rs376901765	G	T	0	0	0	0	0	NOT	Baj_OCE	Baj_OCE	Baj_OCE	Viz_OCE	Bat_OCE	Bat_OCE	Koi_OCE	Kos_OCE	Kos_OCE	Agt_OCE	Koi_OCE	Koi_OCE		14
rs369235999	25	0	0	0	CHR1	89655009	rs369235999	T	G	0	0	0	0	0	NOT	Baj_OCE	Baj_OCE	Baj_OCE	Viz_OCE	Bat_OCE	Bat_OCE	Koi_OCE	Kos_OCE	Kos_OCE	Agt_OCE	Koi_OCE	Koi_OCE		14
rs370995897	25	0	0	0	CHR1	89657480	rs370995897	T	C	0	0	0	0	0	NOT	Baj_OCE	Baj_OCE	Baj_OCE	Viz_OCE	Bat_OCE	Bat_OCE	Koi_OCE	Kos_OCE	Kos_OCE	Agt_OCE	Koi_OCE	Koi_OCE		14
rs371766927	25	0	0	0	CHR1	89658836	rs371766927	C	G	0	0	0	0	0	NOT	Baj_OCE	Baj_OCE	Baj_OCE	Viz_OCE	Bat_OCE	Bat_OCE	Koi_OCE	Kos_OCE	Kos_OCE	Agt_OCE	Koi_OCE	Koi_OCE		14
rs374804401	25	0	0	0	CHR1	89658958	rs374804401	A	T	0	0	0	0	0	NOT	Baj_OCE	Baj_OCE	Baj_OCE	Viz_OCE	Bat_OCE	Bat_OCE	Koi_OCE	Kos_OCE	Kos_OCE	Agt_OCE	Koi_OCE	Koi_OCE		14
rs374029455	25	0	0	0	CHR1	89662518	rs374029455	A	G	0	0	0	0	0	NOT	Baj_OCE	Baj_OCE	Baj_OCE	Viz_OCE	Bat_OCE	Bat_OCE	Koi_OCE	Kos_OCE	Kos_OCE	Agt_OCE	Koi_OCE	Koi_OCE		14
rs375133601	25	0	0	0	CHR1	89663181	rs375133601	A	G	0	0	0	0	0	NOT	Baj_OCE	Baj_OCE	Baj_OCE	Viz_OCE	Bat_OCE	Bat_OCE	Koi_OCE	Kos_OCE	Kos_OCE	Agt_OCE	Koi_OCE	Koi_OCE		14
rs368773556	25	0	0	0	CHR1	89663280	rs368773556	G	A	0	0	0	0	0	NOT	Baj_OCE	Baj_OCE	Baj_OCE	Viz_OCE	Bat_OCE	Bat_OCE	Koi_OCE	Kos_OCE	Kos_OCE	Agt_OCE	Koi_OCE	Koi_OCE		14
rs375349505	25	0	0	0	CHR1	89663706	rs375349505	G	C	0	0	0	0	0	NOT	Baj_OCE	Baj_OCE	Baj_OCE	Viz_OCE	Bat_OCE	Bat_OCE	Koi_OCE	Kos_OCE	Kos_OCE	Agt_OCE	Koi_OCE	Koi_OCE		14
rs374246104	25	0	0	0	CHR1	89665347	rs374246104	G	C	0	0	0	0	0	NOT	Baj_OCE	Baj_OCE	Baj_OCE	Viz_OCE	Bat_OCE	Bat_OCE	Koi_OCE	Kos_OCE	Kos_OCE	Agt_OCE	Koi_OCE	Koi_OCE		14
rs368168046	25	0	0	0	CHR1	89665430	rs368168046	T	C	0	0	0	0	0	NOT	Baj_OCE	Baj_OCE	Baj_OCE	Viz_OCE	Bat_OCE	Bat_OCE	Koi_OCE	Kos_OCE	Kos_OCE	Agt_OCE	Koi_OCE	Koi_OCE		14
rs371505234	25	0	0	0	CHR1	89666450	rs371505234	G	A	0	0	0	0	0	NOT	Baj_OCE	Baj_OCE	Baj_OCE	Viz_OCE	Bat_OCE	Bat_OCE	Koi_OCE	Kos_OCE	Kos_OCE	Agt_OCE	Koi_OCE	Koi_OCE		14
rs376742486	25	0	0	0	CHR1	89667251	rs376742486	T	C	0	0	0	0	0	NOT	Baj_OCE	Baj_OCE	Baj_OCE	Viz_OCE	Bat_OCE	Bat_OCE	Koi_OCE	Kos_OCE	Kos_OCE	Agt_OCE	Koi_OCE	Koi_OCE		14
rs370049131	25	0	0	0	CHR1	89668217	rs370049131	C	T	0	0	0	0	0	NOT	Baj_OCE	Baj_OCE	Baj_OCE	Viz_OCE	Bat_OCE	Bat_OCE	Koi_OCE	Kos_OCE	Kos_OCE	Agt_OCE	Con_AFR	Koi_OCE	Koi_OCE		14
rs372102423	25	0	0	0	CHR1	89672380	rs372102423	A	T	0	0	0	0	0	NOT	Baj_OCE	Baj_OCE	Baj_OCE	Viz_OCE	Bat_OCE	Bat_OCE	Koi_OCE	Kos_OCE	Kos_OCE	Agt_OCE	Koi_OCE	Koi_OCE		14
rs372457367	25	0	0	0	CHR1	89672838	rs372457367	A	T	0	0	0	0	0	NOT	Baj_OCE	Baj_OCE	Baj_OCE	Viz_OCE	Bat_OCE	Bat_OCE	Koi_OCE	Kos_OCE	Kos_OCE	Agt_OCE	Koi_OCE	Koi_OCE		13
rs368127210	25	0	0	0	CHR1	89675907	rs368127210	T	C	0	0	0	0	0	NOT	Baj_OCE	Baj_OCE	Baj_OCE	Viz_OCE	Bat_OCE	Bat_OCE	Koi_OCE	Kos_OCE	Kos_OCE	Agt_OCE	Koi_OCE	Koi_OCE		14
rs375506263	15	0	0	0	CHR1	89677232	rs375506263	C	A	0	0	0	0	0	NOT	Baj_OCE	Viz_OCE	Bat_OCE	Bat_OCE	Koi_OCE	Kos_OCE	Kos_OCE	Agt_OCE	Koi_OCE	Koi_OCE		12
rs373371130	25	0	0	0	CHR1	89678695	rs373371130	A	G	0	0	0	0	0	NOT	Baj_OCE	Baj_OCE	Baj_OCE	Viz_OCE	Bat_OCE	Bat_OCE	Koi_OCE	Kos_OCE	Kos_OCE	Agt_OCE	Koi_OCE	Koi_OCE		14
rs369189991	25	0	0	0	CHR1	89681504	rs369189991	T	A	0	0	0	0	0	NOT	Baj_OCE	Baj_OCE	Baj_OCE	Viz_OCE	Bat_OCE	Bat_OCE	Koi_OCE	Kos_OCE	Kos_OCE	Agt_OCE	Koi_OCE	Koi_OCE		14
rs370396835	25	0	0	0	CHR1	89696602	rs370396835	C	T	0	0	0	0	0	NOT	Baj_OCE	Baj_OCE	Baj_OCE	Viz_OCE	Bat_OCE	Bat_OCE	Koi_OCE	Kos_OCE	Kos_OCE	Agt_OCE	Koi_OCE	Koi_OCE		14
rs368139828	25	0	0	0	CHR1	89696835	rs368139828	T	G	0	0	0	0	0	NOT	Baj_OCE	Baj_OCE	Baj_OCE	Viz_OCE	Eve_SIB	Bat_OCE	Bat_OCE	Koi_OCE	Kos_OCE	Kos_OCE	Agt_OCE	Koi_OCE	Koi_OCE		14
rs376617662	23	0	0	0	CHR1	89703564	rs376617662	T	A	0	0	0	0	0	NOT	Baj_OCE	Baj_OCE	Viz_OCE	Bat_OCE	Bat_OCE	Koi_OCE	Kos_OCE	Kos_OCE	Agt_OCE	Koi_OCE	Koi_OCE		13
rs369837843	23	0	0	0	CHR1	90107146	rs369837843	A	G	0	0	0	0	0	NOT	Baj_OCE	Baj_OCE	Baj_OCE	Viz_OCE	Koi_OCE	Kos_OCE	Kos_OCE	Kos_OCE	Agt_OCE	Agt_OCE	Koi_OCE	Koi_OCE		16
rs369391292	17	2	0	0	CHR1	164142699	rs369391292	T	G	0	0	1	0	0	CDX		Viz_OCE	Dus_OCE	Koi_OCE	Kos_OCE	Kos_OCE	Kos_OCE	Koi_OCE	Agt_OCE	Koi_OCE		12
rs376964254	21	0	0	0	CHR1	169809073	rs376964254	C	T	0	0	0	0	0	NOT	Baj_OCE	Baj_OCE	Viz_OCE	Koi_OCE	Kos_OCE	Kos_OCE	Kos_OCE	Koi_OCE	Koi_OCE		15
rs368219699	23	0	0	0	CHR1	169882891	rs368219699	C	T	0	0	0	0	0	NOT	Baj_OCE	Baj_OCE	Viz_OCE	Koi_OCE	Kos_OCE	Kos_OCE	Kos_OCE	Koi_OCE		12
rs368416479	12	0	0	0	CHR1	201396446	rs368416479	A	G	0	0	0	0	0	NOT	Viz_OCE	Aet_OCE	Kos_OCE	Kos_OCE	Agt_OCE	Koi_OCE	Agt_OCE	Koi_OCE		11
rs377064508	11	0	0	0	CHR1	201398400	rs377064508	T	C	0	0	0	0	0	NOT	Viz_OCE	Aet_OCE	Kos_OCE	Kos_OCE	Agt_OCE	Koi_OCE	Agt_OCE	Koi_OCE		11
rs184653500	14	0	0	0	CHR1	233301564	rs184653500	T	C	0	0	2	0	0	CHS	CHS		Leb_OCE	Koi_OCE	Kos_OCE	Kos_OCE	Kos_OCE	Bat_OCE	Koi_OCE	Koi_OCE		11
rs370161730	9	0	0	0	CHR1	246809860	rs370161730	G	A	0	0	0	0	0	NOT	Aet_OCE	Kos_OCE	Aet_OCE	Kos_OCE	Kos_OCE	Koi_OCE	Koi_OCE		11
rs372636856	28	0	0	0	CHR2	48462652	rs372636856	G	A	0	0	0	0	0	NOT	Viz_OCE	Koi_OCE	Kos_OCE	Kos_OCE	Kos_OCE	Koi_OCE	Koi_OCE		12
rs377759841	8	0	0	0	CHR2	54209781	rs377759841	G	A	0	0	0	0	0	NOT	Leb_OCE	Baj_OCE	Bat_OCE	Koi_OCE	Aet_OCE	Agt_OCE	Koi_OCE	Agt_OCE	Koi_OCE		12
rs368909787	29	0	0	0	CHR2	66724152	rs368909787	T	C	0	0	0	0	0		Koi_OCE	Kos_OCE	Kos_OCE	Kos_OCE	Agt_OCE	Agt_OCE	Koi_OCE	Koi_OCE		12
rs148078432	19	0	0	0	CHR2	66933886	rs148078432	T	C	0	0	0	3	0	LWK	LWK	LWK		Baj_OCE	Koi_OCE	Kos_OCE	Kos_OCE	Kos_OCE	Koi_OCE	Koi_OCE		11
rs377280450	21	0	0	0	CHR2	76374690	rs377280450	A	C	0	0	0	0	0	NOT	Koi_OCE	Kos_OCE	Kos_OCE	Kos_OCE	Koi_OCE	Koi_OCE		11
rs368154788	20	0	0	0	CHR2	76376663	rs368154788	G	T	0	0	0	0	0	NOT	BUm_SAS	Koi_OCE	Kos_OCE	Kos_OCE	Kos_OCE	Koi_OCE	Koi_OCE		11
rs369517038	16	1	0	0	CHR2	99066824	rs369517038	A	G	0	0	0	0	0	NOT	Baj_OCE	Baj_OCE	Viz_OCE	Bat_OCE	Aet_OCE	Koi_OCE	Kos_OCE	Kos_OCE	Bat_OCE	Koi_OCE	Koi_OCE		11
rs370192494	16	1	0	0	CHR2	99166964	rs370192494	C	T	0	0	0	0	0	NOT	Baj_OCE	Baj_OCE	Viz_OCE	Bat_OCE	Aet_OCE	Koi_OCE	Kos_OCE	Kos_OCE	Bat_OCE	Koi_OCE	Koi_OCE		11
rs372300791	10	0	0	0	CHR2	139221698	rs372300791	T	C	0	0	0	0	0	NOT	Baj_OCE	Baj_OCE	Koi_OCE	Kos_OCE	Kos_OCE	Koi_OCE	Koi_OCE		11
rs372203113	26	0	0	0	CHR2	139330649	rs372203113	A	C	0	0	0	0	0	NOT	Baj_OCE	Baj_OCE	Mur_OCE	Mur_OCE	Koi_OCE	Kos_OCE	Koi_OCE	Koi_OCE		12
rs368244579	14	0	0	0	CHR2	158789150	rs368244579	T	A	0	0	1	0	0	KHV		Baj_OCE	Baj_OCE	Aet_OCE	Koi_OCE	Kos_OCE	Kos_OCE	Kos_OCE	Koi_OCE	Koi_OCE		11
rs377039690	14	0	0	0	CHR2	158791191	rs377039690	T	C	0	0	1	0	0	KHV		Baj_OCE	Baj_OCE	Aet_OCE	Koi_OCE	Kos_OCE	Kos_OCE	Kos_OCE	Koi_OCE	Koi_OCE		11
rs369103814	14	0	0	0	CHR2	158794812	rs369103814	G	A	0	0	1	0	0	KHV		Baj_OCE	Baj_OCE	Aet_OCE	Koi_OCE	Kos_OCE	Kos_OCE	Kos_OCE	Koi_OCE	Koi_OCE		11
rs375653336	13	0	0	0	CHR3	12511525	rs375653336	C	T	0	0	0	0	0	NOT	Baj_OCE	Aet_OCE	Koi_OCE	Kos_OCE	Aet_OCE	Kos_OCE	Agt_OCE	Koi_OCE		11
rs371455394	13	0	0	0	CHR3	12516188	rs371455394	A	C	0	0	0	0	0	NOT	Baj_OCE	Aet_OCE	Koi_OCE	Kos_OCE	Aet_OCE	Kos_OCE	Kos_OCE	Agt_OCE	Koi_OCE		12
rs377002900	14	0	0	0	CHR3	12517602	rs377002900	T	C	1	0	0	0	0	PEL		Baj_OCE	Aet_OCE	Koi_OCE	Kos_OCE	Aet_OCE	Kos_OCE	Kos_OCE	Agt_OCE	Koi_OCE		12
rs373367187	14	0	0	0	CHR3	12517769	rs373367187	G	A	0	0	0	0	0	NOT	Baj_OCE	Aet_OCE	Koi_OCE	Kos_OCE	Aet_OCE	Kos_OCE	Kos_OCE	Agt_OCE	Koi_OCE		12
rs377412978	14	0	0	0	CHR3	12518147	rs377412978	T	C	0	0	0	0	0	NOT	Baj_OCE	Aet_OCE	Koi_OCE	Kos_OCE	Aet_OCE	Kos_OCE	Kos_OCE	Agt_OCE	Koi_OCE		12
rs370952870	14	0	0	0	CHR3	12518307	rs370952870	G	A	0	0	0	1	0	YRI		Baj_OCE	Aet_OCE	Koi_OCE	Kos_OCE	Aet_OCE	Kos_OCE	Kos_OCE	Agt_OCE	Koi_OCE		12
rs375925126	13	0	0	0	CHR3	12519978	rs375925126	G	C	0	0	0	0	0	NOT	Baj_OCE	Aet_OCE	Koi_OCE	Kos_OCE	Aet_OCE	Kos_OCE	Kos_OCE	Agt_OCE	Koi_OCE		11
rs375226869	13	0	0	0	CHR3	12522635	rs375226869	T	A	0	0	0	0	0	NOT	Baj_OCE	Aet_OCE	Koi_OCE	Kos_OCE	Aet_OCE	Kos_OCE	Kos_OCE	Agt_OCE	Koi_OCE		12
rs377261788	13	0	0	0	CHR3	12522988	rs377261788	C	T	0	0	0	0	0	NOT	Baj_OCE	Aet_OCE	Koi_OCE	Kos_OCE	Aet_OCE	Kos_OCE	Kos_OCE	Agt_OCE	Koi_OCE		12
rs370468853	13	0	0	0	CHR3	12524812	rs370468853	T	C	0	0	0	0	0	NOT	Baj_OCE	Aet_OCE	Koi_OCE	Kos_OCE	Aet_OCE	Kos_OCE	Kos_OCE	Agt_OCE	Koi_OCE		11
rs375661247	13	0	0	0	CHR3	12525315	rs375661247	T	C	0	0	0	0	0	NOT	Baj_OCE	Aet_OCE	Koi_OCE	Kos_OCE	Aet_OCE	Kos_OCE	Kos_OCE	Agt_OCE	Koi_OCE		12
rs368789406	13	0	0	0	CHR3	12526724	rs368789406	G	C	0	0	0	0	0	NOT	Baj_OCE	Aet_OCE	Koi_OCE	Kos_OCE	Aet_OCE	Kos_OCE	Kos_OCE	Agt_OCE	Koi_OCE		12
rs374555037	13	0	0	0	CHR3	12528113	rs374555037	C	T	0	0	0	0	0	NOT	Baj_OCE	Aet_OCE	Koi_OCE	Kos_OCE	Aet_OCE	Kos_OCE	Kos_OCE	Agt_OCE	Koi_OCE		12
rs376860203	13	0	0	0	CHR3	12528275	rs376860203	A	G	0	0	0	0	0	NOT	Baj_OCE	Aet_OCE	Koi_OCE	Kos_OCE	Aet_OCE	Kos_OCE	Kos_OCE	Agt_OCE	Koi_OCE		12
rs368548343	13	0	0	0	CHR3	12529486	rs368548343	A	G	0	0	0	0	0	NOT	Baj_OCE	Aet_OCE	Koi_OCE	Kos_OCE	Aet_OCE	Kos_OCE	Kos_OCE	Agt_OCE	Koi_OCE		12
rs375636804	13	0	0	0	CHR3	12529974	rs375636804	G	C	0	0	0	0	0	NOT	Baj_OCE	Aet_OCE	Koi_OCE	Kos_OCE	Aet_OCE	Kos_OCE	Kos_OCE	Agt_OCE	Koi_OCE		12
rs372964568	13	0	0	0	CHR3	12530285	rs372964568	G	A	0	0	0	0	0	NOT	Baj_OCE	Aet_OCE	Koi_OCE	Kos_OCE	Aet_OCE	Kos_OCE	Kos_OCE	Agt_OCE	Koi_OCE		12
rs374025154	12	0	0	0	CHR3	12534930	rs374025154	T	A	0	0	0	0	0	NOT	Baj_OCE	Aet_OCE	Koi_OCE	Kos_OCE	Aet_OCE	Kos_OCE	Kos_OCE	Agt_OCE	Koi_OCE		11
rs370273668	13	0	0	0	CHR3	12535568	rs370273668	G	T	0	0	0	0	0	NOT	Baj_OCE	Aet_OCE	Koi_OCE	Kos_OCE	Aet_OCE	Kos_OCE	Kos_OCE	Agt_OCE	Koi_OCE		12
rs200619900	13	0	0	0	CHR3	12538088	rs200619900	G	T	0	0	0	0	0	NOT	Baj_OCE	Aet_OCE	Koi_OCE	Kos_OCE	Aet_OCE	Kos_OCE	Kos_OCE	Agt_OCE	Koi_OCE		12
rs372935221	13	0	0	0	CHR3	12539167	rs372935221	A	C	0	0	0	0	0	NOT	Baj_OCE	Aet_OCE	Koi_OCE	Kos_OCE	Aet_OCE	Kos_OCE	Kos_OCE	Agt_OCE	Koi_OCE		12
rs375310702	13	0	0	0	CHR3	12539519	rs375310702	T	C	0	0	0	0	0	NOT	Baj_OCE	Aet_OCE	Koi_OCE	Kos_OCE	Aet_OCE	Kos_OCE	Kos_OCE	Agt_OCE	Koi_OCE		12
rs369565106	13	0	0	0	CHR3	12539765	rs369565106	A	G	0	0	0	0	0	NOT	Baj_OCE	Aet_OCE	Koi_OCE	Kos_OCE	Aet_OCE	Kos_OCE	Kos_OCE	Agt_OCE	Koi_OCE		12
rs370842019	13	0	0	0	CHR3	12540372	rs370842019	G	A	0	0	0	0	0	NOT	Baj_OCE	Aet_OCE	Koi_OCE	Kos_OCE	Aet_OCE	Kos_OCE	Kos_OCE	Agt_OCE	Koi_OCE		12
rs367912813	13	0	0	0	CHR3	12543244	rs367912813	A	G	0	0	0	0	0	NOT	Baj_OCE	Aet_OCE	Koi_OCE	Kos_OCE	Aet_OCE	Kos_OCE	Kos_OCE	Agt_OCE	Koi_OCE		12
rs367642269	13	0	0	0	CHR3	12543327	rs367642269	T	G	0	0	0	0	0	NOT	Baj_OCE	Aet_OCE	Koi_OCE	Kos_OCE	Aet_OCE	Kos_OCE	Kos_OCE	Agt_OCE	Koi_OCE		12
rs368473995	13	0	0	0	CHR3	12543959	rs368473995	C	T	0	0	0	0	0	NOT	Baj_OCE	Aet_OCE	Koi_OCE	Kos_OCE	Aet_OCE	Kos_OCE	Kos_OCE	Agt_OCE	Koi_OCE		12
rs201214741	13	0	0	0	CHR3	12545105	rs201214741	C	T	0	0	0	0	0	NOT	Baj_OCE	Aet_OCE	Koi_OCE	Kos_OCE	Aet_OCE	Kos_OCE	Kos_OCE	Agt_OCE	Koi_OCE		12
rs370052447	13	0	0	0	CHR3	12546454	rs370052447	C	G	0	0	0	0	0	NOT	Baj_OCE	Aet_OCE	Koi_OCE	Kos_OCE	Aet_OCE	Kos_OCE	Kos_OCE	Agt_OCE	Koi_OCE		12
rs368546559	12	0	0	0	CHR3	12547398	rs368546559	C	T	0	0	0	0	0	NOT	Baj_OCE	Aet_OCE	Koi_OCE	Kos_OCE	Aet_OCE	Kos_OCE	Kos_OCE	Agt_OCE	Koi_OCE		11
rs374363625	13	0	0	0	CHR3	12547432	rs374363625	C	G	0	0	0	0	0	NOT	Baj_OCE	Aet_OCE	Koi_OCE	Kos_OCE	Aet_OCE	Kos_OCE	Kos_OCE	Agt_OCE	Koi_OCE		12
rs367952493	13	0	0	0	CHR3	12550449	rs367952493	T	C	0	0	0	0	0	NOT	Baj_OCE	Aet_OCE	Koi_OCE	Kos_OCE	Aet_OCE	Kos_OCE	Kos_OCE	Agt_OCE	Koi_OCE		12
rs370018649	12	0	0	0	CHR3	12552002	rs370018649	C	G	0	0	0	0	0	NOT	Baj_OCE	Aet_OCE	Koi_OCE	Kos_OCE	Aet_OCE	Kos_OCE	Kos_OCE	Agt_OCE	Koi_OCE		11
rs374720205	13	0	0	0	CHR3	12552423	rs374720205	C	A	0	0	0	0	0	NOT	Baj_OCE	Aet_OCE	Koi_OCE	Kos_OCE	Aet_OCE	Kos_OCE	Kos_OCE	Agt_OCE	Koi_OCE		12
rs371518801	13	0	0	0	CHR3	12552560	rs371518801	A	G	0	0	0	0	0	NOT	Baj_OCE	Aet_OCE	Koi_OCE	Kos_OCE	Aet_OCE	Kos_OCE	Kos_OCE	Agt_OCE	Koi_OCE		12
rs372889801	13	0	0	0	CHR3	12553214	rs372889801	T	C	0	0	0	0	0	NOT	Baj_OCE	Aet_OCE	Koi_OCE	Kos_OCE	Aet_OCE	Kos_OCE	Kos_OCE	Agt_OCE	Koi_OCE		12
rs376837372	13	0	0	0	CHR3	12555686	rs376837372	A	G	0	0	0	0	0	NOT	Baj_OCE	Aet_OCE	Koi_OCE	Kos_OCE	Aet_OCE	Kos_OCE	Kos_OCE	Agt_OCE	Koi_OCE		12
rs370254487	13	0	0	0	CHR3	12561704	rs370254487	A	G	0	0	0	0	0	NOT	Baj_OCE	Aet_OCE	Koi_OCE	Kos_OCE	Aet_OCE	Kos_OCE	Kos_OCE	Agt_OCE	Koi_OCE		12
rs377163179	12	0	0	0	CHR3	12563281	rs377163179	C	T	0	0	0	0	0	NOT	Baj_OCE	Aet_OCE	Koi_OCE	Kos_OCE	Aet_OCE	Kos_OCE	Kos_OCE	Agt_OCE	Koi_OCE		11
rs374987074	13	0	0	0	CHR3	12570826	rs374987074	C	A	0	0	0	0	0	NOT	Baj_OCE	Aet_OCE	Koi_OCE	Kos_OCE	Aet_OCE	Kos_OCE	Kos_OCE	Agt_OCE	Koi_OCE		12
rs377514151	12	0	0	0	CHR3	12576852	rs377514151	T	C	0	0	0	0	0	NOT	Baj_OCE	Aet_OCE	Koi_OCE	Kos_OCE	Aet_OCE	Kos_OCE	Kos_OCE	Agt_OCE	Koi_OCE		11
rs371535783	13	0	0	0	CHR3	12582093	rs371535783	C	T	0	0	0	0	0	NOT	Baj_OCE	Aet_OCE	Koi_OCE	Kos_OCE	Aet_OCE	Kos_OCE	Kos_OCE	Agt_OCE	Koi_OCE		12
rs369011793	13	0	0	0	CHR3	12591870	rs369011793	A	C	0	0	0	0	0	NOT	Baj_OCE	Aet_OCE	Koi_OCE	Kos_OCE	Aet_OCE	Kos_OCE	Kos_OCE	Agt_OCE	Koi_OCE		12
rs191153902	13	0	0	0	CHR3	12604073	rs191153902	A	G	0	0	1	0	0	CDX	ASW	ASW		Baj_OCE	Aet_OCE	Koi_OCE	Kos_OCE	Aet_OCE	Kos_OCE	Kos_OCE	Agt_OCE	Koi_OCE		12
rs375082395	13	0	0	0	CHR3	12606621	rs375082395	T	A	0	0	0	0	0	NOT	Baj_OCE	Aet_OCE	Koi_OCE	Kos_OCE	Aet_OCE	Kos_OCE	Kos_OCE	Agt_OCE	Koi_OCE		12
rs367742876	13	0	0	0	CHR3	12608099	rs367742876	T	C	0	0	0	0	0	NOT	Baj_OCE	Aet_OCE	Koi_OCE	Kos_OCE	Aet_OCE	Kos_OCE	Kos_OCE	Agt_OCE	Koi_OCE		12
rs377094139	12	0	0	0	CHR3	12608857	rs377094139	A	T	0	0	0	0	0	NOT	Baj_OCE	Aet_OCE	Koi_OCE	Kos_OCE	Aet_OCE	Kos_OCE	Kos_OCE	Agt_OCE	Koi_OCE		12
rs377186317	12	0	0	0	CHR3	12612241	rs377186317	G	C	0	0	0	0	0	NOT	Baj_OCE	Aet_OCE	Koi_OCE	Kos_OCE	Aet_OCE	Kos_OCE	Kos_OCE	Agt_OCE	Koi_OCE		11
rs374768529	13	0	0	0	CHR3	12616270	rs374768529	T	G	0	0	0	0	0	NOT	Baj_OCE	Aet_OCE	Koi_OCE	Kos_OCE	Aet_OCE	Kos_OCE	Kos_OCE	Agt_OCE	Koi_OCE		11
rs373489559	12	0	0	0	CHR3	12621117	rs373489559	A	G	0	0	0	0	0	NOT	Baj_OCE	Aet_OCE	Koi_OCE	Kos_OCE	Aet_OCE	Kos_OCE	Kos_OCE	Agt_OCE	Koi_OCE		11
rs374881548	12	0	0	0	CHR3	12623534	rs374881548	T	C	0	0	0	0	0	NOT	Baj_OCE	Aet_OCE	Koi_OCE	Kos_OCE	Aet_OCE	Kos_OCE	Kos_OCE	Agt_OCE	Koi_OCE		11
rs373196461	12	0	0	0	CHR3	12626997	rs373196461	T	C	0	0	0	0	0	NOT	Baj_OCE	Aet_OCE	Koi_OCE	Kos_OCE	Aet_OCE	Kos_OCE	Kos_OCE	Agt_OCE	Koi_OCE		11
rs374448141	12	0	0	0	CHR3	12628220	rs374448141	G	A	0	0	0	0	0	NOT	Baj_OCE	Aet_OCE	Koi_OCE	Kos_OCE	Aet_OCE	Kos_OCE	Kos_OCE	Agt_OCE	Koi_OCE		11
rs375752434	12	0	0	0	CHR3	12630909	rs375752434	G	A	0	0	0	0	0	NOT	Baj_OCE	Aet_OCE	Koi_OCE	Kos_OCE	Aet_OCE	Kos_OCE	Kos_OCE	Agt_OCE	Koi_OCE		11
rs369646889	12	0	0	0	CHR3	12631004	rs369646889	G	A	0	0	0	0	0	NOT	Baj_OCE	Aet_OCE	Koi_OCE	Kos_OCE	Aet_OCE	Kos_OCE	Kos_OCE	Agt_OCE	Koi_OCE		11
rs375188197	12	0	0	0	CHR3	12635582	rs375188197	C	T	0	0	0	0	0	NOT	Baj_OCE	Aet_OCE	Koi_OCE	Kos_OCE	Aet_OCE	Kos_OCE	Kos_OCE	Agt_OCE	Koi_OCE		11
rs192412850	12	0	0	0	CHR3	12637122	rs192412850	G	A	0	0	0	1	0	LWK	ASW		Baj_OCE	Aet_OCE	Koi_OCE	Kos_OCE	Aet_OCE	Kos_OCE	Kos_OCE	Agt_OCE	Koi_OCE		11
rs141855511	12	0	0	0	CHR3	12637996	rs141855511	A	T	0	0	0	1	0	LWK	ASW		Baj_OCE	Aet_OCE	Koi_OCE	Kos_OCE	Aet_OCE	Kos_OCE	Kos_OCE	Agt_OCE	Koi_OCE		11
rs375404697	12	0	0	0	CHR3	12645037	rs375404697	C	T	0	0	0	0	0	NOT	Baj_OCE	Aet_OCE	Koi_OCE	Kos_OCE	Aet_OCE	Kos_OCE	Kos_OCE	Agt_OCE	Koi_OCE		11
rs373523207	12	0	0	0	CHR3	12656479	rs373523207	T	C	0	0	0	0	0	NOT	Baj_OCE	Aet_OCE	Koi_OCE	Kos_OCE	Aet_OCE	Kos_OCE	Kos_OCE	Agt_OCE	Koi_OCE		11
rs373425201	12	0	0	0	CHR3	12661449	rs373425201	C	T	0	0	0	0	0	NOT	Baj_OCE	Aet_OCE	Koi_OCE	Kos_OCE	Aet_OCE	Kos_OCE	Kos_OCE	Agt_OCE	Koi_OCE		11
rs372504027	12	0	0	0	CHR3	12664045	rs372504027	C	A	0	0	0	0	0	NOT	Baj_OCE	Aet_OCE	Koi_OCE	Kos_OCE	Aet_OCE	Kos_OCE	Kos_OCE	Agt_OCE	Koi_OCE		11
s3x12665352	12	0	0	0	CHR3	12665352	s3x12665352	T	C	0	0	0	0	0	NOT	Baj_OCE	Aet_OCE	Koi_OCE	Kos_OCE	Aet_OCE	Kos_OCE	Kos_OCE	Agt_OCE	Koi_OCE		11
rs139966816	12	0	0	0	CHR3	12670363	rs139966816	C	A	0	0	0	1	0	LWK	ASW		Baj_OCE	Aet_OCE	Koi_OCE	Kos_OCE	Aet_OCE	Kos_OCE	Kos_OCE	Agt_OCE	Koi_OCE		11
rs371499691	12	0	0	0	CHR3	12676019	rs371499691	G	A	0	0	0	0	0	NOT	Baj_OCE	Aet_OCE	Koi_OCE	Kos_OCE	Aet_OCE	Kos_OCE	Kos_OCE	Agt_OCE	Koi_OCE		11
rs369214831	12	0	0	0	CHR3	12683151	rs369214831	C	T	0	0	0	0	0	NOT	Baj_OCE	Aet_OCE	Koi_OCE	Kos_OCE	Aet_OCE	Kos_OCE	Kos_OCE	Agt_OCE	Koi_OCE		11
rs374417780	12	0	0	0	CHR3	12684061	rs374417780	C	T	0	0	0	0	0	NOT	Baj_OCE	Aet_OCE	Koi_OCE	Kos_OCE	Aet_OCE	Kos_OCE	Kos_OCE	Agt_OCE	Koi_OCE		11
rs186393799	12	0	0	0	CHR3	12685032	rs186393799	T	C	0	0	2	0	0	KHV	CHB		Kyr_CAS	Baj_OCE	Aet_OCE	Koi_OCE	Kos_OCE	Aet_OCE	Kos_OCE	Kos_OCE	Agt_OCE	Koi_OCE		11
rs367782967	11	0	0	0	CHR3	12685347	rs367782967	T	C	0	0	0	0	0	NOT	Baj_OCE	Aet_OCE	Koi_OCE	Kos_OCE	Aet_OCE	Kos_OCE	Kos_OCE	Agt_OCE	Koi_OCE		11
rs372581353	12	0	0	0	CHR3	12686077	rs372581353	G	A	0	0	0	0	0	NOT	Baj_OCE	Aet_OCE	Koi_OCE	Kos_OCE	Aet_OCE	Kos_OCE	Kos_OCE	Agt_OCE	Koi_OCE		11
rs375112034	12	0	0	0	CHR3	12698269	rs375112034	G	A	0	0	0	0	0	NOT	Baj_OCE	Aet_OCE	Koi_OCE	Kos_OCE	Aet_OCE	Kos_OCE	Kos_OCE	Agt_OCE	Koi_OCE		11
rs190633781	12	0	0	0	CHR3	12702246	rs190633781	C	T	0	0	1	0	0	JPT		Baj_OCE	Aet_OCE	Koi_OCE	Kos_OCE	Aet_OCE	Kos_OCE	Kos_OCE	Agt_OCE	Koi_OCE		11
s3x12708478	12	0	0	0	CHR3	12708478	s3x12708478	G	A	0	0	0	0	0	NOT	Baj_OCE	Aet_OCE	Koi_OCE	Kos_OCE	Aet_OCE	Kos_OCE	Kos_OCE	Agt_OCE	Koi_OCE		11
rs367984892	12	0	0	0	CHR3	12711664	rs367984892	T	C	0	0	0	0	0	NOT	Baj_OCE	Aet_OCE	Koi_OCE	Kos_OCE	Aet_OCE	Kos_OCE	Kos_OCE	Agt_OCE	Koi_OCE		11
rs377323188	12	0	0	0	CHR3	12714149	rs377323188	G	A	0	0	1	0	0	JPT		Baj_OCE	Aet_OCE	Koi_OCE	Kos_OCE	Aet_OCE	Kos_OCE	Kos_OCE	Agt_OCE	Koi_OCE		11
rs371490356	12	0	0	0	CHR3	12715030	rs371490356	G	A	0	0	0	0	1	ITU		Baj_OCE	Aet_OCE	Koi_OCE	Kos_OCE	Aet_OCE	Kos_OCE	Kos_OCE	Agt_OCE	Koi_OCE		11
rs369270313	10	0	0	0	CHR3	12719763	rs369270313	G	C	0	0	0	0	0	NOT	Baj_OCE	Aet_OCE	Koi_OCE	Kos_OCE	Aet_OCE	Kos_OCE	Kos_OCE	Agt_OCE	Koi_OCE		11
rs370124623	11	0	0	0	CHR3	12720224	rs370124623	C	T	0	0	0	0	0	NOT	Baj_OCE	Aet_OCE	Koi_OCE	Kos_OCE	Aet_OCE	Kos_OCE	Kos_OCE	Agt_OCE	Koi_OCE		11
rs376271355	11	0	0	0	CHR3	12720750	rs376271355	C	T	0	0	0	0	0	NOT	Baj_OCE	Aet_OCE	Koi_OCE	Kos_OCE	Aet_OCE	Kos_OCE	Kos_OCE	Agt_OCE	Koi_OCE		11
rs371549677	10	0	0	0	CHR3	12722457	rs371549677	G	C	0	0	0	1	0	YRI		Baj_OCE	Aet_OCE	Koi_OCE	Kos_OCE	Aet_OCE	Kos_OCE	Kos_OCE	Agt_OCE	Koi_OCE		11
rs373454688	10	0	0	0	CHR3	12750232	rs373454688	C	A	0	0	0	0	0	NOT	Baj_OCE	Baj_OCE	Aet_OCE	Koi_OCE	Kos_OCE	Aet_OCE	Kos_OCE	Kos_OCE	Agt_OCE	Koi_OCE		13
rs370117446	12	0	0	0	CHR3	12751546	rs370117446	C	T	0	0	0	0	0	NOT	Baj_OCE	Baj_OCE	Aet_OCE	Koi_OCE	Kos_OCE	Aet_OCE	Kos_OCE	Kos_OCE	Agt_OCE		13
rs367605148	10	0	0	0	CHR3	12753023	rs367605148	T	C	0	0	0	0	0	NOT	Baj_OCE	Baj_OCE	Aet_OCE	Koi_OCE	Kos_OCE	Aet_OCE	Kos_OCE	Kos_OCE	Agt_OCE		13
rs373192933	11	0	0	0	CHR3	12764028	rs373192933	G	A	0	0	0	0	2	PJL	PJL		Baj_OCE	Baj_OCE	Aet_OCE	Koi_OCE	Kos_OCE	Aet_OCE	Kos_OCE	Kos_OCE	Agt_OCE		13
s3x12764395	11	0	0	0	CHR3	12764395	s3x12764395	G	A	0	0	0	0	0	NOT	Baj_OCE	Baj_OCE	Aet_OCE	Koi_OCE	Kos_OCE	Aet_OCE	Kos_OCE	Kos_OCE	Agt_OCE		13
s3x12764593	11	0	0	0	CHR3	12764593	s3x12764593	G	A	0	0	0	0	0	NOT	Baj_OCE	Baj_OCE	Aet_OCE	Koi_OCE	Kos_OCE	Aet_OCE	Kos_OCE	Kos_OCE	Agt_OCE		13
rs375004905	11	0	0	0	CHR3	12770022	rs375004905	A	G	0	0	0	0	0	NOT	Baj_OCE	Baj_OCE	Aet_OCE	Koi_OCE	Kos_OCE	Aet_OCE	Kos_OCE	Kos_OCE	Agt_OCE		13
rs376434108	12	0	0	0	CHR3	12771559	rs376434108	C	T	0	0	0	0	0	NOT	Baj_OCE	Baj_OCE	Aet_OCE	Koi_OCE	Kos_OCE	Aet_OCE	Kos_OCE	Kos_OCE	Agt_OCE		13
rs372306136	12	0	0	0	CHR3	12772627	rs372306136	T	C	0	0	0	0	0	NOT	Baj_OCE	Baj_OCE	Aet_OCE	Koi_OCE	Kos_OCE	Aet_OCE	Kos_OCE	Kos_OCE	Agt_OCE		13
rs377250960	12	0	0	0	CHR3	12773925	rs377250960	G	A	0	0	0	1	0	GWD		Baj_OCE	Baj_OCE	Aet_OCE	Koi_OCE	Kos_OCE	Aet_OCE	Kos_OCE	Kos_OCE	Agt_OCE		13
rs377342375	12	0	0	0	CHR3	12774296	rs377342375	G	A	0	0	0	0	0	NOT	Baj_OCE	Baj_OCE	Aet_OCE	Koi_OCE	Kos_OCE	Aet_OCE	Kos_OCE	Kos_OCE	Agt_OCE		13
rs377712522	12	0	0	0	CHR3	12775031	rs377712522	G	A	0	0	0	0	0	NOT	Baj_OCE	Baj_OCE	Aet_OCE	Koi_OCE	Kos_OCE	Aet_OCE	Kos_OCE	Kos_OCE	Agt_OCE		13
rs368027790	12	0	0	0	CHR3	12775517	rs368027790	C	A	0	0	0	0	0	NOT	Baj_OCE	Baj_OCE	Aet_OCE	Koi_OCE	Kos_OCE	Aet_OCE	Kos_OCE	Kos_OCE	Agt_OCE		13
rs375525939	12	0	0	0	CHR3	12776438	rs375525939	T	C	0	0	0	0	0	NOT	Baj_OCE	Baj_OCE	Aet_OCE	Koi_OCE	Kos_OCE	Aet_OCE	Kos_OCE	Kos_OCE	Agt_OCE		13
rs369495426	12	0	0	0	CHR3	12777389	rs369495426	G	T	0	0	0	0	0	NOT	Baj_OCE	Baj_OCE	Aet_OCE	Koi_OCE	Kos_OCE	Aet_OCE	Kos_OCE	Kos_OCE	Agt_OCE		13
rs367981039	12	0	0	0	CHR3	12779936	rs367981039	C	G	0	0	0	0	0	NOT	Baj_OCE	Baj_OCE	Aet_OCE	Koi_OCE	Kos_OCE	Aet_OCE	Kos_OCE	Kos_OCE	Agt_OCE		13
rs372193011	12	0	0	0	CHR3	12780134	rs372193011	G	C	0	0	0	0	0	NOT	Baj_OCE	Baj_OCE	Aet_OCE	Koi_OCE	Kos_OCE	Aet_OCE	Kos_OCE	Kos_OCE	Agt_OCE		13
rs373258231	12	0	0	0	CHR3	12781214	rs373258231	C	T	0	0	0	0	0	NOT	Baj_OCE	Baj_OCE	Aet_OCE	Koi_OCE	Kos_OCE	Aet_OCE	Kos_OCE	Kos_OCE	Agt_OCE		13
rs373773859	12	0	0	0	CHR3	12782193	rs373773859	C	T	0	0	0	0	0	NOT	Baj_OCE	Baj_OCE	Aet_OCE	Koi_OCE	Kos_OCE	Aet_OCE	Kos_OCE	Kos_OCE	Agt_OCE		13
rs376077085	12	0	0	0	CHR3	12782300	rs376077085	T	G	0	0	0	0	0	NOT	Baj_OCE	Baj_OCE	Aet_OCE	Koi_OCE	Kos_OCE	Aet_OCE	Kos_OCE	Kos_OCE	Agt_OCE		13
rs369634708	12	0	0	0	CHR3	12787054	rs369634708	C	T	0	0	0	0	0	NOT	Baj_OCE	Baj_OCE	Aet_OCE	Koi_OCE	Kos_OCE	Aet_OCE	Kos_OCE	Kos_OCE	Agt_OCE		13
rs368076072	12	0	0	0	CHR3	12788443	rs368076072	C	G	0	0	0	0	0	NOT	Baj_OCE	Baj_OCE	Aet_OCE	Koi_OCE	Kos_OCE	Aet_OCE	Kos_OCE	Kos_OCE	Agt_OCE		13
rs375535087	12	0	0	0	CHR3	12789090	rs375535087	G	T	0	0	0	0	0	NOT	Baj_OCE	Baj_OCE	Aet_OCE	Koi_OCE	Kos_OCE	Aet_OCE	Kos_OCE	Kos_OCE	Agt_OCE		13
rs371954657	12	0	0	0	CHR3	12793859	rs371954657	A	G	0	0	0	0	0	NOT	Baj_OCE	Baj_OCE	Aet_OCE	Koi_OCE	Kos_OCE	Aet_OCE	Kos_OCE	Kos_OCE	Agt_OCE		13
rs368634470	15	0	0	0	CHR3	12795128	rs368634470	C	G	0	0	0	0	0	NOT	Baj_OCE	Baj_OCE	Aet_OCE	Koi_OCE	Kos_OCE	Aet_OCE	Kos_OCE	Kos_OCE	Agt_OCE		13
rs368050880	15	0	0	0	CHR3	12797820	rs368050880	A	C	0	0	0	0	0	NOT	Baj_OCE	Baj_OCE	Aet_OCE	Koi_OCE	Kos_OCE	Aet_OCE	Kos_OCE	Kos_OCE	Agt_OCE		13
s3x12799589	15	0	0	0	CHR3	12799589	s3x12799589	A	G	0	0	0	0	0	NOT	Baj_OCE	Baj_OCE	Aet_OCE	Koi_OCE	Kos_OCE	Aet_OCE	Kos_OCE	Kos_OCE	Agt_OCE		13
rs376678884	15	0	0	0	CHR3	12802625	rs376678884	A	T	0	0	0	0	0	NOT	Baj_OCE	Baj_OCE	Aet_OCE	Koi_OCE	Kos_OCE	Aet_OCE	Kos_OCE	Kos_OCE	Agt_OCE		13
rs371677355	13	0	0	0	CHR3	12805476	rs371677355	G	A	0	0	0	0	0	NOT	Baj_OCE	Baj_OCE	Aet_OCE	Koi_OCE	Kos_OCE	Aet_OCE	Kos_OCE	Kos_OCE	Agt_OCE		13
rs376980338	13	0	0	0	CHR3	12808926	rs376980338	T	C	0	0	0	0	0	NOT	Baj_OCE	Baj_OCE	Aet_OCE	Koi_OCE	Kos_OCE	Aet_OCE	Kos_OCE	Kos_OCE	Agt_OCE		13
rs372377274	13	0	0	0	CHR3	12820799	rs372377274	C	T	0	0	0	0	0	NOT	Baj_OCE	Baj_OCE	Aet_OCE	Koi_OCE	Kos_OCE	Aet_OCE	Kos_OCE	Kos_OCE	Agt_OCE		13
rs375366675	15	0	0	0	CHR3	12821068	rs375366675	G	A	0	0	0	0	0	NOT	Baj_OCE	Baj_OCE	Aet_OCE	Koi_OCE	Kos_OCE	Aet_OCE	Kos_OCE	Kos_OCE	Agt_OCE		13
rs368682689	13	0	0	0	CHR3	12824553	rs368682689	G	C	0	0	0	0	0	NOT	Baj_OCE	Baj_OCE	Aet_OCE	Koi_OCE	Kos_OCE	Aet_OCE	Kos_OCE	Kos_OCE	Agt_OCE		13
rs370944773	15	0	0	0	CHR3	12830105	rs370944773	T	A	0	0	0	0	0	NOT	Baj_OCE	Aet_OCE	Koi_OCE	Kos_OCE	Aet_OCE	Kos_OCE	Kos_OCE	Agt_OCE		12
rs369361432	13	0	0	0	CHR3	12834130	rs369361432	G	A	0	0	0	0	0	NOT	Baj_OCE	Aet_OCE	Koi_OCE	Kos_OCE	Aet_OCE	Kos_OCE	Kos_OCE	Agt_OCE		12
rs374955512	15	0	0	0	CHR3	12835800	rs374955512	C	T	0	0	0	0	0	NOT	Baj_OCE	Aet_OCE	Koi_OCE	Kos_OCE	Aet_OCE	Kos_OCE	Kos_OCE	Agt_OCE		12
rs371699621	15	0	0	0	CHR3	12837491	rs371699621	G	A	0	0	0	0	0	NOT	Baj_OCE	Aet_OCE	Koi_OCE	Kos_OCE	Aet_OCE	Kos_OCE	Kos_OCE	Agt_OCE		12
rs374599972	14	0	0	0	CHR3	12838267	rs374599972	G	A	0	0	0	0	0	NOT	Baj_OCE	Aet_OCE	Koi_OCE	Kos_OCE	Aet_OCE	Kos_OCE	Kos_OCE	Agt_OCE		12
rs371682757	9	0	0	0	CHR3	12843106	rs371682757	C	T	0	0	0	0	0	NOT	Baj_OCE	Aet_OCE	Koi_OCE	Kos_OCE	Aet_OCE	Kos_OCE	Kos_OCE	Agt_OCE		12
rs371800411	9	0	0	0	CHR3	12847196	rs371800411	G	A	0	0	0	0	0	NOT	Baj_OCE	Aet_OCE	Koi_OCE	Kos_OCE	Aet_OCE	Kos_OCE	Kos_OCE	Agt_OCE		12
rs372947161	11	0	0	0	CHR3	12847793	rs372947161	C	T	0	0	0	0	0	NOT	Baj_OCE	Aet_OCE	Koi_OCE	Kos_OCE	Aet_OCE	Kos_OCE	Kos_OCE	Agt_OCE		12
rs367861575	9	0	0	0	CHR3	12855102	rs367861575	A	G	0	0	0	0	0	NOT	Baj_OCE	Aet_OCE	Koi_OCE	Kos_OCE	Aet_OCE	Kos_OCE	Kos_OCE	Agt_OCE		12
rs375825209	11	0	0	0	CHR3	12856097	rs375825209	G	A	0	0	0	0	0	NOT	Baj_OCE	Aet_OCE	Koi_OCE	Kos_OCE	Aet_OCE	Kos_OCE	Kos_OCE	Agt_OCE		12
rs377672806	9	0	0	0	CHR3	12860226	rs377672806	T	C	0	0	0	0	0	NOT	Baj_OCE	Aet_OCE	Koi_OCE	Kos_OCE	Aet_OCE	Kos_OCE	Kos_OCE	Agt_OCE		12
rs369852050	11	0	0	0	CHR3	12864350	rs369852050	C	T	0	0	0	0	0	NOT	Baj_OCE	Aet_OCE	Koi_OCE	Kos_OCE	Aet_OCE	Kos_OCE	Kos_OCE	Koi_OCE		11
rs367612472	11	0	0	0	CHR3	12866315	rs367612472	G	A	0	0	0	0	0	NOT	Baj_OCE	Aet_OCE	Koi_OCE	Kos_OCE	Aet_OCE	Kos_OCE	Kos_OCE	Koi_OCE		11
rs369601916	11	0	0	0	CHR3	12867351	rs369601916	T	C	0	0	0	0	0	NOT	Baj_OCE	Aet_OCE	Koi_OCE	Kos_OCE	Aet_OCE	Kos_OCE	Kos_OCE	Koi_OCE		11
rs372593523	11	0	0	0	CHR3	12868062	rs372593523	G	T	0	0	0	0	0	NOT	Baj_OCE	Aet_OCE	Koi_OCE	Kos_OCE	Aet_OCE	Kos_OCE	Kos_OCE	Koi_OCE		11
rs372022251	11	0	0	0	CHR3	12870196	rs372022251	C	T	0	0	0	0	0	NOT	Baj_OCE	Aet_OCE	Koi_OCE	Kos_OCE	Aet_OCE	Kos_OCE	Kos_OCE	Koi_OCE		11
rs371493396	11	0	0	0	CHR3	12872881	rs371493396	G	A	0	0	0	0	0	NOT	Baj_OCE	Aet_OCE	Koi_OCE	Kos_OCE	Aet_OCE	Kos_OCE	Kos_OCE	Koi_OCE		11
rs373608924	11	0	0	0	CHR3	12874061	rs373608924	T	A	0	0	0	0	0	NOT	Baj_OCE	Aet_OCE	Koi_OCE	Kos_OCE	Aet_OCE	Kos_OCE	Kos_OCE	Koi_OCE		11
rs370842615	14	0	0	0	CHR3	12875559	rs370842615	G	A	0	0	0	0	0	NOT	Baj_OCE	Baj_OCE	Aet_OCE	Koi_OCE	Kos_OCE	Aet_OCE	Kos_OCE	Kos_OCE	Koi_OCE	Koi_OCE		13
rs372585521	14	0	0	0	CHR3	12884134	rs372585521	C	A	0	0	0	0	0	NOT	Baj_OCE	Baj_OCE	Aet_OCE	Koi_OCE	Kos_OCE	Aet_OCE	Kos_OCE	Kos_OCE	Koi_OCE	Koi_OCE		13
rs373509446	14	0	0	0	CHR3	12886915	rs373509446	G	A	0	0	0	0	0	NOT	Baj_OCE	Baj_OCE	Kor_ARC	Aet_OCE	Koi_OCE	Kos_OCE	Aet_OCE	Kos_OCE	Kos_OCE	Koi_OCE	Koi_OCE		13
rs376618451	11	0	0	0	CHR3	12897217	rs376618451	C	T	0	0	0	0	0	NOT	Baj_OCE	Aet_OCE	Koi_OCE	Kos_OCE	Aet_OCE	Kos_OCE	Kos_OCE	Koi_OCE		11
rs374738412	14	0	0	0	CHR3	12901000	rs374738412	C	A	0	0	0	0	0	NOT	Baj_OCE	Baj_OCE	Aet_OCE	Koi_OCE	Kos_OCE	Aet_OCE	Kos_OCE	Kos_OCE	Koi_OCE	Koi_OCE		13
rs368891047	11	0	0	0	CHR3	12903416	rs368891047	A	G	0	0	0	0	0	NOT	Baj_OCE	Aet_OCE	Koi_OCE	Kos_OCE	Aet_OCE	Kos_OCE	Kos_OCE	Koi_OCE		11
rs369719428	14	0	0	0	CHR3	12903684	rs369719428	A	T	0	0	0	0	0	NOT	Baj_OCE	Baj_OCE	Aet_OCE	Koi_OCE	Kos_OCE	Aet_OCE	Kos_OCE	Kos_OCE	Koi_OCE	Koi_OCE		13
rs372764249	14	0	0	0	CHR3	12904253	rs372764249	C	T	0	0	0	0	0	NOT	Baj_OCE	Baj_OCE	Aet_OCE	Koi_OCE	Kos_OCE	Aet_OCE	Kos_OCE	Kos_OCE	Koi_OCE	Koi_OCE		13
rs374102692	14	0	0	0	CHR3	12908816	rs374102692	C	A	0	0	0	0	0	NOT	Baj_OCE	Baj_OCE	Aet_OCE	Koi_OCE	Kos_OCE	Aet_OCE	Kos_OCE	Kos_OCE	Koi_OCE	Koi_OCE		13
rs367605099	14	0	0	0	CHR3	12913988	rs367605099	C	T	0	0	0	0	0	NOT	Baj_OCE	Baj_OCE	Aet_OCE	Koi_OCE	Kos_OCE	Aet_OCE	Kos_OCE	Kos_OCE	Koi_OCE	Koi_OCE		13
rs369836106	9	0	0	0	CHR3	12918620	rs369836106	G	A	0	0	0	0	0	NOT	Baj_OCE	Aet_OCE	Koi_OCE	Kos_OCE	Aet_OCE	Kos_OCE	Kos_OCE	Koi_OCE		11
rs377102402	9	0	0	0	CHR3	12919639	rs377102402	C	T	0	0	0	0	0	NOT	Baj_OCE	Aet_OCE	Koi_OCE	Kos_OCE	Aet_OCE	Kos_OCE	Kos_OCE	Koi_OCE		11
rs370682440	15	0	0	0	CHR3	12942117	rs370682440	G	A	0	0	0	0	0	NOT	Baj_OCE	Baj_OCE	Aet_OCE	Koi_OCE	Kos_OCE	Kos_OCE	Agt_OCE	Koi_OCE		12
rs189932262	23	0	0	0	CHR3	13188247	rs189932262	C	T	0	0	3	0	0	CHS	CHS	CHB		Eve_SIB	Kyr_CAS	Baj_OCE	Sak_SIB	Bur_SIB	Koi_OCE	Kos_OCE	Kos_OCE	Kos_OCE	Agt_OCE	Koi_OCE	Koi_OCE		11
rs186921836	22	0	0	0	CHR3	13189235	rs186921836	C	T	0	0	0	0	0	ASW	ASW		Baj_OCE	Koi_OCE	Kos_OCE	Kos_OCE	Kos_OCE	Agt_OCE	Koi_OCE	Koi_OCE		11
rs376857337	22	0	0	0	CHR3	13190600	rs376857337	C	A	0	0	0	0	0	NOT	Baj_OCE	Koi_OCE	Kos_OCE	Kos_OCE	Kos_OCE	Agt_OCE	Koi_OCE	Koi_OCE		11
rs373268207	13	1	0	0	CHR3	13301132	rs373268207	T	C	0	0	0	0	1	PJL		Baj_OCE	Baj_OCE	Koi_OCE	Kos_OCE	Kos_OCE	Bat_OCE	Agt_OCE	Koi_OCE		11
rs373556964	13	1	0	0	CHR3	13302071	rs373556964	C	T	0	0	0	0	0	NOT	Baj_OCE	Baj_OCE	Koi_OCE	Kos_OCE	Kos_OCE	Bat_OCE	Agt_OCE	Koi_OCE		11
rs372663245	13	1	0	0	CHR3	13303716	rs372663245	T	C	0	0	0	0	0	NOT	Baj_OCE	Baj_OCE	Koi_OCE	Kos_OCE	Kos_OCE	Bat_OCE	Agt_OCE	Koi_OCE		11
rs367555231	12	1	0	0	CHR3	13328644	rs367555231	G	A	0	0	0	0	1	PJL		Baj_OCE	Aet_OCE	Koi_OCE	Kos_OCE	Aet_OCE	Kos_OCE	Kos_OCE	Bat_OCE	Agt_OCE	Koi_OCE		11
rs369741631	12	1	0	0	CHR3	13329295	rs369741631	C	A	0	0	0	0	0	NOT	Baj_OCE	Aet_OCE	Koi_OCE	Kos_OCE	Aet_OCE	Kos_OCE	Kos_OCE	Bat_OCE	Agt_OCE	Koi_OCE		11
s3x13468936	10	1	0	0	CHR3	13468936	s3x13468936	G	A	0	0	0	0	0	NOT	Baj_OCE	Aet_OCE	Koi_OCE	Kos_OCE	Aet_OCE	Kos_OCE	Kos_OCE	Bat_OCE	Agt_OCE	Koi_OCE	Koi_OCE		14
rs376837678	10	1	0	0	CHR3	13489702	rs376837678	T	C	0	0	0	0	0	NOT	Baj_OCE	Aet_OCE	Koi_OCE	Kos_OCE	Aet_OCE	Kos_OCE	Kos_OCE	Bat_OCE	Agt_OCE	Koi_OCE	Koi_OCE		14
rs369680286	22	0	0	0	CHR3	15396234	rs369680286	A	C	0	0	0	0	0	NOT	Leb_OCE	Baj_OCE	Viz_OCE	Kos_OCE	Kos_OCE	Kos_OCE	Agt_OCE	Koi_OCE	Agt_OCE	Koi_OCE		14
rs375727087	22	0	0	0	CHR3	15400005	rs375727087	G	A	0	0	0	0	0	NOT	Leb_OCE	Baj_OCE	Viz_OCE	Mur_OCE	Kos_OCE	Kos_OCE	Kos_OCE	Agt_OCE	Koi_OCE	Agt_OCE	Koi_OCE		15
rs370505184	22	0	0	0	CHR3	15403251	rs370505184	C	T	0	0	0	0	0	NOT	Leb_OCE	Baj_OCE	Viz_OCE	Kos_OCE	Kos_OCE	Kos_OCE	Agt_OCE	Koi_OCE	Agt_OCE	Koi_OCE		14
rs374720543	22	0	0	0	CHR3	15408155	rs374720543	C	T	0	0	0	0	0	NOT	Leb_OCE	Baj_OCE	Viz_OCE	Kos_OCE	Kos_OCE	Kos_OCE	Agt_OCE	Koi_OCE	Agt_OCE	Koi_OCE		14
rs374400782	22	0	0	0	CHR3	15412379	rs374400782	C	T	0	0	0	0	0	NOT	Leb_OCE	Baj_OCE	Viz_OCE	Kos_OCE	Kos_OCE	Kos_OCE	Agt_OCE	Koi_OCE	Agt_OCE	Koi_OCE		14
s3x15416832	22	0	0	0	CHR3	15416832	s3x15416832	A	G	0	0	0	0	0	NOT	Leb_OCE	Baj_OCE	Viz_OCE	Kos_OCE	Kos_OCE	Kos_OCE	Agt_OCE	Koi_OCE	Agt_OCE	Koi_OCE		14
rs371089932	22	0	0	0	CHR3	15418193	rs371089932	T	C	0	0	0	0	0	NOT	Leb_OCE	Baj_OCE	Viz_OCE	Kos_OCE	Kos_OCE	Kos_OCE	Koi_OCE	Agt_OCE	Koi_OCE		13
rs372827116	22	0	0	0	CHR3	15425098	rs372827116	T	A	0	0	0	0	0	NOT	Leb_OCE	Baj_OCE	Viz_OCE	Kos_OCE	Kos_OCE	Kos_OCE	Agt_OCE	Koi_OCE	Agt_OCE	Koi_OCE		14
rs369332630	23	0	0	0	CHR3	15430836	rs369332630	C	T	0	0	0	0	0	NOT	Leb_OCE	Baj_OCE	Viz_OCE	Kos_OCE	Kos_OCE	Kos_OCE	Agt_OCE	Koi_OCE	Agt_OCE	Koi_OCE		14
rs376312860	23	0	0	0	CHR3	15431893	rs376312860	C	T	0	0	0	0	0	NOT	Leb_OCE	Baj_OCE	Viz_OCE	Kos_OCE	Kos_OCE	Kos_OCE	Agt_OCE	Koi_OCE	Agt_OCE	Koi_OCE		14
rs376891304	23	0	0	0	CHR3	15439307	rs376891304	A	T	0	0	0	0	0	NOT	Leb_OCE	Baj_OCE	Viz_OCE	Kos_OCE	Kos_OCE	Kos_OCE	Koi_OCE	Agt_OCE	Koi_OCE		13
rs376713284	23	0	0	0	CHR3	15457985	rs376713284	C	T	0	0	0	0	0	NOT	Leb_OCE	Baj_OCE	Viz_OCE	Kos_OCE	Kos_OCE	Kos_OCE	Koi_OCE	Agt_OCE	Koi_OCE		13
rs369304251	23	0	0	0	CHR3	15461473	rs369304251	G	A	0	0	0	0	0	NOT	Leb_OCE	Baj_OCE	Viz_OCE	Kos_OCE	Kos_OCE	Kos_OCE	Agt_OCE	Koi_OCE	Agt_OCE	Koi_OCE		14
rs369429850	23	0	0	0	CHR3	15465585	rs369429850	G	A	1	0	0	0	0	PEL		Leb_OCE	Baj_OCE	Viz_OCE	Kos_OCE	Kos_OCE	Kos_OCE	Koi_OCE	Agt_OCE	Koi_OCE		13
rs111301725	23	0	0	0	CHR3	15466691	rs111301725	C	A	0	0	0	0	0	NOT	Leb_OCE	Baj_OCE	Viz_OCE	Kos_OCE	Kos_OCE	Kos_OCE	Agt_OCE	Koi_OCE	Agt_OCE	Koi_OCE		14
rs373541723	23	0	0	0	CHR3	15470616	rs373541723	T	C	0	0	0	0	0	NOT	Leb_OCE	Baj_OCE	Viz_OCE	Kos_OCE	Kos_OCE	Kos_OCE	Agt_OCE	Koi_OCE	Agt_OCE	Koi_OCE		14
rs371442653	23	0	0	0	CHR3	15471060	rs371442653	C	G	0	0	0	0	0	NOT	Leb_OCE	Baj_OCE	Viz_OCE	Kos_OCE	Kos_OCE	Kos_OCE	Agt_OCE	Koi_OCE	Agt_OCE	Koi_OCE		14
rs377072750	23	0	0	0	CHR3	15473049	rs377072750	C	T	0	0	0	0	0	NOT	Leb_OCE	Baj_OCE	Viz_OCE	Kos_OCE	Kos_OCE	Kos_OCE	Agt_OCE	Koi_OCE	Agt_OCE	Koi_OCE		14
rs369301296	23	0	0	0	CHR3	15498973	rs369301296	G	A	0	0	0	0	0	NOT	Leb_OCE	Baj_OCE	Viz_OCE	Kos_OCE	Kos_OCE	Kos_OCE	Agt_OCE	Koi_OCE	Agt_OCE	Koi_OCE		14
rs377740891	23	0	0	0	CHR3	15499486	rs377740891	G	C	0	0	0	0	0	NOT	Leb_OCE	Baj_OCE	Viz_OCE	Kos_OCE	Kos_OCE	Kos_OCE	Agt_OCE	Koi_OCE	Agt_OCE	Koi_OCE		14
rs372260862	23	0	0	0	CHR3	15505341	rs372260862	C	G	0	0	0	0	0	NOT	Leb_OCE	Baj_OCE	Viz_OCE	Kos_OCE	Kos_OCE	Kos_OCE	Agt_OCE	Koi_OCE	Agt_OCE	Koi_OCE		15
s3x43386171	30	0	0	0	CHR3	43386171	s3x43386171	G	C	0	0	0	0	0	NOT	Baj_OCE	Aet_OCE	Koi_OCE	Kos_OCE	Kos_OCE	Kos_OCE	Koi_OCE	Koi_OCE		12
s3x43667393	30	0	0	0	CHR3	43667393	s3x43667393	G	T	0	0	0	0	0	NOT	Baj_OCE	Aet_OCE	Koi_OCE	Kos_OCE	Kos_OCE	Kos_OCE	Koi_OCE	Koi_OCE		12
rs376817581	27	0	0	0	CHR3	44529997	rs376817581	C	T	0	0	1	0	0	KHV		Luz_OCE	Koi_OCE	Kos_OCE	Kos_OCE	Kos_OCE	Koi_OCE	Koi_OCE		11
rs368656654	14	0	0	0	CHR3	46451306	rs368656654	C	T	0	0	0	0	0	NOT	Baj_OCE	Koi_OCE	Kos_OCE	Kos_OCE	Kos_OCE	Agt_OCE	Agt_OCE	Agt_OCE	Koi_OCE		12
rs377378104	16	0	0	0	CHR3	53136541	rs377378104	C	G	0	0	0	0	0	NOT	Leb_OCE	Baj_OCE	Luz_OCE	Koi_OCE	Kos_OCE	Kos_OCE	Kos_OCE	Agt_OCE	Bat_OCE	Koi_OCE	Agt_OCE	Koi_OCE		12
rs376170856	14	1	0	0	CHR3	56885337	rs376170856	C	T	0	0	0	0	0	NOT	Bat_OCE	Bat_OCE	Koi_OCE	Kos_OCE	Aet_OCE	Kos_OCE	Kos_OCE	Agt_OCE	Koi_OCE	Koi_OCE		11
rs371257922	14	1	0	0	CHR3	56885822	rs371257922	C	T	0	0	0	0	0	NOT	Bat_OCE	Bat_OCE	Koi_OCE	Kos_OCE	Aet_OCE	Kos_OCE	Kos_OCE	Agt_OCE	Koi_OCE	Koi_OCE		11
rs372571001	15	1	0	0	CHR3	56900532	rs372571001	T	C	0	0	0	0	0	NOT	Bat_OCE	Bat_OCE	Koi_OCE	Kos_OCE	Aet_OCE	Kos_OCE	Kos_OCE	Agt_OCE	Koi_OCE	Koi_OCE		11
rs373488423	17	0	0	0	CHR3	90268422	rs373488423	G	A	0	0	0	0	0	NOT	Leb_OCE	Koi_OCE	Kos_OCE	Kos_OCE	Kos_OCE	Agt_OCE	Koi_OCE	Koi_OCE		14
s3x129676464	19	0	0	0	CHR3	129676464	s3x129676464	C	T	0	0	0	0	0	NOT	Leb_OCE	Baj_OCE	Baj_OCE	Baj_OCE	Aet_OCE	Koi_OCE	Kos_OCE	Kos_OCE	Kos_OCE	Koi_OCE		11
s3x129748423	12	0	0	0	CHR3	129748423	s3x129748423	C	T	0	0	0	0	0	NOT	Leb_OCE	Baj_OCE	Baj_OCE	Aet_OCE	Koi_OCE	Aet_OCE	Kos_OCE	Agt_OCE	Koi_OCE		11
s3x129751267	11	0	0	0	CHR3	129751267	s3x129751267	G	A	0	0	0	0	0	NOT	Leb_OCE	Baj_OCE	Baj_OCE	Aet_OCE	Koi_OCE	Kos_OCE	Aet_OCE	Kos_OCE	Agt_OCE	Koi_OCE		12
s3x129753396	16	0	0	0	CHR3	129753396	s3x129753396	G	A	0	0	0	0	0	NOT	Leb_OCE	Baj_OCE	Baj_OCE	Aet_OCE	Koi_OCE	Kos_OCE	Aet_OCE	Kos_OCE	Koi_OCE		11
rs368321987	16	0	0	0	CHR3	129758155	rs368321987	C	T	0	0	0	0	0	NOT	Leb_OCE	Baj_OCE	Aet_OCE	Koi_OCE	Kos_OCE	Aet_OCE	Kos_OCE	Koi_OCE	Koi_OCE		12
s3x129759995	17	0	0	0	CHR3	129759995	s3x129759995	A	G	0	0	0	0	0	NOT	Leb_OCE	Baj_OCE	Aet_OCE	Koi_OCE	Kos_OCE	Aet_OCE	Kos_OCE	Koi_OCE	Koi_OCE		12
rs375588968	14	0	0	0	CHR3	129816016	rs375588968	A	T	0	0	2	0	3	KHV	CDX	ITU	BEB	GIH		Leb_OCE	MAd_SAS	Igo_OCE	Viz_OCE	Aet_OCE	Aet_OCE	Koi_OCE	Kos_OCE	Aet_OCE	Kos_OCE	Koi_OCE	Koi_OCE		14
s3x129822420	14	0	0	0	CHR3	129822420	s3x129822420	G	A	0	0	0	0	0	NOT	Leb_OCE	Igo_OCE	Viz_OCE	Aet_OCE	Aet_OCE	Koi_OCE	Kos_OCE	Aet_OCE	Kos_OCE	Koi_OCE	Koi_OCE		14
s3x129825787	14	0	0	0	CHR3	129825787	s3x129825787	G	T	0	0	0	0	0	NOT	Leb_OCE	Igo_OCE	Viz_OCE	Aet_OCE	Aet_OCE	Koi_OCE	Kos_OCE	Aet_OCE	Kos_OCE	Koi_OCE	Koi_OCE		14
s3x129829777	14	0	0	0	CHR3	129829777	s3x129829777	G	A	0	0	0	0	0	NOT	Leb_OCE	Igo_OCE	Viz_OCE	Aet_OCE	Aet_OCE	Koi_OCE	Kos_OCE	Aet_OCE	Kos_OCE	Koi_OCE	Koi_OCE		14
rs555907378	14	0	0	0	CHR3	129853018	s3x129853018	C	T	0	0	0	3	0	ACB	GWD	MSL	ASW		Leb_OCE	Igo_OCE	Viz_OCE	Bat_OCE	Aet_OCE	Koi_OCE	Kos_OCE	Aet_OCE	Kos_OCE	Koi_OCE	Koi_OCE		14
s3x129858508	14	0	0	0	CHR3	129858508	s3x129858508	T	G	0	0	0	0	0	NOT	Leb_OCE	Igo_OCE	Viz_OCE	Bat_OCE	Aet_OCE	Koi_OCE	Kos_OCE	Aet_OCE	Kos_OCE	Koi_OCE	Koi_OCE		14
s3x129866067	14	0	0	0	CHR3	129866067	s3x129866067	G	A	0	0	0	0	0	NOT	Leb_OCE	Igo_OCE	Viz_OCE	Bat_OCE	Koi_OCE	Kos_OCE	Kos_OCE	Koi_OCE	Koi_OCE		12
s3x129866210	14	0	0	0	CHR3	129866210	s3x129866210	T	G	0	0	0	0	0	NOT	Leb_OCE	Igo_OCE	Viz_OCE	Bat_OCE	Koi_OCE	Kos_OCE	Kos_OCE	Koi_OCE	Koi_OCE		12
s3x129902561	13	0	0	0	CHR3	129902561	s3x129902561	G	A	0	0	0	0	0	NOT	Leb_OCE	Igo_OCE	Viz_OCE	Bat_OCE	Koi_OCE	Kos_OCE	Kos_OCE	Koi_OCE	Koi_OCE		12
s3x129906784	13	0	0	0	CHR3	129906784	s3x129906784	G	A	0	0	0	0	0	NOT	Leb_OCE	Igo_OCE	Viz_OCE	Bat_OCE	Koi_OCE	Kos_OCE	Kos_OCE	Koi_OCE	Koi_OCE		12
s3x129909008	13	0	0	0	CHR3	129909008	s3x129909008	T	C	0	0	0	0	0	NOT	Leb_OCE	Igo_OCE	Viz_OCE	Koi_OCE	Kos_OCE	Kos_OCE	Koi_OCE	Koi_OCE		11
s3x129975627	14	0	0	0	CHR3	129975627	s3x129975627	T	C	0	0	0	0	0	NOT	Leb_OCE	Viz_OCE	Bat_OCE	Koi_OCE	Kos_OCE	Kos_OCE	Koi_OCE	Koi_OCE		11
rs368548648	16	0	0	0	CHR3	133253482	rs368548648	C	T	0	0	0	1	0	MSL		Baj_OCE	Baj_OCE	Baj_OCE	Koi_OCE	Kos_OCE	Kos_OCE	Agt_OCE	Koi_OCE	Koi_OCE		11
rs375031334	21	0	0	0	CHR3	133264960	rs375031334	A	G	0	0	0	0	0	NOT	Baj_OCE	Baj_OCE	Koi_OCE	Kos_OCE	Kos_OCE	Agt_OCE	Koi_OCE	Koi_OCE		11
rs370530974	21	0	0	0	CHR3	133266702	rs370530974	A	G	0	0	0	0	0	NOT	Baj_OCE	Baj_OCE	Koi_OCE	Kos_OCE	Kos_OCE	Agt_OCE	Koi_OCE	Koi_OCE		11
rs372596367	21	0	0	0	CHR3	133282379	rs372596367	G	A	0	0	0	0	0	NOT	Baj_OCE	Baj_OCE	Koi_OCE	Kos_OCE	Kos_OCE	Agt_OCE	Koi_OCE	Koi_OCE		11
rs375184636	20	0	0	0	CHR3	133291675	rs375184636	G	A	0	0	0	3	0	GWD	MSL	MSL		Baj_OCE	Baj_OCE	Koi_OCE	Kos_OCE	Kos_OCE	Agt_OCE	Koi_OCE	Koi_OCE		11
rs368431828	20	0	0	0	CHR3	133293359	rs368431828	C	T	0	0	0	0	0	NOT	Baj_OCE	Baj_OCE	Koi_OCE	Kos_OCE	Kos_OCE	Agt_OCE	Koi_OCE	Koi_OCE		11
rs377424666	20	0	0	0	CHR3	133295488	rs377424666	A	C	0	0	0	0	0	NOT	Baj_OCE	Baj_OCE	Koi_OCE	Kos_OCE	Kos_OCE	Agt_OCE	Koi_OCE	Koi_OCE		11
rs377312193	20	0	0	0	CHR3	133296134	rs377312193	C	G	0	0	0	0	0	NOT	Baj_OCE	Baj_OCE	Koi_OCE	Kos_OCE	Kos_OCE	Agt_OCE	Koi_OCE	Koi_OCE		11
rs370935370	20	0	0	0	CHR3	133296254	rs370935370	G	A	0	0	0	0	0	NOT	Baj_OCE	Baj_OCE	Koi_OCE	Kos_OCE	Kos_OCE	Agt_OCE	Koi_OCE	Koi_OCE		11
rs367764358	20	0	0	0	CHR3	133296909	rs367764358	T	C	0	0	0	0	0	NOT	Baj_OCE	Baj_OCE	Koi_OCE	Kos_OCE	Kos_OCE	Agt_OCE	Koi_OCE	Koi_OCE		11
rs373035736	20	0	0	0	CHR3	133298757	rs373035736	C	T	0	0	0	0	0	NOT	Baj_OCE	Baj_OCE	Koi_OCE	Kos_OCE	Kos_OCE	Agt_OCE	Koi_OCE	Koi_OCE		11
rs374202368	20	0	0	0	CHR3	133301933	rs374202368	A	G	0	0	0	0	0	NOT	Baj_OCE	Baj_OCE	Koi_OCE	Kos_OCE	Kos_OCE	Agt_OCE	Koi_OCE	Koi_OCE		11
rs372691005	20	0	0	0	CHR3	133302245	rs372691005	G	T	0	0	0	0	0	NOT	Baj_OCE	Baj_OCE	Koi_OCE	Kos_OCE	Kos_OCE	Agt_OCE	Koi_OCE	Koi_OCE		11
s3x133304540	20	0	0	0	CHR3	133304540	s3x133304540	A	G	0	0	0	0	0	NOT	Baj_OCE	Baj_OCE	Koi_OCE	Kos_OCE	Kos_OCE	Agt_OCE	Koi_OCE	Koi_OCE		11
rs371038182	20	0	0	0	CHR3	133305275	rs371038182	C	T	0	0	0	0	0	NOT	Baj_OCE	Baj_OCE	Koi_OCE	Kos_OCE	Kos_OCE	Agt_OCE	Koi_OCE	Koi_OCE		11
rs372481699	20	0	0	0	CHR3	133305386	rs372481699	A	G	0	0	0	0	0	NOT	Baj_OCE	Baj_OCE	Koi_OCE	Kos_OCE	Kos_OCE	Agt_OCE	Koi_OCE	Koi_OCE		11
rs377016852	20	0	0	0	CHR3	133305730	rs377016852	T	C	0	0	0	0	0	NOT	Baj_OCE	Baj_OCE	Koi_OCE	Kos_OCE	Kos_OCE	Agt_OCE	Koi_OCE	Koi_OCE		11
rs368258710	20	0	0	0	CHR3	133305890	rs368258710	A	G	0	0	0	0	0	NOT	Baj_OCE	Baj_OCE	Koi_OCE	Kos_OCE	Kos_OCE	Agt_OCE	Koi_OCE	Koi_OCE		11
rs368432266	20	0	0	0	CHR3	133306215	rs368432266	G	A	0	0	0	0	0	NOT	Baj_OCE	Baj_OCE	MAd_SAS	Koi_OCE	Kos_OCE	Kos_OCE	Agt_OCE	Koi_OCE	Koi_OCE		11
rs532826204	20	0	0	0	CHR3	133306665	s3x133306665	T	A	0	0	1	0	0	KHV		Baj_OCE	Baj_OCE	Koi_OCE	Kos_OCE	Kos_OCE	Agt_OCE	Koi_OCE	Koi_OCE		11
rs375027959	20	0	0	0	CHR3	133306810	rs375027959	A	C	0	0	0	0	0	NOT	Baj_OCE	Baj_OCE	Koi_OCE	Kos_OCE	Kos_OCE	Agt_OCE	Koi_OCE	Koi_OCE		11
rs372860182	20	0	0	0	CHR3	133309846	rs372860182	C	G	0	0	0	0	0	NOT	Baj_OCE	Baj_OCE	Koi_OCE	Kos_OCE	Kos_OCE	Agt_OCE	Koi_OCE	Koi_OCE		11
rs375622197	20	0	0	0	CHR3	133310639	rs375622197	C	T	0	0	0	3	0	GWD	MSL	MSL		Baj_OCE	Baj_OCE	Koi_OCE	Kos_OCE	Kos_OCE	Agt_OCE	Koi_OCE	Koi_OCE		11
rs367677599	20	0	0	0	CHR3	133310776	rs367677599	A	G	0	0	0	3	0	GWD	MSL	MSL		Baj_OCE	Baj_OCE	Koi_OCE	Kos_OCE	Kos_OCE	Agt_OCE	Koi_OCE	Koi_OCE		11
rs369893309	20	0	0	0	CHR3	133312078	rs369893309	G	A	0	0	0	3	0	GWD	MSL	MSL		Baj_OCE	Baj_OCE	Koi_OCE	Kos_OCE	Kos_OCE	Agt_OCE	Koi_OCE	Koi_OCE		11
rs376494088	19	0	0	0	CHR3	133317041	rs376494088	T	C	0	0	0	0	0	NOT	Baj_OCE	Aet_OCE	Koi_OCE	Kos_OCE	Kos_OCE	Agt_OCE	Koi_OCE	Koi_OCE		11
rs377300644	19	0	0	0	CHR3	133320616	rs377300644	T	C	0	0	0	0	0	NOT	Baj_OCE	Aet_OCE	Koi_OCE	Kos_OCE	Kos_OCE	Agt_OCE	Koi_OCE	Koi_OCE		11
rs373434276	19	0	0	0	CHR3	133322435	rs373434276	G	A	0	0	0	0	0	NOT	Baj_OCE	Aet_OCE	Koi_OCE	Kos_OCE	Kos_OCE	Agt_OCE	Koi_OCE	Koi_OCE		11
rs376335931	19	0	0	0	CHR3	133322659	rs376335931	A	G	0	0	0	0	0	NOT	Baj_OCE	Aet_OCE	Koi_OCE	Kos_OCE	Kos_OCE	Agt_OCE	Koi_OCE	Koi_OCE		11
rs370674503	19	0	0	0	CHR3	133323431	rs370674503	G	C	0	0	0	0	0	NOT	Baj_OCE	Aet_OCE	Koi_OCE	Kos_OCE	Kos_OCE	Agt_OCE	Koi_OCE	Koi_OCE		11
rs372770024	19	0	0	0	CHR3	133329609	rs372770024	G	C	0	0	0	0	0	NOT	Baj_OCE	Aet_OCE	Koi_OCE	Kos_OCE	Kos_OCE	Agt_OCE	Koi_OCE	Koi_OCE		11
rs370791800	19	0	0	0	CHR3	133334009	rs370791800	C	T	0	0	0	0	0	NOT	Baj_OCE	Aet_OCE	Koi_OCE	Kos_OCE	Kos_OCE	Agt_OCE	Koi_OCE	Koi_OCE		11
s3x133334650	19	0	0	0	CHR3	133334650	s3x133334650	C	T	0	0	0	0	0	NOT	Baj_OCE	Aet_OCE	Koi_OCE	Kos_OCE	Kos_OCE	Agt_OCE	Koi_OCE	Koi_OCE		11
rs376619274	19	0	0	0	CHR3	133335035	rs376619274	C	T	0	0	0	0	0	NOT	Baj_OCE	Aet_OCE	Koi_OCE	Kos_OCE	Kos_OCE	Agt_OCE	Koi_OCE	Koi_OCE		11
rs369915804	19	0	0	0	CHR3	133335488	rs369915804	C	T	0	0	0	0	0	NOT	Baj_OCE	Aet_OCE	Koi_OCE	Kos_OCE	Kos_OCE	Agt_OCE	Koi_OCE	Koi_OCE		11
rs377670848	19	0	0	0	CHR3	133340519	rs377670848	G	T	0	0	0	0	0	NOT	Baj_OCE	Aet_OCE	Koi_OCE	Kos_OCE	Kos_OCE	Agt_OCE	Koi_OCE	Koi_OCE		11
rs367714492	19	0	0	0	CHR3	133341092	rs367714492	T	C	0	0	0	0	0	NOT	Baj_OCE	Aet_OCE	Koi_OCE	Kos_OCE	Kos_OCE	Agt_OCE	Koi_OCE	Koi_OCE		11
s3x133344440	19	0	0	0	CHR3	133344440	s3x133344440	T	C	0	0	0	0	0	NOT	Baj_OCE	Aet_OCE	Koi_OCE	Kos_OCE	Kos_OCE	Agt_OCE	Koi_OCE	Koi_OCE		11
rs372065650	19	0	0	0	CHR3	133353733	rs372065650	G	T	0	0	0	0	0	NOT	Baj_OCE	Aet_OCE	Koi_OCE	Kos_OCE	Kos_OCE	Agt_OCE	Koi_OCE	Koi_OCE		11
rs377041872	19	0	0	0	CHR3	133361048	rs377041872	A	G	0	0	0	0	0	NOT	Baj_OCE	Aet_OCE	Koi_OCE	Kos_OCE	Kos_OCE	Agt_OCE	Koi_OCE	Koi_OCE		11
rs369817603	19	0	0	0	CHR3	133363856	rs369817603	T	C	0	0	0	0	0	NOT	Baj_OCE	Aet_OCE	Koi_OCE	Kos_OCE	Kos_OCE	Agt_OCE	Koi_OCE	Koi_OCE		11
rs368965906	19	0	0	0	CHR3	133364150	rs368965906	G	T	0	0	0	0	0	NOT	Baj_OCE	Aet_OCE	Koi_OCE	Kos_OCE	Kos_OCE	Agt_OCE	Koi_OCE	Koi_OCE		11
rs368445813	19	0	0	0	CHR3	133370701	rs368445813	T	A	0	0	0	0	0	NOT	Baj_OCE	Aet_OCE	Koi_OCE	Kos_OCE	Kos_OCE	Agt_OCE	Koi_OCE	Koi_OCE		11
rs375981576	19	0	0	0	CHR3	133371974	rs375981576	A	T	0	0	0	0	0	NOT	Baj_OCE	Aet_OCE	Koi_OCE	Kos_OCE	Kos_OCE	Agt_OCE	Koi_OCE	Koi_OCE		11
rs372623548	19	0	0	0	CHR3	133373350	rs372623548	A	C	0	0	0	0	0	NOT	Baj_OCE	Aet_OCE	Koi_OCE	Kos_OCE	Kos_OCE	Agt_OCE	Koi_OCE	Koi_OCE		11
rs368664930	19	0	0	0	CHR3	133374346	rs368664930	G	T	0	0	0	0	0	NOT	Baj_OCE	Aet_OCE	Koi_OCE	Kos_OCE	Kos_OCE	Agt_OCE	Koi_OCE	Koi_OCE		11
rs368975714	19	0	0	0	CHR3	133379861	rs368975714	C	T	0	0	0	0	0	NOT	Baj_OCE	Aet_OCE	Koi_OCE	Kos_OCE	Kos_OCE	Agt_OCE	Koi_OCE	Koi_OCE		11
rs376006840	19	0	0	0	CHR3	133382271	rs376006840	G	T	0	0	0	0	0	NOT	Baj_OCE	Aet_OCE	Koi_OCE	Kos_OCE	Kos_OCE	Agt_OCE	Koi_OCE	Koi_OCE		11
rs376633759	19	0	0	0	CHR3	133382444	rs376633759	C	G	0	0	0	0	0	NOT	Baj_OCE	Aet_OCE	Koi_OCE	Kos_OCE	Kos_OCE	Agt_OCE	Koi_OCE	Koi_OCE		11
rs367817860	19	0	0	0	CHR3	133384751	rs367817860	C	A	0	0	0	0	0	NOT	Baj_OCE	Aet_OCE	Koi_OCE	Kos_OCE	Kos_OCE	Agt_OCE	Koi_OCE	Koi_OCE		11
rs371222842	19	0	0	0	CHR3	133387097	rs371222842	C	T	0	0	0	0	0	NOT	Baj_OCE	Aet_OCE	Koi_OCE	Kos_OCE	Kos_OCE	Agt_OCE	Koi_OCE	Koi_OCE		11
rs373930645	19	0	0	0	CHR3	133392828	rs373930645	G	C	0	0	0	0	0	NOT	Baj_OCE	Aet_OCE	Koi_OCE	Kos_OCE	Kos_OCE	Agt_OCE	Koi_OCE	Koi_OCE		11
rs375526143	19	0	0	0	CHR3	133392851	rs375526143	G	A	0	0	0	0	0	NOT	Baj_OCE	Aet_OCE	Koi_OCE	Kos_OCE	Kos_OCE	Agt_OCE	Koi_OCE	Koi_OCE		11
rs370418814	19	0	0	0	CHR3	133393271	rs370418814	G	A	0	0	0	0	0	NOT	Baj_OCE	Aet_OCE	Koi_OCE	Kos_OCE	Kos_OCE	Agt_OCE	Koi_OCE	Koi_OCE		11
rs371832341	19	0	0	0	CHR3	133411657	rs371832341	G	C	0	0	0	0	0	NOT	Baj_OCE	Aet_OCE	Koi_OCE	Kos_OCE	Kos_OCE	Agt_OCE	Koi_OCE	Koi_OCE		11
rs373040271	17	0	0	0	CHR3	133474739	rs373040271	C	A	0	0	0	0	0	NOT	Baj_OCE	Aet_OCE	Koi_OCE	Kos_OCE	Kos_OCE	Agt_OCE	Koi_OCE	Koi_OCE		11
rs187962655	18	0	0	0	CHR3	133487570	rs187962655	A	G	0	0	0	0	0	ASW		Baj_OCE	Aet_OCE	Koi_OCE	Kos_OCE	Aet_OCE	Kos_OCE	Kos_OCE	Agt_OCE	Con_AFR	Koi_OCE	Koi_OCE		14
rs369310476	18	0	0	0	CHR3	133489083	rs369310476	C	T	0	0	0	0	0	NOT	Baj_OCE	Aet_OCE	Koi_OCE	Kos_OCE	Aet_OCE	Kos_OCE	Kos_OCE	Agt_OCE	Koi_OCE	Koi_OCE		14
rs369748364	18	0	0	0	CHR3	133499786	rs369748364	G	A	0	0	0	0	0	NOT	Baj_OCE	Aet_OCE	Koi_OCE	Kos_OCE	Aet_OCE	Kos_OCE	Kos_OCE	Agt_OCE	Koi_OCE	Koi_OCE		14
rs377524477	18	0	0	0	CHR3	133502278	rs377524477	C	A	0	0	0	0	0	NOT	Baj_OCE	Aet_OCE	Koi_OCE	Kos_OCE	Aet_OCE	Kos_OCE	Kos_OCE	Agt_OCE	Koi_OCE	Koi_OCE		14
rs375171613	18	0	0	0	CHR3	133508711	rs375171613	G	A	0	0	0	0	0	NOT	Baj_OCE	Aet_OCE	Koi_OCE	Kos_OCE	Aet_OCE	Kos_OCE	Kos_OCE	Agt_OCE	Koi_OCE	Koi_OCE		14
rs371887055	19	0	0	0	CHR3	133509506	rs371887055	A	G	0	0	0	0	0	NOT	Baj_OCE	Aet_OCE	Koi_OCE	Kos_OCE	Aet_OCE	Kos_OCE	Kos_OCE	Agt_OCE	Koi_OCE	Koi_OCE		15
s3x133518105	10	0	0	0	CHR3	133518105	s3x133518105	A	C	0	0	0	0	0	NOT	Baj_OCE	Aet_OCE	Kos_OCE	Aet_OCE	Kos_OCE	Agt_OCE	Koi_OCE	Koi_OCE		11
rs376697145	18	0	0	0	CHR3	133518361	rs376697145	G	A	0	0	0	0	0	NOT	Baj_OCE	Aet_OCE	Koi_OCE	Kos_OCE	Aet_OCE	Kos_OCE	Kos_OCE	Agt_OCE	Koi_OCE	Koi_OCE		14
rs374714903	18	0	0	0	CHR3	133521543	rs374714903	C	T	0	0	0	0	0	NOT	Baj_OCE	Aet_OCE	Koi_OCE	Kos_OCE	Aet_OCE	Kos_OCE	Kos_OCE	Agt_OCE	Koi_OCE	Koi_OCE		13
rs371355996	19	0	0	0	CHR3	133524282	rs371355996	T	A	0	0	0	0	0	NOT	Baj_OCE	Aet_OCE	Koi_OCE	Kos_OCE	Aet_OCE	Kos_OCE	Kos_OCE	Agt_OCE	Koi_OCE	Koi_OCE		14
s3x133527737	18	0	0	0	CHR3	133527737	s3x133527737	A	G	0	0	0	0	0	NOT	Baj_OCE	Aet_OCE	Koi_OCE	Kos_OCE	Aet_OCE	Kos_OCE	Kos_OCE	Agt_OCE	Koi_OCE	Koi_OCE		13
s3x133528115	10	0	0	0	CHR3	133528115	s3x133528115	G	C	0	0	0	0	0	NOT	Baj_OCE	Aet_OCE	Kos_OCE	Aet_OCE	Kos_OCE	Agt_OCE	Koi_OCE	Koi_OCE		11
rs372985362	19	0	0	0	CHR3	133533151	rs372985362	A	G	0	0	0	0	0	NOT	Baj_OCE	Aet_OCE	Koi_OCE	Kos_OCE	Aet_OCE	Kos_OCE	Kos_OCE	Agt_OCE	Koi_OCE	Koi_OCE		15
rs375733184	19	0	0	0	CHR3	133536910	rs375733184	A	C	0	0	0	0	0	NOT	Baj_OCE	Aet_OCE	Koi_OCE	Kos_OCE	Aet_OCE	Kos_OCE	Kos_OCE	Agt_OCE	Koi_OCE	Koi_OCE		15
rs375221969	19	0	0	0	CHR3	133536929	rs375221969	C	T	0	0	0	0	0	NOT	Baj_OCE	Aet_OCE	Koi_OCE	Kos_OCE	Aet_OCE	Kos_OCE	Kos_OCE	Agt_OCE	Koi_OCE	Koi_OCE		15
rs375910279	19	0	0	0	CHR3	133539070	rs375910279	C	T	0	0	0	0	0	NOT	Baj_OCE	Aet_OCE	Koi_OCE	Kos_OCE	Aet_OCE	Kos_OCE	Kos_OCE	Agt_OCE	Koi_OCE	Koi_OCE		14
rs371366483	19	0	0	0	CHR3	133539608	rs371366483	G	T	0	0	0	0	0	NOT	Baj_OCE	Aet_OCE	Koi_OCE	Kos_OCE	Aet_OCE	Kos_OCE	Kos_OCE	Agt_OCE	Koi_OCE	Koi_OCE		14
rs376199695	22	0	0	0	CHR3	133550335	rs376199695	T	C	0	0	0	0	0	NOT	Baj_OCE	Aet_OCE	Koi_OCE	Kos_OCE	Aet_OCE	Kos_OCE	Kos_OCE	Agt_OCE	Koi_OCE	Koi_OCE		14
rs375347962	25	0	0	0	CHR3	133565315	rs375347962	G	A	0	0	0	0	0	NOT	Baj_OCE	Baj_OCE	Aet_OCE	Koi_OCE	Kos_OCE	Aet_OCE	Koi_OCE	Koi_OCE		11
rs369336207	25	0	0	0	CHR3	133567693	rs369336207	C	T	0	0	0	0	0	NOT	Baj_OCE	Baj_OCE	Aet_OCE	Koi_OCE	Kos_OCE	Aet_OCE	Koi_OCE	Koi_OCE		11
rs374596039	25	0	0	0	CHR3	133568355	rs374596039	G	A	0	0	0	0	0	NOT	Baj_OCE	Baj_OCE	Aet_OCE	Koi_OCE	Kos_OCE	Aet_OCE	Koi_OCE	Koi_OCE		11
rs376533268	22	0	0	0	CHR3	133714917	rs376533268	T	C	0	0	0	0	0	NOT	Baj_OCE	Baj_OCE	Aet_OCE	Koi_OCE	Aet_OCE	Kos_OCE	Koi_OCE	Koi_OCE		11
rs368721804	16	1	0	0	CHR3	182249099	rs368721804	C	T	0	0	0	0	0	NOT	Baj_OCE	Igo_OCE	Igo_OCE	Bat_OCE	Koi_OCE	Kos_OCE	Kos_OCE	Kos_OCE	Koi_OCE	Koi_OCE		11
rs371738164	16	1	0	0	CHR3	182253748	rs371738164	C	T	0	1	1	0	1	FIN	CHS	GIH		Baj_OCE	Igo_OCE	Igo_OCE	Bat_OCE	Koi_OCE	Kos_OCE	Kos_OCE	Kos_OCE	Koi_OCE	Koi_OCE		11
rs376949809	16	1	0	0	CHR3	182376018	rs376949809	G	A	0	1	1	0	0	FIN	KHV		Baj_OCE	Bat_OCE	Koi_OCE	Kos_OCE	Kos_OCE	Kos_OCE	Koi_OCE	Koi_OCE		11
rs367862796	16	1	0	0	CHR3	182379200	rs367862796	A	T	0	0	0	0	0	NOT	Baj_OCE	Bat_OCE	Koi_OCE	Kos_OCE	Kos_OCE	Kos_OCE	Koi_OCE	Koi_OCE		11
rs372498420	16	1	0	0	CHR3	182379956	rs372498420	T	C	0	0	0	0	0	NOT	Baj_OCE	Bat_OCE	Koi_OCE	Kos_OCE	Kos_OCE	Kos_OCE	Koi_OCE	Koi_OCE		11
rs372485805	16	1	0	0	CHR3	182380560	rs372485805	C	T	0	0	0	0	0	NOT	Baj_OCE	Bat_OCE	Koi_OCE	Kos_OCE	Kos_OCE	Kos_OCE	Koi_OCE	Koi_OCE		11
rs367833717	16	1	0	0	CHR3	182382692	rs367833717	C	T	0	0	0	0	0	NOT	Baj_OCE	Bat_OCE	Koi_OCE	Kos_OCE	Kos_OCE	Kos_OCE	Koi_OCE	Koi_OCE		11
rs368625757	16	1	0	0	CHR3	182384021	rs368625757	T	C	0	0	0	0	0	NOT	Baj_OCE	Bat_OCE	Koi_OCE	Kos_OCE	Kos_OCE	Kos_OCE	Koi_OCE	Koi_OCE		11
rs374888080	16	1	0	0	CHR3	182384618	rs374888080	C	T	0	0	0	0	0	NOT	Baj_OCE	Bat_OCE	Koi_OCE	Kos_OCE	Kos_OCE	Kos_OCE	Koi_OCE	Koi_OCE		11
rs367942003	16	1	0	0	CHR3	182385863	rs367942003	C	T	0	0	0	0	0	NOT	Baj_OCE	Bat_OCE	Koi_OCE	Kos_OCE	Kos_OCE	Kos_OCE	Koi_OCE	Koi_OCE		11
rs374269734	16	1	0	0	CHR3	182386335	rs374269734	G	A	0	0	0	0	0	NOT	Baj_OCE	Bat_OCE	Koi_OCE	Kos_OCE	Kos_OCE	Kos_OCE	Koi_OCE	Koi_OCE		11
rs369882938	16	1	0	0	CHR3	182388773	rs369882938	T	C	0	0	0	0	0	NOT	Baj_OCE	Bat_OCE	Koi_OCE	Kos_OCE	Kos_OCE	Kos_OCE	Koi_OCE	Koi_OCE		11
rs376558610	16	1	0	0	CHR3	182390123	rs376558610	G	A	0	0	0	0	0	NOT	Baj_OCE	Bat_OCE	Koi_OCE	Kos_OCE	Kos_OCE	Kos_OCE	Koi_OCE	Koi_OCE		11
rs375544503	11	0	0	0	CHR3	188404768	rs375544503	G	A	0	0	0	0	0	NOT	Viz_OCE	Koi_OCE	Kos_OCE	Kos_OCE	Kos_OCE	Bat_OCE	Koi_OCE	Koi_OCE		11
rs369295606	11	0	0	0	CHR3	188404944	rs369295606	T	C	0	0	0	0	0	NOT	Viz_OCE	Koi_OCE	Kos_OCE	Kos_OCE	Kos_OCE	Bat_OCE	Koi_OCE	Koi_OCE		11
rs368731372	16	0	0	0	CHR3	188405460	rs368731372	T	C	0	0	0	1	0	YRI		Leb_OCE	Viz_OCE	Koi_OCE	Kos_OCE	Kos_OCE	Kos_OCE	Bat_OCE	Koi_OCE	Koi_OCE		13
rs367708942	15	0	0	0	CHR3	188406086	rs367708942	C	T	0	0	0	0	0	NOT	Leb_OCE	Viz_OCE	Koi_OCE	Kos_OCE	Kos_OCE	Kos_OCE	Bat_OCE	Koi_OCE	Koi_OCE		12
rs373672653	15	0	0	0	CHR3	188406953	rs373672653	G	C	0	0	0	0	0	NOT	Leb_OCE	Viz_OCE	Koi_OCE	Kos_OCE	Kos_OCE	Kos_OCE	Bat_OCE	Koi_OCE	Koi_OCE		12
rs372240989	15	0	0	0	CHR3	188407091	rs372240989	A	G	0	0	0	0	0	NOT	Leb_OCE	Viz_OCE	Koi_OCE	Kos_OCE	Kos_OCE	Kos_OCE	Bat_OCE	Koi_OCE	Koi_OCE		12
rs372132172	15	0	0	0	CHR3	188407477	rs372132172	G	T	0	0	0	0	0	NOT	Leb_OCE	Viz_OCE	Koi_OCE	Kos_OCE	Kos_OCE	Kos_OCE	Bat_OCE	Koi_OCE	Koi_OCE		12
rs138383376	15	0	0	0	CHR3	188409945	rs138383376	G	A	1	1	0	0	0	PUR	CEU		Leb_OCE	Koi_OCE	Kos_OCE	Kos_OCE	Kos_OCE	Bat_OCE	Koi_OCE	Koi_OCE		11
rs371551795	15	0	0	0	CHR3	188411495	rs371551795	C	A	0	0	0	0	0	NOT	Leb_OCE	Koi_OCE	Kos_OCE	Kos_OCE	Kos_OCE	Bat_OCE	Koi_OCE	Koi_OCE		11
rs368291113	15	0	0	0	CHR3	188411698	rs368291113	C	T	0	0	0	0	0	NOT	Leb_OCE	Koi_OCE	Kos_OCE	Kos_OCE	Kos_OCE	Bat_OCE	Koi_OCE	Koi_OCE		11
rs368650833	14	0	0	0	CHR3	188415784	rs368650833	C	T	0	0	0	0	0	NOT	Leb_OCE	Koi_OCE	Kos_OCE	Kos_OCE	Kos_OCE	Bat_OCE	Koi_OCE	Koi_OCE		11
rs368266725	14	0	0	0	CHR3	188416310	rs368266725	G	A	0	0	0	0	0	NOT	Leb_OCE	Koi_OCE	Kos_OCE	Kos_OCE	Kos_OCE	Bat_OCE	Koi_OCE	Koi_OCE		11
rs372175409	14	0	0	0	CHR3	188416559	rs372175409	A	G	0	0	0	0	0	NOT	Leb_OCE	Koi_OCE	Kos_OCE	Kos_OCE	Kos_OCE	Bat_OCE	Koi_OCE	Koi_OCE		11
rs374737861	14	0	0	0	CHR3	188417117	rs374737861	G	A	0	0	0	0	0	NOT	Leb_OCE	Koi_OCE	Kos_OCE	Kos_OCE	Kos_OCE	Bat_OCE	Koi_OCE	Koi_OCE		11
rs376544369	14	0	0	0	CHR3	188417420	rs376544369	A	C	0	0	0	0	0	NOT	Leb_OCE	Koi_OCE	Kos_OCE	Kos_OCE	Kos_OCE	Bat_OCE	Koi_OCE	Koi_OCE		11
rs377369225	14	0	0	0	CHR3	188418853	rs377369225	A	T	0	0	0	0	0	NOT	Leb_OCE	Koi_OCE	Kos_OCE	Kos_OCE	Kos_OCE	Bat_OCE	Koi_OCE	Koi_OCE		11
rs371299673	14	0	0	0	CHR3	188418899	rs371299673	T	C	0	0	0	0	0	NOT	Leb_OCE	Koi_OCE	Kos_OCE	Kos_OCE	Kos_OCE	Bat_OCE	Koi_OCE	Koi_OCE		11
rs370674968	14	0	0	0	CHR3	188419987	rs370674968	G	A	0	0	0	0	0	NOT	Leb_OCE	Koi_OCE	Kos_OCE	Kos_OCE	Kos_OCE	Bat_OCE	Koi_OCE	Koi_OCE		11
rs373831689	14	0	0	0	CHR3	188420941	rs373831689	T	A	0	0	0	0	0	NOT	Leb_OCE	Koi_OCE	Kos_OCE	Kos_OCE	Kos_OCE	Bat_OCE	Koi_OCE	Koi_OCE		11
rs372301460	14	0	0	0	CHR3	188421403	rs372301460	G	A	0	0	0	0	0	NOT	Leb_OCE	Koi_OCE	Kos_OCE	Kos_OCE	Kos_OCE	Bat_OCE	Koi_OCE	Koi_OCE		11
rs375724207	14	0	0	0	CHR3	188421702	rs375724207	A	G	0	0	0	0	0	NOT	Leb_OCE	Koi_OCE	Kos_OCE	Kos_OCE	Kos_OCE	Bat_OCE	Koi_OCE	Koi_OCE		11
rs373538206	14	0	0	0	CHR3	188423029	rs373538206	C	T	0	0	0	0	0	NOT	Leb_OCE	Koi_OCE	Kos_OCE	Kos_OCE	Kos_OCE	Bat_OCE	Koi_OCE	Koi_OCE		11
rs371496369	14	0	0	0	CHR3	188423973	rs371496369	A	G	0	0	0	0	0	NOT	Leb_OCE	Koi_OCE	Kos_OCE	Kos_OCE	Kos_OCE	Bat_OCE	Koi_OCE	Koi_OCE		11
rs370493973	14	0	0	0	CHR3	188424496	rs370493973	G	A	0	0	0	0	0	NOT	Leb_OCE	Koi_OCE	Kos_OCE	Kos_OCE	Kos_OCE	Bat_OCE	Koi_OCE	Koi_OCE		11
rs371200122	14	0	0	0	CHR3	188425157	rs371200122	T	C	0	0	0	0	0	NOT	Leb_OCE	Koi_OCE	Kos_OCE	Kos_OCE	Kos_OCE	Bat_OCE	Koi_OCE	Koi_OCE		11
rs376932626	14	0	0	0	CHR3	188426723	rs376932626	T	C	0	0	0	0	0	NOT	Leb_OCE	Koi_OCE	Kos_OCE	Kos_OCE	Kos_OCE	Bat_OCE	Koi_OCE	Koi_OCE		11
rs372878415	14	0	0	0	CHR3	188428483	rs372878415	A	G	0	0	0	0	0	NOT	Leb_OCE	Koi_OCE	Kos_OCE	Kos_OCE	Kos_OCE	Bat_OCE	Koi_OCE	Koi_OCE		11
rs372528667	14	0	0	0	CHR3	188430314	rs372528667	G	C	0	0	0	0	0	NOT	Leb_OCE	Koi_OCE	Kos_OCE	Kos_OCE	Kos_OCE	Bat_OCE	Koi_OCE	Koi_OCE		11
rs376175632	14	0	0	0	CHR3	188432963	rs376175632	C	A	0	0	0	0	0	NOT	Leb_OCE	Koi_OCE	Kos_OCE	Kos_OCE	Kos_OCE	Bat_OCE	Koi_OCE	Koi_OCE		11
s3x188435370	14	0	0	0	CHR3	188435370	s3x188435370	G	T	0	0	0	0	0	NOT	Leb_OCE	Koi_OCE	Kos_OCE	Kos_OCE	Kos_OCE	Bat_OCE	Koi_OCE	Koi_OCE		11
rs369281127	14	0	0	0	CHR3	188436796	rs369281127	C	A	0	0	0	0	0	NOT	Leb_OCE	Koi_OCE	Kos_OCE	Kos_OCE	Kos_OCE	Bat_OCE	Koi_OCE	Koi_OCE		11
rs376716276	14	0	0	0	CHR3	188443010	rs376716276	C	G	0	0	0	0	0	NOT	Leb_OCE	Koi_OCE	Kos_OCE	Kos_OCE	Kos_OCE	Bat_OCE	Koi_OCE	Koi_OCE		11
rs376039671	21	0	0	0	CHR3	191015203	rs376039671	T	C	0	0	1	0	1	STU	JPT		Baj_OCE	Aet_OCE	Kos_OCE	Aet_OCE	Kos_OCE	Kos_OCE	Agt_OCE	Koi_OCE	Koi_OCE		13
rs370964301	17	0	0	0	CHR4	7608109	rs370964301	A	G	0	0	0	0	2	STU	ITU		Baj_OCE	Baj_OCE	Leb_OCE	Viz_OCE	Aet_OCE	Koi_OCE	Kos_OCE	Kos_OCE	Kos_OCE	Koi_OCE	Koi_OCE		14
rs192034475	18	0	0	0	CHR4	22887664	rs192034475	A	T	0	0	1	0	2	STU	STU	CHB		Leb_OCE	Dus_OCE	Koi_OCE	Kos_OCE	Kos_OCE	Kos_OCE	Koi_OCE	Koi_OCE		13
s4x81062775	11	0	0	0	CHR4	81062775	s4x81062775	T	C	0	0	0	0	0	NOT	Aet_OCE	Aet_OCE	Bat_OCE	Kos_OCE	Kos_OCE	Kos_OCE	Agt_OCE	Bat_OCE		12
s4x81062920	11	0	0	0	CHR4	81062920	s4x81062920	A	G	0	0	0	0	0	NOT	Aet_OCE	Aet_OCE	Bat_OCE	Kos_OCE	Kos_OCE	Kos_OCE	Agt_OCE	Bat_OCE		12
s4x81063665	11	0	0	0	CHR4	81063665	s4x81063665	T	C	0	0	0	0	0	NOT	Aet_OCE	Aet_OCE	Bat_OCE	Kos_OCE	Kos_OCE	Kos_OCE	Agt_OCE	Bat_OCE		12
s4x81067110	11	0	0	0	CHR4	81067110	s4x81067110	C	T	0	0	0	0	0	NOT	Aet_OCE	Aet_OCE	Bat_OCE	Kos_OCE	Kos_OCE	Kos_OCE	Agt_OCE	Bat_OCE		12
s4x81067558	11	0	0	0	CHR4	81067558	s4x81067558	C	T	0	0	0	0	0	NOT	Aet_OCE	Aet_OCE	Bat_OCE	Kos_OCE	Kos_OCE	Kos_OCE	Agt_OCE	Bat_OCE		12
s4x81068073	11	0	0	0	CHR4	81068073	s4x81068073	A	G	0	0	0	0	0	NOT	Aet_OCE	Aet_OCE	Bat_OCE	Kos_OCE	Kos_OCE	Kos_OCE	Agt_OCE	Bat_OCE		12
s4x81078364	11	0	0	0	CHR4	81078364	s4x81078364	G	A	0	0	0	0	0	NOT	Aet_OCE	Aet_OCE	Bat_OCE	Kos_OCE	Kos_OCE	Kos_OCE	Agt_OCE	Bat_OCE		12
s4x81078392	11	0	0	0	CHR4	81078392	s4x81078392	C	T	0	0	0	0	0	NOT	Aet_OCE	Aet_OCE	Bat_OCE	Kos_OCE	Kos_OCE	Kos_OCE	Agt_OCE	Bat_OCE		12
s4x81079921	11	0	0	0	CHR4	81079921	s4x81079921	G	T	0	0	0	0	0	NOT	Aet_OCE	Aet_OCE	Bat_OCE	Kos_OCE	Kos_OCE	Kos_OCE	Agt_OCE	Bat_OCE		12
s4x81080029	11	0	0	0	CHR4	81080029	s4x81080029	C	T	0	0	0	0	0	NOT	Aet_OCE	Aet_OCE	Bat_OCE	Kos_OCE	Kos_OCE	Kos_OCE	Agt_OCE	Bat_OCE		12
s4x81081646	11	0	0	0	CHR4	81081646	s4x81081646	T	C	0	0	0	0	0	NOT	Aet_OCE	Aet_OCE	Bat_OCE	Kos_OCE	Kos_OCE	Kos_OCE	Agt_OCE	Bat_OCE		12
s4x81082415	11	0	0	0	CHR4	81082415	s4x81082415	A	T	0	0	0	0	0	NOT	Aet_OCE	Aet_OCE	Bat_OCE	Kos_OCE	Kos_OCE	Kos_OCE	Agt_OCE	Bat_OCE		12
s4x81084034	11	0	0	0	CHR4	81084034	s4x81084034	C	G	0	0	0	0	0	NOT	Aet_OCE	Aet_OCE	Bat_OCE	Kos_OCE	Kos_OCE	Kos_OCE	Agt_OCE	Bat_OCE		12
s4x81110586	14	0	0	0	CHR4	81110586	s4x81110586	G	A	0	0	0	0	0	NOT	Baj_OCE	Aet_OCE	Bat_OCE	Kos_OCE	Kos_OCE	Kos_OCE	Agt_OCE	Bat_OCE	Agt_OCE	Agt_OCE		13
s4x81110737	14	0	0	0	CHR4	81110737	s4x81110737	A	G	0	0	0	0	0	NOT	Baj_OCE	Aet_OCE	Bat_OCE	Kos_OCE	Kos_OCE	Kos_OCE	Agt_OCE	Bat_OCE	Agt_OCE	Agt_OCE		13
rs377278592	13	0	0	0	CHR4	81127649	rs377278592	C	T	0	0	0	0	0	NOT	Baj_OCE	Aet_OCE	Bat_OCE	Kos_OCE	Kos_OCE	Kos_OCE	Agt_OCE	Bat_OCE	Agt_OCE	Agt_OCE		13
rs370125727	13	0	0	0	CHR4	81127846	rs370125727	T	A	0	0	0	0	0	NOT	Baj_OCE	Aet_OCE	Bat_OCE	Kos_OCE	Kos_OCE	Kos_OCE	Agt_OCE	Bat_OCE	Agt_OCE	Agt_OCE		13
rs372458335	15	0	0	0	CHR4	81134152	rs372458335	G	A	0	0	0	0	0	NOT	Baj_OCE	Aet_OCE	Bat_OCE	Kos_OCE	Kos_OCE	Kos_OCE	Agt_OCE	Bat_OCE	Koi_OCE		12
rs371018634	15	0	0	0	CHR4	81139876	rs371018634	T	A	0	0	0	0	0	NOT	Baj_OCE	Aet_OCE	Bat_OCE	Kos_OCE	Kos_OCE	Kos_OCE	Agt_OCE	Bat_OCE	Koi_OCE		12
rs370527025	14	0	0	0	CHR4	81145917	rs370527025	T	C	0	0	0	0	0	NOT	Baj_OCE	Aet_OCE	Bat_OCE	Kos_OCE	Kos_OCE	Kos_OCE	Agt_OCE	Bat_OCE	Koi_OCE		12
rs367630966	14	0	0	0	CHR4	81147070	rs367630966	G	T	0	0	0	0	0	NOT	Baj_OCE	Aet_OCE	Bat_OCE	Kos_OCE	Kos_OCE	Kos_OCE	Agt_OCE	Bat_OCE	Koi_OCE		12
rs375232156	14	0	0	0	CHR4	81162463	rs375232156	C	G	0	0	0	0	0	NOT	Aet_OCE	Aet_OCE	Bat_OCE	Kos_OCE	Kos_OCE	Kos_OCE	Agt_OCE	Bat_OCE	Koi_OCE	Agt_OCE		13
rs373423161	15	0	0	0	CHR4	81168775	rs373423161	A	G	0	0	0	0	0	NOT	Luz_OCE	Aet_OCE	Aet_OCE	Bat_OCE	Kos_OCE	Kos_OCE	Kos_OCE	Agt_OCE	Bat_OCE	Koi_OCE	Agt_OCE	Koi_OCE		15
s4x81173196	15	0	0	0	CHR4	81173196	s4x81173196	T	G	0	0	0	0	0	NOT	Luz_OCE	Aet_OCE	Aet_OCE	Bat_OCE	Kos_OCE	Kos_OCE	Kos_OCE	Agt_OCE	Bat_OCE	Koi_OCE	Agt_OCE	Koi_OCE		15
rs370317359	15	0	0	0	CHR4	81177747	rs370317359	G	A	0	0	0	0	0	NOT	Luz_OCE	Aet_OCE	Aet_OCE	Bat_OCE	Kos_OCE	Kos_OCE	Kos_OCE	Agt_OCE	Bat_OCE	Koi_OCE	Agt_OCE	Koi_OCE		15
rs369750264	15	0	0	0	CHR4	81179182	rs369750264	T	C	0	0	0	0	0	NOT	Luz_OCE	Aet_OCE	Aet_OCE	Bat_OCE	Kos_OCE	Kos_OCE	Kos_OCE	Agt_OCE	Bat_OCE	Koi_OCE	Agt_OCE	Koi_OCE		15
rs371269938	16	0	0	0	CHR4	81183840	rs371269938	A	G	0	0	0	0	0	NOT	Luz_OCE	Aet_OCE	Aet_OCE	Bat_OCE	Kos_OCE	Kos_OCE	Kos_OCE	Agt_OCE	Bat_OCE	Koi_OCE	Agt_OCE	Koi_OCE		15
rs370403354	15	0	0	0	CHR4	81185407	rs370403354	T	G	0	0	0	0	0	NOT	Luz_OCE	Aet_OCE	Aet_OCE	Bat_OCE	Kos_OCE	Kos_OCE	Kos_OCE	Agt_OCE	Bat_OCE	Koi_OCE	Agt_OCE	Koi_OCE		15
rs368979135	14	0	0	0	CHR4	81198075	rs368979135	C	T	0	0	0	0	0	NOT	Luz_OCE	Aet_OCE	Bat_OCE	Koi_OCE	Kos_OCE	Kos_OCE	Agt_OCE	Bat_OCE	Koi_OCE	Agt_OCE	Koi_OCE		12
rs371477336	14	0	0	0	CHR4	81203157	rs371477336	C	T	0	0	0	0	0	NOT	Luz_OCE	Aet_OCE	Bat_OCE	Koi_OCE	Kos_OCE	Kos_OCE	Agt_OCE	Bat_OCE	Koi_OCE	Agt_OCE	Koi_OCE		12
s4x81205635	14	0	0	0	CHR4	81205635	s4x81205635	A	G	0	0	0	0	0	NOT	Luz_OCE	Aet_OCE	Bat_OCE	Koi_OCE	Kos_OCE	Kos_OCE	Agt_OCE	Bat_OCE	Koi_OCE	Agt_OCE	Koi_OCE		12
rs374727811	17	0	0	0	CHR4	108478698	rs374727811	C	G	0	0	0	0	0	NOT	Baj_OCE	Koi_OCE	Kos_OCE	Kos_OCE	Kos_OCE	Agt_OCE	Koi_OCE	Koi_OCE		12
rs374881232	11	0	0	0	CHR4	111815477	rs374881232	C	T	0	0	1	0	4	CDX	BEB	BEB	ITU	STU		Ori_SAS	Baj_OCE	Koi_OCE	Kos_OCE	Aet_OCE	Kos_OCE	Kos_OCE	Agt_OCE	Koi_OCE	Koi_OCE		11
rs377346112	11	0	0	0	CHR4	111816635	rs377346112	T	G	0	0	1	0	4	CDX	BEB	BEB	ITU	STU		Ori_SAS	Baj_OCE	Koi_OCE	Kos_OCE	Aet_OCE	Kos_OCE	Kos_OCE	Agt_OCE	Koi_OCE	Koi_OCE		11
rs372623922	12	0	0	0	CHR4	111819272	rs372623922	A	G	0	0	1	0	4	CDX	BEB	BEB	ITU	STU		Ori_SAS	Baj_OCE	Koi_OCE	Kos_OCE	Aet_OCE	Kos_OCE	Kos_OCE	Agt_OCE	Koi_OCE	Koi_OCE		11
rs375379909	11	0	0	0	CHR4	111819889	rs375379909	G	A	0	0	1	0	4	CDX	BEB	BEB	ITU	STU		Ori_SAS	Baj_OCE	Koi_OCE	Kos_OCE	Aet_OCE	Kos_OCE	Kos_OCE	Agt_OCE	Koi_OCE	Koi_OCE		11
rs377003868	17	0	0	0	CHR4	111820776	rs377003868	C	G	0	0	1	0	4	CDX	BEB	BEB	ITU	STU		Ori_SAS	Pun_SAS	Baj_OCE	Mur_OCE	Aet_OCE	Koi_OCE	Kos_OCE	Aet_OCE	Kos_OCE	Kos_OCE	Agt_OCE	Koi_OCE	Koi_OCE		14
rs374317164	14	0	0	0	CHR4	111821575	rs374317164	G	A	0	0	1	0	4	CDX	BEB	BEB	ITU	STU		Ori_SAS	Pun_SAS	Baj_OCE	Koi_OCE	Kos_OCE	Aet_OCE	Kos_OCE	Kos_OCE	Agt_OCE	Koi_OCE	Koi_OCE		11
rs375171379	16	0	0	0	CHR4	111824870	rs375171379	T	C	0	0	1	0	4	CDX	BEB	BEB	ITU	STU		Ori_SAS	Pun_SAS	Baj_OCE	Mur_OCE	Aet_OCE	Koi_OCE	Kos_OCE	Aet_OCE	Kos_OCE	Kos_OCE	Agt_OCE	Koi_OCE	Koi_OCE		14
rs373610734	17	0	0	0	CHR4	111825675	rs373610734	C	G	0	0	1	0	4	CDX	BEB	BEB	ITU	STU		Ori_SAS	Pun_SAS	Baj_OCE	Mur_OCE	Aet_OCE	Koi_OCE	Kos_OCE	Aet_OCE	Kos_OCE	Kos_OCE	Agt_OCE	Koi_OCE	Koi_OCE		14
rs377342209	13	0	0	0	CHR4	111826911	rs377342209	G	C	0	0	1	0	4	CDX	BEB	BEB	ITU	STU		Ori_SAS	Pun_SAS	Baj_OCE	Koi_OCE	Kos_OCE	Aet_OCE	Kos_OCE	Kos_OCE	Agt_OCE	Koi_OCE	Koi_OCE		11
rs373661044	14	0	0	0	CHR4	111832749	rs373661044	G	A	0	0	1	1	4	CDX	MSL	BEB	BEB	ITU	STU		Ori_SAS	Pun_SAS	Baj_OCE	Koi_OCE	Kos_OCE	Aet_OCE	Kos_OCE	Kos_OCE	Agt_OCE	Koi_OCE	Koi_OCE		11
rs376489190	13	0	0	0	CHR4	111836268	rs376489190	G	C	0	0	1	0	4	CDX	BEB	BEB	ITU	STU		Ori_SAS	Pun_SAS	Baj_OCE	Koi_OCE	Kos_OCE	Aet_OCE	Kos_OCE	Kos_OCE	Agt_OCE	Koi_OCE	Koi_OCE		11
rs376141654	13	0	0	0	CHR4	111840217	rs376141654	C	T	0	0	1	0	4	CDX	BEB	BEB	ITU	STU		Ori_SAS	Pun_SAS	Baj_OCE	Koi_OCE	Kos_OCE	Aet_OCE	Kos_OCE	Kos_OCE	Agt_OCE	Koi_OCE	Koi_OCE		11
rs371538745	16	0	0	0	CHR4	111844126	rs371538745	G	C	0	0	1	0	4	CDX	BEB	BEB	ITU	STU		Ori_SAS	Pun_SAS	Baj_OCE	Koi_OCE	Kos_OCE	Aet_OCE	Kos_OCE	Kos_OCE	Agt_OCE	Koi_OCE	Koi_OCE		12
rs377574446	16	0	0	0	CHR4	111845220	rs377574446	G	A	0	0	1	0	4	CDX	BEB	BEB	ITU	STU		Ori_SAS	Pun_SAS	Baj_OCE	Koi_OCE	Kos_OCE	Aet_OCE	Kos_OCE	Kos_OCE	Agt_OCE	Koi_OCE	Koi_OCE		12
rs373355477	14	0	0	0	CHR4	111851618	rs373355477	A	G	0	0	1	0	4	CDX	BEB	BEB	ITU	STU		Ori_SAS	Pun_SAS	Baj_OCE	Mur_OCE	Aet_OCE	Koi_OCE	Kos_OCE	Aet_OCE	Kos_OCE	Kos_OCE	Agt_OCE	Koi_OCE	Koi_OCE		13
rs370580928	11	0	0	0	CHR4	111853333	rs370580928	C	T	0	0	1	0	4	CDX	BEB	BEB	ITU	STU		Ori_SAS	Pun_SAS	Baj_OCE	Koi_OCE	Kos_OCE	Aet_OCE	Kos_OCE	Kos_OCE	Agt_OCE	Koi_OCE	Koi_OCE		11
rs368137706	12	0	0	0	CHR4	111854136	rs368137706	G	C	0	0	1	0	4	CDX	BEB	BEB	ITU	STU		Ori_SAS	Pun_SAS	Baj_OCE	Koi_OCE	Kos_OCE	Aet_OCE	Kos_OCE	Kos_OCE	Agt_OCE	Koi_OCE	Koi_OCE		11
rs368151839	13	0	0	0	CHR4	111861795	rs368151839	G	A	0	0	1	0	4	CDX	BEB	BEB	ITU	STU		Ori_SAS	Pun_SAS	Baj_OCE	Mur_OCE	Aet_OCE	Koi_OCE	Kos_OCE	Aet_OCE	Kos_OCE	Kos_OCE	Agt_OCE	Koi_OCE	Koi_OCE		13
rs370039540	13	0	0	0	CHR4	111864807	rs370039540	A	G	0	0	1	0	4	CDX	BEB	BEB	ITU	STU		Ori_SAS	Pun_SAS	Baj_OCE	Mur_OCE	Aet_OCE	Koi_OCE	Kos_OCE	Aet_OCE	Kos_OCE	Kos_OCE	Agt_OCE	Koi_OCE	Koi_OCE		13
rs369230102	13	0	0	0	CHR4	111867473	rs369230102	T	C	0	0	1	0	4	CDX	BEB	BEB	ITU	STU		Ori_SAS	Pun_SAS	Baj_OCE	Mur_OCE	Aet_OCE	Koi_OCE	Kos_OCE	Aet_OCE	Kos_OCE	Kos_OCE	Agt_OCE	Koi_OCE	Koi_OCE		13
rs372016216	12	0	0	0	CHR4	111867796	rs372016216	A	G	0	0	1	0	4	CDX	BEB	BEB	ITU	STU		Ori_SAS	Pun_SAS	Baj_OCE	Mur_OCE	Koi_OCE	Kos_OCE	Aet_OCE	Kos_OCE	Kos_OCE	Agt_OCE	Koi_OCE	Koi_OCE		12
rs369271476	12	0	0	0	CHR4	111873418	rs369271476	T	C	0	0	1	0	4	CDX	BEB	BEB	ITU	STU		Ori_SAS	Pun_SAS	Baj_OCE	Mur_OCE	Koi_OCE	Kos_OCE	Aet_OCE	Kos_OCE	Kos_OCE	Agt_OCE	Koi_OCE	Koi_OCE		12
rs370526462	12	0	0	0	CHR4	111875990	rs370526462	A	G	0	0	1	0	4	CDX	BEB	BEB	ITU	STU		Ori_SAS	Pun_SAS	Baj_OCE	Mur_OCE	Koi_OCE	Kos_OCE	Aet_OCE	Kos_OCE	Kos_OCE	Agt_OCE	Koi_OCE	Koi_OCE		12
rs368694102	13	0	0	0	CHR4	111877814	rs368694102	A	G	0	0	0	0	4	BEB	BEB	ITU	STU		Ori_SAS	Pun_SAS	Baj_OCE	Mur_OCE	Aet_OCE	Koi_OCE	Kos_OCE	Aet_OCE	Kos_OCE	Kos_OCE	Agt_OCE	Koi_OCE	Koi_OCE		13
rs369234053	12	0	0	0	CHR4	111879048	rs369234053	T	C	0	0	1	0	4	CDX	BEB	BEB	ITU	STU		Ori_SAS	Pun_SAS	Baj_OCE	Mur_OCE	Koi_OCE	Kos_OCE	Aet_OCE	Kos_OCE	Kos_OCE	Agt_OCE	Koi_OCE	Koi_OCE		12
rs372786501	14	0	0	0	CHR4	111882423	rs372786501	T	C	0	0	1	0	4	CDX	BEB	BEB	ITU	STU		Ori_SAS	Pun_SAS	Baj_OCE	Mur_OCE	Aet_OCE	Koi_OCE	Kos_OCE	Aet_OCE	Kos_OCE	Kos_OCE	Agt_OCE	Koi_OCE	Koi_OCE		13
rs377544610	12	0	0	0	CHR4	111886393	rs377544610	A	G	0	0	1	0	5	CDX	BEB	BEB	ITU	STU	BEB		Ori_SAS	Pun_SAS	Baj_OCE	Mur_OCE	Koi_OCE	Kos_OCE	Aet_OCE	Kos_OCE	Kos_OCE	Agt_OCE	Koi_OCE		11
s4x111894740	12	0	0	0	CHR4	111894740	s4x111894740	G	A	0	0	0	0	0	NOT	Ori_SAS	Pun_SAS	Baj_OCE	Aet_OCE	Koi_OCE	Kos_OCE	Aet_OCE	Kos_OCE	Kos_OCE	Bat_OCE	Koi_OCE		11
rs375489163	23	0	0	0	CHR4	162019386	rs375489163	T	A	0	0	0	0	0	NOT	Leb_OCE	Viz_OCE	Dus_OCE	Bat_OCE	Koi_OCE	Kos_OCE	Koi_OCE	Koi_OCE		11
rs371290387	7	0	0	0	CHR4	166439595	rs371290387	C	T	0	0	0	0	0	NOT	Luz_OCE	Aet_OCE	Koi_OCE	Kos_OCE	Aet_OCE	Kos_OCE	Kos_OCE	Koi_OCE	Koi_OCE		12
rs368383931	7	0	0	0	CHR4	166444206	rs368383931	G	A	0	0	0	0	0	NOT	Luz_OCE	Aet_OCE	Koi_OCE	Kos_OCE	Aet_OCE	Kos_OCE	Kos_OCE	Koi_OCE	Koi_OCE		12
rs377182353	10	0	0	0	CHR4	166445208	rs377182353	C	T	0	0	0	0	0	NOT	Luz_OCE	Aet_OCE	Koi_OCE	Kos_OCE	Aet_OCE	Kos_OCE	Kos_OCE	Koi_OCE	Koi_OCE		13
rs373225681	7	0	0	0	CHR4	166445859	rs373225681	T	C	0	0	0	0	0	NOT	Luz_OCE	Aet_OCE	Koi_OCE	Kos_OCE	Aet_OCE	Kos_OCE	Kos_OCE	Koi_OCE	Koi_OCE		12
rs377149283	8	0	0	0	CHR4	166449494	rs377149283	G	A	0	0	0	0	0	NOT	Aet_OCE	Koi_OCE	Kos_OCE	Kos_OCE	Kos_OCE	Koi_OCE	Koi_OCE		11
rs372713197	22	1	0	0	CHR4	177800156	rs372713197	T	C	0	0	0	0	0	NOT	Viz_OCE	Viz_OCE	Koi_OCE	Kos_OCE	Kos_OCE	Kos_OCE	Koi_OCE	Koi_OCE		11
rs369838371	19	0	0	0	CHR5	34841764	rs369838371	A	T	0	0	0	0	0	NOT	Dus_OCE	Bat_OCE	Koi_OCE	Kos_OCE	Kos_OCE	Agt_OCE	Agt_OCE	Koi_OCE	Koi_OCE		12
s5x35827303	19	0	0	0	CHR5	35827303	s5x35827303	C	G	0	0	0	0	0	NOT	Koi_OCE	Kos_OCE	Kos_OCE	Kos_OCE	Agt_OCE	Koi_OCE	Koi_OCE		11
s5x35836144	21	0	0	0	CHR5	35836144	s5x35836144	G	A	0	0	0	0	0	NOT	Koi_OCE	Kos_OCE	Kos_OCE	Kos_OCE	Agt_OCE	Koi_OCE	Koi_OCE		11
s5x35836184	21	0	0	0	CHR5	35836184	s5x35836184	C	G	0	0	0	0	0	NOT	Koi_OCE	Kos_OCE	Kos_OCE	Kos_OCE	Agt_OCE	Koi_OCE	Koi_OCE		11
s5x35838373	21	0	0	0	CHR5	35838373	s5x35838373	G	C	0	0	0	0	0	NOT	Koi_OCE	Kos_OCE	Kos_OCE	Kos_OCE	Agt_OCE	Koi_OCE	Koi_OCE		11
s5x35840791	21	0	0	0	CHR5	35840791	s5x35840791	G	A	0	0	0	0	0	NOT	Koi_OCE	Kos_OCE	Kos_OCE	Kos_OCE	Agt_OCE	Koi_OCE	Koi_OCE		11
s5x35853916	21	0	0	0	CHR5	35853916	s5x35853916	T	C	0	0	0	0	0	NOT	Koi_OCE	Kos_OCE	Kos_OCE	Kos_OCE	Agt_OCE	Koi_OCE	Koi_OCE		11
s5x35868550	21	0	0	0	CHR5	35868550	s5x35868550	C	T	0	0	0	0	0	NOT	Koi_OCE	Kos_OCE	Kos_OCE	Kos_OCE	Agt_OCE	Koi_OCE	Koi_OCE		11
s5x35869124	21	0	0	0	CHR5	35869124	s5x35869124	G	A	0	0	0	0	0	NOT	Koi_OCE	Kos_OCE	Kos_OCE	Kos_OCE	Agt_OCE	Koi_OCE	Koi_OCE		11
rs142726694	21	0	0	0	CHR5	35876279	rs142726694	T	C	0	0	0	0	0	NOT	Koi_OCE	Kos_OCE	Kos_OCE	Kos_OCE	Agt_OCE	Koi_OCE	Koi_OCE		11
s5x35887462	21	0	0	0	CHR5	35887462	s5x35887462	C	T	0	0	0	0	0	NOT	Koi_OCE	Kos_OCE	Kos_OCE	Kos_OCE	Agt_OCE	Koi_OCE	Koi_OCE		11
s5x35895922	21	0	0	0	CHR5	35895922	s5x35895922	G	A	0	0	0	0	0	NOT	Koi_OCE	Kos_OCE	Kos_OCE	Kos_OCE	Agt_OCE	Koi_OCE	Koi_OCE		11
s5x35902821	22	0	0	0	CHR5	35902821	s5x35902821	T	C	0	0	0	0	0	NOT	Koi_OCE	Kos_OCE	Kos_OCE	Kos_OCE	Agt_OCE	Koi_OCE	Koi_OCE		11
s5x35905507	22	0	0	0	CHR5	35905507	s5x35905507	C	A	0	0	0	0	0	NOT	Koi_OCE	Kos_OCE	Kos_OCE	Kos_OCE	Agt_OCE	Koi_OCE	Koi_OCE		11
s5x35906717	22	0	0	0	CHR5	35906717	s5x35906717	G	C	0	0	0	0	0	NOT	Koi_OCE	Kos_OCE	Kos_OCE	Kos_OCE	Agt_OCE	Koi_OCE	Koi_OCE		11
s5x35923941	22	0	0	0	CHR5	35923941	s5x35923941	T	G	0	0	0	0	0	NOT	Koi_OCE	Kos_OCE	Kos_OCE	Kos_OCE	Agt_OCE	Koi_OCE	Koi_OCE		11
s5x35925779	21	0	0	0	CHR5	35925779	s5x35925779	A	G	0	0	0	0	0	NOT	Koi_OCE	Kos_OCE	Kos_OCE	Kos_OCE	Agt_OCE	Koi_OCE	Koi_OCE		11
rs377258407	20	0	0	0	CHR5	35935289	rs377258407	G	T	0	0	0	0	0	NOT	Koi_OCE	Kos_OCE	Kos_OCE	Kos_OCE	Agt_OCE	Koi_OCE	Koi_OCE		11
rs370748329	20	0	0	0	CHR5	35945516	rs370748329	C	T	0	0	0	0	0	NOT	Koi_OCE	Kos_OCE	Kos_OCE	Kos_OCE	Agt_OCE	Koi_OCE	Koi_OCE		11
rs368011318	20	0	0	0	CHR5	35946441	rs368011318	C	T	0	0	0	0	3	PJL	ITU	GIH		Koi_OCE	Kos_OCE	Kos_OCE	Kos_OCE	Agt_OCE	Koi_OCE	Koi_OCE		11
rs371814363	20	0	0	0	CHR5	35946597	rs371814363	C	G	0	0	0	0	3	PJL	ITU	GIH		Koi_OCE	Kos_OCE	Kos_OCE	Kos_OCE	Agt_OCE	Koi_OCE	Koi_OCE		11
rs377129499	20	0	0	0	CHR5	35950521	rs377129499	T	C	0	0	0	0	2	PJL	ITU		Koi_OCE	Kos_OCE	Kos_OCE	Kos_OCE	Agt_OCE	Koi_OCE	Koi_OCE		11
rs376485552	20	0	0	0	CHR5	35952902	rs376485552	C	T	0	0	0	0	3	PJL	ITU	GIH		Koi_OCE	Kos_OCE	Kos_OCE	Kos_OCE	Agt_OCE	Koi_OCE	Koi_OCE		11
rs368187857	20	0	0	0	CHR5	35953351	rs368187857	G	A	0	0	0	0	3	PJL	ITU	GIH		Koi_OCE	Kos_OCE	Kos_OCE	Kos_OCE	Agt_OCE	Koi_OCE	Koi_OCE		11
rs141143848	20	0	0	0	CHR5	35955811	rs141143848	G	A	0	0	0	0	3	PJL	ITU	GIH		Koi_OCE	Kos_OCE	Kos_OCE	Kos_OCE	Agt_OCE	Koi_OCE	Koi_OCE		11
rs375876119	20	0	0	0	CHR5	35956025	rs375876119	G	A	0	0	0	0	3	PJL	ITU	GIH		Koi_OCE	Kos_OCE	Kos_OCE	Kos_OCE	Agt_OCE	Koi_OCE	Koi_OCE		11
rs373816257	20	0	0	0	CHR5	35960111	rs373816257	A	T	0	0	0	0	3	PJL	ITU	GIH		Koi_OCE	Kos_OCE	Kos_OCE	Kos_OCE	Agt_OCE	Koi_OCE	Koi_OCE		11
rs368827928	20	0	0	0	CHR5	35960848	rs368827928	T	C	0	0	0	0	3	PJL	ITU	GIH		Koi_OCE	Kos_OCE	Kos_OCE	Kos_OCE	Agt_OCE	Koi_OCE	Koi_OCE		11
rs373216627	20	0	0	0	CHR5	35961273	rs373216627	C	T	0	0	0	0	3	PJL	ITU	GIH		Koi_OCE	Kos_OCE	Kos_OCE	Kos_OCE	Agt_OCE	Koi_OCE	Koi_OCE		11
rs377239120	20	0	0	0	CHR5	35963348	rs377239120	G	T	0	0	0	0	3	PJL	ITU	GIH		Koi_OCE	Kos_OCE	Kos_OCE	Kos_OCE	Agt_OCE	Koi_OCE	Koi_OCE		11
rs139068886	30	1	0	0	CHR5	38958993	rs139068886	G	C	0	0	5	0	0	CHS	CHS	CHS	KHV	CHB		For_SIB	Baj_OCE	Baj_OCE	Kor_ARC	Bur_SIB	Koi_OCE	Kos_OCE	Kos_OCE	Kos_OCE	Koi_OCE	Koi_OCE		12
rs139491066	30	1	0	0	CHR5	38982699	rs139491066	T	C	0	0	5	0	0	CHS	CHS	CHS	KHV	CHB		For_SIB	Baj_OCE	Baj_OCE	Kor_ARC	Bur_SIB	Koi_OCE	Kos_OCE	Kos_OCE	Kos_OCE	Koi_OCE	Koi_OCE		12
rs368093900	17	0	0	0	CHR5	59873048	rs368093900	G	T	0	0	3	0	0	KHV	KHV	CDX		Leb_OCE	Baj_OCE	Kos_OCE	Kos_OCE	Kos_OCE	Agt_OCE	Koi_OCE	Koi_OCE		11
rs368711723	18	1	0	0	CHR5	111512694	rs368711723	G	A	0	0	0	1	1	BEB	YRI		Baj_OCE	Koi_OCE	Kos_OCE	Kos_OCE	Bat_OCE	Koi_OCE	Koi_OCE		11
rs377520437	19	0	0	0	CHR5	111608235	rs377520437	G	C	0	0	0	0	0	NOT	Baj_OCE	Dus_OCE	Bur_SIB	Bur_SIB	Koi_OCE	Kos_OCE	Kos_OCE	Bat_OCE	Koi_OCE	Koi_OCE		11
rs371756747	18	0	0	0	CHR5	122091531	rs371756747	T	C	0	0	0	0	0	NOT	Baj_OCE	Baj_OCE	Bat_OCE	Koi_OCE	Kos_OCE	Kos_OCE	Agt_OCE	Bat_OCE	Koi_OCE		11
rs373587524	19	0	0	0	CHR5	122095226	rs373587524	T	C	0	0	0	0	0	NOT	Baj_OCE	Baj_OCE	Bat_OCE	Koi_OCE	Kos_OCE	Kos_OCE	Kos_OCE	Agt_OCE	Bat_OCE	Koi_OCE		12
rs375897722	13	0	0	0	CHR5	148673183	rs375897722	A	G	0	0	1	0	0	CHB		Baj_OCE	Mur_OCE	Mur_OCE	Bat_OCE	Aet_OCE	Koi_OCE	Kos_OCE	Aet_OCE	Kos_OCE	Koi_OCE	Koi_OCE		11
rs372368887	15	0	0	0	CHR5	148681290	rs372368887	G	A	0	0	1	0	0	CHB		Ori_SAS	Baj_OCE	Mur_OCE	Mur_OCE	Aet_OCE	Koi_OCE	Kos_OCE	Aet_OCE	Kos_OCE	Koi_OCE	Koi_OCE		11
rs370670275	8	0	0	0	CHR5	165290548	rs370670275	G	A	0	0	0	0	0	NOT	Dus_OCE	Dus_OCE	Dus_OCE	Dus_OCE	Kos_OCE	Kos_OCE	Koi_OCE	Koi_OCE		11
rs372869321	23	1	0	0	CHR5	180671088	rs372869321	T	C	0	0	0	0	0	NOT	Baj_OCE	Dus_OCE	Koi_OCE	Kos_OCE	Kos_OCE	Kos_OCE	Koi_OCE	Koi_OCE		12
rs375241401	17	0	0	0	CHR6	240095	rs375241401	G	A	0	0	0	0	1	STU		Kos_OCE	Aet_OCE	Kos_OCE	Kos_OCE	Agt_OCE	Bat_OCE	Koi_OCE	Koi_OCE		11
rs371582200	17	0	0	0	CHR6	243105	rs371582200	A	G	0	0	0	4	0	GWD	GWD	MSL	YRI		Luz_OCE	Kos_OCE	Aet_OCE	Kos_OCE	Kos_OCE	Agt_OCE	Bat_OCE	Koi_OCE	Koi_OCE		12
rs376910050	19	0	0	0	CHR6	244849	rs376910050	A	C	0	0	1	0	0	KHV		Aet_OCE	Kos_OCE	Aet_OCE	Kos_OCE	Kos_OCE	Agt_OCE	Bat_OCE	Koi_OCE	Koi_OCE		12
rs370245928	19	0	0	0	CHR6	244853	rs370245928	G	C	0	0	1	0	0	KHV		Aet_OCE	Kos_OCE	Aet_OCE	Kos_OCE	Kos_OCE	Agt_OCE	Bat_OCE	Koi_OCE	Koi_OCE		12
rs6915354	18	0	0	0	CHR6	250376	rs6915354	G	A	0	0	1	0	1	KHV	STU		Kos_OCE	Aet_OCE	Kos_OCE	Kos_OCE	Agt_OCE	Bat_OCE	Koi_OCE	Koi_OCE		11
rs373260480	18	0	0	0	CHR6	250548	rs373260480	T	C	0	0	1	0	1	KHV	STU		Kos_OCE	Aet_OCE	Kos_OCE	Kos_OCE	Agt_OCE	Bat_OCE	Koi_OCE	Koi_OCE		11
rs371212415	17	0	0	0	CHR6	254773	rs371212415	G	A	0	0	0	0	0	NOT	Kos_OCE	Aet_OCE	Kos_OCE	Kos_OCE	Agt_OCE	Bat_OCE	Koi_OCE	Koi_OCE		11
rs370423444	10	0	0	0	CHR6	467733	rs370423444	T	G	0	0	0	0	1	STU		Leb_OCE	Baj_OCE	Luz_OCE	Aet_OCE	Kos_OCE	Kos_OCE	Agt_OCE	Agt_OCE		11
rs375515780	27	0	0	0	CHR6	860974	rs375515780	A	G	0	0	0	0	0		Baj_OCE	Koi_OCE	Kos_OCE	Kos_OCE	Kos_OCE	Koi_OCE	Koi_OCE		11
rs372995105	11	1	0	0	CHR6	30123090	rs372995105	G	A	0	0	1	0	0	CDX		Leb_OCE	Baj_OCE	Baj_OCE	Viz_OCE	Dus_OCE	Mur_OCE	Mur_OCE	Bat_OCE	Aet_OCE	Agt_OCE	Agt_OCE	Agt_OCE		13
rs376251438	11	1	0	0	CHR6	30123388	rs376251438	G	A	0	0	1	0	0	CDX		Leb_OCE	Baj_OCE	Baj_OCE	Viz_OCE	Dus_OCE	Mur_OCE	Mur_OCE	Bat_OCE	Aet_OCE	Agt_OCE	Agt_OCE	Agt_OCE		13
rs373732362	11	1	0	0	CHR6	30130827	rs373732362	G	C	0	0	1	0	0	CDX		Leb_OCE	Baj_OCE	Baj_OCE	Viz_OCE	Dus_OCE	Mur_OCE	Mur_OCE	Bat_OCE	Aet_OCE	Agt_OCE	Agt_OCE	Agt_OCE		13
s6x30131316	11	1	0	0	CHR6	30131316	s6x30131316	T	C	0	0	0	0	0	NOT	Leb_OCE	Baj_OCE	Baj_OCE	Viz_OCE	Dus_OCE	Mur_OCE	Mur_OCE	Bat_OCE	Aet_OCE	Agt_OCE	Agt_OCE	Agt_OCE		13
rs369356137	11	1	0	0	CHR6	30132284	rs369356137	G	A	0	0	2	0	0	CDX	JPT		Leb_OCE	Baj_OCE	Baj_OCE	Viz_OCE	Dus_OCE	Mur_OCE	Mur_OCE	Bat_OCE	Aet_OCE	Agt_OCE	Agt_OCE	Agt_OCE		13
rs377281844	11	1	0	0	CHR6	30133827	rs377281844	G	T	0	0	1	0	0	CDX		Leb_OCE	Baj_OCE	Baj_OCE	Viz_OCE	Dus_OCE	Mur_OCE	Mur_OCE	Bat_OCE	Aet_OCE	Agt_OCE	Agt_OCE	Agt_OCE		13
rs369448761	11	1	0	0	CHR6	30133982	rs369448761	T	C	0	0	0	0	0	NOT	Leb_OCE	Baj_OCE	Baj_OCE	Viz_OCE	Dus_OCE	Mur_OCE	Mur_OCE	Bat_OCE	Aet_OCE	Agt_OCE	Agt_OCE	Agt_OCE		13
rs375867952	11	1	0	0	CHR6	30136054	rs375867952	T	C	0	0	1	0	0	CDX		Leb_OCE	Baj_OCE	Baj_OCE	Viz_OCE	Dus_OCE	Mur_OCE	Mur_OCE	Bat_OCE	Aet_OCE	Agt_OCE	Agt_OCE	Agt_OCE		13
rs369181343	11	1	0	0	CHR6	30136218	rs369181343	A	T	0	0	1	0	0	CDX		Leb_OCE	Baj_OCE	Baj_OCE	Viz_OCE	Dus_OCE	Mur_OCE	Mur_OCE	Bat_OCE	Aet_OCE	Agt_OCE	Agt_OCE	Agt_OCE		13
rs369490171	11	1	0	0	CHR6	30136790	rs369490171	C	T	0	0	1	0	0	CDX		Leb_OCE	Baj_OCE	Baj_OCE	Viz_OCE	Dus_OCE	Mur_OCE	Mur_OCE	Bat_OCE	Aet_OCE	Agt_OCE	Agt_OCE	Agt_OCE		13
rs373607138	11	1	0	0	CHR6	30137743	rs373607138	G	A	0	0	1	0	0	CDX		Leb_OCE	Baj_OCE	Baj_OCE	Viz_OCE	Dus_OCE	Mur_OCE	Mur_OCE	Bat_OCE	Aet_OCE	Agt_OCE	Agt_OCE	Agt_OCE		13
rs369375448	11	1	0	0	CHR6	30138030	rs369375448	C	T	0	0	1	0	0	CDX		Leb_OCE	Baj_OCE	Baj_OCE	Viz_OCE	Dus_OCE	Mur_OCE	Mur_OCE	Bat_OCE	Aet_OCE	Agt_OCE	Agt_OCE	Agt_OCE		13
rs376513433	11	1	0	0	CHR6	30138178	rs376513433	C	T	0	0	1	0	0	CDX		Leb_OCE	Baj_OCE	Baj_OCE	Viz_OCE	Dus_OCE	Mur_OCE	Mur_OCE	Bat_OCE	Aet_OCE	Agt_OCE	Agt_OCE	Agt_OCE		13
rs376519108	11	1	0	0	CHR6	30146412	rs376519108	C	T	0	0	0	0	0	NOT	Leb_OCE	Baj_OCE	Baj_OCE	Viz_OCE	Dus_OCE	Mur_OCE	Mur_OCE	Bat_OCE	Aet_OCE	Agt_OCE	Agt_OCE	Agt_OCE		13
rs373957188	11	1	0	0	CHR6	30158233	rs373957188	C	T	0	0	1	0	0	CDX		Leb_OCE	Baj_OCE	Baj_OCE	Viz_OCE	Dus_OCE	Mur_OCE	Mur_OCE	Bat_OCE	Aet_OCE	Agt_OCE	Agt_OCE	Agt_OCE		13
rs377284874	11	1	0	0	CHR6	30160315	rs377284874	A	G	0	0	1	0	0	CDX		Leb_OCE	Baj_OCE	Baj_OCE	Viz_OCE	Dus_OCE	Mur_OCE	Mur_OCE	Bat_OCE	Aet_OCE	Agt_OCE	Agt_OCE	Agt_OCE		13
rs375256384	11	1	0	0	CHR6	30161216	rs375256384	C	T	0	0	0	0	0	NOT	Leb_OCE	Baj_OCE	Baj_OCE	Viz_OCE	Dus_OCE	Mur_OCE	Mur_OCE	Bat_OCE	Aet_OCE	Agt_OCE	Agt_OCE	Agt_OCE		13
rs376264032	11	1	0	0	CHR6	30161740	rs376264032	G	A	0	0	1	0	0	CDX		Leb_OCE	Baj_OCE	Baj_OCE	Viz_OCE	Dus_OCE	Mur_OCE	Mur_OCE	Bat_OCE	Aet_OCE	Agt_OCE	Agt_OCE	Agt_OCE		13
rs375957590	11	1	0	0	CHR6	30169429	rs375957590	T	C	0	0	1	0	0	CDX		Leb_OCE	Baj_OCE	Baj_OCE	Viz_OCE	Dus_OCE	Mur_OCE	Mur_OCE	Bat_OCE	Aet_OCE	Agt_OCE	Agt_OCE	Agt_OCE		13
rs376787679	11	1	0	0	CHR6	30175554	rs376787679	T	C	0	0	0	0	0	NOT	Leb_OCE	Baj_OCE	Baj_OCE	Viz_OCE	Dus_OCE	Mur_OCE	Mur_OCE	Bat_OCE	Aet_OCE	Agt_OCE	Agt_OCE	Agt_OCE		13
rs373371706	11	1	0	0	CHR6	30184578	rs373371706	C	T	0	0	1	0	0	CDX		Leb_OCE	Baj_OCE	Baj_OCE	Viz_OCE	Dus_OCE	Mur_OCE	Mur_OCE	Bat_OCE	Aet_OCE	Agt_OCE	Agt_OCE	Agt_OCE		13
rs373051611	11	1	0	0	CHR6	30190008	rs373051611	G	A	0	0	1	0	0	CDX		Leb_OCE	Baj_OCE	Baj_OCE	Viz_OCE	Dus_OCE	Mur_OCE	Mur_OCE	Bat_OCE	Aet_OCE	Agt_OCE	Agt_OCE	Agt_OCE		13
rs372528946	11	1	0	0	CHR6	30191059	rs372528946	G	A	0	0	1	0	0	CDX		Leb_OCE	Baj_OCE	Baj_OCE	Viz_OCE	Dus_OCE	Mur_OCE	Mur_OCE	Bat_OCE	Aet_OCE	Agt_OCE	Agt_OCE	Agt_OCE		13
rs375987099	11	1	0	0	CHR6	30196586	rs375987099	A	G	0	0	1	0	0	CDX		Leb_OCE	Baj_OCE	Baj_OCE	Viz_OCE	Dus_OCE	Mur_OCE	Mur_OCE	Bat_OCE	Aet_OCE	Agt_OCE	Agt_OCE	Agt_OCE		13
rs373157132	11	1	0	0	CHR6	30200116	rs373157132	T	C	0	0	1	0	0	CDX		Leb_OCE	Baj_OCE	Baj_OCE	Viz_OCE	Dus_OCE	Mur_OCE	Mur_OCE	Bat_OCE	Aet_OCE	Agt_OCE	Agt_OCE	Agt_OCE		13
rs377437614	11	1	0	0	CHR6	30200296	rs377437614	G	C	0	0	1	0	0	CDX		Leb_OCE	Baj_OCE	Baj_OCE	Viz_OCE	Dus_OCE	Mur_OCE	Mur_OCE	Bat_OCE	Aet_OCE	Agt_OCE	Agt_OCE	Agt_OCE		13
rs374321909	11	1	0	0	CHR6	30201766	rs374321909	T	C	0	0	1	0	0	CDX		Leb_OCE	Baj_OCE	Baj_OCE	Viz_OCE	Dus_OCE	Mur_OCE	Mur_OCE	Bat_OCE	Aet_OCE	Agt_OCE	Agt_OCE	Agt_OCE		13
rs371844206	11	1	0	0	CHR6	30202313	rs371844206	A	G	0	0	1	0	0	CDX		Leb_OCE	Baj_OCE	Baj_OCE	Viz_OCE	Dus_OCE	Mur_OCE	Mur_OCE	Bat_OCE	Aet_OCE	Agt_OCE	Agt_OCE	Agt_OCE		13
rs375044526	11	1	0	0	CHR6	30204130	rs375044526	A	C	0	0	1	0	0	CDX		Leb_OCE	Baj_OCE	Baj_OCE	Viz_OCE	Dus_OCE	Mur_OCE	Mur_OCE	Bat_OCE	Aet_OCE	Agt_OCE	Agt_OCE	Agt_OCE		13
rs371811864	11	1	0	0	CHR6	30205461	rs371811864	A	G	0	0	1	0	0	CDX		Leb_OCE	Baj_OCE	Baj_OCE	Viz_OCE	Dus_OCE	Mur_OCE	Mur_OCE	Bat_OCE	Aet_OCE	Agt_OCE	Agt_OCE	Agt_OCE		14
rs371004677	10	1	0	0	CHR6	30207039	rs371004677	T	C	0	0	0	0	0	NOT	Leb_OCE	Baj_OCE	Baj_OCE	Viz_OCE	Dus_OCE	Mur_OCE	Mur_OCE	Bat_OCE	Aet_OCE	Agt_OCE	Agt_OCE	Agt_OCE		14
rs374467143	10	1	0	0	CHR6	30207520	rs374467143	T	C	0	0	1	0	0	CDX		Leb_OCE	Baj_OCE	Baj_OCE	Viz_OCE	Dus_OCE	Mur_OCE	Mur_OCE	Bat_OCE	Aet_OCE	Agt_OCE	Agt_OCE	Agt_OCE		14
rs368582786	10	1	0	0	CHR6	30209773	rs368582786	A	T	0	0	1	0	0	CDX		Leb_OCE	Baj_OCE	Baj_OCE	Viz_OCE	Dus_OCE	Mur_OCE	Mur_OCE	Bat_OCE	Aet_OCE	Agt_OCE	Agt_OCE	Agt_OCE		14
rs371174995	10	1	0	0	CHR6	30213388	rs371174995	C	A	0	0	1	0	0	CDX		Leb_OCE	Baj_OCE	Baj_OCE	Viz_OCE	Dus_OCE	Mur_OCE	Mur_OCE	Bat_OCE	Aet_OCE	Agt_OCE	Agt_OCE	Agt_OCE		14
rs374499655	10	0	0	0	CHR6	48611624	rs374499655	G	A	0	0	0	0	0	NOT	Baj_OCE	Koi_OCE	Kos_OCE	Aet_OCE	Kos_OCE	Kos_OCE	Koi_OCE	Koi_OCE		11
rs372397400	11	0	0	0	CHR6	77189501	rs372397400	C	T	0	0	0	0	0	NOT	Baj_OCE	Baj_OCE	Igo_OCE	Mur_OCE	Aet_OCE	Koi_OCE	Kos_OCE	Kos_OCE	Bat_OCE	Koi_OCE		11
rs113985566	24	1	0	0	CHR6	107326408	rs113985566	A	C	0	0	0	0	5	STU	STU	STU	STU	STU		Baj_OCE	Baj_OCE	BUm_SAS	BUm_SAS	Bra_SAS	Koi_OCE	Kos_OCE	Kos_OCE	Kos_OCE	Koi_OCE	Koi_OCE		12
s6x134095138	8	0	0	0	CHR6	134095138	s6x134095138	C	T	0	0	0	0	0	NOT	Kyr_CAS	Leb_OCE	Aet_OCE	Aet_OCE	Aet_OCE	Kos_OCE	Agt_OCE	Koi_OCE	Koi_OCE		11
rs555014904	13	0	0	0	CHR6	134351028	s6x134351028	G	A	0	0	1	0	3	KHV	PJL	STU	ITU		Baj_OCE	Aet_OCE	Aet_OCE	Koi_OCE	Kos_OCE	Aet_OCE	Kos_OCE	Agt_OCE	Koi_OCE	Agt_OCE		11
rs377747949	12	0	0	0	CHR6	136350288	rs377747949	A	G	0	0	0	0	2	STU	ITU		Leb_OCE	Baj_OCE	Leb_OCE	Kos_OCE	Kos_OCE	Agt_OCE	Koi_OCE	Agt_OCE	Koi_OCE		11
rs368302996	7	0	0	0	CHR6	136962727	rs368302996	C	T	0	0	0	0	0	NOT	Leb_OCE	Baj_OCE	Baj_OCE	Leb_OCE	Koi_OCE	Kos_OCE	Kos_OCE	Kos_OCE	Koi_OCE	Koi_OCE		12
rs375351904	14	0	0	0	CHR6	136969651	rs375351904	A	G	0	0	0	0	0	NOT	Leb_OCE	Leb_OCE	Baj_OCE	Baj_OCE	Leb_OCE	Koi_OCE	Kos_OCE	Kos_OCE	Kos_OCE	Koi_OCE		15
rs370186245	16	0	0	0	CHR6	136978246	rs370186245	T	G	0	0	0	0	0	NOT	Leb_OCE	Leb_OCE	Baj_OCE	Baj_OCE	Leb_OCE	Koi_OCE	Kos_OCE	Kos_OCE	Kos_OCE	Koi_OCE		15
rs369578552	16	0	0	0	CHR6	136979280	rs369578552	G	A	0	0	0	0	0	NOT	Leb_OCE	Leb_OCE	Baj_OCE	Baj_OCE	Leb_OCE	Koi_OCE	Kos_OCE	Kos_OCE	Kos_OCE	Agt_OCE	Koi_OCE		16
rs373243685	16	0	0	0	CHR6	136981727	rs373243685	T	A	0	0	0	0	0	NOT	Leb_OCE	Leb_OCE	Baj_OCE	Baj_OCE	Leb_OCE	Koi_OCE	Kos_OCE	Kos_OCE	Kos_OCE	Koi_OCE		15
rs376402343	16	0	0	0	CHR6	136982926	rs376402343	G	A	0	0	0	0	0	NOT	Leb_OCE	Leb_OCE	Baj_OCE	Baj_OCE	Leb_OCE	Koi_OCE	Kos_OCE	Kos_OCE	Kos_OCE	Koi_OCE		15
rs374773359	21	0	0	0	CHR6	137256083	rs374773359	G	A	0	0	0	0	0	NOT	Leb_OCE	Leb_OCE	Baj_OCE	Baj_OCE	Leb_OCE	Aet_OCE	Aet_OCE	Koi_OCE	Kos_OCE	Koi_OCE	Koi_OCE		14
rs190251659	14	0	0	0	CHR6	137308238	rs190251659	G	A	0	0	1	0	0	CDX		Leb_OCE	Baj_OCE	Baj_OCE	Viz_OCE	Koi_OCE	Kos_OCE	Kos_OCE	Kos_OCE	Koi_OCE	Koi_OCE		13
rs375158414	14	0	0	0	CHR6	137314791	rs375158414	G	T	0	0	1	0	0	CDX		Leb_OCE	Baj_OCE	Baj_OCE	Koi_OCE	Kos_OCE	Kos_OCE	Kos_OCE	Koi_OCE	Koi_OCE		12
rs376622237	14	0	0	0	CHR6	137325006	rs376622237	G	A	0	0	0	0	0	NOT	Leb_OCE	Baj_OCE	Baj_OCE	Koi_OCE	Kos_OCE	Kos_OCE	Kos_OCE	Koi_OCE	Koi_OCE		12
rs374888142	14	0	0	0	CHR6	137326601	rs374888142	T	C	0	0	1	0	0	CDX		Leb_OCE	Baj_OCE	Baj_OCE	Viz_OCE	Koi_OCE	Kos_OCE	Kos_OCE	Kos_OCE	Koi_OCE	Koi_OCE		13
rs377125786	14	0	0	0	CHR6	137327041	rs377125786	G	T	0	0	1	0	0	CDX		Leb_OCE	Baj_OCE	Baj_OCE	Viz_OCE	Koi_OCE	Kos_OCE	Kos_OCE	Kos_OCE	Koi_OCE	Koi_OCE		13
rs376389100	14	0	0	0	CHR6	137328645	rs376389100	C	T	0	0	1	0	0	CDX		Leb_OCE	Baj_OCE	Baj_OCE	Viz_OCE	Koi_OCE	Kos_OCE	Kos_OCE	Kos_OCE	Koi_OCE	Koi_OCE		13
rs367823313	14	0	0	0	CHR6	137329400	rs367823313	C	A	0	0	0	0	0	NOT	Leb_OCE	Baj_OCE	Baj_OCE	Viz_OCE	Koi_OCE	Kos_OCE	Kos_OCE	Kos_OCE	Koi_OCE	Koi_OCE		13
rs370599030	13	0	0	0	CHR6	137335575	rs370599030	T	C	0	0	1	0	0	CDX		Leb_OCE	Baj_OCE	Baj_OCE	Koi_OCE	Kos_OCE	Kos_OCE	Kos_OCE	Koi_OCE	Koi_OCE		11
rs371056367	13	0	0	0	CHR6	137335983	rs371056367	G	A	0	0	1	1	0	CDX	LWK		Leb_OCE	Baj_OCE	Baj_OCE	Koi_OCE	Kos_OCE	Kos_OCE	Kos_OCE	Koi_OCE	Koi_OCE		12
rs375820636	12	0	0	0	CHR6	137340847	rs375820636	G	A	0	0	0	0	0	NOT	Leb_OCE	Baj_OCE	Baj_OCE	Koi_OCE	Kos_OCE	Kos_OCE	Kos_OCE	Koi_OCE	Koi_OCE		12
rs374436267	12	0	0	0	CHR6	137340879	rs374436267	A	G	0	0	0	0	0	NOT	Leb_OCE	Baj_OCE	Baj_OCE	Koi_OCE	Kos_OCE	Kos_OCE	Kos_OCE	Koi_OCE	Koi_OCE		12
rs367571216	12	0	0	0	CHR6	137341013	rs367571216	G	A	0	0	0	1	0	ESN		Leb_OCE	Baj_OCE	Baj_OCE	Koi_OCE	Kos_OCE	Kos_OCE	Kos_OCE	Koi_OCE	Koi_OCE		12
rs375526254	12	0	0	0	CHR6	137342528	rs375526254	G	A	0	0	1	0	0	CDX		Leb_OCE	Baj_OCE	Baj_OCE	Koi_OCE	Kos_OCE	Kos_OCE	Kos_OCE	Koi_OCE	Koi_OCE		12
rs372452341	12	0	0	0	CHR6	137342893	rs372452341	A	G	0	0	0	0	0	NOT	Leb_OCE	Baj_OCE	Baj_OCE	Koi_OCE	Kos_OCE	Kos_OCE	Kos_OCE	Koi_OCE	Koi_OCE		12
rs377533278	12	0	0	0	CHR6	137343204	rs377533278	T	C	0	0	1	0	0	CDX		Leb_OCE	Baj_OCE	Baj_OCE	Koi_OCE	Kos_OCE	Kos_OCE	Kos_OCE	Koi_OCE	Koi_OCE		12
rs372670151	12	0	0	0	CHR6	137343963	rs372670151	C	T	0	0	0	0	0	NOT	Leb_OCE	Baj_OCE	Baj_OCE	Koi_OCE	Kos_OCE	Kos_OCE	Kos_OCE	Koi_OCE	Koi_OCE		12
rs377256560	12	0	0	0	CHR6	137345136	rs377256560	C	A	0	0	0	0	0	NOT	Leb_OCE	Baj_OCE	Baj_OCE	Koi_OCE	Kos_OCE	Kos_OCE	Kos_OCE	Koi_OCE	Koi_OCE		12
rs367582866	12	0	0	0	CHR6	137345954	rs367582866	G	T	0	0	1	0	0	CDX		Leb_OCE	Baj_OCE	Baj_OCE	Koi_OCE	Kos_OCE	Kos_OCE	Kos_OCE	Koi_OCE	Koi_OCE		12
rs369711937	21	0	0	0	CHR6	137420525	rs369711937	C	T	0	0	0	0	0	NOT	Leb_OCE	Baj_OCE	Baj_OCE	Baj_OCE	Bat_OCE	Aet_OCE	Kos_OCE	Kos_OCE	Bat_OCE	Koi_OCE	Koi_OCE		12
rs367764490	22	0	0	0	CHR6	137421834	rs367764490	G	C	0	0	1	0	0	CDX		Leb_OCE	Baj_OCE	Baj_OCE	Baj_OCE	Bat_OCE	Aet_OCE	Kos_OCE	Kos_OCE	Agt_OCE	Bat_OCE	Agt_OCE	Koi_OCE	Koi_OCE		14
rs369738523	22	0	0	0	CHR6	137421944	rs369738523	G	A	0	0	1	0	0	CDX		Leb_OCE	Baj_OCE	Baj_OCE	Baj_OCE	Bat_OCE	Aet_OCE	Kos_OCE	Kos_OCE	Agt_OCE	Bat_OCE	Agt_OCE	Koi_OCE	Koi_OCE		14
rs373378937	22	0	0	0	CHR6	137426169	rs373378937	A	G	0	0	1	0	0	CDX		Leb_OCE	Baj_OCE	Baj_OCE	Baj_OCE	Bat_OCE	Aet_OCE	Kos_OCE	Kos_OCE	Bat_OCE	Koi_OCE	Koi_OCE		12
rs372330802	20	0	0	0	CHR6	137429032	rs372330802	C	T	0	0	1	0	0	CDX		Leb_OCE	Baj_OCE	Baj_OCE	Baj_OCE	Bat_OCE	Aet_OCE	Kos_OCE	Kos_OCE	Agt_OCE	Bat_OCE	Agt_OCE	Koi_OCE	Koi_OCE		14
rs370935528	20	0	0	0	CHR6	137432432	rs370935528	A	G	0	0	1	0	0	CDX		Leb_OCE	Baj_OCE	Baj_OCE	Baj_OCE	Bat_OCE	Aet_OCE	Kos_OCE	Kos_OCE	Agt_OCE	Bat_OCE	Agt_OCE	Koi_OCE	Koi_OCE		14
rs368345377	20	0	0	0	CHR6	137436717	rs368345377	A	G	0	0	1	0	0	CDX		Leb_OCE	Baj_OCE	Baj_OCE	Baj_OCE	Bat_OCE	Aet_OCE	Kos_OCE	Kos_OCE	Agt_OCE	Bat_OCE	Agt_OCE	Koi_OCE	Koi_OCE		14
rs375116912	20	0	0	0	CHR6	137438540	rs375116912	G	C	0	0	0	0	0	NOT	Leb_OCE	Baj_OCE	Baj_OCE	Baj_OCE	Bat_OCE	Aet_OCE	Kos_OCE	Kos_OCE	Bat_OCE	Agt_OCE	Koi_OCE	Koi_OCE		13
rs376470767	20	0	0	0	CHR6	137443551	rs376470767	A	G	0	0	1	0	0	CDX		Leb_OCE	Baj_OCE	Baj_OCE	Baj_OCE	Bat_OCE	Aet_OCE	Kos_OCE	Kos_OCE	Agt_OCE	Bat_OCE	Agt_OCE	Koi_OCE	Koi_OCE		14
rs374184489	20	0	0	0	CHR6	137445845	rs374184489	T	C	0	0	1	0	0	CDX		Leb_OCE	Baj_OCE	Baj_OCE	Baj_OCE	Bat_OCE	Aet_OCE	Kos_OCE	Kos_OCE	Agt_OCE	Bat_OCE	Agt_OCE	Koi_OCE	Koi_OCE		14
rs375528730	20	0	0	0	CHR6	137453033	rs375528730	G	A	0	0	0	0	0	NOT	Leb_OCE	Baj_OCE	Baj_OCE	Baj_OCE	Bat_OCE	Aet_OCE	Kos_OCE	Kos_OCE	Agt_OCE	Bat_OCE	Agt_OCE	Koi_OCE	Koi_OCE		14
rs370643742	24	2	0	0	CHR6	137841047	rs370643742	G	A	0	0	0	0	1	BEB		Leb_OCE	Dus_OCE	Kos_OCE	Aet_OCE	Kos_OCE	Kos_OCE	Agt_OCE	Bat_OCE	Agt_OCE	Koi_OCE		11
rs370545296	15	0	0	0	CHR6	137874728	rs370545296	T	C	0	0	0	0	0	NOT	Baj_OCE	Koi_OCE	Kos_OCE	Kos_OCE	Kos_OCE	Bat_OCE	Koi_OCE	Koi_OCE		11
rs372505152	15	0	0	0	CHR6	137876828	rs372505152	T	C	0	0	0	0	0	NOT	Baj_OCE	Koi_OCE	Kos_OCE	Kos_OCE	Kos_OCE	Bat_OCE	Koi_OCE	Koi_OCE		11
rs377357693	15	0	0	0	CHR6	137883652	rs377357693	T	C	0	0	0	0	0	NOT	Baj_OCE	Aet_OCE	Koi_OCE	Kos_OCE	Kos_OCE	Kos_OCE	Bat_OCE	Koi_OCE	Koi_OCE		12
rs368047394	15	0	0	0	CHR6	137885714	rs368047394	T	C	0	0	0	0	0	NOT	Baj_OCE	Aet_OCE	Koi_OCE	Kos_OCE	Kos_OCE	Kos_OCE	Bat_OCE	Koi_OCE	Koi_OCE		12
rs368007936	15	0	0	0	CHR6	137889921	rs368007936	G	T	0	0	0	0	0	NOT	Baj_OCE	Aet_OCE	Koi_OCE	Kos_OCE	Kos_OCE	Kos_OCE	Bat_OCE	Koi_OCE	Koi_OCE		12
rs369659883	19	1	0	0	CHR6	137928015	rs369659883	G	A	0	0	0	0	0	NOT	Baj_OCE	Koi_OCE	Kos_OCE	Kos_OCE	Kos_OCE	Bat_OCE	Koi_OCE	Koi_OCE		11
rs374951624	19	1	0	0	CHR6	137930292	rs374951624	C	T	0	0	0	0	1	ITU		Baj_OCE	Aet_OCE	Koi_OCE	Kos_OCE	Kos_OCE	Kos_OCE	Bat_OCE	Koi_OCE	Koi_OCE		12
rs372252031	19	1	0	0	CHR6	137930431	rs372252031	T	C	0	0	0	0	0	NOT	Baj_OCE	Aet_OCE	Koi_OCE	Kos_OCE	Kos_OCE	Kos_OCE	Bat_OCE	Koi_OCE	Koi_OCE		12
rs367951926	20	1	0	0	CHR6	137937317	rs367951926	G	T	0	0	0	0	0	NOT	Leb_OCE	Koi_OCE	Kos_OCE	Kos_OCE	Kos_OCE	Bat_OCE	Koi_OCE	Koi_OCE		11
rs377024907	25	2	0	0	CHR6	138038454	rs377024907	C	T	0	0	0	0	0	NOT	Leb_OCE	Baj_OCE	Baj_OCE	Baj_OCE	Dus_OCE	Aet_OCE	Koi_OCE	Kos_OCE	Kos_OCE	Koi_OCE	Koi_OCE		14
rs369559052	25	2	0	0	CHR6	138040486	rs369559052	C	T	0	0	0	0	0	NOT	Leb_OCE	Baj_OCE	Baj_OCE	Baj_OCE	Dus_OCE	Aet_OCE	Koi_OCE	Kos_OCE	Kos_OCE	Koi_OCE	Koi_OCE		14
rs375676465	29	2	0	0	CHR6	138072848	rs375676465	A	G	0	0	0	0	0	NOT	Baj_OCE	Baj_OCE	Baj_OCE	Dus_OCE	Aet_OCE	Koi_OCE	Kos_OCE	Kos_OCE	Bat_OCE	Koi_OCE		11
rs369661755	27	2	0	0	CHR6	138087067	rs369661755	G	C	0	0	0	0	0	NOT	Baj_OCE	Baj_OCE	Baj_OCE	Dus_OCE	Aet_OCE	Koi_OCE	Kos_OCE	Kos_OCE	Bat_OCE	Koi_OCE		11
rs371297455	27	2	0	0	CHR6	138088405	rs371297455	G	A	0	0	0	0	0	NOT	Baj_OCE	Baj_OCE	Baj_OCE	Dus_OCE	Aet_OCE	Koi_OCE	Kos_OCE	Kos_OCE	Bat_OCE	Koi_OCE		11
rs375706755	27	2	0	0	CHR6	138094658	rs375706755	T	A	0	0	0	0	0	NOT	Baj_OCE	Baj_OCE	Baj_OCE	Dus_OCE	Aet_OCE	Koi_OCE	Kos_OCE	Kos_OCE	Bat_OCE	Koi_OCE		11
rs372127640	27	2	0	0	CHR6	138095416	rs372127640	G	A	0	0	0	0	0	NOT	Baj_OCE	Baj_OCE	Baj_OCE	Dus_OCE	Aet_OCE	Koi_OCE	Kos_OCE	Kos_OCE	Bat_OCE	Koi_OCE		11
rs372956209	27	2	0	0	CHR6	138095443	rs372956209	G	A	0	0	0	0	0	NOT	Baj_OCE	Baj_OCE	Baj_OCE	Dus_OCE	Aet_OCE	Koi_OCE	Kos_OCE	Kos_OCE	Bat_OCE	Koi_OCE		11
rs369237578	27	2	0	0	CHR6	138095663	rs369237578	G	A	0	0	0	0	0	NOT	Baj_OCE	Baj_OCE	Baj_OCE	Dus_OCE	Aet_OCE	Koi_OCE	Kos_OCE	Kos_OCE	Bat_OCE	Koi_OCE		11
rs375952207	27	2	0	0	CHR6	138105185	rs375952207	C	G	0	0	0	0	0	NOT	Baj_OCE	Baj_OCE	Baj_OCE	Dus_OCE	Aet_OCE	Koi_OCE	Kos_OCE	Kos_OCE	Bat_OCE	Koi_OCE		11
rs370032754	7	0	0	0	CHR6	150607055	rs370032754	G	T	0	0	0	0	0	NOT	Dus_OCE	Aet_OCE	Kos_OCE	Kos_OCE	Agt_OCE	Agt_OCE	Koi_OCE	Agt_OCE	Koi_OCE		11
rs376741686	7	0	0	0	CHR6	150610151	rs376741686	G	T	0	0	0	0	0	NOT	Dus_OCE	Aet_OCE	Kos_OCE	Kos_OCE	Agt_OCE	Agt_OCE	Koi_OCE	Agt_OCE	Koi_OCE		11
rs376452123	7	0	0	0	CHR6	150611057	rs376452123	C	T	0	0	0	0	0	NOT	Dus_OCE	Aet_OCE	Kos_OCE	Kos_OCE	Agt_OCE	Agt_OCE	Koi_OCE	Agt_OCE	Koi_OCE		11
s6x151699350	8	0	0	0	CHR6	151699350	s6x151699350	T	C	0	0	0	0	0	NOT	Luz_OCE	Aet_OCE	Bat_OCE	Koi_OCE	Kos_OCE	Kos_OCE	Kos_OCE	Koi_OCE	Koi_OCE		11
s6x151701920	8	0	0	0	CHR6	151701920	s6x151701920	C	T	0	0	0	0	0	NOT	Luz_OCE	Aet_OCE	Bat_OCE	Koi_OCE	Kos_OCE	Kos_OCE	Kos_OCE	Koi_OCE	Koi_OCE		11
s6x151709872	8	0	0	0	CHR6	151709872	s6x151709872	A	G	0	0	0	0	0	NOT	Luz_OCE	Aet_OCE	Bat_OCE	Koi_OCE	Kos_OCE	Kos_OCE	Kos_OCE	Koi_OCE	Koi_OCE		11
s6x151710674	8	0	0	0	CHR6	151710674	s6x151710674	G	A	0	0	0	0	0	NOT	Luz_OCE	Aet_OCE	Bat_OCE	Koi_OCE	Kos_OCE	Kos_OCE	Kos_OCE	Koi_OCE	Koi_OCE		11
s6x151715001	8	0	0	0	CHR6	151715001	s6x151715001	C	A	0	0	0	0	0	NOT	Luz_OCE	Aet_OCE	Bat_OCE	Koi_OCE	Kos_OCE	Kos_OCE	Kos_OCE	Koi_OCE	Koi_OCE		11
s6x151723654	8	0	0	0	CHR6	151723654	s6x151723654	C	T	0	0	0	0	0	NOT	Luz_OCE	Aet_OCE	Bat_OCE	Koi_OCE	Kos_OCE	Kos_OCE	Kos_OCE	Koi_OCE	Koi_OCE		11
s6x151725978	8	0	0	0	CHR6	151725978	s6x151725978	T	A	0	0	0	0	0	NOT	Luz_OCE	Aet_OCE	Bat_OCE	Koi_OCE	Kos_OCE	Kos_OCE	Kos_OCE	Koi_OCE	Koi_OCE		11
rs368212130	26	0	0	0	CHR6	153836106	rs368212130	C	T	0	0	0	0	0	NOT	Baj_OCE	Baj_OCE	Aet_OCE	Koi_OCE	Kos_OCE	Aet_OCE	Kos_OCE	Koi_OCE	Koi_OCE		11
rs375539103	26	0	0	0	CHR6	153844225	rs375539103	G	T	0	0	0	0	0	NOT	Baj_OCE	Baj_OCE	Aet_OCE	Koi_OCE	Kos_OCE	Aet_OCE	Kos_OCE	Koi_OCE	Koi_OCE		11
rs377015786	26	0	0	0	CHR6	153853562	rs377015786	T	C	0	0	0	0	0	NOT	Baj_OCE	Baj_OCE	Aet_OCE	Koi_OCE	Kos_OCE	Aet_OCE	Kos_OCE	Koi_OCE	Koi_OCE		12
rs375224215	26	0	0	0	CHR6	153854117	rs375224215	G	C	0	0	0	0	0	NOT	Baj_OCE	Baj_OCE	Aet_OCE	Koi_OCE	Kos_OCE	Aet_OCE	Kos_OCE	Koi_OCE	Koi_OCE		12
rs368654507	24	0	0	0	CHR6	153862689	rs368654507	G	A	0	0	0	0	0	NOT	Baj_OCE	Baj_OCE	Aet_OCE	Koi_OCE	Kos_OCE	Aet_OCE	Kos_OCE	Koi_OCE	Koi_OCE		12
rs373149607	23	0	0	0	CHR7	21291693	rs373149607	C	T	0	0	0	0	0	NOT	Koi_OCE	Kos_OCE	Kos_OCE	Kos_OCE	Koi_OCE	Koi_OCE		11
rs372263401	15	0	0	0	CHR7	107951625	rs372263401	A	T	0	0	3	0	1	CDX	CDX	CDX	STU		Leb_OCE	Leb_OCE	Baj_OCE	Leb_OCE	Viz_OCE	Bat_OCE	Koi_OCE	Kos_OCE	Kos_OCE	Kos_OCE	Bat_OCE	Koi_OCE	Koi_OCE		16
s7x157741617	14	0	0	0	CHR7	157741617	s7x157741617	T	C	0	0	0	0	0	NOT	Leb_OCE	Leb_OCE	Baj_OCE	Leb_OCE	Kos_OCE	Kos_OCE	Kos_OCE	Koi_OCE	Koi_OCE		14
rs376320381	15	1	0	0	CHR8	23395484	rs376320381	C	A	0	0	0	0	0	NOT	Baj_OCE	Igo_OCE	Igo_OCE	Dus_OCE	Igo_OCE	Bat_OCE	Koi_OCE	Kos_OCE	Koi_OCE	Koi_OCE		11
rs369955444	15	1	0	0	CHR8	23397437	rs369955444	C	T	0	0	3	0	0	CHS	CDX	CDX		Baj_OCE	Igo_OCE	Igo_OCE	Dus_OCE	Igo_OCE	Bat_OCE	Koi_OCE	Kos_OCE	Koi_OCE	Koi_OCE		11
rs371110191	15	1	0	0	CHR8	23398260	rs371110191	A	G	0	0	2	0	0	CDX	CDX		Lez_CAU	Baj_OCE	Igo_OCE	Igo_OCE	Dus_OCE	Igo_OCE	Bat_OCE	Koi_OCE	Kos_OCE	Koi_OCE	Koi_OCE		11
rs374931144	15	1	0	0	CHR8	23399804	rs374931144	C	A	0	0	3	0	0	CHS	CDX	CDX		Baj_OCE	Igo_OCE	Igo_OCE	Dus_OCE	Igo_OCE	Bat_OCE	Koi_OCE	Kos_OCE	Koi_OCE	Koi_OCE		11
rs186744276	12	1	0	0	CHR8	23405729	rs186744276	G	T	0	0	3	0	0	CHS	CDX	CDX		Baj_OCE	Igo_OCE	Igo_OCE	Dus_OCE	Igo_OCE	Bat_OCE	Koi_OCE	Kos_OCE	Koi_OCE	Koi_OCE		11
rs188437637	11	1	0	0	CHR8	23406618	rs188437637	C	G	0	0	3	0	0	CHS	CDX	CDX		Baj_OCE	Igo_OCE	Igo_OCE	Dus_OCE	Igo_OCE	Bat_OCE	Koi_OCE	Kos_OCE	Koi_OCE	Koi_OCE		11
rs377391909	11	1	0	0	CHR8	23412380	rs377391909	T	C	0	0	3	0	0	CHS	CDX	CDX		Baj_OCE	Igo_OCE	Igo_OCE	Dus_OCE	Igo_OCE	Bat_OCE	Koi_OCE	Kos_OCE	Koi_OCE	Koi_OCE		11
rs370488232	11	1	0	0	CHR8	23413099	rs370488232	A	G	0	0	3	0	0	CHS	CDX	CDX		Baj_OCE	Igo_OCE	Igo_OCE	Dus_OCE	Igo_OCE	Bat_OCE	Koi_OCE	Kos_OCE	Koi_OCE	Koi_OCE		11
rs377143405	28	0	0	0	CHR8	64538697	rs377143405	G	T	0	0	3	0	0	CDX	CDX	CDX		Koi_OCE	Kos_OCE	Kos_OCE	Kos_OCE	Agt_OCE	Koi_OCE	Koi_OCE		11
rs372977133	7	1	0	0	CHR8	83997264	rs372977133	G	A	0	0	2	0	0	CDX	CDX		Baj_OCE	Dus_OCE	Luz_OCE	Luz_OCE	Bat_OCE	Kos_OCE	Kos_OCE	Kos_OCE	Bat_OCE		11
rs367916194	24	0	0	0	CHR8	89436544	rs367916194	G	T	0	0	0	0	0	NOT	Baj_OCE	Aet_OCE	Bat_OCE	Koi_OCE	Kos_OCE	Kos_OCE	Kos_OCE	Agt_OCE	Koi_OCE	Koi_OCE		16
rs372836438	7	0	0	0	CHR8	89873334	rs372836438	A	C	0	0	0	0	0	NOT	Baj_OCE	Koi_OCE	Kos_OCE	Kos_OCE	Kos_OCE	Koi_OCE	Koi_OCE		11
rs372765406	10	0	0	0	CHR8	90124628	rs372765406	A	G	0	0	0	0	1	BEB		Baj_OCE	Bat_OCE	Koi_OCE	Kos_OCE	Kos_OCE	Kos_OCE	Koi_OCE	Koi_OCE		13
rs372353759	13	0	0	0	CHR8	96258270	rs372353759	G	C	0	0	0	0	0	NOT	Dus_OCE	Viz_OCE	Kos_OCE	Kos_OCE	Kos_OCE	Koi_OCE	Koi_OCE		11
rs369913448	13	0	0	0	CHR8	129896546	rs369913448	G	C	0	0	0	0	0	NOT	Luz_OCE	Aet_OCE	Bat_OCE	Koi_OCE	Kos_OCE	Kos_OCE	Kos_OCE	Koi_OCE	Koi_OCE		11
rs372325202	12	0	0	0	CHR8	129902659	rs372325202	T	C	0	0	0	0	0	NOT	Luz_OCE	Aet_OCE	Bat_OCE	Koi_OCE	Kos_OCE	Kos_OCE	Kos_OCE	Koi_OCE	Koi_OCE		11
rs374071380	12	0	0	0	CHR8	129909856	rs374071380	A	G	0	0	0	0	0	NOT	Luz_OCE	Aet_OCE	Bat_OCE	Koi_OCE	Kos_OCE	Kos_OCE	Kos_OCE	Koi_OCE	Koi_OCE		11
rs374601031	12	0	0	0	CHR8	129911821	rs374601031	G	C	0	0	0	0	0	NOT	Luz_OCE	Aet_OCE	Bat_OCE	Koi_OCE	Kos_OCE	Kos_OCE	Kos_OCE	Koi_OCE	Koi_OCE		11
rs372630490	12	0	0	0	CHR8	129916963	rs372630490	C	G	0	0	0	0	0	NOT	Luz_OCE	Aet_OCE	Bat_OCE	Koi_OCE	Kos_OCE	Kos_OCE	Kos_OCE	Koi_OCE	Koi_OCE		11
rs141645297	12	0	0	0	CHR8	129918263	rs141645297	C	T	0	0	2	0	0	CHB	CHB		Luz_OCE	Dus_OCE	Aet_OCE	Bat_OCE	Koi_OCE	Kos_OCE	Kos_OCE	Kos_OCE	Koi_OCE	Koi_OCE		12
rs368795964	12	0	0	0	CHR8	129923481	rs368795964	A	C	0	0	0	0	0	NOT	Luz_OCE	Aet_OCE	Bat_OCE	Koi_OCE	Kos_OCE	Kos_OCE	Kos_OCE	Koi_OCE	Koi_OCE		11
rs377509637	12	0	0	0	CHR8	129925742	rs377509637	T	C	0	0	0	0	0	NOT	Luz_OCE	Aet_OCE	Bat_OCE	Koi_OCE	Kos_OCE	Kos_OCE	Kos_OCE	Koi_OCE	Koi_OCE		11
rs376844158	12	0	0	0	CHR8	129927437	rs376844158	G	A	0	0	0	0	0	NOT	Luz_OCE	Aet_OCE	Bat_OCE	Koi_OCE	Kos_OCE	Kos_OCE	Kos_OCE	Koi_OCE	Koi_OCE		11
rs373634218	12	0	0	0	CHR8	129928068	rs373634218	A	C	0	0	0	0	0	NOT	Luz_OCE	Aet_OCE	Bat_OCE	Koi_OCE	Kos_OCE	Kos_OCE	Kos_OCE	Koi_OCE	Koi_OCE		11
rs376065025	12	0	0	0	CHR8	129929255	rs376065025	C	T	0	0	0	0	0	NOT	Luz_OCE	Aet_OCE	Bat_OCE	Koi_OCE	Kos_OCE	Kos_OCE	Kos_OCE	Koi_OCE	Koi_OCE		11
rs186119562	12	0	0	0	CHR8	129929958	rs186119562	C	T	4	1	0	0	0	CLM	CLM	PUR	IBS	PEL		Luz_OCE	Aet_OCE	Bat_OCE	Koi_OCE	Kos_OCE	Kos_OCE	Kos_OCE	Koi_OCE	Koi_OCE		11
rs370932340	12	0	0	0	CHR8	129933228	rs370932340	A	G	0	0	0	0	0	NOT	Luz_OCE	Aet_OCE	Bat_OCE	Koi_OCE	Kos_OCE	Kos_OCE	Kos_OCE	Koi_OCE	Koi_OCE		11
rs374162442	12	0	0	0	CHR8	129934149	rs374162442	C	G	0	0	0	0	0	NOT	Luz_OCE	Aet_OCE	Bat_OCE	Koi_OCE	Kos_OCE	Kos_OCE	Kos_OCE	Koi_OCE	Koi_OCE		11
rs373925920	12	0	0	0	CHR8	129936433	rs373925920	C	T	0	0	0	0	0	NOT	Luz_OCE	Aet_OCE	Bat_OCE	Koi_OCE	Kos_OCE	Kos_OCE	Kos_OCE	Koi_OCE	Koi_OCE		11
rs375054271	12	0	0	0	CHR8	129937603	rs375054271	T	C	0	0	0	0	0	NOT	Luz_OCE	Aet_OCE	Bat_OCE	Koi_OCE	Kos_OCE	Kos_OCE	Kos_OCE	Koi_OCE	Koi_OCE		11
rs559073925	20	0	0	0	CHR8	133584491	s8x133584491	G	T	0	0	0	0	3	ITU	STU	ITU		Leb_OCE	Baj_OCE	Koi_OCE	Kos_OCE	Kos_OCE	Kos_OCE	Koi_OCE	Koi_OCE		12
rs374314305	15	0	0	0	CHR8	143717108	rs374314305	T	C	0	0	2	0	1	BEB	JPT	JPT		Bat_OCE	Aet_OCE	Aet_OCE	Bat_OCE	Koi_OCE	Kos_OCE	Kos_OCE	Koi_OCE	Koi_OCE		11
rs577798005	13	0	0	0	CHR9	22130684	s9x22130684	T	C	0	0	0	0	2	STU	ITU		Aet_OCE	Koi_OCE	Kos_OCE	Kos_OCE	Agt_OCE	Agt_OCE	Koi_OCE	Koi_OCE		11
rs548188972	13	0	0	0	CHR9	22133778	s9x22133778	T	C	0	0	0	0	1	ITU		Aet_OCE	Koi_OCE	Kos_OCE	Kos_OCE	Agt_OCE	Agt_OCE	Koi_OCE	Koi_OCE		12
s9x113790990	7	0	0	0	CHR9	113790990	s9x113790990	T	C	0	0	0	0	0	NOT	Leb_OCE	Koi_OCE	Kos_OCE	Kos_OCE	Kos_OCE	Koi_OCE	Agt_OCE	Koi_OCE		11
rs372282642	7	0	0	0	CHR9	113812957	rs372282642	G	C	0	0	0	0	1	GIH		Leb_OCE	Aet_OCE	Koi_OCE	Kos_OCE	Kos_OCE	Kos_OCE	Koi_OCE	Koi_OCE		11
rs367772922	25	0	0	0	CHR10	45495116	rs367772922	C	G	0	0	0	0	0	NOT	Baj_OCE	Baj_OCE	Baj_OCE	Luz_OCE	Koi_OCE	Kos_OCE	Kos_OCE	Koi_OCE	Koi_OCE		12
s10x47592658	10	0	0	0	CHR10	47592658	s10x47592658	G	A	0	0	0	0	0	NOT	Leb_OCE	Baj_OCE	Leb_OCE	Luz_OCE	Kos_OCE	Kos_OCE	Kos_OCE	Koi_OCE	Koi_OCE		11
s10x80390205	20	0	0	0	CHR10	80390205	s10x80390205	G	A	0	0	0	0	0	NOT	Baj_OCE	Baj_OCE	Viz_OCE	Koi_OCE	Kos_OCE	Kos_OCE	Kos_OCE	Koi_OCE	Koi_OCE		11
rs369040971	26	0	0	0	CHR10	92620943	rs369040971	C	T	0	0	0	0	0	NOT	Baj_OCE	Leb_OCE	Koi_OCE	Kos_OCE	Kos_OCE	Kos_OCE	Koi_OCE	Koi_OCE		12
rs375150688	30	1	0	0	CHR11	29252121	rs375150688	T	A	0	0	0	0	0	NOT	Baj_OCE	Viz_OCE	Bat_OCE	Koi_OCE	Kos_OCE	Agt_OCE	Koi_OCE	Koi_OCE		11
rs377618988	25	1	0	0	CHR11	69011924	rs377618988	G	A	0	0	0	0	0	NOT	Baj_OCE	Koi_OCE	Kos_OCE	Kos_OCE	Kos_OCE	Agt_OCE	Koi_OCE	Koi_OCE		11
s12x3688892	16	0	0	0	CHR12	3688892	s12x3688892	C	T	0	0	0	0	0	NOT	Baj_OCE	Baj_OCE	Leb_OCE	Luz_OCE	Bat_OCE	Koi_OCE	Kos_OCE	Kos_OCE	Agt_OCE	Koi_OCE	Koi_OCE		13
rs367767127	25	0	0	0	CHR12	6818326	rs367767127	G	C	0	0	0	0	0	NOT	Leb_OCE	Aet_OCE	Bat_OCE	Koi_OCE	Kos_OCE	Kos_OCE	Kos_OCE	Koi_OCE	Agt_OCE	Koi_OCE		14
rs185176709	15	0	0	0	CHR12	56365708	rs185176709	C	T	1	0	1	0	0	PUR	KHV		Baj_OCE	Aet_OCE	Koi_OCE	Kos_OCE	Kos_OCE	Kos_OCE	Koi_OCE	Koi_OCE		11
s12x56435505	18	0	0	0	CHR12	56435505	s12x56435505	G	A	0	0	0	0	0	NOT	Baj_OCE	Viz_OCE	EVk_SIB	Aet_OCE	Koi_OCE	Kos_OCE	Kos_OCE	Kos_OCE	Agt_OCE	Koi_OCE	Agt_OCE	Koi_OCE		14
rs372226981	20	0	0	0	CHR12	56775066	rs372226981	T	C	0	0	1	0	0	KHV		Baj_OCE	Dus_OCE	Dus_OCE	Mur_OCE	Dus_OCE	Aet_OCE	Koi_OCE	Kos_OCE	Kos_OCE	Koi_OCE		13
rs376350772	8	0	0	0	CHR12	56803851	rs376350772	A	G	0	0	6	0	0	CHS	KHV	KHV	KHV	KHV	CDX		Baj_OCE	Baj_OCE	Dus_OCE	Dus_OCE	Mur_OCE	Dus_OCE	Vie_EAS	Aet_OCE	Kos_OCE	Kos_OCE	Agt_OCE	Koi_OCE		13
rs187464841	8	0	0	0	CHR12	56812589	rs187464841	G	A	0	0	6	0	0	CHS	KHV	KHV	KHV	KHV	CDX		Baj_OCE	Baj_OCE	Dus_OCE	Dus_OCE	Mur_OCE	Dus_OCE	Vie_EAS	Aet_OCE	Kos_OCE	Kos_OCE	Koi_OCE		12
rs377206049	11	0	0	0	CHR12	58337997	rs377206049	T	C	0	0	3	0	2	KHV	KHV	KHV	ITU	STU	ASW		Baj_OCE	Leb_OCE	Baj_OCE	Koi_OCE	Kos_OCE	Aet_OCE	Kos_OCE	Agt_OCE	Koi_OCE	Koi_OCE		12
rs372192508	11	0	0	0	CHR12	58349239	rs372192508	G	A	0	0	3	0	3	KHV	KHV	KHV	BEB	ITU	STU	ASW		Baj_OCE	Leb_OCE	Baj_OCE	Koi_OCE	Kos_OCE	Aet_OCE	Kos_OCE	Agt_OCE	Koi_OCE	Koi_OCE		12
rs376322049	9	0	0	0	CHR12	58355088	rs376322049	C	T	1	0	2	0	0	CLM	KHV	KHV	ASW		Baj_OCE	Leb_OCE	Baj_OCE	Dus_OCE	Koi_OCE	Kos_OCE	Kos_OCE	Koi_OCE	Koi_OCE		11
rs370371896	9	0	0	0	CHR12	58376173	rs370371896	G	A	0	0	2	0	2	KHV	KHV	BEB	STU	ASW		Leb_OCE	Baj_OCE	BUm_SAS	Dus_OCE	Aet_OCE	Koi_OCE	Kos_OCE	Aet_OCE	Kos_OCE	Agt_OCE	Koi_OCE	Koi_OCE		13
rs376691970	13	0	0	0	CHR12	59000826	rs376691970	A	G	0	0	0	0	0	NOT	Aet_OCE	Koi_OCE	Kos_OCE	Kos_OCE	Kos_OCE	Koi_OCE	Koi_OCE		11
rs375435395	18	0	0	0	CHR12	59043668	rs375435395	A	C	0	0	3	0	2	KHV	KHV	KHV	STU	BEB		Baj_OCE	Aet_OCE	Koi_OCE	Kos_OCE	Kos_OCE	Kos_OCE	Koi_OCE	Koi_OCE		12
rs369011008	22	0	0	0	CHR12	98795675	rs369011008	A	C	0	0	0	0	0	NOT	Viz_OCE	Viz_OCE	Bat_OCE	Kos_OCE	Kos_OCE	Agt_OCE	Koi_OCE	Agt_OCE		12
rs373247028	22	0	0	0	CHR12	98796227	rs373247028	T	A	0	0	0	0	0	NOT	Viz_OCE	Viz_OCE	Bat_OCE	Kos_OCE	Kos_OCE	Agt_OCE	Koi_OCE	Agt_OCE		12
rs372630572	20	0	0	0	CHR12	98800128	rs372630572	G	A	0	0	0	0	0	NOT	Viz_OCE	Viz_OCE	Bat_OCE	Kos_OCE	Kos_OCE	Agt_OCE	Koi_OCE	Agt_OCE		13
rs376785013	20	0	0	0	CHR12	98800708	rs376785013	G	A	0	0	0	0	0	NOT	Viz_OCE	Viz_OCE	Bat_OCE	Kos_OCE	Kos_OCE	Agt_OCE	Koi_OCE	Agt_OCE		13
rs372048984	20	0	0	0	CHR12	98805082	rs372048984	C	T	0	0	0	0	0	NOT	Viz_OCE	Viz_OCE	Bat_OCE	Kos_OCE	Kos_OCE	Agt_OCE	Koi_OCE	Agt_OCE		13
rs375442292	19	0	0	0	CHR12	98805495	rs375442292	C	T	0	0	0	0	0	NOT	Viz_OCE	Viz_OCE	Kos_OCE	Kos_OCE	Agt_OCE	Koi_OCE	Agt_OCE		11
rs371753837	20	0	0	0	CHR12	98805730	rs371753837	T	C	0	0	0	0	0	NOT	Viz_OCE	Viz_OCE	Bat_OCE	Kos_OCE	Kos_OCE	Agt_OCE	Koi_OCE	Agt_OCE		13
rs369990760	21	0	0	0	CHR12	98808932	rs369990760	C	T	0	0	0	0	0	NOT	Viz_OCE	Viz_OCE	Bat_OCE	Kos_OCE	Kos_OCE	Agt_OCE	Koi_OCE	Agt_OCE		13
rs371235346	20	0	0	0	CHR12	98811034	rs371235346	C	T	0	0	0	0	0	NOT	Viz_OCE	Viz_OCE	Bat_OCE	Kos_OCE	Kos_OCE	Agt_OCE	Koi_OCE	Agt_OCE		13
rs368141792	20	0	0	0	CHR12	98812634	rs368141792	C	A	0	0	0	0	0	NOT	Viz_OCE	Viz_OCE	Bat_OCE	Kos_OCE	Kos_OCE	Agt_OCE	Koi_OCE	Agt_OCE		13
rs372749986	19	0	0	0	CHR12	98819830	rs372749986	A	G	0	0	0	0	0	NOT	Viz_OCE	Viz_OCE	Bat_OCE	Kos_OCE	Kos_OCE	Agt_OCE	Agt_OCE		11
rs373337465	19	0	0	0	CHR12	98824901	rs373337465	G	A	0	0	0	0	0	NOT	Viz_OCE	Viz_OCE	Bat_OCE	Kos_OCE	Kos_OCE	Agt_OCE	Agt_OCE		11
rs368618560	19	0	0	0	CHR12	98831893	rs368618560	C	T	0	0	0	0	0	NOT	Viz_OCE	Viz_OCE	Bat_OCE	Kos_OCE	Kos_OCE	Agt_OCE	Agt_OCE		11
rs373124935	19	0	0	0	CHR12	98835610	rs373124935	T	C	0	0	0	0	0	NOT	Viz_OCE	Viz_OCE	Bat_OCE	Kos_OCE	Kos_OCE	Agt_OCE	Agt_OCE		11
s12x98840325	19	0	0	0	CHR12	98840325	s12x98840325	G	A	0	0	0	0	0	NOT	Viz_OCE	Viz_OCE	Bat_OCE	Kos_OCE	Kos_OCE	Agt_OCE	Agt_OCE		11
rs371879437	19	0	0	0	CHR12	98841405	rs371879437	C	T	0	0	0	0	0	NOT	Viz_OCE	Viz_OCE	Bat_OCE	Kos_OCE	Kos_OCE	Agt_OCE	Agt_OCE		11
rs375879294	19	0	0	0	CHR12	98841887	rs375879294	G	A	0	0	0	0	0	NOT	Viz_OCE	Viz_OCE	Bat_OCE	Kos_OCE	Kos_OCE	Agt_OCE	Agt_OCE		11
rs200768598	19	0	0	0	CHR12	98849062	rs200768598	G	A	0	0	0	0	0	NOT	Viz_OCE	Viz_OCE	Bat_OCE	Kos_OCE	Kos_OCE	Agt_OCE	Agt_OCE		11
rs376967535	18	0	0	0	CHR12	98876399	rs376967535	A	C	0	0	0	0	0	NOT	Bat_OCE	Koi_OCE	Kos_OCE	Kos_OCE	Agt_OCE	Agt_OCE	Koi_OCE		12
rs367620117	19	0	0	0	CHR12	98881397	rs367620117	A	G	0	0	0	0	0	NOT	Bat_OCE	Koi_OCE	Kos_OCE	Kos_OCE	Agt_OCE	Agt_OCE	Koi_OCE		12
rs376072597	19	0	0	0	CHR12	98896277	rs376072597	T	A	0	0	0	0	0	NOT	Bat_OCE	Aet_OCE	Koi_OCE	Kos_OCE	Kos_OCE	Agt_OCE	Agt_OCE	Koi_OCE		13
s12x98898107	19	0	0	0	CHR12	98898107	s12x98898107	T	C	0	0	0	0	0	NOT	Bat_OCE	Koi_OCE	Kos_OCE	Kos_OCE	Agt_OCE	Agt_OCE	Koi_OCE		12
rs372068107	18	0	0	0	CHR12	98915136	rs372068107	C	T	0	0	0	0	0	NOT	Bat_OCE	Koi_OCE	Kos_OCE	Kos_OCE	Agt_OCE	Agt_OCE	Koi_OCE		12
rs369068134	18	0	0	0	CHR12	98966579	rs369068134	T	C	0	0	0	0	0	NOT	Bat_OCE	Koi_OCE	Kos_OCE	Kos_OCE	Agt_OCE	Agt_OCE	Koi_OCE		12
rs368548579	20	0	0	0	CHR12	98975991	rs368548579	A	T	0	0	0	0	0	NOT	Bat_OCE	Aet_OCE	Koi_OCE	Kos_OCE	Kos_OCE	Agt_OCE	Agt_OCE	Koi_OCE		12
rs367656670	21	0	0	0	CHR12	98976440	rs367656670	A	G	0	0	0	1	0	ACB		Bat_OCE	Aet_OCE	Koi_OCE	Kos_OCE	Kos_OCE	Agt_OCE	Agt_OCE	Koi_OCE		12
rs371319506	21	0	0	0	CHR12	98980508	rs371319506	T	A	0	0	0	0	0	NOT	Bat_OCE	Aet_OCE	Koi_OCE	Kos_OCE	Kos_OCE	Agt_OCE	Agt_OCE	Koi_OCE		12
rs377081339	21	0	0	0	CHR12	98982522	rs377081339	C	T	0	0	0	0	0	NOT	Bat_OCE	Aet_OCE	Koi_OCE	Kos_OCE	Kos_OCE	Agt_OCE	Agt_OCE	Koi_OCE		12
rs368250888	21	0	0	0	CHR12	98989693	rs368250888	T	C	0	0	0	0	0	NOT	Bat_OCE	Aet_OCE	Koi_OCE	Kos_OCE	Kos_OCE	Agt_OCE	Agt_OCE	Koi_OCE		12
rs374747720	21	0	0	0	CHR12	98995978	rs374747720	C	A	0	0	0	0	0	NOT	Bat_OCE	Aet_OCE	Koi_OCE	Kos_OCE	Kos_OCE	Agt_OCE	Agt_OCE	Koi_OCE		12
rs143187181	21	0	0	0	CHR12	98997300	rs143187181	A	G	0	0	0	1	0	LWK		Bat_OCE	Aet_OCE	Koi_OCE	Kos_OCE	Kos_OCE	Agt_OCE	Agt_OCE	Koi_OCE		12
rs140722153	21	0	0	0	CHR12	98997628	rs140722153	A	G	0	0	0	1	0	LWK		Bat_OCE	Aet_OCE	Koi_OCE	Kos_OCE	Kos_OCE	Agt_OCE	Agt_OCE	Koi_OCE		12
rs375514146	21	0	0	0	CHR12	98998005	rs375514146	G	A	0	0	0	0	0	NOT	Bat_OCE	Aet_OCE	Koi_OCE	Kos_OCE	Kos_OCE	Agt_OCE	Agt_OCE	Koi_OCE		12
rs369783819	21	0	0	0	CHR12	99001015	rs369783819	T	C	0	0	0	0	0	NOT	Bat_OCE	Aet_OCE	Koi_OCE	Kos_OCE	Kos_OCE	Agt_OCE	Agt_OCE	Koi_OCE		12
rs376247705	21	0	0	0	CHR12	99001795	rs376247705	G	A	0	0	0	0	0	NOT	Bat_OCE	Aet_OCE	Koi_OCE	Kos_OCE	Kos_OCE	Agt_OCE	Agt_OCE	Koi_OCE		12
rs374588378	21	0	0	0	CHR12	99002032	rs374588378	T	C	0	0	0	0	0	NOT	Bat_OCE	Aet_OCE	Koi_OCE	Kos_OCE	Kos_OCE	Agt_OCE	Agt_OCE	Koi_OCE		12
rs369179492	21	0	0	0	CHR12	99006949	rs369179492	T	C	0	0	0	1	0	LWK		Bat_OCE	Aet_OCE	Koi_OCE	Kos_OCE	Kos_OCE	Agt_OCE	Agt_OCE	Koi_OCE		12
rs373585232	21	0	0	0	CHR12	99009304	rs373585232	G	A	0	0	0	0	0	NOT	Bat_OCE	Aet_OCE	Koi_OCE	Kos_OCE	Kos_OCE	Agt_OCE	Agt_OCE	Koi_OCE		12
rs367679444	21	0	0	0	CHR12	99014773	rs367679444	C	A	0	0	0	0	0	NOT	Bat_OCE	Aet_OCE	Koi_OCE	Kos_OCE	Kos_OCE	Agt_OCE	Agt_OCE	Koi_OCE		12
rs369802474	20	0	0	0	CHR12	99021270	rs369802474	G	A	0	0	0	0	0	NOT	Bat_OCE	Aet_OCE	Koi_OCE	Kos_OCE	Kos_OCE	Agt_OCE	Agt_OCE	Koi_OCE		12
s12x99024710	20	0	0	0	CHR12	99024710	s12x99024710	C	T	0	0	0	0	0	NOT	Bat_OCE	Aet_OCE	Koi_OCE	Kos_OCE	Kos_OCE	Agt_OCE	Agt_OCE	Koi_OCE		12
s12x99025048	20	0	0	0	CHR12	99025048	s12x99025048	T	A	0	0	0	0	0	NOT	Bat_OCE	Aet_OCE	Koi_OCE	Kos_OCE	Kos_OCE	Agt_OCE	Agt_OCE	Koi_OCE		12
rs372550089	20	0	0	0	CHR12	99027583	rs372550089	C	G	0	0	0	0	0	NOT	Bat_OCE	Aet_OCE	Koi_OCE	Kos_OCE	Kos_OCE	Agt_OCE	Agt_OCE	Koi_OCE		12
rs368713518	20	0	0	0	CHR12	99027707	rs368713518	C	T	0	0	0	0	0	NOT	Bat_OCE	Aet_OCE	Koi_OCE	Kos_OCE	Kos_OCE	Agt_OCE	Agt_OCE	Koi_OCE		12
rs369074943	20	0	0	0	CHR12	99028589	rs369074943	G	A	0	0	0	0	0	NOT	Bat_OCE	Aet_OCE	Koi_OCE	Kos_OCE	Kos_OCE	Agt_OCE	Agt_OCE	Koi_OCE		12
rs371470840	20	0	0	0	CHR12	99035276	rs371470840	T	C	0	0	0	0	0	NOT	Bat_OCE	Aet_OCE	Koi_OCE	Kos_OCE	Kos_OCE	Agt_OCE	Agt_OCE	Koi_OCE		11
rs369119049	20	0	0	0	CHR12	99035826	rs369119049	G	A	0	0	0	0	0	NOT	Bat_OCE	Aet_OCE	Koi_OCE	Kos_OCE	Kos_OCE	Agt_OCE	Agt_OCE	Koi_OCE		12
rs375115647	20	0	0	0	CHR12	99036132	rs375115647	T	G	0	0	0	0	0	NOT	Bat_OCE	Aet_OCE	Koi_OCE	Kos_OCE	Kos_OCE	Agt_OCE	Agt_OCE	Koi_OCE		12
rs374349572	20	0	0	0	CHR12	99043600	rs374349572	C	T	0	0	0	0	0	NOT	Bat_OCE	Aet_OCE	Koi_OCE	Kos_OCE	Kos_OCE	Agt_OCE	Agt_OCE	Koi_OCE		12
rs192352699	8	0	0	0	CHR12	100791635	rs192352699	C	T	0	0	4	0	0	CHS	CHS	CHS	JPT		Koi_OCE	Kos_OCE	Kos_OCE	Agt_OCE	Koi_OCE	Agt_OCE	Koi_OCE		11
rs375268865	8	0	0	0	CHR12	100792275	rs375268865	A	G	0	0	0	0	0	NOT	Koi_OCE	Kos_OCE	Kos_OCE	Agt_OCE	Koi_OCE	Agt_OCE	Koi_OCE		11
rs375823168	8	0	0	0	CHR12	100796572	rs375823168	T	A	0	0	0	0	0	NOT	Koi_OCE	Kos_OCE	Kos_OCE	Agt_OCE	Koi_OCE	Agt_OCE	Koi_OCE		11
s12x105449384	12	0	0	0	CHR12	105449384	s12x105449384	C	T	0	0	0	0	0	NOT	Baj_OCE	Bat_OCE	Koi_OCE	Kos_OCE	Kos_OCE	Kos_OCE	Bat_OCE	Koi_OCE	Koi_OCE		11
s12x105451589	12	0	0	0	CHR12	105451589	s12x105451589	A	G	0	0	0	0	0	NOT	Baj_OCE	Bat_OCE	Koi_OCE	Kos_OCE	Kos_OCE	Kos_OCE	Bat_OCE	Koi_OCE	Koi_OCE		11
s12x105454549	12	0	0	0	CHR12	105454549	s12x105454549	C	A	0	0	0	0	0	NOT	Baj_OCE	Bat_OCE	Koi_OCE	Kos_OCE	Kos_OCE	Kos_OCE	Bat_OCE	Koi_OCE	Koi_OCE		11
s12x105455194	12	0	0	0	CHR12	105455194	s12x105455194	C	T	0	0	0	0	0	NOT	Baj_OCE	Bat_OCE	Koi_OCE	Kos_OCE	Kos_OCE	Kos_OCE	Bat_OCE	Koi_OCE	Koi_OCE		11
s12x105460675	12	0	0	0	CHR12	105460675	s12x105460675	G	A	0	0	0	0	0	NOT	Baj_OCE	Bat_OCE	Koi_OCE	Kos_OCE	Kos_OCE	Kos_OCE	Bat_OCE	Koi_OCE	Koi_OCE		11
s12x105462967	12	0	0	0	CHR12	105462967	s12x105462967	A	G	0	0	0	0	0	NOT	Baj_OCE	Bat_OCE	Koi_OCE	Kos_OCE	Kos_OCE	Kos_OCE	Bat_OCE	Koi_OCE	Koi_OCE		11
s12x105466216	12	0	0	0	CHR12	105466216	s12x105466216	G	T	0	0	0	0	0	NOT	Baj_OCE	Bat_OCE	Koi_OCE	Kos_OCE	Kos_OCE	Kos_OCE	Bat_OCE	Koi_OCE	Koi_OCE		11
s12x105468011	12	0	0	0	CHR12	105468011	s12x105468011	G	A	0	0	0	0	0	NOT	Baj_OCE	Bat_OCE	Koi_OCE	Kos_OCE	Kos_OCE	Kos_OCE	Bat_OCE	Koi_OCE	Koi_OCE		11
s12x105483279	12	0	0	0	CHR12	105483279	s12x105483279	A	G	0	0	0	0	0	NOT	Baj_OCE	Bat_OCE	Koi_OCE	Kos_OCE	Kos_OCE	Kos_OCE	Bat_OCE	Koi_OCE	Koi_OCE		11
s12x105508221	12	0	0	0	CHR12	105508221	s12x105508221	C	A	0	0	0	0	0	NOT	Baj_OCE	Bat_OCE	Koi_OCE	Kos_OCE	Kos_OCE	Kos_OCE	Bat_OCE	Koi_OCE	Koi_OCE		11
s12x105509888	12	0	0	0	CHR12	105509888	s12x105509888	T	A	0	0	0	0	0	NOT	Baj_OCE	Bat_OCE	Koi_OCE	Kos_OCE	Kos_OCE	Kos_OCE	Bat_OCE	Koi_OCE	Koi_OCE		11
s12x105514095	12	0	0	0	CHR12	105514095	s12x105514095	G	A	0	0	0	0	0	NOT	Baj_OCE	Bat_OCE	Koi_OCE	Kos_OCE	Kos_OCE	Kos_OCE	Bat_OCE	Koi_OCE	Koi_OCE		11
s12x105524044	12	0	0	0	CHR12	105524044	s12x105524044	T	G	0	0	0	0	0	NOT	Baj_OCE	Bat_OCE	Koi_OCE	Kos_OCE	Kos_OCE	Kos_OCE	Bat_OCE	Koi_OCE	Koi_OCE		11
s12x105525026	12	0	0	0	CHR12	105525026	s12x105525026	G	A	0	0	0	0	0	NOT	Baj_OCE	Bat_OCE	Koi_OCE	Kos_OCE	Kos_OCE	Kos_OCE	Bat_OCE	Koi_OCE	Koi_OCE		11
s12x105527356	12	0	0	0	CHR12	105527356	s12x105527356	C	T	0	0	0	0	0	NOT	Baj_OCE	Bat_OCE	Koi_OCE	Kos_OCE	Kos_OCE	Kos_OCE	Bat_OCE	Koi_OCE	Koi_OCE		11
s12x105529520	12	0	0	0	CHR12	105529520	s12x105529520	G	A	0	0	0	0	0	NOT	Baj_OCE	Bat_OCE	Koi_OCE	Kos_OCE	Kos_OCE	Kos_OCE	Bat_OCE	Koi_OCE	Koi_OCE		11
s12x105531001	12	0	0	0	CHR12	105531001	s12x105531001	G	T	0	0	0	0	0	NOT	Baj_OCE	Bat_OCE	Koi_OCE	Kos_OCE	Kos_OCE	Kos_OCE	Bat_OCE	Koi_OCE	Koi_OCE		11
s12x105531951	12	0	0	0	CHR12	105531951	s12x105531951	A	G	0	0	0	0	0	NOT	Baj_OCE	Bat_OCE	Koi_OCE	Kos_OCE	Kos_OCE	Kos_OCE	Bat_OCE	Koi_OCE	Koi_OCE		11
s12x105531976	12	0	0	0	CHR12	105531976	s12x105531976	G	T	0	0	0	0	0	NOT	Baj_OCE	Bat_OCE	Koi_OCE	Kos_OCE	Kos_OCE	Kos_OCE	Bat_OCE	Koi_OCE	Koi_OCE		11
s12x105533010	12	0	0	0	CHR12	105533010	s12x105533010	C	T	0	0	0	0	0	NOT	Baj_OCE	Bat_OCE	Koi_OCE	Kos_OCE	Kos_OCE	Kos_OCE	Bat_OCE	Koi_OCE	Koi_OCE		11
s12x105535284	12	0	0	0	CHR12	105535284	s12x105535284	A	T	0	0	0	0	0	NOT	Baj_OCE	Bat_OCE	Koi_OCE	Kos_OCE	Kos_OCE	Kos_OCE	Bat_OCE	Koi_OCE	Koi_OCE		11
s12x105536125	12	0	0	0	CHR12	105536125	s12x105536125	G	A	0	0	0	0	0	NOT	Baj_OCE	Bat_OCE	Koi_OCE	Kos_OCE	Kos_OCE	Kos_OCE	Bat_OCE	Koi_OCE	Koi_OCE		11
s12x105544459	12	0	0	0	CHR12	105544459	s12x105544459	G	A	0	0	0	0	0	NOT	Baj_OCE	Bat_OCE	Koi_OCE	Kos_OCE	Kos_OCE	Kos_OCE	Bat_OCE	Koi_OCE	Koi_OCE		11
s12x105546093	12	0	0	0	CHR12	105546093	s12x105546093	A	G	0	0	0	0	0	NOT	Baj_OCE	Bat_OCE	Koi_OCE	Kos_OCE	Kos_OCE	Kos_OCE	Bat_OCE	Koi_OCE	Koi_OCE		11
s12x105563352	14	0	0	0	CHR12	105563352	s12x105563352	T	A	0	0	0	0	0	NOT	Baj_OCE	Bat_OCE	Koi_OCE	Kos_OCE	Kos_OCE	Kos_OCE	Bat_OCE	Koi_OCE	Koi_OCE		11
rs181017747	14	0	0	0	CHR12	105575052	rs181017747	G	A	0	0	2	0	0	CHS	CHS		Baj_OCE	Bat_OCE	Koi_OCE	Kos_OCE	Kos_OCE	Kos_OCE	Bat_OCE	Koi_OCE	Koi_OCE		11
s12x105575059	14	0	0	0	CHR12	105575059	s12x105575059	G	A	0	0	0	0	0	NOT	Baj_OCE	Bat_OCE	Koi_OCE	Kos_OCE	Kos_OCE	Kos_OCE	Bat_OCE	Koi_OCE	Koi_OCE		11
s12x105576322	14	0	0	0	CHR12	105576322	s12x105576322	G	C	0	0	0	0	0	NOT	Baj_OCE	Bat_OCE	Koi_OCE	Kos_OCE	Kos_OCE	Kos_OCE	Bat_OCE	Koi_OCE	Koi_OCE		11
rs577528608	14	0	0	0	CHR12	105578329	s12x105578329	C	T	0	0	0	2	0	MSL	MSL		Baj_OCE	Bat_OCE	Koi_OCE	Kos_OCE	Kos_OCE	Kos_OCE	Bat_OCE	Koi_OCE	Koi_OCE		11
s12x105583309	14	0	0	0	CHR12	105583309	s12x105583309	A	G	0	0	0	0	0	NOT	Baj_OCE	Bat_OCE	Koi_OCE	Kos_OCE	Kos_OCE	Kos_OCE	Bat_OCE	Koi_OCE	Koi_OCE		11
s12x105589238	14	0	0	0	CHR12	105589238	s12x105589238	C	T	0	0	0	0	0	NOT	Baj_OCE	Bat_OCE	Koi_OCE	Kos_OCE	Kos_OCE	Kos_OCE	Bat_OCE	Koi_OCE	Koi_OCE		11
s12x105597271	14	0	0	0	CHR12	105597271	s12x105597271	C	G	0	0	0	0	0	NOT	Baj_OCE	Bat_OCE	Koi_OCE	Kos_OCE	Kos_OCE	Kos_OCE	Bat_OCE	Koi_OCE	Koi_OCE		11
s12x105601844	14	0	0	0	CHR12	105601844	s12x105601844	C	G	0	0	0	0	0	NOT	Baj_OCE	Bat_OCE	Koi_OCE	Kos_OCE	Kos_OCE	Kos_OCE	Bat_OCE	Koi_OCE	Koi_OCE		11
s12x105602956	14	0	0	0	CHR12	105602956	s12x105602956	T	C	0	0	0	0	0	NOT	Baj_OCE	Bat_OCE	Koi_OCE	Kos_OCE	Kos_OCE	Kos_OCE	Bat_OCE	Koi_OCE	Koi_OCE		11
s12x105604587	14	0	0	0	CHR12	105604587	s12x105604587	T	C	0	0	0	0	0	NOT	Baj_OCE	Bat_OCE	Koi_OCE	Kos_OCE	Kos_OCE	Kos_OCE	Bat_OCE	Koi_OCE	Koi_OCE		11
s12x105613926	15	0	0	0	CHR12	105613926	s12x105613926	G	C	0	0	0	0	0	NOT	Baj_OCE	Bat_OCE	Koi_OCE	Kos_OCE	Kos_OCE	Kos_OCE	Bat_OCE	Koi_OCE	Koi_OCE		11
rs190981574	15	0	0	0	CHR12	105627786	rs190981574	C	A	1	0	0	0	0	PUR		Baj_OCE	Bat_OCE	Koi_OCE	Kos_OCE	Kos_OCE	Kos_OCE	Bat_OCE	Koi_OCE	Koi_OCE		11
s12x105628816	15	0	0	0	CHR12	105628816	s12x105628816	C	T	0	0	0	0	0	NOT	Baj_OCE	Bat_OCE	Koi_OCE	Kos_OCE	Kos_OCE	Kos_OCE	Bat_OCE	Koi_OCE	Koi_OCE		11
s12x105636715	15	0	0	0	CHR12	105636715	s12x105636715	C	A	0	0	0	0	0	NOT	Baj_OCE	Bat_OCE	Koi_OCE	Kos_OCE	Kos_OCE	Kos_OCE	Bat_OCE	Koi_OCE	Koi_OCE		11
s12x105646350	15	0	0	0	CHR12	105646350	s12x105646350	A	G	0	0	0	0	0	NOT	Baj_OCE	Bat_OCE	Koi_OCE	Kos_OCE	Kos_OCE	Kos_OCE	Bat_OCE	Koi_OCE	Koi_OCE		11
s12x105648266	15	0	0	0	CHR12	105648266	s12x105648266	T	C	0	0	0	0	0	NOT	Baj_OCE	Bat_OCE	Koi_OCE	Kos_OCE	Kos_OCE	Kos_OCE	Bat_OCE	Koi_OCE	Koi_OCE		11
s12x105649561	15	0	0	0	CHR12	105649561	s12x105649561	C	T	0	0	0	0	0	NOT	Baj_OCE	Bat_OCE	Koi_OCE	Kos_OCE	Kos_OCE	Kos_OCE	Bat_OCE	Koi_OCE	Koi_OCE		11
s12x105654109	15	0	0	0	CHR12	105654109	s12x105654109	G	A	0	0	0	0	0	NOT	Baj_OCE	Bat_OCE	Koi_OCE	Kos_OCE	Kos_OCE	Kos_OCE	Bat_OCE	Koi_OCE	Koi_OCE		11
s12x105659232	15	0	0	0	CHR12	105659232	s12x105659232	A	G	0	0	0	0	0	NOT	Baj_OCE	Bat_OCE	Koi_OCE	Kos_OCE	Kos_OCE	Kos_OCE	Bat_OCE	Koi_OCE	Koi_OCE		11
s12x105659588	15	0	0	0	CHR12	105659588	s12x105659588	G	A	0	0	0	0	0	NOT	Baj_OCE	Bat_OCE	Koi_OCE	Kos_OCE	Kos_OCE	Kos_OCE	Bat_OCE	Koi_OCE	Koi_OCE		11
rs367577769	15	0	0	0	CHR12	105660785	rs367577769	A	G	0	0	0	0	0	NOT	Baj_OCE	Bat_OCE	Koi_OCE	Kos_OCE	Kos_OCE	Kos_OCE	Bat_OCE	Koi_OCE	Koi_OCE		11
rs372793914	25	0	0	0	CHR12	112112654	rs372793914	A	C	0	0	0	0	0	NOT	Viz_OCE	Koi_OCE	Kos_OCE	Kos_OCE	Kos_OCE	Koi_OCE	Koi_OCE		12
rs375634010	8	1	0	0	CHR13	30797226	rs375634010	C	T	0	0	0	0	0	NOT	Igo_OCE	Igo_OCE	Igo_OCE	Igo_OCE	Igo_OCE	Kos_OCE	Agt_OCE	Koi_OCE	Koi_OCE		11
rs190100949	31	1	0	0	CHR13	80329306	rs190100949	G	T	0	0	1	0	0	CHS		Vie_EAS	BUm_SAS	Bat_OCE	Koi_OCE	Kos_OCE	Kos_OCE	Kos_OCE	Koi_OCE	Koi_OCE		11
rs374764917	31	1	0	0	CHR13	80352669	rs374764917	A	G	0	0	2	0	0	CHS	CDX		Vie_EAS	BUm_SAS	Bat_OCE	Bat_OCE	Koi_OCE	Kos_OCE	Kos_OCE	Kos_OCE	Koi_OCE	Koi_OCE		12
rs538833222	22	0	0	0	CHR13	105367323	s13x105367323	A	G	0	0	1	0	0	KHV		Koi_OCE	Kos_OCE	Kos_OCE	Kos_OCE	Koi_OCE	Koi_OCE		11
rs367954167	22	0	0	0	CHR13	105367353	rs367954167	C	A	0	0	1	0	0	KHV		Koi_OCE	Kos_OCE	Kos_OCE	Kos_OCE	Koi_OCE	Koi_OCE		11
rs372729806	21	0	0	0	CHR13	105368045	rs372729806	C	A	0	0	1	0	0	KHV		Koi_OCE	Kos_OCE	Kos_OCE	Kos_OCE	Koi_OCE	Koi_OCE		11
rs372856335	21	0	0	0	CHR13	105381895	rs372856335	A	G	0	0	1	0	0	KHV		Koi_OCE	Kos_OCE	Kos_OCE	Kos_OCE	Koi_OCE	Koi_OCE		11
rs375102896	17	1	0	0	CHR14	56519552	rs375102896	T	C	0	0	0	0	0	NOT	Baj_OCE	Bat_OCE	Koi_OCE	Kos_OCE	Kos_OCE	Kos_OCE	Koi_OCE	Koi_OCE		11
s14x56522362	17	1	0	0	CHR14	56522362	s14x56522362	G	T	0	0	0	0	0	NOT	Baj_OCE	Bat_OCE	Koi_OCE	Kos_OCE	Kos_OCE	Kos_OCE	Koi_OCE	Koi_OCE		11
rs375488644	17	1	0	0	CHR14	56544496	rs375488644	C	T	0	0	0	0	0	NOT	Baj_OCE	Koi_OCE	Kos_OCE	Kos_OCE	Kos_OCE	Koi_OCE	Koi_OCE		11
rs375425901	17	1	0	0	CHR14	56554423	rs375425901	A	G	0	0	0	0	0	NOT	Baj_OCE	Koi_OCE	Kos_OCE	Kos_OCE	Kos_OCE	Koi_OCE	Koi_OCE		11
rs372409518	17	1	0	0	CHR14	56554667	rs372409518	A	G	0	0	0	0	0	NOT	Baj_OCE	Koi_OCE	Kos_OCE	Kos_OCE	Kos_OCE	Koi_OCE	Koi_OCE		11
rs371939016	17	1	0	0	CHR14	56561695	rs371939016	G	A	0	0	0	0	0	NOT	Baj_OCE	Koi_OCE	Kos_OCE	Kos_OCE	Kos_OCE	Koi_OCE	Koi_OCE		11
rs373963933	17	1	0	0	CHR14	56571306	rs373963933	G	A	0	0	0	1	0	ESN		Baj_OCE	Koi_OCE	Kos_OCE	Kos_OCE	Kos_OCE	Con_AFR	Koi_OCE	Koi_OCE		11
rs368199027	17	1	0	0	CHR14	56576331	rs368199027	T	C	0	0	0	0	0	NOT	Baj_OCE	Koi_OCE	Kos_OCE	Kos_OCE	Kos_OCE	Koi_OCE	Koi_OCE		11
rs373674370	17	1	0	0	CHR14	56583907	rs373674370	C	A	0	0	0	0	0	NOT	Baj_OCE	Koi_OCE	Kos_OCE	Kos_OCE	Kos_OCE	Koi_OCE	Koi_OCE		11
rs368958888	19	1	0	0	CHR14	56584391	rs368958888	C	T	0	0	0	0	0	NOT	Baj_OCE	Koi_OCE	Kos_OCE	Kos_OCE	Kos_OCE	Koi_OCE	Koi_OCE		11
rs371956788	19	1	0	0	CHR14	56584454	rs371956788	T	C	0	0	0	0	0	NOT	Baj_OCE	Koi_OCE	Kos_OCE	Kos_OCE	Kos_OCE	Koi_OCE	Koi_OCE		11
rs376436624	19	1	0	0	CHR14	56584664	rs376436624	C	G	0	0	0	0	0	NOT	Baj_OCE	Koi_OCE	Kos_OCE	Kos_OCE	Kos_OCE	Koi_OCE	Koi_OCE		11
rs368832906	19	1	0	0	CHR14	56584730	rs368832906	C	A	0	0	0	0	0	NOT	Kaz_CAS	Leb_OCE	Baj_OCE	Est_EUR	Mur_OCE	Koi_OCE	Kos_OCE	Kos_OCE	Kos_OCE	Koi_OCE	Koi_OCE		13
rs376923299	19	1	0	0	CHR14	56586588	rs376923299	T	A	0	0	0	0	0	NOT	Baj_OCE	Koi_OCE	Kos_OCE	Kos_OCE	Kos_OCE	Koi_OCE	Koi_OCE		11
rs375947641	19	1	0	0	CHR14	56588001	rs375947641	T	C	0	0	0	0	0	NOT	Baj_OCE	Koi_OCE	Kos_OCE	Kos_OCE	Kos_OCE	Koi_OCE	Koi_OCE		11
rs375835549	19	1	0	0	CHR14	56591485	rs375835549	G	A	0	0	0	0	0	NOT	Baj_OCE	Koi_OCE	Kos_OCE	Kos_OCE	Kos_OCE	Koi_OCE	Koi_OCE		11
rs371932348	16	0	0	0	CHR14	97224217	rs371932348	T	C	0	0	0	0	0	NOT	Bat_OCE	Koi_OCE	Kos_OCE	Kos_OCE	Kos_OCE	Bat_OCE	Koi_OCE	Agt_OCE	Koi_OCE		11
rs373754686	16	0	0	0	CHR14	97227588	rs373754686	C	T	0	0	0	0	0	NOT	Bat_OCE	Koi_OCE	Kos_OCE	Kos_OCE	Kos_OCE	Bat_OCE	Koi_OCE	Agt_OCE		11
rs377765674	16	0	0	0	CHR14	97228929	rs377765674	T	C	0	0	0	0	0	NOT	Bat_OCE	Koi_OCE	Kos_OCE	Kos_OCE	Kos_OCE	Bat_OCE	Koi_OCE	Agt_OCE		11
rs375202099	16	0	0	0	CHR14	97229086	rs375202099	A	G	0	0	0	0	0	NOT	Bat_OCE	Koi_OCE	Kos_OCE	Kos_OCE	Kos_OCE	Bat_OCE	Koi_OCE	Agt_OCE		11
rs372166796	16	0	0	0	CHR14	97230315	rs372166796	T	G	0	0	0	0	0	NOT	Bat_OCE	Koi_OCE	Kos_OCE	Kos_OCE	Kos_OCE	Bat_OCE	Koi_OCE	Agt_OCE		11
rs368816573	14	0	0	0	CHR14	97234427	rs368816573	A	C	0	0	0	0	0	NOT	Bat_OCE	Koi_OCE	Kos_OCE	Kos_OCE	Kos_OCE	Bat_OCE	Koi_OCE	Agt_OCE		11
s14x98398138	10	0	0	0	CHR14	98398138	s14x98398138	T	C	0	0	0	0	0	NOT	Baj_OCE	Aet_OCE	Aet_OCE	Koi_OCE	Kos_OCE	Aet_OCE	Kos_OCE	Kos_OCE	Agt_OCE	Agt_OCE	Koi_OCE		13
rs375181019	26	0	0	0	CHR15	35128302	rs375181019	A	G	0	0	0	0	0	NOT	Leb_OCE	Baj_OCE	Mur_OCE	Aet_OCE	Koi_OCE	Kos_OCE	Kos_OCE	Kos_OCE	Koi_OCE		14
rs367650151	25	0	0	0	CHR15	35129911	rs367650151	C	T	0	0	0	0	0	NOT	Leb_OCE	Baj_OCE	Mur_OCE	Koi_OCE	Kos_OCE	Kos_OCE	Kos_OCE	Koi_OCE		13
rs374192091	25	0	0	0	CHR15	35132533	rs374192091	G	A	0	0	0	0	0	NOT	Leb_OCE	Baj_OCE	Mur_OCE	Koi_OCE	Kos_OCE	Kos_OCE	Kos_OCE	Koi_OCE		13
rs138836421	25	0	0	0	CHR15	35151973	rs138836421	C	T	0	0	0	1	0	ACB		Leb_OCE	Baj_OCE	Mur_OCE	Koi_OCE	Kos_OCE	Kos_OCE	Kos_OCE	Koi_OCE		12
rs367899140	25	0	0	0	CHR15	35159335	rs367899140	A	G	0	0	0	0	0	NOT	Leb_OCE	Baj_OCE	Mur_OCE	Koi_OCE	Kos_OCE	Kos_OCE	Kos_OCE	Koi_OCE		12
rs370013725	25	0	0	0	CHR15	35160733	rs370013725	C	T	0	0	0	0	0	NOT	Leb_OCE	Baj_OCE	Mur_OCE	Koi_OCE	Kos_OCE	Kos_OCE	Kos_OCE	Koi_OCE		12
rs371057678	25	0	0	0	CHR15	35162583	rs371057678	A	G	0	0	0	0	0	NOT	Leb_OCE	Baj_OCE	Mur_OCE	Koi_OCE	Kos_OCE	Kos_OCE	Kos_OCE	Koi_OCE		12
rs372427482	25	0	0	0	CHR15	35176543	rs372427482	G	A	0	0	0	0	0	NOT	Leb_OCE	Baj_OCE	Mur_OCE	Koi_OCE	Kos_OCE	Kos_OCE	Kos_OCE	Koi_OCE		12
rs376580860	25	0	0	0	CHR15	35191991	rs376580860	T	C	0	0	0	0	0	NOT	Leb_OCE	Baj_OCE	Mur_OCE	Koi_OCE	Kos_OCE	Kos_OCE	Kos_OCE	Koi_OCE		12
rs374872635	25	0	0	0	CHR15	35202223	rs374872635	C	T	0	0	0	0	0	NOT	Leb_OCE	Baj_OCE	Mur_OCE	Koi_OCE	Kos_OCE	Kos_OCE	Kos_OCE	Koi_OCE		12
s15x35213052	23	0	0	0	CHR15	35213052	s15x35213052	G	A	0	0	0	0	0	NOT	Leb_OCE	Baj_OCE	Mur_OCE	Koi_OCE	Kos_OCE	Kos_OCE	Kos_OCE	Koi_OCE		12
rs374835483	25	0	0	0	CHR15	35221722	rs374835483	C	T	0	0	0	0	2	PJL	ITU		Leb_OCE	Baj_OCE	Mur_OCE	Koi_OCE	Kos_OCE	Kos_OCE	Kos_OCE	Koi_OCE		12
rs369924283	25	0	0	0	CHR15	35226033	rs369924283	C	G	0	0	0	0	0	NOT	Leb_OCE	Baj_OCE	Mur_OCE	Koi_OCE	Kos_OCE	Kos_OCE	Kos_OCE	Koi_OCE		12
rs371836538	25	0	0	0	CHR15	35233671	rs371836538	G	A	0	0	0	0	0	NOT	Leb_OCE	Baj_OCE	Mur_OCE	Koi_OCE	Kos_OCE	Kos_OCE	Kos_OCE	Koi_OCE		12
rs369937052	25	0	0	0	CHR15	35234117	rs369937052	G	A	0	0	0	0	0	NOT	Leb_OCE	Baj_OCE	Mur_OCE	Koi_OCE	Kos_OCE	Kos_OCE	Kos_OCE	Koi_OCE		12
rs373214208	26	0	0	0	CHR15	35265659	rs373214208	A	G	0	0	0	0	0	NOT	Leb_OCE	Baj_OCE	Mur_OCE	Koi_OCE	Kos_OCE	Kos_OCE	Kos_OCE	Koi_OCE		12
rs375715583	26	0	0	0	CHR15	35268738	rs375715583	T	C	0	0	0	0	0	NOT	Leb_OCE	Baj_OCE	Dus_OCE	Mur_OCE	Koi_OCE	Kos_OCE	Kos_OCE	Kos_OCE	Koi_OCE		13
rs376476645	26	0	0	0	CHR15	35277637	rs376476645	T	C	0	0	0	0	0	NOT	Leb_OCE	Baj_OCE	Dus_OCE	Mur_OCE	Koi_OCE	Kos_OCE	Kos_OCE	Kos_OCE	Koi_OCE		13
rs376014835	26	0	0	0	CHR15	35279916	rs376014835	C	T	0	0	0	0	0	NOT	Leb_OCE	Baj_OCE	Dus_OCE	Mur_OCE	Koi_OCE	Kos_OCE	Kos_OCE	Kos_OCE	Koi_OCE		13
rs367630783	19	1	0	0	CHR15	74581941	rs367630783	G	T	0	0	1	0	0	CDX		Baj_OCE	Baj_OCE	Dus_OCE	Bat_OCE	Bat_OCE	Koi_OCE	Kos_OCE	Kos_OCE	Kos_OCE	Bat_OCE	Agt_OCE	Koi_OCE	Koi_OCE		16
rs369173960	20	0	0	0	CHR15	74608487	rs369173960	C	T	0	1	1	0	0	IBS	CDX		Baj_OCE	Baj_OCE	Dus_OCE	Bat_OCE	Bat_OCE	Koi_OCE	Kos_OCE	Kos_OCE	Kos_OCE	Bat_OCE	Agt_OCE	Koi_OCE	Koi_OCE		16
rs375013619	17	1	0	0	CHR15	74618696	rs375013619	G	A	0	1	1	0	0	IBS	CDX		Baj_OCE	Baj_OCE	Dus_OCE	Bat_OCE	Bat_OCE	Koi_OCE	Kos_OCE	Kos_OCE	Kos_OCE	Bat_OCE	Agt_OCE	Koi_OCE	Koi_OCE		17
rs201258365	17	1	0	0	CHR15	74623422	rs201258365	C	T	0	1	1	0	0	IBS	CDX		Tun_SIB	Baj_OCE	Baj_OCE	Dus_OCE	Bat_OCE	Bat_OCE	Koi_OCE	Kos_OCE	Kos_OCE	Kos_OCE	Bat_OCE	Agt_OCE	Koi_OCE	Koi_OCE		17
rs185266983	17	2	0	0	CHR15	74650134	rs185266983	G	A	0	1	3	0	0	CHS	CHS	IBS	CDX		Baj_OCE	Baj_OCE	Dus_OCE	Bat_OCE	Bat_OCE	Koi_OCE	Kos_OCE	Kos_OCE	Kos_OCE	Bat_OCE	Agt_OCE	Koi_OCE	Agt_OCE	Koi_OCE		18
rs189598347	17	1	0	0	CHR15	74669833	rs189598347	C	G	0	0	2	0	0	CHS	CDX		Baj_OCE	Baj_OCE	Dus_OCE	Bat_OCE	Bat_OCE	Koi_OCE	Kos_OCE	Kos_OCE	Kos_OCE	Bat_OCE	Agt_OCE	Koi_OCE	Agt_OCE	Koi_OCE		17
rs185021250	17	1	0	0	CHR15	74676600	rs185021250	C	T	0	0	2	0	0	CHS	CDX		Baj_OCE	Baj_OCE	Dus_OCE	Bat_OCE	Bat_OCE	Koi_OCE	Kos_OCE	Kos_OCE	Bat_OCE	Agt_OCE	Koi_OCE	Agt_OCE	Koi_OCE		16
rs144598602	18	0	0	0	CHR15	80488028	rs144598602	G	A	0	1	0	3	0	ACB	ACB	YRI	TSI		Bat_OCE	Bat_OCE	Koi_OCE	Kos_OCE	Kos_OCE	Kos_OCE	Agt_OCE	Agt_OCE	Koi_OCE	Koi_OCE		13
rs374391393	11	1	0	0	CHR15	80922923	rs374391393	T	A	0	0	0	0	0	NOT	Baj_OCE	Aet_OCE	Aet_OCE	Koi_OCE	Kos_OCE	Kos_OCE	Agt_OCE	Agt_OCE	Koi_OCE	Koi_OCE		11
s15x80968144	11	1	0	0	CHR15	80968144	s15x80968144	C	T	0	0	0	0	0	NOT	Baj_OCE	Aet_OCE	Aet_OCE	Koi_OCE	Kos_OCE	Agt_OCE	Koi_OCE	Koi_OCE		11
rs368072340	13	0	0	0	CHR15	101364254	rs368072340	C	T	0	0	0	0	0	NOT	Baj_OCE	Dus_OCE	Dus_OCE	Bat_OCE	Kos_OCE	Kos_OCE	Kos_OCE	Koi_OCE	Koi_OCE		12
rs369845297	15	0	0	0	CHR15	101371641	rs369845297	C	A	0	0	0	0	0	NOT	Baj_OCE	Dus_OCE	Dus_OCE	Bat_OCE	Kos_OCE	Kos_OCE	Kos_OCE	Koi_OCE	Koi_OCE		12
rs373570844	15	0	0	0	CHR15	101371821	rs373570844	C	A	0	0	0	0	0	NOT	Baj_OCE	Dus_OCE	Dus_OCE	Bat_OCE	Kos_OCE	Kos_OCE	Kos_OCE	Koi_OCE	Koi_OCE		12
rs367842685	15	0	0	0	CHR15	101372880	rs367842685	G	A	0	0	0	0	0	NOT	Baj_OCE	Dus_OCE	Dus_OCE	Bat_OCE	Kos_OCE	Kos_OCE	Kos_OCE	Koi_OCE	Koi_OCE		12
rs375158899	15	0	0	0	CHR15	101374303	rs375158899	A	G	0	0	0	0	0	NOT	Baj_OCE	Dus_OCE	Dus_OCE	Bat_OCE	Kos_OCE	Kos_OCE	Kos_OCE	Koi_OCE	Koi_OCE		12
rs367626144	15	0	0	0	CHR15	101379541	rs367626144	T	A	0	0	0	0	0	NOT	Baj_OCE	Dus_OCE	Dus_OCE	Bat_OCE	Kos_OCE	Kos_OCE	Kos_OCE	Koi_OCE	Koi_OCE		12
rs373273938	15	0	0	0	CHR15	101382194	rs373273938	G	A	0	0	0	0	0	NOT	Baj_OCE	Dus_OCE	Dus_OCE	Bat_OCE	Kos_OCE	Kos_OCE	Kos_OCE	Koi_OCE	Koi_OCE		12
rs373925505	15	0	0	0	CHR15	101383772	rs373925505	G	A	0	0	0	0	0	NOT	Baj_OCE	Dus_OCE	Dus_OCE	Bat_OCE	Kos_OCE	Kos_OCE	Kos_OCE	Koi_OCE	Koi_OCE		12
s15x101384170	15	0	0	0	CHR15	101384170	s15x101384170	G	C	0	0	0	0	0	NOT	Baj_OCE	Dus_OCE	Dus_OCE	Bat_OCE	Kos_OCE	Kos_OCE	Kos_OCE	Koi_OCE	Koi_OCE		12
rs369081391	15	0	0	0	CHR15	101386750	rs369081391	C	T	0	0	0	0	0	NOT	Baj_OCE	Dus_OCE	Dus_OCE	Bat_OCE	Kos_OCE	Kos_OCE	Kos_OCE	Koi_OCE	Koi_OCE		12
rs367632444	15	0	0	0	CHR15	101387572	rs367632444	G	T	0	0	0	0	0	NOT	Baj_OCE	Dus_OCE	Dus_OCE	Bat_OCE	Kos_OCE	Kos_OCE	Kos_OCE	Koi_OCE	Koi_OCE		12
rs371470813	15	0	0	0	CHR15	101387622	rs371470813	C	T	0	0	0	0	0	NOT	Baj_OCE	Dus_OCE	Dus_OCE	Bat_OCE	Kos_OCE	Kos_OCE	Kos_OCE	Koi_OCE	Koi_OCE		12
rs368690566	15	0	0	0	CHR15	101388443	rs368690566	G	A	0	0	0	0	0	NOT	Baj_OCE	Dus_OCE	Dus_OCE	Bat_OCE	Kos_OCE	Kos_OCE	Kos_OCE	Koi_OCE	Koi_OCE		12
rs371998115	15	0	0	0	CHR15	101388606	rs371998115	A	G	0	0	0	0	0	NOT	Baj_OCE	Dus_OCE	Dus_OCE	Bat_OCE	Kos_OCE	Kos_OCE	Kos_OCE	Koi_OCE	Koi_OCE		12
rs372644010	15	0	0	0	CHR15	101388986	rs372644010	C	T	0	0	0	0	0	NOT	Baj_OCE	Dus_OCE	Dus_OCE	Bat_OCE	Kos_OCE	Kos_OCE	Kos_OCE	Koi_OCE	Koi_OCE		12
rs376995177	15	0	0	0	CHR15	101413596	rs376995177	A	T	0	0	0	0	0	NOT	Baj_OCE	Dus_OCE	Koi_OCE	Kos_OCE	Kos_OCE	Koi_OCE	Koi_OCE		11
rs376317711	19	0	0	0	CHR15	101414190	rs376317711	A	G	0	0	0	0	0	NOT	Baj_OCE	Dus_OCE	Koi_OCE	Kos_OCE	Kos_OCE	Koi_OCE	Koi_OCE		11
rs368668656	19	0	0	0	CHR15	101415060	rs368668656	G	T	0	0	0	0	0	NOT	Baj_OCE	Dus_OCE	Koi_OCE	Kos_OCE	Kos_OCE	Koi_OCE	Koi_OCE		11
rs372929856	19	0	0	0	CHR15	101415476	rs372929856	G	A	0	0	0	0	0	NOT	Baj_OCE	Dus_OCE	Koi_OCE	Kos_OCE	Kos_OCE	Koi_OCE	Koi_OCE		11
rs377062432	19	0	0	0	CHR15	101415807	rs377062432	C	G	0	0	0	0	0	NOT	Baj_OCE	Dus_OCE	Koi_OCE	Kos_OCE	Kos_OCE	Koi_OCE	Koi_OCE		11
rs370213243	18	0	0	0	CHR15	101561877	rs370213243	C	G	0	0	0	0	0	NOT	Baj_OCE	Dus_OCE	Koi_OCE	Kos_OCE	Kos_OCE	Kos_OCE	Koi_OCE	Koi_OCE		11
rs374951831	18	0	0	0	CHR15	101580149	rs374951831	T	C	0	0	0	0	0	NOT	Baj_OCE	Dus_OCE	Koi_OCE	Kos_OCE	Kos_OCE	Kos_OCE	Koi_OCE	Agt_OCE	Koi_OCE		12
rs371884977	18	0	0	0	CHR15	101583057	rs371884977	C	G	0	0	0	0	0	NOT	Baj_OCE	Dus_OCE	Koi_OCE	Kos_OCE	Kos_OCE	Kos_OCE	Koi_OCE	Koi_OCE		11
rs374505583	18	0	0	0	CHR15	101586663	rs374505583	C	T	0	0	0	0	1	STU		Baj_OCE	Dus_OCE	Koi_OCE	Kos_OCE	Kos_OCE	Kos_OCE	Koi_OCE	Agt_OCE	Koi_OCE		12
rs369571207	18	0	0	0	CHR15	101586781	rs369571207	C	T	0	0	0	0	0	NOT	Baj_OCE	Dus_OCE	Koi_OCE	Kos_OCE	Kos_OCE	Kos_OCE	Koi_OCE	Koi_OCE		11
rs371578519	18	0	0	0	CHR15	101591442	rs371578519	C	T	0	0	0	0	0	NOT	Baj_OCE	Dus_OCE	Koi_OCE	Kos_OCE	Kos_OCE	Kos_OCE	Koi_OCE	Koi_OCE		11
rs12930492	10	0	0	0	CHR16	3263515	rs12930492	A	G	0	0	0	0	0	NOT	Mor_EUR	Lez_CAU	Ass_MDE	Rom_EUR	Rom_EUR	Bel_EUR	Bur_SIB	Rom_EUR	Rus_CAS	Kry_EUR	Bel_EUR	Dru_MDE	BSh_EUR	Dru_MDE	Bal_CAU	Man_SIB	Ish_CAS	Kyr_CAS	Ara_MDE	Tha_SAS	Ben_SAS	Kap_SAS	San_SAS	Ori_SAS	Ho_SAS	Bra_SAS	Mol_EUR	Vep_EUR	Baj_OCE	BUm_SAS	Igo_OCE	Dus_OCE	Mur_OCE	Esk_ARC
rs377716293	17	1	0	0	CHR16	21525193	rs377716293	C	T	0	0	2	0	0	JPT	JPT		Baj_OCE	Dus_OCE	Aet_OCE	Aet_OCE	Koi_OCE	Kos_OCE	Aet_OCE	Kos_OCE	Kos_OCE	Agt_OCE	Bat_OCE	Agt_OCE	Koi_OCE	Koi_OCE		14
rs370860499	16	1	0	0	CHR16	21566221	rs370860499	C	T	0	0	0	0	0	NOT	Baj_OCE	Dus_OCE	Aet_OCE	Aet_OCE	Bat_OCE	Koi_OCE	Kos_OCE	Aet_OCE	Kos_OCE	Kos_OCE	Agt_OCE	Bat_OCE	Agt_OCE	Koi_OCE	Agt_OCE	Koi_OCE		16
rs377132402	17	1	0	0	CHR16	21571742	rs377132402	A	G	0	0	0	0	0	NOT	Baj_OCE	Dus_OCE	Aet_OCE	Aet_OCE	Bat_OCE	Koi_OCE	Kos_OCE	Aet_OCE	Kos_OCE	Kos_OCE	Agt_OCE	Bat_OCE	Agt_OCE	Koi_OCE	Agt_OCE	Koi_OCE		16
rs371935535	15	1	0	0	CHR16	21582107	rs371935535	C	A	0	0	0	0	0	NOT	Baj_OCE	Dus_OCE	Aet_OCE	Aet_OCE	Aet_OCE	Kos_OCE	Agt_OCE	Bat_OCE	Agt_OCE	Agt_OCE	Koi_OCE		11
s16x21592873	17	1	0	0	CHR16	21592873	s16x21592873	C	T	0	0	0	0	0	NOT	Baj_OCE	Dus_OCE	Aet_OCE	Aet_OCE	Bat_OCE	Koi_OCE	Kos_OCE	Aet_OCE	Kos_OCE	Kos_OCE	Agt_OCE	Bat_OCE	Agt_OCE	Koi_OCE	Agt_OCE	Koi_OCE		16
rs369551670	16	1	0	0	CHR16	21594776	rs369551670	C	T	0	0	0	0	0	NOT	Baj_OCE	Dus_OCE	Aet_OCE	Aet_OCE	Bat_OCE	Koi_OCE	Kos_OCE	Aet_OCE	Kos_OCE	Kos_OCE	Agt_OCE	Bat_OCE	Agt_OCE	Koi_OCE	Agt_OCE	Koi_OCE		16
rs372798275	16	1	0	0	CHR16	21594779	rs372798275	G	A	0	0	0	0	0	NOT	Baj_OCE	Dus_OCE	Aet_OCE	Aet_OCE	Bat_OCE	Koi_OCE	Kos_OCE	Aet_OCE	Kos_OCE	Kos_OCE	Agt_OCE	Bat_OCE	Agt_OCE	Koi_OCE	Agt_OCE	Koi_OCE		16
rs372268706	17	1	0	0	CHR16	21595718	rs372268706	C	T	0	0	0	0	0	NOT	Baj_OCE	Dus_OCE	Aet_OCE	Aet_OCE	Bat_OCE	Koi_OCE	Kos_OCE	Aet_OCE	Kos_OCE	Kos_OCE	Agt_OCE	Bat_OCE	Agt_OCE	Koi_OCE	Agt_OCE	Koi_OCE		16
rs372395787	17	1	0	0	CHR16	22639020	rs372395787	G	A	0	0	0	0	0	NOT	Baj_OCE	Dus_OCE	Aet_OCE	Aet_OCE	Bat_OCE	Koi_OCE	Kos_OCE	Aet_OCE	Kos_OCE	Kos_OCE	Agt_OCE	Bat_OCE	Agt_OCE	Koi_OCE	Agt_OCE	Koi_OCE		16
rs368669940	17	1	0	0	CHR16	22640792	rs368669940	A	G	0	0	0	0	0	NOT	Dus_OCE	Aet_OCE	Aet_OCE	Bat_OCE	Koi_OCE	Kos_OCE	Aet_OCE	Kos_OCE	Kos_OCE	Agt_OCE	Bat_OCE	Agt_OCE	Koi_OCE	Agt_OCE	Koi_OCE		15
rs373487127	17	1	0	0	CHR16	22642278	rs373487127	C	T	0	0	0	0	0	NOT	Baj_OCE	Dus_OCE	Aet_OCE	Aet_OCE	Bat_OCE	Koi_OCE	Kos_OCE	Aet_OCE	Kos_OCE	Kos_OCE	Agt_OCE	Bat_OCE	Agt_OCE	Koi_OCE	Agt_OCE	Koi_OCE		16
s16x22647480	17	1	0	0	CHR16	22647480	s16x22647480	G	T	0	0	0	0	0	NOT	Baj_OCE	Dus_OCE	Aet_OCE	Aet_OCE	Koi_OCE	Kos_OCE	Aet_OCE	Kos_OCE	Kos_OCE	Agt_OCE	Bat_OCE	Agt_OCE	Koi_OCE	Agt_OCE	Koi_OCE		15
rs373098140	17	1	0	0	CHR16	22650823	rs373098140	C	T	0	0	0	0	0	NOT	Baj_OCE	Dus_OCE	Aet_OCE	Aet_OCE	Bat_OCE	Koi_OCE	Kos_OCE	Aet_OCE	Kos_OCE	Kos_OCE	Agt_OCE	Bat_OCE	Agt_OCE	Koi_OCE	Agt_OCE	Koi_OCE		16
rs373683897	17	1	0	0	CHR16	22674614	rs373683897	C	A	0	0	0	0	0	NOT	Baj_OCE	Dus_OCE	Aet_OCE	Aet_OCE	Bat_OCE	Koi_OCE	Kos_OCE	Aet_OCE	Kos_OCE	Kos_OCE	Agt_OCE	Bat_OCE	Agt_OCE	Koi_OCE	Agt_OCE	Koi_OCE		16
rs375843051	17	1	0	0	CHR16	22677676	rs375843051	G	C	0	0	0	0	0	NOT	Baj_OCE	Dus_OCE	Aet_OCE	Aet_OCE	Bat_OCE	Koi_OCE	Kos_OCE	Aet_OCE	Kos_OCE	Kos_OCE	Agt_OCE	Bat_OCE	Agt_OCE	Koi_OCE	Agt_OCE	Koi_OCE		16
s16x22680942	17	1	0	0	CHR16	22680942	s16x22680942	A	G	0	0	0	0	0	NOT	Baj_OCE	Dus_OCE	Aet_OCE	Aet_OCE	Bat_OCE	Koi_OCE	Kos_OCE	Aet_OCE	Kos_OCE	Kos_OCE	Agt_OCE	Bat_OCE	Agt_OCE	Koi_OCE	Agt_OCE	Koi_OCE		16
s16x22701122	17	1	0	0	CHR16	22701122	s16x22701122	T	C	0	0	0	0	0	NOT	Baj_OCE	Dus_OCE	Aet_OCE	Aet_OCE	Bat_OCE	Koi_OCE	Kos_OCE	Aet_OCE	Kos_OCE	Kos_OCE	Agt_OCE	Bat_OCE	Agt_OCE	Koi_OCE	Agt_OCE	Koi_OCE		16
rs372681700	17	1	0	0	CHR16	22711144	rs372681700	A	G	0	0	0	0	0	NOT	Baj_OCE	Dus_OCE	Aet_OCE	Aet_OCE	Bat_OCE	Koi_OCE	Kos_OCE	Aet_OCE	Kos_OCE	Kos_OCE	Agt_OCE	Bat_OCE	Agt_OCE	Koi_OCE	Agt_OCE	Koi_OCE		16
s16x22717430	17	1	0	0	CHR16	22717430	s16x22717430	A	T	0	0	0	0	0	NOT	Baj_OCE	Dus_OCE	Aet_OCE	Aet_OCE	Bat_OCE	Koi_OCE	Kos_OCE	Aet_OCE	Kos_OCE	Kos_OCE	Agt_OCE	Bat_OCE	Agt_OCE	Koi_OCE	Agt_OCE	Koi_OCE		16
s16x22719254	17	1	0	0	CHR16	22719254	s16x22719254	G	A	0	0	0	0	0	NOT	Baj_OCE	Dus_OCE	Aet_OCE	Aet_OCE	Bat_OCE	Koi_OCE	Kos_OCE	Aet_OCE	Kos_OCE	Kos_OCE	Agt_OCE	Bat_OCE	Agt_OCE	Koi_OCE	Agt_OCE	Koi_OCE		16
rs147112073	17	1	0	0	CHR16	22724022	rs147112073	A	C	0	0	4	0	0	CHB	JPT	JPT	JPT		Baj_OCE	Dus_OCE	Aet_OCE	Aet_OCE	Bat_OCE	Koi_OCE	Kos_OCE	Aet_OCE	Kos_OCE	Kos_OCE	Agt_OCE	Bat_OCE	Agt_OCE	Koi_OCE	Agt_OCE	Koi_OCE		16
rs147915641	17	1	0	0	CHR16	22726893	rs147915641	A	G	0	0	4	0	0	CHB	JPT	JPT	JPT		Baj_OCE	Dus_OCE	Aet_OCE	Aet_OCE	Bat_OCE	Koi_OCE	Kos_OCE	Aet_OCE	Kos_OCE	Kos_OCE	Agt_OCE	Bat_OCE	Agt_OCE	Koi_OCE	Agt_OCE	Koi_OCE		16
rs148146075	17	1	0	0	CHR16	22727401	rs148146075	T	C	0	0	4	0	0	CHB	JPT	JPT	JPT		Baj_OCE	Dus_OCE	Aet_OCE	Aet_OCE	Bat_OCE	Koi_OCE	Kos_OCE	Aet_OCE	Kos_OCE	Kos_OCE	Agt_OCE	Bat_OCE	Agt_OCE	Koi_OCE	Agt_OCE	Koi_OCE		16
rs373450104	17	1	0	0	CHR16	22732645	rs373450104	G	A	0	0	0	0	0	NOT	Baj_OCE	Dus_OCE	Aet_OCE	Aet_OCE	Bat_OCE	Koi_OCE	Kos_OCE	Aet_OCE	Kos_OCE	Kos_OCE	Agt_OCE	Bat_OCE	Agt_OCE	Koi_OCE	Agt_OCE	Koi_OCE		16
rs148286301	17	1	0	0	CHR16	22736181	rs148286301	C	A	0	0	4	0	0	CHB	JPT	JPT	JPT		Baj_OCE	Dus_OCE	Aet_OCE	Aet_OCE	Bat_OCE	Koi_OCE	Kos_OCE	Aet_OCE	Kos_OCE	Kos_OCE	Agt_OCE	Bat_OCE	Agt_OCE	Koi_OCE	Agt_OCE	Koi_OCE		16
rs376283519	17	1	0	0	CHR16	22736311	rs376283519	G	A	0	0	0	0	0	NOT	Baj_OCE	Dus_OCE	Aet_OCE	Aet_OCE	Bat_OCE	Koi_OCE	Kos_OCE	Aet_OCE	Kos_OCE	Kos_OCE	Agt_OCE	Bat_OCE	Agt_OCE	Koi_OCE	Agt_OCE	Koi_OCE		16
rs375288166	17	1	0	0	CHR16	22738536	rs375288166	A	G	0	0	0	0	0	NOT	Baj_OCE	Dus_OCE	Aet_OCE	Aet_OCE	Bat_OCE	Koi_OCE	Kos_OCE	Aet_OCE	Kos_OCE	Kos_OCE	Agt_OCE	Bat_OCE	Agt_OCE	Koi_OCE	Agt_OCE	Koi_OCE		16
rs371376862	17	1	0	0	CHR16	22738818	rs371376862	T	C	0	0	0	0	0	NOT	Baj_OCE	Dus_OCE	Aet_OCE	Aet_OCE	Bat_OCE	Koi_OCE	Kos_OCE	Aet_OCE	Kos_OCE	Kos_OCE	Agt_OCE	Bat_OCE	Agt_OCE	Koi_OCE	Agt_OCE	Koi_OCE		16
rs373617675	17	1	0	0	CHR16	22744714	rs373617675	T	C	0	0	0	0	0	NOT	Baj_OCE	Dus_OCE	Aet_OCE	Aet_OCE	Bat_OCE	Koi_OCE	Kos_OCE	Aet_OCE	Kos_OCE	Kos_OCE	Agt_OCE	Bat_OCE	Agt_OCE	Koi_OCE	Agt_OCE	Koi_OCE		16
rs370364880	17	1	0	0	CHR16	22748398	rs370364880	T	C	0	0	0	0	0	NOT	Baj_OCE	Dus_OCE	Aet_OCE	Aet_OCE	Bat_OCE	Koi_OCE	Kos_OCE	Aet_OCE	Kos_OCE	Kos_OCE	Agt_OCE	Bat_OCE	Agt_OCE	Koi_OCE	Agt_OCE	Koi_OCE		16
s16x22749993	17	1	0	0	CHR16	22749993	s16x22749993	T	A	0	0	0	0	0	NOT	Baj_OCE	Dus_OCE	Aet_OCE	Aet_OCE	Bat_OCE	Koi_OCE	Kos_OCE	Aet_OCE	Kos_OCE	Kos_OCE	Agt_OCE	Bat_OCE	Agt_OCE	Koi_OCE	Agt_OCE	Koi_OCE		16
s16x22750828	17	1	0	0	CHR16	22750828	s16x22750828	G	T	0	0	0	0	0	NOT	Baj_OCE	Dus_OCE	Aet_OCE	Aet_OCE	Bat_OCE	Koi_OCE	Kos_OCE	Aet_OCE	Kos_OCE	Kos_OCE	Agt_OCE	Bat_OCE	Agt_OCE	Koi_OCE	Agt_OCE	Koi_OCE		16
rs375726306	17	1	0	0	CHR16	22753373	rs375726306	A	C	0	0	0	0	0	NOT	Baj_OCE	Dus_OCE	Aet_OCE	Aet_OCE	Bat_OCE	Koi_OCE	Kos_OCE	Aet_OCE	Kos_OCE	Kos_OCE	Agt_OCE	Bat_OCE	Agt_OCE	Koi_OCE	Agt_OCE	Koi_OCE		16
rs367935581	17	1	0	0	CHR16	22754416	rs367935581	A	G	0	0	0	0	0	NOT	Baj_OCE	Dus_OCE	Aet_OCE	Aet_OCE	Bat_OCE	Koi_OCE	Kos_OCE	Aet_OCE	Kos_OCE	Kos_OCE	Agt_OCE	Bat_OCE	Agt_OCE	Koi_OCE	Agt_OCE	Koi_OCE		16
rs373012919	17	1	0	0	CHR16	22760379	rs373012919	A	G	0	0	0	0	0	NOT	Baj_OCE	Dus_OCE	Aet_OCE	Aet_OCE	Bat_OCE	Koi_OCE	Kos_OCE	Aet_OCE	Kos_OCE	Kos_OCE	Agt_OCE	Bat_OCE	Agt_OCE	Koi_OCE	Agt_OCE	Koi_OCE		16
rs377763915	17	1	0	0	CHR16	22761671	rs377763915	A	T	0	0	0	0	0	NOT	Baj_OCE	Dus_OCE	Aet_OCE	Aet_OCE	Bat_OCE	Koi_OCE	Kos_OCE	Aet_OCE	Kos_OCE	Kos_OCE	Agt_OCE	Bat_OCE	Agt_OCE	Koi_OCE	Agt_OCE	Koi_OCE		16
rs375738161	17	1	0	0	CHR16	22763113	rs375738161	G	A	0	0	0	0	0	NOT	Baj_OCE	Dus_OCE	Aet_OCE	Aet_OCE	Bat_OCE	Koi_OCE	Kos_OCE	Aet_OCE	Kos_OCE	Kos_OCE	Agt_OCE	Bat_OCE	Agt_OCE	Koi_OCE	Agt_OCE	Koi_OCE		16
rs374064555	17	1	0	0	CHR16	22764018	rs374064555	A	T	0	0	0	0	0	NOT	Baj_OCE	Dus_OCE	Aet_OCE	Aet_OCE	Bat_OCE	Koi_OCE	Kos_OCE	Aet_OCE	Kos_OCE	Kos_OCE	Agt_OCE	Bat_OCE	Agt_OCE	Koi_OCE	Agt_OCE	Koi_OCE		16
rs376636410	17	1	0	0	CHR16	22768213	rs376636410	C	T	0	0	3	0	0	KHV	CDX	CDX		Baj_OCE	Dus_OCE	Aet_OCE	Aet_OCE	Bat_OCE	Koi_OCE	Kos_OCE	Aet_OCE	Kos_OCE	Kos_OCE	Agt_OCE	Bat_OCE	Agt_OCE	Koi_OCE	Agt_OCE	Koi_OCE		16
rs370914530	17	1	0	0	CHR16	22770150	rs370914530	C	A	0	0	0	0	0	NOT	Baj_OCE	Dus_OCE	Aet_OCE	Aet_OCE	Bat_OCE	Koi_OCE	Kos_OCE	Aet_OCE	Kos_OCE	Kos_OCE	Agt_OCE	Bat_OCE	Agt_OCE	Koi_OCE	Agt_OCE	Koi_OCE		16
rs371829087	17	1	0	0	CHR16	22771592	rs371829087	A	T	0	0	0	0	0	NOT	Baj_OCE	Dus_OCE	Aet_OCE	Aet_OCE	Bat_OCE	Koi_OCE	Kos_OCE	Aet_OCE	Kos_OCE	Kos_OCE	Agt_OCE	Bat_OCE	Agt_OCE	Koi_OCE	Agt_OCE	Koi_OCE		16
rs201149098	17	1	0	0	CHR16	22771649	rs201149098	T	G	0	0	0	0	0	NOT	Baj_OCE	Dus_OCE	Aet_OCE	Aet_OCE	Bat_OCE	Koi_OCE	Kos_OCE	Aet_OCE	Kos_OCE	Kos_OCE	Agt_OCE	Bat_OCE	Agt_OCE	Koi_OCE	Agt_OCE	Koi_OCE		16
rs370197109	17	1	0	0	CHR16	22771733	rs370197109	T	C	0	0	0	0	0	NOT	Baj_OCE	Dus_OCE	Aet_OCE	Aet_OCE	Bat_OCE	Koi_OCE	Kos_OCE	Aet_OCE	Kos_OCE	Kos_OCE	Agt_OCE	Bat_OCE	Agt_OCE	Koi_OCE	Agt_OCE	Koi_OCE		16
rs373090227	17	1	0	0	CHR16	22771753	rs373090227	C	T	0	0	0	0	0	NOT	Baj_OCE	Dus_OCE	Aet_OCE	Aet_OCE	Bat_OCE	Koi_OCE	Kos_OCE	Aet_OCE	Kos_OCE	Kos_OCE	Agt_OCE	Bat_OCE	Agt_OCE	Koi_OCE	Agt_OCE	Koi_OCE		16
rs375582654	17	1	0	0	CHR16	22772329	rs375582654	A	G	0	0	0	0	0	NOT	Baj_OCE	Dus_OCE	Aet_OCE	Aet_OCE	Bat_OCE	Koi_OCE	Kos_OCE	Aet_OCE	Kos_OCE	Kos_OCE	Agt_OCE	Bat_OCE	Agt_OCE	Koi_OCE	Agt_OCE	Koi_OCE		16
rs375252181	17	1	0	0	CHR16	22773375	rs375252181	G	C	0	0	0	0	0	NOT	Baj_OCE	Dus_OCE	Aet_OCE	Aet_OCE	Bat_OCE	Koi_OCE	Kos_OCE	Aet_OCE	Kos_OCE	Kos_OCE	Agt_OCE	Bat_OCE	Agt_OCE	Koi_OCE	Agt_OCE	Koi_OCE		16
rs368119341	17	1	0	0	CHR16	22773497	rs368119341	C	T	0	0	0	1	0	ESN		Baj_OCE	Dus_OCE	Aet_OCE	Aet_OCE	Bat_OCE	Koi_OCE	Kos_OCE	Aet_OCE	Kos_OCE	Kos_OCE	Agt_OCE	Bat_OCE	Agt_OCE	Koi_OCE	Agt_OCE	Koi_OCE		16
rs371858252	17	1	0	0	CHR16	22778086	rs371858252	G	A	0	0	0	0	0	NOT	Baj_OCE	Dus_OCE	Aet_OCE	Aet_OCE	Bat_OCE	Koi_OCE	Kos_OCE	Aet_OCE	Kos_OCE	Kos_OCE	Agt_OCE	Bat_OCE	Agt_OCE	Koi_OCE	Agt_OCE	Koi_OCE		16
rs377713496	17	1	0	0	CHR16	22779337	rs377713496	C	T	0	0	0	0	0	NOT	Baj_OCE	Dus_OCE	Aet_OCE	Aet_OCE	Bat_OCE	Koi_OCE	Kos_OCE	Aet_OCE	Kos_OCE	Kos_OCE	Agt_OCE	Bat_OCE	Agt_OCE	Koi_OCE	Agt_OCE	Koi_OCE		16
rs371737777	17	1	0	0	CHR16	22781794	rs371737777	A	G	0	0	0	0	0	NOT	Baj_OCE	Dus_OCE	Aet_OCE	Aet_OCE	Bat_OCE	Koi_OCE	Kos_OCE	Aet_OCE	Kos_OCE	Kos_OCE	Agt_OCE	Bat_OCE	Agt_OCE	Koi_OCE	Agt_OCE	Koi_OCE		16
s16x24312065	12	0	0	0	CHR16	24312065	s16x24312065	C	T	0	0	0	0	0	NOT	Baj_OCE	Dus_OCE	Bat_OCE	Koi_OCE	Kos_OCE	Kos_OCE	Kos_OCE	Koi_OCE	Koi_OCE		12
s16x24318041	13	0	0	0	CHR16	24318041	s16x24318041	C	A	0	0	0	0	0	NOT	Baj_OCE	Dus_OCE	Bat_OCE	Koi_OCE	Kos_OCE	Kos_OCE	Kos_OCE	Koi_OCE	Koi_OCE		12
rs375361361	20	0	0	0	CHR16	27006788	rs375361361	G	A	0	0	0	0	0	NOT	Baj_OCE	Mur_OCE	Koi_OCE	Kos_OCE	Kos_OCE	Agt_OCE	Koi_OCE	Koi_OCE		12
rs376088068	29	1	0	0	CHR16	29614637	rs376088068	A	G	0	0	0	0	0	NOT	Baj_OCE	Dus_OCE	Aet_OCE	Aet_OCE	Bat_OCE	Koi_OCE	Kos_OCE	Aet_OCE	Kos_OCE	Kos_OCE	Agt_OCE	Bat_OCE	Agt_OCE	Koi_OCE	Agt_OCE	Koi_OCE		24
rs374417684	29	1	0	0	CHR16	29618091	rs374417684	T	C	0	0	0	0	0	NOT	Baj_OCE	Dus_OCE	Aet_OCE	Aet_OCE	Bat_OCE	Koi_OCE	Kos_OCE	Aet_OCE	Kos_OCE	Kos_OCE	Agt_OCE	Bat_OCE	Agt_OCE	Koi_OCE	Agt_OCE	Koi_OCE		24
rs79646853	29	1	0	0	CHR16	29624005	rs79646853	C	T	0	0	0	0	0	NOT	Baj_OCE	Dus_OCE	Aet_OCE	Aet_OCE	Bat_OCE	Koi_OCE	Kos_OCE	Aet_OCE	Kos_OCE	Kos_OCE	Agt_OCE	Bat_OCE	Agt_OCE	Koi_OCE	Agt_OCE	Koi_OCE		24
rs376208525	29	1	0	0	CHR16	29627155	rs376208525	A	G	0	0	0	0	0	NOT	Baj_OCE	Dus_OCE	Koi_OCE	Kos_OCE	Aet_OCE	Kos_OCE	Kos_OCE	Koi_OCE	Koi_OCE		14
rs367806629	29	1	0	0	CHR16	29629485	rs367806629	C	T	0	0	0	0	0	NOT	Baj_OCE	Dus_OCE	Aet_OCE	Aet_OCE	Bat_OCE	Koi_OCE	Kos_OCE	Aet_OCE	Kos_OCE	Kos_OCE	Agt_OCE	Bat_OCE	Agt_OCE	Koi_OCE	Agt_OCE	Koi_OCE		24
rs372774198	18	1	0	0	CHR16	29636169	rs372774198	T	A	0	0	0	0	0	NOT	Aet_OCE	Aet_OCE	Bat_OCE	Aet_OCE	Agt_OCE	Bat_OCE	Agt_OCE	Agt_OCE		11
rs369349315	29	1	0	0	CHR16	29637470	rs369349315	C	T	0	0	0	0	0	NOT	Baj_OCE	Dus_OCE	Aet_OCE	Aet_OCE	Bat_OCE	Koi_OCE	Kos_OCE	Aet_OCE	Kos_OCE	Kos_OCE	Agt_OCE	Bat_OCE	Agt_OCE	Koi_OCE	Agt_OCE	Koi_OCE		24
rs372224139	29	1	0	0	CHR16	29650026	rs372224139	C	T	0	0	0	0	0	NOT	Baj_OCE	Dus_OCE	Viz_OCE	Aet_OCE	Aet_OCE	Bat_OCE	Koi_OCE	Kos_OCE	Aet_OCE	Kos_OCE	Kos_OCE	Agt_OCE	Bat_OCE	Agt_OCE	Koi_OCE	Agt_OCE	Koi_OCE		26
rs371053526	29	0	0	0	CHR16	29651621	rs371053526	G	T	0	0	0	0	0	NOT	Dus_OCE	Viz_OCE	Aet_OCE	Aet_OCE	Bat_OCE	Koi_OCE	Kos_OCE	Aet_OCE	Kos_OCE	Kos_OCE	Agt_OCE	Bat_OCE	Agt_OCE	Koi_OCE	Agt_OCE	Koi_OCE		23
rs367657271	29	0	0	0	CHR16	29652065	rs367657271	C	A	0	0	0	0	0	NOT	Dus_OCE	Viz_OCE	Aet_OCE	Aet_OCE	Bat_OCE	Koi_OCE	Kos_OCE	Aet_OCE	Kos_OCE	Kos_OCE	Agt_OCE	Bat_OCE	Agt_OCE	Koi_OCE	Agt_OCE	Koi_OCE		23
rs376702048	29	0	0	0	CHR16	29654885	rs376702048	G	A	0	0	0	0	0	NOT	Dus_OCE	Viz_OCE	Aet_OCE	Aet_OCE	Bat_OCE	Koi_OCE	Kos_OCE	Aet_OCE	Kos_OCE	Kos_OCE	Agt_OCE	Bat_OCE	Agt_OCE	Koi_OCE	Agt_OCE	Koi_OCE		23
rs377687320	29	0	0	0	CHR16	29655372	rs377687320	G	A	0	0	0	0	0	NOT	Dus_OCE	Viz_OCE	Aet_OCE	Aet_OCE	Bat_OCE	Koi_OCE	Kos_OCE	Aet_OCE	Kos_OCE	Kos_OCE	Agt_OCE	Bat_OCE	Agt_OCE	Koi_OCE	Agt_OCE	Koi_OCE		23
rs368554575	29	0	0	0	CHR16	29657481	rs368554575	G	A	0	0	0	0	0	NOT	Dus_OCE	Viz_OCE	Aet_OCE	Aet_OCE	Bat_OCE	Koi_OCE	Kos_OCE	Aet_OCE	Kos_OCE	Kos_OCE	Agt_OCE	Bat_OCE	Agt_OCE	Koi_OCE	Agt_OCE	Koi_OCE		23
rs368437129	29	0	0	0	CHR16	29662261	rs368437129	C	T	0	0	0	0	0	NOT	Dus_OCE	Viz_OCE	Aet_OCE	Aet_OCE	Bat_OCE	Koi_OCE	Kos_OCE	Aet_OCE	Kos_OCE	Kos_OCE	Agt_OCE	Bat_OCE	Agt_OCE	Koi_OCE	Agt_OCE	Koi_OCE		23
rs368683288	29	0	0	0	CHR16	29662711	rs368683288	A	T	0	0	0	0	0	NOT	Dus_OCE	Viz_OCE	Aet_OCE	Aet_OCE	Bat_OCE	Koi_OCE	Kos_OCE	Aet_OCE	Kos_OCE	Kos_OCE	Agt_OCE	Bat_OCE	Agt_OCE	Koi_OCE	Agt_OCE	Koi_OCE		23
rs372166207	29	0	0	0	CHR16	29663551	rs372166207	C	T	0	0	0	0	0	NOT	Dus_OCE	Viz_OCE	Aet_OCE	Aet_OCE	Bat_OCE	Koi_OCE	Kos_OCE	Aet_OCE	Kos_OCE	Kos_OCE	Agt_OCE	Bat_OCE	Agt_OCE	Koi_OCE	Agt_OCE	Koi_OCE		23
rs376225116	29	0	0	0	CHR16	29665718	rs376225116	C	T	0	0	1	0	0	CHB		Dus_OCE	Viz_OCE	Aet_OCE	Aet_OCE	Bat_OCE	Koi_OCE	Kos_OCE	Aet_OCE	Kos_OCE	Kos_OCE	Agt_OCE	Bat_OCE	Agt_OCE	Koi_OCE	Agt_OCE	Koi_OCE		23
rs369081825	29	0	0	0	CHR16	29669627	rs369081825	A	G	0	0	0	0	0	NOT	Dus_OCE	Viz_OCE	Aet_OCE	Aet_OCE	Bat_OCE	Koi_OCE	Kos_OCE	Aet_OCE	Kos_OCE	Kos_OCE	Agt_OCE	Bat_OCE	Agt_OCE	Koi_OCE	Agt_OCE	Koi_OCE		23
rs376356945	29	0	0	0	CHR16	29679239	rs376356945	G	A	0	0	0	0	0	NOT	Dus_OCE	Viz_OCE	Aet_OCE	Aet_OCE	Bat_OCE	Koi_OCE	Kos_OCE	Aet_OCE	Kos_OCE	Kos_OCE	Agt_OCE	Bat_OCE	Agt_OCE	Koi_OCE	Agt_OCE	Koi_OCE		23
rs373027583	26	0	0	0	CHR16	29689497	rs373027583	C	T	0	0	0	0	0	NOT	Viz_OCE	Aet_OCE	Aet_OCE	Bat_OCE	Koi_OCE	Aet_OCE	Kos_OCE	Agt_OCE	Bat_OCE	Agt_OCE	Koi_OCE	Agt_OCE	Koi_OCE		17
rs367724070	26	0	0	0	CHR16	29691936	rs367724070	C	T	0	0	0	0	0	NOT	Viz_OCE	Aet_OCE	Aet_OCE	Bat_OCE	Koi_OCE	Aet_OCE	Kos_OCE	Agt_OCE	Bat_OCE	Con_AFR	Agt_OCE	Agt_OCE	Koi_OCE		16
rs372264974	26	0	0	0	CHR16	29692153	rs372264974	A	G	0	0	0	0	0	NOT	Viz_OCE	Aet_OCE	Aet_OCE	Bat_OCE	Koi_OCE	Aet_OCE	Kos_OCE	Agt_OCE	Bat_OCE	Agt_OCE	Koi_OCE	Agt_OCE	Koi_OCE		17
rs370547492	14	0	0	0	CHR16	60363175	rs370547492	A	C	0	0	0	0	0	NOT	Baj_OCE	Aet_OCE	Bat_OCE	Koi_OCE	Kos_OCE	Kos_OCE	Agt_OCE	Koi_OCE	Koi_OCE		11
rs371385926	19	0	0	0	CHR16	73963666	rs371385926	T	C	0	0	0	0	0	NOT	Baj_OCE	Baj_OCE	Koi_OCE	Kos_OCE	Kos_OCE	Kos_OCE	Agt_OCE	Koi_OCE	Koi_OCE		11
rs377393802	19	0	0	0	CHR16	73963870	rs377393802	T	C	0	0	0	0	0	NOT	Baj_OCE	Baj_OCE	Koi_OCE	Kos_OCE	Kos_OCE	Kos_OCE	Agt_OCE	Koi_OCE	Koi_OCE		11
rs374996847	20	0	0	0	CHR16	73981076	rs374996847	T	C	0	0	0	0	0	NOT	Baj_OCE	Baj_OCE	Koi_OCE	Kos_OCE	Kos_OCE	Kos_OCE	Agt_OCE	Koi_OCE	Koi_OCE		11
s16x73991934	11	0	0	0	CHR16	73991934	s16x73991934	A	C	0	0	0	0	0	NOT	Baj_OCE	Baj_OCE	Koi_OCE	Kos_OCE	Kos_OCE	Kos_OCE	Agt_OCE	Koi_OCE	Koi_OCE		11
rs369989908	20	0	0	0	CHR16	73996005	rs369989908	T	C	0	0	0	0	0	NOT	Baj_OCE	Baj_OCE	Koi_OCE	Kos_OCE	Kos_OCE	Agt_OCE	Koi_OCE	Koi_OCE		11
rs375794916	11	0	0	0	CHR16	78856971	rs375794916	A	G	0	0	0	0	0	NOT	Leb_OCE	Koi_OCE	Kos_OCE	Kos_OCE	Kos_OCE	Koi_OCE		11
s16x82088409	16	0	0	0	CHR16	82088409	s16x82088409	C	A	0	0	0	0	0	NOT	Leb_OCE	Koi_OCE	Kos_OCE	Kos_OCE	Kos_OCE	Koi_OCE	Koi_OCE		11
rs368043101	7	0	0	0	CHR16	84714046	rs368043101	C	T	0	1	2	0	0	FIN	CHS	CDX		Baj_OCE	Baj_OCE	Igo_OCE	Luz_OCE	Igo_OCE	Kos_OCE	Kos_OCE	Koi_OCE	Agt_OCE	Koi_OCE		12
rs368200626	21	0	0	0	CHR16	86556113	rs368200626	C	T	0	0	0	0	0	NOT	Koi_OCE	Kos_OCE	Agt_OCE	Agt_OCE	Koi_OCE	Agt_OCE	Koi_OCE		11
rs373127821	9	0	0	0	CHR16	86623895	rs373127821	T	G	0	0	0	0	0	NOT	Bat_OCE	Koi_OCE	Kos_OCE	Kos_OCE	Kos_OCE	Agt_OCE	Agt_OCE	Koi_OCE	Agt_OCE		12
rs375687876	8	0	0	0	CHR16	86624865	rs375687876	A	C	0	0	0	0	0	NOT	Bat_OCE	Koi_OCE	Kos_OCE	Kos_OCE	Kos_OCE	Agt_OCE	Agt_OCE	Koi_OCE	Agt_OCE		12
rs375135510	8	0	0	0	CHR16	86626449	rs375135510	C	G	0	0	0	0	0	NOT	Bat_OCE	Koi_OCE	Kos_OCE	Kos_OCE	Kos_OCE	Agt_OCE	Agt_OCE	Koi_OCE	Agt_OCE		12
rs373804352	20	0	0	0	CHR16	86851703	rs373804352	T	C	0	0	0	0	0	NOT	Aet_OCE	Kos_OCE	Kos_OCE	Kos_OCE	Agt_OCE	Bat_OCE	Agt_OCE	Koi_OCE	Agt_OCE		11
rs368493493	20	0	0	0	CHR16	86851971	rs368493493	T	C	0	0	0	0	0	NOT	Aet_OCE	Kos_OCE	Kos_OCE	Kos_OCE	Agt_OCE	Bat_OCE	Agt_OCE	Koi_OCE	Agt_OCE		11
rs371581715	20	0	0	0	CHR16	86852357	rs371581715	G	A	0	0	0	0	0	NOT	Aet_OCE	Kos_OCE	Kos_OCE	Kos_OCE	Agt_OCE	Bat_OCE	Agt_OCE	Koi_OCE	Agt_OCE		11
rs372961147	9	0	0	0	CHR17	7944394	rs372961147	T	C	0	0	0	0	0	NOT	Baj_OCE	Baj_OCE	Dus_OCE	Bat_OCE	Koi_OCE	Kos_OCE	Kos_OCE	Koi_OCE	Koi_OCE		11
rs373758958	9	0	0	0	CHR17	7950791	rs373758958	G	A	0	0	0	1	0	YRI		Baj_OCE	Baj_OCE	Dus_OCE	Bat_OCE	Koi_OCE	Kos_OCE	Kos_OCE	Koi_OCE	Koi_OCE		11
rs376351531	9	0	0	0	CHR17	7952903	rs376351531	G	A	0	0	0	0	0	NOT	Baj_OCE	Baj_OCE	Dus_OCE	Bat_OCE	Koi_OCE	Kos_OCE	Kos_OCE	Koi_OCE	Koi_OCE		11
rs377636304	9	0	0	0	CHR17	7955931	rs377636304	G	A	0	0	0	0	0	NOT	Baj_OCE	Baj_OCE	Dus_OCE	Bat_OCE	Koi_OCE	Kos_OCE	Kos_OCE	Koi_OCE	Koi_OCE		11
rs367858386	9	0	0	0	CHR17	7956792	rs367858386	G	A	0	0	0	0	0	NOT	Baj_OCE	Baj_OCE	Dus_OCE	Bat_OCE	Koi_OCE	Kos_OCE	Kos_OCE	Koi_OCE	Koi_OCE		11
s17x7958055	9	0	0	0	CHR17	7958055	s17x7958055	G	A	0	0	0	0	0	NOT	Baj_OCE	Baj_OCE	Dus_OCE	Bat_OCE	Koi_OCE	Kos_OCE	Kos_OCE	Koi_OCE	Koi_OCE		11
rs368229793	8	0	0	0	CHR17	7962608	rs368229793	C	A	0	0	0	0	0	NOT	Baj_OCE	Baj_OCE	Dus_OCE	Bat_OCE	Koi_OCE	Kos_OCE	Kos_OCE	Koi_OCE	Koi_OCE		11
rs373526916	8	0	0	0	CHR17	7964445	rs373526916	A	G	0	0	0	0	0	NOT	Baj_OCE	Baj_OCE	Dus_OCE	Koi_OCE	Kos_OCE	Kos_OCE	Koi_OCE	Koi_OCE		11
rs369257670	8	0	0	0	CHR17	7966875	rs369257670	G	T	0	0	0	0	0	NOT	Baj_OCE	Baj_OCE	Dus_OCE	Bat_OCE	Koi_OCE	Kos_OCE	Kos_OCE	Koi_OCE	Koi_OCE		11
rs376107134	8	0	0	0	CHR17	7969943	rs376107134	A	G	0	0	0	0	0	NOT	Baj_OCE	Baj_OCE	Dus_OCE	Bat_OCE	Koi_OCE	Kos_OCE	Kos_OCE	Koi_OCE	Koi_OCE		11
rs375629035	8	0	0	0	CHR17	7970897	rs375629035	G	A	0	0	0	0	0	NOT	Baj_OCE	Baj_OCE	Dus_OCE	Bat_OCE	Koi_OCE	Kos_OCE	Kos_OCE	Koi_OCE	Koi_OCE		11
rs373335212	8	0	0	0	CHR17	7978861	rs373335212	G	C	0	0	0	0	0	NOT	Baj_OCE	Baj_OCE	Dus_OCE	Bat_OCE	Koi_OCE	Kos_OCE	Kos_OCE	Koi_OCE	Koi_OCE		11
rs116448253	13	0	0	0	CHR17	8222845	rs116448253	G	A	0	0	0	0	0	NOT	Dru_MDE	Mur_OCE	Aet_OCE	Koi_OCE	Kos_OCE	Aet_OCE	Agt_OCE	Koi_OCE	Koi_OCE		11
rs374805839	9	0	0	0	CHR17	10159407	rs374805839	C	T	1	0	1	0	0	CHS	PEL		Baj_OCE	Koi_OCE	Kos_OCE	Kos_OCE	Kos_OCE	Koi_OCE	Koi_OCE		11
rs368362149	10	0	0	0	CHR17	10162479	rs368362149	G	A	0	0	0	0	0	NOT	Baj_OCE	Koi_OCE	Kos_OCE	Kos_OCE	Kos_OCE	Koi_OCE	Koi_OCE		11
rs376819622	10	0	0	0	CHR17	10163459	rs376819622	A	T	0	0	1	0	0	KHV		Baj_OCE	Koi_OCE	Kos_OCE	Kos_OCE	Kos_OCE	Koi_OCE	Koi_OCE		11
rs369623468	10	0	0	0	CHR17	10166331	rs369623468	C	G	0	0	0	0	0	NOT	Baj_OCE	Koi_OCE	Kos_OCE	Kos_OCE	Kos_OCE	Koi_OCE	Koi_OCE		11
rs376216343	11	0	0	0	CHR17	10167420	rs376216343	T	C	0	0	0	0	0	NOT	Baj_OCE	Koi_OCE	Kos_OCE	Kos_OCE	Kos_OCE	Koi_OCE	Koi_OCE		11
rs372940960	16	0	0	0	CHR17	15200141	rs372940960	G	A	0	0	0	0	0	NOT	Leb_OCE	Koi_OCE	Kos_OCE	Kos_OCE	Kos_OCE	Koi_OCE	Koi_OCE		11
rs368967088	19	0	0	0	CHR17	38047232	rs368967088	A	G	0	0	0	0	0	NOT	Aet_OCE	Kos_OCE	Kos_OCE	Kos_OCE	Agt_OCE	Agt_OCE	Koi_OCE	Koi_OCE		11
rs377137364	19	0	0	0	CHR17	38047556	rs377137364	T	C	0	0	0	0	1	STU		Aet_OCE	Kos_OCE	Kos_OCE	Kos_OCE	Agt_OCE	Agt_OCE	Koi_OCE	Koi_OCE		11
rs376589524	17	0	0	0	CHR17	54405988	rs376589524	G	A	1	1	0	0	0	PUR	TSI		Vep_EUR	Baj_OCE	Aet_OCE	Bat_OCE	Koi_OCE	Kos_OCE	Kos_OCE	Kos_OCE	Agt_OCE	Koi_OCE		11
rs368526664	19	0	0	0	CHR17	54482267	rs368526664	G	A	0	0	4	0	0	CDX	KHV	KHV	CDX		Ori_SAS	Baj_OCE	Mur_OCE	Mur_OCE	Aet_OCE	Bat_OCE	Koi_OCE	Kos_OCE	Aet_OCE	Kos_OCE	Kos_OCE	Agt_OCE	Koi_OCE		13
rs372537004	20	0	0	0	CHR17	54497125	rs372537004	A	G	0	0	2	0	0	CDX	KHV		Ori_SAS	Baj_OCE	Mur_OCE	Mur_OCE	Aet_OCE	Bat_OCE	Koi_OCE	Kos_OCE	Aet_OCE	Kos_OCE	Kos_OCE	Agt_OCE	Koi_OCE		13
rs140647799	16	0	0	0	CHR17	54534931	rs140647799	T	C	0	0	3	1	0	CDX	KHV	KHV	LWK		Ori_SAS	Baj_OCE	Mur_OCE	Mur_OCE	Aet_OCE	Bat_OCE	Koi_OCE	Kos_OCE	Kos_OCE	Agt_OCE	Koi_OCE		11
rs148022838	16	0	0	0	CHR17	54540243	rs148022838	A	G	0	0	3	1	0	CDX	KHV	KHV	LWK		Ori_SAS	Baj_OCE	Mur_OCE	Mur_OCE	Aet_OCE	Bat_OCE	Koi_OCE	Kos_OCE	Kos_OCE	Agt_OCE	Koi_OCE		11
rs369722129	16	0	0	0	CHR17	54550975	rs369722129	C	T	0	0	3	1	0	CDX	KHV	KHV	LWK		Ori_SAS	Baj_OCE	Mur_OCE	Mur_OCE	Aet_OCE	Bat_OCE	Koi_OCE	Kos_OCE	Kos_OCE	Agt_OCE	Koi_OCE		11
rs181713160	22	0	0	0	CHR17	54571942	rs181713160	T	C	0	0	2	2	0	CDX	KHV	LWK	LWK		Ori_SAS	Mur_OCE	Mur_OCE	Aet_OCE	Bat_OCE	Koi_OCE	Kos_OCE	Kos_OCE	Agt_OCE	Koi_OCE	Koi_OCE		12
rs181136699	20	0	0	0	CHR17	54597492	rs181136699	G	A	0	1	2	1	0	CDX	IBS	KHV	LWK		Mur_OCE	Mur_OCE	Aet_OCE	Bat_OCE	Koi_OCE	Kos_OCE	Kos_OCE	Agt_OCE	Koi_OCE	Koi_OCE		12
rs376992206	12	0	0	0	CHR17	71648248	rs376992206	G	A	0	0	0	0	0	NOT	Dus_OCE	Aet_OCE	Koi_OCE	Kos_OCE	Aet_OCE	Kos_OCE	Kos_OCE	Agt_OCE	Koi_OCE	Koi_OCE		14
rs368738279	11	0	0	0	CHR17	71651049	rs368738279	C	T	0	0	0	0	0	NOT	Dus_OCE	Aet_OCE	Koi_OCE	Kos_OCE	Aet_OCE	Kos_OCE	Kos_OCE	Agt_OCE	Koi_OCE	Koi_OCE		14
rs371011602	11	0	0	0	CHR17	71660779	rs371011602	G	C	0	0	0	0	0	NOT	Dus_OCE	Aet_OCE	Koi_OCE	Kos_OCE	Aet_OCE	Kos_OCE	Kos_OCE	Agt_OCE	Koi_OCE	Koi_OCE		14
rs367858675	11	0	0	0	CHR17	71663461	rs367858675	A	G	0	0	0	0	0	NOT	Dus_OCE	Aet_OCE	Koi_OCE	Kos_OCE	Aet_OCE	Kos_OCE	Kos_OCE	Agt_OCE	Koi_OCE	Koi_OCE		14
rs373566504	11	0	0	0	CHR17	71675943	rs373566504	A	G	0	0	0	0	0	NOT	Dus_OCE	Aet_OCE	Koi_OCE	Kos_OCE	Kos_OCE	Agt_OCE	Koi_OCE	Koi_OCE		11
rs377745878	11	0	0	0	CHR17	71680823	rs377745878	G	T	0	0	0	0	0	NOT	Dus_OCE	Aet_OCE	Koi_OCE	Kos_OCE	Kos_OCE	Agt_OCE	Koi_OCE	Koi_OCE		11
rs375699399	11	0	0	0	CHR17	71681031	rs375699399	G	A	0	0	0	0	0	NOT	Dus_OCE	Aet_OCE	Koi_OCE	Kos_OCE	Kos_OCE	Agt_OCE	Koi_OCE	Koi_OCE		11
rs374642924	11	0	0	0	CHR17	71682310	rs374642924	G	A	0	0	0	0	0	NOT	Dus_OCE	Aet_OCE	Koi_OCE	Kos_OCE	Kos_OCE	Agt_OCE	Koi_OCE	Koi_OCE		11
rs373616158	9	0	0	0	CHR17	71688188	rs373616158	G	A	0	0	0	0	0	NOT	Koi_OCE	Kos_OCE	Kos_OCE	Agt_OCE	Agt_OCE	Koi_OCE	Agt_OCE	Koi_OCE		11
rs368857443	18	0	0	0	CHR17	72007654	rs368857443	A	C	0	0	0	0	0	NOT	Mur_OCE	Mur_OCE	Mur_OCE	Aet_OCE	Aet_OCE	Koi_OCE	Aet_OCE	Kos_OCE	Kos_OCE	Koi_OCE		12
rs369254310	12	0	0	0	CHR17	72055526	rs369254310	A	G	0	0	1	0	0	CHS		Baj_OCE	Aet_OCE	Koi_OCE	Kos_OCE	Kos_OCE	Kos_OCE	Agt_OCE	Koi_OCE		11
rs373560099	12	0	0	0	CHR17	72057739	rs373560099	T	C	0	0	0	0	0	NOT	Baj_OCE	Aet_OCE	Koi_OCE	Kos_OCE	Kos_OCE	Kos_OCE	Agt_OCE	Koi_OCE		13
rs369277157	12	0	0	0	CHR17	72059699	rs369277157	G	C	0	0	0	0	0	NOT	Baj_OCE	Aet_OCE	Bat_OCE	Koi_OCE	Kos_OCE	Kos_OCE	Kos_OCE	Agt_OCE	Koi_OCE		14
rs377180918	12	0	0	0	CHR17	72061128	rs377180918	A	G	0	0	0	0	0	NOT	Baj_OCE	Aet_OCE	Bat_OCE	Koi_OCE	Kos_OCE	Kos_OCE	Kos_OCE	Agt_OCE	Koi_OCE		14
rs376289070	12	0	0	0	CHR17	72061897	rs376289070	G	T	0	0	0	0	0	NOT	Baj_OCE	Aet_OCE	Koi_OCE	Kos_OCE	Kos_OCE	Kos_OCE	Agt_OCE	Koi_OCE		13
rs374091132	17	0	0	0	CHR17	72068486	rs374091132	G	A	1	0	0	0	0	PEL		Baj_OCE	Dus_OCE	Aet_OCE	Bat_OCE	Koi_OCE	Kos_OCE	Kos_OCE	Kos_OCE	Agt_OCE	Koi_OCE	Koi_OCE		13
rs377742963	27	0	0	0	CHR17	79277226	rs377742963	C	T	0	0	2	0	0	CDX	CHB		Aet_OCE	Aet_OCE	Koi_OCE	Kos_OCE	Aet_OCE	Kos_OCE	Koi_OCE	Koi_OCE		12
rs369841352	19	0	0	0	CHR18	6439192	rs369841352	G	A	0	0	0	0	0	NOT	Koi_OCE	Kos_OCE	Kos_OCE	Kos_OCE	Koi_OCE	Koi_OCE		12
rs374726739	19	0	0	0	CHR18	6441389	rs374726739	G	A	0	0	0	0	0	NOT	Koi_OCE	Kos_OCE	Kos_OCE	Kos_OCE	Koi_OCE	Koi_OCE		12
rs373379698	17	0	0	0	CHR18	6442087	rs373379698	C	T	0	0	0	0	0	NOT	Koi_OCE	Kos_OCE	Kos_OCE	Kos_OCE	Koi_OCE	Koi_OCE		12
rs375398724	19	0	0	0	CHR18	6442533	rs375398724	A	G	0	0	0	0	0	NOT	Koi_OCE	Kos_OCE	Kos_OCE	Kos_OCE	Koi_OCE	Koi_OCE		12
rs369166812	19	0	0	0	CHR18	6442600	rs369166812	A	G	0	0	0	0	0	NOT	Koi_OCE	Kos_OCE	Kos_OCE	Kos_OCE	Koi_OCE	Koi_OCE		12
rs375736659	20	0	0	0	CHR18	6444231	rs375736659	C	T	0	0	0	0	0	NOT	Koi_OCE	Kos_OCE	Kos_OCE	Kos_OCE	Koi_OCE	Koi_OCE		11
rs368830499	20	0	0	0	CHR18	6444272	rs368830499	T	C	0	0	0	0	0	NOT	Koi_OCE	Kos_OCE	Kos_OCE	Kos_OCE	Koi_OCE	Koi_OCE		11
rs369290584	20	0	0	0	CHR18	6444602	rs369290584	A	G	0	0	0	0	0	NOT	Koi_OCE	Kos_OCE	Kos_OCE	Kos_OCE	Koi_OCE	Koi_OCE		11
rs376613168	20	0	0	0	CHR18	6444980	rs376613168	G	C	0	0	0	1	0	ACB		Koi_OCE	Kos_OCE	Kos_OCE	Kos_OCE	Koi_OCE	Koi_OCE		11
rs373912887	20	0	0	0	CHR18	6445203	rs373912887	G	C	0	0	0	1	0	ACB		Koi_OCE	Kos_OCE	Kos_OCE	Kos_OCE	Koi_OCE	Koi_OCE		11
rs377076822	20	0	0	0	CHR18	6445326	rs377076822	T	C	0	0	0	0	0	NOT	Koi_OCE	Kos_OCE	Kos_OCE	Kos_OCE	Koi_OCE	Koi_OCE		11
rs375632437	20	0	0	0	CHR18	6450028	rs375632437	T	C	0	0	0	0	0	NOT	Koi_OCE	Kos_OCE	Kos_OCE	Kos_OCE	Koi_OCE	Koi_OCE		11
rs368128699	16	0	0	0	CHR18	6568349	rs368128699	C	T	0	0	0	0	0	NOT	Leb_OCE	Baj_OCE	Koi_OCE	Kos_OCE	Kos_OCE	Kos_OCE	Koi_OCE	Koi_OCE		12
rs370493224	17	0	0	0	CHR18	6573027	rs370493224	C	G	0	0	0	0	0	NOT	Leb_OCE	Baj_OCE	Koi_OCE	Kos_OCE	Kos_OCE	Kos_OCE	Koi_OCE	Koi_OCE		12
rs375106779	19	0	0	0	CHR18	6574426	rs375106779	T	G	0	0	0	0	0	NOT	Leb_OCE	Baj_OCE	Koi_OCE	Kos_OCE	Kos_OCE	Kos_OCE	Koi_OCE	Koi_OCE		12
rs375599994	21	0	0	0	CHR18	6578913	rs375599994	A	G	0	0	0	0	0	NOT	Leb_OCE	Baj_OCE	Koi_OCE	Kos_OCE	Kos_OCE	Kos_OCE	Koi_OCE	Koi_OCE		12
rs377520421	20	0	0	0	CHR18	6581789	rs377520421	A	G	0	0	0	0	0	NOT	Leb_OCE	Baj_OCE	Koi_OCE	Kos_OCE	Kos_OCE	Kos_OCE	Koi_OCE	Koi_OCE		12
rs371708564	20	0	0	0	CHR18	6582722	rs371708564	C	T	0	0	0	0	0	NOT	Leb_OCE	Baj_OCE	Koi_OCE	Kos_OCE	Kos_OCE	Kos_OCE	Koi_OCE	Koi_OCE		12
rs371073607	20	0	0	0	CHR18	6586246	rs371073607	C	T	0	0	0	0	0	NOT	Leb_OCE	Baj_OCE	Koi_OCE	Kos_OCE	Kos_OCE	Kos_OCE	Koi_OCE	Koi_OCE		12
rs376377442	20	0	0	0	CHR18	6591049	rs376377442	C	T	0	0	0	0	0	NOT	Leb_OCE	Baj_OCE	Koi_OCE	Kos_OCE	Kos_OCE	Kos_OCE	Koi_OCE	Koi_OCE		12
rs372909330	20	0	0	0	CHR18	6591411	rs372909330	G	A	0	0	0	0	0	NOT	Leb_OCE	Baj_OCE	Koi_OCE	Kos_OCE	Kos_OCE	Kos_OCE	Koi_OCE	Koi_OCE		12
rs142432245	20	0	0	0	CHR18	6596908	rs142432245	C	T	0	1	0	0	0	CEU		Leb_OCE	Baj_OCE	Koi_OCE	Kos_OCE	Kos_OCE	Kos_OCE	Koi_OCE	Koi_OCE		12
rs78740342	20	0	0	0	CHR18	6597327	rs78740342	C	T	0	1	0	0	1	PJL	CEU		Sau_MDE	Leb_OCE	Baj_OCE	Koi_OCE	Kos_OCE	Kos_OCE	Kos_OCE	Koi_OCE	Koi_OCE		12
rs367930621	18	0	0	0	CHR18	6599299	rs367930621	A	G	0	0	0	0	0	NOT	Leb_OCE	Baj_OCE	Koi_OCE	Kos_OCE	Kos_OCE	Kos_OCE	Koi_OCE	Koi_OCE		12
rs372556078	20	0	0	0	CHR18	6604134	rs372556078	A	G	0	0	0	0	0	NOT	Leb_OCE	Baj_OCE	Koi_OCE	Kos_OCE	Kos_OCE	Kos_OCE	Koi_OCE	Koi_OCE		12
s18x6604223	20	0	0	0	CHR18	6604223	s18x6604223	C	T	0	0	0	0	0	NOT	Leb_OCE	Baj_OCE	Koi_OCE	Kos_OCE	Kos_OCE	Kos_OCE	Koi_OCE	Koi_OCE		12
rs188312941	20	0	0	0	CHR18	6609392	rs188312941	G	A	0	0	0	5	0	ESN	ESN	YRI	YRI	LWK		Leb_OCE	Baj_OCE	Koi_OCE	Kos_OCE	Kos_OCE	Kos_OCE	Koi_OCE	Koi_OCE		12
rs374192523	20	0	0	0	CHR18	6609584	rs374192523	G	A	0	0	0	0	0	NOT	Leb_OCE	Baj_OCE	Koi_OCE	Kos_OCE	Kos_OCE	Kos_OCE	Koi_OCE	Koi_OCE		12
rs367837778	20	0	0	0	CHR18	6610057	rs367837778	G	T	0	0	0	0	0	NOT	Leb_OCE	Baj_OCE	Koi_OCE	Kos_OCE	Kos_OCE	Kos_OCE	Koi_OCE	Koi_OCE		12
rs369756978	24	0	0	0	CHR18	6611677	rs369756978	G	A	0	0	0	0	0	NOT	Leb_OCE	Baj_OCE	Koi_OCE	Kos_OCE	Kos_OCE	Kos_OCE	Koi_OCE	Koi_OCE		11
rs373000110	24	0	0	0	CHR18	6611753	rs373000110	G	A	0	0	0	0	0	NOT	Leb_OCE	Baj_OCE	Koi_OCE	Kos_OCE	Kos_OCE	Kos_OCE	Koi_OCE	Koi_OCE		11
rs369036269	26	0	0	0	CHR18	6611948	rs369036269	G	A	0	0	0	0	0	NOT	Leb_OCE	Baj_OCE	Koi_OCE	Kos_OCE	Kos_OCE	Kos_OCE	Koi_OCE	Koi_OCE		12
rs371176179	26	0	0	0	CHR18	6612704	rs371176179	C	T	0	0	0	0	0	NOT	Leb_OCE	Baj_OCE	Koi_OCE	Kos_OCE	Kos_OCE	Kos_OCE	Koi_OCE	Koi_OCE		12
rs369125372	24	0	0	0	CHR18	6615506	rs369125372	C	G	0	0	0	0	0	NOT	Leb_OCE	Baj_OCE	Koi_OCE	Kos_OCE	Kos_OCE	Kos_OCE	Koi_OCE	Koi_OCE		12
rs368052509	23	0	0	0	CHR18	6617721	rs368052509	C	T	0	0	0	0	0	NOT	Leb_OCE	Baj_OCE	Koi_OCE	Kos_OCE	Kos_OCE	Kos_OCE	Koi_OCE	Koi_OCE		12
rs374220219	27	0	0	0	CHR18	37449032	rs374220219	C	T	0	0	0	0	0	NOT	Luz_OCE	Bat_OCE	Aet_OCE	Koi_OCE	Kos_OCE	Aet_OCE	Kos_OCE	Kos_OCE	Koi_OCE	Koi_OCE		13
rs377425390	13	0	0	0	CHR18	57524070	rs377425390	G	A	0	0	0	0	0	NOT	Baj_OCE	Bat_OCE	Koi_OCE	Kos_OCE	Kos_OCE	Kos_OCE	Koi_OCE		11
rs368588188	22	1	0	0	CHR18	60167546	rs368588188	A	G	0	0	0	0	1	GIH		Baj_OCE	Leb_OCE	Koi_OCE	Kos_OCE	Kos_OCE	Koi_OCE	Koi_OCE		11
rs369711290	21	1	0	0	CHR18	60197905	rs369711290	G	C	0	0	0	0	1	GIH		Baj_OCE	Leb_OCE	Koi_OCE	Kos_OCE	Kos_OCE	Koi_OCE	Koi_OCE		11
rs374824180	21	1	0	0	CHR18	60200169	rs374824180	C	T	0	0	0	0	0	NOT	Baj_OCE	Leb_OCE	Koi_OCE	Kos_OCE	Kos_OCE	Koi_OCE	Koi_OCE		11
rs369498622	22	1	0	0	CHR18	60205337	rs369498622	A	T	0	0	0	0	1	GIH		Baj_OCE	Leb_OCE	Koi_OCE	Kos_OCE	Kos_OCE	Koi_OCE	Koi_OCE		11
rs549570849	15	0	0	0	CHR18	61656915	s18x61656915	C	T	1	0	0	0	0	PEL		Bat_OCE	Aet_OCE	Aet_OCE	Koi_OCE	Kos_OCE	Agt_OCE	Koi_OCE	Agt_OCE	Koi_OCE		12
rs185659950	15	0	0	0	CHR18	61663523	rs185659950	C	T	2	0	0	0	0	PEL	MXL		Bur_SIB	Bat_OCE	Aet_OCE	Aet_OCE	Koi_OCE	Kos_OCE	Agt_OCE	Koi_OCE	Agt_OCE	Koi_OCE		12
rs374583817	15	0	0	0	CHR18	61663696	rs374583817	C	T	1	0	0	0	0	PEL		Bat_OCE	Aet_OCE	Aet_OCE	Koi_OCE	Kos_OCE	Agt_OCE	Koi_OCE	Agt_OCE	Koi_OCE		12
rs377127583	15	0	0	0	CHR18	61664818	rs377127583	T	A	1	0	0	0	0	PEL		Bat_OCE	Aet_OCE	Aet_OCE	Koi_OCE	Kos_OCE	Agt_OCE	Koi_OCE	Agt_OCE	Koi_OCE		12
rs368469986	14	0	0	0	CHR18	61810360	rs368469986	A	G	0	0	0	0	0	NOT	Koi_OCE	Kos_OCE	Aet_OCE	Kos_OCE	Kos_OCE	Agt_OCE	Koi_OCE	Koi_OCE		11
rs527968126	15	2	0	0	CHR18	68382725	s18x68382725	C	T	0	1	0	0	0	FIN		Ara_MDE	Ho_SAS	Baj_OCE	Baj_OCE	Dus_OCE	Dus_OCE	Koi_OCE	Kos_OCE	Kos_OCE	Agt_OCE	Agt_OCE	Koi_OCE		12
rs561143395	15	2	0	0	CHR18	68387578	s18x68387578	A	C	0	1	0	0	0	FIN		Ara_MDE	Ho_SAS	Baj_OCE	Baj_OCE	Dus_OCE	Dus_OCE	Koi_OCE	Kos_OCE	Kos_OCE	Agt_OCE	Agt_OCE	Koi_OCE		13
rs541320761	15	2	0	0	CHR18	68402379	s18x68402379	T	C	0	1	0	0	0	FIN		Ara_MDE	Ho_SAS	Baj_OCE	Baj_OCE	Dus_OCE	Dus_OCE	Koi_OCE	Kos_OCE	Kos_OCE	Agt_OCE	Agt_OCE	Koi_OCE		13
rs190823319	15	2	0	0	CHR18	68412000	rs190823319	G	C	0	1	0	0	0	FIN		Ara_MDE	Ho_SAS	Baj_OCE	Baj_OCE	Dus_OCE	Dus_OCE	Koi_OCE	Kos_OCE	Kos_OCE	Agt_OCE	Agt_OCE	Koi_OCE		13
rs190156934	15	2	0	0	CHR18	68412603	rs190156934	A	T	0	1	0	0	0	FIN		Ara_MDE	Ho_SAS	Baj_OCE	Baj_OCE	Dus_OCE	Dus_OCE	Koi_OCE	Kos_OCE	Kos_OCE	Agt_OCE	Agt_OCE	Koi_OCE		13
rs188389774	15	2	0	0	CHR18	68412775	rs188389774	T	C	0	1	0	0	0	FIN		Ara_MDE	Ho_SAS	Baj_OCE	Baj_OCE	Dus_OCE	Dus_OCE	Koi_OCE	Kos_OCE	Kos_OCE	Agt_OCE	Agt_OCE	Koi_OCE		13
rs181119812	15	2	0	0	CHR18	68425349	rs181119812	G	A	0	1	0	0	0	FIN		Ara_MDE	Ho_SAS	Baj_OCE	Baj_OCE	Dus_OCE	Dus_OCE	Koi_OCE	Kos_OCE	Kos_OCE	Agt_OCE	Agt_OCE	Koi_OCE		12
rs182929844	15	2	0	0	CHR18	68426231	rs182929844	T	C	0	0	0	0	0	NOT	Ara_MDE	Ho_SAS	Baj_OCE	Baj_OCE	Dus_OCE	Dus_OCE	Koi_OCE	Kos_OCE	Kos_OCE	Agt_OCE	Agt_OCE	Koi_OCE		12
rs532254181	15	2	0	0	CHR18	68430000	s18x68430000	G	C	0	1	0	0	0	FIN		Ara_MDE	Ho_SAS	Baj_OCE	Baj_OCE	Dus_OCE	Dus_OCE	Koi_OCE	Kos_OCE	Kos_OCE	Agt_OCE	Agt_OCE	Koi_OCE		13
rs373801364	17	0	0	0	CHR18	73099123	rs373801364	G	A	0	0	2	0	0	CDX	KHV		Leb_OCE	Baj_OCE	Leb_OCE	BUm_SAS	Dus_OCE	Bat_OCE	Kos_OCE	Kos_OCE	Kos_OCE	Koi_OCE	Koi_OCE		11
rs371945368	18	0	0	0	CHR19	3818021	rs371945368	C	T	0	0	0	0	0	NOT	Ho_SAS	Leb_OCE	Baj_OCE	Koi_OCE	Kos_OCE	Kos_OCE	Koi_OCE	Koi_OCE		11
rs371139874	18	0	0	0	CHR19	3820246	rs371139874	C	T	0	0	0	0	0	NOT	Ho_SAS	Leb_OCE	Baj_OCE	Koi_OCE	Kos_OCE	Kos_OCE	Koi_OCE	Koi_OCE		11
rs368517415	18	0	0	0	CHR19	3824086	rs368517415	G	A	0	0	0	0	0	NOT	Leb_OCE	Baj_OCE	Koi_OCE	Kos_OCE	Kos_OCE	Koi_OCE	Koi_OCE		11
rs372845981	18	0	0	0	CHR19	3825123	rs372845981	G	A	0	0	0	0	0	NOT	Leb_OCE	Baj_OCE	Koi_OCE	Kos_OCE	Kos_OCE	Koi_OCE	Koi_OCE		11
rs375435397	18	0	0	0	CHR19	3825135	rs375435397	G	A	0	0	0	0	0	NOT	Leb_OCE	Baj_OCE	Koi_OCE	Kos_OCE	Kos_OCE	Koi_OCE	Koi_OCE		11
rs370005383	20	0	0	0	CHR19	3837123	rs370005383	T	G	0	0	0	0	0	NOT	Leb_OCE	Baj_OCE	Koi_OCE	Kos_OCE	Kos_OCE	Koi_OCE	Koi_OCE		11
rs373631243	20	0	0	0	CHR19	3838404	rs373631243	C	T	0	0	0	0	0	NOT	Leb_OCE	Baj_OCE	Koi_OCE	Kos_OCE	Kos_OCE	Koi_OCE	Koi_OCE		11
rs373884513	20	0	0	0	CHR19	3840307	rs373884513	C	T	0	0	0	0	0	NOT	Leb_OCE	Baj_OCE	Koi_OCE	Kos_OCE	Kos_OCE	Koi_OCE	Koi_OCE		11
rs373042837	20	0	0	0	CHR19	3841054	rs373042837	G	A	0	0	0	0	0	NOT	Leb_OCE	Baj_OCE	Koi_OCE	Kos_OCE	Kos_OCE	Koi_OCE	Koi_OCE		11
rs376251299	19	0	0	0	CHR19	3841542	rs376251299	G	A	0	0	0	0	0	NOT	Leb_OCE	Baj_OCE	Koi_OCE	Kos_OCE	Kos_OCE	Koi_OCE	Koi_OCE		11
rs377365040	19	0	0	0	CHR19	3848806	rs377365040	G	A	0	0	0	0	0	NOT	Leb_OCE	Baj_OCE	Koi_OCE	Kos_OCE	Kos_OCE	Koi_OCE	Koi_OCE		11
rs377750601	19	0	0	0	CHR19	3849353	rs377750601	T	G	0	0	0	0	0	NOT	Leb_OCE	Baj_OCE	Koi_OCE	Kos_OCE	Kos_OCE	Koi_OCE	Koi_OCE		11
rs368745027	19	0	0	0	CHR19	3851471	rs368745027	C	T	0	0	0	0	0	NOT	Leb_OCE	Baj_OCE	Koi_OCE	Kos_OCE	Kos_OCE	Koi_OCE	Koi_OCE		11
rs370519857	19	0	0	0	CHR19	3855866	rs370519857	A	G	0	0	0	0	0	NOT	Leb_OCE	Baj_OCE	Koi_OCE	Kos_OCE	Kos_OCE	Koi_OCE	Koi_OCE		11
rs373904761	19	0	0	0	CHR19	3859981	rs373904761	C	T	0	0	0	0	0	NOT	Leb_OCE	Baj_OCE	Koi_OCE	Kos_OCE	Kos_OCE	Koi_OCE	Koi_OCE		11
rs376047085	19	0	0	0	CHR19	3863361	rs376047085	G	A	0	0	0	0	0	NOT	Leb_OCE	Baj_OCE	Koi_OCE	Kos_OCE	Kos_OCE	Koi_OCE	Koi_OCE		11
rs377033025	18	0	0	0	CHR19	3869346	rs377033025	G	T	0	0	0	0	0	NOT	Leb_OCE	Baj_OCE	Koi_OCE	Kos_OCE	Kos_OCE	Koi_OCE	Koi_OCE		11
rs368283623	18	0	0	0	CHR19	3872261	rs368283623	C	A	0	0	0	0	0	NOT	Leb_OCE	Baj_OCE	Koi_OCE	Kos_OCE	Kos_OCE	Koi_OCE	Koi_OCE		11
rs373451278	18	0	0	0	CHR19	3873113	rs373451278	A	G	0	0	0	0	0	NOT	Leb_OCE	Baj_OCE	Koi_OCE	Kos_OCE	Kos_OCE	Koi_OCE	Koi_OCE		11
rs369273760	18	0	0	0	CHR19	3879808	rs369273760	T	C	0	0	0	0	0	NOT	Leb_OCE	Baj_OCE	Koi_OCE	Kos_OCE	Kos_OCE	Koi_OCE	Koi_OCE		11
rs182635832	18	0	0	0	CHR19	3884702	rs182635832	C	T	0	1	0	0	0	FIN		Leb_OCE	Baj_OCE	Koi_OCE	Kos_OCE	Kos_OCE	Koi_OCE	Koi_OCE		11
rs372328617	18	0	0	0	CHR19	3886746	rs372328617	C	G	0	0	0	0	0	NOT	Leb_OCE	Baj_OCE	Koi_OCE	Kos_OCE	Kos_OCE	Koi_OCE	Koi_OCE		11
rs376929693	20	0	0	0	CHR19	3887192	rs376929693	C	T	0	0	0	0	0	NOT	Leb_OCE	Baj_OCE	Koi_OCE	Kos_OCE	Kos_OCE	Koi_OCE	Koi_OCE		11
s19x3890668	17	0	0	0	CHR19	3890668	s19x3890668	G	A	0	0	0	0	0	NOT	Leb_OCE	Baj_OCE	Koi_OCE	Kos_OCE	Kos_OCE	Bat_OCE	Koi_OCE	Koi_OCE		11
rs376843419	25	0	0	0	CHR19	3946152	rs376843419	A	G	0	0	0	0	1	STU		Baj_OCE	Bat_OCE	Koi_OCE	Kos_OCE	Kos_OCE	Kos_OCE	Bat_OCE	Koi_OCE	Koi_OCE		13
rs374207196	22	0	0	0	CHR19	15323149	rs374207196	G	A	0	0	0	0	0	NOT	Baj_OCE	Dus_OCE	Koi_OCE	Kos_OCE	Kos_OCE	Kos_OCE	Koi_OCE	Koi_OCE		12
s19x18846925	28	0	0	0	CHR19	18846925	s19x18846925	T	C	0	0	0	0	0	NOT	Baj_OCE	Dus_OCE	Dus_OCE	Koi_OCE	Kos_OCE	Kos_OCE	Kos_OCE	Koi_OCE		11
rs185615299	18	0	0	0	CHR19	22004661	rs185615299	T	C	2	0	0	3	1	CLM	PUR	ACB	GWD	PJL	MSL		Baj_OCE	Koi_OCE	Kos_OCE	Kos_OCE	Agt_OCE	Bat_OCE	Koi_OCE	Agt_OCE	Koi_OCE		11
rs372644744	17	0	0	0	CHR19	42899637	rs372644744	G	T	0	0	0	0	0	NOT	Baj_OCE	Vie_EAS	Bat_OCE	Koi_OCE	Kos_OCE	Kos_OCE	Kos_OCE	Koi_OCE	Koi_OCE		11
s19x42902623	15	0	0	0	CHR19	42902623	s19x42902623	G	A	0	0	0	0	0	NOT	Baj_OCE	Bat_OCE	Koi_OCE	Kos_OCE	Kos_OCE	Kos_OCE	Koi_OCE	Koi_OCE		11
rs373826136	18	0	0	0	CHR19	42909014	rs373826136	G	A	0	0	0	0	0	NOT	Ava_CAU	Baj_OCE	Bat_OCE	Koi_OCE	Kos_OCE	Kos_OCE	Kos_OCE	Koi_OCE	Koi_OCE		11
rs370955937	15	0	0	0	CHR19	42909618	rs370955937	G	A	0	0	0	0	0	NOT	Baj_OCE	Bat_OCE	Koi_OCE	Kos_OCE	Kos_OCE	Kos_OCE	Koi_OCE	Koi_OCE		11
rs368153354	18	0	0	0	CHR19	42918529	rs368153354	G	A	0	0	0	0	0	NOT	Baj_OCE	Bat_OCE	Koi_OCE	Kos_OCE	Kos_OCE	Kos_OCE	Koi_OCE	Koi_OCE		11
rs374196762	18	0	0	0	CHR19	42965149	rs374196762	G	C	0	0	0	0	0	NOT	Baj_OCE	Bat_OCE	Koi_OCE	Kos_OCE	Kos_OCE	Kos_OCE	Koi_OCE	Koi_OCE		11
rs185634420	19	0	0	0	CHR19	42968796	rs185634420	G	A	0	0	2	0	0	CHB	CHB		Baj_OCE	Bat_OCE	Koi_OCE	Kos_OCE	Kos_OCE	Kos_OCE	Koi_OCE	Koi_OCE		11
rs368377776	19	0	0	0	CHR19	42978406	rs368377776	C	T	0	0	0	0	0	NOT	Baj_OCE	Bat_OCE	Koi_OCE	Kos_OCE	Kos_OCE	Kos_OCE	Koi_OCE	Koi_OCE		11
rs376610343	19	0	0	0	CHR19	42986810	rs376610343	G	A	0	0	0	0	0	NOT	Baj_OCE	Bat_OCE	Koi_OCE	Kos_OCE	Kos_OCE	Kos_OCE	Koi_OCE	Koi_OCE		11
rs374217918	19	0	0	0	CHR19	42995375	rs374217918	T	C	0	0	0	0	0	NOT	Baj_OCE	Bat_OCE	Koi_OCE	Kos_OCE	Kos_OCE	Kos_OCE	Koi_OCE	Koi_OCE		11
rs367913510	19	0	0	0	CHR19	42997470	rs367913510	A	G	0	0	0	0	0	NOT	Baj_OCE	Bat_OCE	Koi_OCE	Kos_OCE	Kos_OCE	Kos_OCE	Koi_OCE	Koi_OCE		11
rs369675741	19	0	0	0	CHR19	43014420	rs369675741	A	G	0	0	0	0	0	NOT	Baj_OCE	Bat_OCE	Koi_OCE	Kos_OCE	Kos_OCE	Kos_OCE	Koi_OCE	Koi_OCE		11
rs376177086	19	0	0	0	CHR19	43016435	rs376177086	T	A	0	0	0	0	0	NOT	Baj_OCE	Bat_OCE	Koi_OCE	Kos_OCE	Kos_OCE	Kos_OCE	Koi_OCE	Koi_OCE		11
rs376615397	19	0	0	0	CHR19	43036016	rs376615397	T	C	0	0	0	0	0	NOT	Baj_OCE	Bat_OCE	Koi_OCE	Kos_OCE	Kos_OCE	Kos_OCE	Koi_OCE	Koi_OCE		11
rs376179946	15	0	0	0	CHR19	43041293	rs376179946	G	A	0	0	0	0	0	NOT	Baj_OCE	Bat_OCE	Koi_OCE	Kos_OCE	Kos_OCE	Kos_OCE	Koi_OCE	Koi_OCE		11
rs368264107	19	0	0	0	CHR19	43044393	rs368264107	A	C	0	0	0	0	0	NOT	Baj_OCE	Bat_OCE	Koi_OCE	Kos_OCE	Kos_OCE	Kos_OCE	Koi_OCE	Koi_OCE		11
rs369034103	19	0	0	0	CHR19	43045807	rs369034103	C	T	0	0	0	0	0	NOT	Baj_OCE	Bat_OCE	Koi_OCE	Kos_OCE	Kos_OCE	Kos_OCE	Koi_OCE	Koi_OCE		11
rs376698177	19	0	0	0	CHR19	43050884	rs376698177	C	T	0	0	0	0	0	NOT	Baj_OCE	Bat_OCE	Koi_OCE	Kos_OCE	Kos_OCE	Kos_OCE	Koi_OCE	Koi_OCE		11
rs371558438	19	0	0	0	CHR19	43058097	rs371558438	G	A	0	0	0	0	0	NOT	Baj_OCE	Bat_OCE	Koi_OCE	Kos_OCE	Kos_OCE	Kos_OCE	Koi_OCE	Koi_OCE		11
rs372519619	19	0	0	0	CHR19	43065546	rs372519619	G	T	0	0	0	0	0	NOT	Baj_OCE	Bat_OCE	Koi_OCE	Kos_OCE	Kos_OCE	Kos_OCE	Koi_OCE	Koi_OCE		11
rs182465270	19	0	0	0	CHR19	43070269	rs182465270	C	T	0	0	1	0	0	JPT		Baj_OCE	Vie_EAS	Bat_OCE	Koi_OCE	Kos_OCE	Kos_OCE	Kos_OCE	Koi_OCE	Koi_OCE		11
rs369032592	19	0	0	0	CHR19	43080711	rs369032592	G	A	0	0	0	0	0	NOT	Baj_OCE	Bat_OCE	Koi_OCE	Kos_OCE	Kos_OCE	Kos_OCE	Koi_OCE	Koi_OCE		11
rs374324883	19	0	0	0	CHR19	43084669	rs374324883	T	C	0	0	0	0	0	NOT	Baj_OCE	Bat_OCE	Koi_OCE	Kos_OCE	Kos_OCE	Kos_OCE	Koi_OCE	Koi_OCE		11
rs374871641	19	0	0	0	CHR19	43093653	rs374871641	G	C	0	0	0	0	0	NOT	Baj_OCE	Bat_OCE	Koi_OCE	Kos_OCE	Kos_OCE	Kos_OCE	Koi_OCE	Koi_OCE		11
rs377118286	19	0	0	0	CHR19	43096814	rs377118286	A	G	0	0	0	0	0	NOT	Baj_OCE	Bat_OCE	Koi_OCE	Kos_OCE	Kos_OCE	Kos_OCE	Koi_OCE	Koi_OCE		11
rs373865942	19	0	0	0	CHR19	43109361	rs373865942	A	G	0	0	0	0	0	NOT	Baj_OCE	Bat_OCE	Koi_OCE	Kos_OCE	Kos_OCE	Kos_OCE	Koi_OCE	Koi_OCE		11
rs370720845	19	0	0	0	CHR19	43120207	rs370720845	T	C	0	0	0	0	0	NOT	Baj_OCE	Bat_OCE	Koi_OCE	Kos_OCE	Kos_OCE	Kos_OCE	Koi_OCE	Koi_OCE		11
rs367566339	19	0	0	0	CHR19	43122455	rs367566339	A	G	0	0	0	0	0	NOT	Baj_OCE	Bat_OCE	Koi_OCE	Kos_OCE	Kos_OCE	Kos_OCE	Koi_OCE	Koi_OCE		11
rs368188955	19	0	0	0	CHR19	43128229	rs368188955	G	T	0	0	0	0	0	NOT	Baj_OCE	Bat_OCE	Koi_OCE	Kos_OCE	Kos_OCE	Kos_OCE	Koi_OCE	Koi_OCE		11
rs371459556	19	0	0	0	CHR19	43135746	rs371459556	C	T	0	0	0	0	0	NOT	Baj_OCE	Bat_OCE	Koi_OCE	Kos_OCE	Kos_OCE	Kos_OCE	Koi_OCE	Koi_OCE		11
rs377434763	19	0	0	0	CHR19	43144573	rs377434763	G	A	1	0	0	0	0	MXL		Baj_OCE	Bat_OCE	Koi_OCE	Kos_OCE	Kos_OCE	Kos_OCE	Koi_OCE	Koi_OCE		11
rs377759780	19	0	0	0	CHR19	43148880	rs377759780	G	T	0	0	0	0	0	NOT	Baj_OCE	Bat_OCE	Koi_OCE	Kos_OCE	Kos_OCE	Kos_OCE	Koi_OCE	Koi_OCE		11
rs368312382	18	0	0	0	CHR19	43163487	rs368312382	T	C	0	0	0	0	0	NOT	Baj_OCE	Bat_OCE	Koi_OCE	Kos_OCE	Kos_OCE	Kos_OCE	Koi_OCE	Koi_OCE		11
rs369138083	18	0	0	0	CHR19	43164386	rs369138083	G	A	0	0	0	1	0	GWD		Baj_OCE	Bat_OCE	Koi_OCE	Kos_OCE	Kos_OCE	Kos_OCE	Koi_OCE	Koi_OCE		11
rs369543340	16	0	0	0	CHR19	43166735	rs369543340	T	A	0	0	0	0	0	NOT	Baj_OCE	Bat_OCE	Koi_OCE	Kos_OCE	Kos_OCE	Kos_OCE	Koi_OCE	Koi_OCE		11
rs374829613	15	0	0	0	CHR19	43172262	rs374829613	C	A	0	0	0	0	0	NOT	Baj_OCE	Bat_OCE	Koi_OCE	Kos_OCE	Kos_OCE	Kos_OCE	Koi_OCE	Koi_OCE		11
rs368087015	13	0	0	0	CHR19	43299830	rs368087015	C	G	0	0	6	0	0	CHS	CDX	KHV	KHV	CHB		Leb_OCE	Baj_OCE	BUm_SAS	Vie_EAS	Dus_OCE	Bat_OCE	Koi_OCE	Kos_OCE	Agt_OCE	Koi_OCE		11
rs367955708	21	0	0	0	CHR19	51416342	rs367955708	G	A	0	0	0	0	0	NOT	Baj_OCE	Koi_OCE	Kos_OCE	Kos_OCE	Kos_OCE	Koi_OCE	Koi_OCE		11
rs372012525	20	0	0	0	CHR19	51419660	rs372012525	G	C	0	0	0	0	0	NOT	Baj_OCE	Mur_OCE	Koi_OCE	Kos_OCE	Kos_OCE	Kos_OCE	Agt_OCE	Koi_OCE	Koi_OCE		12
rs375613938	19	0	0	0	CHR19	51427530	rs375613938	G	T	0	0	1	0	5	KHV	STU	ITU	ITU	ITU	BEB		Baj_OCE	Mur_OCE	Koi_OCE	Kos_OCE	Kos_OCE	Kos_OCE	Agt_OCE	Koi_OCE	Koi_OCE		12
rs371631918	19	0	0	0	CHR19	51428576	rs371631918	T	C	0	0	1	0	5	KHV	STU	ITU	ITU	ITU	BEB		Baj_OCE	Mur_OCE	Koi_OCE	Kos_OCE	Kos_OCE	Kos_OCE	Agt_OCE	Koi_OCE	Koi_OCE		12
rs562093067	8	0	0	0	CHR19	51428689	s19x51428689	C	T	0	0	1	0	5	KHV	STU	ITU	ITU	ITU	BEB		Baj_OCE	Mur_OCE	Koi_OCE	Kos_OCE	Kos_OCE	Kos_OCE	Koi_OCE	Koi_OCE		11
rs372193129	20	0	0	0	CHR19	51431448	rs372193129	G	A	0	0	1	0	4	KHV	STU	ITU	ITU	BEB		Baj_OCE	Mur_OCE	Koi_OCE	Kos_OCE	Kos_OCE	Kos_OCE	Agt_OCE	Koi_OCE	Koi_OCE		12
rs371609491	20	0	0	0	CHR19	51434184	rs371609491	G	A	0	0	1	0	3	KHV	STU	ITU	ITU		Baj_OCE	Mur_OCE	Bat_OCE	Bat_OCE	Koi_OCE	Kos_OCE	Kos_OCE	Kos_OCE	Agt_OCE	Koi_OCE	Koi_OCE		13
rs931863	20	0	0	0	CHR19	51435213	rs931863	A	T	0	0	1	0	4	KHV	STU	ITU	BEB	ITU		Baj_OCE	Mur_OCE	Bat_OCE	Bat_OCE	Koi_OCE	Kos_OCE	Kos_OCE	Kos_OCE	Agt_OCE	Koi_OCE	Koi_OCE		13
rs369473300	20	0	0	0	CHR19	51435933	rs369473300	G	A	0	0	1	0	4	KHV	STU	ITU	BEB	ITU		Baj_OCE	Mur_OCE	Bat_OCE	Bat_OCE	Koi_OCE	Kos_OCE	Kos_OCE	Kos_OCE	Agt_OCE	Koi_OCE	Koi_OCE		13
rs372508190	20	0	0	0	CHR19	51438669	rs372508190	T	C	0	0	1	0	4	KHV	STU	ITU	BEB	ITU		Baj_OCE	Mur_OCE	Bat_OCE	Bat_OCE	Koi_OCE	Kos_OCE	Kos_OCE	Kos_OCE	Agt_OCE	Koi_OCE	Koi_OCE		13
rs373460002	20	0	0	0	CHR19	51439134	rs373460002	G	T	0	0	1	0	4	KHV	STU	ITU	BEB	ITU		Baj_OCE	Mur_OCE	Bat_OCE	Bat_OCE	Koi_OCE	Kos_OCE	Kos_OCE	Kos_OCE	Agt_OCE	Koi_OCE	Koi_OCE		13
rs374239990	19	0	0	0	CHR19	51439570	rs374239990	G	A	0	0	1	0	5	KHV	STU	STU	ITU	BEB	ITU		Baj_OCE	Mur_OCE	Bat_OCE	Bat_OCE	Koi_OCE	Kos_OCE	Kos_OCE	Kos_OCE	Agt_OCE	Koi_OCE	Koi_OCE		13
rs375264717	20	0	0	0	CHR19	51440474	rs375264717	C	T	0	0	1	0	4	KHV	STU	ITU	BEB	ITU		Baj_OCE	Mur_OCE	Bat_OCE	Bat_OCE	Koi_OCE	Kos_OCE	Kos_OCE	Kos_OCE	Agt_OCE	Koi_OCE	Koi_OCE		13
rs377591555	18	0	0	0	CHR19	51575588	rs377591555	G	A	0	0	1	0	0	KHV		Baj_OCE	Bat_OCE	Aet_OCE	Bat_OCE	Kos_OCE	Aet_OCE	Kos_OCE	Kos_OCE	Agt_OCE	Agt_OCE	Koi_OCE	Koi_OCE		14
rs374399221	10	0	0	0	CHR19	51580237	rs374399221	T	C	0	0	0	0	0	NOT	Bat_OCE	Aet_OCE	Aet_OCE	Bat_OCE	Kos_OCE	Aet_OCE	Kos_OCE	Kos_OCE	Agt_OCE	Agt_OCE	Koi_OCE		11
rs375212902	19	0	0	0	CHR19	51590892	rs375212902	C	T	0	0	0	0	0	NOT	Aet_OCE	Aet_OCE	Koi_OCE	Kos_OCE	Kos_OCE	Kos_OCE	Koi_OCE	Koi_OCE		12
rs372589022	22	0	0	0	CHR19	51677022	rs372589022	G	A	0	0	1	0	2	CHS	STU	BEB		Ho_SAS	Baj_OCE	Bat_OCE	Bat_OCE	Koi_OCE	Kos_OCE	Kos_OCE	Kos_OCE	Koi_OCE		11
rs375888276	32	0	0	0	CHR19	51685767	rs375888276	T	C	0	0	0	0	0	NOT	Baj_OCE	Bat_OCE	Koi_OCE	Kos_OCE	Kos_OCE	Kos_OCE	Agt_OCE	Koi_OCE	Agt_OCE	Koi_OCE		14
rs376932222	17	0	0	0	CHR19	51717262	rs376932222	T	C	0	0	0	0	0	NOT	Baj_OCE	Aet_OCE	Koi_OCE	Kos_OCE	Kos_OCE	Kos_OCE	Agt_OCE	Koi_OCE		11
rs374115760	18	0	0	0	CHR19	51718715	rs374115760	C	T	0	0	0	0	0	NOT	Baj_OCE	Aet_OCE	Aet_OCE	Koi_OCE	Kos_OCE	Kos_OCE	Kos_OCE	Agt_OCE	Koi_OCE		12
rs375998504	18	0	0	0	CHR19	51730416	rs375998504	G	A	0	0	0	0	1	STU		Baj_OCE	Aet_OCE	Aet_OCE	Koi_OCE	Kos_OCE	Kos_OCE	Kos_OCE	Agt_OCE	Koi_OCE		12
rs370993998	17	0	0	0	CHR19	51734014	rs370993998	A	G	0	0	0	0	0	NOT	Baj_OCE	Aet_OCE	Aet_OCE	Koi_OCE	Kos_OCE	Kos_OCE	Kos_OCE	Agt_OCE	Koi_OCE		12
rs374978260	21	0	0	0	CHR19	51738930	rs374978260	C	T	0	0	0	0	2	STU	STU		Baj_OCE	Aet_OCE	Koi_OCE	Kos_OCE	Kos_OCE	Kos_OCE	Agt_OCE	Koi_OCE		11
rs367689451	22	0	0	0	CHR19	51739082	rs367689451	G	A	0	0	0	0	2	STU	PJL		Baj_OCE	Aet_OCE	Koi_OCE	Kos_OCE	Kos_OCE	Kos_OCE	Agt_OCE	Cos_EUR	Koi_OCE		11
rs372209424	19	0	0	0	CHR19	51746199	rs372209424	C	A	0	0	0	0	1	STU		Baj_OCE	Aet_OCE	Aet_OCE	Koi_OCE	Kos_OCE	Kos_OCE	Kos_OCE	Agt_OCE	Koi_OCE		11
s19x51936160	11	0	0	0	CHR19	51936160	s19x51936160	A	G	0	0	0	0	0	NOT	Baj_OCE	Kos_OCE	Aet_OCE	Kos_OCE	Kos_OCE	Koi_OCE	Agt_OCE	Koi_OCE		11
s19x51936764	11	0	0	0	CHR19	51936764	s19x51936764	G	A	0	0	0	0	0	NOT	Baj_OCE	Kos_OCE	Aet_OCE	Kos_OCE	Kos_OCE	Koi_OCE	Agt_OCE	Koi_OCE		11
rs377081569	10	0	0	0	CHR19	51955672	rs377081569	C	T	0	0	1	0	0	KHV		Baj_OCE	Koi_OCE	Kos_OCE	Aet_OCE	Kos_OCE	Kos_OCE	Koi_OCE	Agt_OCE	Koi_OCE		12
s19x51956394	9	0	0	0	CHR19	51956394	s19x51956394	G	T	0	0	0	0	0	NOT	Baj_OCE	Koi_OCE	Kos_OCE	Aet_OCE	Kos_OCE	Kos_OCE	Koi_OCE	Agt_OCE	Koi_OCE		12
s19x51984608	18	0	0	0	CHR19	51984608	s19x51984608	C	T	0	0	0	0	0	NOT	Baj_OCE	Koi_OCE	Kos_OCE	Kos_OCE	Kos_OCE	Koi_OCE	Agt_OCE	Koi_OCE		12
s19x51986226	17	0	0	0	CHR19	51986226	s19x51986226	G	A	0	0	0	0	0	NOT	Baj_OCE	Koi_OCE	Kos_OCE	Kos_OCE	Kos_OCE	Koi_OCE	Agt_OCE	Koi_OCE		12
s19x51997147	24	0	0	0	CHR19	51997147	s19x51997147	C	T	0	0	0	0	0	NOT	Baj_OCE	Dus_OCE	Koi_OCE	Kos_OCE	Kos_OCE	Kos_OCE	Koi_OCE	Koi_OCE		12
s19x52035229	27	0	0	0	CHR19	52035229	s19x52035229	A	G	0	0	0	0	0	NOT	Baj_OCE	Dus_OCE	Koi_OCE	Kos_OCE	Aet_OCE	Kos_OCE	Koi_OCE	Agt_OCE	Koi_OCE		11
s19x52035462	27	0	0	0	CHR19	52035462	s19x52035462	A	G	0	0	0	0	0	NOT	Baj_OCE	Dus_OCE	Koi_OCE	Kos_OCE	Aet_OCE	Kos_OCE	Koi_OCE	Agt_OCE	Koi_OCE		11
s19x52035925	27	0	0	0	CHR19	52035925	s19x52035925	T	C	0	0	0	0	0	NOT	Baj_OCE	Dus_OCE	Koi_OCE	Kos_OCE	Aet_OCE	Kos_OCE	Koi_OCE	Agt_OCE	Koi_OCE		11
s19x52042650	27	0	0	0	CHR19	52042650	s19x52042650	G	A	0	0	0	0	0	NOT	Baj_OCE	Dus_OCE	Koi_OCE	Kos_OCE	Aet_OCE	Kos_OCE	Koi_OCE	Agt_OCE	Koi_OCE		11
s19x52056671	23	0	0	0	CHR19	52056671	s19x52056671	G	A	0	0	0	0	0	NOT	Baj_OCE	Dus_OCE	Koi_OCE	Kos_OCE	Aet_OCE	Kos_OCE	Koi_OCE	Agt_OCE	Koi_OCE		12
rs373708503	10	1	0	0	CHR20	3968826	rs373708503	C	T	0	0	0	0	0	NOT	Baj_OCE	Aet_OCE	Koi_OCE	Kos_OCE	Kos_OCE	Kos_OCE	Agt_OCE	Agt_OCE	Koi_OCE		12
rs374263624	22	0	0	0	CHR20	5110975	rs374263624	C	G	0	0	0	0	0	NOT	Baj_OCE	Koi_OCE	Kos_OCE	Kos_OCE	Kos_OCE	Koi_OCE	Koi_OCE		12
rs372408305	24	0	0	0	CHR20	5537214	rs372408305	G	A	0	0	0	0	1	ITU		Baj_OCE	Dus_OCE	Koi_OCE	Kos_OCE	Aet_OCE	Agt_OCE	Koi_OCE	Koi_OCE		12
rs149194505	18	0	0	0	CHR20	16071677	rs149194505	G	A	0	0	2	0	3	ITU	BEB	STU	CHB	JPT		Baj_OCE	Bat_OCE	Bat_OCE	Koi_OCE	Kos_OCE	Kos_OCE	Kos_OCE	Agt_OCE	Agt_OCE	Koi_OCE	Koi_OCE		12
rs143812053	10	0	0	0	CHR20	19927548	rs143812053	G	A	0	0	3	0	0	CHS	CHB	JPT		Baj_OCE	Dus_OCE	Mur_OCE	Bur_SIB	Tam_SAS	Aet_OCE	Aet_OCE	Aet_OCE	Bat_OCE	Agt_OCE	Koi_OCE		11
s20x42254656	13	0	0	0	CHR20	42254656	s20x42254656	T	C	0	0	0	0	0	NOT	Viz_OCE	Bat_OCE	Koi_OCE	Kos_OCE	Kos_OCE	Kos_OCE	Koi_OCE	Koi_OCE		11
rs376876065	15	0	0	0	CHR20	51868716	rs376876065	A	T	0	0	0	0	0	NOT	Baj_OCE	Bat_OCE	Bat_OCE	Koi_OCE	Kos_OCE	Kos_OCE	Agt_OCE	Agt_OCE	Koi_OCE		12
rs368562688	15	0	0	0	CHR20	51869722	rs368562688	A	G	0	0	0	0	0	NOT	Baj_OCE	Bat_OCE	Bat_OCE	Koi_OCE	Kos_OCE	Kos_OCE	Agt_OCE	Agt_OCE	Koi_OCE		12
rs373217691	12	0	0	0	CHR20	51880135	rs373217691	G	C	0	0	0	0	0	NOT	Baj_OCE	Bat_OCE	Bat_OCE	Koi_OCE	Kos_OCE	Kos_OCE	Agt_OCE	Agt_OCE	Koi_OCE		11
rs556122649	9	0	0	0	CHR20	52779822	s20x52779822	C	T	0	0	0	0	1	STU		Baj_OCE	Baj_OCE	Aet_OCE	Aet_OCE	Kos_OCE	Aet_OCE	Kos_OCE	Koi_OCE		11
rs139902462	23	0	0	0	CHR20	54162629	rs139902462	C	A	0	0	4	2	0	CHS	KHV	KHV	CDX	ACB	GWD	ASW		Leb_OCE	Leb_OCE	Dus_OCE	Dus_OCE	Mur_OCE	Koi_OCE	Kos_OCE	Koi_OCE	Koi_OCE		11
rs192166224	23	0	0	0	CHR20	54163961	rs192166224	G	A	0	0	4	1	0	CHS	KHV	KHV	CDX	GWD	ASW		Leb_OCE	Leb_OCE	Dus_OCE	Dus_OCE	Mur_OCE	Koi_OCE	Kos_OCE	Koi_OCE	Koi_OCE		11
rs367681810	13	0	0	0	CHR20	56177042	rs367681810	T	C	0	0	0	0	0	NOT	Baj_OCE	Baj_OCE	Koi_OCE	Kos_OCE	Kos_OCE	Koi_OCE	Koi_OCE		12
rs375128392	7	0	0	0	CHR21	42271312	rs375128392	A	G	0	0	0	0	0	NOT	Leb_OCE	Bat_OCE	Aet_OCE	Koi_OCE	Kos_OCE	Kos_OCE	Agt_OCE	Agt_OCE	Koi_OCE		12
rs370689424	7	0	0	0	CHR21	42273520	rs370689424	T	A	0	0	0	0	0	NOT	Leb_OCE	Bat_OCE	Aet_OCE	Koi_OCE	Kos_OCE	Kos_OCE	Agt_OCE	Agt_OCE	Koi_OCE		12
rs372911453	16	0	0	0	CHR21	42277235	rs372911453	G	A	0	0	0	0	0	NOT	Baj_OCE	Bat_OCE	Aet_OCE	Aet_OCE	Koi_OCE	Aet_OCE	Kos_OCE	Agt_OCE	Koi_OCE	Koi_OCE		11
rs376749506	16	0	0	0	CHR21	42277655	rs376749506	A	C	0	0	0	0	0	NOT	Baj_OCE	Bat_OCE	Aet_OCE	Aet_OCE	Koi_OCE	Aet_OCE	Kos_OCE	Agt_OCE	Koi_OCE	Koi_OCE		12
rs373973316	25	0	0	0	CHR21	42614496	rs373973316	G	A	0	0	0	0	0	NOT	Koi_OCE	Kos_OCE	Kos_OCE	Kos_OCE	Koi_OCE	Koi_OCE		12
rs142329681	26	0	0	0	CHR21	42619591	rs142329681	G	A	3	1	0	0	0	PUR	PUR	PUR	TSI		Koi_OCE	Kos_OCE	Kos_OCE	Kos_OCE	Agt_OCE	Koi_OCE	Agt_OCE	Koi_OCE		13
rs371026635	26	0	0	0	CHR21	42626014	rs371026635	G	A	0	0	0	0	0	NOT	Koi_OCE	Kos_OCE	Kos_OCE	Kos_OCE	Koi_OCE	Koi_OCE		12
rs375192236	29	0	0	0	CHR21	42644384	rs375192236	C	T	0	0	0	0	3	STU	STU	STU		Koi_OCE	Kos_OCE	Kos_OCE	Kos_OCE	Koi_OCE	Koi_OCE		12
rs370562149	29	0	0	0	CHR21	42646238	rs370562149	A	C	0	0	0	0	3	STU	STU	STU		Koi_OCE	Kos_OCE	Kos_OCE	Kos_OCE	Koi_OCE	Koi_OCE		12
rs370115909	29	0	0	0	CHR21	42648902	rs370115909	C	T	0	1	0	0	3	GBR	STU	STU	STU		Koi_OCE	Kos_OCE	Kos_OCE	Kos_OCE	Koi_OCE	Koi_OCE		12
rs375124295	29	0	0	0	CHR21	42657144	rs375124295	C	A	0	0	0	0	3	STU	STU	STU		Koi_OCE	Kos_OCE	Kos_OCE	Kos_OCE	Koi_OCE	Koi_OCE		11
rs370709096	23	0	0	0	CHR22	30089678	rs370709096	G	A	0	0	0	0	0	NOT	Koi_OCE	Kos_OCE	Kos_OCE	Kos_OCE	Koi_OCE	Koi_OCE		12
rs376250019	13	0	0	0	CHR22	32984976	rs376250019	T	C	0	0	0	0	0	NOT	Dus_OCE	Koi_OCE	Kos_OCE	Kos_OCE	Kos_OCE	Koi_OCE	Koi_OCE		11
rs373615457	9	0	0	0	CHR22	46904032	rs373615457	C	T	0	0	0	0	0	NOT	Baj_OCE	Dus_OCE	Mur_OCE	Mur_OCE	Bur_SIB	Koi_OCE	Kos_OCE	Kos_OCE	Koi_OCE	Koi_OCE		11
[truncated: 17 more columns]
