# Supplementary material for: Analysis of Common SNPs across Continents Reveals Major Genomic Differences between Human Populations
Source: Genes (Basel). 2022 Aug 18;13(8):1472. doi: 10.3390/genes13081472 (PMC9408407; doi:10.3390/genes13081472)
Supplement: Supplementary file 1 [file genes-13-01472-s001.zip › genes-1766591-supplementary/ChinaSNPstart1.pl]

#!/usr/local/perl
#
for $x (1..22) {
	system("nohup perl  ChinaSimonStep1.pl  $x &");
}
