# Supplementary material for: Analysis of Common SNPs across Continents Reveals Major Genomic Differences between Human Populations
Source: Genes (Basel). 2022 Aug 18;13(8):1472. doi: 10.3390/genes13081472 (PMC9408407; doi:10.3390/genes13081472)
Supplement: Supplementary file 1 [file genes-13-01472-s001.zip › genes-1766591-supplementary/ClusteringSNPs.pl]

#!/usr/local/perl
# $ARGV[0] is the name of input files
# $ARGV[1] is the name for the input file
chomp($ARGV[0]); chomp($ARGV[1]); $tot=0;

for $n (1..22) {
	$out = $ARGV[1] . $n;
	$name = $ARGV[0] . $n;
	$c=0; $pos=0; $cluster =0;
	open(IN, "$name")  || die "Can't open file $name: $!\n"; 
	while(<IN>) {
		$c++;
		if ($c ==1) {$cluster=1; }
		@a=split(/\t/, $_); 
		$last = $pos;
		$pos = $a[6];
		$diff = $pos-$last;
#		print "$pos \t $diff\n";
		if($diff > 5000 && $c >1) {$cluster++;}
	}
	#	system("cp $name $out");
	$tot +=$cluster;
	print "for Chr $n number of lines is $c \n number of clusters is $cluster \n\n";
}
print "total number of clusters is $tot \n";
