# Supplementary material for: Analysis of Common SNPs across Continents Reveals Major Genomic Differences between Human Populations
Source: Genes (Basel). 2022 Aug 18;13(8):1472. doi: 10.3390/genes13081472 (PMC9408407; doi:10.3390/genes13081472)
Supplement: Supplementary file 1 [file genes-13-01472-s001.zip › genes-1766591-supplementary/estonian_pops2_A2.txt]

AFR	Con	GS000035245-ASM
AFR	Con	GS000035246-ASM
AFR	Con	GS000035247-ASM
AMR	Cac	GS000016938-ASM
AMR	Cac	GS000016939-ASM
AMR	Cac	GS000016940-ASM
AMR	Cac	GS000017077-ASM
AMR	Cac	GS000016942-ASM
AMR	Col	GS000016948-ASM
AMR	Col	GS000016949-ASM
AMR	Col	GS000016950-ASM
AMR	Col	GS000016951-ASM
AMR	Wic	GS000016943-ASM
AMR	Wic	GS000016944-ASM
AMR	Wic	GS000016945-ASM
AMR	Wic	GS000016946-ASM
CAU	Abk	GS000014408-ASM
CAU	Abk	GS000014409-ASM
CAU	Abk	GS000014410-ASM
MDE	Arm	GS000013745-ASM
MDE	Arm	GS000013746-ASM
MDE	Arm	GS000035173-ASM
MDE	Arm	GS000035124-ASM
MDE	Arm	GS000035125-ASM
MDE	Arm	GS000035126-ASM
CAU	Ava	GS000014407-ASM
CAU	Ava	GS000014405-ASM
CAU	Ava	GS000014406-ASM
MDE	Aze	GS000013742-ASM
MDE	Aze	GS000013741-ASM
MDE	Aze	GS000035237-ASM
CAU	Bal	GS000016170-ASM
CAU	Bal	GS000016172-ASM
CAU	Bal	GS000016171-ASM
CAU	Cir	GS000013740-ASM
CAU	Cir	GS000035113-ASM
CAU	Cir	GS000035114-ASM
CAU	Geo	GS000035150-ASM
CAU	Geo	GS000035685-ASM
CAU	Kab	GS000014411-ASM
CAU	Kab	GS000014412-ASM
CAU	Kab	GS000014413-ASM
CAU	Kab	GS000035115-ASM
CAU	Kum	GS000014370-ASM
CAU	Kum	GS000014404-ASM
CAU	Kum	GS000014368-ASM
CAU	Lez	GS000014365-ASM
CAU	Lez	GS000013724-ASM
CAU	Lez	GS000014366-ASM
CAU	Lez	GS000035243-ASM
CAU	NOc	GS000014414-ASM
CAU	NOc	GS000013739-ASM
CAU	Tab	GS000014363-ASM
CAU	Tab	GS000014421-ASM
CAU	Tab	GS000014364-ASM
CAS	Ish	GS000016189-ASM
CAS	Ish	GS000016196-ASM
CAS	Kaz	GS000014415-ASM
CAS	Kaz	GS000013752-ASM
CAS	Kaz	GS000035127-ASM
CAS	Kyr	GS000016177-ASM
CAS	Kyr	GS000016191-ASM
CAS	Kyr	GS000016197-ASM
CAS	Kyr	GS000013757-ASM
CAS	Kyr	GS000016193-ASM
CAS	Kyr	GS000016187-ASM
CAS	Kyr	GS000016195-ASM
CAS	Rus	GS000016188-ASM
CAS	Rus	GS000014417-ASM
CAS	Shu	GS000013758-ASM
CAS	Taj	GS000016192-ASM
CAS	TKm	GS000035118-ASM
CAS	TKm	GS000035119-ASM
CAS	TKm	GS000035120-ASM
CAS	Uyg	GS000016176-ASM
CAS	Uzb	GS000035028-ASM
CAS	Uzb	GS000035029-ASM
CAS	Uzb	GS000035030-ASM
CAS	Yag	GS000016194-ASM
EUR	Alb	GS000035021-ASM
EUR	Alb	GS000035147-ASM
EUR	Alb	GS000035434-ASM
EUR	BSh	GS000019181-ASM
EUR	BSh	GS000016134-ASM
EUR	BSh	GS000016276-ASM
EUR	BSh	GS000035032-ASM
EUR	BSh	GS000035033-ASM
EUR	Bel	GS000014324-ASM
EUR	Bel	GS000016104-ASM
EUR	Bel	GS000014351-ASM
EUR	Bel	GS000035241-ASM
EUR	Chu	GS000019182-ASM
EUR	Chu	GS000020097-ASM
EUR	Chu	GS000013764-ASM
EUR	Cos	GS000035238-ASM
EUR	Cos	GS000035239-ASM
EUR	Cos	GS000016186-ASM
EUR	Cos	GS000035179-ASM
EUR	Cro	GS000015871-ASM
EUR	Cro	GS000015872-ASM
EUR	Cro	GS000015873-ASM
EUR	Cro	GS000013754-ASM
EUR	Est	GS000017208-ASM
EUR	Est	GS000017210-ASM
EUR	Est	GS000017209-ASM
EUR	Est	GS000017206-ASM
EUR	Est	GS000016919-ASM
EUR	Est	GS000017199-ASM
EUR	Fin	GS000016894-ASM
EUR	Fin	GS000016895-ASM
EUR	Fin	GS000018756-ASM
EUR	Ger	GS000016892-ASM
EUR	Ger	GS000016893-ASM
EUR	Ger	GS000016891-ASM
EUR	Hun	GS000016902-ASM
EUR	Hun	GS000016901-ASM
EUR	Ing	GS000016896-ASM
EUR	Ing	GS000017197-ASM
EUR	Ing	GS000016897-ASM
EUR	Kar	GS000013765-ASM
EUR	Kar	GS000016970-ASM
EUR	Kar	GS000035149-ASM
EUR	Kom	GS000014328-ASM
EUR	Kom	GS000035018-ASM
EUR	Kry	GS000015876-ASM
EUR	Kry	GS000015877-ASM
EUR	Kry	GS000015875-ASM
EUR	Lat	GS000016903-ASM
EUR	Lat	GS000035027-ASM
EUR	Lat	GS000035148-ASM
EUR	Lit	GS000016905-ASM
EUR	Lit	GS000016904-ASM
EUR	Lit	GS000035040-ASM
EUR	Mar	GS000014331-ASM
EUR	Mar	GS000015715-ASM
EUR	Mar	GS000014332-ASM
EUR	Mar	GS000035031-ASM
EUR	Mis	GS000013763-ASM
EUR	Mol	GS000016900-ASM
EUR	Mol	GS000016899-ASM
EUR	Mor	GS000015874-ASM
EUR	Mor	GS000014330-ASM
EUR	Mor	GS000013698-ASM
EUR	Pol	GS000016888-ASM
EUR	Pol	GS000016889-ASM
EUR	Pol	GS000016890-ASM
EUR	Pol	GS000015869-ASM
EUR	Rom	GS000015870-ASM
EUR	Rom	GS000014325-ASM
EUR	Rom	GS000014352-ASM
EUR	Rus	GS000017202-ASM
EUR	Rus	GS000016797-ASM
EUR	Rus	GS000035242-ASM
EUR	Rus	GS000014416-ASM
EUR	Rus	GS000013756-ASM
EUR	Rus	GS000016819-ASM
EUR	Rus	GS000016796-ASM
EUR	Saa	GS000035024-ASM
EUR	Saa	GS000035025-ASM
EUR	Saa	GS000035026-ASM
EUR	Swe	GS000035109-ASM
EUR	Swe	GS000035240-ASM
EUR	Tat	GS000013706-ASM
EUR	Tat	GS000013704-ASM
EUR	Tat	GS000013705-ASM
EUR	Udm	GS000016105-ASM
EUR	Udm	GS000013694-ASM
EUR	Udm	GS000035432-ASM
EUR	Udm	GS000035017-ASM
EUR	Ukr	GS000035121-ASM
EUR	Ukr	GS000035174-ASM
EUR	Ukr	GS000035176-ASM
EUR	Ukr	GS000013755-ASM
EUR	Ukr	GS000035175-ASM
EUR	Ukr	GS000035177-ASM
EUR	Ukr	GS000035178-ASM
EUR	Vep	GS000015878-ASM
EUR	Vep	GS000016971-ASM
EUR	Vep	GS000017632-ASM
EUR	Vep	GS000035244-ASM
OCE	Koi	GS000035686-ASM
OCE	Koi	GS000035255-ASM
OCE	Koi	GS000035258-ASM
OCE	Kos	GS000035256-ASM
OCE	Kos	GS000035260-ASM
OCE	Kos	GS000035365-ASM
CAS	Alt	GS000016173-ASM
CAS	Alt	GS000016967-ASM
CAS	Alt	GS000016174-ASM
CAS	Alt	GS000020512-ASM
CAS	Alt	GS000022439-ASM
CAS	Alt	GS000022440-ASM
SIB	Bur	GS000014629-ASM
SIB	Bur	GS000013761-ASM
SIB	Bur	GS000014418-ASM
SIB	Bur	GS000020113-ASM
SIB	Bur	GS000020126-ASM
SIB	Bur	GS000020127-ASM
SIB	Bur	GS000020491-ASM
SIB	Bur	GS000022436-ASM
SIB	Bur	GS000022437-ASM
SIB	Bur	GS000022066-ASM
SIB	Bur	GS000022077-ASM
SIB	Bur	GS000022091-ASM
SIB	Bur	GS000022092-ASM
SIB	Bur	GS000022093-ASM
SIB	Bur	GS000022094-ASM
SIB	Bur	GS000022090-ASM
SIB	Bur	GS000022298-ASM
ARC	Chu	GS000014403-ASM
ARC	Chu	GS000014420-ASM
ARC	Chu	GS000020001-ASM
ARC	Chu	GS000020003-ASM
ARC	Chu	GS000020002-ASM
ARC	Esk	GS000019997-ASM
ARC	Esk	GS000020000-ASM
ARC	Esk	GS000019998-ASM
ARC	Esk	GS000019999-ASM
SIB	EVk	GS000014334-ASM
SIB	EVk	GS000014336-ASM
SIB	EVk	GS000014335-ASM
SIB	EVk	GS000020006-ASM
SIB	EVk	GS000020005-ASM
SIB	EVk	GS000020004-ASM
SIB	EVk	GS000020363-ASM
SIB	EVk	GS000020108-ASM
SIB	EVk	GS000020107-ASM
SIB	EVk	GS000020109-ASM
SIB	EVk	GS000020489-ASM
SIB	EVk	GS000022096-ASM
SIB	EVk	GS000022097-ASM
SIB	Eve	GS000020129-ASM
SIB	Eve	GS000020110-ASM
SIB	Eve	GS000034297-ASM
SIB	Eve	GS000022293-ASM
SIB	Eve	GS000022292-ASM
SIB	Eve	GS000016165-ASM
SIB	Eve	GS000016166-ASM
SIB	Eve	GS000016167-ASM
SIB	For	GS000014337-ASM
SIB	For	GS000013714-ASM
SIB	For	GS000015879-ASM
SIB	Ket	GS000013717-ASM
SIB	Ket	GS000015393-ASM
SIB	Ket	GS000035128-ASM
SIB	Kha	GS000016164-ASM
SIB	Kha	GS000016906-ASM
SIB	Kha	GS000035697-ASM
ARC	Kor	GS000016168-ASM
ARC	Kor	GS000016169-ASM
ARC	Kor	GS000019994-ASM
ARC	Kor	GS000019996-ASM
ARC	Kor	GS000019992-ASM
ARC	Kor	GS000019993-ASM
ARC	Kor	GS000019995-ASM
ARC	Kor	GS000022442-ASM
ARC	Kor	GS000022067-ASM
ARC	Kor	GS000034970-ASM
ARC	Kor	GS000022068-ASM
ARC	Kor	GS000022069-ASM
ARC	Kor	GS000033948-ASM
ARC	Kor	GS000022071-ASM
ARC	Kor	GS000034185-ASM
ARC	Kor	GS000022072-ASM
SIB	Man	GS000016184-ASM
SIB	Man	GS000016185-ASM
SIB	Man	GS000035019-ASM
EAS	Mon	GS000016190-ASM
EAS	Mon	GS000035116-ASM
EAS	Mon	GS000035117-ASM
EAS	Mon	GS000035234-ASM
EAS	Mon	GS000035235-ASM
EAS	Mon	GS000035236-ASM
SIB	Nga	GS000016159-ASM
SIB	Nga	GS000016160-ASM
SIB	Sak	GS000014402-ASM
SIB	Sak	GS000013709-ASM
SIB	Sak	GS000014333-ASM
SIB	Sak	GS000020111-ASM
SIB	Sak	GS000020112-ASM
SIB	Sak	GS000020490-ASM
SIB	Sak	GS000022441-ASM
SIB	Sel	GS000015392-ASM
SIB	Sel	GS000013715-ASM
SIB	Sel	GS000013716-ASM
SIB	Sho	GS000022438-ASM
SIB	Sho	GS000034407-ASM
SIB	Tun	GS000016161-ASM
SIB	Tun	GS000016162-ASM
SIB	Tun	GS000016163-ASM
SIB	Tuv	GS000016175-ASM
SIB	Tuv	GS000016968-ASM
SIB	Tuv	GS000017247-ASM
SIB	Yak	GS000022076-ASM
SAS	Asu	GS000016805-ASM
SAS	BAj	GS000035123-ASM
SAS	Ben	GS000016964-ASM
SAS	Ben	GS000016801-ASM
SAS	Bra	GS000016809-ASM
SAS	Bra	GS000016807-ASM
SAS	Bra	GS000035038-ASM
SAS	Dha	GS000035034-ASM
SAS	Dha	GS000035035-ASM
SAS	Dha	GS000035036-ASM
SAS	Gon	GS000016803-ASM
SAS	Gup	GS000016799-ASM
SAS	Ho	GS000016804-ASM
SAS	Kap	GS000016802-ASM
SAS	Kol	GS000016821-ASM
SAS	Ksh	GS000035039-ASM
SAS	Kur	GS000016966-ASM
SAS	MAd	GS000017146-ASM
SAS	MAy	GS000016806-ASM
SAS	Mar	GS000035122-ASM
SAS	Ori	GS000016808-ASM
SAS	Pun	GS000016965-ASM
SAS	San	GS000016800-ASM
SAS	Tam	GS000035037-ASM
SAS	Tha	GS000016798-ASM
OCE	Aet	GS000035249-ASM
OCE	Aet	GS000035250-ASM
OCE	Aet	GS000035257-ASM
OCE	Agt	GS000035435-ASM
OCE	Agt	GS000035392-ASM
OCE	Agt	GS000035248-ASM
OCE	Baj	GS000017004-ASM
OCE	Baj	GS000016941-ASM
OCE	Baj	GS000017005-ASM
OCE	Baj	GS000017006-ASM
OCE	Bat	GS000035251-ASM
OCE	Bat	GS000035252-ASM
OCE	Bat	GS000035253-ASM
OCE	Dus	GS000019954-ASM
OCE	Dus	GS000019953-ASM
OCE	Dus	GS000019952-ASM
OCE	Dus	GS000019980-ASM
OCE	Dus	GS000019979-ASM
OCE	Dus	GS000019978-ASM
OCE	Dus	GS000020271-ASM
OCE	Dus	GS000021582-ASM
OCE	Igo	GS000019965-ASM
OCE	Igo	GS000019966-ASM
OCE	Igo	GS000019909-ASM
OCE	Igo	GS000019907-ASM
OCE	Igo	GS000019908-ASM
OCE	Igo	GS000019963-ASM
OCE	Igo	GS000019964-ASM
OCE	Igo	GS000020253-ASM
OCE	Leb	GS000017007-ASM
OCE	Leb	GS000016935-ASM
OCE	Leb	GS000016936-ASM
OCE	Leb	GS000016937-ASM
OCE	Luz	GS000019967-ASM
OCE	Luz	GS000019968-ASM
OCE	Mur	GS000019986-ASM
OCE	Mur	GS000019985-ASM
OCE	Mur	GS000019984-ASM
OCE	Mur	GS000019982-ASM
OCE	Mur	GS000019981-ASM
OCE	Mur	GS000019987-ASM
OCE	Mur	GS000019983-ASM
OCE	Mur	GS000020272-ASM
OCE	Viz	GS000019969-ASM
OCE	Viz	GS000019970-ASM
SAS	BUm	GS000019905-ASM
SAS	BUm	GS000019904-ASM
SAS	BUm	GS000019903-ASM
SAS	BUm	GS000019902-ASM
SAS	BUm	GS000019901-ASM
SAS	BUm	GS000019906-ASM
SAS	BUm	GS000020270-ASM
SAS	BUm	GS000022100-ASM
EAS	Vie	GS000035110-ASM
EAS	Vie	GS000035111-ASM
EAS	Vie	GS000019972-ASM
EAS	Vie	GS000019947-ASM
EAS	Vie	GS000019948-ASM
EAS	Vie	GS000019971-ASM
EAS	Vie	GS000019950-ASM
EAS	Vie	GS000019949-ASM
EAS	Vie	GS000019951-ASM
EAS	Vie	GS000019946-ASM
MDE	Ara	GS000016217-ASM
MDE	Ara	GS000016885-ASM
MDE	Ara	GS000016206-ASM
MDE	Ara	GS000016212-ASM
MDE	Ara	GS000016213-ASM
MDE	Ass	GS000013749-ASM
MDE	Ass	GS000013750-ASM
MDE	Ass	GS000013751-ASM
MDE	Dru	GS000016137-ASM
MDE	Dru	GS000016135-ASM
MDE	Dru	GS000016136-ASM
MDE	Ira	GS000016875-ASM
MDE	Ira	GS000016179-ASM
MDE	Ira	GS000013747-ASM
MDE	Ira	GS000014475-ASM
MDE	Jor	GS000016181-ASM
MDE	Jor	GS000014474-ASM
MDE	Leb	GS000017169-ASM
MDE	Sau	GS000016180-ASM
MDE	Sau	GS000016277-ASM
