# Supplementary material for: Analysis of Common SNPs across Continents Reveals Major Genomic Differences between Human Populations
Source: Genes (Basel). 2022 Aug 18;13(8):1472. doi: 10.3390/genes13081472 (PMC9408407; doi:10.3390/genes13081472)
Supplement: Supplementary file 1 [file genes-13-01472-s001.zip › genes-1766591-supplementary/EuropeSimonStep1.pl]

#!/usr/local/perl

$L = $ARGV[0]; chomp($L);
$c=0; @b =(); %column_id=(); %column_pop =(); %column_cont =();  %continent = ();
open(OUT, ">EUR_SNPs_$L") ||  die "Can't open OUTPUT : $!\n";
open(IN, "ids_simon") ||  die "Can't open 2504ids  : $!\n";
while(<IN>) {
	chomp($_);
	@b=split(/\t/, $_); 
}
for $x (0..$#b) {
	$b[$x] =~s/\s//g; 
	$column_id{$x} = $b[$x];
}
$countID=0; $match=$m2=$m3=$m4=$m5=0; %AMR=%AMR2=%AMR3=%AMR4=(); %Americans=%Americans2=%Americans3=%Americans4=();
open(IN2, "simon_pops2_A2.txt") || die "Can't open 20111108 : $!\n";
while(<IN2>) {
	chomp($_);
	@a=split(/\t/, $_); 
	if ($a[1] =~/Alb|Bas|Ber|Bul|Cre|Eng|Est|Fin|Fre|Gre|Hun|Ice|Nor|Orc|Pol|Rus|Saa|Sar|Spa|Tus/) {$match++; $AMR{$a[2]}=1;  } #41 people from 20 EUR pops 
	if ($a[1] =~/Cam|TuX|Lah|Xib|Hez|Oro|Mon|Dau|Bur|Ami|Ata|Kin/) { $AMR2{$a[2]}=1;  }  #neighboring regions to China
	if ($a[1] =~/Kus|BUm|Tam|Leb|Luz|Ulc|Mur|Igo|Haw|Dus/) { $AMR3{$a[2]}=1;  } # neighboring regions to China 
	if ($a[1] =~/Dai|Han|Jap|Kor|Mia|Nax|She|Tuj|YiX|Moz|Ban|Bia|Mbu|Gam|Luo|Mas|Luh|Som|JuX|Yor|Esa|Man|Men|Kho|Din|Sah/) { $AMR4{$a[2]}=1;  }  #China and Africa- specific people

	for $x (0..$#b) {
        	if ($b[$x] eq $a[2]) {$column_pop{$x} = $a[1]; $column_cont{$x} = $a[0]; $c++; next;}
	}
}

for $x (0..$#b) {
	if ($AMR{$b[$x]}) {$m2++;   $Americans{$x}=1; print "$b[$x]\n"; }
	if ($AMR2{$b[$x]}) {$m3++;   $Americans2{$x}=1; print "$b[$x]\n"; }
	if ($AMR3{$b[$x]}) {$m4++;   $Americans3{$x}=1; print "$b[$x]\n"; }
	if ($AMR4{$b[$x]}) {$m5++;   $Americans4{$x}=1; print "$b[$x]\n"; }
}
print "number of Americans is $match m2 is $m2\t$m3\t$m4\t$m5 \n";


print "$#b \tnumber of items is $c\n";
	$name = '/home/afedorov/simon/simon_chr'.$L.'.gz';
	open (FILE, "zcat $name |") || die "could not open file \n";
	$line_N =0;
	while (<FILE>){
		$COUNT=0;
		$line_N++;  
		$remain =$line_N%1000;
		#	unless($remain) {print "$line_N\n";} #shows how fast is the program running
        	if ($line_N > 0) {
			$count = () = $_ =~ /\/1/g;
			$count2 = () = $_ =~ /1\//g;
			$COUNT =$count + $count2; 
			if ($count + $count2 <1.5 ){next;} 
			chomp($_);
			@e=split(/\t/, $_);
			unless ($e[2] =~/rs/) {
				$e[2]= 's'.$e[0].'x'.$e[1]
			}	#creates SIMON's rsID
			
			#this block  is to detect triple or more allelic variants
			if ($e[4] =~/\,/) {
		#		print "$e[1]\t$e[4]\n"; 
		#	print OUT "CHR$e[0]\t$e[1]\t$e[2]\t$e[3]\t$e[4]\tmultiallele\n";
				next;
			} # more  than two allele-SNPs (e.g. alternative column:  A,C)	

			#this block to remove  INDELs
			$e[3] =~s/\s//g; $e[4] =~s/\s//g; $L3=length($e[3]); $L4 =length($e[4]);
			$info ='';
			if ($L4 >=2) {$info .="IN";}
			if ($L3 >=2) {$info .='DEL';}
			if ($info) {
				#	print  "CHR$e[0]\t$e[1]\t$e[2]\t$e[3]\t$e[4]\t $info\n";
				# print OUT "CHR$e[0]\t$e[1]\t$e[2]\t$e[3]\t$e[4]\tindel\t$info\n";
				next;	
			} 
			$Total=$Total2=$Total3=$Total4 = 0;$p1=$p2=$p3=$p4=0; $entry='';
			for $y (9..$#e) {
				$p1=$p2=$p3=$p4=0;	
				if ($Americans{$y}) {
					if ($e[$y] =~/^(\d)\/(\d)/){$p1 = $1 + $2; $Total +=$p1;}
				}
				elsif ($Americans2{$y}) {
					if ($e[$y] =~/^(\d)\/(\d)/){$p2 = $1 + $2; $Total2 +=$p2;}
				}
				elsif ($Americans3{$y}) {
					if ($e[$y] =~/^(\d)\/(\d)/){$p3 = $1 + $2; $Total3 +=$p3;}
				}
				elsif ($Americans4{$y}) {
					if ($e[$y] =~/^(\d)\/(\d)/){$p4 = $1 + $2; $Total4 +=$p4;}
				}
				#		else {  if ($e[$y] =~/^(\d)\/(\d)/){  if(($1+$2) >0) {$entry= $column_pop{$y}. '_'. $column_cont{$y};}}}
			}
			if ($Total >14.5 && ($Total2+$Total3+$Total4) <=1) { 
				print OUT "$Total\t$Total2\t$Total3\t$Total4\tCHR$e[0]\t$e[1]\t$e[2]\t$e[3]\t$e[4]\n"; 
				#	print "$entry\n";
			} 
		}
	}
