# Supplementary material for: Analysis of Common SNPs across Continents Reveals Major Genomic Differences between Human Populations
Source: Genes (Basel). 2022 Aug 18;13(8):1472. doi: 10.3390/genes13081472 (PMC9408407; doi:10.3390/genes13081472)
Supplement: Supplementary file 1 [file genes-13-01472-s001.zip › genes-1766591-supplementary/EuropeSNPsESTONIA_v3.pl]

#!/usr/local/perl

$L = $ARGV[0]; chomp($L);
@b =(); 
%POS=%REF=%ALT=%ROW=%ROW2=();
open(IN, "EuropeSpecificV3_$L") ||  die "Can't open OUTPUT : $!\n";
while(<IN>) {
	chomp($_);
	@b=split(/\t/, $_); 
	$POS{$b[6]}=1;
	$REF{$b[6]}=$b[8];
	$ALT{$b[6]}=$b[9];
	$ROW{$b[6]}=$b[0] ."\t" . $b[1] ."\t" . $b[2] ."\t" . $b[3] ."\t" . $b[4] ."\t" . $b[5] ."\t" . $b[6] ."\t" . $b[7] ."\t" . $b[8] ."\t" . $b[9] ."\t" . $b[10] ."\t" . $b[11] ."\t" . $b[12] ."\t" . $b[13] ."\t" . $b[14] ."\t";
	$ROW2{$b[6]}=$_;
}
@b=(); $c=0;
open(OUT, ">EuropeSpecificEstoniaV3_$L") || die "Can't open out-file: $!\n";
open(OUT2, ">EuropeSpecificEstoniaV3_2_$L") || die "Can't open out-file2: $!\n";
open(OUT3, ">EuropeSpecificEstoniaV3_3_$L") || die "Can't open out-file3: $!\n";
$name = '/home/afedorov/EGDP_PaganiEtAl2016_Release_Build37_VCF/EGDP_PaganiEtAl2016_Release_Build37_Chr'.$L.'.vcf.gz';
	open (FILE, "zcat $name |") || die "could not open file \n";
	$line_N =0;
	%D=();#distribution hash
	%CONT=();
	%column_pop = %column_cont = ();
	while (<FILE>){
		$line_N++;
		if($line_N < 10) {next;}
		if($line_N ==10) {
			chomp($_);
        		@b=split(/\t/, $_);
			for $x (0..$#b) {
				$b[$x] =~s/\s//g; 
				$column_id{$x} = $b[$x];
			}
			open(IN2, "estonian_pops2_A2.txt") || die "Can't open estonian_pops2 : $!\n";
			while(<IN2>) {
				$_ =~ s/\r//g;
				chomp($_);
				@a=split(/\t/, $_); 
				for $x (0..$#b) {
        				if ($b[$x] eq $a[2]) {$column_pop{$x} = $a[1] . '_' . $a[0]; $column_cont{$x} = $a[0]; $c++; next;}
				}
			}
			print "$#b \tnumber of items is $c\n";
		}  
	
		if ($line_N > 10) {
			%CONT=();
			$count = () = $_ =~ /\|1/g;
			$count2 = () = $_ =~ /1\|/g;
			#		if ($count + $count2 >4 ){next;} #in A2 version changed threshold from 5 to 4
			chomp($_);
			@e=split(/\t/, $_);
			if ($POS{$e[1]} && $REF{$e[1]} eq $e[3] && $ALT{$e[1]} eq $e[4]) {
				$p1=0; 
				$line='';
				for $y (9..$#e) {
					$p1=0;	
					if ($e[$y] =~/(\d)\|(\d)/){$p1 = $1 + $2;}
					if ($p1 >0 ) {
						$line .=$column_pop{$y} ."\t"; 
						$D{$column_pop{$y}}++;
						$CONT{$column_cont{$y}}+=$p1;
					}
				}
				if ($CONT{'EUR'}>24) {
					print "$ROW{$e[1]}\t$line\t$CONT{'EUR'}\n";	
					print OUT "$ROW{$e[1]}\t$line\t$CONT{'EUR'}\n";	
					print OUT2 "$ROW2{$e[1]}\t$line\t$CONT{'EUR'}\n";	
				}
			}
		}
	}
foreach my $key (sort { $D{$b} <=> $D{$a} } keys %D) {
    print OUT3 "$D{$key}\t $key \n";
}
	
