# Supplementary material for: Analysis of Common SNPs across Continents Reveals Major Genomic Differences between Human Populations
Source: Genes (Basel). 2022 Aug 18;13(8):1472. doi: 10.3390/genes13081472 (PMC9408407; doi:10.3390/genes13081472)
Supplement: Supplementary file 1 [file genes-13-01472-s001.zip › genes-1766591-supplementary/ids_simon]

#CHROM	POS	ID	REF	ALT	QUAL	FILTER	INFO	FORMAT	LP6005441-DNA_A01	LP6005441-DNA_A03	LP6005441-DNA_A04	LP6005441-DNA_A05	LP6005441-DNA_A06	LP6005441-DNA_A08	LP6005441-DNA_A10	LP6005441-DNA_A11	LP6005441-DNA_A12	LP6005441-DNA_B01	LP6005441-DNA_B02	LP6005441-DNA_B03	LP6005441-DNA_B04	LP6005441-DNA_B05	LP6005441-DNA_B06	LP6005441-DNA_B07	LP6005441-DNA_B08	LP6005441-DNA_B09	LP6005441-DNA_B10	LP6005441-DNA_B11	LP6005441-DNA_B12	LP6005441-DNA_C01	LP6005441-DNA_C02	LP6005441-DNA_C03	LP6005441-DNA_C05	LP6005441-DNA_C06	LP6005441-DNA_C07	LP6005441-DNA_C08	LP6005441-DNA_C09	LP6005441-DNA_C10	LP6005441-DNA_C11	LP6005441-DNA_D01	LP6005441-DNA_D02	LP6005441-DNA_D03	LP6005441-DNA_D04	LP6005441-DNA_D05	LP6005441-DNA_D06	LP6005441-DNA_D07	LP6005441-DNA_D08	LP6005441-DNA_D09	LP6005441-DNA_D10	LP6005441-DNA_D11	LP6005441-DNA_D12	LP6005441-DNA_E02	LP6005441-DNA_E03	LP6005441-DNA_E05	LP6005441-DNA_E06	LP6005441-DNA_E07	LP6005441-DNA_E08	LP6005441-DNA_E09	LP6005441-DNA_E10	LP6005441-DNA_F01	LP6005441-DNA_F02	LP6005441-DNA_F03	LP6005441-DNA_F04	LP6005441-DNA_F05	LP6005441-DNA_F06	LP6005441-DNA_F07	LP6005441-DNA_F08	LP6005441-DNA_F09	LP6005441-DNA_F10	LP6005441-DNA_F12	LP6005441-DNA_G02	LP6005441-DNA_G03	LP6005441-DNA_G04	LP6005441-DNA_G05	LP6005441-DNA_G06	LP6005441-DNA_G07	LP6005441-DNA_G08	LP6005441-DNA_G09	LP6005441-DNA_G10	LP6005441-DNA_G11	LP6005441-DNA_G12	LP6005441-DNA_H02	LP6005441-DNA_H03	LP6005441-DNA_H05	LP6005441-DNA_H06	LP6005441-DNA_H07	LP6005441-DNA_H08	LP6005441-DNA_H09	LP6005441-DNA_H10	LP6005441-DNA_H11	LP6005441-DNA_H12	LP6005442-DNA_A02	LP6005442-DNA_A03	LP6005442-DNA_A04	LP6005442-DNA_A08	LP6005442-DNA_A10	LP6005442-DNA_A11	LP6005442-DNA_A12	LP6005442-DNA_B01	LP6005442-DNA_B02	LP6005442-DNA_B03	LP6005442-DNA_B04	LP6005442-DNA_B08	LP6005442-DNA_B10	LP6005442-DNA_B11	LP6005442-DNA_B12	LP6005442-DNA_C02	LP6005442-DNA_C04	LP6005442-DNA_C07	LP6005442-DNA_C10	LP6005442-DNA_C11	LP6005442-DNA_D01	LP6005442-DNA_D02	LP6005442-DNA_D03	LP6005442-DNA_D08	LP6005442-DNA_D09	LP6005442-DNA_D10	LP6005442-DNA_D11	LP6005442-DNA_E04	LP6005442-DNA_E07	LP6005442-DNA_E10	LP6005442-DNA_E11	LP6005442-DNA_E12	LP6005442-DNA_F01	LP6005442-DNA_F02	LP6005442-DNA_F04	LP6005442-DNA_F09	LP6005442-DNA_F10	LP6005442-DNA_F11	LP6005442-DNA_F12	LP6005442-DNA_G01	LP6005442-DNA_G02	LP6005442-DNA_G03	LP6005442-DNA_G04	LP6005442-DNA_G07	LP6005442-DNA_G09	LP6005442-DNA_G10	LP6005442-DNA_G11	LP6005442-DNA_G12	LP6005442-DNA_H01	LP6005442-DNA_H03	LP6005442-DNA_H04	LP6005442-DNA_H09	LP6005442-DNA_H10	LP6005442-DNA_H11	LP6005442-DNA_H12	LP6005443-DNA_A01	LP6005443-DNA_A02	LP6005443-DNA_A03	LP6005443-DNA_A06	LP6005443-DNA_A07	LP6005443-DNA_A08	LP6005443-DNA_A12	LP6005443-DNA_B01	LP6005443-DNA_B02	LP6005443-DNA_B03	LP6005443-DNA_B04	LP6005443-DNA_B06	LP6005443-DNA_B07	LP6005443-DNA_B08	LP6005443-DNA_B09	LP6005443-DNA_B10	LP6005443-DNA_C01	LP6005443-DNA_C02	LP6005443-DNA_C03	LP6005443-DNA_C04	LP6005443-DNA_C06	LP6005443-DNA_C07	LP6005443-DNA_C08	LP6005443-DNA_C09	LP6005443-DNA_D01	LP6005443-DNA_D02	LP6005443-DNA_D03	LP6005443-DNA_D04	LP6005443-DNA_D05	LP6005443-DNA_D06	LP6005443-DNA_D07	LP6005443-DNA_D08	LP6005443-DNA_D09	LP6005443-DNA_E01	LP6005443-DNA_E02	LP6005443-DNA_E05	LP6005443-DNA_E06	LP6005443-DNA_E07	LP6005443-DNA_E08	LP6005443-DNA_E09	LP6005443-DNA_E10	LP6005443-DNA_E11	LP6005443-DNA_F01	LP6005443-DNA_F02	LP6005443-DNA_F03	LP6005443-DNA_F04	LP6005443-DNA_F06	LP6005443-DNA_F07	LP6005443-DNA_F08	LP6005443-DNA_F10	LP6005443-DNA_F11	LP6005443-DNA_G01	LP6005443-DNA_G02	LP6005443-DNA_G03	LP6005443-DNA_G04	LP6005443-DNA_G05	LP6005443-DNA_G07	LP6005443-DNA_G08	LP6005443-DNA_G11	LP6005443-DNA_H01	LP6005443-DNA_H02	LP6005443-DNA_H03	LP6005443-DNA_H05	LP6005443-DNA_H07	LP6005443-DNA_H08	LP6005443-DNA_H11	LP6005519-DNA_A04	LP6005519-DNA_A05	LP6005519-DNA_A06	LP6005519-DNA_B04	LP6005519-DNA_B05	LP6005519-DNA_B06	LP6005519-DNA_C03	LP6005519-DNA_C04	LP6005519-DNA_C05	LP6005519-DNA_C06	LP6005519-DNA_D01	LP6005519-DNA_D03	LP6005519-DNA_D04	LP6005519-DNA_D05	LP6005519-DNA_D06	LP6005519-DNA_E04	LP6005519-DNA_E05	LP6005519-DNA_E06	LP6005519-DNA_F03	LP6005519-DNA_F04	LP6005519-DNA_F06	LP6005519-DNA_G02	LP6005519-DNA_G03	LP6005519-DNA_G04	LP6005519-DNA_H03	LP6005519-DNA_H04	LP6005592-DNA_A02	LP6005592-DNA_A04	LP6005592-DNA_B01	LP6005592-DNA_B02	LP6005592-DNA_B03	LP6005592-DNA_B04	LP6005592-DNA_C01	LP6005592-DNA_C02	LP6005592-DNA_C03	LP6005592-DNA_C05	LP6005592-DNA_D01	LP6005592-DNA_D03	LP6005592-DNA_D04	LP6005592-DNA_E01	LP6005592-DNA_E02	LP6005592-DNA_F01	LP6005592-DNA_F03	LP6005592-DNA_G01	LP6005592-DNA_G03	LP6005592-DNA_H01	LP6005592-DNA_H03	LP6005619-DNA_B01	LP6005619-DNA_C01	LP6005677-DNA_A02	LP6005677-DNA_A03	LP6005677-DNA_B01	LP6005677-DNA_B02	LP6005677-DNA_C03	LP6005677-DNA_D01	LP6005677-DNA_D03	LP6005677-DNA_E01	LP6005677-DNA_F01	LP6005677-DNA_G01	LP6007068-DNA_A01	LP6007069-DNA_A01	SS6004467	SS6004468	SS6004469	SS6004470	SS6004471	SS6004472	SS6004473	SS6004474	SS6004475	SS6004476	SS6004477	SS6004478	SS6004479	SS6004480
