# Supplementary material for: Analysis of Common SNPs across Continents Reveals Major Genomic Differences between Human Populations
Source: Genes (Basel). 2022 Aug 18;13(8):1472. doi: 10.3390/genes13081472 (PMC9408407; doi:10.3390/genes13081472)
Supplement: Supplementary file 1 [file genes-13-01472-s001.zip › genes-1766591-supplementary/igsr_samples.tsv]

Sample name	Sex	Biosample ID	Population code	Population name	Superpopulation code	Superpopulation name	Data collections
HG00099	female	SAME123271	GBR	British	EUR	European	1000 Genomes on GRCh38,1000 Genomes phase 3 release,1000 Genomes phase 1 release,Geuvadis
HG00096	male	SAME123268	GBR	British	EUR	European	1000 Genomes on GRCh38,1000 Genomes phase 3 release,1000 Genomes phase 1 release,Geuvadis
HG00102	female	SAME123945	GBR	British	EUR	European	1000 Genomes on GRCh38,1000 Genomes phase 3 release,1000 Genomes phase 1 release,Geuvadis
HG00104	female	SAME123950	GBR	British	EUR	European	1000 Genomes on GRCh38,1000 Genomes phase 3 release,1000 Genomes phase 1 release,Geuvadis
HG00107	male	SAME123947	GBR	British	EUR	European	1000 Genomes on GRCh38,1000 Genomes phase 3 release,1000 Genomes phase 1 release,Geuvadis
HG00109	male	SAME125160	GBR	British	EUR	European	1000 Genomes on GRCh38,1000 Genomes phase 3 release,1000 Genomes phase 1 release,Geuvadis
HG00158	female	SAME124585	GBR	British	EUR	European	1000 Genomes on GRCh38,1000 Genomes phase 3 release,1000 Genomes phase 1 release,Geuvadis
HG00160	male	SAME124780	GBR	British	EUR	European	1000 Genomes on GRCh38,1000 Genomes phase 3 release,1000 Genomes phase 1 release,Geuvadis
HG00144	female	SAME124392	GBR	British	EUR	European	1000 Genomes on GRCh38,1000 Genomes phase 3 release
HG00177	female	SAME124957	FIN	Finnish	EUR	European	1000 Genomes on GRCh38,1000 Genomes phase 3 release,1000 Genomes phase 1 release,Geuvadis
HG00149	male	SAME124387	GBR	British	EUR	European	1000 Genomes on GRCh38,1000 Genomes phase 3 release,1000 Genomes phase 1 release,Geuvadis
HG00247	female	SAME123220	GBR	British	EUR	European	1000 Genomes on GRCh38,1000 Genomes phase 3 release,1000 Genomes phase 1 release,Geuvadis
HG00151	male	SAME124592	GBR	British	EUR	European	1000 Genomes on GRCh38,1000 Genomes phase 3 release,1000 Genomes phase 1 release,Geuvadis
HG00254	female	SAME123050	GBR	British	EUR	European	1000 Genomes on GRCh38,1000 Genomes phase 3 release,1000 Genomes phase 1 release
HG00156	male	SAME123276	GBR	British	EUR	European	1000 Genomes on GRCh38,1000 Genomes phase 3 release,1000 Genomes phase 1 release,Geuvadis
HG00259	female	SAME123056	GBR	British	EUR	European	1000 Genomes on GRCh38,1000 Genomes phase 3 release,1000 Genomes phase 1 release,Geuvadis
HG00113	male	SAME125342	GBR	British	EUR	European	1000 Genomes on GRCh38,1000 Genomes phase 3 release,1000 Genomes phase 1 release
HG00127	female	SAME122871	GBR	British	EUR	European	1000 Genomes on GRCh38,1000 Genomes phase 3 release,1000 Genomes phase 1 release,Geuvadis
HG00118	female	SAME125347	GBR	British	EUR	European	1000 Genomes on GRCh38,1000 Genomes phase 3 release,1000 Genomes phase 1 release,Geuvadis
HG00134	female	SAME123067	GBR	British	EUR	European	1000 Genomes on GRCh38,1000 Genomes phase 3 release,1000 Genomes phase 1 release,Geuvadis
HG00159	male	SAME124586	GBR	British	EUR	European	1000 Genomes on GRCh38,1000 Genomes phase 3 release,1000 Genomes phase 1 release,Geuvadis
HG00120	female	SAME122874	GBR	British	EUR	European	1000 Genomes on GRCh38,1000 Genomes phase 3 release,1000 Genomes phase 1 release,Geuvadis
HG00139	male	SAME123060	GBR	British	EUR	European	1000 Genomes on GRCh38,1000 Genomes phase 3 release,1000 Genomes phase 1 release,Geuvadis
HG00173	female	SAME124960	FIN	Finnish	EUR	European	1000 Genomes on GRCh38,1000 Genomes phase 3 release,1000 Genomes phase 1 release,Geuvadis
HG00125	female	SAME122869	GBR	British	EUR	European	1000 Genomes on GRCh38,1000 Genomes phase 3 release,1000 Genomes phase 1 release,Geuvadis
HG00141	male	SAME124395	GBR	British	EUR	European	1000 Genomes on GRCh38,1000 Genomes phase 3 release,1000 Genomes phase 1 release,Geuvadis
HG00178	female	SAME124964	FIN	Finnish	EUR	European	1000 Genomes on GRCh38,1000 Genomes phase 3 release,1000 Genomes phase 1 release,Geuvadis
HG00233	female	SAME124127	GBR	British	EUR	European	1000 Genomes on GRCh38,1000 Genomes phase 3 release,1000 Genomes phase 1 release,Geuvadis
HG00188	male	SAME123641	FIN	Finnish	EUR	European	1000 Genomes on GRCh38,1000 Genomes phase 3 release,1000 Genomes phase 1 release,Geuvadis
HG00278	male	SAME123425	FIN	Finnish	EUR	European	1000 Genomes on GRCh38,1000 Genomes phase 3 release,1000 Genomes phase 1 release,Geuvadis
HG00180	female	SAME123645	FIN	Finnish	EUR	European	1000 Genomes on GRCh38,1000 Genomes phase 3 release,1000 Genomes phase 1 release,Geuvadis
HG00238	female	SAME124131	GBR	British	EUR	European	1000 Genomes on GRCh38,1000 Genomes phase 3 release,1000 Genomes phase 1 release,Geuvadis
HG00190	male	SAME123856	FIN	Finnish	EUR	European	1000 Genomes on GRCh38,1000 Genomes phase 3 release,1000 Genomes phase 1 release
HG00280	male	SAME122831	FIN	Finnish	EUR	European	1000 Genomes on GRCh38,1000 Genomes phase 3 release,1000 Genomes phase 1 release,Geuvadis
HG00185	male	SAME123648	FIN	Finnish	EUR	European	1000 Genomes on GRCh38,1000 Genomes phase 3 release,1000 Genomes phase 1 release,Geuvadis
HG00240	female	SAME123221	GBR	British	EUR	European	1000 Genomes on GRCh38,1000 Genomes phase 3 release,1000 Genomes phase 1 release,Geuvadis
HG00234	male	SAME124123	GBR	British	EUR	European	1000 Genomes on GRCh38,1000 Genomes phase 3 release,1000 Genomes phase 1 release,Geuvadis
HG00285	female	SAME122836	FIN	Finnish	EUR	European	1000 Genomes on GRCh38,1000 Genomes phase 3 release,1000 Genomes phase 1 release,Geuvadis
HG00248	female	SAME123226	GBR	British	EUR	European	1000 Genomes phase 3 release
HG00245	female	SAME123218	GBR	British	EUR	European	1000 Genomes on GRCh38,1000 Genomes phase 3 release,1000 Genomes phase 1 release,Geuvadis
HG00239	female	SAME124130	GBR	British	EUR	European	1000 Genomes on GRCh38,1000 Genomes phase 3 release,1000 Genomes phase 1 release,Geuvadis
HG00312	male	SAME124336	FIN	Finnish	EUR	European	1000 Genomes on GRCh38,1000 Genomes phase 3 release,1000 Genomes phase 1 release,Geuvadis
HG00250	female	SAME123054	GBR	British	EUR	European	1000 Genomes on GRCh38,1000 Genomes phase 3 release,1000 Genomes phase 1 release,Geuvadis
HG00098	male	SAME123272	GBR	British	EUR	European	1000 Genomes on GRCh38,1000 Genomes phase 3 release
HG00114	male	SAME125343	GBR	British	EUR	European	1000 Genomes on GRCh38,1000 Genomes phase 3 release,1000 Genomes phase 1 release,Geuvadis
HG00189	male	SAME123640	FIN	Finnish	EUR	European	1000 Genomes on GRCh38,1000 Genomes phase 3 release,1000 Genomes phase 1 release,Geuvadis
HG00255	female	SAME123049	GBR	British	EUR	European	1000 Genomes on GRCh38,1000 Genomes phase 3 release,1000 Genomes phase 1 release,Geuvadis
HG00101	male	SAME125153	GBR	British	EUR	European	1000 Genomes on GRCh38,1000 Genomes phase 3 release,1000 Genomes phase 1 release,Geuvadis
HG00119	male	SAME125348	GBR	British	EUR	European	1000 Genomes on GRCh38,1000 Genomes phase 3 release,1000 Genomes phase 1 release,Geuvadis
HG00235	female	SAME124122	GBR	British	EUR	European	1000 Genomes on GRCh38,1000 Genomes phase 3 release,1000 Genomes phase 1 release,Geuvadis
HG00128	female	SAME122868	GBR	British	EUR	European	1000 Genomes on GRCh38,1000 Genomes phase 3 release,1000 Genomes phase 1 release,Geuvadis
HG00106	female	SAME123948	GBR	British	EUR	European	1000 Genomes on GRCh38,1000 Genomes phase 3 release,1000 Genomes phase 1 release,Geuvadis
HG00121	female	SAME122873	GBR	British	EUR	European	1000 Genomes on GRCh38,1000 Genomes phase 3 release,1000 Genomes phase 1 release,Geuvadis
HG00242	male	SAME123223	GBR	British	EUR	European	1000 Genomes on GRCh38,1000 Genomes phase 3 release,1000 Genomes phase 1 release,Geuvadis
HG00130	female	SAME123063	GBR	British	EUR	European	1000 Genomes on GRCh38,1000 Genomes phase 3 release,1000 Genomes phase 1 release,Geuvadis
HG00252	male	SAME123052	GBR	British	EUR	European	1000 Genomes on GRCh38,1000 Genomes phase 3 release,1000 Genomes phase 1 release,Geuvadis
HG00246	male	SAME123219	GBR	British	EUR	European	1000 Genomes on GRCh38,1000 Genomes phase 3 release,1000 Genomes phase 1 release,Geuvadis
HG00261	female	SAME123583	GBR	British	EUR	European	1000 Genomes on GRCh38,1000 Genomes phase 3 release,1000 Genomes phase 1 release,Geuvadis
HG00135	female	SAME123068	GBR	British	EUR	European	1000 Genomes on GRCh38,1000 Genomes phase 3 release,1000 Genomes phase 1 release,Geuvadis
HG00257	female	SAME123047	GBR	British	EUR	European	1000 Genomes on GRCh38,1000 Genomes phase 3 release,1000 Genomes phase 1 release,Geuvadis
HG00253	female	SAME123051	GBR	British	EUR	European	1000 Genomes on GRCh38,1000 Genomes phase 3 release,1000 Genomes phase 1 release,Geuvadis
HG00266	female	SAME123576	FIN	Finnish	EUR	European	1000 Genomes on GRCh38,1000 Genomes phase 3 release,1000 Genomes phase 1 release,Geuvadis
HG00142	male	SAME124818	GBR	British	EUR	European	1000 Genomes on GRCh38,1000 Genomes phase 3 release,1000 Genomes phase 1 release,Geuvadis
HG00132	female	SAME123061	GBR	British	EUR	European	1000 Genomes on GRCh38,1000 Genomes phase 3 release,1000 Genomes phase 1 release,Geuvadis
HG00258	female	SAME123057	GBR	British	EUR	European	1000 Genomes on GRCh38,1000 Genomes phase 3 release,1000 Genomes phase 1 release,Geuvadis
HG00273	male	SAME123419	FIN	Finnish	EUR	European	1000 Genomes on GRCh38,1000 Genomes phase 3 release,1000 Genomes phase 1 release,Geuvadis
HG00318	female	SAME124333	FIN	Finnish	EUR	European	1000 Genomes on GRCh38,1000 Genomes phase 3 release,1000 Genomes phase 1 release
HG00137	female	SAME123066	GBR	British	EUR	European	1000 Genomes on GRCh38,1000 Genomes phase 3 release,1000 Genomes phase 1 release,Geuvadis
HG00260	male	SAME123582	GBR	British	EUR	European	1000 Genomes on GRCh38,1000 Genomes phase 3 release,1000 Genomes phase 1 release,Geuvadis
HG00146	female	SAME124390	GBR	British	EUR	European	1000 Genomes on GRCh38,1000 Genomes phase 3 release,1000 Genomes phase 1 release,Geuvadis
HG00320	female	SAME123797	FIN	Finnish	EUR	European	1000 Genomes on GRCh38,1000 Genomes phase 3 release,1000 Genomes phase 1 release,Geuvadis
HG00182	male	SAME123643	FIN	Finnish	EUR	European	1000 Genomes on GRCh38,1000 Genomes phase 3 release,1000 Genomes phase 1 release,Geuvadis
HG00126	male	SAME122872	GBR	British	EUR	European	1000 Genomes on GRCh38,1000 Genomes phase 3 release,1000 Genomes phase 1 release,Geuvadis
HG00153	female	SAME124594	GBR	British	EUR	European	1000 Genomes on GRCh38,1000 Genomes phase 3 release
HG00325	male	SAME123793	FIN	Finnish	EUR	European	1000 Genomes on GRCh38,1000 Genomes phase 3 release,1000 Genomes phase 1 release,Geuvadis
HG00187	male	SAME123646	FIN	Finnish	EUR	European	1000 Genomes on GRCh38,1000 Genomes phase 3 release,1000 Genomes phase 1 release,Geuvadis
HG00133	female	SAME123062	GBR	British	EUR	European	1000 Genomes on GRCh38,1000 Genomes phase 3 release,1000 Genomes phase 1 release,Geuvadis
HG00110	female	SAME125339	GBR	British	EUR	European	1000 Genomes on GRCh38,1000 Genomes phase 3 release,1000 Genomes phase 1 release,Geuvadis
HG00332	female	SAME123987	FIN	Finnish	EUR	European	1000 Genomes on GRCh38,1000 Genomes phase 3 release,1000 Genomes phase 1 release,Geuvadis
HG00138	male	SAME123059	GBR	British	EUR	European	1000 Genomes on GRCh38,1000 Genomes phase 3 release,1000 Genomes phase 1 release,Geuvadis
HG00115	male	SAME125344	GBR	British	EUR	European	1000 Genomes on GRCh38,1000 Genomes phase 3 release,1000 Genomes phase 1 release,Geuvadis
HG00262	female	SAME123580	GBR	British	EUR	European	1000 Genomes on GRCh38,1000 Genomes phase 3 release,1000 Genomes phase 1 release,Geuvadis
HG00140	male	SAME124396	GBR	British	EUR	European	1000 Genomes on GRCh38,1000 Genomes phase 3 release,1000 Genomes phase 1 release
HG00122	female	SAME122876	GBR	British	EUR	European	1000 Genomes on GRCh38,1000 Genomes phase 3 release,1000 Genomes phase 1 release,Geuvadis
HG00267	male	SAME123577	FIN	Finnish	EUR	European	1000 Genomes on GRCh38,1000 Genomes phase 3 release,1000 Genomes phase 1 release,Geuvadis
HG00284	male	SAME122835	FIN	Finnish	EUR	European	1000 Genomes on GRCh38,1000 Genomes phase 3 release,1000 Genomes phase 1 release,Geuvadis
HG00103	male	SAME125151	GBR	British	EUR	European	1000 Genomes on GRCh38,1000 Genomes phase 3 release,1000 Genomes phase 1 release,Geuvadis
HG00274	female	SAME123422	FIN	Finnish	EUR	European	1000 Genomes on GRCh38,1000 Genomes phase 3 release,1000 Genomes phase 1 release,Geuvadis
HG00304	female	SAME1840118	FIN	Finnish	EUR	European	1000 Genomes on GRCh38,1000 Genomes phase 3 release
HG00108	male	SAME125161	GBR	British	EUR	European	1000 Genomes on GRCh38,1000 Genomes phase 3 release,1000 Genomes phase 1 release,Geuvadis
HG00231	female	SAME124126	GBR	British	EUR	European	1000 Genomes on GRCh38,1000 Genomes phase 3 release,1000 Genomes phase 1 release,Geuvadis
HG00309	female	SAME124160	FIN	Finnish	EUR	European	1000 Genomes on GRCh38,1000 Genomes phase 3 release,1000 Genomes phase 1 release,Geuvadis
HG00236	female	SAME123273	GBR	British	EUR	European	1000 Genomes on GRCh38,1000 Genomes phase 3 release,1000 Genomes phase 1 release,Geuvadis
HG00473	female	SAME123338	CHS	Southern Han Chinese	EAS	East Asian	1000 Genomes on GRCh38,1000 Genomes phase 3 release,1000 Genomes phase 1 release,90 Han Chinese high coverage genomes
HG00311	male	SAME124339	FIN	Finnish	EUR	European	1000 Genomes on GRCh38,1000 Genomes phase 3 release,1000 Genomes phase 1 release,Geuvadis
HG00243	male	SAME123224	GBR	British	EUR	European	1000 Genomes on GRCh38,1000 Genomes phase 3 release,1000 Genomes phase 1 release,Geuvadis
HG00478	male	SAME123335	CHS	Southern Han Chinese	EAS	East Asian	1000 Genomes on GRCh38,1000 Genomes phase 3 release,1000 Genomes phase 1 release,90 Han Chinese high coverage genomes
HG00265	male	SAME123579	GBR	British	EUR	European	1000 Genomes on GRCh38,1000 Genomes phase 3 release,1000 Genomes phase 1 release,Geuvadis
HG00111	female	SAME125340	GBR	British	EUR	European	1000 Genomes on GRCh38,1000 Genomes phase 3 release,1000 Genomes phase 1 release,Geuvadis
HG00480	male	SAME124617	CHS	Southern Han Chinese	EAS	East Asian	1000 Genomes phase 3 release
HG00272	female	SAME123420	FIN	Finnish	EUR	European	1000 Genomes on GRCh38,1000 Genomes phase 3 release,1000 Genomes phase 1 release,Geuvadis
HG00475	male	SAME123342	CHS	Southern Han Chinese	EAS	East Asian	1000 Genomes on GRCh38,1000 Genomes phase 3 release,1000 Genomes phase 1 release,90 Han Chinese high coverage genomes
HG00116	male	SAME125345	GBR	British	EUR	European	1000 Genomes on GRCh38,1000 Genomes phase 3 release,1000 Genomes phase 1 release,Geuvadis
HG00500	male	SAME123363	CHS	Southern Han Chinese	EAS	East Asian	1000 Genomes on GRCh38,1000 Genomes phase 3 release,1000 Genomes phase 1 release,90 Han Chinese high coverage genomes
HG00277	male	SAME123423	FIN	Finnish	EUR	European	1000 Genomes on GRCh38,1000 Genomes phase 3 release,1000 Genomes phase 1 release,Geuvadis
HG00502	male	SAME123361	CHS	Southern Han Chinese	EAS	East Asian	1000 Genomes phase 3 release
HG00123	female	SAME122875	GBR	British	EUR	European	1000 Genomes on GRCh38,1000 Genomes phase 3 release,1000 Genomes phase 1 release,Geuvadis
HG00512	male	SAME123525	CHS	Southern Han Chinese	EAS	East Asian	1000 Genomes on GRCh38,The Human Genome Structural Variation Consortium,1000 Genomes phase 3 release,1000 Genomes phase 1 release
HG00145	male	SAME124391	GBR	British	EUR	European	1000 Genomes on GRCh38,1000 Genomes phase 3 release,1000 Genomes phase 1 release,Geuvadis
HG00514	female	SAME123522	CHS	Southern Han Chinese	EAS	East Asian	The Human Genome Structural Variation Consortium,1000 Genomes phase 3 release
HG00147	female	SAME124389	GBR	British	EUR	European	1000 Genomes on GRCh38,1000 Genomes phase 3 release
HG00524	male	SAME123724	CHS	Southern Han Chinese	EAS	East Asian	1000 Genomes on GRCh38,1000 Genomes phase 3 release,1000 Genomes phase 1 release,90 Han Chinese high coverage genomes
HG00152	male	SAME124593	GBR	British	EUR	European	1000 Genomes on GRCh38,1000 Genomes phase 3 release,1000 Genomes phase 1 release,Geuvadis
HG00526	male	SAME123395	CHS	Southern Han Chinese	EAS	East Asian	1000 Genomes phase 3 release
HG00154	female	SAME124587	GBR	British	EUR	European	1000 Genomes on GRCh38,1000 Genomes phase 3 release,1000 Genomes phase 1 release,Geuvadis
HG00531	female	SAME125381	CHS	Southern Han Chinese	EAS	East Asian	1000 Genomes on GRCh38,1000 Genomes phase 3 release,1000 Genomes phase 1 release,90 Han Chinese high coverage genomes
HG00157	male	SAME124590	GBR	British	EUR	European	1000 Genomes on GRCh38,1000 Genomes phase 3 release,1000 Genomes phase 1 release,Geuvadis
HG00533	male	SAME124353	CHS	Southern Han Chinese	EAS	East Asian	1000 Genomes on GRCh38,1000 Genomes phase 3 release,1000 Genomes phase 1 release,90 Han Chinese high coverage genomes
HG00281	female	SAME122832	FIN	Finnish	EUR	European	1000 Genomes on GRCh38,1000 Genomes phase 3 release,1000 Genomes phase 1 release,Geuvadis
HG00377	female	SAME124752	FIN	Finnish	EUR	European	1000 Genomes on GRCh38,1000 Genomes phase 3 release,1000 Genomes phase 1 release,Geuvadis
HG00171	female	SAME124961	FIN	Finnish	EUR	European	1000 Genomes on GRCh38,1000 Genomes phase 3 release,1000 Genomes phase 1 release,Geuvadis
HG00538	male	SAME124343	CHS	Southern Han Chinese	EAS	East Asian	1000 Genomes phase 3 release
HG00306	female	SAME124159	FIN	Finnish	EUR	European	1000 Genomes on GRCh38,1000 Genomes phase 3 release,1000 Genomes phase 1 release,Geuvadis
HG00384	female	SAME123034	FIN	Finnish	EUR	European	1000 Genomes on GRCh38,1000 Genomes phase 3 release,1000 Genomes phase 1 release,Geuvadis
HG00176	female	SAME124956	FIN	Finnish	EUR	European	1000 Genomes on GRCh38,1000 Genomes phase 3 release,1000 Genomes phase 1 release,Geuvadis
HG00552	male	SAME124253	PUR	Puerto Rican	AMR	American	1000 Genomes phase 3 release
HG00313	female	SAME124337	FIN	Finnish	EUR	European	1000 Genomes on GRCh38,1000 Genomes phase 3 release,1000 Genomes phase 1 release,Geuvadis
HG00404	female	SAME123158	CHS	Southern Han Chinese	EAS	East Asian	1000 Genomes on GRCh38,1000 Genomes phase 3 release,1000 Genomes phase 1 release
HG00183	male	SAME123642	FIN	Finnish	EUR	European	1000 Genomes on GRCh38,1000 Genomes phase 3 release,1000 Genomes phase 1 release,Geuvadis
HG00418	male	SAME122992	CHS	Southern Han Chinese	EAS	East Asian	1000 Genomes on GRCh38,1000 Genomes phase 3 release,1000 Genomes phase 1 release,90 Han Chinese high coverage genomes
HG00558	female	SAME124247	CHS	Southern Han Chinese	EAS	East Asian	1000 Genomes phase 3 release
HG00409	male	SAME1840026	CHS	Southern Han Chinese	EAS	East Asian	1000 Genomes on GRCh38,1000 Genomes phase 3 release
HG00323	female	SAME123795	FIN	Finnish	EUR	European	1000 Genomes on GRCh38,1000 Genomes phase 3 release,1000 Genomes phase 1 release,Geuvadis
HG00420	male	SAME122807	CHS	Southern Han Chinese	EAS	East Asian	1000 Genomes phase 3 release
HG00560	female	SAME124456	CHS	Southern Han Chinese	EAS	East Asian	1000 Genomes on GRCh38,1000 Genomes phase 3 release,1000 Genomes phase 1 release
HG00411	male	SAME1839726	CHS	Southern Han Chinese	EAS	East Asian
HG00328	female	SAME123799	FIN	Finnish	EUR	European	1000 Genomes on GRCh38,1000 Genomes phase 3 release,1000 Genomes phase 1 release,Geuvadis
HG00437	female	SAME125261	CHS	Southern Han Chinese	EAS	East Asian	1000 Genomes on GRCh38,1000 Genomes phase 3 release,1000 Genomes phase 1 release,90 Han Chinese high coverage genomes
HG00565	male	SAME124452	CHS	Southern Han Chinese	EAS	East Asian	1000 Genomes on GRCh38,1000 Genomes phase 3 release,1000 Genomes phase 1 release
HG00423	female	SAME122810	CHS	Southern Han Chinese	EAS	East Asian	1000 Genomes phase 3 release
HG00330	female	SAME123985	FIN	Finnish	EUR	European	1000 Genomes on GRCh38,1000 Genomes phase 3 release,1000 Genomes phase 1 release,Geuvadis
HG00379	female	SAME124746	FIN	Finnish	EUR	European	1000 Genomes on GRCh38,1000 Genomes phase 3 release,1000 Genomes phase 1 release,Geuvadis
HG00577	male	SAME123516	CHS	Southern Han Chinese	EAS	East Asian	1000 Genomes on GRCh38,1000 Genomes phase 3 release,1000 Genomes phase 1 release
HG00428	female	SAME122811	CHS	Southern Han Chinese	EAS	East Asian	1000 Genomes on GRCh38,1000 Genomes phase 3 release,1000 Genomes phase 1 release,90 Han Chinese high coverage genomes
HG00474	male	SAME123343	CHS	Southern Han Chinese	EAS	East Asian	1000 Genomes phase 3 release
HG00381	female	SAME123030	FIN	Finnish	EUR	European	1000 Genomes on GRCh38,1000 Genomes phase 3 release,1000 Genomes phase 1 release,Geuvadis
HG00584	female	SAME124663	CHS	Southern Han Chinese	EAS	East Asian	1000 Genomes on GRCh38,1000 Genomes phase 3 release,1000 Genomes phase 1 release,90 Han Chinese high coverage genomes
HG00442	male	SAME124912	CHS	Southern Han Chinese	EAS	East Asian	1000 Genomes on GRCh38,1000 Genomes phase 3 release,1000 Genomes phase 1 release,90 Han Chinese high coverage genomes
HG00479	female	SAME123334	CHS	Southern Han Chinese	EAS	East Asian	1000 Genomes on GRCh38,1000 Genomes phase 3 release,1000 Genomes phase 1 release,90 Han Chinese high coverage genomes
HG00406	male	SAME123156	CHS	Southern Han Chinese	EAS	East Asian	1000 Genomes on GRCh38,1000 Genomes phase 3 release,1000 Genomes phase 1 release
HG00589	male	SAME124824	CHS	Southern Han Chinese	EAS	East Asian	1000 Genomes on GRCh38,1000 Genomes phase 3 release,1000 Genomes phase 1 release
HG00264	male	SAME123578	GBR	British	EUR	European	1000 Genomes on GRCh38,1000 Genomes phase 3 release,1000 Genomes phase 1 release,Geuvadis
HG00501	female	SAME123362	CHS	Southern Han Chinese	EAS	East Asian	1000 Genomes on GRCh38,1000 Genomes phase 3 release,1000 Genomes phase 1 release
HG00444	male	SAME124190	CHS	Southern Han Chinese	EAS	East Asian	1000 Genomes phase 3 release
HG00419	female	SAME122991	CHS	Southern Han Chinese	EAS	East Asian	1000 Genomes on GRCh38,1000 Genomes phase 3 release,1000 Genomes phase 1 release
HG00269	female	SAME123575	FIN	Finnish	EUR	European	1000 Genomes on GRCh38,1000 Genomes phase 3 release,1000 Genomes phase 1 release,Geuvadis
HG00513	female	SAME123526	CHS	Southern Han Chinese	EAS	East Asian	1000 Genomes on GRCh38,The Human Genome Structural Variation Consortium,1000 Genomes phase 3 release,1000 Genomes phase 1 release,90 Han Chinese high coverage genomes
HG00449	female	SAME123885	CHS	Southern Han Chinese	EAS	East Asian	1000 Genomes on GRCh38,1000 Genomes phase 3 release,1000 Genomes phase 1 release
HG00421	male	SAME122808	CHS	Southern Han Chinese	EAS	East Asian	1000 Genomes on GRCh38,1000 Genomes phase 3 release,1000 Genomes phase 1 release,90 Han Chinese high coverage genomes
HG00271	male	SAME123417	FIN	Finnish	EUR	European	1000 Genomes on GRCh38,1000 Genomes phase 3 release,1000 Genomes phase 1 release,Geuvadis
HG00525	female	SAME123242	CHS	Southern Han Chinese	EAS	East Asian	1000 Genomes on GRCh38,1000 Genomes phase 3 release,1000 Genomes phase 1 release,90 Han Chinese high coverage genomes
HG00451	male	SAME125159	CHS	Southern Han Chinese	EAS	East Asian	1000 Genomes on GRCh38,1000 Genomes phase 3 release,1000 Genomes phase 1 release
HG00438	female	SAME125267	CHS	Southern Han Chinese	EAS	East Asian	1000 Genomes phase 3 release
HG00276	female	SAME123424	FIN	Finnish	EUR	European	1000 Genomes on GRCh38,1000 Genomes phase 3 release,1000 Genomes phase 1 release,Geuvadis
HG00532	male	SAME125268	CHS	Southern Han Chinese	EAS	East Asian	1000 Genomes phase 3 release
HG00463	male	SAME123496	CHS	Southern Han Chinese	EAS	East Asian	1000 Genomes on GRCh38,1000 Genomes phase 3 release,1000 Genomes phase 1 release
HG00534	female	SAME123915	CHS	Southern Han Chinese	EAS	East Asian	1000 Genomes on GRCh38,1000 Genomes phase 3 release,1000 Genomes phase 1 release,90 Han Chinese high coverage genomes
HG00288	female	SAME1839246	FIN	Finnish	EUR	European	1000 Genomes on GRCh38,1000 Genomes phase 3 release
HG00537	female	SAME124345	CHS	Southern Han Chinese	EAS	East Asian	1000 Genomes on GRCh38,1000 Genomes phase 3 release,1000 Genomes phase 1 release,90 Han Chinese high coverage genomes
HG00557	female	SAME124258	CHS	Southern Han Chinese	EAS	East Asian	1000 Genomes on GRCh38,1000 Genomes phase 3 release,1000 Genomes phase 1 release,90 Han Chinese high coverage genomes
HG00553	male	SAME124254	PUR	Puerto Rican	AMR	American	1000 Genomes on GRCh38,1000 Genomes phase 3 release,1000 Genomes phase 1 release
HG00290	male	SAME1839057	FIN	Finnish	EUR	European	1000 Genomes on GRCh38,1000 Genomes phase 3 release
HG00544	female	SAME124086	CHS	Southern Han Chinese	EAS	East Asian	1000 Genomes phase 3 release
HG00583	male	SAME124829	CHS	Southern Han Chinese	EAS	East Asian	1000 Genomes on GRCh38,1000 Genomes phase 3 release,1000 Genomes phase 1 release,90 Han Chinese high coverage genomes
HG00445	male	SAME124975	CHS	Southern Han Chinese	EAS	East Asian	1000 Genomes on GRCh38,1000 Genomes phase 3 release,1000 Genomes phase 1 release
HG00303	male	SAME1840115	FIN	Finnish	EUR	European	1000 Genomes on GRCh38
HG00551	female	SAME124252	PUR	Puerto Rican	AMR	American	1000 Genomes on GRCh38,1000 Genomes phase 3 release,1000 Genomes phase 1 release
HG00324	female	SAME123794	FIN	Finnish	EUR	European	1000 Genomes on GRCh38,1000 Genomes phase 3 release,1000 Genomes phase 1 release,Geuvadis
HG00452	female	SAME123115	CHS	Southern Han Chinese	EAS	East Asian	1000 Genomes on GRCh38,1000 Genomes phase 3 release,1000 Genomes phase 1 release
HG00308	male	SAME124161	FIN	Finnish	EUR	European	1000 Genomes on GRCh38,1000 Genomes phase 3 release,Geuvadis
HG00556	male	SAME123971	CHS	Southern Han Chinese	EAS	East Asian	1000 Genomes on GRCh38,1000 Genomes phase 3 release,1000 Genomes phase 1 release,90 Han Chinese high coverage genomes
HG00329	male	SAME123798	FIN	Finnish	EUR	European	1000 Genomes on GRCh38,1000 Genomes phase 3 release,1000 Genomes phase 1 release,Geuvadis
HG00457	male	SAME123095	CHS	Southern Han Chinese	EAS	East Asian	1000 Genomes on GRCh38,1000 Genomes phase 3 release,1000 Genomes phase 1 release
HG00310	male	SAME124338	FIN	Finnish	EUR	European	1000 Genomes on GRCh38,1000 Genomes phase 3 release,1000 Genomes phase 1 release,Geuvadis
HG00429	male	SAME122812	CHS	Southern Han Chinese	EAS	East Asian	1000 Genomes phase 3 release
HG00331	female	SAME123986	FIN	Finnish	EUR	European	1000 Genomes on GRCh38,1000 Genomes phase 3 release,1000 Genomes phase 1 release,Geuvadis
HG00464	female	SAME123497	CHS	Southern Han Chinese	EAS	East Asian	1000 Genomes on GRCh38,1000 Genomes phase 3 release,1000 Genomes phase 1 release
HG00358	male	SAME125126	FIN	Finnish	EUR	European	1000 Genomes on GRCh38,1000 Genomes phase 3 release,1000 Genomes phase 1 release,Geuvadis
HG00436	male	SAME125262	CHS	Southern Han Chinese	EAS	East Asian	1000 Genomes on GRCh38,1000 Genomes phase 3 release,1000 Genomes phase 1 release,90 Han Chinese high coverage genomes
HG00355	female	SAME125125	FIN	Finnish	EUR	European	1000 Genomes on GRCh38,1000 Genomes phase 3 release,1000 Genomes phase 1 release,Geuvadis
HG00591	male	SAME125010	CHS	Southern Han Chinese	EAS	East Asian	1000 Genomes phase 3 release
HG00360	male	SAME124539	FIN	Finnish	EUR	European	1000 Genomes on GRCh38,1000 Genomes phase 3 release,1000 Genomes phase 1 release,Geuvadis
HG00443	female	SAME124920	CHS	Southern Han Chinese	EAS	East Asian	1000 Genomes on GRCh38,1000 Genomes phase 3 release,1000 Genomes phase 1 release,90 Han Chinese high coverage genomes
HG00362	female	SAME124537	FIN	Finnish	EUR	European	1000 Genomes on GRCh38,1000 Genomes phase 3 release,1000 Genomes phase 1 release,Geuvadis
HG00596	female	SAME125007	CHS	Southern Han Chinese	EAS	East Asian	1000 Genomes on GRCh38,1000 Genomes phase 3 release,1000 Genomes phase 1 release
HG00365	female	SAME124542	FIN	Finnish	EUR	European	1000 Genomes on GRCh38,1000 Genomes phase 3 release,1000 Genomes phase 1 release,Geuvadis
HG00378	female	SAME124745	FIN	Finnish	EUR	European	1000 Genomes on GRCh38,1000 Genomes phase 3 release,1000 Genomes phase 1 release,Geuvadis
HG00367	female	SAME124540	FIN	Finnish	EUR	European	1000 Genomes on GRCh38,1000 Genomes phase 3 release,1000 Genomes phase 1 release,Geuvadis
HG00609	male	SAME125370	CHS	Southern Han Chinese	EAS	East Asian	1000 Genomes phase 3 release
HG00372	male	SAME124748	FIN	Finnish	EUR	European	1000 Genomes on GRCh38,1000 Genomes phase 3 release,1000 Genomes phase 1 release,Geuvadis
HG00380	female	SAME123031	FIN	Finnish	EUR	European	1000 Genomes on GRCh38,1000 Genomes phase 3 release,1000 Genomes phase 1 release,Geuvadis
HG00336	male	SAME123983	FIN	Finnish	EUR	European	1000 Genomes on GRCh38,1000 Genomes phase 3 release,1000 Genomes phase 1 release,Geuvadis
HG00611	female	SAME125198	CHS	Southern Han Chinese	EAS	East Asian	1000 Genomes on GRCh38,1000 Genomes phase 3 release,1000 Genomes phase 1 release
HG00339	female	SAME123991	FIN	Finnish	EUR	European	1000 Genomes on GRCh38,1000 Genomes phase 3 release,1000 Genomes phase 1 release,Geuvadis
HG00405	female	SAME123159	CHS	Southern Han Chinese	EAS	East Asian	1000 Genomes phase 3 release
HG00343	female	SAME124923	FIN	Finnish	EUR	European	1000 Genomes on GRCh38,1000 Genomes phase 3 release,1000 Genomes phase 1 release,Geuvadis
HG00382	male	SAME123033	FIN	Finnish	EUR	European	1000 Genomes on GRCh38,1000 Genomes phase 3 release,1000 Genomes phase 1 release,Geuvadis
HG00341	male	SAME124922	FIN	Finnish	EUR	European	1000 Genomes on GRCh38,1000 Genomes phase 3 release,1000 Genomes phase 1 release,Geuvadis
HG00448	male	SAME124200	CHS	Southern Han Chinese	EAS	East Asian	1000 Genomes on GRCh38,1000 Genomes phase 3 release,1000 Genomes phase 1 release,90 Han Chinese high coverage genomes
HG00350	female	SAME125121	FIN	Finnish	EUR	European	1000 Genomes on GRCh38,1000 Genomes phase 3 release,1000 Genomes phase 1 release,Geuvadis
HG00407	female	SAME125106	CHS	Southern Han Chinese	EAS	East Asian	1000 Genomes on GRCh38,1000 Genomes phase 3 release,1000 Genomes phase 1 release
HG00346	female	SAME125264	FIN	Finnish	EUR	European	1000 Genomes on GRCh38,1000 Genomes phase 3 release,1000 Genomes phase 1 release,Geuvadis
HG00450	female	SAME125167	CHS	Southern Han Chinese	EAS	East Asian	1000 Genomes phase 3 release
HG00742	male	SAME1840188	PUR	Puerto Rican	AMR	American	1000 Genomes on GRCh38,1000 Genomes phase 3 release
HG00337	female	SAME123984	FIN	Finnish	EUR	European	1000 Genomes on GRCh38,1000 Genomes phase 3 release,1000 Genomes phase 1 release,Geuvadis
HG00353	female	SAME125120	FIN	Finnish	EUR	European	1000 Genomes on GRCh38,1000 Genomes phase 3 release,1000 Genomes phase 1 release,Geuvadis
HG00594	male	SAME125005	CHS	Southern Han Chinese	EAS	East Asian	1000 Genomes phase 3 release
HG00759	female	SAME125020	CDX	Dai Chinese	EAS	East Asian	1000 Genomes on GRCh38,1000 Genomes phase 3 release
HG00344	female	SAME125255	FIN	Finnish	EUR	European	1000 Genomes on GRCh38,1000 Genomes phase 3 release,1000 Genomes phase 1 release,Geuvadis
HG00315	female	SAME124335	FIN	Finnish	EUR	European	1000 Genomes on GRCh38,1000 Genomes phase 3 release,1000 Genomes phase 1 release,Geuvadis
HG00599	female	SAME1839802	CHS	Southern Han Chinese	EAS	East Asian	1000 Genomes on GRCh38,1000 Genomes phase 3 release
HG00766	female	SAME124458	CDX	Dai Chinese	EAS	East Asian	1000 Genomes on GRCh38,1000 Genomes phase 3 release
HG00349	female	SAME124925	FIN	Finnish	EUR	European	1000 Genomes on GRCh38,1000 Genomes phase 3 release,1000 Genomes phase 1 release,Geuvadis
HG00327	female	SAME123791	FIN	Finnish	EUR	European	1000 Genomes on GRCh38,1000 Genomes phase 3 release,1000 Genomes phase 1 release,Geuvadis
HG00607	male	SAME125373	CHS	Southern Han Chinese	EAS	East Asian	1000 Genomes on GRCh38,1000 Genomes phase 3 release,1000 Genomes phase 1 release
HG00867	female	SAME123550	CDX	Dai Chinese	EAS	East Asian	1000 Genomes on GRCh38,1000 Genomes phase 3 release
HG00351	male	SAME125122	FIN	Finnish	EUR	European	1000 Genomes on GRCh38,1000 Genomes phase 3 release,1000 Genomes phase 1 release,Geuvadis
HG00334	female	SAME123981	FIN	Finnish	EUR	European	1000 Genomes on GRCh38,1000 Genomes phase 3 release,1000 Genomes phase 1 release,Geuvadis
HG00359	female	SAME125127	FIN	Finnish	EUR	European	1000 Genomes on GRCh38,1000 Genomes phase 3 release,1000 Genomes phase 1 release,Geuvadis
HG00879	female	SAME123399	CDX	Dai Chinese	EAS	East Asian	1000 Genomes on GRCh38,1000 Genomes phase 3 release
HG00476	female	SAME123341	CHS	Southern Han Chinese	EAS	East Asian	1000 Genomes on GRCh38,1000 Genomes phase 3 release,1000 Genomes phase 1 release,90 Han Chinese high coverage genomes
HG00447	female	SAME124953	CHS	Southern Han Chinese	EAS	East Asian	1000 Genomes phase 3 release
HG00361	female	SAME124538	FIN	Finnish	EUR	European	1000 Genomes on GRCh38,1000 Genomes phase 3 release,1000 Genomes phase 1 release,Geuvadis
HG00881	male	SAME123540	CDX	Dai Chinese	EAS	East Asian	1000 Genomes on GRCh38,1000 Genomes phase 3 release
HG00356	female	SAME125123	FIN	Finnish	EUR	European	1000 Genomes on GRCh38,1000 Genomes phase 3 release,1000 Genomes phase 1 release,Geuvadis
HG00459	male	SAME125269	CHS	Southern Han Chinese	EAS	East Asian	1000 Genomes phase 3 release
HG00366	male	SAME124541	FIN	Finnish	EUR	European	1000 Genomes on GRCh38,1000 Genomes phase 3 release,1000 Genomes phase 1 release,Geuvadis
HG00956	female	SAME124319	CDX	Dai Chinese	EAS	East Asian	1000 Genomes on GRCh38,1000 Genomes phase 3 release
HG00368	female	SAME124535	FIN	Finnish	EUR	European	1000 Genomes on GRCh38,1000 Genomes phase 3 release,1000 Genomes phase 1 release
HG00707	male	SAME122929	CHS	Southern Han Chinese	EAS	East Asian	1000 Genomes on GRCh38,1000 Genomes phase 3 release,1000 Genomes phase 1 release
HG00373	female	SAME124749	FIN	Finnish	EUR	European	1000 Genomes on GRCh38,1000 Genomes phase 3 release,1000 Genomes phase 1 release,Geuvadis
HG00982	male	SAME123770	CDX	Dai Chinese	EAS	East Asian	1000 Genomes on GRCh38,1000 Genomes phase 3 release
HG00375	male	SAME124750	FIN	Finnish	EUR	European	1000 Genomes on GRCh38,1000 Genomes phase 3 release,1000 Genomes phase 1 release,Geuvadis
HG00733	female	SAME125399	PUR	Puerto Rican	AMR	American	1000 Genomes on GRCh38,The Human Genome Structural Variation Consortium,1000 Genomes phase 3 release
HG00335	male	SAME123982	FIN	Finnish	EUR	European	1000 Genomes on GRCh38,1000 Genomes phase 3 release,1000 Genomes phase 1 release,Geuvadis
HG01029	female	SAME123523	CDX	Dai Chinese	EAS	East Asian	1000 Genomes on GRCh38,1000 Genomes phase 3 release
HG00717	female	SAME124926	CHS	Southern Han Chinese	EAS	East Asian	1000 Genomes on GRCh38,1000 Genomes phase 3 release
HG00651	female	SAME123966	CHS	Southern Han Chinese	EAS	East Asian	1000 Genomes on GRCh38,1000 Genomes phase 3 release,1000 Genomes phase 1 release
HG00342	male	SAME124924	FIN	Finnish	EUR	European	1000 Genomes on GRCh38,1000 Genomes phase 3 release,1000 Genomes phase 1 release,Geuvadis
HG01031	male	SAME123728	CDX	Dai Chinese	EAS	East Asian	1000 Genomes on GRCh38,1000 Genomes phase 3 release
HG00729	female	SAME1840273	CHS	Southern Han Chinese	EAS	East Asian	1000 Genomes on GRCh38,1000 Genomes phase 3 release
HG00656	male	SAME123233	CHS	Southern Han Chinese	EAS	East Asian	1000 Genomes on GRCh38,1000 Genomes phase 3 release,1000 Genomes phase 1 release,90 Han Chinese high coverage genomes
HG00582	female	SAME124830	CHS	Southern Han Chinese	EAS	East Asian	1000 Genomes phase 3 release
HG01048	male	SAME123169	PUR	Puerto Rican	AMR	American	1000 Genomes on GRCh38,1000 Genomes phase 3 release,1000 Genomes phase 1 release
HG00731	male	SAME125390	PUR	Puerto Rican	AMR	American	1000 Genomes on GRCh38,The Human Genome Structural Variation Consortium,1000 Genomes phase 3 release,1000 Genomes phase 1 release
HG00663	female	SAME123813	CHS	Southern Han Chinese	EAS	East Asian	1000 Genomes on GRCh38,1000 Genomes phase 3 release,1000 Genomes phase 1 release,90 Han Chinese high coverage genomes
HG00676	male	SAME1840071	CHS	Southern Han Chinese	EAS	East Asian
HG01050	female	SAME123180	PUR	Puerto Rican	AMR	American	1000 Genomes phase 3 release
HG00736	male	SAME123058	PUR	Puerto Rican	AMR	American	1000 Genomes on GRCh38,1000 Genomes phase 3 release,1000 Genomes phase 1 release
HG00675	female	SAME1840076	CHS	Southern Han Chinese	EAS	East Asian	1000 Genomes on GRCh38,1000 Genomes phase 3 release
HG00683	male	SAME123892	CHS	Southern Han Chinese	EAS	East Asian	1000 Genomes on GRCh38,1000 Genomes phase 3 release,1000 Genomes phase 1 release,90 Han Chinese high coverage genomes
HG01055	female	SAME123638	PUR	Puerto Rican	AMR	American	1000 Genomes on GRCh38,1000 Genomes phase 3 release,1000 Genomes phase 1 release
HG00983	male	SAME123769	CDX	Dai Chinese	EAS	East Asian	1000 Genomes on GRCh38,1000 Genomes phase 3 release
HG00536	male	SAME124344	CHS	Southern Han Chinese	EAS	East Asian	1000 Genomes on GRCh38,1000 Genomes phase 3 release,1000 Genomes phase 1 release,90 Han Chinese high coverage genomes
HG00690	female	SAME123686	CHS	Southern Han Chinese	EAS	East Asian	1000 Genomes on GRCh38,1000 Genomes phase 3 release,1000 Genomes phase 1 release,90 Han Chinese high coverage genomes
HG00704	male	SAME122928	CHS	Southern Han Chinese	EAS	East Asian	1000 Genomes on GRCh38,1000 Genomes phase 3 release,1000 Genomes phase 1 release
HG01049	female	SAME125248	PUR	Puerto Rican	AMR	American	1000 Genomes on GRCh38,1000 Genomes phase 3 release,1000 Genomes phase 1 release
HG00543	female	SAME122857	CHS	Southern Han Chinese	EAS	East Asian	1000 Genomes on GRCh38,1000 Genomes phase 3 release,1000 Genomes phase 1 release
HG00703	male	SAME122933	CHS	Southern Han Chinese	EAS	East Asian	1000 Genomes phase 3 release
HG00709	male	SAME125334	CHS	Southern Han Chinese	EAS	East Asian	1000 Genomes phase 3 release
HG01051	male	SAME123712	PUR	Puerto Rican	AMR	American	1000 Genomes on GRCh38,1000 Genomes phase 3 release,1000 Genomes phase 1 release
HG00555	female	SAME122856	PUR	Puerto Rican	AMR	American	1000 Genomes phase 3 release
HG00614	female	SAME125195	CHS	Southern Han Chinese	EAS	East Asian	1000 Genomes on GRCh38,1000 Genomes phase 3 release,1000 Genomes phase 1 release
HG00716	male	SAME123112	CHS	Southern Han Chinese	EAS	East Asian	1000 Genomes on GRCh38,1000 Genomes phase 3 release
HG01056	male	SAME123658	PUR	Puerto Rican	AMR	American	1000 Genomes phase 3 release
HG00694	male	SAME123154	CHS	Southern Han Chinese	EAS	East Asian	1000 Genomes phase 3 release
HG00619	male	SAME125193	CHS	Southern Han Chinese	EAS	East Asian	1000 Genomes on GRCh38,1000 Genomes phase 3 release,1000 Genomes phase 1 release,90 Han Chinese high coverage genomes
HG00728	male	SAME1840267	CHS	Southern Han Chinese	EAS	East Asian	1000 Genomes on GRCh38,1000 Genomes phase 3 release
HG00685	male	SAME123891	CHS	Southern Han Chinese	EAS	East Asian	1000 Genomes phase 3 release
HG00699	female	SAME123165	CHS	Southern Han Chinese	EAS	East Asian	1000 Genomes on GRCh38,1000 Genomes phase 3 release,1000 Genomes phase 1 release,90 Han Chinese high coverage genomes
HG00621	male	SAME123082	CHS	Southern Han Chinese	EAS	East Asian	1000 Genomes phase 3 release
HG00730	female	SAME1840412	CHS	Southern Han Chinese	EAS	East Asian
HG00692	male	SAME123684	CHS	Southern Han Chinese	EAS	East Asian	1000 Genomes on GRCh38,1000 Genomes phase 3 release,1000 Genomes phase 1 release
HG00702	female	SAME122934	CHS	Southern Han Chinese	EAS	East Asian	1000 Genomes on GRCh38,1000 Genomes phase 3 release,1000 Genomes phase 1 release
HG00626	female	SAME123078	CHS	Southern Han Chinese	EAS	East Asian	1000 Genomes on GRCh38,1000 Genomes phase 3 release,1000 Genomes phase 1 release
HG00735	female	SAME123042	PUR	Puerto Rican	AMR	American	1000 Genomes phase 3 release
HG00700	female	SAME122932	CHS	Southern Han Chinese	EAS	East Asian	1000 Genomes phase 3 release
HG00613	male	SAME125196	CHS	Southern Han Chinese	EAS	East Asian	1000 Genomes on GRCh38,1000 Genomes phase 3 release,1000 Genomes phase 1 release
HG00652	female	SAME123252	CHS	Southern Han Chinese	EAS	East Asian	1000 Genomes phase 3 release
HG00653	male	SAME123251	CHS	Southern Han Chinese	EAS	East Asian	1000 Genomes on GRCh38,1000 Genomes phase 3 release,1000 Genomes phase 1 release,90 Han Chinese high coverage genomes
HG00705	female	SAME122927	CHS	Southern Han Chinese	EAS	East Asian	1000 Genomes on GRCh38,1000 Genomes phase 3 release,1000 Genomes phase 1 release
HG00620	female	SAME123081	CHS	Southern Han Chinese	EAS	East Asian	1000 Genomes on GRCh38,1000 Genomes phase 3 release,1000 Genomes phase 1 release,90 Han Chinese high coverage genomes
HG00657	female	SAME123255	CHS	Southern Han Chinese	EAS	East Asian	1000 Genomes on GRCh38,1000 Genomes phase 3 release,1000 Genomes phase 1 release,90 Han Chinese high coverage genomes
HG00658	male	SAME123241	CHS	Southern Han Chinese	EAS	East Asian	1000 Genomes phase 3 release
HG01063	male	SAME1839767	PUR	Puerto Rican	AMR	American	1000 Genomes on GRCh38,1000 Genomes phase 3 release
HG00625	male	SAME123080	CHS	Southern Han Chinese	EAS	East Asian	1000 Genomes on GRCh38,1000 Genomes phase 3 release,1000 Genomes phase 1 release
HG00664	male	SAME123814	CHS	Southern Han Chinese	EAS	East Asian	1000 Genomes phase 3 release
HG00672	female	SAME123606	CHS	Southern Han Chinese	EAS	East Asian	1000 Genomes on GRCh38,1000 Genomes phase 3 release,1000 Genomes phase 1 release,90 Han Chinese high coverage genomes
HG01068	female	SAME122826	PUR	Puerto Rican	AMR	American	1000 Genomes phase 3 release
HG00738	male	SAME125368	PUR	Puerto Rican	AMR	American	1000 Genomes phase 3 release
HG00671	male	SAME123604	CHS	Southern Han Chinese	EAS	East Asian	1000 Genomes on GRCh38,1000 Genomes phase 3 release,1000 Genomes phase 1 release,90 Han Chinese high coverage genomes
HG00684	female	SAME123890	CHS	Southern Han Chinese	EAS	East Asian	1000 Genomes on GRCh38,1000 Genomes phase 3 release,1000 Genomes phase 1 release,90 Han Chinese high coverage genomes
HG01070	female	SAME123993	PUR	Puerto Rican	AMR	American	1000 Genomes on GRCh38,1000 Genomes phase 3 release,1000 Genomes phase 1 release
HG00740	female	SAME124834	PUR	Puerto Rican	AMR	American	1000 Genomes on GRCh38,1000 Genomes phase 3 release,1000 Genomes phase 1 release
HG01080	female	SAME125333	PUR	Puerto Rican	AMR	American	1000 Genomes on GRCh38,1000 Genomes phase 3 release,1000 Genomes phase 1 release
HG00689	male	SAME123893	CHS	Southern Han Chinese	EAS	East Asian	1000 Genomes on GRCh38,1000 Genomes phase 3 release,1000 Genomes phase 1 release
HG01075	male	SAME124071	PUR	Puerto Rican	AMR	American	1000 Genomes on GRCh38,1000 Genomes phase 3 release,1000 Genomes phase 1 release
HG00978	female	SAME124727	CDX	Dai Chinese	EAS	East Asian	1000 Genomes on GRCh38,1000 Genomes phase 3 release
HG01085	male	SAME125391	PUR	Puerto Rican	AMR	American	1000 Genomes on GRCh38,1000 Genomes phase 3 release,1000 Genomes phase 1 release
HG00691	male	SAME123161	CHS	Southern Han Chinese	EAS	East Asian	1000 Genomes phase 3 release
HG00623	female	SAME1839285	CHS	Southern Han Chinese	EAS	East Asian	1000 Genomes on GRCh38,1000 Genomes phase 3 release
HG00567	male	SAME124453	CHS	Southern Han Chinese	EAS	East Asian	1000 Genomes phase 3 release
HG01092	female	SAME1839489	PUR	Puerto Rican	AMR	American	1000 Genomes on GRCh38,1000 Genomes phase 3 release
HG00590	female	SAME125009	CHS	Southern Han Chinese	EAS	East Asian	1000 Genomes on GRCh38,1000 Genomes phase 3 release,1000 Genomes phase 1 release
HG00628	male	SAME123085	CHS	Southern Han Chinese	EAS	East Asian	1000 Genomes on GRCh38,1000 Genomes phase 3 release,1000 Genomes phase 1 release
HG00579	female	SAME123530	CHS	Southern Han Chinese	EAS	East Asian	1000 Genomes phase 3 release
HG01097	male	SAME122924	PUR	Puerto Rican	AMR	American	1000 Genomes on GRCh38,1000 Genomes phase 3 release,1000 Genomes phase 1 release
HG00595	male	SAME125006	CHS	Southern Han Chinese	EAS	East Asian	1000 Genomes on GRCh38,1000 Genomes phase 3 release,1000 Genomes phase 1 release
HG00630	male	SAME122901	CHS	Southern Han Chinese	EAS	East Asian	1000 Genomes phase 3 release
HG00581	female	SAME124831	CHS	Southern Han Chinese	EAS	East Asian	1000 Genomes on GRCh38,1000 Genomes phase 3 release,1000 Genomes phase 1 release
HG00633	male	SAME1839144	CHS	Southern Han Chinese	EAS	East Asian
HG00608	female	SAME125369	CHS	Southern Han Chinese	EAS	East Asian	1000 Genomes on GRCh38,1000 Genomes phase 3 release,1000 Genomes phase 1 release
HG00635	female	SAME122902	CHS	Southern Han Chinese	EAS	East Asian	1000 Genomes on GRCh38,1000 Genomes phase 3 release,1000 Genomes phase 1 release
HG00632	female	SAME1839151	CHS	Southern Han Chinese	EAS	East Asian	1000 Genomes on GRCh38,1000 Genomes phase 3 release
HG00638	female	SAME123652	PUR	Puerto Rican	AMR	American	1000 Genomes on GRCh38,1000 Genomes phase 3 release,1000 Genomes phase 1 release
HG00610	male	SAME125199	CHS	Southern Han Chinese	EAS	East Asian	1000 Genomes on GRCh38,1000 Genomes phase 3 release,1000 Genomes phase 1 release
HG00642	male	SAME123436	PUR	Puerto Rican	AMR	American	1000 Genomes phase 3 release
HG00637	male	SAME123710	PUR	Puerto Rican	AMR	American	1000 Genomes on GRCh38,1000 Genomes phase 3 release,1000 Genomes phase 1 release
HG00640	male	SAME123434	PUR	Puerto Rican	AMR	American	1000 Genomes on GRCh38,1000 Genomes phase 3 release,1000 Genomes phase 1 release
HG00634	male	SAME122903	CHS	Southern Han Chinese	EAS	East Asian	1000 Genomes on GRCh38,1000 Genomes phase 3 release,1000 Genomes phase 1 release
HG01082	male	SAME125398	PUR	Puerto Rican	AMR	American	1000 Genomes on GRCh38,1000 Genomes phase 3 release,1000 Genomes phase 1 release
HG00593	female	SAME125012	CHS	Southern Han Chinese	EAS	East Asian	1000 Genomes on GRCh38,1000 Genomes phase 3 release,1000 Genomes phase 1 release
HG01028	male	SAME123524	CDX	Dai Chinese	EAS	East Asian	1000 Genomes on GRCh38,1000 Genomes phase 3 release
HG00639	female	SAME123650	PUR	Puerto Rican	AMR	American	1000 Genomes phase 3 release
HG01087	female	SAME125393	PUR	Puerto Rican	AMR	American	1000 Genomes phase 3 release
HG00598	male	SAME1839713	CHS	Southern Han Chinese	EAS	East Asian	1000 Genomes on GRCh38,1000 Genomes phase 3 release
HG01047	male	SAME123166	PUR	Puerto Rican	AMR	American	1000 Genomes on GRCh38,1000 Genomes phase 3 release,1000 Genomes phase 1 release
HG00641	female	SAME123435	PUR	Puerto Rican	AMR	American	1000 Genomes on GRCh38,1000 Genomes phase 3 release,1000 Genomes phase 1 release
HG01094	male	SAME122925	PUR	Puerto Rican	AMR	American	1000 Genomes on GRCh38,1000 Genomes phase 3 release,1000 Genomes phase 1 release
HG01200	male	SAME1840109	PUR	Puerto Rican	AMR	American	1000 Genomes on GRCh38,1000 Genomes phase 3 release
HG01054	male	SAME123663	PUR	Puerto Rican	AMR	American	1000 Genomes on GRCh38,1000 Genomes phase 3 release,1000 Genomes phase 1 release
HG00615	female	SAME125194	CHS	Southern Han Chinese	EAS	East Asian	1000 Genomes phase 3 release
HG00654	female	SAME123234	CHS	Southern Han Chinese	EAS	East Asian	1000 Genomes on GRCh38,1000 Genomes phase 3 release,1000 Genomes phase 1 release
HG01205	female	SAME124296	PUR	Puerto Rican	AMR	American	1000 Genomes on GRCh38,1000 Genomes phase 3 release,1000 Genomes phase 1 release
HG00739	male	SAME125113	PUR	Puerto Rican	AMR	American	1000 Genomes on GRCh38,1000 Genomes phase 3 release,1000 Genomes phase 1 release
HG00622	male	SAME1839278	CHS	Southern Han Chinese	EAS	East Asian	1000 Genomes on GRCh38,1000 Genomes phase 3 release
HG00673	male	SAME123605	CHS	Southern Han Chinese	EAS	East Asian	1000 Genomes phase 3 release
HG01243	male	SAME125063	PUR	Puerto Rican	AMR	American	1000 Genomes phase 3 release
HG00741	female	SAME124833	PUR	Puerto Rican	AMR	American	1000 Genomes phase 3 release
HG00627	male	SAME123079	CHS	Southern Han Chinese	EAS	East Asian	1000 Genomes phase 3 release
HG00743	female	SAME1840184	PUR	Puerto Rican	AMR	American	1000 Genomes on GRCh38,1000 Genomes phase 3 release
HG01248	female	SAME125058	PUR	Puerto Rican	AMR	American	1000 Genomes on GRCh38,1000 Genomes phase 3 release,1000 Genomes phase 1 release
HG00866	male	SAME123549	CDX	Dai Chinese	EAS	East Asian	1000 Genomes on GRCh38,1000 Genomes phase 3 release
HG01062	female	SAME123014	PUR	Puerto Rican	AMR	American	1000 Genomes phase 3 release
HG00844	male	SAME123952	CDX	Dai Chinese	EAS	East Asian	1000 Genomes on GRCh38,1000 Genomes phase 3 release
HG01250	male	SAME125281	CLM	Colombian	AMR	American	1000 Genomes on GRCh38,1000 Genomes phase 3 release,1000 Genomes phase 1 release
HG00708	female	SAME122940	CHS	Southern Han Chinese	EAS	East Asian	1000 Genomes on GRCh38,1000 Genomes phase 3 release,1000 Genomes phase 1 release
HG01067	female	SAME122997	PUR	Puerto Rican	AMR	American	1000 Genomes on GRCh38,1000 Genomes phase 3 release,1000 Genomes phase 1 release
HG00851	female	SAME123756	CDX	Dai Chinese	EAS	East Asian	1000 Genomes on GRCh38,1000 Genomes phase 3 release
HG01255	male	SAME125286	CLM	Colombian	AMR	American	1000 Genomes phase 3 release
HG00734	female	SAME123016	PUR	Puerto Rican	AMR	American	1000 Genomes on GRCh38,1000 Genomes phase 3 release,1000 Genomes phase 1 release
HG01074	male	SAME124070	PUR	Puerto Rican	AMR	American	1000 Genomes phase 3 release
HG01099	male	SAME123771	PUR	Puerto Rican	AMR	American	1000 Genomes phase 3 release
HG01142	male	SAME1839731	CLM	Colombian	AMR	American	1000 Genomes on GRCh38,1000 Genomes phase 3 release
HG01061	female	SAME122821	PUR	Puerto Rican	AMR	American	1000 Genomes on GRCh38,1000 Genomes phase 3 release,1000 Genomes phase 1 release
HG01334	male	SAME123533	GBR	British	EUR	European	1000 Genomes on GRCh38,1000 Genomes phase 3 release,1000 Genomes phase 1 release,Geuvadis
HG01102	female	SAME123678	PUR	Puerto Rican	AMR	American	1000 Genomes on GRCh38,1000 Genomes phase 3 release,1000 Genomes phase 1 release
HG01161	male	SAME1839615	PUR	Puerto Rican	AMR	American	1000 Genomes on GRCh38,1000 Genomes phase 3 release
HG01066	male	SAME124294	PUR	Puerto Rican	AMR	American	1000 Genomes on GRCh38,1000 Genomes phase 3 release,1000 Genomes phase 1 release
HG01341	male	SAME124859	CLM	Colombian	AMR	American	1000 Genomes on GRCh38,1000 Genomes phase 3 release,1000 Genomes phase 1 release
HG01107	male	SAME123675	PUR	Puerto Rican	AMR	American	1000 Genomes on GRCh38,1000 Genomes phase 3 release,1000 Genomes phase 1 release
HG01173	male	SAME124624	PUR	Puerto Rican	AMR	American	1000 Genomes on GRCh38,1000 Genomes phase 3 release,1000 Genomes phase 1 release
HG01073	female	SAME124095	PUR	Puerto Rican	AMR	American	1000 Genomes on GRCh38,1000 Genomes phase 3 release,1000 Genomes phase 1 release
HG01346	female	SAME124860	CLM	Colombian	AMR	American	1000 Genomes phase 3 release
HG01114	female	SAME123483	CLM	Colombian	AMR	American	1000 Genomes phase 3 release
HG01046	female	SAME123167	CDX	Dai Chinese	EAS	East Asian	1000 Genomes on GRCh38,1000 Genomes phase 3 release
HG01148	male	SAME124424	CLM	Colombian	AMR	American	1000 Genomes on GRCh38,1000 Genomes phase 3 release,1000 Genomes phase 1 release
HG01353	male	SAME124685	CLM	Colombian	AMR	American	1000 Genomes on GRCh38,1000 Genomes phase 3 release,1000 Genomes phase 1 release
HG01119	female	SAME1840402	CLM	Colombian	AMR	American	1000 Genomes on GRCh38,1000 Genomes phase 3 release
HG01053	female	SAME124866	PUR	Puerto Rican	AMR	American	1000 Genomes phase 3 release
HG01150	female	SAME124216	CLM	Colombian	AMR	American	1000 Genomes phase 3 release
HG01098	female	SAME123490	PUR	Puerto Rican	AMR	American	1000 Genomes on GRCh38,1000 Genomes phase 3 release,1000 Genomes phase 1 release
HG01176	male	SAME124621	PUR	Puerto Rican	AMR	American	1000 Genomes on GRCh38,1000 Genomes phase 3 release,1000 Genomes phase 1 release
HG01058	female	SAME1840086	PUR	Puerto Rican	AMR	American	1000 Genomes on GRCh38,1000 Genomes phase 3 release
HG01162	female	SAME1839707	PUR	Puerto Rican	AMR	American	1000 Genomes on GRCh38,1000 Genomes phase 3 release
HG01101	male	SAME123677	PUR	Puerto Rican	AMR	American	1000 Genomes on GRCh38,1000 Genomes phase 3 release,1000 Genomes phase 1 release
HG01183	female	SAME124792	PUR	Puerto Rican	AMR	American	1000 Genomes on GRCh38,1000 Genomes phase 3 release,1000 Genomes phase 1 release
HG01060	male	SAME123015	PUR	Puerto Rican	AMR	American	1000 Genomes on GRCh38,1000 Genomes phase 3 release,1000 Genomes phase 1 release
HG01167	male	SAME124798	PUR	Puerto Rican	AMR	American	1000 Genomes on GRCh38,1000 Genomes phase 3 release,1000 Genomes phase 1 release
HG01106	male	SAME123674	PUR	Puerto Rican	AMR	American	1000 Genomes phase 3 release
HG01188	female	SAME124927	PUR	Puerto Rican	AMR	American	1000 Genomes on GRCh38,1000 Genomes phase 3 release,1000 Genomes phase 1 release
HG01072	male	SAME124091	PUR	Puerto Rican	AMR	American	1000 Genomes on GRCh38,1000 Genomes phase 3 release,1000 Genomes phase 1 release
HG01174	female	SAME124619	PUR	Puerto Rican	AMR	American	1000 Genomes on GRCh38,1000 Genomes phase 3 release,1000 Genomes phase 1 release
HG01113	female	SAME123484	CLM	Colombian	AMR	American	1000 Genomes on GRCh38,1000 Genomes phase 3 release,1000 Genomes phase 1 release
HG01190	male	SAME123654	PUR	Puerto Rican	AMR	American	1000 Genomes on GRCh38,1000 Genomes phase 3 release,1000 Genomes phase 1 release
HG01077	female	SAME1839581	PUR	Puerto Rican	AMR	American	1000 Genomes on GRCh38,1000 Genomes phase 3 release
HG01206	male	SAME124295	PUR	Puerto Rican	AMR	American	1000 Genomes phase 3 release
HG01257	female	SAME125288	CLM	Colombian	AMR	American	1000 Genomes on GRCh38,1000 Genomes phase 3 release,1000 Genomes phase 1 release
HG01195	female	SAME1839101	PUR	Puerto Rican	AMR	American	1000 Genomes on GRCh38
HG01274	male	SAME123001	CLM	Colombian	AMR	American	1000 Genomes on GRCh38,1000 Genomes phase 3 release,1000 Genomes phase 1 release
HG01249	female	SAME125057	PUR	Puerto Rican	AMR	American	1000 Genomes phase 3 release
HG01269	female	SAME1839257	CLM	Colombian	AMR	American	1000 Genomes on GRCh38,1000 Genomes phase 3 release
HG01121	male	SAME1840127	CLM	Colombian	AMR	American	1000 Genomes on GRCh38,1000 Genomes phase 3 release
HG01279	female	SAME123004	CLM	Colombian	AMR	American	1000 Genomes phase 3 release
HG01251	female	SAME125282	CLM	Colombian	AMR	American	1000 Genomes on GRCh38,1000 Genomes phase 3 release,1000 Genomes phase 1 release
HG01271	male	SAME122998	CLM	Colombian	AMR	American	1000 Genomes on GRCh38,1000 Genomes phase 3 release,1000 Genomes phase 1 release
HG01126	male	SAME124052	CLM	Colombian	AMR	American	1000 Genomes phase 3 release
HG01281	female	SAME1839107	CLM	Colombian	AMR	American	1000 Genomes on GRCh38,1000 Genomes phase 3 release
HG01256	male	SAME125287	CLM	Colombian	AMR	American	1000 Genomes on GRCh38,1000 Genomes phase 3 release,1000 Genomes phase 1 release
HG01276	female	SAME122999	CLM	Colombian	AMR	American	1000 Genomes phase 3 release
HG01133	male	SAME123884	CLM	Colombian	AMR	American	1000 Genomes on GRCh38,1000 Genomes phase 3 release,1000 Genomes phase 1 release
HG01104	male	SAME123672	PUR	Puerto Rican	AMR	American	1000 Genomes on GRCh38,1000 Genomes phase 3 release,1000 Genomes phase 1 release
HG01100	female	SAME123676	PUR	Puerto Rican	AMR	American	1000 Genomes phase 3 release
HG01149	female	SAME124425	CLM	Colombian	AMR	American	1000 Genomes on GRCh38,1000 Genomes phase 3 release,1000 Genomes phase 1 release
HG01138	male	SAME123877	CLM	Colombian	AMR	American	1000 Genomes phase 3 release
HG01109	male	SAME123669	PUR	Puerto Rican	AMR	American	1000 Genomes phase 3 release
HG01105	female	SAME123673	PUR	Puerto Rican	AMR	American	1000 Genomes on GRCh38,1000 Genomes phase 3 release,1000 Genomes phase 1 release
HG01168	female	SAME124796	PUR	Puerto Rican	AMR	American	1000 Genomes on GRCh38,1000 Genomes phase 3 release,1000 Genomes phase 1 release
HG01140	female	SAME124422	CLM	Colombian	AMR	American	1000 Genomes on GRCh38,1000 Genomes phase 3 release,1000 Genomes phase 1 release
HG01111	female	SAME123486	PUR	Puerto Rican	AMR	American	1000 Genomes on GRCh38,1000 Genomes phase 3 release,1000 Genomes phase 1 release
HG01112	male	SAME123485	CLM	Colombian	AMR	American	1000 Genomes on GRCh38,1000 Genomes phase 3 release,1000 Genomes phase 1 release
HG01170	male	SAME124623	PUR	Puerto Rican	AMR	American	1000 Genomes on GRCh38,1000 Genomes phase 3 release,1000 Genomes phase 1 release
HG01258	male	SAME125279	CLM	Colombian	AMR	American	1000 Genomes phase 3 release
HG01178	male	SAME124616	PUR	Puerto Rican	AMR	American	1000 Genomes phase 3 release
HG01357	female	SAME124681	CLM	Colombian	AMR	American	1000 Genomes on GRCh38,1000 Genomes phase 3 release,1000 Genomes phase 1 release
HG01303	female	SAME1840027	PUR	Puerto Rican	AMR	American	1000 Genomes on GRCh38,1000 Genomes phase 3 release
HG01260	female	SAME122815	CLM	Colombian	AMR	American	1000 Genomes on GRCh38,1000 Genomes phase 3 release,1000 Genomes phase 1 release
HG01192	male	SAME124298	PUR	Puerto Rican	AMR	American	1000 Genomes phase 3 release
HG01364	female	SAME1839152	CLM	Colombian	AMR	American
HG01308	male	SAME1840002	PUR	Puerto Rican	AMR	American	1000 Genomes on GRCh38,1000 Genomes phase 3 release
HG01272	female	SAME122996	CLM	Colombian	AMR	American	1000 Genomes on GRCh38,1000 Genomes phase 3 release,1000 Genomes phase 1 release
HG01197	male	SAME124237	PUR	Puerto Rican	AMR	American	1000 Genomes on GRCh38,1000 Genomes phase 3 release,1000 Genomes phase 1 release
HG01369	female	SAME1839124	CLM	Colombian	AMR	American	1000 Genomes on GRCh38,1000 Genomes phase 3 release
HG01322	male	SAME1839539	PUR	Puerto Rican	AMR	American	1000 Genomes on GRCh38
HG01277	male	SAME123000	CLM	Colombian	AMR	American	1000 Genomes on GRCh38,1000 Genomes phase 3 release,1000 Genomes phase 1 release
HG01084	female	SAME125392	PUR	Puerto Rican	AMR	American	1000 Genomes phase 3 release
HG01376	female	SAME124289	CLM	Colombian	AMR	American	1000 Genomes phase 3 release
HG01327	male	SAME1839599	PUR	Puerto Rican	AMR	American
HG01284	female	SAME1839191	CLM	Colombian	AMR	American	1000 Genomes on GRCh38,1000 Genomes phase 3 release
HG01089	female	SAME1839432	PUR	Puerto Rican	AMR	American	1000 Genomes on GRCh38,1000 Genomes phase 3 release
HG01124	male	SAME124053	CLM	Colombian	AMR	American	1000 Genomes on GRCh38,1000 Genomes phase 3 release,1000 Genomes phase 1 release
HG01175	female	SAME124618	PUR	Puerto Rican	AMR	American	1000 Genomes phase 3 release
HG01311	male	SAME1839796	PUR	Puerto Rican	AMR	American	1000 Genomes on GRCh38,1000 Genomes phase 3 release
HG01096	male	SAME123776	PUR	Puerto Rican	AMR	American	1000 Genomes phase 3 release
HG01131	female	SAME1839985	CLM	Colombian	AMR	American	1000 Genomes on GRCh38,1000 Genomes phase 3 release
HG01182	male	SAME124789	PUR	Puerto Rican	AMR	American	1000 Genomes on GRCh38,1000 Genomes phase 3 release
HG01323	female	SAME1839534	PUR	Puerto Rican	AMR	American	1000 Genomes on GRCh38,1000 Genomes phase 3 release
HG01123	female	SAME1840204	CLM	Colombian	AMR	American
HG01136	male	SAME123889	CLM	Colombian	AMR	American	1000 Genomes on GRCh38,1000 Genomes phase 3 release,1000 Genomes phase 1 release
HG01187	male	SAME124783	PUR	Puerto Rican	AMR	American	1000 Genomes on GRCh38,1000 Genomes phase 3 release,1000 Genomes phase 1 release
HG01359	male	SAME124687	CLM	Colombian	AMR	American	1000 Genomes on GRCh38,1000 Genomes phase 3 release,1000 Genomes phase 1 release
HG01130	male	SAME1839995	CLM	Colombian	AMR	American	1000 Genomes on GRCh38,1000 Genomes phase 3 release
HG01345	female	SAME124863	CLM	Colombian	AMR	American	1000 Genomes on GRCh38,1000 Genomes phase 3 release,1000 Genomes phase 1 release
HG01079	male	SAME123013	PUR	Puerto Rican	AMR	American	1000 Genomes on GRCh38,1000 Genomes phase 3 release,1000 Genomes phase 1 release
HG01361	female	SAME124504	CLM	Colombian	AMR	American	1000 Genomes phase 3 release
HG01135	male	SAME123886	CLM	Colombian	AMR	American	1000 Genomes phase 3 release
HG01352	female	SAME124686	CLM	Colombian	AMR	American	1000 Genomes phase 3 release
HG01081	female	SAME125395	PUR	Puerto Rican	AMR	American	1000 Genomes phase 3 release
HG01366	female	SAME125265	CLM	Colombian	AMR	American	1000 Genomes on GRCh38,1000 Genomes phase 3 release,1000 Genomes phase 1 release
HG01488	male	SAME123973	CLM	Colombian	AMR	American	1000 Genomes on GRCh38,1000 Genomes phase 3 release,1000 Genomes phase 1 release
HG01302	male	SAME1840038	PUR	Puerto Rican	AMR	American	1000 Genomes on GRCh38,1000 Genomes phase 3 release
HG01086	female	SAME125394	PUR	Puerto Rican	AMR	American	1000 Genomes on GRCh38,1000 Genomes phase 3 release,1000 Genomes phase 1 release
HG01342	female	SAME124856	CLM	Colombian	AMR	American	1000 Genomes on GRCh38,1000 Genomes phase 3 release,1000 Genomes phase 1 release
HG01490	female	SAME124139	CLM	Colombian	AMR	American	1000 Genomes phase 3 release
HG01326	female	SAME1839598	PUR	Puerto Rican	AMR	American	1000 Genomes on GRCh38,1000 Genomes phase 3 release
HG01125	female	SAME124054	CLM	Colombian	AMR	American	1000 Genomes on GRCh38,1000 Genomes phase 3 release,1000 Genomes phase 1 release
HG01347	male	SAME124861	CLM	Colombian	AMR	American	1000 Genomes on GRCh38,1000 Genomes phase 3 release,1000 Genomes phase 1 release
HG01495	female	SAME124136	CLM	Colombian	AMR	American	1000 Genomes on GRCh38,1000 Genomes phase 3 release,1000 Genomes phase 1 release
HG01275	female	SAME123002	CLM	Colombian	AMR	American	1000 Genomes on GRCh38,1000 Genomes phase 3 release,1000 Genomes phase 1 release
HG01137	female	SAME123888	CLM	Colombian	AMR	American	1000 Genomes on GRCh38,1000 Genomes phase 3 release,1000 Genomes phase 1 release
HG01354	female	SAME124680	CLM	Colombian	AMR	American	1000 Genomes on GRCh38,1000 Genomes phase 3 release,1000 Genomes phase 1 release
HG01503	male	SAME124944	IBS	Spanish	EUR	European	1000 Genomes on GRCh38,1000 Genomes phase 3 release
HG01198	female	SAME125228	PUR	Puerto Rican	AMR	American	1000 Genomes on GRCh38,1000 Genomes phase 3 release,1000 Genomes phase 1 release
HG01199	male	SAME124366	PUR	Puerto Rican	AMR	American	1000 Genomes phase 3 release
HG01164	male	SAME1839690	PUR	Puerto Rican	AMR	American	1000 Genomes on GRCh38,1000 Genomes phase 3 release
HG01414	female	SAME1839703	PUR	Puerto Rican	AMR	American	1000 Genomes on GRCh38,1000 Genomes phase 3 release
HG01504	female	SAME124945	IBS	Spanish	EUR	European	1000 Genomes on GRCh38,1000 Genomes phase 3 release
HG01252	male	SAME125283	CLM	Colombian	AMR	American	1000 Genomes phase 3 release
HG01169	female	SAME124797	PUR	Puerto Rican	AMR	American	1000 Genomes phase 3 release
HG01433	male	SAME1839252	CLM	Colombian	AMR	American
HG01509	male	SAME124940	IBS	Spanish	EUR	European	1000 Genomes on GRCh38,1000 Genomes phase 3 release
HG01377	male	SAME124288	CLM	Colombian	AMR	American	1000 Genomes on GRCh38,1000 Genomes phase 3 release,1000 Genomes phase 1 release
HG01171	female	SAME124622	PUR	Puerto Rican	AMR	American	1000 Genomes on GRCh38,1000 Genomes phase 3 release,1000 Genomes phase 1 release
HG01438	female	SAME124971	CLM	Colombian	AMR	American	1000 Genomes on GRCh38,1000 Genomes phase 3 release,1000 Genomes phase 1 release
HG01511	female	SAME124770	IBS	Spanish	EUR	European	1000 Genomes phase 3 release
HG01384	female	SAME122969	CLM	Colombian	AMR	American	1000 Genomes on GRCh38,1000 Genomes phase 3 release,1000 Genomes phase 1 release
HG01241	male	SAME125065	PUR	Puerto Rican	AMR	American	1000 Genomes on GRCh38,1000 Genomes phase 3 release,1000 Genomes phase 1 release
HG01440	male	SAME123237	CLM	Colombian	AMR	American	1000 Genomes on GRCh38,1000 Genomes phase 3 release,1000 Genomes phase 1 release
HG01516	female	SAME124773	IBS	Spanish	EUR	European	1000 Genomes on GRCh38,1000 Genomes phase 3 release,1000 Genomes phase 1 release
HG01389	male	SAME122972	CLM	Colombian	AMR	American	1000 Genomes on GRCh38,1000 Genomes phase 3 release,1000 Genomes phase 1 release
HG01253	male	SAME125284	CLM	Colombian	AMR	American	1000 Genomes on GRCh38,1000 Genomes phase 3 release,1000 Genomes phase 1 release
HG01344	male	SAME124862	CLM	Colombian	AMR	American	1000 Genomes on GRCh38,1000 Genomes phase 3 release,1000 Genomes phase 1 release
HG01383	male	SAME122971	CLM	Colombian	AMR	American	1000 Genomes on GRCh38,1000 Genomes phase 3 release,1000 Genomes phase 1 release
HG01391	female	SAME122804	CLM	Colombian	AMR	American	1000 Genomes phase 3 release
HG01525	female	SAME125328	IBS	Spanish	EUR	European	1000 Genomes on GRCh38,1000 Genomes phase 3 release
HG01349	female	SAME124865	CLM	Colombian	AMR	American	1000 Genomes phase 3 release
HG01390	female	SAME122805	CLM	Colombian	AMR	American	1000 Genomes on GRCh38,1000 Genomes phase 3 release,1000 Genomes phase 1 release
HG01396	female	SAME1839954	PUR	Puerto Rican	AMR	American	1000 Genomes on GRCh38,1000 Genomes phase 3 release
HG01532	male	SAME125138	IBS	Spanish	EUR	European	1000 Genomes phase 3 release
HG01351	female	SAME124683	CLM	Colombian	AMR	American	1000 Genomes on GRCh38,1000 Genomes phase 3 release,1000 Genomes phase 1 release
HG01395	male	SAME1840207	PUR	Puerto Rican	AMR	American	1000 Genomes on GRCh38,1000 Genomes phase 3 release
HG01524	male	SAME125327	IBS	Spanish	EUR	European	1000 Genomes on GRCh38,1000 Genomes phase 3 release
HG01537	female	SAME125134	IBS	Spanish	EUR	European	1000 Genomes on GRCh38,1000 Genomes phase 3 release
HG01356	male	SAME124682	CLM	Colombian	AMR	American	1000 Genomes on GRCh38,1000 Genomes phase 3 release,1000 Genomes phase 1 release
HG01597	female	SAME125226	KHV	Kinh Vietnamese	EAS	East Asian	1000 Genomes on GRCh38,1000 Genomes phase 3 release
HG01529	male	SAME125330	IBS	Spanish	EUR	European	1000 Genomes phase 3 release
HG01551	female	SAME124008	CLM	Colombian	AMR	American	1000 Genomes on GRCh38,1000 Genomes phase 3 release,1000 Genomes phase 1 release
HG01445	male	SAME1839015	CLM	Colombian	AMR	American
HG01600	female	SAME123456	KHV	Kinh Vietnamese	EAS	East Asian	1000 Genomes on GRCh38,1000 Genomes phase 3 release
HG01531	female	SAME125136	IBS	Spanish	EUR	European	1000 Genomes on GRCh38,1000 Genomes phase 3 release
HG01378	female	SAME124076	CLM	Colombian	AMR	American	1000 Genomes on GRCh38,1000 Genomes phase 3 release,1000 Genomes phase 1 release
HG01452	male	SAME1839158	CLM	Colombian	AMR	American	1000 Genomes on GRCh38
HG01605	female	SAME123459	IBS	Spanish	EUR	European	1000 Genomes on GRCh38,1000 Genomes phase 3 release
HG01536	male	SAME125135	IBS	Spanish	EUR	European	1000 Genomes on GRCh38,1000 Genomes phase 3 release
HG01385	female	SAME122970	CLM	Colombian	AMR	American	1000 Genomes phase 3 release
HG01457	male	SAME123428	CLM	Colombian	AMR	American	1000 Genomes phase 3 release
HG01566	female	SAME124564	PEL	Peruvian	AMR	American	1000 Genomes on GRCh38,1000 Genomes phase 3 release
HG01550	male	SAME124009	CLM	Colombian	AMR	American	1000 Genomes on GRCh38,1000 Genomes phase 3 release,1000 Genomes phase 1 release
HG01392	male	SAME1840234	PUR	Puerto Rican	AMR	American	1000 Genomes on GRCh38,1000 Genomes phase 3 release
HG01464	male	SAME122883	CLM	Colombian	AMR	American	1000 Genomes on GRCh38,1000 Genomes phase 3 release,1000 Genomes phase 1 release
HG01573	female	SAME124347	PEL	Peruvian	AMR	American	1000 Genomes phase 3 release
HG01442	male	SAME123238	CLM	Colombian	AMR	American	1000 Genomes phase 3 release
HG01397	female	SAME1839946	PUR	Puerto Rican	AMR	American
HG01508	male	SAME124939	IBS	Spanish	EUR	European	1000 Genomes phase 3 release
HG01578	female	SAME124351	PEL	Peruvian	AMR	American	1000 Genomes on GRCh38,1000 Genomes phase 3 release
HG01447	female	SAME1839099	CLM	Colombian	AMR	American	1000 Genomes on GRCh38,1000 Genomes phase 3 release
HG01506	male	SAME124947	IBS	Spanish	EUR	European	1000 Genomes on GRCh38,1000 Genomes phase 3 release
HG01510	female	SAME124771	IBS	Spanish	EUR	European	1000 Genomes on GRCh38,1000 Genomes phase 3 release
HG01403	female	SAME1839867	PUR	Puerto Rican	AMR	American	1000 Genomes on GRCh38,1000 Genomes phase 3 release
HG01454	female	SAME1840304	CLM	Colombian	AMR	American
HG01513	female	SAME124768	IBS	Spanish	EUR	European	1000 Genomes on GRCh38,1000 Genomes phase 3 release
HG01515	male	SAME124774	IBS	Spanish	EUR	European	1000 Genomes on GRCh38,1000 Genomes phase 3 release,1000 Genomes phase 1 release
HG01415	female	SAME1839705	PUR	Puerto Rican	AMR	American
HG01459	female	SAME1840278	CLM	Colombian	AMR	American	1000 Genomes on GRCh38,1000 Genomes phase 3 release
HG01518	male	SAME124766	IBS	Spanish	EUR	European	1000 Genomes on GRCh38,1000 Genomes phase 3 release,1000 Genomes phase 1 release
HG01286	male	SAME1839176	PUR	Puerto Rican	AMR	American	1000 Genomes on GRCh38,1000 Genomes phase 3 release
HG01439	female	SAME124972	CLM	Colombian	AMR	American	1000 Genomes phase 3 release
HG01461	male	SAME122879	CLM	Colombian	AMR	American	1000 Genomes on GRCh38,1000 Genomes phase 3 release,1000 Genomes phase 1 release
HG01520	female	SAME125323	IBS	Spanish	EUR	European	1000 Genomes phase 3 release
HG01301	female	SAME1840050	PUR	Puerto Rican	AMR	American
HG01489	female	SAME123972	CLM	Colombian	AMR	American	1000 Genomes on GRCh38,1000 Genomes phase 3 release,1000 Genomes phase 1 release
HG01567	female	SAME124565	PEL	Peruvian	AMR	American	1000 Genomes phase 3 release
HG01599	female	SAME125238	KHV	Kinh Vietnamese	EAS	East Asian	1000 Genomes on GRCh38,1000 Genomes phase 3 release
HG01325	male	SAME1839604	PUR	Puerto Rican	AMR	American	1000 Genomes on GRCh38,1000 Genomes phase 3 release
HG01491	male	SAME124140	CLM	Colombian	AMR	American	1000 Genomes on GRCh38,1000 Genomes phase 3 release,1000 Genomes phase 1 release
HG01579	male	SAME124350	PEL	Peruvian	AMR	American	1000 Genomes phase 3 release
HG01602	female	SAME123454	IBS	Spanish	EUR	European	1000 Genomes on GRCh38,1000 Genomes phase 3 release
HG01363	female	SAME1839059	CLM	Colombian	AMR	American	1000 Genomes on GRCh38,1000 Genomes phase 3 release
HG01496	female	SAME124133	CLM	Colombian	AMR	American	1000 Genomes phase 3 release
HG01586	male	SAME1839879	PJL	Punjabi	SAS	South Asian	1000 Genomes on GRCh38,1000 Genomes phase 3 release
HG01607	female	SAME123457	IBS	Spanish	EUR	European	1000 Genomes on GRCh38,1000 Genomes phase 3 release
HG01375	female	SAME124290	CLM	Colombian	AMR	American	1000 Genomes on GRCh38,1000 Genomes phase 3 release,1000 Genomes phase 1 release
HG01523	male	SAME125322	IBS	Spanish	EUR	European	1000 Genomes phase 3 release
HG01593	female	SAME1839634	PJL	Punjabi	SAS	South Asian	1000 Genomes on GRCh38,1000 Genomes phase 3 release
HG01493	female	SAME124138	CLM	Colombian	AMR	American	1000 Genomes phase 3 release
HG01394	female	SAME1840219	PUR	Puerto Rican	AMR	American
HG01528	female	SAME125329	IBS	Spanish	EUR	European	1000 Genomes on GRCh38,1000 Genomes phase 3 release
HG01358	male	SAME124688	CLM	Colombian	AMR	American	1000 Genomes phase 3 release
HG01498	female	SAME124142	CLM	Colombian	AMR	American	1000 Genomes on GRCh38,1000 Genomes phase 3 release,1000 Genomes phase 1 release
HG01402	male	SAME1839873	PUR	Puerto Rican	AMR	American	1000 Genomes on GRCh38,1000 Genomes phase 3 release
HG01530	male	SAME125137	IBS	Spanish	EUR	European	1000 Genomes on GRCh38,1000 Genomes phase 3 release
HG01360	female	SAME122855	CLM	Colombian	AMR	American	1000 Genomes on GRCh38,1000 Genomes phase 3 release,1000 Genomes phase 1 release
HG01501	female	SAME124942	IBS	Spanish	EUR	European	1000 Genomes on GRCh38,1000 Genomes phase 3 release
HG01471	female	SAME1840197	CLM	Colombian	AMR	American	1000 Genomes on GRCh38
HG01465	female	SAME122882	CLM	Colombian	AMR	American	1000 Genomes on GRCh38,1000 Genomes phase 3 release,1000 Genomes phase 1 release
HG01365	male	SAME124508	CLM	Colombian	AMR	American	1000 Genomes on GRCh38,1000 Genomes phase 3 release,1000 Genomes phase 1 release
HG01474	female	SAME1840189	CLM	Colombian	AMR	American	1000 Genomes on GRCh38,1000 Genomes phase 3 release
HG01483	female	SAME1839962	CLM	Colombian	AMR	American	1000 Genomes on GRCh38
HG01477	female	SAME1840183	CLM	Colombian	AMR	American	1000 Genomes on GRCh38
HG01372	female	SAME1840339	CLM	Colombian	AMR	American	1000 Genomes on GRCh38,1000 Genomes phase 3 release
HG01479	male	SAME1840251	CLM	Colombian	AMR	American	1000 Genomes on GRCh38,1000 Genomes phase 3 release
HG01565	male	SAME124566	PEL	Peruvian	AMR	American	1000 Genomes on GRCh38,1000 Genomes phase 3 release
HG01484	female	SAME1839960	CLM	Colombian	AMR	American
HG01492	female	SAME124137	CLM	Colombian	AMR	American	1000 Genomes on GRCh38,1000 Genomes phase 3 release,1000 Genomes phase 1 release
HG01481	female	SAME1839971	CLM	Colombian	AMR	American
HG01572	female	SAME124705	PEL	Peruvian	AMR	American	1000 Genomes on GRCh38,1000 Genomes phase 3 release
HG01441	female	SAME123236	CLM	Colombian	AMR	American	1000 Genomes on GRCh38,1000 Genomes phase 3 release,1000 Genomes phase 1 release
HG01497	male	SAME124134	CLM	Colombian	AMR	American	1000 Genomes on GRCh38,1000 Genomes phase 3 release,1000 Genomes phase 1 release
HG01486	female	SAME1840048	CLM	Colombian	AMR	American	1000 Genomes on GRCh38,1000 Genomes phase 3 release
HG01577	male	SAME124349	PEL	Peruvian	AMR	American	1000 Genomes on GRCh38,1000 Genomes phase 3 release
HG01453	female	SAME1839159	CLM	Colombian	AMR	American	1000 Genomes on GRCh38
HG01500	male	SAME124941	IBS	Spanish	EUR	European	1000 Genomes on GRCh38,1000 Genomes phase 3 release
HG01443	male	SAME1839032	CLM	Colombian	AMR	American	1000 Genomes on GRCh38,1000 Genomes phase 3 release
HG01589	male	SAME1839859	PJL	Punjabi	SAS	South Asian	1000 Genomes on GRCh38,1000 Genomes phase 3 release
HG01756	male	SAME124988	IBS	Spanish	EUR	European	1000 Genomes on GRCh38,1000 Genomes phase 3 release
HG01466	female	SAME122881	CLM	Colombian	AMR	American	1000 Genomes phase 3 release
HG01455	male	SAME123429	CLM	Colombian	AMR	American	1000 Genomes on GRCh38,1000 Genomes phase 3 release,1000 Genomes phase 1 release
HG01596	male	SAME125227	KHV	Kinh Vietnamese	EAS	East Asian	1000 Genomes on GRCh38,1000 Genomes phase 3 release
HG01763	female	SAME124812	IBS	Spanish	EUR	European	1000 Genomes phase 3 release
HG01473	male	SAME1840192	CLM	Colombian	AMR	American	1000 Genomes on GRCh38
HG01462	female	SAME123539	CLM	Colombian	AMR	American	1000 Genomes on GRCh38,1000 Genomes phase 3 release,1000 Genomes phase 1 release
HG01604	female	SAME123460	IBS	Spanish	EUR	European	1000 Genomes phase 3 release
HG01768	female	SAME1839665	IBS	Spanish	EUR	European	1000 Genomes on GRCh38,1000 Genomes phase 3 release
HG01480	female	SAME1839974	CLM	Colombian	AMR	American	1000 Genomes on GRCh38
HG01405	male	SAME1839863	PUR	Puerto Rican	AMR	American	1000 Genomes on GRCh38,1000 Genomes phase 3 release
HG01609	male	SAME123461	IBS	Spanish	EUR	European	1000 Genomes phase 3 release
HG01770	female	SAME124638	IBS	Spanish	EUR	European	1000 Genomes on GRCh38,1000 Genomes phase 3 release
HG01485	male	SAME1840047	CLM	Colombian	AMR	American	1000 Genomes on GRCh38,1000 Genomes phase 3 release
HG01412	male	SAME1839619	PUR	Puerto Rican	AMR	American	1000 Genomes on GRCh38,1000 Genomes phase 3 release
HG01611	male	SAME123624	IBS	Spanish	EUR	European	1000 Genomes phase 3 release
HG01775	male	SAME124633	IBS	Spanish	EUR	European	1000 Genomes on GRCh38,1000 Genomes phase 3 release
HG01404	female	SAME1839868	PUR	Puerto Rican	AMR	American
HG01431	male	SAME1839260	CLM	Colombian	AMR	American	1000 Genomes on GRCh38,1000 Genomes phase 3 release
HG01678	male	SAME123292	IBS	Spanish	EUR	European	1000 Genomes on GRCh38,1000 Genomes phase 3 release
HG01679	female	SAME123293	IBS	Spanish	EUR	European	1000 Genomes on GRCh38,1000 Genomes phase 3 release
HG01411	male	SAME1839629	PUR	Puerto Rican	AMR	American
HG01556	male	SAME1840141	CLM	Colombian	AMR	American	1000 Genomes on GRCh38,1000 Genomes phase 3 release
HG01680	male	SAME124656	IBS	Spanish	EUR	European	1000 Genomes on GRCh38,1000 Genomes phase 3 release
HG01681	female	SAME124655	IBS	Spanish	EUR	European	1000 Genomes phase 3 release
HG01435	female	SAME1839239	CLM	Colombian	AMR	American	1000 Genomes on GRCh38,1000 Genomes phase 3 release
HG01594	male	SAME1839631	PJL	Punjabi	SAS	South Asian
HG01685	female	SAME124659	IBS	Spanish	EUR	European	1000 Genomes on GRCh38,1000 Genomes phase 3 release
HG01686	male	SAME124658	IBS	Spanish	EUR	European	1000 Genomes on GRCh38,1000 Genomes phase 3 release
HG01505	male	SAME124946	IBS	Spanish	EUR	European	1000 Genomes phase 3 release
HG01777	male	SAME124631	IBS	Spanish	EUR	European	1000 Genomes on GRCh38,1000 Genomes phase 3 release
HG01697	female	SAME1839223	IBS	Spanish	EUR	European	1000 Genomes on GRCh38,1000 Genomes phase 3 release
HG01698	male	SAME1839214	IBS	Spanish	EUR	European	1000 Genomes phase 3 release
HG01512	male	SAME124769	IBS	Spanish	EUR	European	1000 Genomes on GRCh38,1000 Genomes phase 3 release
HG01784	female	SAME124431	IBS	Spanish	EUR	European	1000 Genomes on GRCh38,1000 Genomes phase 3 release
HG01700	male	SAME123261	IBS	Spanish	EUR	European	1000 Genomes on GRCh38,1000 Genomes phase 3 release
HG01782	female	SAME124426	IBS	Spanish	EUR	European	1000 Genomes phase 3 release
HG01517	female	SAME124772	IBS	Spanish	EUR	European	1000 Genomes phase 3 release
HG01789	male	SAME124433	GBR	British	EUR	European	1000 Genomes on GRCh38,1000 Genomes phase 3 release,Geuvadis
HG01705	male	SAME123266	IBS	Spanish	EUR	European	1000 Genomes on GRCh38,1000 Genomes phase 3 release
HG01787	female	SAME1839306	IBS	Spanish	EUR	European
HG01776	female	SAME124632	IBS	Spanish	EUR	European	1000 Genomes on GRCh38,1000 Genomes phase 3 release
HG01791	male	SAME124221	GBR	British	EUR	European	1000 Genomes on GRCh38,1000 Genomes phase 3 release,Geuvadis
HG01748	male	SAME125191	IBS	Spanish	EUR	European	1000 Genomes phase 3 release
HG01794	female	SAME124218	CDX	Dai Chinese	EAS	East Asian	1000 Genomes on GRCh38,1000 Genomes phase 3 release
HG01783	male	SAME124427	IBS	Spanish	EUR	European	1000 Genomes on GRCh38,1000 Genomes phase 3 release
HG01796	female	SAME124220	CDX	Dai Chinese	EAS	East Asian	1000 Genomes on GRCh38,1000 Genomes phase 3 release
HG01755	female	SAME124986	IBS	Spanish	EUR	European	1000 Genomes phase 3 release
HG01629	male	SAME123836	IBS	Spanish	EUR	European	1000 Genomes phase 3 release
HG01790	female	SAME124222	GBR	British	EUR	European	1000 Genomes on GRCh38,1000 Genomes phase 3 release,Geuvadis
HG01614	female	SAME123627	IBS	Spanish	EUR	European	1000 Genomes phase 3 release
HG01779	female	SAME124629	IBS	Spanish	EUR	European	1000 Genomes on GRCh38,1000 Genomes phase 3 release
HG01631	male	SAME124035	IBS	Spanish	EUR	European	1000 Genomes on GRCh38,1000 Genomes phase 3 release
HG01795	female	SAME124217	CDX	Dai Chinese	EAS	East Asian	1000 Genomes on GRCh38,1000 Genomes phase 3 release
HG01619	male	SAME123632	IBS	Spanish	EUR	European	1000 Genomes on GRCh38,1000 Genomes phase 3 release,1000 Genomes phase 1 release
HG01781	male	SAME124921	IBS	Spanish	EUR	European	1000 Genomes on GRCh38,1000 Genomes phase 3 release
HG01667	male	SAME123116	IBS	Spanish	EUR	European	1000 Genomes phase 3 release
HG01613	female	SAME123626	IBS	Spanish	EUR	European	1000 Genomes on GRCh38,1000 Genomes phase 3 release
HG01621	male	SAME123843	IBS	Spanish	EUR	European	1000 Genomes phase 3 release
HG01786	female	SAME1839312	IBS	Spanish	EUR	European	1000 Genomes on GRCh38,1000 Genomes phase 3 release
HG01674	male	SAME123286	IBS	Spanish	EUR	European	1000 Genomes phase 3 release
HG01618	female	SAME123631	IBS	Spanish	EUR	European	1000 Genomes on GRCh38,1000 Genomes phase 3 release,1000 Genomes phase 1 release
HG01626	female	SAME123842	IBS	Spanish	EUR	European	1000 Genomes on GRCh38,1000 Genomes phase 3 release,1000 Genomes phase 1 release
HG01762	female	SAME124811	IBS	Spanish	EUR	European	1000 Genomes on GRCh38,1000 Genomes phase 3 release
HG01612	female	SAME123625	IBS	Spanish	EUR	European	1000 Genomes on GRCh38,1000 Genomes phase 3 release
HG01620	female	SAME123844	IBS	Spanish	EUR	European	1000 Genomes on GRCh38,1000 Genomes phase 3 release,1000 Genomes phase 1 release
HG01703	male	SAME123260	IBS	Spanish	EUR	European	1000 Genomes phase 3 release
HG01767	male	SAME1839671	IBS	Spanish	EUR	European	1000 Genomes on GRCh38,1000 Genomes phase 3 release
HG01617	male	SAME123630	IBS	Spanish	EUR	European	1000 Genomes on GRCh38,1000 Genomes phase 3 release,1000 Genomes phase 1 release
HG01625	male	SAME123839	IBS	Spanish	EUR	European	1000 Genomes on GRCh38,1000 Genomes phase 3 release,1000 Genomes phase 1 release
HG01708	male	SAME123253	IBS	Spanish	EUR	European	1000 Genomes on GRCh38,1000 Genomes phase 3 release
HG01774	male	SAME124634	IBS	Spanish	EUR	European	1000 Genomes phase 3 release
HG01624	male	SAME123840	IBS	Spanish	EUR	European	1000 Genomes on GRCh38,1000 Genomes phase 3 release,1000 Genomes phase 1 release
HG01682	male	SAME124654	IBS	Spanish	EUR	European	1000 Genomes on GRCh38,1000 Genomes phase 3 release
HG01710	female	SAME123084	IBS	Spanish	EUR	European	1000 Genomes on GRCh38,1000 Genomes phase 3 release
HG01628	female	SAME123837	IBS	Spanish	EUR	European	1000 Genomes on GRCh38,1000 Genomes phase 3 release
HG01857	female	SAME123748	KHV	Kinh Vietnamese	EAS	East Asian	1000 Genomes on GRCh38,1000 Genomes phase 3 release
HG01687	female	SAME124657	IBS	Spanish	EUR	European	1000 Genomes phase 3 release
HG01746	female	SAME125180	IBS	Spanish	EUR	European	1000 Genomes on GRCh38,1000 Genomes phase 3 release
HG01630	male	SAME124034	IBS	Spanish	EUR	European	1000 Genomes on GRCh38,1000 Genomes phase 3 release
HG01864	male	SAME123197	KHV	Kinh Vietnamese	EAS	East Asian	1000 Genomes on GRCh38,1000 Genomes phase 3 release
HG01694	male	SAME124844	IBS	Spanish	EUR	European	1000 Genomes on GRCh38,1000 Genomes phase 3 release
HG01633	male	SAME124033	IBS	Spanish	EUR	European	1000 Genomes phase 3 release
HG01673	female	SAME123289	IBS	Spanish	EUR	European	1000 Genomes on GRCh38,1000 Genomes phase 3 release
HG01869	female	SAME123192	KHV	Kinh Vietnamese	EAS	East Asian	1000 Genomes on GRCh38,1000 Genomes phase 3 release
HG01699	male	SAME1839210	IBS	Spanish	EUR	European	1000 Genomes on GRCh38,1000 Genomes phase 3 release
HG01669	male	SAME123110	IBS	Spanish	EUR	European	1000 Genomes on GRCh38,1000 Genomes phase 3 release
HG01522	female	SAME125321	IBS	Spanish	EUR	European	1000 Genomes on GRCh38,1000 Genomes phase 3 release,1000 Genomes phase 1 release
HG01871	female	SAME123398	KHV	Kinh Vietnamese	EAS	East Asian	1000 Genomes on GRCh38,1000 Genomes phase 3 release
HG01598	female	SAME125239	KHV	Kinh Vietnamese	EAS	East Asian	1000 Genomes on GRCh38,1000 Genomes phase 3 release
HG01671	male	SAME123291	IBS	Spanish	EUR	European	1000 Genomes phase 3 release
HG01527	male	SAME125326	IBS	Spanish	EUR	European	1000 Genomes on GRCh38,1000 Genomes phase 3 release
HG01840	male	SAME123552	KHV	Kinh Vietnamese	EAS	East Asian	1000 Genomes on GRCh38,1000 Genomes phase 3 release
HG01601	male	SAME123455	IBS	Spanish	EUR	European	1000 Genomes phase 3 release
HG01676	female	SAME123284	IBS	Spanish	EUR	European	1000 Genomes on GRCh38,1000 Genomes phase 3 release
HG01616	female	SAME123629	IBS	Spanish	EUR	European	1000 Genomes phase 3 release
HG01845	female	SAME123555	KHV	Kinh Vietnamese	EAS	East Asian	1000 Genomes on GRCh38,1000 Genomes phase 3 release
HG01606	male	SAME123458	IBS	Spanish	EUR	European	1000 Genomes on GRCh38,1000 Genomes phase 3 release
HG01816	male	SAME124521	CDX	Dai Chinese	EAS	East Asian	1000 Genomes on GRCh38,1000 Genomes phase 3 release
HG01623	female	SAME123845	IBS	Spanish	EUR	European	1000 Genomes on GRCh38,1000 Genomes phase 3 release,1000 Genomes phase 1 release
HG01852	male	SAME123750	KHV	Kinh Vietnamese	EAS	East Asian	1000 Genomes on GRCh38,1000 Genomes phase 3 release
HG01632	female	SAME124032	IBS	Spanish	EUR	European	1000 Genomes on GRCh38,1000 Genomes phase 3 release
HG01842	male	SAME123554	KHV	Kinh Vietnamese	EAS	East Asian	1000 Genomes on GRCh38,1000 Genomes phase 3 release
HG01976	female	SAME124325	PEL	Peruvian	AMR	American	1000 Genomes on GRCh38,1000 Genomes phase 3 release
HG01799	female	SAME124227	CDX	Dai Chinese	EAS	East Asian	1000 Genomes on GRCh38,1000 Genomes phase 3 release
HG01668	female	SAME123111	IBS	Spanish	EUR	European	1000 Genomes on GRCh38,1000 Genomes phase 3 release
HG01847	female	SAME123557	KHV	Kinh Vietnamese	EAS	East Asian	1000 Genomes on GRCh38,1000 Genomes phase 3 release
HG01983	female	SAME1840106	PEL	Peruvian	AMR	American	1000 Genomes on GRCh38,1000 Genomes phase 3 release
HG01802	female	SAME124307	CDX	Dai Chinese	EAS	East Asian	1000 Genomes on GRCh38,1000 Genomes phase 3 release
HG01670	female	SAME123290	IBS	Spanish	EUR	European	1000 Genomes on GRCh38,1000 Genomes phase 3 release
HG01683	male	SAME124653	IBS	Spanish	EUR	European	1000 Genomes phase 3 release
HG01988	male	SAME1840175	ACB	African-Caribbean	AFR	African	1000 Genomes on GRCh38,1000 Genomes phase 3 release
HG01807	female	SAME124303	CDX	Dai Chinese	EAS	East Asian	1000 Genomes on GRCh38,1000 Genomes phase 3 release
HG01675	male	SAME123287	IBS	Spanish	EUR	European	1000 Genomes on GRCh38,1000 Genomes phase 3 release
HG01695	female	SAME124845	IBS	Spanish	EUR	European	1000 Genomes on GRCh38,1000 Genomes phase 3 release
HG01990	male	SAME1840235	ACB	African-Caribbean	AFR	African	1000 Genomes on GRCh38,1000 Genomes phase 3 release
HG01701	male	SAME123262	IBS	Spanish	EUR	European	1000 Genomes phase 3 release
HG01757	female	SAME124987	IBS	Spanish	EUR	European	1000 Genomes on GRCh38,1000 Genomes phase 3 release
HG01765	male	SAME1839681	IBS	Spanish	EUR	European	1000 Genomes on GRCh38,1000 Genomes phase 3 release
HG01938	male	SAME123593	PEL	Peruvian	AMR	American	1000 Genomes on GRCh38,1000 Genomes phase 3 release
HG01706	female	SAME123263	IBS	Spanish	EUR	European	1000 Genomes phase 3 release
HG01764	female	SAME1839689	IBS	Spanish	EUR	European
HG01772	female	SAME124636	IBS	Spanish	EUR	European	1000 Genomes phase 3 release
HG01940	female	SAME124148	PEL	Peruvian	AMR	American	1000 Genomes phase 3 release
HG01977	male	SAME124324	PEL	Peruvian	AMR	American	1000 Genomes on GRCh38,1000 Genomes phase 3 release
HG01769	female	SAME1839655	IBS	Spanish	EUR	European
HG01859	female	SAME123535	KHV	Kinh Vietnamese	EAS	East Asian	1000 Genomes on GRCh38,1000 Genomes phase 3 release
HG01945	female	SAME124153	PEL	Peruvian	AMR	American	1000 Genomes on GRCh38,1000 Genomes phase 3 release
HG01984	male	SAME1840105	PEL	Peruvian	AMR	American	1000 Genomes phase 3 release
HG01771	male	SAME124637	IBS	Spanish	EUR	European	1000 Genomes on GRCh38,1000 Genomes phase 3 release
HG01861	male	SAME123200	KHV	Kinh Vietnamese	EAS	East Asian	1000 Genomes on GRCh38,1000 Genomes phase 3 release
HG01952	male	SAME123975	PEL	Peruvian	AMR	American	1000 Genomes phase 3 release
HG01989	female	SAME1840166	ACB	African-Caribbean	AFR	African	1000 Genomes on GRCh38,1000 Genomes phase 3 release
HG01815	female	SAME124524	CDX	Dai Chinese	EAS	East Asian	1000 Genomes on GRCh38,1000 Genomes phase 3 release
HG01866	male	SAME123195	KHV	Kinh Vietnamese	EAS	East Asian	1000 Genomes on GRCh38,1000 Genomes phase 3 release
HG01894	female	SAME1840357	ACB	African-Caribbean	AFR	African	1000 Genomes on GRCh38,1000 Genomes phase 3 release
HG01991	male	SAME124743	PEL	Peruvian	AMR	American	1000 Genomes on GRCh38,1000 Genomes phase 3 release
HG01841	female	SAME123551	KHV	Kinh Vietnamese	EAS	East Asian	1000 Genomes on GRCh38,1000 Genomes phase 3 release
HG01804	female	SAME124302	CDX	Dai Chinese	EAS	East Asian	1000 Genomes on GRCh38,1000 Genomes phase 3 release
HG01914	male	SAME1839768	ACB	African-Caribbean	AFR	African	1000 Genomes on GRCh38,1000 Genomes phase 3 release
HG01958	female	SAME1839349	ACB	African-Caribbean	AFR	African	1000 Genomes on GRCh38,1000 Genomes phase 3 release
HG01846	male	SAME123558	KHV	Kinh Vietnamese	EAS	East Asian	1000 Genomes on GRCh38,1000 Genomes phase 3 release
HG01809	female	SAME124299	CDX	Dai Chinese	EAS	East Asian	1000 Genomes on GRCh38,1000 Genomes phase 3 release
HG01919	female	SAME123239	PEL	Peruvian	AMR	American	1000 Genomes phase 3 release
HG01960	female	SAME1839076	ACB	African-Caribbean	AFR	African	1000 Genomes phase 3 release
HG01702	female	SAME123259	IBS	Spanish	EUR	European	1000 Genomes on GRCh38,1000 Genomes phase 3 release
HG01811	male	SAME125380	CDX	Dai Chinese	EAS	East Asian	1000 Genomes on GRCh38,1000 Genomes phase 3 release
HG01921	female	SAME123790	PEL	Peruvian	AMR	American	1000 Genomes on GRCh38,1000 Genomes phase 3 release
HG01965	female	SAME1839145	PEL	Peruvian	AMR	American	1000 Genomes on GRCh38,1000 Genomes phase 3 release
HG01707	female	SAME123264	IBS	Spanish	EUR	European	1000 Genomes on GRCh38,1000 Genomes phase 3 release
HG01993	female	SAME124741	PEL	Peruvian	AMR	American	1000 Genomes phase 3 release
HG01926	male	SAME123783	PEL	Peruvian	AMR	American	1000 Genomes on GRCh38,1000 Genomes phase 3 release
HG01972	female	SAME124329	PEL	Peruvian	AMR	American	1000 Genomes phase 3 release
HG01808	female	SAME124300	CDX	Dai Chinese	EAS	East Asian	1000 Genomes on GRCh38,1000 Genomes phase 3 release
HG01998	male	SAME124739	PEL	Peruvian	AMR	American	1000 Genomes phase 3 release
HG01933	female	SAME123586	PEL	Peruvian	AMR	American	1000 Genomes on GRCh38,1000 Genomes phase 3 release
HG01939	female	SAME123592	PEL	Peruvian	AMR	American	1000 Genomes on GRCh38,1000 Genomes phase 3 release
HG01810	male	SAME124519	CDX	Dai Chinese	EAS	East Asian	1000 Genomes on GRCh38,1000 Genomes phase 3 release
HG02004	female	SAME123620	PEL	Peruvian	AMR	American	1000 Genomes phase 3 release
HG01969	female	SAME124533	PEL	Peruvian	AMR	American	1000 Genomes phase 3 release
HG01941	male	SAME124149	PEL	Peruvian	AMR	American	1000 Genomes on GRCh38,1000 Genomes phase 3 release
HG01992	female	SAME124742	PEL	Peruvian	AMR	American	1000 Genomes on GRCh38,1000 Genomes phase 3 release
HG02009	male	SAME123622	ACB	African-Caribbean	AFR	African	1000 Genomes on GRCh38,1000 Genomes phase 3 release
HG01971	female	SAME124326	PEL	Peruvian	AMR	American	1000 Genomes on GRCh38,1000 Genomes phase 3 release
HG01946	male	SAME124154	PEL	Peruvian	AMR	American	1000 Genomes phase 3 release
HG01997	female	SAME124740	PEL	Peruvian	AMR	American	1000 Genomes on GRCh38,1000 Genomes phase 3 release
HG02011	male	SAME123443	ACB	African-Caribbean	AFR	African	1000 Genomes phase 3 release
HG01798	female	SAME124228	CDX	Dai Chinese	EAS	East Asian	1000 Genomes on GRCh38,1000 Genomes phase 3 release
HG01953	male	SAME123974	PEL	Peruvian	AMR	American	1000 Genomes on GRCh38,1000 Genomes phase 3 release
HG02003	female	SAME123619	PEL	Peruvian	AMR	American	1000 Genomes on GRCh38,1000 Genomes phase 3 release
HG01892	male	SAME123026	PEL	Peruvian	AMR	American	1000 Genomes on GRCh38,1000 Genomes phase 3 release
HG01801	female	SAME124305	CDX	Dai Chinese	EAS	East Asian	1000 Genomes on GRCh38,1000 Genomes phase 3 release
HG02040	male	SAME1839803	KHV	Kinh Vietnamese	EAS	East Asian	1000 Genomes on GRCh38,1000 Genomes phase 3 release
HG02008	male	SAME123621	PEL	Peruvian	AMR	American	1000 Genomes on GRCh38,1000 Genomes phase 3 release
HG01897	male	SAME1840343	ACB	African-Caribbean	AFR	African	1000 Genomes phase 3 release
HG01806	female	SAME124304	CDX	Dai Chinese	EAS	East Asian	1000 Genomes on GRCh38,1000 Genomes phase 3 release
HG02052	female	SAME1839545	ACB	African-Caribbean	AFR	African	1000 Genomes on GRCh38,1000 Genomes phase 3 release
HG02010	female	SAME123444	ACB	African-Caribbean	AFR	African	1000 Genomes on GRCh38,1000 Genomes phase 3 release
HG01912	male	SAME1839779	ACB	African-Caribbean	AFR	African	1000 Genomes on GRCh38,1000 Genomes phase 3 release
HG01813	female	SAME124518	CDX	Dai Chinese	EAS	East Asian	1000 Genomes on GRCh38,1000 Genomes phase 3 release
HG02057	female	SAME124146	KHV	Kinh Vietnamese	EAS	East Asian	1000 Genomes on GRCh38,1000 Genomes phase 3 release
HG01954	female	SAME123980	PEL	Peruvian	AMR	American	1000 Genomes on GRCh38,1000 Genomes phase 3 release
HG01917	male	SAME123235	PEL	Peruvian	AMR	American	1000 Genomes on GRCh38,1000 Genomes phase 3 release
HG01882	male	SAME122849	ACB	African-Caribbean	AFR	African	1000 Genomes on GRCh38,1000 Genomes phase 3 release
HG02019	female	SAME123450	KHV	Kinh Vietnamese	EAS	East Asian	1000 Genomes on GRCh38,1000 Genomes phase 3 release
HG01959	female	SAME1839343	ACB	African-Caribbean	AFR	African	1000 Genomes phase 3 release
HG02035	male	SAME1840035	KHV	Kinh Vietnamese	EAS	East Asian	1000 Genomes on GRCh38,1000 Genomes phase 3 release
HG01887	male	SAME122846	ACB	African-Caribbean	AFR	African	1000 Genomes phase 3 release
HG02021	male	SAME125171	KHV	Kinh Vietnamese	EAS	East Asian	1000 Genomes phase 3 release
HG01961	male	SAME1839067	PEL	Peruvian	AMR	American	1000 Genomes on GRCh38,1000 Genomes phase 3 release
HG02047	male	SAME1839772	KHV	Kinh Vietnamese	EAS	East Asian	1000 Genomes on GRCh38,1000 Genomes phase 3 release
HG01844	male	SAME123556	KHV	Kinh Vietnamese	EAS	East Asian	1000 Genomes on GRCh38,1000 Genomes phase 3 release
HG02026	male	SAME125315	KHV	Kinh Vietnamese	EAS	East Asian	1000 Genomes on GRCh38,1000 Genomes phase 3 release
HG01973	female	SAME124328	PEL	Peruvian	AMR	American	1000 Genomes on GRCh38,1000 Genomes phase 3 release
HG02054	female	SAME1839538	ACB	African-Caribbean	AFR	African	1000 Genomes on GRCh38,1000 Genomes phase 3 release
HG01849	male	SAME125110	KHV	Kinh Vietnamese	EAS	East Asian	1000 Genomes on GRCh38,1000 Genomes phase 3 release
HG01922	female	SAME123787	PEL	Peruvian	AMR	American	1000 Genomes phase 3 release
HG01872	male	SAME123995	KHV	Kinh Vietnamese	EAS	East Asian	1000 Genomes on GRCh38,1000 Genomes phase 3 release
HG02059	female	SAME1839596	KHV	Kinh Vietnamese	EAS	East Asian	1000 Genomes phase 3 release
HG01851	female	SAME123753	KHV	Kinh Vietnamese	EAS	East Asian	1000 Genomes on GRCh38,1000 Genomes phase 3 release
HG01927	female	SAME123784	PEL	Peruvian	AMR	American	1000 Genomes on GRCh38,1000 Genomes phase 3 release
HG01884	female	SAME122845	ACB	African-Caribbean	AFR	African	1000 Genomes phase 3 release
HG01873	male	SAME123400	KHV	Kinh Vietnamese	EAS	East Asian	1000 Genomes on GRCh38,1000 Genomes phase 3 release
HG01863	female	SAME123198	KHV	Kinh Vietnamese	EAS	East Asian	1000 Genomes on GRCh38,1000 Genomes phase 3 release
HG01934	male	SAME123589	PEL	Peruvian	AMR	American	1000 Genomes phase 3 release
HG01889	female	SAME122851	ACB	African-Caribbean	AFR	African	1000 Genomes on GRCh38,1000 Genomes phase 3 release
HG01878	female	SAME123394	KHV	Kinh Vietnamese	EAS	East Asian	1000 Genomes on GRCh38,1000 Genomes phase 3 release
HG01868	female	SAME123193	KHV	Kinh Vietnamese	EAS	East Asian	1000 Genomes on GRCh38,1000 Genomes phase 3 release
HG01890	male	SAME123028	ACB	African-Caribbean	AFR	African	1000 Genomes on GRCh38,1000 Genomes phase 3 release
HG01978	female	SAME124332	PEL	Peruvian	AMR	American	1000 Genomes phase 3 release
HG01880	female	SAME1839109	ACB	African-Caribbean	AFR	African	1000 Genomes on GRCh38,1000 Genomes phase 3 release
HG01870	female	SAME123397	KHV	Kinh Vietnamese	EAS	East Asian	1000 Genomes on GRCh38,1000 Genomes phase 3 release
HG01895	male	SAME1840349	ACB	African-Caribbean	AFR	African	1000 Genomes phase 3 release
HG01980	female	SAME124917	PEL	Peruvian	AMR	American	1000 Genomes on GRCh38,1000 Genomes phase 3 release
HG01885	male	SAME122844	ACB	African-Caribbean	AFR	African	1000 Genomes on GRCh38,1000 Genomes phase 3 release
HG02188	female	SAME122829	CDX	Dai Chinese	EAS	East Asian	1000 Genomes on GRCh38,1000 Genomes phase 3 release
HG01915	female	SAME1839757	ACB	African-Caribbean	AFR	African	1000 Genomes on GRCh38,1000 Genomes phase 3 release
HG01985	female	SAME1840099	ACB	African-Caribbean	AFR	African	1000 Genomes on GRCh38,1000 Genomes phase 3 release
HG01979	male	SAME124331	PEL	Peruvian	AMR	American	1000 Genomes on GRCh38,1000 Genomes phase 3 release
HG02190	female	SAME125259	CDX	Dai Chinese	EAS	East Asian	1000 Genomes on GRCh38,1000 Genomes phase 3 release
HG02002	male	SAME123618	PEL	Peruvian	AMR	American	1000 Genomes on GRCh38,1000 Genomes phase 3 release
HG01923	male	SAME123788	PEL	Peruvian	AMR	American	1000 Genomes on GRCh38,1000 Genomes phase 3 release
HG01981	female	SAME125247	PEL	Peruvian	AMR	American	1000 Genomes phase 3 release
HG02215	female	SAME123904	GBR	British	EUR	European	1000 Genomes on GRCh38,1000 Genomes phase 3 release,Geuvadis
HG02014	male	SAME123448	ACB	African-Caribbean	AFR	African	1000 Genomes on GRCh38,1000 Genomes phase 3 release
HG01928	male	SAME123782	PEL	Peruvian	AMR	American	1000 Genomes phase 3 release
HG01986	male	SAME1840091	ACB	African-Caribbean	AFR	African	1000 Genomes on GRCh38,1000 Genomes phase 3 release
HG02222	female	SAME123717	IBS	Spanish	EUR	European	1000 Genomes phase 3 release
HG01883	female	SAME122848	ACB	African-Caribbean	AFR	African	1000 Genomes on GRCh38,1000 Genomes phase 3 release
HG01935	male	SAME123588	PEL	Peruvian	AMR	American	1000 Genomes on GRCh38,1000 Genomes phase 3 release
HG02016	female	SAME123446	KHV	Kinh Vietnamese	EAS	East Asian	1000 Genomes on GRCh38,1000 Genomes phase 3 release
HG02107	male	SAME1840206	ACB	African-Caribbean	AFR	African	1000 Genomes on GRCh38,1000 Genomes phase 3 release
HG01888	male	SAME122852	ACB	African-Caribbean	AFR	African	1000 Genomes phase 3 release
HG01891	female	SAME123029	ACB	African-Caribbean	AFR	African	1000 Genomes phase 3 release
HG02023	male	SAME125307	KHV	Kinh Vietnamese	EAS	East Asian	1000 Genomes on GRCh38,1000 Genomes phase 3 release
HG02121	female	SAME123479	KHV	Kinh Vietnamese	EAS	East Asian	1000 Genomes on GRCh38,1000 Genomes phase 3 release
HG02083	male	SAME124962	KHV	Kinh Vietnamese	EAS	East Asian	1000 Genomes phase 3 release
HG01896	female	SAME1840348	ACB	African-Caribbean	AFR	African	1000 Genomes on GRCh38,1000 Genomes phase 3 release
HG02028	female	SAME124020	KHV	Kinh Vietnamese	EAS	East Asian	1000 Genomes on GRCh38,1000 Genomes phase 3 release
HG02126	female	SAME123477	KHV	Kinh Vietnamese	EAS	East Asian	1000 Genomes phase 3 release
HG02088	male	SAME124820	KHV	Kinh Vietnamese	EAS	East Asian	1000 Genomes on GRCh38,1000 Genomes phase 3 release
HG01916	female	SAME1839853	ACB	African-Caribbean	AFR	African	1000 Genomes phase 3 release
HG02030	male	SAME1839966	KHV	Kinh Vietnamese	EAS	East Asian	1000 Genomes phase 3 release
HG02133	female	SAME1839882	KHV	Kinh Vietnamese	EAS	East Asian	1000 Genomes on GRCh38,1000 Genomes phase 3 release
HG02090	male	SAME124651	PEL	Peruvian	AMR	American	1000 Genomes on GRCh38,1000 Genomes phase 3 release
HG01853	female	SAME123751	KHV	Kinh Vietnamese	EAS	East Asian	1000 Genomes on GRCh38,1000 Genomes phase 3 release
HG01943	male	SAME124151	PEL	Peruvian	AMR	American	1000 Genomes phase 3 release
HG02018	female	SAME123451	KHV	Kinh Vietnamese	EAS	East Asian	1000 Genomes phase 3 release
HG02095	female	SAME1839064	ACB	African-Caribbean	AFR	African	1000 Genomes on GRCh38,1000 Genomes phase 3 release
HG01858	female	SAME123754	KHV	Kinh Vietnamese	EAS	East Asian	1000 Genomes on GRCh38,1000 Genomes phase 3 release
HG01948	female	SAME124144	PEL	Peruvian	AMR	American	1000 Genomes on GRCh38,1000 Genomes phase 3 release
HG02020	male	SAME125168	KHV	Kinh Vietnamese	EAS	East Asian	1000 Genomes on GRCh38,1000 Genomes phase 3 release
HG02134	male	SAME1839875	KHV	Kinh Vietnamese	EAS	East Asian	1000 Genomes on GRCh38,1000 Genomes phase 3 release
HG01860	male	SAME123201	KHV	Kinh Vietnamese	EAS	East Asian	1000 Genomes on GRCh38,1000 Genomes phase 3 release
HG01950	male	SAME123977	PEL	Peruvian	AMR	American	1000 Genomes on GRCh38,1000 Genomes phase 3 release
HG02025	female	SAME125335	KHV	Kinh Vietnamese	EAS	East Asian	1000 Genomes on GRCh38,1000 Genomes phase 3 release
HG02139	female	SAME123660	KHV	Kinh Vietnamese	EAS	East Asian	1000 Genomes on GRCh38,1000 Genomes phase 3 release
HG01865	male	SAME123196	KHV	Kinh Vietnamese	EAS	East Asian	1000 Genomes on GRCh38,1000 Genomes phase 3 release
HG01955	female	SAME123979	PEL	Peruvian	AMR	American	1000 Genomes phase 3 release
HG02032	male	SAME1839959	KHV	Kinh Vietnamese	EAS	East Asian	1000 Genomes on GRCh38,1000 Genomes phase 3 release
HG02141	male	SAME124611	KHV	Kinh Vietnamese	EAS	East Asian	1000 Genomes on GRCh38,1000 Genomes phase 3 release
HG01942	female	SAME124150	PEL	Peruvian	AMR	American	1000 Genomes on GRCh38,1000 Genomes phase 3 release
HG01967	male	SAME124530	PEL	Peruvian	AMR	American	1000 Genomes on GRCh38,1000 Genomes phase 3 release
HG02138	male	SAME123659	KHV	Kinh Vietnamese	EAS	East Asian	1000 Genomes on GRCh38,1000 Genomes phase 3 release
HG02146	male	SAME1839613	PEL	Peruvian	AMR	American	1000 Genomes on GRCh38,1000 Genomes phase 3 release
HG01947	male	SAME124155	PEL	Peruvian	AMR	American	1000 Genomes on GRCh38,1000 Genomes phase 3 release
HG01974	male	SAME124323	PEL	Peruvian	AMR	American	1000 Genomes on GRCh38,1000 Genomes phase 3 release
HG02140	female	SAME124612	KHV	Kinh Vietnamese	EAS	East Asian	1000 Genomes on GRCh38,1000 Genomes phase 3 release
HG02278	female	SAME1840367	PEL	Peruvian	AMR	American	1000 Genomes on GRCh38,1000 Genomes phase 3 release
HG02015	male	SAME123447	KHV	Kinh Vietnamese	EAS	East Asian	1000 Genomes phase 3 release
HG01924	female	SAME123785	PEL	Peruvian	AMR	American	1000 Genomes on GRCh38,1000 Genomes phase 3 release
HG02145	male	SAME1839616	ACB	African-Caribbean	AFR	African	1000 Genomes phase 3 release
HG02280	female	SAME1840096	ACB	African-Caribbean	AFR	African	1000 Genomes phase 3 release
HG02027	male	SAME125318	KHV	Kinh Vietnamese	EAS	East Asian	1000 Genomes phase 3 release
HG01936	female	SAME123591	PEL	Peruvian	AMR	American	1000 Genomes on GRCh38,1000 Genomes phase 3 release
HG02049	female	SAME123773	KHV	Kinh Vietnamese	EAS	East Asian	1000 Genomes on GRCh38,1000 Genomes phase 3 release
HG02285	male	SAME122914	PEL	Peruvian	AMR	American	1000 Genomes on GRCh38,1000 Genomes phase 3 release
HG02224	male	SAME1839579	IBS	Spanish	EUR	European	1000 Genomes on GRCh38,1000 Genomes phase 3 release
HG02136	female	SAME1839865	KHV	Kinh Vietnamese	EAS	East Asian	1000 Genomes on GRCh38,1000 Genomes phase 3 release
HG02051	male	SAME1839549	ACB	African-Caribbean	AFR	African	1000 Genomes on GRCh38,1000 Genomes phase 3 release
HG02292	female	SAME1839943	PEL	Peruvian	AMR	American	1000 Genomes on GRCh38,1000 Genomes phase 3 release
HG02229	female	SAME1839649	IBS	Spanish	EUR	European	1000 Genomes phase 3 release
HG02143	male	SAME1839628	ACB	African-Caribbean	AFR	African	1000 Genomes on GRCh38,1000 Genomes phase 3 release
HG02056	male	SAME124162	KHV	Kinh Vietnamese	EAS	East Asian	1000 Genomes phase 3 release
HG02254	female	SAME1839344	PEL	Peruvian	AMR	American
HG02231	male	SAME1839376	IBS	Spanish	EUR	European	1000 Genomes on GRCh38,1000 Genomes phase 3 release
HG02148	female	SAME1839697	PEL	Peruvian	AMR	American	1000 Genomes phase 3 release
HG02082	male	SAME124950	KHV	Kinh Vietnamese	EAS	East Asian	1000 Genomes on GRCh38,1000 Genomes phase 3 release
HG02259	male	SAME1839319	PEL	Peruvian	AMR	American	1000 Genomes on GRCh38,1000 Genomes phase 3 release
HG02236	male	SAME123520	IBS	Spanish	EUR	European	1000 Genomes on GRCh38,1000 Genomes phase 3 release
HG02150	male	SAME1839407	PEL	Peruvian	AMR	American	1000 Genomes on GRCh38,1000 Genomes phase 3 release
HG02087	female	SAME124678	KHV	Kinh Vietnamese	EAS	East Asian	1000 Genomes on GRCh38,1000 Genomes phase 3 release
HG02261	male	SAME1839134	PEL	Peruvian	AMR	American	1000 Genomes phase 3 release
HG02250	male	SAME1839268	CDX	Dai Chinese	EAS	East Asian	1000 Genomes on GRCh38,1000 Genomes phase 3 release
HG02061	male	SAME1839676	KHV	Kinh Vietnamese	EAS	East Asian	1000 Genomes on GRCh38,1000 Genomes phase 3 release
HG02102	female	SAME1840155	PEL	Peruvian	AMR	American	1000 Genomes on GRCh38,1000 Genomes phase 3 release
HG02266	female	SAME1839110	PEL	Peruvian	AMR	American	1000 Genomes on GRCh38,1000 Genomes phase 3 release
HG02084	female	SAME124973	KHV	Kinh Vietnamese	EAS	East Asian	1000 Genomes on GRCh38,1000 Genomes phase 3 release
HG02073	male	SAME123104	KHV	Kinh Vietnamese	EAS	East Asian	1000 Genomes on GRCh38,1000 Genomes phase 3 release
HG02068	female	SAME123374	KHV	Kinh Vietnamese	EAS	East Asian	1000 Genomes phase 3 release
HG02273	female	SAME1840309	PEL	Peruvian	AMR	American	1000 Genomes phase 3 release
HG02089	female	SAME124821	PEL	Peruvian	AMR	American	1000 Genomes on GRCh38,1000 Genomes phase 3 release
HG02078	female	SAME123099	KHV	Kinh Vietnamese	EAS	East Asian	1000 Genomes on GRCh38,1000 Genomes phase 3 release
HG02070	male	SAME124908	KHV	Kinh Vietnamese	EAS	East Asian	1000 Genomes on GRCh38,1000 Genomes phase 3 release
HG02064	male	SAME1839658	KHV	Kinh Vietnamese	EAS	East Asian	1000 Genomes on GRCh38,1000 Genomes phase 3 release
HG02091	female	SAME124650	PEL	Peruvian	AMR	American	1000 Genomes phase 3 release
HG02080	female	SAME124825	KHV	Kinh Vietnamese	EAS	East Asian	1000 Genomes phase 3 release
HG02075	female	SAME123106	KHV	Kinh Vietnamese	EAS	East Asian	1000 Genomes on GRCh38,1000 Genomes phase 3 release
HG02069	female	SAME123375	KHV	Kinh Vietnamese	EAS	East Asian	1000 Genomes on GRCh38,1000 Genomes phase 3 release
HG02104	male	SAME123874	PEL	Peruvian	AMR	American	1000 Genomes on GRCh38,1000 Genomes phase 3 release
HG02186	female	SAME125039	CDX	Dai Chinese	EAS	East Asian	1000 Genomes on GRCh38,1000 Genomes phase 3 release
HG01995	female	SAME1839958	PEL	Peruvian	AMR	American	1000 Genomes on GRCh38
HG02071	male	SAME123102	KHV	Kinh Vietnamese	EAS	East Asian	1000 Genomes phase 3 release
HG02111	female	SAME1839922	ACB	African-Caribbean	AFR	African	1000 Genomes on GRCh38,1000 Genomes phase 3 release
HG02218	female	SAME1839820	IBS	Spanish	EUR	European	1000 Genomes on GRCh38
HG02006	female	SAME1840279	PEL	Peruvian	AMR	American	1000 Genomes on GRCh38,1000 Genomes phase 3 release
HG02076	male	SAME124913	KHV	Kinh Vietnamese	EAS	East Asian	1000 Genomes on GRCh38,1000 Genomes phase 3 release
HG02116	male	SAME1839990	KHV	Kinh Vietnamese	EAS	East Asian	1000 Genomes on GRCh38,1000 Genomes phase 3 release
HG02220	female	SAME123715	IBS	Spanish	EUR	European	1000 Genomes on GRCh38,1000 Genomes phase 3 release
HG02013	male	SAME1840396	ACB	African-Caribbean	AFR	African	1000 Genomes on GRCh38,1000 Genomes phase 3 release
HG02108	female	SAME1840201	ACB	African-Caribbean	AFR	African	1000 Genomes on GRCh38,1000 Genomes phase 3 release
HG02128	male	SAME123475	KHV	Kinh Vietnamese	EAS	East Asian	1000 Genomes on GRCh38,1000 Genomes phase 3 release
HG02085	male	SAME124979	KHV	Kinh Vietnamese	EAS	East Asian	1000 Genomes on GRCh38,1000 Genomes phase 3 release
HG02152	female	SAME124790	CDX	Dai Chinese	EAS	East Asian	1000 Genomes on GRCh38,1000 Genomes phase 3 release
HG02122	male	SAME123478	KHV	Kinh Vietnamese	EAS	East Asian	1000 Genomes on GRCh38,1000 Genomes phase 3 release
HG02130	female	SAME1839904	KHV	Kinh Vietnamese	EAS	East Asian	1000 Genomes on GRCh38,1000 Genomes phase 3 release
HG02105	female	SAME123873	PEL	Peruvian	AMR	American	1000 Genomes on GRCh38,1000 Genomes phase 3 release
HG02164	female	SAME124209	CDX	Dai Chinese	EAS	East Asian	1000 Genomes on GRCh38,1000 Genomes phase 3 release
HG02127	female	SAME123476	KHV	Kinh Vietnamese	EAS	East Asian	1000 Genomes on GRCh38,1000 Genomes phase 3 release
HG02255	male	SAME1839337	ACB	African-Caribbean	AFR	African	1000 Genomes on GRCh38,1000 Genomes phase 3 release
HG02282	female	SAME1840177	ACB	African-Caribbean	AFR	African	1000 Genomes on GRCh38,1000 Genomes phase 3 release
HG02169	female	SAME1839233	CDX	Dai Chinese	EAS	East Asian	1000 Genomes on GRCh38
HG02184	female	SAME123216	CDX	Dai Chinese	EAS	East Asian	1000 Genomes on GRCh38,1000 Genomes phase 3 release
HG02262	male	SAME1839128	PEL	Peruvian	AMR	American	1000 Genomes on GRCh38,1000 Genomes phase 3 release
HG02287	female	SAME123755	PEL	Peruvian	AMR	American	1000 Genomes phase 3 release
HG02176	female	SAME1839024	CDX	Dai Chinese	EAS	East Asian	1000 Genomes on GRCh38
HG02189	female	SAME125040	CDX	Dai Chinese	EAS	East Asian	1000 Genomes on GRCh38,1000 Genomes phase 3 release
HG02267	female	SAME1839106	PEL	Peruvian	AMR	American
HG02225	female	SAME1839576	IBS	Spanish	EUR	European	1000 Genomes phase 3 release
HG02258	male	SAME1839322	ACB	African-Caribbean	AFR	African	1000 Genomes phase 3 release
HG02223	female	SAME1839584	IBS	Spanish	EUR	European	1000 Genomes on GRCh38,1000 Genomes phase 3 release
HG02274	male	SAME1840306	PEL	Peruvian	AMR	American	1000 Genomes on GRCh38,1000 Genomes phase 3 release
HG02232	female	SAME1839374	IBS	Spanish	EUR	European	1000 Genomes on GRCh38,1000 Genomes phase 3 release
HG02260	female	SAME1839139	PEL	Peruvian	AMR	American	1000 Genomes on GRCh38,1000 Genomes phase 3 release
HG02230	female	SAME1839383	IBS	Spanish	EUR	European	1000 Genomes on GRCh38,1000 Genomes phase 3 release
HG02135	male	SAME1839872	KHV	Kinh Vietnamese	EAS	East Asian	1000 Genomes phase 3 release
HG02237	female	SAME123519	IBS	Spanish	EUR	European	1000 Genomes phase 3 release
HG02265	male	SAME1839117	PEL	Peruvian	AMR	American	1000 Genomes on GRCh38,1000 Genomes phase 3 release
HG02235	female	SAME123521	IBS	Spanish	EUR	European	1000 Genomes on GRCh38,1000 Genomes phase 3 release
HG02142	female	SAME124614	KHV	Kinh Vietnamese	EAS	East Asian	1000 Genomes on GRCh38,1000 Genomes phase 3 release
HG02256	female	SAME1839332	ACB	African-Caribbean	AFR	African	1000 Genomes on GRCh38,1000 Genomes phase 3 release
HG02272	female	SAME1840314	PEL	Peruvian	AMR	American	1000 Genomes on GRCh38,1000 Genomes phase 3 release
HG02153	female	SAME124791	CDX	Dai Chinese	EAS	East Asian	1000 Genomes on GRCh38,1000 Genomes phase 3 release
HG02147	female	SAME1839700	PEL	Peruvian	AMR	American	1000 Genomes on GRCh38,1000 Genomes phase 3 release
HG02275	female	SAME1840376	PEL	Peruvian	AMR	American	1000 Genomes on GRCh38,1000 Genomes phase 3 release
HG02450	female	SAME1840144	ACB	African-Caribbean	AFR	African	1000 Genomes on GRCh38,1000 Genomes phase 3 release
HG02165	female	SAME124208	CDX	Dai Chinese	EAS	East Asian	1000 Genomes on GRCh38,1000 Genomes phase 3 release
HG02046	female	SAME1839777	KHV	Kinh Vietnamese	EAS	East Asian	1000 Genomes on GRCh38,1000 Genomes phase 3 release
HG02129	male	SAME1839724	KHV	Kinh Vietnamese	EAS	East Asian	1000 Genomes phase 3 release
HG02455	male	SAME1840198	ACB	African-Caribbean	AFR	African	1000 Genomes on GRCh38,1000 Genomes phase 3 release
HG02502	female	SAME1839272	ACB	African-Caribbean	AFR	African	1000 Genomes on GRCh38,1000 Genomes phase 3 release
HG02053	male	SAME1839543	ACB	African-Caribbean	AFR	African	1000 Genomes on GRCh38,1000 Genomes phase 3 release
HG02131	male	SAME1839896	KHV	Kinh Vietnamese	EAS	East Asian	1000 Genomes on GRCh38,1000 Genomes phase 3 release
HG02462	female	SAME1839991	GWD	Gambian Mandinka	AFR	African	1000 Genomes on GRCh38,1000 Genomes phase 3 release
HG02514	male	SAME1839133	KHV	Kinh Vietnamese	EAS	East Asian	1000 Genomes phase 3 release
HG02058	male	SAME125319	KHV	Kinh Vietnamese	EAS	East Asian	1000 Genomes on GRCh38,1000 Genomes phase 3 release
HG02155	female	SAME124795	CDX	Dai Chinese	EAS	East Asian	1000 Genomes on GRCh38,1000 Genomes phase 3 release
HG02277	male	SAME1840370	PEL	Peruvian	AMR	American	1000 Genomes on GRCh38,1000 Genomes phase 3 release
HG02521	male	SAME1840327	KHV	Kinh Vietnamese	EAS	East Asian	1000 Genomes on GRCh38,1000 Genomes phase 3 release
HG02060	female	SAME1839679	KHV	Kinh Vietnamese	EAS	East Asian	1000 Genomes on GRCh38,1000 Genomes phase 3 release
HG02179	female	SAME124415	CDX	Dai Chinese	EAS	East Asian	1000 Genomes on GRCh38,1000 Genomes phase 3 release
HG02284	male	SAME1840168	ACB	African-Caribbean	AFR	African	1000 Genomes on GRCh38,1000 Genomes phase 3 release
HG02526	female	SAME1840308	KHV	Kinh Vietnamese	EAS	East Asian
HG02072	female	SAME123105	KHV	Kinh Vietnamese	EAS	East Asian	1000 Genomes on GRCh38,1000 Genomes phase 3 release
HG02181	female	SAME123206	CDX	Dai Chinese	EAS	East Asian	1000 Genomes on GRCh38,1000 Genomes phase 3 release
HG02291	male	SAME1839948	PEL	Peruvian	AMR	American	1000 Genomes on GRCh38,1000 Genomes phase 3 release
HG02545	male	SAME1839939	ACB	African-Caribbean	AFR	African	1000 Genomes on GRCh38,1000 Genomes phase 3 release
HG02077	male	SAME123108	KHV	Kinh Vietnamese	EAS	East Asian	1000 Genomes phase 3 release
HG02299	male	SAME1839994	PEL	Peruvian	AMR	American	1000 Genomes on GRCh38,1000 Genomes phase 3 release
HG02304	male	SAME1839548	PEL	Peruvian	AMR	American	1000 Genomes on GRCh38,1000 Genomes phase 3 release
HG02449	male	SAME1840404	ACB	African-Caribbean	AFR	African	1000 Genomes on GRCh38,1000 Genomes phase 3 release
HG02154	female	SAME124794	CDX	Dai Chinese	EAS	East Asian	1000 Genomes on GRCh38,1000 Genomes phase 3 release
HG02302	male	SAME124279	PEL	Peruvian	AMR	American	1000 Genomes phase 3 release
HG02309	female	SAME1839525	ACB	African-Caribbean	AFR	African	1000 Genomes on GRCh38,1000 Genomes phase 3 release
HG02451	female	SAME1840138	ACB	African-Caribbean	AFR	African	1000 Genomes phase 3 release
HG02166	female	SAME124207	CDX	Dai Chinese	EAS	East Asian	1000 Genomes on GRCh38,1000 Genomes phase 3 release
HG02307	male	SAME1839535	ACB	African-Caribbean	AFR	African	1000 Genomes on GRCh38,1000 Genomes phase 3 release
HG02316	male	SAME1839661	ACB	African-Caribbean	AFR	African	1000 Genomes phase 3 release
HG02463	male	SAME1839983	GWD	Gambian Mandinka	AFR	African
HG02173	female	SAME1839041	CDX	Dai Chinese	EAS	East Asian	1000 Genomes on GRCh38
HG02314	male	SAME1839674	ACB	African-Caribbean	AFR	African	1000 Genomes on GRCh38,1000 Genomes phase 3 release
HG02234	male	SAME1839367	IBS	Spanish	EUR	European	1000 Genomes phase 3 release
HG02470	male	SAME1839744	ACB	African-Caribbean	AFR	African	1000 Genomes on GRCh38,1000 Genomes phase 3 release
HG02178	female	SAME124414	CDX	Dai Chinese	EAS	East Asian	1000 Genomes on GRCh38,1000 Genomes phase 3 release
HG02321	female	SAME1839446	ACB	African-Caribbean	AFR	African	1000 Genomes phase 3 release
HG02239	female	SAME1839420	IBS	Spanish	EUR	European	1000 Genomes on GRCh38,1000 Genomes phase 3 release
HG02406	male	SAME1839394	CDX	Dai Chinese	EAS	East Asian	1000 Genomes on GRCh38,1000 Genomes phase 3 release
HG02180	female	SAME123208	CDX	Dai Chinese	EAS	East Asian	1000 Genomes on GRCh38,1000 Genomes phase 3 release
HG02408	male	SAME1839461	CDX	Dai Chinese	EAS	East Asian	1000 Genomes on GRCh38,1000 Genomes phase 3 release
HG02253	male	SAME1839347	PEL	Peruvian	AMR	American	1000 Genomes on GRCh38,1000 Genomes phase 3 release
HG02420	male	SAME1839320	ACB	African-Caribbean	AFR	African	1000 Genomes on GRCh38,1000 Genomes phase 3 release
HG02185	female	SAME123215	CDX	Dai Chinese	EAS	East Asian	1000 Genomes on GRCh38,1000 Genomes phase 3 release
HG02410	male	SAME1839207	CDX	Dai Chinese	EAS	East Asian	1000 Genomes on GRCh38,1000 Genomes phase 3 release
HG02373	male	SAME124104	CDX	Dai Chinese	EAS	East Asian	1000 Genomes on GRCh38,1000 Genomes phase 3 release
HG02425	female	SAME1839043	PEL	Peruvian	AMR	American	1000 Genomes on GRCh38,1000 Genomes phase 3 release
HG02217	female	SAME1839826	IBS	Spanish	EUR	European
HG02415	female	SAME1839263	PEL	Peruvian	AMR	American	1000 Genomes on GRCh38
HG02380	male	SAME1840045	CDX	Dai Chinese	EAS	East Asian	1000 Genomes on GRCh38,1000 Genomes phase 3 release
HG02300	male	SAME1839856	PEL	Peruvian	AMR	American	1000 Genomes phase 3 release
HG02325	female	SAME1839521	ACB	African-Caribbean	AFR	African	1000 Genomes on GRCh38,1000 Genomes phase 3 release
HG02427	female	SAME1839036	ACB	African-Caribbean	AFR	African	1000 Genomes on GRCh38,1000 Genomes phase 3 release
HG02405	male	SAME1839398	CDX	Dai Chinese	EAS	East Asian	1000 Genomes on GRCh38
HG02312	female	SAME1839684	PEL	Peruvian	AMR	American	1000 Genomes on GRCh38,1000 Genomes phase 3 release
HG02332	male	SAME1839315	ACB	African-Caribbean	AFR	African	1000 Genomes on GRCh38,1000 Genomes phase 3 release
HG02439	male	SAME1840297	ACB	African-Caribbean	AFR	African	1000 Genomes on GRCh38,1000 Genomes phase 3 release
HG02429	male	SAME1839021	ACB	African-Caribbean	AFR	African	1000 Genomes on GRCh38,1000 Genomes phase 3 release
HG02317	male	SAME1839656	ACB	African-Caribbean	AFR	African	1000 Genomes on GRCh38,1000 Genomes phase 3 release
HG02337	female	SAME1839296	ACB	African-Caribbean	AFR	African	1000 Genomes on GRCh38,1000 Genomes phase 3 release
HG02484	male	SAME1839858	ACB	African-Caribbean	AFR	African	1000 Genomes on GRCh38,1000 Genomes phase 3 release
HG02436	male	SAME1839164	ACB	African-Caribbean	AFR	African	1000 Genomes on GRCh38,1000 Genomes phase 3 release
HG02557	male	SAME1840061	ACB	African-Caribbean	AFR	African	1000 Genomes on GRCh38,1000 Genomes phase 3 release
HG02344	male	SAME1839087	PEL	Peruvian	AMR	American	1000 Genomes on GRCh38
HG02489	male	SAME1839546	ACB	African-Caribbean	AFR	African	1000 Genomes on GRCh38,1000 Genomes phase 3 release
HG02323	male	SAME1839440	ACB	African-Caribbean	AFR	African	1000 Genomes on GRCh38,1000 Genomes phase 3 release
HG02569	male	SAME1839892	GWD	Gambian Mandinka	AFR	African
HG02351	male	SAME1840284	CDX	Dai Chinese	EAS	East Asian	1000 Genomes on GRCh38,1000 Genomes phase 3 release
HG02491	female	SAME1839617	PJL	Punjabi	SAS	South Asian	1000 Genomes on GRCh38,1000 Genomes phase 3 release
HG02330	male	SAME1839237	ACB	African-Caribbean	AFR	African	1000 Genomes on GRCh38,1000 Genomes phase 3 release
HG02571	female	SAME1839577	GWD	Gambian Mandinka	AFR	African	1000 Genomes on GRCh38,1000 Genomes phase 3 release
HG02356	male	SAME1840261	CDX	Dai Chinese	EAS	East Asian	1000 Genomes on GRCh38,1000 Genomes phase 3 release
HG02496	male	SAME1839688	ACB	African-Caribbean	AFR	African	1000 Genomes on GRCh38,1000 Genomes phase 3 release
HG02347	male	SAME1839072	PEL	Peruvian	AMR	American	1000 Genomes on GRCh38
HG02367	male	SAME1840113	CDX	Dai Chinese	EAS	East Asian	1000 Genomes on GRCh38,1000 Genomes phase 3 release
HG02279	male	SAME1840362	PEL	Peruvian	AMR	American	1000 Genomes phase 3 release
HG02547	male	SAME1839930	ACB	African-Caribbean	AFR	African
HG02385	male	SAME1840006	CDX	Dai Chinese	EAS	East Asian	1000 Genomes on GRCh38,1000 Genomes phase 3 release
HG02374	male	SAME1840247	CDX	Dai Chinese	EAS	East Asian	1000 Genomes on GRCh38,1000 Genomes phase 3 release
HG02281	male	SAME1840094	ACB	African-Caribbean	AFR	African	1000 Genomes on GRCh38,1000 Genomes phase 3 release
HG02554	male	SAME1840075	ACB	African-Caribbean	AFR	African	1000 Genomes on GRCh38,1000 Genomes phase 3 release
HG02392	male	SAME1839776	CDX	Dai Chinese	EAS	East Asian	1000 Genomes on GRCh38,1000 Genomes phase 3 release
HG02379	male	SAME1840217	CDX	Dai Chinese	EAS	East Asian	1000 Genomes on GRCh38,1000 Genomes phase 3 release
HG02286	female	SAME122912	PEL	Peruvian	AMR	American	1000 Genomes on GRCh38,1000 Genomes phase 3 release
HG02559	female	SAME1840052	ACB	African-Caribbean	AFR	African
HG02397	male	SAME123308	CDX	Dai Chinese	EAS	East Asian	1000 Genomes on GRCh38,1000 Genomes phase 3 release
HG02381	male	SAME1840033	CDX	Dai Chinese	EAS	East Asian	1000 Genomes on GRCh38,1000 Genomes phase 3 release
HG02293	female	SAME1839934	PEL	Peruvian	AMR	American	1000 Genomes phase 3 release
HG02561	male	SAME1839838	GWD	Gambian Mandinka	AFR	African	1000 Genomes on GRCh38,1000 Genomes phase 3 release
HG02479	female	SAME1839798	ACB	African-Caribbean	AFR	African	1000 Genomes on GRCh38,1000 Genomes phase 3 release
HG02343	male	SAME1839091	ACB	African-Caribbean	AFR	African	1000 Genomes on GRCh38,1000 Genomes phase 3 release
HG02445	male	SAME1840341	ACB	African-Caribbean	AFR	African	1000 Genomes on GRCh38,1000 Genomes phase 3 release
HG02511	female	SAME1839150	ACB	African-Caribbean	AFR	African	1000 Genomes on GRCh38,1000 Genomes phase 3 release
HG02481	male	SAME1839870	ACB	African-Caribbean	AFR	African	1000 Genomes on GRCh38,1000 Genomes phase 3 release
HG02348	female	SAME1839063	PEL	Peruvian	AMR	American	1000 Genomes on GRCh38,1000 Genomes phase 3 release
HG02464	male	SAME1839978	GWD	Gambian Mandinka	AFR	African	1000 Genomes on GRCh38,1000 Genomes phase 3 release
HG02523	female	SAME1840322	KHV	Kinh Vietnamese	EAS	East Asian	1000 Genomes phase 3 release
HG02486	male	SAME1839558	ACB	African-Caribbean	AFR	African	1000 Genomes phase 3 release
HG02355	male	SAME1840269	CDX	Dai Chinese	EAS	East Asian	1000 Genomes on GRCh38,1000 Genomes phase 3 release
HG02471	female	SAME1839741	ACB	African-Caribbean	AFR	African	1000 Genomes on GRCh38,1000 Genomes phase 3 release
HG02388	male	SAME1839997	CDX	Dai Chinese	EAS	East Asian	1000 Genomes on GRCh38,1000 Genomes phase 3 release
HG02493	male	SAME1839704	PJL	Punjabi	SAS	South Asian	1000 Genomes on GRCh38,1000 Genomes phase 3 release
HG02386	male	SAME1840001	CDX	Dai Chinese	EAS	East Asian	1000 Genomes on GRCh38,1000 Genomes phase 3 release
HG02476	female	SAME1839717	ACB	African-Caribbean	AFR	African	1000 Genomes on GRCh38,1000 Genomes phase 3 release
HG02390	male	SAME1839788	CDX	Dai Chinese	EAS	East Asian	1000 Genomes on GRCh38,1000 Genomes phase 3 release
HG02501	male	SAME1839281	ACB	African-Caribbean	AFR	African	1000 Genomes on GRCh38,1000 Genomes phase 3 release
HG02398	male	SAME1839845	CDX	Dai Chinese	EAS	East Asian	1000 Genomes on GRCh38,1000 Genomes phase 3 release
HG02298	female	SAME1839913	PEL	Peruvian	AMR	American	1000 Genomes on GRCh38,1000 Genomes phase 3 release
HG02395	male	SAME1839754	CDX	Dai Chinese	EAS	East Asian	1000 Genomes on GRCh38,1000 Genomes phase 3 release
HG02688	female	SAME1839358	PJL	Punjabi	SAS	South Asian	1000 Genomes on GRCh38,1000 Genomes phase 3 release
HG02401	male	SAME1839415	CDX	Dai Chinese	EAS	East Asian	1000 Genomes on GRCh38,1000 Genomes phase 3 release
HG02301	female	SAME124280	PEL	Peruvian	AMR	American	1000 Genomes on GRCh38,1000 Genomes phase 3 release
HG02364	male	SAME1840125	CDX	Dai Chinese	EAS	East Asian	1000 Genomes on GRCh38,1000 Genomes phase 3 release
HG02690	male	SAME1839088	PJL	Punjabi	SAS	South Asian	1000 Genomes on GRCh38,1000 Genomes phase 3 release
HG02494	female	SAME1839698	PJL	Punjabi	SAS	South Asian	1000 Genomes on GRCh38,1000 Genomes phase 3 release
HG02318	female	SAME1839391	ACB	African-Caribbean	AFR	African	1000 Genomes on GRCh38,1000 Genomes phase 3 release
HG02371	male	SAME1840180	CDX	Dai Chinese	EAS	East Asian	1000 Genomes on GRCh38,1000 Genomes phase 3 release
HG02703	female	SAME1840142	GWD	Gambian Mandinka	AFR	African	1000 Genomes on GRCh38,1000 Genomes phase 3 release
HG02689	male	SAME1839355	PJL	Punjabi	SAS	South Asian	1000 Genomes phase 3 release
HG02508	female	SAME1839334	ACB	African-Caribbean	AFR	African	1000 Genomes on GRCh38,1000 Genomes phase 3 release
HG02383	male	SAME1840019	CDX	Dai Chinese	EAS	East Asian	1000 Genomes on GRCh38,1000 Genomes phase 3 release
HG02715	male	SAME1839987	GWD	Gambian Mandinka	AFR	African	1000 Genomes on GRCh38,1000 Genomes phase 3 release
HG02691	female	SAME1839084	PJL	Punjabi	SAS	South Asian	1000 Genomes on GRCh38,1000 Genomes phase 3 release
HG02522	female	SAME1840326	KHV	Kinh Vietnamese	EAS	East Asian	1000 Genomes on GRCh38,1000 Genomes phase 3 release
HG02465	female	SAME1839973	GWD	Gambian Mandinka	AFR	African	1000 Genomes on GRCh38,1000 Genomes phase 3 release
HG02549	female	SAME1839917	ACB	African-Caribbean	AFR	African	1000 Genomes on GRCh38,1000 Genomes phase 3 release
HG02696	male	SAME1839149	PJL	Punjabi	SAS	South Asian	1000 Genomes on GRCh38,1000 Genomes phase 3 release
HG02541	male	SAME1840214	ACB	African-Caribbean	AFR	African	1000 Genomes on GRCh38,1000 Genomes phase 3 release
HG02477	female	SAME1839710	ACB	African-Caribbean	AFR	African	1000 Genomes on GRCh38,1000 Genomes phase 3 release
HG02563	male	SAME1839824	GWD	Gambian Mandinka	AFR	African
HG02704	female	SAME1840134	GWD	Gambian Mandinka	AFR	African
HG02387	male	SAME1839998	CDX	Dai Chinese	EAS	East Asian	1000 Genomes on GRCh38,1000 Genomes phase 3 release
HG02345	female	SAME1839081	PEL	Peruvian	AMR	American	1000 Genomes on GRCh38,1000 Genomes phase 3 release
HG02568	female	SAME1839899	GWD	Gambian Mandinka	AFR	African	1000 Genomes on GRCh38,1000 Genomes phase 3 release
HG02716	female	SAME1839981	GWD	Gambian Mandinka	AFR	African	1000 Genomes on GRCh38,1000 Genomes phase 3 release
HG02394	male	SAME123305	CDX	Dai Chinese	EAS	East Asian	1000 Genomes on GRCh38,1000 Genomes phase 3 release
HG02737	female	SAME1839857	PJL	Punjabi	SAS	South Asian	1000 Genomes on GRCh38,1000 Genomes phase 3 release
HG02570	male	SAME1839582	GWD	Gambian Mandinka	AFR	African	1000 Genomes on GRCh38,1000 Genomes phase 3 release
HG02723	female	SAME1839742	GWD	Gambian Mandinka	AFR	African
HG02399	male	SAME1839842	CDX	Dai Chinese	EAS	East Asian	1000 Genomes on GRCh38,1000 Genomes phase 3 release
HG02756	male	SAME1839454	GWD	Gambian Mandinka	AFR	African	1000 Genomes on GRCh38,1000 Genomes phase 3 release
HG02599	male	SAME1839266	PJL	Punjabi	SAS	South Asian
HG02728	female	SAME1839722	PJL	Punjabi	SAS	South Asian	1000 Genomes on GRCh38,1000 Genomes phase 3 release
HG02402	male	SAME1839412	CDX	Dai Chinese	EAS	East Asian	1000 Genomes on GRCh38,1000 Genomes phase 3 release
HG02763	female	SAME1839254	GWD	Gambian Mandinka	AFR	African	1000 Genomes on GRCh38,1000 Genomes phase 3 release
HG02602	male	SAME1840290	PJL	Punjabi	SAS	South Asian	1000 Genomes phase 3 release
HG02735	male	SAME1839866	PJL	Punjabi	SAS	South Asian	1000 Genomes phase 3 release
HG02363	male	SAME1840379	CDX	Dai Chinese	EAS	East Asian	1000 Genomes on GRCh38,1000 Genomes phase 3 release
HG02768	male	SAME1839235	GWD	Gambian Mandinka	AFR	African	1000 Genomes on GRCh38,1000 Genomes phase 3 release
HG02614	female	SAME1840385	GWD	Gambian Mandinka	AFR	African	1000 Genomes on GRCh38,1000 Genomes phase 3 release
HG02773	male	SAME1839034	GWD	Gambian Mandinka	AFR	African
HG02375	male	SAME1840244	CDX	Dai Chinese	EAS	East Asian	1000 Genomes on GRCh38,1000 Genomes phase 3 release
HG02770	female	SAME1839049	GWD	Gambian Mandinka	AFR	African
HG02513	female	SAME1839138	KHV	Kinh Vietnamese	EAS	East Asian	1000 Genomes on GRCh38,1000 Genomes phase 3 release
HG02778	female	SAME1839100	PJL	Punjabi	SAS	South Asian	1000 Genomes on GRCh38,1000 Genomes phase 3 release
HG02382	male	SAME1840025	CDX	Dai Chinese	EAS	East Asian	1000 Genomes on GRCh38,1000 Genomes phase 3 release
HG02667	female	SAME1839384	GWD	Gambian Mandinka	AFR	African	1000 Genomes on GRCh38,1000 Genomes phase 3 release
HG02525	female	SAME1840313	KHV	Kinh Vietnamese	EAS	East Asian	1000 Genomes on GRCh38
HG02780	male	SAME1839169	PJL	Punjabi	SAS	South Asian	1000 Genomes on GRCh38,1000 Genomes phase 3 release
HG02407	male	SAME1839464	CDX	Dai Chinese	EAS	East Asian	1000 Genomes on GRCh38,1000 Genomes phase 3 release
HG02679	female	SAME1839471	GWD	Gambian Mandinka	AFR	African	1000 Genomes on GRCh38,1000 Genomes phase 3 release
HG02537	female	SAME1840165	ACB	African-Caribbean	AFR	African	1000 Genomes on GRCh38,1000 Genomes phase 3 release
HG02785	female	SAME1840298	PJL	Punjabi	SAS	South Asian	1000 Genomes phase 3 release
HG02419	female	SAME1839244	ACB	African-Caribbean	AFR	African	1000 Genomes on GRCh38,1000 Genomes phase 3 release
HG02681	male	SAME1839304	PJL	Punjabi	SAS	South Asian	1000 Genomes on GRCh38,1000 Genomes phase 3 release
HG02575	male	SAME1839650	GWD	Gambian Mandinka	AFR	African
HG02603	male	SAME1840287	PJL	Punjabi	SAS	South Asian	1000 Genomes on GRCh38,1000 Genomes phase 3 release
HG02433	male	SAME1839175	ACB	African-Caribbean	AFR	African	1000 Genomes on GRCh38,1000 Genomes phase 3 release
HG02686	male	SAME1839277	PJL	Punjabi	SAS	South Asian	1000 Genomes phase 3 release
HG02582	male	SAME1839431	GWD	Gambian Mandinka	AFR	African	1000 Genomes on GRCh38,1000 Genomes phase 3 release
HG02610	male	SAME1840405	GWD	Gambian Mandinka	AFR	African	1000 Genomes on GRCh38,1000 Genomes phase 3 release
HG02490	male	SAME1839625	PJL	Punjabi	SAS	South Asian	1000 Genomes on GRCh38,1000 Genomes phase 3 release
HG02597	male	SAME1839199	PJL	Punjabi	SAS	South Asian	1000 Genomes on GRCh38,1000 Genomes phase 3 release
HG02587	female	SAME1839409	GWD	Gambian Mandinka	AFR	African
HG02615	female	SAME1840380	GWD	Gambian Mandinka	AFR	African
HG02495	female	SAME1839694	PJL	Punjabi	SAS	South Asian
HG02600	male	SAME1840302	PJL	Punjabi	SAS	South Asian	1000 Genomes on GRCh38,1000 Genomes phase 3 release
HG02594	male	SAME1839208	GWD	Gambian Mandinka	AFR	African	1000 Genomes on GRCh38,1000 Genomes phase 3 release
HG02583	female	SAME1839429	GWD	Gambian Mandinka	AFR	African	1000 Genomes on GRCh38,1000 Genomes phase 3 release
HG02666	male	SAME1839386	GWD	Gambian Mandinka	AFR	African	1000 Genomes on GRCh38,1000 Genomes phase 3 release
HG02605	female	SAME1840277	PJL	Punjabi	SAS	South Asian	1000 Genomes phase 3 release
HG02676	female	SAME1839491	GWD	Gambian Mandinka	AFR	African	1000 Genomes on GRCh38,1000 Genomes phase 3 release
HG02588	male	SAME1839404	GWD	Gambian Mandinka	AFR	African	1000 Genomes on GRCh38,1000 Genomes phase 3 release
HG02678	male	SAME1839477	GWD	Gambian Mandinka	AFR	African	1000 Genomes on GRCh38,1000 Genomes phase 3 release
HG02612	male	SAME1840394	GWD	Gambian Mandinka	AFR	African
HG02683	female	SAME1839298	PJL	Punjabi	SAS	South Asian
HG02590	male	SAME1839222	GWD	Gambian Mandinka	AFR	African
HG02680	female	SAME1839308	GWD	Gambian Mandinka	AFR	African
HG02648	male	SAME1839751	PJL	Punjabi	SAS	South Asian	1000 Genomes on GRCh38,1000 Genomes phase 3 release
HG02652	female	SAME1839541	PJL	Punjabi	SAS	South Asian	1000 Genomes on GRCh38,1000 Genomes phase 3 release
HG02595	female	SAME1839204	GWD	Gambian Mandinka	AFR	African	1000 Genomes on GRCh38,1000 Genomes phase 3 release
HG02685	female	SAME1839286	PJL	Punjabi	SAS	South Asian	1000 Genomes on GRCh38,1000 Genomes phase 3 release
HG02650	male	SAME1839550	PJL	Punjabi	SAS	South Asian
HG02657	male	SAME1839600	PJL	Punjabi	SAS	South Asian	1000 Genomes on GRCh38,1000 Genomes phase 3 release
HG02677	female	SAME1839483	GWD	Gambian Mandinka	AFR	African
HG02623	male	SAME1840182	GWD	Gambian Mandinka	AFR	African	1000 Genomes on GRCh38,1000 Genomes phase 3 release
HG02655	female	SAME1839526	PJL	Punjabi	SAS	South Asian	1000 Genomes on GRCh38,1000 Genomes phase 3 release
HG02621	female	SAME1840187	GWD	Gambian Mandinka	AFR	African	1000 Genomes on GRCh38,1000 Genomes phase 3 release
HG02684	male	SAME1839292	PJL	Punjabi	SAS	South Asian	1000 Genomes on GRCh38,1000 Genomes phase 3 release
HG02628	male	SAME1840238	GWD	Gambian Mandinka	AFR	African	1000 Genomes on GRCh38,1000 Genomes phase 3 release
HG02662	female	SAME1839662	PJL	Punjabi	SAS	South Asian	1000 Genomes phase 3 release
HG02645	male	SAME1839774	GWD	Gambian Mandinka	AFR	African	1000 Genomes on GRCh38,1000 Genomes phase 3 release
HG02622	female	SAME1840185	GWD	Gambian Mandinka	AFR	African
HG02630	female	SAME1839963	GWD	Gambian Mandinka	AFR	African
HG02624	female	SAME1840259	GWD	Gambian Mandinka	AFR	African	1000 Genomes on GRCh38,1000 Genomes phase 3 release
HG02791	male	SAME1840342	PJL	Punjabi	SAS	South Asian	1000 Genomes phase 3 release
HG02634	male	SAME1840031	GWD	Gambian Mandinka	AFR	African	1000 Genomes on GRCh38,1000 Genomes phase 3 release
HG02635	female	SAME1840023	GWD	Gambian Mandinka	AFR	African	1000 Genomes on GRCh38,1000 Genomes phase 3 release
HG02629	female	SAME1840230	GWD	Gambian Mandinka	AFR	African	1000 Genomes on GRCh38,1000 Genomes phase 3 release
HG02804	male	SAME1840084	GWD	Gambian Mandinka	AFR	African	1000 Genomes on GRCh38,1000 Genomes phase 3 release
HG02646	female	SAME1839770	GWD	Gambian Mandinka	AFR	African	1000 Genomes on GRCh38,1000 Genomes phase 3 release
HG02642	male	SAME1839792	GWD	Gambian Mandinka	AFR	African	1000 Genomes on GRCh38,1000 Genomes phase 3 release
HG02636	male	SAME1840017	GWD	Gambian Mandinka	AFR	African
HG02809	female	SAME1840067	GWD	Gambian Mandinka	AFR	African
HG02653	female	SAME1839537	PJL	Punjabi	SAS	South Asian
HG02647	male	SAME1839762	GWD	Gambian Mandinka	AFR	African
HG02643	female	SAME1839785	GWD	Gambian Mandinka	AFR	African	1000 Genomes on GRCh38,1000 Genomes phase 3 release
HG02811	female	SAME1839849	GWD	Gambian Mandinka	AFR	African	1000 Genomes on GRCh38,1000 Genomes phase 3 release
HG02658	female	SAME1839597	PJL	Punjabi	SAS	South Asian	1000 Genomes on GRCh38,1000 Genomes phase 3 release
HG02654	male	SAME1839530	PJL	Punjabi	SAS	South Asian	1000 Genomes on GRCh38,1000 Genomes phase 3 release
HG02573	male	SAME1839567	GWD	Gambian Mandinka	AFR	African	1000 Genomes on GRCh38,1000 Genomes phase 3 release
HG02722	female	SAME1839747	GWD	Gambian Mandinka	AFR	African	1000 Genomes on GRCh38,1000 Genomes phase 3 release
HG02660	male	SAME1839672	PJL	Punjabi	SAS	South Asian	1000 Genomes on GRCh38,1000 Genomes phase 3 release
HG02659	female	SAME1839590	PJL	Punjabi	SAS	South Asian	1000 Genomes phase 3 release
HG02580	female	SAME1839366	ACB	African-Caribbean	AFR	African	1000 Genomes on GRCh38,1000 Genomes phase 3 release
HG02727	male	SAME1839727	PJL	Punjabi	SAS	South Asian	1000 Genomes on GRCh38,1000 Genomes phase 3 release
HG02759	male	SAME1839445	GWD	Gambian Mandinka	AFR	African	1000 Genomes on GRCh38,1000 Genomes phase 3 release
HG02661	female	SAME1839667	PJL	Punjabi	SAS	South Asian	1000 Genomes on GRCh38,1000 Genomes phase 3 release
HG02585	male	SAME1839418	GWD	Gambian Mandinka	AFR	African	1000 Genomes on GRCh38,1000 Genomes phase 3 release
HG02734	female	SAME1839869	PJL	Punjabi	SAS	South Asian	1000 Genomes on GRCh38,1000 Genomes phase 3 release
HG02761	female	SAME1839262	GWD	Gambian Mandinka	AFR	African
HG02717	male	SAME1839976	GWD	Gambian Mandinka	AFR	African
HG02775	female	SAME1839022	PJL	Punjabi	SAS	South Asian	1000 Genomes on GRCh38,1000 Genomes phase 3 release
HG02854	male	SAME1839336	GWD	Gambian Mandinka	AFR	African	1000 Genomes on GRCh38,1000 Genomes phase 3 release
HG02792	male	SAME1840416	PJL	Punjabi	SAS	South Asian	1000 Genomes on GRCh38,1000 Genomes phase 3 release
HG02724	male	SAME1839740	PJL	Punjabi	SAS	South Asian	1000 Genomes on GRCh38,1000 Genomes phase 3 release
HG02787	female	SAME1840288	PJL	Punjabi	SAS	South Asian	1000 Genomes on GRCh38,1000 Genomes phase 3 release
HG02861	female	SAME1839125	GWD	Gambian Mandinka	AFR	African	1000 Genomes on GRCh38,1000 Genomes phase 3 release
HG02800	male	SAME1840000	GWD	Gambian Mandinka	AFR	African
HG02729	male	SAME1839715	PJL	Punjabi	SAS	South Asian	1000 Genomes phase 3 release
HG02725	female	SAME1839737	PJL	Punjabi	SAS	South Asian	1000 Genomes on GRCh38,1000 Genomes phase 3 release
HG02878	male	SAME1840363	GWD	Gambian Mandinka	AFR	African	1000 Genomes on GRCh38,1000 Genomes phase 3 release
HG02805	female	SAME1840081	GWD	Gambian Mandinka	AFR	African	1000 Genomes on GRCh38,1000 Genomes phase 3 release
HG02731	female	SAME1839886	PJL	Punjabi	SAS	South Asian	1000 Genomes on GRCh38,1000 Genomes phase 3 release
HG02698	male	SAME1839137	PJL	Punjabi	SAS	South Asian	1000 Genomes phase 3 release
HG02880	female	SAME1840090	GWD	Gambian Mandinka	AFR	African
HG02812	male	SAME1839846	GWD	Gambian Mandinka	AFR	African
HG02596	male	SAME1839201	GWD	Gambian Mandinka	AFR	African
HG02701	male	SAME1840152	PJL	Punjabi	SAS	South Asian
HG02885	female	SAME1840157	GWD	Gambian Mandinka	AFR	African	1000 Genomes on GRCh38,1000 Genomes phase 3 release
HG03012	male	SAME1839924	BEB	Bengali	SAS	South Asian	1000 Genomes on GRCh38,1000 Genomes phase 3 release
HG02604	female	SAME1840282	PJL	Punjabi	SAS	South Asian	1000 Genomes on GRCh38,1000 Genomes phase 3 release
HG02814	female	SAME1839837	GWD	Gambian Mandinka	AFR	African	1000 Genomes on GRCh38,1000 Genomes phase 3 release
HG02892	male	SAME1839935	GWD	Gambian Mandinka	AFR	African
HG03017	male	SAME1839956	PJL	Punjabi	SAS	South Asian
HG02611	female	SAME1840401	GWD	Gambian Mandinka	AFR	African	1000 Genomes on GRCh38,1000 Genomes phase 3 release
HG02819	male	SAME1839804	GWD	Gambian Mandinka	AFR	African	1000 Genomes on GRCh38,1000 Genomes phase 3 release
HG02897	female	SAME1839910	GWD	Gambian Mandinka	AFR	African
HG03024	male	SAME1839799	GWD	Gambian Mandinka	AFR	African	1000 Genomes on GRCh38,1000 Genomes phase 3 release
HG02572	male	SAME1839570	GWD	Gambian Mandinka	AFR	African
HG02821	male	SAME1839588	GWD	Gambian Mandinka	AFR	African
HG02924	male	SAME1839516	ESN	Esan	AFR	African
HG02855	female	SAME1839330	GWD	Gambian Mandinka	AFR	African	1000 Genomes on GRCh38,1000 Genomes phase 3 release
HG02577	female	SAME1839642	ACB	African-Caribbean	AFR	African	1000 Genomes on GRCh38,1000 Genomes phase 3 release
HG02838	male	SAME1839417	GWD	Gambian Mandinka	AFR	African
HG02758	female	SAME1839448	GWD	Gambian Mandinka	AFR	African
HG02862	female	SAME1839123	GWD	Gambian Mandinka	AFR	African
HG02584	male	SAME1839425	GWD	Gambian Mandinka	AFR	African
HG02840	female	SAME1839475	GWD	Gambian Mandinka	AFR	African	1000 Genomes on GRCh38,1000 Genomes phase 3 release
HG02760	female	SAME1839267	GWD	Gambian Mandinka	AFR	African	1000 Genomes on GRCh38,1000 Genomes phase 3 release
HG02879	female	SAME1840355	GWD	Gambian Mandinka	AFR	African	1000 Genomes on GRCh38,1000 Genomes phase 3 release
HG02589	female	SAME1839401	GWD	Gambian Mandinka	AFR	African	1000 Genomes on GRCh38,1000 Genomes phase 3 release
HG02852	female	SAME1839346	GWD	Gambian Mandinka	AFR	African	1000 Genomes on GRCh38,1000 Genomes phase 3 release
HG02772	female	SAME1839039	GWD	Gambian Mandinka	AFR	African	1000 Genomes on GRCh38,1000 Genomes phase 3 release
HG02881	male	SAME1840178	GWD	Gambian Mandinka	AFR	African	1000 Genomes on GRCh38,1000 Genomes phase 3 release
HG02692	female	SAME1839078	PJL	Punjabi	SAS	South Asian
HG03033	male	SAME1839566	GWD	Gambian Mandinka	AFR	African	1000 Genomes on GRCh38
HG02974	female	SAME1840241	ESN	Esan	AFR	African	1000 Genomes on GRCh38,1000 Genomes phase 3 release
HG02970	female	SAME1840260	ESN	Esan	AFR	African	1000 Genomes on GRCh38,1000 Genomes phase 3 release
HG02697	female	SAME1839142	PJL	Punjabi	SAS	South Asian	1000 Genomes on GRCh38,1000 Genomes phase 3 release
HG03040	female	SAME1839611	GWD	Gambian Mandinka	AFR	African	1000 Genomes on GRCh38,1000 Genomes phase 3 release
HG02979	female	SAME1840209	ESN	Esan	AFR	African	1000 Genomes on GRCh38,1000 Genomes phase 3 release
HG02975	male	SAME1840232	ESN	Esan	AFR	African
HG02700	female	SAME1840159	PJL	Punjabi	SAS	South Asian	1000 Genomes on GRCh38,1000 Genomes phase 3 release
HG03045	male	SAME1839635	GWD	Gambian Mandinka	AFR	African	1000 Genomes on GRCh38,1000 Genomes phase 3 release
HG02981	male	SAME1840024	ESN	Esan	AFR	African	1000 Genomes on GRCh38,1000 Genomes phase 3 release
HG02982	male	SAME1840015	GWD	Gambian Mandinka	AFR	African	1000 Genomes on GRCh38,1000 Genomes phase 3 release
HG02736	male	SAME1839860	PJL	Punjabi	SAS	South Asian	1000 Genomes on GRCh38,1000 Genomes phase 3 release
HG03052	female	SAME1839496	MSL	Mende	AFR	African	1000 Genomes on GRCh38,1000 Genomes phase 3 release
HG02784	female	SAME1839157	PJL	Punjabi	SAS	South Asian	1000 Genomes on GRCh38,1000 Genomes phase 3 release
HG03029	male	SAME1839733	GWD	Gambian Mandinka	AFR	African
HG02762	male	SAME1839258	GWD	Gambian Mandinka	AFR	African	1000 Genomes on GRCh38
HG03007	female	SAME1840245	BEB	Bengali	SAS	South Asian	1000 Genomes on GRCh38,1000 Genomes phase 3 release
HG02789	male	SAME1840280	PJL	Punjabi	SAS	South Asian	1000 Genomes on GRCh38,1000 Genomes phase 3 release
HG03048	male	SAME1839647	GWD	Gambian Mandinka	AFR	African	1000 Genomes on GRCh38,1000 Genomes phase 3 release
HG02546	female	SAME1839932	ACB	African-Caribbean	AFR	African	1000 Genomes on GRCh38,1000 Genomes phase 3 release
HG03019	female	SAME1840060	PJL	Punjabi	SAS	South Asian	1000 Genomes on GRCh38,1000 Genomes phase 3 release
HG02943	female	SAME1839085	ESN	Esan	AFR	African	1000 Genomes on GRCh38,1000 Genomes phase 3 release
HG03050	male	SAME1839482	GWD	Gambian Mandinka	AFR	African
HG02558	female	SAME1840057	ACB	African-Caribbean	AFR	African	1000 Genomes on GRCh38,1000 Genomes phase 3 release
HG03021	male	SAME1839789	PJL	Punjabi	SAS	South Asian	1000 Genomes on GRCh38,1000 Genomes phase 3 release
HG02948	male	SAME1839153	ESN	Esan	AFR	African
HG03055	female	SAME1839514	MSL	Mende	AFR	African	1000 Genomes on GRCh38,1000 Genomes phase 3 release
HG02813	male	SAME1839841	GWD	Gambian Mandinka	AFR	African	1000 Genomes on GRCh38,1000 Genomes phase 3 release
HG03026	female	SAME1839714	GWD	Gambian Mandinka	AFR	African
HG02816	male	SAME1839822	GWD	Gambian Mandinka	AFR	African	1000 Genomes on GRCh38,1000 Genomes phase 3 release
HG03062	male	SAME1839220	MSL	Mende	AFR	African
HG02818	female	SAME1839810	GWD	Gambian Mandinka	AFR	African
HG02888	female	SAME1840139	GWD	Gambian Mandinka	AFR	African	1000 Genomes on GRCh38,1000 Genomes phase 3 release
HG03054	male	SAME1839507	MSL	Mende	AFR	African	1000 Genomes on GRCh38,1000 Genomes phase 3 release
HG03074	male	SAME1839029	MSL	Mende	AFR	African	1000 Genomes on GRCh38,1000 Genomes phase 3 release
HG02820	female	SAME1839591	GWD	Gambian Mandinka	AFR	African	1000 Genomes on GRCh38,1000 Genomes phase 3 release
HG02890	male	SAME1839947	GWD	Gambian Mandinka	AFR	African	1000 Genomes on GRCh38,1000 Genomes phase 3 release
HG03059	male	SAME1839443	MSL	Mende	AFR	African
HG02817	female	SAME1839819	GWD	Gambian Mandinka	AFR	African	1000 Genomes on GRCh38,1000 Genomes phase 3 release
HG02837	female	SAME1839422	GWD	Gambian Mandinka	AFR	African	1000 Genomes on GRCh38,1000 Genomes phase 3 release
HG02895	male	SAME1839918	GWD	Gambian Mandinka	AFR	African	1000 Genomes on GRCh38,1000 Genomes phase 3 release
HG03061	female	SAME1839215	MSL	Mende	AFR	African	1000 Genomes on GRCh38,1000 Genomes phase 3 release
HG02836	male	SAME1839428	GWD	Gambian Mandinka	AFR	African	1000 Genomes on GRCh38,1000 Genomes phase 3 release
HG02851	male	SAME1839352	GWD	Gambian Mandinka	AFR	African	1000 Genomes on GRCh38,1000 Genomes phase 3 release
HG02922	female	SAME1839441	ESN	Esan	AFR	African	1000 Genomes on GRCh38,1000 Genomes phase 3 release
HG03066	male	SAME1839324	MSL	Mende	AFR	African	1000 Genomes on GRCh38,1000 Genomes phase 3 release
HG02944	male	SAME1839082	ESN	Esan	AFR	African	1000 Genomes on GRCh38,1000 Genomes phase 3 release
HG03006	male	SAME1840242	BEB	Bengali	SAS	South Asian	1000 Genomes on GRCh38,1000 Genomes phase 3 release
HG02794	male	SAME1840410	PJL	Punjabi	SAS	South Asian
HG03073	female	SAME1839019	MSL	Mende	AFR	African	1000 Genomes on GRCh38,1000 Genomes phase 3 release
HG02968	male	SAME1840108	ESN	Esan	AFR	African	1000 Genomes on GRCh38,1000 Genomes phase 3 release
HG03018	male	SAME1840053	PJL	Punjabi	SAS	South Asian	1000 Genomes on GRCh38,1000 Genomes phase 3 release
HG02799	female	SAME1840384	GWD	Gambian Mandinka	AFR	African	1000 Genomes on GRCh38,1000 Genomes phase 3 release
HG03100	male	SAME1840003	ESN	Esan	AFR	African	1000 Genomes on GRCh38,1000 Genomes phase 3 release
HG02886	female	SAME1840151	GWD	Gambian Mandinka	AFR	African
HG03025	female	SAME1839711	GWD	Gambian Mandinka	AFR	African	1000 Genomes on GRCh38,1000 Genomes phase 3 release
HG02807	male	SAME1840073	GWD	Gambian Mandinka	AFR	African	1000 Genomes on GRCh38,1000 Genomes phase 3 release
HG03105	female	SAME1840041	ESN	Esan	AFR	African	1000 Genomes on GRCh38,1000 Genomes phase 3 release
HG03199	male	SAME1839937	ESN	Esan	AFR	African	1000 Genomes on GRCh38,1000 Genomes phase 3 release
HG02969	female	SAME1840103	ESN	Esan	AFR	African
HG02939	male	SAME1839275	ESN	Esan	AFR	African
HG03112	male	SAME1839893	ESN	Esan	AFR	African	1000 Genomes on GRCh38,1000 Genomes phase 3 release
HG03202	male	SAME1839602	ESN	Esan	AFR	African	1000 Genomes on GRCh38,1000 Genomes phase 3 release
HG02971	male	SAME1840255	ESN	Esan	AFR	African	1000 Genomes on GRCh38,1000 Genomes phase 3 release
HG02941	male	SAME1839096	ESN	Esan	AFR	African	1000 Genomes on GRCh38,1000 Genomes phase 3 release
HG03117	female	SAME1839821	ESN	Esan	AFR	African	1000 Genomes on GRCh38,1000 Genomes phase 3 release
HG03238	female	SAME1839289	PJL	Punjabi	SAS	South Asian	1000 Genomes on GRCh38,1000 Genomes phase 3 release
HG02976	female	SAME1840223	ESN	Esan	AFR	African	1000 Genomes on GRCh38,1000 Genomes phase 3 release
HG02946	female	SAME1839068	ESN	Esan	AFR	African	1000 Genomes on GRCh38,1000 Genomes phase 3 release
HG03078	male	SAME1839047	MSL	Mende	AFR	African	1000 Genomes on GRCh38,1000 Genomes phase 3 release
HG03303	female	SAME1839485	ESN	Esan	AFR	African	1000 Genomes on GRCh38,1000 Genomes phase 3 release
HG02983	female	SAME1840009	GWD	Gambian Mandinka	AFR	African	1000 Genomes on GRCh38,1000 Genomes phase 3 release
HG02953	male	SAME1840271	ESN	Esan	AFR	African	1000 Genomes on GRCh38,1000 Genomes phase 3 release
HG03080	female	SAME1840307	MSL	Mende	AFR	African
HG03308	male	SAME1839515	ESN	Esan	AFR	African
HG02793	female	SAME1840415	PJL	Punjabi	SAS	South Asian	1000 Genomes on GRCh38,1000 Genomes phase 3 release
HG02965	male	SAME1840116	ESN	Esan	AFR	African	1000 Genomes on GRCh38
HG03085	female	SAME1840328	MSL	Mende	AFR	African	1000 Genomes on GRCh38,1000 Genomes phase 3 release
HG03310	female	SAME1839202	ESN	Esan	AFR	African
HG02798	male	SAME1840387	GWD	Gambian Mandinka	AFR	African	1000 Genomes on GRCh38,1000 Genomes phase 3 release
HG02972	male	SAME1840250	ESN	Esan	AFR	African
HG03097	female	SAME1840130	MSL	Mende	AFR	African	1000 Genomes on GRCh38,1000 Genomes phase 3 release
HG03339	female	SAME1840332	ESN	Esan	AFR	African	1000 Genomes on GRCh38
HG02806	female	SAME1840079	GWD	Gambian Mandinka	AFR	African
HG02977	male	SAME1840221	ESN	Esan	AFR	African	1000 Genomes on GRCh38,1000 Genomes phase 3 release
HG03028	female	SAME1839729	GWD	Gambian Mandinka	AFR	African	1000 Genomes on GRCh38,1000 Genomes phase 3 release
HG03341	female	SAME1840347	ESN	Esan	AFR	African
HG02774	male	SAME1839028	PJL	Punjabi	SAS	South Asian	1000 Genomes on GRCh38,1000 Genomes phase 3 release
HG02984	male	SAME1840004	GWD	Gambian Mandinka	AFR	African
HG03035	male	SAME1839573	GWD	Gambian Mandinka	AFR	African
HG03118	male	SAME1839830	ESN	Esan	AFR	African	1000 Genomes on GRCh38,1000 Genomes phase 3 release
HG02779	male	SAME1839097	PJL	Punjabi	SAS	South Asian
HG03057	male	SAME1839434	MSL	Mende	AFR	African	1000 Genomes on GRCh38,1000 Genomes phase 3 release
HG03047	female	SAME1839644	GWD	Gambian Mandinka	AFR	African
HG03120	male	SAME1839557	ESN	Esan	AFR	African	1000 Genomes on GRCh38,1000 Genomes phase 3 release
HG02781	female	SAME1839167	PJL	Punjabi	SAS	South Asian	1000 Genomes on GRCh38
HG03064	female	SAME1839228	MSL	Mende	AFR	African	1000 Genomes on GRCh38,1000 Genomes phase 3 release
HG03009	male	SAME1840256	BEB	Bengali	SAS	South Asian	1000 Genomes on GRCh38,1000 Genomes phase 3 release
HG03125	female	SAME1839675	ESN	Esan	AFR	African
HG02786	male	SAME1840292	PJL	Punjabi	SAS	South Asian	1000 Genomes on GRCh38,1000 Genomes phase 3 release
HG03069	male	SAME1839340	MSL	Mende	AFR	African	1000 Genomes on GRCh38,1000 Genomes phase 3 release
HG03016	female	SAME1839952	PJL	Punjabi	SAS	South Asian	1000 Genomes on GRCh38,1000 Genomes phase 3 release
HG03132	female	SAME1839373	ESN	Esan	AFR	African	1000 Genomes on GRCh38,1000 Genomes phase 3 release
HG02856	male	SAME1839327	GWD	Gambian Mandinka	AFR	African
HG02869	male	SAME1839184	GWD	Gambian Mandinka	AFR	African	1000 Genomes on GRCh38
HG03023	male	SAME1839797	PJL	Punjabi	SAS	South Asian
HG03079	female	SAME1839051	MSL	Mende	AFR	African	1000 Genomes on GRCh38,1000 Genomes phase 3 release
HG02870	female	SAME1840320	GWD	Gambian Mandinka	AFR	African	1000 Genomes on GRCh38,1000 Genomes phase 3 release
HG02871	female	SAME1840312	GWD	Gambian Mandinka	AFR	African
HG03225	male	SAME1839460	MSL	Mende	AFR	African	1000 Genomes on GRCh38,1000 Genomes phase 3 release
HG03081	male	SAME1840310	MSL	Mende	AFR	African	1000 Genomes on GRCh38,1000 Genomes phase 3 release
HG02882	female	SAME1840171	GWD	Gambian Mandinka	AFR	African	1000 Genomes on GRCh38,1000 Genomes phase 3 release
HG02883	male	SAME1840164	GWD	Gambian Mandinka	AFR	African
HG03237	male	SAME1839282	PJL	Punjabi	SAS	South Asian	1000 Genomes on GRCh38,1000 Genomes phase 3 release
HG03086	female	SAME1840331	MSL	Mende	AFR	African	1000 Genomes on GRCh38,1000 Genomes phase 3 release
HG02887	male	SAME1840147	GWD	Gambian Mandinka	AFR	African	1000 Genomes on GRCh38,1000 Genomes phase 3 release
HG03209	male	SAME1839551	MSL	Mende	AFR	African	1000 Genomes on GRCh38,1000 Genomes phase 3 release
HG03124	male	SAME1839669	ESN	Esan	AFR	African	1000 Genomes on GRCh38,1000 Genomes phase 3 release
HG03098	male	SAME1840136	MSL	Mende	AFR	African
HG02938	male	SAME1839284	ESN	Esan	AFR	African	1000 Genomes on GRCh38,1000 Genomes phase 3 release
HG03228	male	SAME1839232	PJL	Punjabi	SAS	South Asian	1000 Genomes on GRCh38,1000 Genomes phase 3 release
HG03129	female	SAME1839699	ESN	Esan	AFR	African	1000 Genomes on GRCh38,1000 Genomes phase 3 release
HG03168	female	SAME1839143	ESN	Esan	AFR	African	1000 Genomes on GRCh38,1000 Genomes phase 3 release
HG02945	female	SAME1839075	ESN	Esan	AFR	African
HG03230	female	SAME1839335	PJL	Punjabi	SAS	South Asian
HG03131	male	SAME1839368	ESN	Esan	AFR	African
HG03170	male	SAME1840383	ESN	Esan	AFR	African
HG02952	female	SAME1840275	ESN	Esan	AFR	African	1000 Genomes on GRCh38,1000 Genomes phase 3 release
HG03235	female	SAME1839360	PJL	Punjabi	SAS	South Asian	1000 Genomes on GRCh38,1000 Genomes phase 3 release
HG03136	male	SAME1839387	ESN	Esan	AFR	African	1000 Genomes on GRCh38,1000 Genomes phase 3 release
HG03175	male	SAME1840407	ESN	Esan	AFR	African	1000 Genomes on GRCh38,1000 Genomes phase 3 release
HG02964	female	SAME1840122	ESN	Esan	AFR	African	1000 Genomes on GRCh38
HG03242	male	SAME1839058	GWD	Gambian Mandinka	AFR	African
HG03162	female	SAME1839112	ESN	Esan	AFR	African	1000 Genomes on GRCh38,1000 Genomes phase 3 release
HG03194	male	SAME1839914	ESN	Esan	AFR	African
HG03049	female	SAME1839653	GWD	Gambian Mandinka	AFR	African	1000 Genomes on GRCh38,1000 Genomes phase 3 release
HG03247	female	SAME1839174	GWD	Gambian Mandinka	AFR	African	1000 Genomes on GRCh38,1000 Genomes phase 3 release
HG03167	male	SAME1839135	ESN	Esan	AFR	African
HG03240	male	SAME1839050	GWD	Gambian Mandinka	AFR	African	1000 Genomes on GRCh38,1000 Genomes phase 3 release
HG03241	female	SAME1839053	GWD	Gambian Mandinka	AFR	African	1000 Genomes on GRCh38,1000 Genomes phase 3 release
HG03259	female	SAME1840303	GWD	Gambian Mandinka	AFR	African	1000 Genomes on GRCh38,1000 Genomes phase 3 release
HG03193	male	SAME1839909	ESN	Esan	AFR	African	1000 Genomes on GRCh38,1000 Genomes phase 3 release
HG03269	male	SAME1840100	ESN	Esan	AFR	African
HG03246	male	SAME1839168	GWD	Gambian Mandinka	AFR	African	1000 Genomes on GRCh38,1000 Genomes phase 3 release
HG03266	female	SAME1840174	ESN	Esan	AFR	African
HG03198	female	SAME1839933	ESN	Esan	AFR	African	1000 Genomes on GRCh38,1000 Genomes phase 3 release
HG03271	male	SAME1840195	ESN	Esan	AFR	African	1000 Genomes on GRCh38,1000 Genomes phase 3 release
HG03258	male	SAME1840296	GWD	Gambian Mandinka	AFR	African	1000 Genomes on GRCh38,1000 Genomes phase 3 release
HG03103	male	SAME1840022	ESN	Esan	AFR	African	1000 Genomes on GRCh38,1000 Genomes phase 3 release
HG03489	male	SAME1839494	PJL	Punjabi	SAS	South Asian
HG03295	male	SAME1839881	ESN	Esan	AFR	African	1000 Genomes on GRCh38,1000 Genomes phase 3 release
HG03260	male	SAME1840140	GWD	Gambian Mandinka	AFR	African
HG03108	female	SAME1839760	ESN	Esan	AFR	African	1000 Genomes on GRCh38,1000 Genomes phase 3 release
HG03491	female	SAME1839264	PJL	Punjabi	SAS	South Asian	1000 Genomes on GRCh38,1000 Genomes phase 3 release
HG03137	male	SAME1839390	ESN	Esan	AFR	African
HG03265	male	SAME1840167	ESN	Esan	AFR	African	1000 Genomes on GRCh38,1000 Genomes phase 3 release
HG03110	female	SAME1839880	ESN	Esan	AFR	African
HG03511	female	SAME1840131	ESN	Esan	AFR	African	1000 Genomes on GRCh38,1000 Genomes phase 3 release
HG03163	male	SAME1839118	ESN	Esan	AFR	African	1000 Genomes on GRCh38,1000 Genomes phase 3 release
HG03169	male	SAME1839148	ESN	Esan	AFR	African	1000 Genomes on GRCh38,1000 Genomes phase 3 release
HG03115	male	SAME1839812	ESN	Esan	AFR	African	1000 Genomes on GRCh38,1000 Genomes phase 3 release
HG03516	female	SAME1840160	ESN	Esan	AFR	African
HG03101	male	SAME1840008	ESN	Esan	AFR	African
HG03171	female	SAME1840386	ESN	Esan	AFR	African	1000 Genomes on GRCh38,1000 Genomes phase 3 release
HG03172	male	SAME1840392	ESN	Esan	AFR	African	1000 Genomes on GRCh38,1000 Genomes phase 3 release
HG03352	male	SAME1840243	ESN	Esan	AFR	African	1000 Genomes on GRCh38,1000 Genomes phase 3 release
HG03113	female	SAME1839901	ESN	Esan	AFR	African
HG03176	male	SAME1840414	ESN	Esan	AFR	African
HG03189	female	SAME1840226	ESN	Esan	AFR	African	1000 Genomes on GRCh38,1000 Genomes phase 3 release
HG03369	female	SAME1840078	ESN	Esan	AFR	African	1000 Genomes on GRCh38,1000 Genomes phase 3 release
HG03473	female	SAME1839687	MSL	Mende	AFR	African	1000 Genomes on GRCh38,1000 Genomes phase 3 release
HG03190	male	SAME1839984	ESN	Esan	AFR	African	1000 Genomes on GRCh38,1000 Genomes phase 3 release
HG03191	male	SAME1839988	ESN	Esan	AFR	African
HG03371	male	SAME1839712	ESN	Esan	AFR	African
HG03478	male	SAME1839618	MSL	Mende	AFR	African	1000 Genomes on GRCh38,1000 Genomes phase 3 release
HG03195	female	SAME1839919	ESN	Esan	AFR	African	1000 Genomes on GRCh38,1000 Genomes phase 3 release
HG03196	male	SAME1839921	ESN	Esan	AFR	African	1000 Genomes on GRCh38,1000 Genomes phase 3 release
HG03376	male	SAME1839736	MSL	Mende	AFR	African	1000 Genomes on GRCh38,1000 Genomes phase 3 release
HG03480	female	SAME1839381	MSL	Mende	AFR	African
HG03203	female	SAME1839609	ESN	Esan	AFR	African
HG03305	female	SAME1839497	ESN	Esan	AFR	African
HG03249	male	SAME1839183	GWD	Gambian Mandinka	AFR	African	1000 Genomes on GRCh38
HG03485	female	SAME1839469	MSL	Mende	AFR	African	1000 Genomes on GRCh38,1000 Genomes phase 3 release
HG03234	male	SAME1839357	PJL	Punjabi	SAS	South Asian	1000 Genomes on GRCh38,1000 Genomes phase 3 release
HG03312	female	SAME1839209	ESN	Esan	AFR	African	1000 Genomes on GRCh38
HG03251	female	SAME1840266	GWD	Gambian Mandinka	AFR	African
HG03454	male	SAME1839764	MSL	Mende	AFR	African	1000 Genomes on GRCh38
HG03239	female	SAME1839295	PJL	Punjabi	SAS	South Asian	1000 Genomes phase 3 release
HG03343	male	SAME1840354	ESN	Esan	AFR	African	1000 Genomes on GRCh38,1000 Genomes phase 3 release
HG03268	male	SAME1840093	ESN	Esan	AFR	African	1000 Genomes on GRCh38,1000 Genomes phase 3 release
HG03459	male	SAME1839793	MSL	Mende	AFR	African
HG03119	female	SAME1839833	ESN	Esan	AFR	African
HG03350	male	SAME1840225	ESN	Esan	AFR	African
HG03453	female	SAME1839750	MSL	Mende	AFR	African
HG03461	female	SAME1839808	MSL	Mende	AFR	African	1000 Genomes on GRCh38,1000 Genomes phase 3 release
HG03121	female	SAME1839563	ESN	Esan	AFR	African	1000 Genomes on GRCh38,1000 Genomes phase 3 release
HG03280	male	SAME1840083	ESN	Esan	AFR	African	1000 Genomes on GRCh38,1000 Genomes phase 3 release
HG03458	female	SAME1839786	MSL	Mende	AFR	African	1000 Genomes on GRCh38,1000 Genomes phase 3 release
HG03466	male	SAME1839839	MSL	Mende	AFR	African
HG03126	female	SAME1839683	ESN	Esan	AFR	African	1000 Genomes on GRCh38,1000 Genomes phase 3 release
HG03297	female	SAME1839900	ESN	Esan	AFR	African	1000 Genomes on GRCh38,1000 Genomes phase 3 release
HG03460	male	SAME1839908	MSL	Mende	AFR	African	1000 Genomes on GRCh38,1000 Genomes phase 3 release
HG03411	female	SAME1839186	MSL	Mende	AFR	African
HG03133	male	SAME1839375	ESN	Esan	AFR	African	1000 Genomes on GRCh38,1000 Genomes phase 3 release
HG03300	female	SAME1839467	ESN	Esan	AFR	African	1000 Genomes on GRCh38,1000 Genomes phase 3 release
HG03465	male	SAME1839836	MSL	Mende	AFR	African
HG03428	female	SAME1840409	MSL	Mende	AFR	African	1000 Genomes on GRCh38,1000 Genomes phase 3 release
HG03099	female	SAME1840146	ESN	Esan	AFR	African	1000 Genomes on GRCh38,1000 Genomes phase 3 release
HG03139	male	SAME1839468	ESN	Esan	AFR	African	1000 Genomes on GRCh38,1000 Genomes phase 3 release
HG03408	male	SAME1839071	MSL	Mende	AFR	African	1000 Genomes on GRCh38
HG03442	male	SAME1839979	MSL	Mende	AFR	African	1000 Genomes on GRCh38,1000 Genomes phase 3 release
HG03107	female	SAME1839755	ESN	Esan	AFR	African
HG03158	female	SAME1839086	ESN	Esan	AFR	African
HG03410	female	SAME1839182	MSL	Mende	AFR	African	1000 Genomes on GRCh38,1000 Genomes phase 3 release
HG03492	male	SAME1839196	PJL	Punjabi	SAS	South Asian	1000 Genomes phase 3 release
HG03114	female	SAME1839907	ESN	Esan	AFR	African	1000 Genomes on GRCh38,1000 Genomes phase 3 release
HG03160	male	SAME1839192	ESN	Esan	AFR	African	1000 Genomes on GRCh38,1000 Genomes phase 3 release
HG03439	male	SAME1840213	MSL	Mende	AFR	African	1000 Genomes on GRCh38,1000 Genomes phase 3 release
HG03517	female	SAME1840163	ESN	Esan	AFR	African	1000 Genomes on GRCh38,1000 Genomes phase 3 release
HG03272	female	SAME1840199	ESN	Esan	AFR	African
HG03122	male	SAME1839657	ESN	Esan	AFR	African
HG03446	female	SAME1839911	MSL	Mende	AFR	African	1000 Genomes on GRCh38,1000 Genomes phase 3 release
HG03567	female	SAME1839364	MSL	Mende	AFR	African	1000 Genomes on GRCh38,1000 Genomes phase 3 release
HG03291	female	SAME1839861	ESN	Esan	AFR	African	1000 Genomes on GRCh38,1000 Genomes phase 3 release
HG03127	male	SAME1839686	ESN	Esan	AFR	African	1000 Genomes on GRCh38,1000 Genomes phase 3 release
HG03270	female	SAME1840194	ESN	Esan	AFR	African	1000 Genomes on GRCh38,1000 Genomes phase 3 release
HG03574	male	SAME1839229	MSL	Mende	AFR	African	1000 Genomes on GRCh38
HG03296	male	SAME1839887	ESN	Esan	AFR	African
HG03134	male	SAME1839380	ESN	Esan	AFR	African
HG03294	female	SAME1839877	ESN	Esan	AFR	African	1000 Genomes on GRCh38,1000 Genomes phase 3 release
HG03579	male	SAME1839247	MSL	Mende	AFR	African
HG03140	female	SAME1839243	ESN	Esan	AFR	African
HG03076	female	SAME1839038	MSL	Mende	AFR	African	1000 Genomes on GRCh38,1000 Genomes phase 3 release
HG03299	male	SAME1839805	ESN	Esan	AFR	African
HG03593	male	SAME1839171	BEB	Bengali	SAS	South Asian	1000 Genomes on GRCh38,1000 Genomes phase 3 release
HG03157	male	SAME1839083	ESN	Esan	AFR	African	1000 Genomes on GRCh38,1000 Genomes phase 3 release
HG03088	female	SAME1840338	MSL	Mende	AFR	African	1000 Genomes on GRCh38,1000 Genomes phase 3 release
HG03302	male	SAME1839479	ESN	Esan	AFR	African
HG03598	female	SAME1839194	BEB	Bengali	SAS	South Asian	1000 Genomes on GRCh38,1000 Genomes phase 3 release
HG03164	female	SAME1839121	ESN	Esan	AFR	African
HG03095	female	SAME1840374	MSL	Mende	AFR	African	1000 Genomes on GRCh38,1000 Genomes phase 3 release
HG03472	male	SAME1839678	MSL	Mende	AFR	African	1000 Genomes on GRCh38,1000 Genomes phase 3 release
HG03606	male	SAME1840248	BEB	Bengali	SAS	South Asian	1000 Genomes on GRCh38,1000 Genomes phase 3 release
HG03056	male	SAME1839518	MSL	Mende	AFR	African
HG03521	male	SAME1840190	ESN	Esan	AFR	African	1000 Genomes on GRCh38,1000 Genomes phase 3 release
HG03477	male	SAME1839706	MSL	Mende	AFR	African
HG03365	male	SAME1840058	ESN	Esan	AFR	African
HG03063	male	SAME1839226	MSL	Mende	AFR	African	1000 Genomes on GRCh38,1000 Genomes phase 3 release
HG03538	male	SAME1840007	GWD	Gambian Mandinka	AFR	African	1000 Genomes on GRCh38,1000 Genomes phase 3 release
HG03484	male	SAME1839393	MSL	Mende	AFR	African	1000 Genomes on GRCh38,1000 Genomes phase 3 release
HG03372	female	SAME1839716	ESN	Esan	AFR	African	1000 Genomes on GRCh38,1000 Genomes phase 3 release
HG03082	female	SAME1840316	MSL	Mende	AFR	African	1000 Genomes on GRCh38,1000 Genomes phase 3 release
HG03540	female	SAME1839745	GWD	Gambian Mandinka	AFR	African
HG03383	female	SAME1839583	MSL	Mende	AFR	African	1000 Genomes on GRCh38
HG03384	female	SAME1839587	MSL	Mende	AFR	African
HG03378	female	SAME1839743	MSL	Mende	AFR	African	1000 Genomes on GRCh38,1000 Genomes phase 3 release
HG03557	female	SAME1839556	MSL	Mende	AFR	African	1000 Genomes on GRCh38,1000 Genomes phase 3 release
HG03388	male	SAME1839524	MSL	Mende	AFR	African	1000 Genomes on GRCh38,1000 Genomes phase 3 release
HG03391	male	SAME1839636	MSL	Mende	AFR	African	1000 Genomes on GRCh38,1000 Genomes phase 3 release
HG03380	female	SAME1839569	MSL	Mende	AFR	African	1000 Genomes on GRCh38,1000 Genomes phase 3 release
HG03564	female	SAME1839427	MSL	Mende	AFR	African
HG03390	male	SAME1839632	MSL	Mende	AFR	African
HG03548	female	SAME1839883	MSL	Mende	AFR	African	1000 Genomes on GRCh38,1000 Genomes phase 3 release
HG03385	male	SAME1839594	MSL	Mende	AFR	African	1000 Genomes on GRCh38,1000 Genomes phase 3 release
HG03569	female	SAME1839371	MSL	Mende	AFR	African	1000 Genomes on GRCh38
HG03307	male	SAME1839509	ESN	Esan	AFR	African	1000 Genomes on GRCh38
HG03644	male	SAME1839638	STU	Sri Lankan	SAS	South Asian	1000 Genomes on GRCh38,1000 Genomes phase 3 release
HG03397	male	SAME1839400	MSL	Mende	AFR	African	1000 Genomes on GRCh38,1000 Genomes phase 3 release
HG03571	male	SAME1839458	MSL	Mende	AFR	African	1000 Genomes on GRCh38,1000 Genomes phase 3 release
HG03314	male	SAME1839217	ESN	Esan	AFR	African
HG03649	male	SAME1839396	PJL	Punjabi	SAS	South Asian	1000 Genomes on GRCh38,1000 Genomes phase 3 release
HG03354	female	SAME1840249	ESN	Esan	AFR	African	1000 Genomes on GRCh38,1000 Genomes phase 3 release
HG03576	female	SAME1839238	MSL	Mende	AFR	African
HG03693	male	SAME1840372	STU	Sri Lankan	SAS	South Asian	1000 Genomes on GRCh38,1000 Genomes phase 3 release
HG03651	male	SAME1839498	PJL	Punjabi	SAS	South Asian
HG03361	male	SAME1839942	ESN	Esan	AFR	African	1000 Genomes on GRCh38
HG03583	female	SAME1839283	MSL	Mende	AFR	African	1000 Genomes on GRCh38,1000 Genomes phase 3 release
HG03698	female	SAME1840145	STU	Sri Lankan	SAS	South Asian	1000 Genomes on GRCh38,1000 Genomes phase 3 release
HG03656	female	SAME1839435	PJL	Punjabi	SAS	South Asian	1000 Genomes on GRCh38
HG03366	female	SAME1840066	ESN	Esan	AFR	African	1000 Genomes on GRCh38,1000 Genomes phase 3 release
HG03590	male	SAME1839163	BEB	Bengali	SAS	South Asian
HG03701	male	SAME1840016	PJL	Punjabi	SAS	South Asian
HG03663	male	SAME1839317	PJL	Punjabi	SAS	South Asian	1000 Genomes on GRCh38,1000 Genomes phase 3 release
HG03373	male	SAME1839720	ESN	Esan	AFR	African	1000 Genomes on GRCh38
HG03381	female	SAME1839574	MSL	Mende	AFR	African
HG03706	female	SAME1839758	PJL	Punjabi	SAS	South Asian	1000 Genomes on GRCh38,1000 Genomes phase 3 release
HG03668	female	SAME1839338	PJL	Punjabi	SAS	South Asian	1000 Genomes on GRCh38,1000 Genomes phase 3 release
HG03304	male	SAME1839490	ESN	Esan	AFR	African	1000 Genomes on GRCh38,1000 Genomes phase 3 release
HG03393	female	SAME1839645	MSL	Mende	AFR	African	1000 Genomes on GRCh38
HG03624	male	SAME1839709	PJL	Punjabi	SAS	South Asian	1000 Genomes on GRCh38,1000 Genomes phase 3 release
HG03694	male	SAME1840375	STU	Sri Lankan	SAS	South Asian	1000 Genomes on GRCh38,1000 Genomes phase 3 release
HG03309	female	SAME1839520	ESN	Esan	AFR	African	1000 Genomes on GRCh38
HG03398	female	SAME1839402	MSL	Mende	AFR	African	1000 Genomes on GRCh38
HG03629	male	SAME1839738	PJL	Punjabi	SAS	South Asian	1000 Genomes on GRCh38,1000 Genomes phase 3 release
HG03699	male	SAME1840153	PJL	Punjabi	SAS	South Asian	1000 Genomes on GRCh38
HG03311	male	SAME1839206	ESN	Esan	AFR	African	1000 Genomes on GRCh38,1000 Genomes phase 3 release
HG03401	female	SAME1839299	MSL	Mende	AFR	African	1000 Genomes on GRCh38,1000 Genomes phase 3 release
HG03631	female	SAME1839855	PJL	Punjabi	SAS	South Asian	1000 Genomes on GRCh38,1000 Genomes phase 3 release
HG03702	male	SAME1840029	PJL	Punjabi	SAS	South Asian	1000 Genomes on GRCh38,1000 Genomes phase 3 release
HG03342	female	SAME1840350	ESN	Esan	AFR	African	1000 Genomes on GRCh38,1000 Genomes phase 3 release
HG03595	female	SAME1839185	BEB	Bengali	SAS	South Asian	1000 Genomes on GRCh38,1000 Genomes phase 3 release
HG03636	male	SAME1839586	PJL	Punjabi	SAS	South Asian	1000 Genomes on GRCh38,1000 Genomes phase 3 release
HG03707	male	SAME1839761	PJL	Punjabi	SAS	South Asian
HG03575	female	SAME1839236	MSL	Mende	AFR	African	1000 Genomes on GRCh38,1000 Genomes phase 3 release
HG03603	male	SAME1840229	BEB	Bengali	SAS	South Asian	1000 Genomes on GRCh38,1000 Genomes phase 3 release
HG03713	male	SAME1839807	ITU	Indian	SAS	South Asian	1000 Genomes on GRCh38,1000 Genomes phase 3 release
HG03757	female	SAME1839089	STU	Sri Lankan	SAS	South Asian	1000 Genomes on GRCh38,1000 Genomes phase 3 release
HG03582	male	SAME1839271	MSL	Mende	AFR	African	1000 Genomes on GRCh38,1000 Genomes phase 3 release
HG03615	male	SAME1839951	BEB	Bengali	SAS	South Asian	1000 Genomes on GRCh38,1000 Genomes phase 3 release
HG03718	male	SAME1839834	ITU	Indian	SAS	South Asian	1000 Genomes on GRCh38,1000 Genomes phase 3 release
HG03769	male	SAME1839154	PJL	Punjabi	SAS	South Asian
HG03587	female	SAME1839302	BEB	Bengali	SAS	South Asian
HG03470	female	SAME1839670	MSL	Mende	AFR	African	1000 Genomes on GRCh38,1000 Genomes phase 3 release
HG03720	male	SAME1839562	ITU	Indian	SAS	South Asian	1000 Genomes on GRCh38,1000 Genomes phase 3 release
HG03771	male	SAME1840393	ITU	Indian	SAS	South Asian	1000 Genomes on GRCh38,1000 Genomes phase 3 release
HG03493	female	SAME1839198	ESN	Esan	AFR	African	1000 Genomes on GRCh38
HG03487	male	SAME1839480	PJL	Punjabi	SAS	South Asian	1000 Genomes on GRCh38
HG03725	male	SAME1839680	ITU	Indian	SAS	South Asian	1000 Genomes on GRCh38
HG03733	female	SAME1839382	STU	Sri Lankan	SAS	South Asian	1000 Genomes on GRCh38,1000 Genomes phase 3 release
HG03513	male	SAME1840143	ESN	Esan	AFR	African
HG03499	female	SAME1839219	ESN	Esan	AFR	African	1000 Genomes on GRCh38,1000 Genomes phase 3 release
HG03643	female	SAME1839633	STU	Sri Lankan	SAS	South Asian	1000 Genomes on GRCh38,1000 Genomes phase 3 release
HG03738	male	SAME1839473	STU	Sri Lankan	SAS	South Asian	1000 Genomes on GRCh38,1000 Genomes phase 3 release
HG03518	male	SAME1840169	ESN	Esan	AFR	African	1000 Genomes on GRCh38,1000 Genomes phase 3 release
HG03514	female	SAME1840150	ESN	Esan	AFR	African	1000 Genomes on GRCh38,1000 Genomes phase 3 release
HG03650	female	SAME1839488	PJL	Punjabi	SAS	South Asian	1000 Genomes on GRCh38
HG03740	male	SAME1839248	STU	Sri Lankan	SAS	South Asian	1000 Genomes on GRCh38,1000 Genomes phase 3 release
HG03520	female	SAME1840186	ESN	Esan	AFR	African	1000 Genomes on GRCh38,1000 Genomes phase 3 release
HG03519	male	SAME1840176	ESN	Esan	AFR	African
HG03667	male	SAME1839331	PJL	Punjabi	SAS	South Asian	1000 Genomes on GRCh38,1000 Genomes phase 3 release
HG03745	male	SAME1839195	STU	Sri Lankan	SAS	South Asian	1000 Genomes on GRCh38,1000 Genomes phase 3 release
HG03474	male	SAME1839693	MSL	Mende	AFR	African
HG03432	male	SAME1840107	MSL	Mende	AFR	African	1000 Genomes on GRCh38,1000 Genomes phase 3 release
HG03679	male	SAME1839055	STU	Sri Lankan	SAS	South Asian	1000 Genomes on GRCh38,1000 Genomes phase 3 release
HG03752	female	SAME1839314	STU	Sri Lankan	SAS	South Asian	1000 Genomes on GRCh38,1000 Genomes phase 3 release
HG03479	female	SAME1839623	MSL	Mende	AFR	African	1000 Genomes on GRCh38,1000 Genomes phase 3 release
HG03437	female	SAME1840123	MSL	Mende	AFR	African	1000 Genomes on GRCh38,1000 Genomes phase 3 release
HG03681	male	SAME1840321	STU	Sri Lankan	SAS	South Asian	1000 Genomes on GRCh38,1000 Genomes phase 3 release
HG03618	male	SAME1840062	PJL	Punjabi	SAS	South Asian	1000 Genomes on GRCh38
HG03486	female	SAME1839474	MSL	Mende	AFR	African	1000 Genomes phase 3 release
HG03449	female	SAME1839923	MSL	Mende	AFR	African	1000 Genomes on GRCh38,1000 Genomes phase 3 release
HG03686	male	SAME1840335	STU	Sri Lankan	SAS	South Asian	1000 Genomes on GRCh38,1000 Genomes phase 3 release
HG03620	female	SAME1839790	PJL	Punjabi	SAS	South Asian
HG03549	female	SAME1839890	MSL	Mende	AFR	African	1000 Genomes on GRCh38
HG03451	male	SAME1840043	MSL	Mende	AFR	African	1000 Genomes on GRCh38,1000 Genomes phase 3 release
HG03547	male	SAME1839878	MSL	Mende	AFR	African	1000 Genomes on GRCh38,1000 Genomes phase 3 release
HG03625	female	SAME1839719	PJL	Punjabi	SAS	South Asian	1000 Genomes on GRCh38,1000 Genomes phase 3 release
HG03556	male	SAME1839553	MSL	Mende	AFR	African	1000 Genomes on GRCh38,1000 Genomes phase 3 release
HG03456	male	SAME1839778	MSL	Mende	AFR	African
HG03559	male	SAME1839654	MSL	Mende	AFR	African	1000 Genomes on GRCh38,1000 Genomes phase 3 release
HG03795	male	SAME1839925	BEB	Bengali	SAS	South Asian
HG03563	female	SAME1839421	MSL	Mende	AFR	African	1000 Genomes on GRCh38,1000 Genomes phase 3 release
HG03468	male	SAME1839848	MSL	Mende	AFR	African
HG03566	female	SAME1839433	MSL	Mende	AFR	African	1000 Genomes on GRCh38
HG03803	male	SAME1839527	BEB	Bengali	SAS	South Asian	1000 Genomes on GRCh38,1000 Genomes phase 3 release
HG03450	female	SAME1840030	MSL	Mende	AFR	African
HG03362	male	SAME1839949	ESN	Esan	AFR	African
HG03600	male	SAME1840215	BEB	Bengali	SAS	South Asian	1000 Genomes on GRCh38,1000 Genomes phase 3 release
HG03808	female	SAME1839552	BEB	Bengali	SAS	South Asian	1000 Genomes on GRCh38,1000 Genomes phase 3 release
HG03455	female	SAME1839766	MSL	Mende	AFR	African	1000 Genomes on GRCh38,1000 Genomes phase 3 release
HG03367	male	SAME1840068	ESN	Esan	AFR	African	1000 Genomes on GRCh38,1000 Genomes phase 3 release
HG03605	female	SAME1840240	BEB	Bengali	SAS	South Asian
HG03714	female	SAME1839809	ITU	Indian	SAS	South Asian	1000 Genomes on GRCh38,1000 Genomes phase 3 release
HG03462	male	SAME1839817	MSL	Mende	AFR	African	1000 Genomes on GRCh38
HG03374	female	SAME1839730	ESN	Esan	AFR	African
HG03617	female	SAME1840056	BEB	Bengali	SAS	South Asian
HG03719	female	SAME1839843	ITU	Indian	SAS	South Asian
HG03431	female	SAME1840101	MSL	Mende	AFR	African	1000 Genomes on GRCh38
HG03754	female	SAME1839073	STU	Sri Lankan	SAS	South Asian	1000 Genomes on GRCh38,1000 Genomes phase 3 release
HG03578	female	SAME1839245	MSL	Mende	AFR	African	1000 Genomes on GRCh38,1000 Genomes phase 3 release
HG03721	female	SAME1839659	ITU	Indian	SAS	South Asian	1000 Genomes on GRCh38
HG03436	male	SAME1840120	MSL	Mende	AFR	African	1000 Genomes on GRCh38,1000 Genomes phase 3 release
HG03761	male	SAME1839114	PJL	Punjabi	SAS	South Asian	1000 Genomes on GRCh38
HG03585	male	SAME1839293	BEB	Bengali	SAS	South Asian	1000 Genomes on GRCh38,1000 Genomes phase 3 release
HG03783	male	SAME1840124	ITU	Indian	SAS	South Asian
HG03619	female	SAME1840064	PJL	Punjabi	SAS	South Asian	1000 Genomes on GRCh38,1000 Genomes phase 3 release
HG03766	male	SAME1839136	PJL	Punjabi	SAS	South Asian
HG03732	male	SAME1839378	ITU	Indian	SAS	South Asian
HG03788	male	SAME1840227	ITU	Indian	SAS	South Asian	1000 Genomes on GRCh38,1000 Genomes phase 3 release
HG03621	male	SAME1839794	PJL	Punjabi	SAS	South Asian	1000 Genomes on GRCh38
HG03773	male	SAME1840406	ITU	Indian	SAS	South Asian	1000 Genomes on GRCh38,1000 Genomes phase 3 release
HG03744	male	SAME1839265	STU	Sri Lankan	SAS	South Asian	1000 Genomes on GRCh38,1000 Genomes phase 3 release
HG03790	male	SAME1839989	ITU	Indian	SAS	South Asian	1000 Genomes on GRCh38,1000 Genomes phase 3 release
HG03626	female	SAME1839723	PJL	Punjabi	SAS	South Asian
HG03672	male	SAME1839020	STU	Sri Lankan	SAS	South Asian	1000 Genomes on GRCh38,1000 Genomes phase 3 release
HG03922	female	SAME1839103	BEB	Bengali	SAS	South Asian	1000 Genomes on GRCh38,1000 Genomes phase 3 release
HG03682	male	SAME1840323	STU	Sri Lankan	SAS	South Asian
HG03633	male	SAME1839571	PJL	Punjabi	SAS	South Asian	1000 Genomes on GRCh38,1000 Genomes phase 3 release
HG03684	female	SAME1840329	STU	Sri Lankan	SAS	South Asian	1000 Genomes on GRCh38,1000 Genomes phase 3 release
HG03927	female	SAME1839035	BEB	Bengali	SAS	South Asian
HG03687	male	SAME1840337	STU	Sri Lankan	SAS	South Asian	1000 Genomes on GRCh38,1000 Genomes phase 3 release
HG03638	female	SAME1839592	PJL	Punjabi	SAS	South Asian
HG03689	female	SAME1840268	STU	Sri Lankan	SAS	South Asian	1000 Genomes on GRCh38,1000 Genomes phase 3 release
HG03934	female	SAME1840318	BEB	Bengali	SAS	South Asian	1000 Genomes on GRCh38,1000 Genomes phase 3 release
HG03973	female	SAME1839728	ITU	Indian	SAS	South Asian	1000 Genomes on GRCh38,1000 Genomes phase 3 release
HG03640	female	SAME1839621	PJL	Punjabi	SAS	South Asian	1000 Genomes on GRCh38,1000 Genomes phase 3 release
HG03691	male	SAME1840366	STU	Sri Lankan	SAS	South Asian	1000 Genomes on GRCh38,1000 Genomes phase 3 release
HG03939	female	SAME1840336	BEB	Bengali	SAS	South Asian
HG03978	male	SAME1839748	ITU	Indian	SAS	South Asian	1000 Genomes on GRCh38,1000 Genomes phase 3 release
HG03710	male	SAME1839891	PJL	Punjabi	SAS	South Asian
HG03696	male	SAME1840135	STU	Sri Lankan	SAS	South Asian	1000 Genomes on GRCh38,1000 Genomes phase 3 release
HG03941	male	SAME1840353	BEB	Bengali	SAS	South Asian	1000 Genomes on GRCh38,1000 Genomes phase 3 release
HG03985	male	SAME1839601	STU	Sri Lankan	SAS	South Asian	1000 Genomes on GRCh38,1000 Genomes phase 3 release
HG03715	male	SAME1839815	ITU	Indian	SAS	South Asian	1000 Genomes on GRCh38,1000 Genomes phase 3 release
HG03704	female	SAME1840040	PJL	Punjabi	SAS	South Asian
HG03833	male	SAME1839356	BEB	Bengali	SAS	South Asian	1000 Genomes on GRCh38,1000 Genomes phase 3 release
HG03992	male	SAME1839646	STU	Sri Lankan	SAS	South Asian
HG03722	female	SAME1839664	ITU	Indian	SAS	South Asian	1000 Genomes on GRCh38,1000 Genomes phase 3 release
HG03709	female	SAME1839780	PJL	Punjabi	SAS	South Asian	1000 Genomes on GRCh38,1000 Genomes phase 3 release
HG03838	female	SAME1839297	STU	Sri Lankan	SAS	South Asian	1000 Genomes on GRCh38,1000 Genomes phase 3 release
HG03904	female	SAME1839501	BEB	Bengali	SAS	South Asian	1000 Genomes on GRCh38
HG03727	male	SAME1839695	ITU	Indian	SAS	South Asian	1000 Genomes on GRCh38,1000 Genomes phase 3 release
HG03646	male	SAME1839643	STU	Sri Lankan	SAS	South Asian	1000 Genomes on GRCh38,1000 Genomes phase 3 release
HG03840	male	SAME1839054	STU	Sri Lankan	SAS	South Asian
HG03909	male	SAME1839438	BEB	Bengali	SAS	South Asian
HG03669	female	SAME1839345	PJL	Punjabi	SAS	South Asian
HG03653	female	SAME1839508	PJL	Punjabi	SAS	South Asian	1000 Genomes on GRCh38,1000 Genomes phase 3 release
HG03845	male	SAME1839170	STU	Sri Lankan	SAS	South Asian	1000 Genomes on GRCh38,1000 Genomes phase 3 release
HG03911	male	SAME1839212	BEB	Bengali	SAS	South Asian	1000 Genomes on GRCh38,1000 Genomes phase 3 release
HG03683	female	SAME1840325	STU	Sri Lankan	SAS	South Asian
HG03660	male	SAME1839218	PJL	Punjabi	SAS	South Asian	1000 Genomes on GRCh38,1000 Genomes phase 3 release
HG03876	male	SAME1839967	ITU	Indian	SAS	South Asian
HG03916	female	SAME1839316	BEB	Bengali	SAS	South Asian	1000 Genomes on GRCh38,1000 Genomes phase 3 release
HG03688	male	SAME1840265	STU	Sri Lankan	SAS	South Asian
HG03634	female	SAME1839575	PJL	Punjabi	SAS	South Asian	1000 Genomes on GRCh38,1000 Genomes phase 3 release
HG03888	female	SAME1840039	STU	Sri Lankan	SAS	South Asian	1000 Genomes on GRCh38,1000 Genomes phase 3 release
HG03834	female	SAME1839269	BEB	Bengali	SAS	South Asian
HG03690	female	SAME1840365	STU	Sri Lankan	SAS	South Asian	1000 Genomes on GRCh38,1000 Genomes phase 3 release
HG03639	male	SAME1839603	PJL	Punjabi	SAS	South Asian	1000 Genomes on GRCh38
HG03890	male	SAME1839864	STU	Sri Lankan	SAS	South Asian	1000 Genomes on GRCh38,1000 Genomes phase 3 release
HG03846	male	SAME1839172	STU	Sri Lankan	SAS	South Asian	1000 Genomes on GRCh38,1000 Genomes phase 3 release
HG03760	female	SAME1839105	STU	Sri Lankan	SAS	South Asian	1000 Genomes on GRCh38,1000 Genomes phase 3 release
HG03641	male	SAME1839626	PJL	Punjabi	SAS	South Asian
HG03895	female	SAME1839888	STU	Sri Lankan	SAS	South Asian	1000 Genomes on GRCh38,1000 Genomes phase 3 release
HG03942	male	SAME1840356	BEB	Bengali	SAS	South Asian
HG03765	female	SAME1839131	PJL	Punjabi	SAS	South Asian	1000 Genomes on GRCh38,1000 Genomes phase 3 release
HG03797	male	SAME1839931	BEB	Bengali	SAS	South Asian	1000 Genomes on GRCh38
HG03756	female	SAME1839080	STU	Sri Lankan	SAS	South Asian	1000 Genomes on GRCh38,1000 Genomes phase 3 release
HG03947	female	SAME1840378	STU	Sri Lankan	SAS	South Asian	1000 Genomes on GRCh38,1000 Genomes phase 3 release
HG03772	female	SAME1840398	ITU	Indian	SAS	South Asian	1000 Genomes on GRCh38,1000 Genomes phase 3 release
HG03800	male	SAME1839595	BEB	Bengali	SAS	South Asian	1000 Genomes on GRCh38,1000 Genomes phase 3 release
HG03763	male	SAME1839122	PJL	Punjabi	SAS	South Asian
HG03884	female	SAME1840005	STU	Sri Lankan	SAS	South Asian	1000 Genomes on GRCh38,1000 Genomes phase 3 release
HG03695	male	SAME1840128	STU	Sri Lankan	SAS	South Asian	1000 Genomes on GRCh38,1000 Genomes phase 3 release
HG03805	female	SAME1839540	BEB	Bengali	SAS	South Asian	1000 Genomes on GRCh38,1000 Genomes phase 3 release
HG03770	female	SAME1840388	ITU	Indian	SAS	South Asian	1000 Genomes on GRCh38,1000 Genomes phase 3 release
HG03896	male	SAME1839898	STU	Sri Lankan	SAS	South Asian	1000 Genomes on GRCh38,1000 Genomes phase 3 release
HG03703	female	SAME1840032	PJL	Punjabi	SAS	South Asian	1000 Genomes on GRCh38,1000 Genomes phase 3 release
HG03778	male	SAME1840344	ITU	Indian	SAS	South Asian	1000 Genomes on GRCh38,1000 Genomes phase 3 release
HG03794	male	SAME1839920	BEB	Bengali	SAS	South Asian	1000 Genomes on GRCh38
HG03815	male	SAME1839419	BEB	Bengali	SAS	South Asian	1000 Genomes on GRCh38,1000 Genomes phase 3 release
HG03708	male	SAME1839773	PJL	Punjabi	SAS	South Asian	1000 Genomes on GRCh38,1000 Genomes phase 3 release
HG03780	female	SAME1840112	ITU	Indian	SAS	South Asian	1000 Genomes on GRCh38,1000 Genomes phase 3 release
HG03799	female	SAME1839944	BEB	Bengali	SAS	South Asian	1000 Genomes on GRCh38
HG03822	male	SAME1839450	BEB	Bengali	SAS	South Asian	1000 Genomes phase 3 release
HG03645	female	SAME1839641	STU	Sri Lankan	SAS	South Asian	1000 Genomes on GRCh38,1000 Genomes phase 3 release
HG03785	male	SAME1840212	ITU	Indian	SAS	South Asian	1000 Genomes on GRCh38,1000 Genomes phase 3 release
HG03802	female	SAME1839608	BEB	Bengali	SAS	South Asian	1000 Genomes on GRCh38,1000 Genomes phase 3 release
HG04003	male	SAME1839775	STU	Sri Lankan	SAS	South Asian	1000 Genomes on GRCh38,1000 Genomes phase 3 release
HG03652	male	SAME1839505	PJL	Punjabi	SAS	South Asian	1000 Genomes on GRCh38,1000 Genomes phase 3 release
HG03792	male	SAME1839912	ITU	Indian	SAS	South Asian	1000 Genomes on GRCh38,1000 Genomes phase 3 release
HG03807	female	SAME1839547	BEB	Bengali	SAS	South Asian
HG04015	male	SAME1839847	ITU	Indian	SAS	South Asian	1000 Genomes on GRCh38,1000 Genomes phase 3 release
HG03657	male	SAME1839439	PJL	Punjabi	SAS	South Asian
HG03711	male	SAME1839894	STU	Sri Lankan	SAS	South Asian	1000 Genomes on GRCh38,1000 Genomes phase 3 release
HG03903	female	SAME1839493	BEB	Bengali	SAS	South Asian
HG04022	male	SAME1839691	ITU	Indian	SAS	South Asian	1000 Genomes on GRCh38,1000 Genomes phase 3 release
HG03594	male	SAME1839181	BEB	Bengali	SAS	South Asian	1000 Genomes on GRCh38,1000 Genomes phase 3 release
HG03716	male	SAME1839825	ITU	Indian	SAS	South Asian	1000 Genomes on GRCh38,1000 Genomes phase 3 release
HG03908	male	SAME1839522	BEB	Bengali	SAS	South Asian	1000 Genomes on GRCh38,1000 Genomes phase 3 release
HG03928	female	SAME1839042	BEB	Bengali	SAS	South Asian	1000 Genomes on GRCh38,1000 Genomes phase 3 release
HG03599	female	SAME1839111	BEB	Bengali	SAS	South Asian
HG03723	female	SAME1839668	ITU	Indian	SAS	South Asian	1000 Genomes on GRCh38
HG03910	female	SAME1839205	BEB	Bengali	SAS	South Asian	1000 Genomes on GRCh38,1000 Genomes phase 3 release
HG03930	female	SAME1839156	BEB	Bengali	SAS	South Asian
HG03602	male	SAME1840220	BEB	Bengali	SAS	South Asian
HG03730	female	SAME1839369	ITU	Indian	SAS	South Asian	1000 Genomes on GRCh38,1000 Genomes phase 3 release
HG03915	female	SAME1839227	BEB	Bengali	SAS	South Asian
HG03858	female	SAME1840301	STU	Sri Lankan	SAS	South Asian	1000 Genomes on GRCh38,1000 Genomes phase 3 release
HG03607	female	SAME1840254	BEB	Bengali	SAS	South Asian	1000 Genomes on GRCh38,1000 Genomes phase 3 release
HG03742	male	SAME1839255	ITU	Indian	SAS	South Asian	1000 Genomes on GRCh38,1000 Genomes phase 3 release
HG03857	female	SAME1840294	STU	Sri Lankan	SAS	South Asian	1000 Genomes on GRCh38,1000 Genomes phase 3 release
HG03872	male	SAME1840202	ITU	Indian	SAS	South Asian	1000 Genomes on GRCh38,1000 Genomes phase 3 release
HG03741	female	SAME1839251	STU	Sri Lankan	SAS	South Asian	1000 Genomes on GRCh38,1000 Genomes phase 3 release
HG03944	female	SAME1840368	STU	Sri Lankan	SAS	South Asian	1000 Genomes on GRCh38,1000 Genomes phase 3 release
HG03864	male	SAME1840170	ITU	Indian	SAS	South Asian	1000 Genomes on GRCh38,1000 Genomes phase 3 release
NA06985	female	SAME124762	CEU	CEPH	EUR	European	1000 Genomes on GRCh38,1000 Genomes phase 3 release,1000 Genomes phase 1 release,Geuvadis
HG03746	male	SAME1839200	STU	Sri Lankan	SAS	South Asian	1000 Genomes on GRCh38,1000 Genomes phase 3 release
HG03949	female	SAME1840132	STU	Sri Lankan	SAS	South Asian	1000 Genomes on GRCh38,1000 Genomes phase 3 release
HG03869	male	SAME1840104	ITU	Indian	SAS	South Asian	1000 Genomes on GRCh38,1000 Genomes phase 3 release
NA06997	female	SAME124930	CEU	CEPH	EUR	European	1000 Genomes phase 3 release
HG03753	male	SAME1839062	STU	Sri Lankan	SAS	South Asian	1000 Genomes on GRCh38,1000 Genomes phase 3 release
HG03951	female	SAME1840239	STU	Sri Lankan	SAS	South Asian	1000 Genomes on GRCh38,1000 Genomes phase 3 release
HG03871	male	SAME1840200	ITU	Indian	SAS	South Asian	1000 Genomes on GRCh38,1000 Genomes phase 3 release
NA07022	male	SAME125336	CEU	CEPH	EUR	European	1000 Genomes phase 3 release
HG03777	male	SAME1840340	ITU	Indian	SAS	South Asian	1000 Genomes on GRCh38,1000 Genomes phase 3 release
HG03963	male	SAME1840055	ITU	Indian	SAS	South Asian	1000 Genomes on GRCh38,1000 Genomes phase 3 release
HG03814	female	SAME1839411	BEB	Bengali	SAS	South Asian	1000 Genomes on GRCh38,1000 Genomes phase 3 release
NA07034	male	SAME122863	CEU	CEPH	EUR	European	1000 Genomes phase 3 release
HG03784	female	SAME1840210	ITU	Indian	SAS	South Asian	1000 Genomes on GRCh38,1000 Genomes phase 3 release
HG03968	female	SAME1840077	ITU	Indian	SAS	South Asian	1000 Genomes on GRCh38,1000 Genomes phase 3 release
HG03821	male	SAME1839449	BEB	Bengali	SAS	South Asian	1000 Genomes on GRCh38,1000 Genomes phase 3 release
HG04212	female	SAME1839325	ITU	Indian	SAS	South Asian	1000 Genomes on GRCh38,1000 Genomes phase 3 release
HG03789	female	SAME1840237	ITU	Indian	SAS	South Asian	1000 Genomes on GRCh38,1000 Genomes phase 3 release
HG03812	male	SAME1839405	BEB	Bengali	SAS	South Asian	1000 Genomes on GRCh38,1000 Genomes phase 3 release
HG03826	female	SAME1839465	BEB	Bengali	SAS	South Asian	1000 Genomes on GRCh38,1000 Genomes phase 3 release
HG04217	female	SAME1839350	ITU	Indian	SAS	South Asian
HG03943	male	SAME1840361	STU	Sri Lankan	SAS	South Asian	1000 Genomes on GRCh38,1000 Genomes phase 3 release
HG03817	female	SAME1839426	BEB	Bengali	SAS	South Asian	1000 Genomes on GRCh38,1000 Genomes phase 3 release
HG03775	male	SAME1840413	ITU	Indian	SAS	South Asian	1000 Genomes on GRCh38,1000 Genomes phase 3 release
HG04229	male	SAME1839165	STU	Sri Lankan	SAS	South Asian	1000 Genomes on GRCh38,1000 Genomes phase 3 release
HG03948	female	SAME1840129	STU	Sri Lankan	SAS	South Asian	1000 Genomes on GRCh38,1000 Genomes phase 3 release
HG03824	male	SAME1839459	BEB	Bengali	SAS	South Asian	1000 Genomes on GRCh38,1000 Genomes phase 3 release
HG03782	female	SAME1840119	ITU	Indian	SAS	South Asian	1000 Genomes on GRCh38,1000 Genomes phase 3 release
HG04301	female	SAME1839070	GBR	British	EUR	European	1000 Genomes on GRCh38
HG03950	male	SAME1840233	STU	Sri Lankan	SAS	South Asian	1000 Genomes on GRCh38,1000 Genomes phase 3 release
HG03829	female	SAME1839241	BEB	Bengali	SAS	South Asian	1000 Genomes on GRCh38,1000 Genomes phase 3 release
HG03787	female	SAME1840224	ITU	Indian	SAS	South Asian	1000 Genomes on GRCh38,1000 Genomes phase 3 release
HG04192	female	SAME1839902	BEB	Bengali	SAS	South Asian	1000 Genomes on GRCh38
HG03955	female	SAME1840181	STU	Sri Lankan	SAS	South Asian	1000 Genomes on GRCh38,1000 Genomes phase 3 release
HG03831	female	SAME1839348	BEB	Bengali	SAS	South Asian
HG04115	male	SAME1839362	STU	Sri Lankan	SAS	South Asian
HG04197	female	SAME1839828	STU	Sri Lankan	SAS	South Asian
HG03967	male	SAME1840072	ITU	Indian	SAS	South Asian	1000 Genomes on GRCh38,1000 Genomes phase 3 release
HG03999	male	SAME1839416	STU	Sri Lankan	SAS	South Asian	1000 Genomes on GRCh38,1000 Genomes phase 3 release
HG04122	male	SAME1839230	STU	Sri Lankan	SAS	South Asian
HG04200	female	SAME1839511	ITU	Indian	SAS	South Asian	1000 Genomes on GRCh38,1000 Genomes phase 3 release
HG03811	female	SAME1839397	BEB	Bengali	SAS	South Asian	1000 Genomes on GRCh38
HG04017	male	SAME1839851	ITU	Indian	SAS	South Asian	1000 Genomes on GRCh38,1000 Genomes phase 3 release
HG04127	male	SAME1839249	STU	Sri Lankan	SAS	South Asian	1000 Genomes on GRCh38
NA07349	male	SAME123568	CEU	CEPH	EUR	European	1000 Genomes phase 3 release
HG03816	female	SAME1839424	BEB	Bengali	SAS	South Asian
HG04024	female	SAME1839708	ITU	Indian	SAS	South Asian	1000 Genomes on GRCh38
HG04134	male	SAME1839303	BEB	Bengali	SAS	South Asian	1000 Genomes on GRCh38,1000 Genomes phase 3 release
NA10830	male	SAME124548	CEU	CEPH	EUR	European	1000 Genomes phase 3 release
HG03823	female	SAME1839456	BEB	Bengali	SAS	South Asian	1000 Genomes on GRCh38,1000 Genomes phase 3 release
HG04029	female	SAME1839630	STU	Sri Lankan	SAS	South Asian	1000 Genomes on GRCh38,1000 Genomes phase 3 release
HG04141	female	SAME1839178	BEB	Bengali	SAS	South Asian	1000 Genomes on GRCh38,1000 Genomes phase 3 release
NA10835	male	SAME124547	CEU	CEPH	EUR	European	1000 Genomes phase 3 release
HG03830	male	SAME1839341	BEB	Bengali	SAS	South Asian	1000 Genomes on GRCh38,1000 Genomes phase 3 release
HG03879	male	SAME1839975	ITU	Indian	SAS	South Asian
HG04191	male	SAME1839897	BEB	Bengali	SAS	South Asian	1000 Genomes on GRCh38
HG04147	female	SAME1839116	BEB	Bengali	SAS	South Asian	1000 Genomes on GRCh38
HG03917	male	SAME1839323	BEB	Bengali	SAS	South Asian	1000 Genomes on GRCh38,1000 Genomes phase 3 release
HG03886	female	SAME1840021	STU	Sri Lankan	SAS	South Asian	1000 Genomes on GRCh38,1000 Genomes phase 3 release
HG04204	male	SAME1839437	STU	Sri Lankan	SAS	South Asian
HG04159	female	SAME1840399	BEB	Bengali	SAS	South Asian	1000 Genomes on GRCh38,1000 Genomes phase 3 release
HG03924	female	SAME1839018	BEB	Bengali	SAS	South Asian
HG03898	female	SAME1839806	STU	Sri Lankan	SAS	South Asian	1000 Genomes on GRCh38,1000 Genomes phase 3 release
HG04209	female	SAME1839452	ITU	Indian	SAS	South Asian	1000 Genomes on GRCh38,1000 Genomes phase 3 release
HG04161	male	SAME1840092	BEB	Bengali	SAS	South Asian	1000 Genomes on GRCh38,1000 Genomes phase 3 release
HG03929	male	SAME1839046	BEB	Bengali	SAS	South Asian	1000 Genomes on GRCh38
HG03862	female	SAME1840158	ITU	Indian	SAS	South Asian	1000 Genomes on GRCh38,1000 Genomes phase 3 release
HG04211	male	SAME1839321	ITU	Indian	SAS	South Asian	1000 Genomes on GRCh38,1000 Genomes phase 3 release
HG04173	male	SAME1839977	BEB	Bengali	SAS	South Asian	1000 Genomes on GRCh38,1000 Genomes phase 3 release
HG03931	female	SAME1840305	BEB	Bengali	SAS	South Asian	1000 Genomes on GRCh38,1000 Genomes phase 3 release
HG03867	male	SAME1840095	ITU	Indian	SAS	South Asian	1000 Genomes on GRCh38,1000 Genomes phase 3 release
HG04146	male	SAME1839108	BEB	Bengali	SAS	South Asian	1000 Genomes on GRCh38,1000 Genomes phase 3 release
HG04180	female	SAME1840012	BEB	Bengali	SAS	South Asian	1000 Genomes on GRCh38,1000 Genomes phase 3 release
HG03854	male	SAME1840283	STU	Sri Lankan	SAS	South Asian	1000 Genomes on GRCh38,1000 Genomes phase 3 release
HG03874	female	SAME1839961	ITU	Indian	SAS	South Asian	1000 Genomes on GRCh38,1000 Genomes phase 3 release
HG04153	female	SAME1840299	BEB	Bengali	SAS	South Asian	1000 Genomes on GRCh38,1000 Genomes phase 3 release
HG04185	male	SAME1839756	BEB	Bengali	SAS	South Asian	1000 Genomes on GRCh38,1000 Genomes phase 3 release
HG03861	female	SAME1840156	ITU	Indian	SAS	South Asian	1000 Genomes on GRCh38,1000 Genomes phase 3 release
HG03920	male	SAME1839093	BEB	Bengali	SAS	South Asian	1000 Genomes on GRCh38,1000 Genomes phase 3 release
HG04158	male	SAME1840400	BEB	Bengali	SAS	South Asian	1000 Genomes on GRCh38,1000 Genomes phase 3 release
HG04039	male	SAME1839506	STU	Sri Lankan	SAS	South Asian	1000 Genomes on GRCh38,1000 Genomes phase 3 release
HG03866	male	SAME1840087	ITU	Indian	SAS	South Asian	1000 Genomes on GRCh38,1000 Genomes phase 3 release
HG03925	female	SAME1839025	BEB	Bengali	SAS	South Asian	1000 Genomes on GRCh38,1000 Genomes phase 3 release
HG04160	male	SAME1840179	BEB	Bengali	SAS	South Asian
HG04053	male	SAME1839095	ITU	Indian	SAS	South Asian	1000 Genomes on GRCh38
HG03873	female	SAME1840205	ITU	Indian	SAS	South Asian	1000 Genomes on GRCh38,1000 Genomes phase 3 release
HG03937	female	SAME1840330	BEB	Bengali	SAS	South Asian	1000 Genomes on GRCh38,1000 Genomes phase 3 release
HG03972	female	SAME1839721	ITU	Indian	SAS	South Asian	1000 Genomes on GRCh38
HG04058	male	SAME1839023	ITU	Indian	SAS	South Asian	1000 Genomes on GRCh38
HG03796	female	SAME1839928	BEB	Bengali	SAS	South Asian	1000 Genomes on GRCh38,1000 Genomes phase 3 release
HG03901	female	SAME1839478	BEB	Bengali	SAS	South Asian	1000 Genomes on GRCh38
HG03977	female	SAME1839746	ITU	Indian	SAS	South Asian	1000 Genomes on GRCh38,1000 Genomes phase 3 release
HG04128	male	SAME1839253	BEB	Bengali	SAS	South Asian	1000 Genomes on GRCh38
HG03804	female	SAME1839533	BEB	Bengali	SAS	South Asian
HG03906	male	SAME1839512	BEB	Bengali	SAS	South Asian
HG03989	female	SAME1839532	STU	Sri Lankan	SAS	South Asian	1000 Genomes on GRCh38,1000 Genomes phase 3 release
HG04135	female	SAME1839305	BEB	Bengali	SAS	South Asian	1000 Genomes on GRCh38
HG03809	male	SAME1839554	BEB	Bengali	SAS	South Asian	1000 Genomes on GRCh38,1000 Genomes phase 3 release
HG03913	female	SAME1839216	BEB	Bengali	SAS	South Asian	1000 Genomes on GRCh38,1000 Genomes phase 3 release
HG03991	male	SAME1839640	STU	Sri Lankan	SAS	South Asian	1000 Genomes on GRCh38,1000 Genomes phase 3 release
HG04142	female	SAME1839177	BEB	Bengali	SAS	South Asian
HG03900	male	SAME1839476	STU	Sri Lankan	SAS	South Asian	1000 Genomes on GRCh38,1000 Genomes phase 3 release
HG03836	female	SAME1839280	STU	Sri Lankan	SAS	South Asian	1000 Genomes on GRCh38,1000 Genomes phase 3 release
HG04033	male	SAME1839466	STU	Sri Lankan	SAS	South Asian	1000 Genomes on GRCh38,1000 Genomes phase 3 release
HG04060	male	SAME1839126	ITU	Indian	SAS	South Asian	1000 Genomes on GRCh38,1000 Genomes phase 3 release
HG03905	male	SAME1839503	BEB	Bengali	SAS	South Asian	1000 Genomes on GRCh38,1000 Genomes phase 3 release
HG03848	male	SAME1839187	STU	Sri Lankan	SAS	South Asian	1000 Genomes on GRCh38,1000 Genomes phase 3 release
HG04038	female	SAME1839499	STU	Sri Lankan	SAS	South Asian	1000 Genomes on GRCh38,1000 Genomes phase 3 release
HG04096	male	SAME1840054	ITU	Indian	SAS	South Asian	1000 Genomes on GRCh38,1000 Genomes phase 3 release
HG03885	male	SAME1840013	STU	Sri Lankan	SAS	South Asian	1000 Genomes on GRCh38,1000 Genomes phase 3 release
HG03850	male	SAME1840270	STU	Sri Lankan	SAS	South Asian	1000 Genomes on GRCh38,1000 Genomes phase 3 release
HG04040	male	SAME1839197	STU	Sri Lankan	SAS	South Asian
NA12766	male	SAME124471	CEU	CEPH	EUR	European	1000 Genomes phase 3 release
HG03897	female	SAME1839906	STU	Sri Lankan	SAS	South Asian	1000 Genomes on GRCh38,1000 Genomes phase 3 release
HG03982	male	SAME1839585	STU	Sri Lankan	SAS	South Asian	1000 Genomes on GRCh38
HG04177	female	SAME1839992	BEB	Bengali	SAS	South Asian	1000 Genomes on GRCh38,1000 Genomes phase 3 release
NA12778	female	SAME124249	CEU	CEPH	EUR	European	1000 Genomes on GRCh38,1000 Genomes phase 3 release,1000 Genomes phase 1 release,Geuvadis
HG03835	female	SAME1839273	STU	Sri Lankan	SAS	South Asian
NA06994	male	SAME124931	CEU	CEPH	EUR	European	1000 Genomes on GRCh38,1000 Genomes phase 3 release,1000 Genomes phase 1 release,Geuvadis
HG04184	female	SAME1840049	BEB	Bengali	SAS	South Asian
NA12812	male	SAME123023	CEU	CEPH	EUR	European	1000 Genomes on GRCh38,1000 Genomes phase 3 release,1000 Genomes phase 1 release,Geuvadis
HG03842	female	SAME1839160	STU	Sri Lankan	SAS	South Asian	1000 Genomes on GRCh38
NA07000	female	SAME124963	CEU	CEPH	EUR	European	1000 Genomes on GRCh38,1000 Genomes phase 3 release,1000 Genomes phase 1 release,Geuvadis
HG04189	female	SAME1839783	BEB	Bengali	SAS	South Asian	1000 Genomes on GRCh38,1000 Genomes phase 3 release
NA12817	male	SAME123020	CEU	CEPH	EUR	European	1000 Genomes phase 3 release
HG03847	male	SAME1839179	STU	Sri Lankan	SAS	South Asian	1000 Genomes on GRCh38
NA07029	male	SAME125338	CEU	CEPH	EUR	European	1000 Genomes phase 3 release
HG04002	male	SAME1839769	ITU	Indian	SAS	South Asian	1000 Genomes on GRCh38,1000 Genomes phase 3 release
NA12343	female	SAME125156	CEU	CEPH	EUR	European	1000 Genomes phase 3 release
HG03974	male	SAME1839735	ITU	Indian	SAS	South Asian	1000 Genomes on GRCh38,1000 Genomes phase 3 release
NA07031	female	SAME122860	CEU	CEPH	EUR	European	1000 Genomes phase 3 release
HG04014	female	SAME1839844	ITU	Indian	SAS	South Asian	1000 Genomes on GRCh38,1000 Genomes phase 3 release
NA12348	female	SAME125163	CEU	CEPH	EUR	European	1000 Genomes on GRCh38,1000 Genomes phase 3 release,1000 Genomes phase 1 release,Geuvadis
HG03986	female	SAME1839605	STU	Sri Lankan	SAS	South Asian	1000 Genomes on GRCh38,1000 Genomes phase 3 release
NA07048	male	SAME124188	CEU	CEPH	EUR	European	1000 Genomes on GRCh38,1000 Genomes phase 3 release,1000 Genomes phase 1 release,Geuvadis
HG04019	male	SAME1839572	ITU	Indian	SAS	South Asian	1000 Genomes on GRCh38,1000 Genomes phase 3 release
NA12386	female	SAME124386	CEU	CEPH	EUR	European	1000 Genomes phase 3 release
HG04059	female	SAME1839031	ITU	Indian	SAS	South Asian	1000 Genomes on GRCh38,1000 Genomes phase 3 release
NA07055	female	SAME124767	CEU	CEPH	EUR	European	1000 Genomes phase 3 release
HG04026	female	SAME1839622	ITU	Indian	SAS	South Asian	1000 Genomes on GRCh38,1000 Genomes phase 3 release
NA12413	male	SAME124055	CEU	CEPH	EUR	European	1000 Genomes on GRCh38,1000 Genomes phase 3 release,1000 Genomes phase 1 release,Geuvadis
HG04061	male	SAME1839140	ITU	Indian	SAS	South Asian	1000 Genomes on GRCh38,1000 Genomes phase 3 release
NA07346	female	SAME123571	CEU	CEPH	EUR	European	1000 Genomes on GRCh38,1000 Genomes phase 3 release,1000 Genomes phase 1 release,Geuvadis
HG03953	male	SAME1840252	STU	Sri Lankan	SAS	South Asian	1000 Genomes on GRCh38,1000 Genomes phase 3 release
NA12829	male	SAME125075	CEU	CEPH	EUR	European	1000 Genomes on GRCh38,1000 Genomes phase 3 release,1000 Genomes phase 1 release,Geuvadis
HG04080	male	SAME1840211	ITU	Indian	SAS	South Asian	1000 Genomes on GRCh38,1000 Genomes phase 3 release
NA07435	male	SAME124342	CEU	CEPH	EUR	European	1000 Genomes phase 3 release
HG03960	male	SAME1839945	ITU	Indian	SAS	South Asian	1000 Genomes on GRCh38,1000 Genomes phase 3 release
NA12843	female	SAME123541	CEU	CEPH	EUR	European	1000 Genomes on GRCh38,1000 Genomes phase 3 release,1000 Genomes phase 1 release,Geuvadis
HG04100	male	SAME1839536	STU	Sri Lankan	SAS	South Asian	1000 Genomes on GRCh38,1000 Genomes phase 3 release
HG04062	female	SAME1839147	ITU	Indian	SAS	South Asian	1000 Genomes on GRCh38,1000 Genomes phase 3 release
HG03965	male	SAME1840063	ITU	Indian	SAS	South Asian	1000 Genomes on GRCh38,1000 Genomes phase 3 release
NA12874	male	SAME123389	CEU	CEPH	EUR	European	1000 Genomes on GRCh38,1000 Genomes phase 3 release,1000 Genomes phase 1 release,Geuvadis
NA06986	male	SAME124764	CEU	CEPH	EUR	European	1000 Genomes on GRCh38,1000 Genomes phase 3 release,1000 Genomes phase 1 release,Geuvadis
HG04067	female	SAME1840315	STU	Sri Lankan	SAS	South Asian
HG04076	female	SAME1840358	ITU	Indian	SAS	South Asian	1000 Genomes on GRCh38,1000 Genomes phase 3 release
NA12273	female	SAME123256	CEU	CEPH	EUR	European	1000 Genomes on GRCh38,1000 Genomes phase 3 release,1000 Genomes phase 1 release,Geuvadis
NA06993	male	SAME124934	CEU	CEPH	EUR	European	1000 Genomes phase 3 release
HG04093	male	SAME1839936	ITU	Indian	SAS	South Asian	1000 Genomes on GRCh38,1000 Genomes phase 3 release
HG04090	female	SAME1839927	ITU	Indian	SAS	South Asian	1000 Genomes on GRCh38,1000 Genomes phase 3 release
NA12329	female	SAME123531	CEU	CEPH	EUR	European	1000 Genomes phase 3 release
HG04162	female	SAME1840098	BEB	Bengali	SAS	South Asian	1000 Genomes on GRCh38,1000 Genomes phase 3 release
HG04098	male	SAME1840059	ITU	Indian	SAS	South Asian	1000 Genomes on GRCh38,1000 Genomes phase 3 release
NA06984	male	SAME124763	CEU	CEPH	EUR	European	1000 Genomes on GRCh38,1000 Genomes phase 3 release,1000 Genomes phase 1 release,Geuvadis
NA12336	female	SAME125068	CEU	CEPH	EUR	European	1000 Genomes phase 3 release
HG04174	female	SAME1839982	BEB	Bengali	SAS	South Asian	1000 Genomes on GRCh38
HG04106	female	SAME1839559	STU	Sri Lankan	SAS	South Asian	1000 Genomes on GRCh38,1000 Genomes phase 3 release
NA06989	female	SAME124760	CEU	CEPH	EUR	European	1000 Genomes on GRCh38,1000 Genomes phase 3 release,1000 Genomes phase 1 release,Geuvadis
NA10859	female	SAME124937	CEU	CEPH	EUR	European	1000 Genomes phase 3 release
HG04181	female	SAME1840018	BEB	Bengali	SAS	South Asian
HG04194	male	SAME1839818	BEB	Bengali	SAS	South Asian	1000 Genomes on GRCh38,1000 Genomes phase 3 release
NA06991	female	SAME124936	CEU	CEPH	EUR	European	1000 Genomes phase 3 release
NA10861	female	SAME125130	CEU	CEPH	EUR	European	1000 Genomes phase 3 release
HG04186	female	SAME1839753	BEB	Bengali	SAS	South Asian	1000 Genomes on GRCh38,1000 Genomes phase 3 release
HG04199	male	SAME1839840	STU	Sri Lankan	SAS	South Asian
NA07014	female	SAME125162	CEU	CEPH	EUR	European	1000 Genomes phase 3 release
NA11840	female	SAME125139	CEU	CEPH	EUR	European	1000 Genomes on GRCh38,1000 Genomes phase 3 release,1000 Genomes phase 1 release,Geuvadis
HG04193	male	SAME1839811	BEB	Bengali	SAS	South Asian
HG04202	female	SAME1839519	ITU	Indian	SAS	South Asian	1000 Genomes on GRCh38,1000 Genomes phase 3 release
NA07019	female	SAME125152	CEU	CEPH	EUR	European	1000 Genomes phase 3 release
NA12045	male	SAME123211	CEU	CEPH	EUR	European	1000 Genomes on GRCh38,1000 Genomes phase 3 release,1000 Genomes phase 1 release,Geuvadis
HG04198	male	SAME1839835	ITU	Indian	SAS	South Asian	1000 Genomes on GRCh38,1000 Genomes phase 3 release
HG04144	female	SAME1839189	BEB	Bengali	SAS	South Asian	1000 Genomes on GRCh38,1000 Genomes phase 3 release
NA11894	female	SAME123043	CEU	CEPH	EUR	European	1000 Genomes on GRCh38,1000 Genomes phase 3 release,1000 Genomes phase 1 release,Geuvadis
NA12057	female	SAME123415	CEU	CEPH	EUR	European	1000 Genomes phase 3 release
HG04206	male	SAME1839447	ITU	Indian	SAS	South Asian	1000 Genomes on GRCh38,1000 Genomes phase 3 release
HG04149	male	SAME1839120	BEB	Bengali	SAS	South Asian	1000 Genomes on GRCh38
NA11919	male	SAME122834	CEU	CEPH	EUR	European	1000 Genomes on GRCh38,1000 Genomes phase 3 release,1000 Genomes phase 1 release
NA12146	male	SAME124158	CEU	CEPH	EUR	European	1000 Genomes phase 3 release
HG04035	female	SAME1839487	STU	Sri Lankan	SAS	South Asian	1000 Genomes on GRCh38,1000 Genomes phase 3 release
HG04151	female	SAME1840295	BEB	Bengali	SAS	South Asian
NA11933	female	SAME125098	CEU	CEPH	EUR	European	1000 Genomes on GRCh38,1000 Genomes phase 3 release,1000 Genomes phase 1 release
NA10842	male	SAME124755	CEU	CEPH	EUR	European	1000 Genomes phase 3 release
HG04042	female	SAME1839203	STU	Sri Lankan	SAS	South Asian	1000 Genomes on GRCh38,1000 Genomes phase 3 release
HG04156	female	SAME1840389	BEB	Bengali	SAS	South Asian	1000 Genomes on GRCh38,1000 Genomes phase 3 release
NA11995	female	SAME123968	CEU	CEPH	EUR	European	1000 Genomes on GRCh38,1000 Genomes phase 3 release,1000 Genomes phase 1 release,Geuvadis
NA10847	female	SAME124757	CEU	CEPH	EUR	European	1000 Genomes on GRCh38,1000 Genomes phase 3 release,1000 Genomes phase 1 release,Geuvadis
HG04047	female	SAME1839221	STU	Sri Lankan	SAS	South Asian	1000 Genomes on GRCh38,1000 Genomes phase 3 release
HG04214	female	SAME1839328	ITU	Indian	SAS	South Asian	1000 Genomes on GRCh38,1000 Genomes phase 3 release
NA12234	female	SAME124003	CEU	CEPH	EUR	European	1000 Genomes on GRCh38,1000 Genomes phase 3 release,1000 Genomes phase 1 release,Geuvadis
NA10854	female	SAME124933	CEU	CEPH	EUR	European	1000 Genomes phase 3 release
HG04054	female	SAME1839094	ITU	Indian	SAS	South Asian	1000 Genomes on GRCh38,1000 Genomes phase 3 release
HG04219	male	SAME1839359	ITU	Indian	SAS	South Asian	1000 Genomes on GRCh38,1000 Genomes phase 3 release
NA12239	female	SAME123999	CEU	CEPH	EUR	European	1000 Genomes phase 3 release
NA12716	male	SAME123912	CEU	CEPH	EUR	European	1000 Genomes on GRCh38,1000 Genomes phase 3 release,1000 Genomes phase 1 release,Geuvadis
HG04148	female	SAME1839115	BEB	Bengali	SAS	South Asian
HG04238	male	SAME1840274	ITU	Indian	SAS	South Asian	1000 Genomes on GRCh38,1000 Genomes phase 3 release
NA12272	male	SAME123231	CEU	CEPH	EUR	European	1000 Genomes on GRCh38,1000 Genomes phase 3 release,1000 Genomes phase 1 release,Geuvadis
NA12761	female	SAME124466	CEU	CEPH	EUR	European	1000 Genomes on GRCh38,1000 Genomes phase 3 release,1000 Genomes phase 1 release,Geuvadis
HG04150	female	SAME1840289	BEB	Bengali	SAS	South Asian	1000 Genomes on GRCh38
HG04303	female	SAME1839077	GBR	British	EUR	European	1000 Genomes on GRCh38
NA12335	male	SAME124097	CEU	CEPH	EUR	European	1000 Genomes phase 3 release
NA18485	male	SAME124100	YRI	Yoruba	AFR	African	1000 Genomes phase 3 release
HG04155	male	SAME1840381	BEB	Bengali	SAS	South Asian	1000 Genomes on GRCh38,1000 Genomes phase 3 release
HG04175	female	SAME1839980	BEB	Bengali	SAS	South Asian
NA12006	female	SAME125145	CEU	CEPH	EUR	European	1000 Genomes on GRCh38,1000 Genomes phase 3 release,1000 Genomes phase 1 release,Geuvadis
NA18497	male	SAME124277	YRI	Yoruba	AFR	African	1000 Genomes phase 3 release
HG04131	male	SAME1839279	BEB	Bengali	SAS	South Asian	1000 Genomes on GRCh38,1000 Genomes phase 3 release
HG04182	male	SAME1840036	BEB	Bengali	SAS	South Asian	1000 Genomes on GRCh38,1000 Genomes phase 3 release
NA12044	female	SAME123212	CEU	CEPH	EUR	European	1000 Genomes on GRCh38,1000 Genomes phase 3 release,1000 Genomes phase 1 release,Geuvadis
NA18500	male	SAME123386	YRI	Yoruba	AFR	African	1000 Genomes phase 3 release
HG04136	female	SAME1839310	BEB	Bengali	SAS	South Asian
HG04187	male	SAME1839763	BEB	Bengali	SAS	South Asian
NA12056	male	SAME123414	CEU	CEPH	EUR	European	1000 Genomes phase 3 release
NA18745	male	SAME123914	CHB	Han Chinese	EAS	East Asian	1000 Genomes on GRCh38,1000 Genomes phase 3 release,1000 Genomes phase 1 release
HG03998	male	SAME1839408	STU	Sri Lankan	SAS	South Asian	1000 Genomes on GRCh38,1000 Genomes phase 3 release
HG04118	female	SAME1839379	ITU	Indian	SAS	South Asian	1000 Genomes on GRCh38,1000 Genomes phase 3 release
NA12145	female	SAME124157	CEU	CEPH	EUR	European	1000 Genomes phase 3 release
NA18757	male	SAME123727	CHB	Han Chinese	EAS	East Asian	1000 Genomes on GRCh38,1000 Genomes phase 3 release,1000 Genomes phase 1 release
HG04023	male	SAME1839696	ITU	Indian	SAS	South Asian	1000 Genomes on GRCh38,1000 Genomes phase 3 release
HG04132	female	SAME1839287	BEB	Bengali	SAS	South Asian	1000 Genomes on GRCh38
NA12342	male	SAME125155	CEU	CEPH	EUR	European	1000 Genomes on GRCh38,1000 Genomes phase 3 release,1000 Genomes phase 1 release,Geuvadis
NA18795	female	SAME124990	CHB	Han Chinese	EAS	East Asian	1000 Genomes on GRCh38,1000 Genomes phase 3 release
HG04225	male	SAME1839048	ITU	Indian	SAS	South Asian	1000 Genomes on GRCh38,1000 Genomes phase 3 release
HG04036	female	SAME1839492	STU	Sri Lankan	SAS	South Asian
NA12347	male	SAME125316	CEU	CEPH	EUR	European	1000 Genomes on GRCh38,1000 Genomes phase 3 release,1000 Genomes phase 1 release,Geuvadis
NA18853	male	SAME124733	YRI	Yoruba	AFR	African	1000 Genomes on GRCh38,1000 Genomes phase 3 release,1000 Genomes phase 1 release
HG04302	male	SAME1839069	GBR	British	EUR	European	1000 Genomes on GRCh38
HG04050	female	SAME1839079	ITU	Indian	SAS	South Asian	1000 Genomes on GRCh38
NA12400	female	SAME123881	CEU	CEPH	EUR	European	1000 Genomes on GRCh38,1000 Genomes phase 3 release,1000 Genomes phase 1 release,Geuvadis
NA18858	female	SAME124730	YRI	Yoruba	AFR	African	1000 Genomes on GRCh38,1000 Genomes phase 3 release,1000 Genomes phase 1 release,Geuvadis
NA12762	male	SAME125109	CEU	CEPH	EUR	European	1000 Genomes on GRCh38,1000 Genomes phase 3 release,1000 Genomes phase 1 release,Geuvadis
HG04055	male	SAME1839098	ITU	Indian	SAS	South Asian	1000 Genomes on GRCh38
NA10860	male	SAME125131	CEU	CEPH	EUR	European	1000 Genomes phase 3 release
NA18860	male	SAME124906	YRI	Yoruba	AFR	African	1000 Genomes phase 3 release
NA12767	female	SAME124472	CEU	CEPH	EUR	European	1000 Genomes phase 3 release
NA12763	female	SAME123872	CEU	CEPH	EUR	European	1000 Genomes on GRCh38,1000 Genomes phase 3 release,1000 Genomes phase 1 release,Geuvadis
NA10865	male	SAME125128	CEU	CEPH	EUR	European	1000 Genomes phase 3 release
NA18618	female	SAME125042	CHB	Han Chinese	EAS	East Asian	1000 Genomes on GRCh38,1000 Genomes phase 3 release,1000 Genomes phase 1 release
NA12801	male	SAME122827	CEU	CEPH	EUR	European	1000 Genomes phase 3 release
NA12775	male	SAME124257	CEU	CEPH	EUR	European	1000 Genomes on GRCh38,1000 Genomes phase 3 release,1000 Genomes phase 1 release,Geuvadis
NA11832	female	SAME124554	CEU	CEPH	EUR	European	1000 Genomes on GRCh38,1000 Genomes phase 3 release,1000 Genomes phase 1 release,Geuvadis
NA18620	male	SAME124510	CHB	Han Chinese	EAS	East Asian	1000 Genomes on GRCh38,1000 Genomes phase 3 release,1000 Genomes phase 1 release,90 Han Chinese high coverage genomes
NA12813	female	SAME123024	CEU	CEPH	EUR	European	1000 Genomes on GRCh38,1000 Genomes phase 3 release,1000 Genomes phase 1 release,Geuvadis
NA12802	female	SAME122828	CEU	CEPH	EUR	European	1000 Genomes phase 3 release
NA11882	female	SAME123210	CEU	CEPH	EUR	European	1000 Genomes phase 3 release
NA18625	female	SAME125253	CHB	Han Chinese	EAS	East Asian	1000 Genomes on GRCh38,1000 Genomes phase 3 release,1000 Genomes phase 1 release
NA12818	female	SAME123025	CEU	CEPH	EUR	European	1000 Genomes phase 3 release
NA12814	male	SAME123021	CEU	CEPH	EUR	European	1000 Genomes on GRCh38,1000 Genomes phase 3 release,1000 Genomes phase 1 release,Geuvadis
HG04216	female	SAME1839339	ITU	Indian	SAS	South Asian	1000 Genomes on GRCh38,1000 Genomes phase 3 release
NA18632	male	SAME124703	CHB	Han Chinese	EAS	East Asian	1000 Genomes on GRCh38,1000 Genomes phase 3 release,1000 Genomes phase 1 release,90 Han Chinese high coverage genomes
NA12546	male	SAME124777	CEU	CEPH	EUR	European	1000 Genomes on GRCh38,1000 Genomes phase 3 release,1000 Genomes phase 1 release,Geuvadis
NA12249	female	SAME125371	CEU	CEPH	EUR	European	1000 Genomes on GRCh38,1000 Genomes phase 3 release,1000 Genomes phase 1 release,Geuvadis
HG04228	male	SAME1839161	STU	Sri Lankan	SAS	South Asian
NA18567	female	SAME123924	CHB	Han Chinese	EAS	East Asian	1000 Genomes on GRCh38,1000 Genomes phase 3 release,1000 Genomes phase 1 release
NA12717	female	SAME123911	CEU	CEPH	EUR	European	1000 Genomes on GRCh38,1000 Genomes phase 3 release,1000 Genomes phase 1 release,Geuvadis
NA12275	female	SAME125263	CEU	CEPH	EUR	European	1000 Genomes on GRCh38,1000 Genomes phase 3 release,1000 Genomes phase 1 release,Geuvadis
HG04235	male	SAME1840263	ITU	Indian	SAS	South Asian	1000 Genomes on GRCh38,1000 Genomes phase 3 release
NA18574	female	SAME123737	CHB	Han Chinese	EAS	East Asian	1000 Genomes on GRCh38,1000 Genomes phase 3 release,1000 Genomes phase 1 release
NA12748	male	SAME124827	CEU	CEPH	EUR	European	1000 Genomes on GRCh38,1000 Genomes phase 3 release,1000 Genomes phase 1 release
NA12282	male	SAME124640	CEU	CEPH	EUR	European	1000 Genomes on GRCh38,1000 Genomes phase 3 release,1000 Genomes phase 1 release,Geuvadis
NA10839	female	SAME124551	CEU	CEPH	EUR	European	1000 Genomes phase 3 release
NA18579	female	SAME123742	CHB	Han Chinese	EAS	East Asian	1000 Genomes on GRCh38,1000 Genomes phase 3 release,1000 Genomes phase 1 release,90 Han Chinese high coverage genomes
NA12750	male	SAME124646	CEU	CEPH	EUR	European	1000 Genomes on GRCh38,1000 Genomes phase 3 release,1000 Genomes phase 1 release,Geuvadis
NA12287	female	SAME124641	CEU	CEPH	EUR	European	1000 Genomes on GRCh38,1000 Genomes phase 3 release,1000 Genomes phase 1 release,Geuvadis
NA10846	male	SAME124758	CEU	CEPH	EUR	European	1000 Genomes phase 3 release
NA18593	female	SAME123720	CHB	Han Chinese	EAS	East Asian	1000 Genomes on GRCh38,1000 Genomes phase 3 release,1000 Genomes phase 1 release,90 Han Chinese high coverage genomes
NA12003	male	SAME125142	CEU	CEPH	EUR	European	1000 Genomes on GRCh38,1000 Genomes phase 3 release,1000 Genomes phase 1 release
NA12340	male	SAME125157	CEU	CEPH	EUR	European	1000 Genomes on GRCh38,1000 Genomes phase 3 release,1000 Genomes phase 1 release,Geuvadis
NA10853	male	SAME124932	CEU	CEPH	EUR	European	1000 Genomes phase 3 release
NA18548	male	SAME124261	CHB	Han Chinese	EAS	East Asian	1000 Genomes on GRCh38,1000 Genomes phase 3 release,1000 Genomes phase 1 release
NA12046	female	SAME123213	CEU	CEPH	EUR	European	1000 Genomes on GRCh38,1000 Genomes phase 3 release,1000 Genomes phase 1 release
NA12376	female	SAME123275	CEU	CEPH	EUR	European	1000 Genomes phase 3 release
NA07045	female	SAME124187	CEU	CEPH	EUR	European	1000 Genomes phase 3 release
NA18550	female	SAME124087	CHB	Han Chinese	EAS	East Asian	1000 Genomes on GRCh38,1000 Genomes phase 3 release,1000 Genomes phase 1 release,90 Han Chinese high coverage genomes
NA12058	female	SAME123416	CEU	CEPH	EUR	European	1000 Genomes on GRCh38,1000 Genomes phase 3 release,1000 Genomes phase 1 release,Geuvadis
NA12383	female	SAME124384	CEU	CEPH	EUR	European	1000 Genomes on GRCh38,1000 Genomes phase 3 release,1000 Genomes phase 1 release,Geuvadis
NA07348	female	SAME123567	CEU	CEPH	EUR	European	1000 Genomes phase 3 release
NA18555	female	SAME124090	CHB	Han Chinese	EAS	East Asian	1000 Genomes on GRCh38,1000 Genomes phase 3 release,1000 Genomes phase 1 release,90 Han Chinese high coverage genomes
NA12154	male	SAME124959	CEU	CEPH	EUR	European	1000 Genomes on GRCh38,1000 Genomes phase 3 release,1000 Genomes phase 1 release,Geuvadis
NA12489	female	SAME125358	CEU	CEPH	EUR	European	1000 Genomes on GRCh38,1000 Genomes phase 3 release,1000 Genomes phase 1 release,Geuvadis
NA12828	female	SAME125076	CEU	CEPH	EUR	European	1000 Genomes on GRCh38,1000 Genomes phase 3 release,1000 Genomes phase 1 release
NA18562	male	SAME123927	CHB	Han Chinese	EAS	East Asian	1000 Genomes on GRCh38,1000 Genomes phase 3 release,1000 Genomes phase 1 release,90 Han Chinese high coverage genomes
NA12344	male	SAME123946	CEU	CEPH	EUR	European	1000 Genomes phase 3 release
NA11892	female	SAME123045	CEU	CEPH	EUR	European	1000 Genomes on GRCh38,1000 Genomes phase 3 release,1000 Genomes phase 1 release,Geuvadis
[truncated: 1,905 more rows]
