# Supplementary material for: Analysis of Common SNPs across Continents Reveals Major Genomic Differences between Human Populations
Source: Genes (Basel). 2022 Aug 18;13(8):1472. doi: 10.3390/genes13081472 (PMC9408407; doi:10.3390/genes13081472)
Supplement: Supplementary file 1 [file genes-13-01472-s001.zip › genes-1766591-supplementary/Oceania1000gStep2new_v3.pl]

#!/usr/local/perl
# this program is modification of AmericanSNPs1000G.pl for calculation Oceania-specific SNPs. created Oct 26, 2021
$L = $ARGV[0]; chomp($L);
@b =(); 
%POS=%REF=%ALT=%ROW=();
@positions =@rows =@RSid = ();
open(IN, "OCE_SNPs_$L") ||  die "Can't open OUTPUT : $!\n";
while(<IN>) {
	chomp($_);
	@b=split(/\t/, $_); 
	$POS{$b[5]}=1;  #$b[5] is the position
	$REF{$b[5]}=$b[7];
	$ALT{$b[5]}=$b[8];
	$ROW{$b[5]}=$_;
	$OCE{$b[5]}=$b[0]; # number of Oceania-specific alleles
	#new additions Oct 28, 2021
	push(@RSid, $b[6]);
	push(@positions, $b[5]);
	push(@rows, $_);

}

$c=0; @b =(); %column_id=(); %column_pop =(); %column_cont =();  %continent = ();
#open(OUT, ">vrGVdatabase_A2_$L") ||  die "Can't open OUTPUT : $!\n";
open(IN, "2504ids") ||  die "Can't open 2504ids  : $!\n";
while(<IN>) {
	chomp($_);
	@b=split(/\t/, $_); 
}
for $x (0..$#b) {
	$column_id{$x} = $b[$x];
}
$countID=0;
open(IN2, "igsr_samples.tsv") || die "Can't open 20111108 : $!\n";
while(<IN2>) {
	@a=split(/\t/, $_); 
	for $x (0..$#b) {
        	if ($b[$x] eq $a[0]) {$column_pop{$x} = $a[3]; $column_cont{$x} = $a[5]; $c++; 
			#		print "$a[5]\t$a[3]\t$a[0]\n";	
			next;
		}
	}
}
open(OUT, ">OceaniaSpecificV3_$L") || die "Can't open out-file: $!\n";


%FOUND=(); $everywhere=0;
$name = '/home/afedorov/2500GENOMES/ALL.chr'.$L.'.phase3_shapeit2_mvncall_integrated_v5a.20130502.genotypes.vcf.gz';
open (FILE, "zcat $name |") || die "could not open file \n";
$line_N =0;

#new addition Oct 28,2021
$r =0; # order of elements  in the @positions 
$count_r =0;
while (<FILE>){
	$line_N++;  
        if ($line_N > 253) {
		chomp($_);
		@e=split(/\t/, $_);
		#print "$e[1] \n";
		if ($positions[$r] ==$e[1]) {$r++;}
		while ($positions[$r] <$e[1]) {
			if ($positions[$#positons]<$e[1]  || $r>= $#positions) {last;}
			#	print "position $rows[$r] \n";
			print OUT "$RSid[$r]\t$rows[$r]\t0\t0\t0\t0\t0\tNOT\n";
			$r++; $count_r++;
		}		
		#end of addition
		if ($POS{$e[1]} && $REF{$e[1]} eq $e[3] && $ALT{$e[1]} eq $e[4]) {
			$count = () = $_ =~ /\|1/g;
			$count2 = () = $_ =~ /1\|/g;
			$alleles =$count +$count2;	
			$FOUND{$e[1]}++; 
			$line ='';
			$asia=$eur=$afr=$ind=$amr=$sum=0;
			for $y (9..$#e) {
					$p1=0;
				if ($e[$y] =~/^(\d)\|(\d)/){  #here is the V2 update start
					if ($1>1.5) {$1 =0;}
					if ($2>1.5) {$2 =0;}
					$p1 = $1 + $2;
				}
				if ($p1 >0 ) {
					#	print  "$column_pop{$y}\t";
						$line .=$column_pop{$y} ."\t";
						if($column_pop{$y} =~/CHB|CHS|CDX|JPT|KHV/) {$asia+=$p1;}
						if($column_pop{$y} =~/GBR|FIN|CEU|IBS|TSI/) {$eur+=$p1;}
						if($column_pop{$y} =~/YRI|LWK|GWD|MSL|ESN|ACB/) {$afr+=$p1;}
						if($column_pop{$y} =~/GIH|PJL|BEB|STU|ITU/) {$ind+=$p1;}
						if($column_pop{$y} =~/MXL|PUR|CLM|PEL/) {$amr+=$p1;}
						#	print  "$column_pop{$y}_$column_cont{$y}_$column_id{$y}\t"; 
				}
			}
			#	if ($asia >3 || $eur > 3 || $afr >3 || $ind >3 ||$amr >3)	{next;}
			$sum = ($asia+$afr+$eur+$ind +$amr)*1; #multiplier shows how many times you would like your OCE-specific SNP in OCE overwhelm the rest of the world
			#if($sum>$OCE{$e[1]}) {
			if($sum>=7) {
				#print "\nfound\t$e[1]\t$e[2]\t$alleles\n$line\t$OCE{$e[1]}"; 
				$everywhere++;
				next;
			}
			print OUT "$e[2]\t$ROW{$e[1]}\t$amr\t$eur\t$asia\t$afr\t$ind\t$line\n";	
		}
		else {

		}
	}
}
$c2=0;
foreach $x (keys(%ROW)) {
	unless ($FOUND{$x}) {print "$ROW{$x}\n"; $c2++;}
}
print "number of nonfound SNPs in 1000G is $c2 \t Number of SNPs abandant everywhere $everywhere \t number of missing SNPs in 1000G $count_r\n";
