# Supplementary material for: Analysis of Common SNPs across Continents Reveals Major Genomic Differences between Human Populations
Source: Genes (Basel). 2022 Aug 18;13(8):1472. doi: 10.3390/genes13081472 (PMC9408407; doi:10.3390/genes13081472)
Supplement: Supplementary file 1 [file genes-13-01472-s001.zip › genes-1766591-supplementary/PopulationSpecific1000gCHI.pl]

#!/usr/local/perl

$L = $ARGV[0]; chomp($L);
$c=0; @b =(); %column_id=(); %column_pop =(); %column_cont =();  %continent = ();
open(IN, "2504ids") ||  die "Can't open 2504ids  : $!\n";
while(<IN>) {
	chomp($_);
	@b=split(/\t/, $_); 
}
for $x (0..$#b) {
	$column_id{$x} = $b[$x];
}
$countID=0;
open(IN2, "igsr_samples.tsv") || die "Can't open 20111108 : $!\n";
while(<IN2>) {
	@a=split(/\t/, $_); 
	for $x (0..$#b) {
        	if ($b[$x] eq $a[0]) {$column_pop{$x} = $a[3]; $column_cont{$x} = $a[5]; 
			#		print "$a[5]\t$a[3]\t$a[0]\n";	
			next;
		}
	}
}
open(OUT, ">PopulationSpecificSNPsCHI180_$L") || die "Can't open out-file: $!\n";


$name = '/home/afedorov/2500GENOMES/ALL.chr'.$L.'.phase3_shapeit2_mvncall_integrated_v5a.20130502.genotypes.vcf.gz';
open (FILE, "zcat $name |") || die "could not open file \n";
$line_N =0;
while (<FILE>){
	$line_N++;  
        if ($line_N > 253) {
		chomp($_);
		@e=split(/\t/, $_);
			$count = () = $_ =~ /\|1/g;
			$count2 = () = $_ =~ /1\|/g;
			$alleles =$count +$count2;	
			#	$line ='';
			$asia=$eur=$afr=$ind=$amr=$sum=0;
			for $y (9..$#e) {
				$p1=0;	
				if ($e[$y] =~/^(\d)\|(\d)/){$p1 = $1 + $2;}
				if ($p1 >0 ) {
					#	print  "$column_pop{$y}\t"; 
						$line .=$column_pop{$y} ."\t"; 
						if($column_pop{$y} =~/CHB|CHS|CDX|JPT|KHV/) {$asia++;}
						if($column_pop{$y} =~/GBR|FIN|CEU|IBS|TSI/) {$eur++;}
						if($column_pop{$y} =~/YRI|LWK|GWD|MSL|ESN/) {$afr++;}
						if($column_pop{$y} =~/GIH|PJL|BEB|STU|ITU/) {$ind++;}
						if($column_pop{$y} =~/MXL|PUR|CLM|PEL/) {$amr++;}
						#	print  "$column_pop{$y}_$column_cont{$y}_$column_id{$y}\t"; 
				}
			}
			$sum = ($amr+$afr+$eur+$ind)*10;
			if($sum>$asia) {
				#	print "\nfound\t$e[1]\t$e[2]\t$alleles\n$line";
				next;
			}
			elsif ($asia >180) {print OUT "$e[2]\t$amr\t$eur\t$asia\t$afr\t$ind\t$e[1] \n";	
				$c++;
			}
	}
}
print OUT "final count is $c \n";
