# Supplementary material for: Analysis of Common SNPs across Continents Reveals Major Genomic Differences between Human Populations
Source: Genes (Basel). 2022 Aug 18;13(8):1472. doi: 10.3390/genes13081472 (PMC9408407; doi:10.3390/genes13081472)
Supplement: Supplementary file 1 [file genes-13-01472-s001.zip › genes-1766591-supplementary/purgeChinaSNPs.pl]

#!/usr/local/perl
$c=$c2=0;
open(IN, "AmericanSpecificALL_Nov8") ||  die "Can't open OUTPUT : $!\n";
while(<IN>) {
	chomp($_);
	@b=split(/\t/, $_); 
	$POS{$b[5]}=1;
	if (($b[1]+ $b[2])>=7 && $b[10]>=20 ) {
				print "$b[1]\t$b[2]\t$b[10]\n";
		$c++;
	}
	if ($b[10] <4) {$c2++; 
		#print "$_\n"; 
	}
}
print "$c\t$c2 \n";
