# Supplementary material for: Analysis of Common SNPs across Continents Reveals Major Genomic Differences between Human Populations
Source: Genes (Basel). 2022 Aug 18;13(8):1472. doi: 10.3390/genes13081472 (PMC9408407; doi:10.3390/genes13081472)
Supplement: Supplementary file 1 [file genes-13-01472-s001.zip › genes-1766591-supplementary/purgeOceaniaSNPs.pl]

#!/usr/local/perl
$c=$c2=0;
open(IN, "OceaniaSpecificSNPsEstonia2_ALL") ||  die "Can't open OUTPUT : $!\n";
while(<IN>) {
	chomp($_);
	@b=split(/\t/, $_); 
	$oce=0;
	foreach $x (@b) { if ($x =~/OCE/) {$oce++;} }
	if ($oce>=4) {$c++;}

}
print "$c\t$c2 \n";
