# Supplementary material for: Analysis of Common SNPs across Continents Reveals Major Genomic Differences between Human Populations
Source: Genes (Basel). 2022 Aug 18;13(8):1472. doi: 10.3390/genes13081472 (PMC9408407; doi:10.3390/genes13081472)
Supplement: Supplementary file 1 [file genes-13-01472-s001.zip › genes-1766591-supplementary/remove3allele.pl]

#!/usr/local/perl
chomp($ARGV[0]);
$c=0;
$out =$ARGV[0] . '_2allele';
open (OUT, ">$out");
open(IN, "$ARGV[0]") or die "cannot open $ARGV[0] \n";

while(<IN>) {
	if ($_ =~/rs.+rs/) {$c++;}
	else{print OUT  $_;}
}
print "number of triple alleles is $c \n";
