# Supplementary material for: Analysis of Common SNPs across Continents Reveals Major Genomic Differences between Human Populations
Source: Genes (Basel). 2022 Aug 18;13(8):1472. doi: 10.3390/genes13081472 (PMC9408407; doi:10.3390/genes13081472)
Supplement: Supplementary file 1 [file genes-13-01472-s001.zip › genes-1766591-supplementary/simon_pops2_A2.txt]

CAU	Abk	LP6005442-DNA_C02
EUR	Alb	LP6005677-DNA_B01
AFR	Moz	LP6005441-DNA_H08
AFR	Moz	LP6005441-DNA_G08
AMR	Cha	LP6005519-DNA_D01
MDE	Arm	LP6005519-DNA_F03
MDE	Arm	LP6005442-DNA_G02
OCE	Aus	SS6004478
OCE	Aus	SS6004477
SAS	Ben	LP6005442-DNA_H09
SAS	Ben	LP6005442-DNA_G09
AFR	Ban	LP6005443-DNA_G02
AFR	Ban	LP6005443-DNA_F02
AFR	Ban	LP6005443-DNA_E02
AFR	Ban	LP6005441-DNA_F01
AMR	Kar	SS6004476
AMR	Kar	LP6005441-DNA_H06
AMR	Kar	LP6005441-DNA_G06
AMR	Sur	LP6005441-DNA_B12
AMR	Sur	LP6005441-DNA_A12
OCE	Dus	LP6005519-DNA_F06
OCE	Dus	LP6005519-DNA_E06
EUR	Bul	LP6005442-DNA_B03
EUR	Bul	LP6005442-DNA_A03
EAS	Cam	LP6005441-DNA_H03
EAS	Cam	LP6005441-DNA_G03
AFR	Bia	LP6005441-DNA_H02
AFR	Bia	LP6005441-DNA_G02
EAS	Han	SS6004469
EAS	Dai	SS6004467
EAS	Dai	LP6005592-DNA_D03
EAS	TuX	LP6005443-DNA_H01
EAS	She	LP6005443-DNA_G01
EAS	She	LP6005443-DNA_F01
EAS	Nax	LP6005443-DNA_E09
EAS	Lah	LP6005443-DNA_E01
EAS	Xib	LP6005443-DNA_C02
CAS	Uyg	LP6005443-DNA_B02
EAS	Dai	LP6005443-DNA_B01
EAS	Tuj	LP6005443-DNA_A02
EAS	YiX	LP6005442-DNA_H01
EAS	YiX	LP6005442-DNA_G01
EAS	Xib	LP6005442-DNA_D01
CAS	Uyg	LP6005442-DNA_B01
EAS	Hez	LP6005441-DNA_H05
EAS	Hez	LP6005441-DNA_G05
EAS	Tuj	LP6005441-DNA_F12
EAS	Oro	LP6005441-DNA_F09
EAS	Mon	LP6005441-DNA_F08
EAS	Dau	LP6005441-DNA_F04
EAS	Oro	LP6005441-DNA_E09
EAS	Mon	LP6005441-DNA_E08
EAS	TuX	LP6005441-DNA_D12
EAS	Mia	LP6005441-DNA_D08
EAS	Han	LP6005441-DNA_D05
EAS	Dai	LP6005441-DNA_D04
EAS	Mia	LP6005441-DNA_C08
EAS	Han	LP6005441-DNA_C05
EAS	Nax	LP6005441-DNA_B09
EAS	Lah	LP6005441-DNA_B07
EAS	XXX	LP6005441-DNA_A09
AMR	Pia	LP6005441-DNA_B04
AMR	Pia	LP6005441-DNA_A04
AFR	Mbu	SS6004471
AFR	Mbu	LP6005592-DNA_C03
AFR	Mbu	LP6005441-DNA_B08
AFR	Mbu	LP6005441-DNA_A08
EUR	Orc	LP6005443-DNA_H05
EUR	Orc	LP6005442-DNA_F10
EUR	Eng	LP6005442-DNA_E10
EUR	Est	LP6005442-DNA_H03
EUR	Est	LP6005442-DNA_G03
EUR	Saa	LP6005592-DNA_D01
EUR	Saa	LP6005592-DNA_C01
EUR	Fin	LP6005592-DNA_A02
EUR	Fin	LP6005442-DNA_D10
EUR	Fin	LP6005442-DNA_C10
EUR	Fre	SS6004468
EUR	Bas	LP6005441-DNA_D02
EUR	Bas	LP6005441-DNA_C02
EUR	Fre	LP6005441-DNA_B05
EUR	Fre	LP6005441-DNA_A05
AFR	Gam	LP6005442-DNA_H10
AFR	Gam	LP6005442-DNA_G10
CAU	Geo	LP6005442-DNA_B04
CAU	Geo	LP6005442-DNA_A04
EUR	Cre	LP6007069-DNA_A01
EUR	Cre	LP6007068-DNA_A01
EUR	Gre	LP6005443-DNA_A06
EUR	Gre	LP6005442-DNA_G07
EUR	Hun	LP6005442-DNA_B08
EUR	Hun	LP6005442-DNA_A08
EUR	Ice	LP6005443-DNA_B06
EUR	Ice	LP6005442-DNA_D08
SAS	Mad	LP6005519-DNA_H04
SAS	Bra	LP6005519-DNA_H03
SAS	Mad	LP6005519-DNA_G04
SAS	Bra	LP6005519-DNA_G03
SAS	Mal	LP6005519-DNA_F04
SAS	Kho	LP6005519-DNA_E05
SAS	Mal	LP6005519-DNA_E04
SAS	Iru	LP6005519-DNA_D05
SAS	Yad	LP6005519-DNA_D04
SAS	Iru	LP6005519-DNA_C05
SAS	Yad	LP6005519-DNA_C04
SAS	Rel	LP6005519-DNA_B05
SAS	Kap	LP6005519-DNA_B04
SAS	Rel	LP6005519-DNA_A05
SAS	Kap	LP6005519-DNA_A04
MDE	Ira	LP6005443-DNA_B10
MDE	Ira	LP6005442-DNA_C04
MDE	Ira	LP6005592-DNA_F01
MDE	Ira	LP6005592-DNA_E01
MDE	Sam	LP6005592-DNA_D04
MDE	Dru	LP6005443-DNA_D01
MDE	Dru	LP6005441-DNA_G04
MDE	Pal	LP6005592-DNA_B03
MDE	Pal	LP6005441-DNA_H09
MDE	Pal	LP6005441-DNA_G09
MDE	Bed	LP6005441-DNA_F02
MDE	Bed	LP6005441-DNA_E02
EUR	Sar	SS6004474
EUR	Ber	LP6005441-DNA_B06
EUR	Ber	LP6005441-DNA_A06
EUR	Sar	LP6005441-DNA_D11
EUR	Sar	LP6005441-DNA_C11
EUR	Tus	LP6005441-DNA_H12
EUR	Tus	LP6005441-DNA_G12
EAS	Jap	LP6005592-DNA_C02
EAS	Jap	LP6005441-DNA_D06
EAS	Jap	LP6005441-DNA_C06
MDE	Jor	LP6005592-DNA_G03
MDE	Jor	LP6005442-DNA_F04
MDE	Jor	LP6005442-DNA_E04
AFR	Luo	LP6005677-DNA_G01
AFR	Mas	LP6005443-DNA_F06
AFR	Mas	LP6005443-DNA_E06
AFR	Ban	LP6005443-DNA_A01
AFR	Luh	LP6005442-DNA_F11
AFR	Luo	LP6005442-DNA_F09
AFR	Luh	LP6005442-DNA_E11
AFR	Som	LP6005442-DNA_D09
AFR	Ban	LP6005441-DNA_B02
EAS	Kor	LP6005443-DNA_D06
EAS	Kor	LP6005443-DNA_C06
CAS	Kyr	LP6005677-DNA_B02
CAS	Kyr	LP6005677-DNA_A02
AMR	Mix	SS6004479
AMR	Zap	LP6005677-DNA_D01
AMR	Mix	LP6005443-DNA_H11
AMR	Mix	LP6005443-DNA_G11
AMR	Mix	LP6005443-DNA_F11
AMR	Mix	LP6005443-DNA_E11
AMR	Zap	LP6005443-DNA_A12
AMR	May	LP6005441-DNA_H07
AMR	May	LP6005441-DNA_G07
AMR	Pim	LP6005441-DNA_F10
AMR	Pim	LP6005441-DNA_E10
EAS	Bur	LP6005519-DNA_B06
EAS	Bur	LP6005519-DNA_A06
AFR	JuX	SS6004473
AFR	JuX	LP6005443-DNA_G08
AFR	JuX	LP6005441-DNA_B11
AFR	JuX	LP6005441-DNA_A11
SAS	Kus	LP6005443-DNA_D09
SAS	Kus	LP6005443-DNA_C09
OCE	Mao	LP6005592-DNA_B02
AFR	Yor	SS6004475
AFR	Esa	LP6005442-DNA_B10
AFR	Yor	LP6005442-DNA_B02
AFR	Esa	LP6005442-DNA_A10
AFR	Yor	LP6005442-DNA_A02
EUR	Nor	LP6005592-DNA_B01
EUR	Orc	LP6005441-DNA_D09
EUR	Orc	LP6005441-DNA_C09
SAS	Pun	LP6005592-DNA_B04
SAS	Pun	LP6005592-DNA_A04
SAS	Pun	LP6005442-DNA_B12
SAS	Pun	LP6005442-DNA_A12
SAS	Sin	LP6005441-DNA_H11
SAS	Sin	LP6005441-DNA_G11
SAS	Kal	LP6005441-DNA_F06
SAS	Haz	LP6005441-DNA_F05
SAS	Bur	LP6005441-DNA_F03
SAS	Kal	LP6005441-DNA_E06
SAS	Haz	LP6005441-DNA_E05
SAS	Bur	LP6005441-DNA_E03
SAS	Pat	LP6005441-DNA_D10
SAS	Mak	LP6005441-DNA_D07
SAS	Bra	LP6005441-DNA_D03
SAS	Bal	LP6005441-DNA_D01
SAS	Pat	LP6005441-DNA_C10
SAS	Mak	LP6005441-DNA_C07
SAS	Bra	LP6005441-DNA_C03
SAS	Bal	LP6005441-DNA_C01
OCE	Pap	SS6004472
OCE	Pap	LP6005443-DNA_H07
OCE	Pap	LP6005443-DNA_G07
OCE	Pap	LP6005443-DNA_F08
OCE	Pap	LP6005443-DNA_F07
OCE	Pap	LP6005443-DNA_E08
OCE	Pap	LP6005443-DNA_E07
OCE	Pap	LP6005443-DNA_D08
OCE	Pap	LP6005443-DNA_D07
OCE	Pap	LP6005443-DNA_C08
OCE	Pap	LP6005443-DNA_C07
OCE	Pap	LP6005443-DNA_B08
OCE	Pap	LP6005443-DNA_A08
OCE	Pap	LP6005441-DNA_B10
OCE	Bou	LP6005441-DNA_B03
OCE	Pap	LP6005441-DNA_A10
OCE	Bou	LP6005441-DNA_A03
AMR	Que	LP6005677-DNA_F01
AMR	Que	LP6005677-DNA_E01
AMR	Que	LP6005519-DNA_G02
OCE	Igo	LP6005519-DNA_D06
OCE	Igo	LP6005519-DNA_C06
EUR	Pol	LP6005592-DNA_E02
SIB	Eve	LP6005592-DNA_F03
ARC	Esk	LP6005443-DNA_H03
ARC	Ale	LP6005443-DNA_H02
SIB	Man	LP6005443-DNA_G04
ARC	Esk	LP6005443-DNA_G03
CAU	NOc	LP6005443-DNA_F10
SIB	Man	LP6005443-DNA_F04
ARC	Esk	LP6005443-DNA_F03
CAU	NOc	LP6005443-DNA_E10
ARC	Tli	LP6005443-DNA_E05
ARC	Tli	LP6005443-DNA_D05
ARC	Ite	LP6005443-DNA_D04
ARC	Esk	LP6005443-DNA_D03
SIB	Yak	LP6005443-DNA_D02
SIB	Eve	LP6005443-DNA_C04
ARC	Chu	LP6005443-DNA_C03
SIB	Eve	LP6005443-DNA_B04
ARC	Esk	LP6005443-DNA_B03
ARC	Ale	LP6005443-DNA_A03
ARC	Ulc	LP6005442-DNA_H12
CAU	Lez	LP6005442-DNA_H04
ARC	Ulc	LP6005442-DNA_G12
CAU	Lez	LP6005442-DNA_G04
SIB	Tub	LP6005442-DNA_F12
CAS	Alt	LP6005442-DNA_F02
SIB	Yak	LP6005442-DNA_F01
SIB	Tub	LP6005442-DNA_E12
CAU	Che	LP6005442-DNA_D03
CAU	Abk	LP6005442-DNA_D02
EUR	Rus	LP6005441-DNA_H10
EUR	Rus	LP6005441-DNA_G10
CAU	Ady	LP6005441-DNA_B01
CAU	Ady	LP6005441-DNA_A01
AFR	Man	SS6004470
AFR	Man	LP6005441-DNA_F07
AFR	Man	LP6005441-DNA_E07
AFR	Men	LP6005442-DNA_H11
AFR	Men	LP6005442-DNA_G11
AFR	Kho	LP6005677-DNA_D03
AFR	Kho	LP6005592-DNA_C05
EUR	Spa	LP6005442-DNA_B11
EUR	Spa	LP6005442-DNA_A11
AFR	Din	SS6004480
AFR	Din	LP6005443-DNA_H08
AFR	Din	LP6005443-DNA_B09
EAS	Ami	LP6005443-DNA_G05
EAS	Ata	LP6005442-DNA_E07
EAS	Ami	LP6005442-DNA_C07
CAS	Taj	LP6005519-DNA_D03
CAS	Taj	LP6005519-DNA_C03
EAS	Tha	LP6005443-DNA_B07
EAS	Tha	LP6005443-DNA_A07
MDE	Tur	LP6005677-DNA_C03
MDE	Tur	LP6005677-DNA_A03
OCE	Haw	LP6005592-DNA_H03
EAS	Kin	LP6005442-DNA_D11
EAS	Kin	LP6005442-DNA_C11
AFR	Sah	LP6005619-DNA_C01
AFR	Sah	LP6005619-DNA_B01
MDE	Yem	LP6005592-DNA_H01
MDE	Yem	LP6005592-DNA_G01
