# Supplementary material for: Analysis of Common SNPs across Continents Reveals Major Genomic Differences between Human Populations
Source: Genes (Basel). 2022 Aug 18;13(8):1472. doi: 10.3390/genes13081472 (PMC9408407; doi:10.3390/genes13081472)
Supplement: Supplementary file 1 [file genes-13-01472-s001.zip › genes-1766591-supplementary/Table S1.xlsx]

## Sheet: AFR ARSA
	TABLE S1	Numbers of ocurances of ARSA SNPs in different populations
	Column 7	counts number of Alt-allele SNPs in AFR pure populations: /Moz|Ban|Bia|Mbu|Gam|Luo|Mas|Luh|Som|JuX|Yor|Esa|Man|Men|Kho|Din|Sah/, which should be 17 or more alleles (among 47 people)
	Column 8	The program DOES NOT count this allele in AFR diverse populations, thus, [COLUMN-8, 9, and 10] are empty (0).
	Column 9	The program DOES NOT count this allele in AFR diverse populations, thus, [COLUMN-8, 9, and 10] are empty (0).
	Column 10	The program DOES NOT count this allele in AFR diverse populations, thus, [COLUMN-8, 9, and 10] are empty (0).
	ARSA SNP allele is ancestral when column 6 AA=alt; and derived (mutant) when AA=ref. When ancestral status is unknown AA=nnn
	Column 1	Column 2	Column 3	Column 4	Column 5	Column 6	Column 7	Column 8	Column 9	Column 10	Column 11	Column 12	Column 13	Column 14	Column 15
	chromosome	position	RS-id	Reference	Alternative	Ancestral	Symons' data	Symons' data	Symons' data	Symons' data	1000 G	1000 G	1000 G	1000 G	1000 G
							Africa	Other region 1	Other region 2	Other region 3	Africa	Europe	East Asia	America	South Asia
	CHR1	849441	rs28495095	A	G	AA=ref	19	0	0	0	302	6	0	24	0
	CHR1	849907	rs57668572	C	T	AA=ref	23	0	0	0	351	6	0	25	0
	CHR1	850324	rs143945568	G	A	AA=nnn	19	0	0	0	305	6	0	24	0
	CHR1	852443	rs7531543	A	C	AA=ref	19	0	0	0	305	6	0	24	0
	CHR1	853130	rs112599122	G	A	AA=ref	19	0	0	0	305	6	1	23	0
	CHR1	853267	rs112944197	G	T	AA=nnn	23	0	0	0	334	6	0	25	0
	CHR1	873859	rs28525584	G	T	AA=alt	17	0	0	0	397	6	0	23	0
	CHR1	983925	rs113521698	C	A	AA=ref	21	0	0	0	248	3	0	14	0
	CHR1	984016	rs112285003	G	A	AA=ref	22	0	0	0	246	2	0	14	0
	CHR1	984033	rs113822357	C	T	AA=ref	24	0	0	0	252	2	0	14	0
	CHR1	984061	rs138543764	C	T	AA=ref	22	0	0	0	248	2	0	14	0
	CHR1	984102	rs149267690	G	A	AA=ref	22	0	0	0	245	2	0	14	0
	CHR1	984202	rs115499153	A	G	AA=ref	23	0	0	0	249	2	0	14	0
	CHR1	1020714	rs7549954	C	T	AA=ref	18	0	0	0	249	0	0	16	0
	CHR1	1070092	rs111503055	G	T	AA=ref	21	0	0	0	221	2	1	3	0
	CHR1	1072686	rs182628732	G	A	AA=ref	22	0	0	0	263	0	0	5	0
	CHR1	1148278	rs34588780	C	T	AA=nnn	27	0	0	0	357	1	0	23	0
	CHR1	1155685	rs57159546	T	C	AA=nnn	29	0	0	0	253	1	0	16	0
	CHR1	1155786	rs12090040	T	C	AA=ref	24	0	0	0	434	4	0	20	0
	CHR1	1221912	rs6660742	T	C	AA=ref	21	0	0	0	246	1	0	16	0
	CHR1	1227196	rs11807158	A	G	AA=ref	21	0	0	0	271	0	0	6	0
	CHR1	1241563	rs74045418	A	G	AA=ref	23	0	0	0	402	1	0	16	0
	CHR1	1255130	rs10449893	G	A	AA=ref	24	0	0	0	405	2	0	18	0
	CHR1	1256033	rs11801967	C	T	AA=ref	23	0	0	0	395	2	0	16	0
	CHR1	1274541	rs307367	G	A	AA=ref	23	0	0	0	223	1	0	14	0
	CHR1	1277596	rs182531	C	T	AA=ref	24	0	0	0	219	1	0	14	0
	CHR1	1292626	rs2649607	C	T	AA=ref	36	0	0	0	503	3	1	23	2
	CHR1	1507329	rs11801333	T	C	AA=ref	18	0	0	0	255	0	1	12	1
	CHR1	1611298	rs28376104	G	A	AA=ref	20	0	0	0	297	1	0	10	1
	CHR1	1926518	rs60363762	C	A	AA=ref	20	0	0	0	232	2	0	15	0
	CHR1	2041236	rs3128335	G	A	AA=ref	20	0	0	0	438	1	0	23	0
	CHR1	2043096	rs3107139	G	A	AA=ref	21	0	0	0	459	1	0	24	0
	CHR1	2043782	rs3107140	C	T	AA=ref	21	0	0	0	432	1	0	23	0
	CHR1	2044018	rs925904	C	G	AA=ref	17	0	0	0	373	1	0	20	0
	CHR1	2046471	rs1467218	G	A	AA=ref	17	0	0	0	374	1	0	20	0
	CHR1	2063094	rs1401137	G	A	AA=ref	20	0	0	0	382	1	0	21	0
	CHR1	2070601	rs16824862	C	T	AA=ref	25	0	0	0	276	1	0	17	0
	CHR1	2070879	rs111340248	A	G	AA=ref	25	0	0	0	271	1	0	17	0
	CHR1	2074719	rs111251898	C	T	AA=ref	24	0	0	0	256	1	0	20	0
	CHR1	2081473	rs7542479	C	T	AA=ref	17	0	0	0	216	1	0	13	0
	CHR1	2081549	rs7542500	C	T	AA=ref	24	0	0	0	258	1	0	15	0
	CHR1	2081594	rs7544743	C	T	AA=ref	24	0	0	0	257	1	0	15	0
	CHR1	2081803	rs72925864	G	C	AA=ref	24	0	0	0	257	1	0	15	0
	CHR1	2084986	rs59577840	A	G	AA=nnn	24	0	0	0	257	1	0	15	0
	CHR1	2087051	rs76654231	C	T	AA=ref	24	0	0	0	259	8	0	16	0
	CHR1	2088830	rs72925866	T	C	AA=ref	24	0	0	0	257	1	0	15	0
	CHR1	2093576	rs72925867	T	A	AA=ref	24	0	0	0	257	1	0	15	0
	CHR1	2095057	rs57855283	C	T	AA=ref	24	0	0	0	257	1	0	15	0
	CHR1	2095505	rs72925869	G	A	AA=ref	17	0	0	0	218	1	0	13	0
	CHR1	2096256	rs72925871	C	T	AA=ref	17	0	0	0	219	1	0	13	0
	CHR1	2099379	rs78765534	C	T	AA=ref	17	0	0	0	217	1	0	13	0
	CHR1	2105169	rs6688610	A	G	AA=ref	17	0	0	0	217	1	0	13	0
	CHR1	2109695	rs72925875	G	A	AA=ref	17	0	0	0	222	1	0	13	0
	CHR1	2124581	rs72925890	G	A	AA=ref	25	0	0	0	268	0	0	14	0
	CHR1	2220391	rs13374344	C	T	AA=ref	18	0	0	0	264	9	0	13	0
	CHR1	2396454	rs2477691	G	T	AA=ref	26	0	0	0	315	2	0	14	0
	CHR1	2702231	rs12067292	G	A	AA=nnn	28	0	0	0	274	0	0	15	0
	CHR1	2702372	rs10910011	G	A	AA=nnn	28	0	0	0	274	0	0	15	0
	CHR1	2703486	rs59309066	G	C	AA=nnn	28	0	0	0	275	0	0	15	0
	CHR1	2804903	rs112714565	A	C	AA=alt	21	0	0	0	218	0	0	12	0
	CHR1	2882169	rs60774890	G	A	AA=ref	19	0	0	0	236	1	0	12	0
	CHR1	2885399	rs59345000	A	C	AA=alt	24	0	0	0	235	1	0	13	0
	CHR1	2889122	rs72853384	C	T	AA=ref	28	0	0	0	398	6	0	25	0
	CHR1	3043358	rs6699733	A	G	AA=ref	17	0	0	0	235	0	0	5	0
	CHR1	3150028	rs72848029	A	C	AA=ref	20	0	0	0	307	1	0	12	0
	CHR1	3189935	rs2455129	A	G	AA=ref	24	0	0	0	451	3	0	23	0
	CHR1	3202072	rs2455111	G	A	AA=ref	33	0	0	0	398	5	0	23	3
	CHR1	3202445	rs2500300	C	T	AA=ref	28	0	0	0	394	5	0	23	3
	CHR1	3203121	rs12068687	G	T	AA=ref	33	0	0	0	406	5	0	24	3
	CHR1	3204472	rs2134120	G	A	AA=ref	27	0	0	0	390	5	0	23	3
	CHR1	3213905	rs59719068	T	C	AA=ref	29	0	0	0	380	3	0	20	3
	CHR1	3214303	rs76866543	G	T	AA=ref	29	0	0	0	380	3	0	20	3
	CHR1	3217318	rs7513462	C	A	AA=ref	29	0	0	0	392	3	0	20	3
	CHR1	3224509	rs57100114	G	A	AA=ref	19	0	0	0	275	1	0	7	0
	CHR1	3225053	rs59646965	G	A	AA=ref	19	0	0	0	278	1	0	7	0
	CHR1	3225479	rs59353950	C	G	AA=alt	19	0	0	0	278	1	0	7	0
	CHR1	3374017	rs60194754	C	T	AA=ref	32	0	0	0	390	3	0	22	0
	CHR1	3401649	rs72852447	C	T	AA=ref	21	0	0	0	271	2	0	11	0
	CHR1	3419422	rs72852480	T	C	AA=ref	24	0	0	0	384	1	0	9	0
	CHR1	3422597	rs72852490	C	G	AA=ref	19	0	0	0	287	0	0	5	0
	CHR1	3423663	rs72852494	T	C	AA=alt	26	0	0	0	361	0	0	7	0
	CHR1	3467002	rs58554322	T	C	AA=ref	17	0	0	0	306	2	0	6	0
	CHR1	3539786	rs12073618	C	T	AA=ref	22	0	0	0	327	1	0	18	0
	CHR1	3541040	rs10909991	T	C	AA=ref	21	0	0	0	367	1	0	22	0
	CHR1	3542969	rs16823920	A	G	AA=alt	22	0	0	0	375	1	0	22	0
	CHR1	3543690	rs11804428	A	C	AA=alt	23	0	0	0	377	1	0	23	0
	CHR1	3544620	rs72855483	C	T	AA=ref	22	0	0	0	374	1	0	22	0
	CHR1	3545493	rs4512587	G	C	AA=ref	22	0	0	0	374	1	0	22	0
	CHR1	3546219	rs28712325	G	A	AA=ref	22	0	0	0	374	1	0	22	0
	CHR1	3546492	rs8029	G	A	AA=ref	22	0	0	0	374	1	0	22	0
	CHR1	3547769	rs12079436	A	G	AA=ref	22	0	0	0	379	1	0	22	0
	CHR1	3549197	rs10909994	G	A	AA=ref	22	0	0	0	379	1	0	22	0
	CHR1	3551308	rs12085065	A	C	AA=alt	26	0	0	0	463	1	0	25	0
	CHR1	3551898	rs28446481	C	A	AA=alt	20	0	0	0	343	1	0	21	0
	CHR1	3551901	rs76802820	C	T	AA=ref	20	0	0	0	343	1	0	21	0
	CHR1	3551905	rs28503229	A	G	AA=ref	22	0	0	0	379	1	0	22	0
	CHR1	3557693	rs72857308	C	T	AA=ref	23	0	0	0	287	0	0	18	0
	CHR1	3557818	rs72857310	G	A	AA=ref	23	0	0	0	287	0	0	18	0
	CHR1	3557881	rs59491949	C	T	AA=ref	23	0	0	0	287	0	0	18	0
	CHR1	3558195	rs7517179	G	A	AA=alt	23	0	0	0	280	0	0	18	0
	CHR1	3558228	rs7528494	C	T	AA=alt	23	0	0	0	280	0	0	18	0
	CHR1	3558262	rs7519550	G	A	AA=alt	23	0	0	0	286	0	0	18	0
	CHR1	3559560	rs61489571	G	A	AA=alt	23	0	0	0	287	0	0	18	0
	CHR1	3560024	rs72857315	G	A	AA=ref	23	0	0	0	286	0	0	17	0
	CHR1	3563514	rs12087237	A	G	AA=alt	24	0	0	0	309	0	1	18	0
	CHR1	3568544	rs72857320	G	A	AA=ref	26	0	0	0	377	0	0	21	0
	CHR1	3571166	rs72857321	T	C	AA=ref	23	0	0	0	289	0	0	18	0
	CHR1	3638567	rs61023021	C	T	AA=ref	28	0	0	0	512	4	0	25	0
	CHR1	3654595	rs7514979	C	T	AA=ref	27	0	0	0	489	4	0	24	0
	CHR1	3657069	rs12061947	C	T	AA=ref	24	0	0	0	440	5	0	20	0
	CHR1	3663650	rs72846548	C	A	AA=ref	24	0	0	0	438	4	0	20	0
	CHR1	3679886	rs11806371	C	T	AA=ref	18	0	0	0	291	4	0	14	0
	CHR1	3692127	rs7537868	C	T	AA=ref	20	0	0	0	298	1	0	17	0
	CHR1	3785085	rs77694850	A	G	AA=ref	30	0	0	0	413	1	0	22	0
	CHR1	3785996	rs74585156	C	T	AA=ref	27	0	0	0	412	1	0	22	0
	CHR1	3786055	rs113558809	C	T	AA=ref	27	0	0	0	414	1	0	22	0
	CHR1	3786716	rs112873144	C	T	AA=ref	27	0	0	0	412	1	0	22	0
	CHR1	3787024	rs115336625	G	A	AA=ref	18	0	0	0	216	1	0	12	0
	CHR1	3788933	rs112792642	G	C	AA=ref	17	0	0	0	235	1	0	12	0
	CHR1	3788937	rs112427210	A	C	AA=ref	17	0	0	0	236	1	0	13	1
	CHR1	3997515	rs7536236	C	T	AA=ref	18	0	0	0	217	3	0	4	0
	CHR1	3998891	rs74048376	T	C	AA=alt	18	0	0	0	216	3	0	4	0
	CHR1	4310311	rs72853491	A	T	AA=ref	22	0	0	0	291	1	0	10	0
	CHR1	4467974	rs10799232	G	A	AA=ref	22	0	0	0	304	0	0	8	0
	CHR1	5053101	rs1459753	G	A	AA=ref	23	0	0	0	309	0	0	12	0
	CHR1	5182928	rs6655955	C	T	AA=ref	26	0	0	0	422	3	0	20	0
	CHR1	5192193	rs72860032	G	A	AA=ref	20	0	0	0	382	2	0	17	0
	CHR1	5295404	rs10492934	A	G	AA=ref	31	0	0	0	399	11	0	18	2
	CHR1	5343613	rs56158180	G	A	AA=ref	27	0	0	0	463	2	0	23	0
	CHR1	5427960	rs78646184	G	T	AA=ref	23	0	0	0	216	0	0	6	0
	CHR1	5428217	rs78082858	C	T	AA=alt	23	0	0	0	277	1	0	13	0
	CHR1	5439528	rs148358298	T	G	AA=nnn	27	0	0	0	249	1	0	15	0
	CHR1	5439555	rs141567622	C	T	AA=ref	26	0	0	0	248	1	0	15	0
	CHR1	5439819	rs147156226	A	G	AA=ref	35	0	0	0	323	1	4	16	0
	CHR1	5441155	rs141183543	T	C	AA=nnn	36	0	0	0	338	1	4	16	0
	CHR1	5443110	rs144690579	G	C	AA=nnn	37	0	0	0	347	1	4	15	0
	CHR1	5460053	rs140529992	A	G	AA=nnn	20	0	0	0	223	1	4	7	0
	CHR1	5465248	rs76656799	C	G	AA=ref	23	0	0	0	223	2	0	8	0
	CHR1	5465280	rs79870187	C	T	AA=nnn	22	0	0	0	224	2	0	8	0
	CHR1	5465290	rs77641200	G	T	AA=ref	23	0	0	0	242	3	0	11	0
	CHR1	5520161	rs58914875	G	C	AA=alt	26	0	0	0	362	4	0	24	0
	CHR1	5532529	rs72857115	T	C	AA=ref	33	0	0	0	378	3	0	21	0
	CHR1	5637882	rs72860504	G	T	AA=ref	20	0	0	0	222	0	0	11	0
	CHR1	5648870	rs11260653	T	G	AA=ref	19	0	0	0	222	0	0	9	0
	CHR1	5651674	rs6658911	T	C	AA=ref	20	0	0	0	282	0	0	14	0
	CHR1	5720694	rs7525600	A	G	AA=ref	24	0	0	0	335	0	0	14	0
	CHR1	5721038	rs76707753	C	T	AA=ref	27	0	0	0	354	0	0	13	0
	CHR1	5721397	rs111642478	C	T	AA=ref	18	0	0	0	276	0	0	12	0
	CHR1	5722017	rs17028570	C	T	AA=ref	18	0	0	0	276	0	0	12	0
	CHR1	5723894	rs12082488	G	T	AA=alt	19	0	0	0	289	1	0	16	0
	CHR1	5755867	rs61163925	G	A	AA=alt	29	0	0	0	310	0	0	14	0
	CHR1	5782356	rs113329108	T	C	AA=ref	24	0	0	0	330	5	0	14	0
	CHR1	5828456	rs10158324	G	A	AA=ref	18	0	0	0	222	1	0	7	0
	CHR1	5828595	rs10158336	G	A	AA=ref	18	0	0	0	222	1	0	7	0
	CHR1	5843656	rs28735572	T	C	AA=ref	41	0	0	0	532	5	0	21	0
	CHR1	5844355	rs78576011	A	G	AA=ref	29	0	0	0	389	4	0	11	0
	CHR1	5872077	rs6668324	G	A	AA=ref	21	0	0	0	325	3	0	9	0
	CHR1	5879306	rs114213707	A	G	AA=ref	17	0	0	0	223	1	0	7	0
	CHR1	5946439	rs114871545	T	C	AA=alt	25	0	0	0	294	1	0	11	0
	CHR1	5955709	rs17028866	A	G	AA=alt	25	0	0	0	304	1	0	11	0
	CHR1	6103479	rs74049359	G	A	AA=nnn	20	0	0	0	309	3	1	18	0
	CHR1	6126973	rs78112261	C	T	AA=ref	30	0	0	0	303	3	0	18	0
	CHR1	6131986	rs74945827	G	A	AA=ref	25	0	0	0	276	1	0	14	0
	CHR1	6134440	rs59453093	C	T	AA=ref	45	0	0	0	472	6	0	25	0
	CHR1	6134456	rs57674856	C	T	AA=ref	45	0	0	0	472	6	0	25	0
	CHR1	6135441	rs78887289	C	T	AA=ref	24	0	0	0	268	1	0	14	0
	CHR1	6143839	rs11121195	C	T	AA=ref	30	0	0	0	347	3	1	18	0
	CHR1	6144965	rs7554078	A	G	AA=ref	23	0	0	0	217	0	3	7	2
	CHR1	6456081	rs112603639	C	T	AA=nnn	20	0	0	0	249	1	1	11	0
	CHR1	6517126	rs111340517	A	G	AA=nnn	24	0	0	0	240	4	0	15	0
	CHR1	6574906	rs112375596	T	C	AA=ref	17	0	0	0	254	7	0	9	3
	CHR1	6575249	rs72861566	C	T	AA=alt	29	0	0	0	424	7	0	15	3
	CHR1	6575677	rs72861567	A	G	AA=ref	17	0	0	0	254	7	0	9	3
	CHR1	6625618	rs76055923	A	G	AA=nnn	22	0	0	0	233	0	0	8	0
	CHR1	7108567	rs74051100	G	T	AA=ref	31	0	0	0	310	0	0	12	0
	CHR1	7108780	rs74051101	A	G	AA=alt	31	0	0	0	310	0	0	12	0
	CHR1	7109908	rs74051102	T	C	AA=ref	31	0	0	0	310	0	0	12	0
	CHR1	7110245	rs78084694	C	T	AA=alt	28	0	0	0	257	0	0	10	0
	CHR1	7112747	rs74053718	C	A	AA=ref	28	0	0	0	278	0	0	10	0
	CHR1	7135772	rs113243541	G	A	AA=ref	19	0	0	0	233	0	0	9	0
	CHR1	7138490	rs59591027	C	G	AA=ref	19	0	0	0	231	0	0	9	0
	CHR1	7248983	rs78653089	A	G	AA=ref	20	0	0	0	277	2	0	17	0
	CHR1	7251061	rs59633680	G	C	AA=ref	22	0	0	0	323	2	0	19	0
	CHR1	7265622	rs75269112	T	G	AA=ref	17	0	0	0	276	2	0	7	0
	CHR1	7311902	rs10157735	C	T	AA=ref	17	0	0	0	306	3	0	8	0
	CHR1	7380901	rs74052033	T	C	AA=alt	30	0	0	0	416	0	0	15	0
	CHR1	7387641	rs74052677	C	A	AA=ref	27	0	0	0	391	0	0	15	0
	CHR1	7388678	rs6688693	C	T	AA=ref	28	0	0	0	390	0	0	15	0
	CHR1	7388778	rs6701226	A	G	AA=ref	24	0	0	0	339	0	0	12	0
	CHR1	7391735	rs6698915	C	G	AA=ref	28	0	0	0	344	0	0	14	0
	CHR1	7391983	rs11120902	A	G	AA=ref	23	0	0	0	320	0	0	12	0
	CHR1	7395740	rs763167	C	T	AA=ref	24	0	0	0	316	0	0	12	0
	CHR1	7398918	rs61286522	C	T	AA=ref	24	0	0	0	336	0	0	12	2
	CHR1	7414295	rs12084560	A	G	AA=ref	22	0	0	0	332	0	0	10	0
	CHR1	7414506	rs12084652	A	G	AA=alt	22	0	0	0	337	1	0	10	0
	CHR1	7448943	rs11120907	G	C	AA=ref	23	0	0	0	289	0	0	15	0
	CHR1	7449479	rs76491165	C	T	AA=ref	19	0	0	0	222	0	0	11	0
	CHR1	7466847	rs12085495	G	A	AA=ref	26	0	0	0	355	1	0	14	0
	CHR1	7506644	rs12075095	C	T	AA=alt	18	0	0	0	231	0	0	14	0
	CHR1	7507107	rs11120930	C	T	AA=ref	20	0	0	0	282	0	0	16	0
	CHR1	7507312	rs11801913	G	A	AA=ref	21	0	0	0	283	0	0	16	0
	CHR1	7609347	rs72865451	G	A	AA=ref	21	0	0	0	381	1	0	15	0
	CHR1	7629669	rs115683155	C	T	AA=ref	23	0	0	0	267	1	0	10	1
	CHR1	7629730	rs77793599	A	T	AA=ref	27	0	0	0	291	1	0	10	1
	CHR1	7633144	rs12059360	G	A	AA=ref	28	0	0	0	441	0	1	20	1
	CHR1	7637260	rs76217463	C	T	AA=ref	19	0	0	0	234	1	0	9	1
	CHR1	7638440	rs112467864	G	A	AA=ref	19	0	0	0	233	1	0	9	1
	CHR1	7638781	rs75085344	C	T	AA=ref	22	0	0	0	238	1	0	10	1
	CHR1	7639308	rs10495757	C	T	AA=ref	21	0	0	0	234	1	0	10	1
	CHR1	7640619	rs17031150	G	T	AA=ref	22	0	0	0	221	1	0	7	1
	CHR1	7642587	rs60818090	A	G	AA=alt	27	0	0	0	379	0	0	14	0
	CHR1	7644015	rs7548159	G	A	AA=ref	27	0	0	0	441	0	1	22	1
	CHR1	7644206	rs12064138	T	G	AA=ref	25	0	0	0	264	0	0	9	0
	CHR1	7644640	rs6687621	T	C	AA=ref	22	0	0	0	224	0	0	12	1
	CHR1	7970527	rs72854811	T	C	AA=ref	23	0	0	0	369	0	0	13	0
	CHR1	7971939	rs112284545	C	T	AA=alt	24	0	0	0	371	0	0	12	1
	CHR1	7973074	rs112875676	T	G	AA=ref	21	0	0	0	359	0	0	10	0
	CHR1	7973777	rs112771088	A	G	AA=ref	31	0	0	0	428	0	0	13	0
	CHR1	7976332	rs12082548	C	A	AA=ref	22	0	0	0	343	0	0	11	0
	CHR1	7989632	rs9658008	G	C	AA=alt	17	0	0	0	270	0	0	9	0
	CHR1	8088949	rs11800783	G	A	AA=ref	17	0	0	0	325	1	0	21	1
	CHR1	8094200	rs11799555	T	G	AA=ref	17	0	0	0	323	1	1	17	1
	CHR1	8100140	rs10489451	C	T	AA=ref	17	0	0	0	325	1	0	21	1
	CHR1	8102735	rs80002733	T	C	AA=ref	17	0	0	0	327	1	0	21	1
	CHR1	8110114	rs17027135	G	A	AA=ref	17	0	0	0	326	1	0	21	1
	CHR1	8112125	rs74527650	C	T	AA=ref	17	0	0	0	326	1	0	21	1
	CHR1	8120726	rs142484974	G	A	AA=ref	17	0	0	0	326	1	0	21	1
	CHR1	8126420	rs11806900	T	C	AA=ref	17	0	0	0	329	1	0	21	1
	CHR1	8127895	rs11811802	C	T	AA=ref	17	0	0	0	326	1	0	21	1
	CHR1	8133671	rs77460457	G	A	AA=ref	17	0	0	0	324	1	0	21	1
	CHR1	8166883	rs12067089	A	G	AA=ref	27	0	0	0	390	0	0	20	0
	CHR1	8167221	rs72857630	C	G	AA=ref	27	0	0	0	390	0	0	20	0
	CHR1	8170709	rs11121091	T	G	AA=ref	27	0	0	0	394	0	0	20	0
	CHR1	8182099	rs7529559	G	T	AA=alt	34	0	0	0	588	2	0	20	0
	CHR1	8195640	rs116217923	C	G	AA=alt	22	0	0	0	219	0	0	14	0
	CHR1	8195674	rs72857674	C	T	AA=ref	21	0	0	0	315	2	0	8	0
	CHR1	8195680	rs78267672	T	C	AA=alt	21	0	0	0	318	2	0	8	1
	CHR1	8198722	rs7537158	A	G	AA=ref	17	0	0	0	261	0	0	9	0
	CHR1	8203892	rs9434621	T	G	AA=alt	31	0	0	0	491	0	0	22	1
	CHR1	8211944	rs2100517	A	G	AA=nnn	23	0	0	0	240	0	0	13	1
	CHR1	8233287	rs111319555	G	T	AA=ref	18	0	0	0	252	0	0	14	0
	CHR1	8234672	rs56945547	T	C	AA=ref	19	0	0	0	310	0	0	18	0
	CHR1	8236718	rs58977817	C	A	AA=ref	20	0	0	0	343	1	0	17	0
	CHR1	8236730	rs58031047	T	C	AA=ref	19	0	0	0	311	0	0	17	0
	CHR1	8237395	rs11807343	C	T	AA=ref	17	0	0	0	254	0	1	14	0
	CHR1	8320007	rs77263067	A	G	AA=ref	18	0	0	0	251	2	0	10	0
	CHR1	8328275	rs72862652	G	C	AA=alt	18	0	0	0	341	2	0	10	0
	CHR1	8329401	rs61092385	T	C	AA=alt	28	0	0	0	411	2	0	13	0
	CHR1	8329772	rs11808004	T	C	AA=alt	18	0	0	0	325	2	0	8	0
	CHR1	8330628	rs111533822	C	G	AA=ref	18	0	0	0	274	2	0	13	0
	CHR1	8330815	rs75974907	G	A	AA=ref	18	0	0	0	274	2	0	13	0
	CHR1	8331901	rs113593101	G	C	AA=ref	19	0	0	0	325	2	0	10	0
	CHR1	8332332	rs74057926	G	A	AA=alt	30	0	0	0	416	2	0	15	0
	CHR1	8335944	rs113537643	C	T	AA=ref	21	0	0	0	312	1	0	15	0
	CHR1	8336144	rs112482908	C	G	AA=ref	28	0	0	0	321	2	0	15	0
	CHR1	8343281	rs17032406	A	G	AA=alt	29	0	0	0	273	1	0	13	0
	CHR1	8344563	rs6688266	C	T	AA=ref	37	0	0	0	381	1	0	17	0
	CHR1	8344576	rs111289480	A	G	AA=alt	37	0	0	0	381	1	0	17	0
	CHR1	8344896	rs59131648	G	C	AA=ref	37	0	0	0	381	1	0	16	0
	CHR1	8346295	rs74057931	G	A	AA=ref	37	0	0	0	382	1	0	16	0
	CHR1	8346307	rs74057932	G	T	AA=ref	37	0	0	0	381	1	0	16	0
	CHR1	8346316	rs74057933	A	C	AA=alt	37	0	0	0	381	1	0	16	0
	CHR1	8346464	rs74057934	T	A	AA=alt	37	0	0	0	381	1	0	16	0
	CHR1	8346570	rs77404811	G	A	AA=ref	37	0	0	0	382	1	0	17	0
	CHR1	8346671	rs79073024	T	A	AA=alt	37	0	0	0	381	1	0	16	0
	CHR1	8346788	rs112290382	T	G	AA=alt	37	0	0	0	381	1	0	16	0
	CHR1	8346795	rs111872569	G	A	AA=ref	37	0	0	0	381	1	0	16	0
	CHR1	8346988	rs76924349	C	T	AA=alt	37	0	0	0	382	1	0	16	0
	CHR1	8347124	rs112871552	A	C	AA=alt	37	0	0	0	382	1	0	16	0
	CHR1	8347135	rs112390916	A	G	AA=alt	37	0	0	0	382	1	0	16	0
	CHR1	8347302	rs28605024	C	T	AA=ref	37	0	0	0	382	1	0	16	0
	CHR1	8347361	rs28539440	G	A	AA=ref	37	0	0	0	382	1	0	16	0
	CHR1	8347522	rs28606611	G	A	AA=ref	37	0	0	0	382	1	0	16	0
	CHR1	8347597	rs28694722	T	C	AA=alt	37	0	0	0	382	1	0	16	0
	CHR1	8347835	rs28698686	C	T	AA=nnn	37	0	0	0	382	1	0	16	0
	CHR1	8348127	rs74055504	A	G	AA=ref	37	0	0	0	382	1	0	16	0
	CHR1	8348694	rs6701983	C	T	AA=ref	37	0	0	0	380	1	0	16	0
	CHR1	8348947	rs6577480	T	C	AA=ref	37	0	0	0	380	1	0	16	0
	CHR1	8349304	rs7534089	G	A	AA=ref	37	0	0	0	381	1	0	16	0
	CHR1	8349557	rs79786163	A	G	AA=alt	37	0	0	0	381	1	0	16	0
	CHR1	8349740	rs111663498	A	G	AA=alt	37	0	0	0	381	1	0	16	0
	CHR1	8349842	rs113271901	G	A	AA=ref	37	0	0	0	382	1	0	16	0
	CHR1	8350003	rs112704284	T	G	AA=alt	37	0	0	0	381	0	0	15	0
	CHR1	8354517	rs79969459	A	G	AA=alt	20	0	0	0	343	1	0	17	0
	CHR1	8355420	rs77166145	G	C	AA=ref	20	0	0	0	339	1	0	17	0
	CHR1	8546914	rs2092861	G	A	AA=alt	20	0	0	0	239	1	0	14	0
	CHR1	8547082	rs2092860	T	A	AA=alt	20	0	0	0	239	1	0	14	0
	CHR1	8551681	rs75273054	C	A	AA=ref	20	0	0	0	238	1	0	14	0
	CHR1	8554572	rs78770170	G	A	AA=ref	20	0	0	0	239	1	0	14	0
	CHR1	8560049	rs74462267	A	G	AA=alt	20	0	0	0	239	1	0	14	0
	CHR1	8771170	rs151184369	C	T	AA=ref	17	0	0	0	235	0	0	10	0
	CHR1	8775484	rs147532114	C	T	AA=ref	17	0	0	0	231	0	2	10	0
	CHR1	8776924	rs17032752	G	A	AA=ref	17	0	0	0	231	0	0	10	0
	CHR1	8788974	rs147090124	C	T	AA=ref	17	0	0	0	231	0	0	10	0
	CHR1	8793534	rs78121644	T	C	AA=ref	17	0	0	0	236	0	0	10	0
	CHR1	8795551	rs11805440	T	C	AA=ref	17	0	0	0	237	0	0	10	0
	CHR1	8807909	rs76937155	C	A	AA=ref	17	0	0	0	256	0	0	11	0
	CHR1	8850414	rs76480453	T	A	AA=ref	17	0	0	0	236	0	0	11	0
	CHR1	8855772	rs1475733	T	C	AA=ref	19	0	0	0	236	0	0	11	0
	CHR1	8864489	rs76274686	C	T	AA=ref	19	0	0	0	234	0	0	11	0
	CHR1	8909389	rs55821128	T	G	AA=ref	19	0	0	0	306	1	0	12	0
	CHR1	8910136	rs79352192	C	T	AA=ref	18	0	0	0	256	0	0	20	0
	CHR1	8910232	rs77721904	C	G	AA=ref	24	0	0	0	295	0	0	20	0
	CHR1	8911180	rs59266270	G	C	AA=ref	19	0	0	0	322	1	0	12	0
	CHR1	8911209	rs11121243	C	T	AA=ref	18	0	0	0	256	0	1	19	0
	CHR1	8911409	rs74797951	C	T	AA=ref	18	0	0	0	256	0	0	19	0
	CHR1	8912785	rs72857268	A	G	AA=ref	21	0	0	0	321	1	0	12	0
	CHR1	8918774	rs61057974	G	C	AA=ref	21	0	0	0	319	1	0	12	0
	CHR1	8921883	rs28999101	A	G	AA=ref	18	0	0	0	320	1	0	12	0
	CHR1	8927881	rs11809001	A	G	AA=ref	17	0	0	0	311	1	0	14	0
	CHR1	8932473	rs6700093	C	T	AA=ref	18	0	0	0	302	1	0	14	0
	CHR1	8947186	rs78917727	A	G	AA=ref	17	0	0	0	221	0	0	5	0
	CHR1	8947788	rs113679682	G	A	AA=ref	19	0	0	0	218	0	0	5	0
	CHR1	8947825	rs76324679	A	C	AA=ref	22	0	0	0	338	0	0	10	0
	CHR1	8947921	rs111386082	G	A	AA=ref	18	0	0	0	219	0	0	5	0
	CHR1	8950665	rs111460537	C	T	AA=ref	18	0	0	0	220	0	0	5	0
	CHR1	8950928	rs112942545	G	T	AA=ref	18	0	0	0	218	0	0	5	0
	CHR1	8950965	rs112271446	A	G	AA=alt	18	0	0	0	218	0	0	5	0
	CHR1	8952029	rs10218541	C	T	AA=ref	18	0	0	0	218	8	1	8	4
	CHR1	8952215	rs10218743	G	A	AA=ref	18	0	0	0	229	0	0	5	0
	CHR1	8953060	rs112316877	G	A	AA=ref	18	0	0	0	220	0	0	5	0
	CHR1	8953147	rs190123172	C	T	AA=ref	18	0	0	0	219	0	0	5	0
	CHR1	8953605	rs113870489	G	A	AA=alt	23	0	0	0	289	0	0	8	0
	CHR1	8957233	rs11802830	T	C	AA=alt	23	0	0	0	336	0	0	11	0
	CHR1	8961975	rs12075745	T	C	AA=ref	21	0	0	0	320	0	0	16	0
	CHR1	8961980	rs12074673	A	G	AA=alt	21	0	0	0	328	2	0	17	0
	CHR1	8962097	rs12074723	A	C	AA=ref	27	0	0	0	307	0	0	17	0
	CHR1	8962190	rs12089886	C	T	AA=ref	25	0	0	0	309	0	0	17	0
	CHR1	8962237	rs12074768	A	G	AA=alt	26	0	0	0	309	0	0	17	0
	CHR1	8964839	rs1572138	C	T	AA=ref	22	0	0	0	279	0	0	17	0
	CHR1	8965633	rs1974055	T	C	AA=alt	22	0	0	0	279	0	0	17	0
	CHR1	8965739	rs1974056	C	G	AA=alt	22	0	0	0	282	0	0	17	0
	CHR1	8966314	rs11121253	T	G	AA=alt	22	0	0	0	279	0	0	17	0
	CHR1	8986048	rs77375575	T	C	AA=ref	26	0	0	0	252	1	0	6	0
	CHR1	9004073	rs17032892	C	T	AA=ref	20	0	0	0	254	1	0	13	0
	CHR1	9005075	rs11801889	C	T	AA=alt	17	0	0	0	263	1	0	10	0
	CHR1	9005269	rs11809994	A	C	AA=alt	18	0	0	0	303	1	0	12	0
	CHR1	9012253	rs12061780	T	C	AA=ref	17	0	0	0	222	0	0	9	0
	CHR1	9012691	rs12061961	T	C	AA=ref	20	0	0	0	295	2	0	12	0
	CHR1	9049384	rs58102464	T	C	AA=ref	17	0	0	0	399	1	0	15	0
	CHR1	9066409	rs61674483	T	C	AA=ref	20	0	0	0	316	0	0	13	0
	CHR1	9066663	rs57628014	T	C	AA=ref	20	0	0	0	313	0	0	12	0
	CHR1	9066780	rs12354359	T	C	AA=ref	20	0	0	0	312	0	0	12	0
	CHR1	9068133	rs2039630	C	T	AA=ref	20	0	0	0	542	0	2	24	0
	CHR1	9322901	rs114466775	T	C	AA=ref	21	0	0	0	345	2	0	11	0
	CHR1	9354740	rs11802043	G	T	AA=ref	22	0	0	0	397	3	2	19	1
	CHR1	9357960	rs563347	A	G	AA=ref	18	0	0	0	404	3	0	22	1
	CHR1	9359687	rs1294036	C	T	AA=ref	17	0	0	0	392	3	0	24	1
	CHR1	9360208	rs1294035	G	A	AA=ref	20	0	0	0	407	3	0	24	1
	CHR1	9360236	rs1294034	A	T	AA=ref	20	0	0	0	409	3	0	24	1
	CHR1	9367348	rs1294041	A	G	AA=alt	29	0	0	0	370	5	0	19	0
	CHR1	9389155	rs74051624	G	T	AA=alt	18	0	0	0	386	3	0	21	1
	CHR1	9427796	rs11121390	G	T	AA=ref	25	0	0	0	447	0	0	25	0
	CHR1	9443566	rs61547143	A	G	AA=alt	18	0	0	0	302	2	0	19	0
	CHR1	9513652	rs113256423	C	T	AA=ref	21	0	0	0	246	0	0	10	1
	CHR1	9514154	rs78607933	C	G	AA=alt	22	0	0	0	267	0	0	10	0
	CHR1	9514215	rs112523568	T	C	AA=alt	22	0	0	0	266	0	0	10	0
	CHR1	9514317	rs78332135	A	G	AA=alt	22	0	0	0	265	0	0	10	0
	CHR1	9555538	rs115994353	C	T	AA=ref	17	0	0	0	287	0	0	19	0
	CHR1	9555570	rs76087959	T	C	AA=ref	27	0	0	0	262	0	0	14	0
	CHR1	9671935	rs4073292	C	T	AA=ref	18	0	0	0	306	2	0	14	0
	CHR1	9692305	rs57288622	G	A	AA=ref	18	0	0	0	251	0	0	12	0
	CHR1	9695619	rs28538048	G	A	AA=ref	18	0	0	0	318	0	0	16	0
	CHR1	9777529	rs11121482	A	G	AA=ref	21	0	0	0	396	0	0	14	0
	CHR1	9886542	rs76237000	A	G	AA=ref	20	0	0	0	225	0	0	17	0
	CHR1	9889912	rs9887930	G	A	AA=ref	21	0	0	0	263	0	0	21	0
	CHR1	10245982	rs75716059	A	G	AA=ref	21	0	0	0	292	0	0	13	0
	CHR1	10251847	rs140421139	G	A	AA=ref	22	0	0	0	228	0	0	10	0
	CHR1	10498270	rs11808556	C	T	AA=ref	22	0	0	0	429	0	0	25	0
	CHR1	10536794	rs11121574	C	T	AA=ref	17	0	0	0	309	0	0	13	0
	CHR1	10536844	rs11121575	G	A	AA=ref	17	0	0	0	309	0	2	13	0
	CHR1	10537076	rs11121576	G	A	AA=alt	17	0	0	0	309	0	0	13	0
	CHR1	10539503	rs11121578	C	A	AA=ref	17	0	0	0	309	0	0	13	0
	CHR1	10547484	rs56678008	G	C	AA=alt	22	0	0	0	409	0	0	25	0
	CHR1	10549285	rs58718134	G	A	AA=ref	19	0	0	0	365	0	0	21	0
	CHR1	10741383	rs492114	G	C	AA=ref	23	0	0	0	227	0	0	12	0
	CHR1	10742872	rs284264	A	G	AA=ref	23	0	0	0	222	0	0	14	0
	CHR1	10743083	rs284263	A	T	AA=ref	23	0	0	0	221	0	0	14	0
	CHR1	10750394	rs184022	T	A	AA=ref	26	0	0	0	345	0	0	21	0
	CHR1	10757162	rs6683737	G	A	AA=ref	26	0	0	0	337	1	0	24	0
	CHR1	10758057	rs611877	T	C	AA=alt	36	0	0	0	388	1	0	21	0
	CHR1	10862435	rs7527808	T	G	AA=nnn	23	0	0	0	266	0	0	12	0
	CHR1	10946016	rs76945807	G	A	AA=alt	19	0	0	0	407	7	0	20	0
	CHR1	11003273	rs6659550	C	T	AA=ref	24	0	0	0	281	0	3	13	0
	CHR1	11031610	rs61377407	A	G	AA=ref	20	0	0	0	336	2	0	12	0
	CHR1	11033154	rs116765542	G	A	AA=ref	22	0	0	0	237	1	0	6	2
	CHR1	11034089	rs12080012	A	G	AA=ref	19	0	0	0	221	1	0	6	2
	CHR1	11034642	rs116010628	A	G	AA=ref	19	0	0	0	220	1	0	6	2
	CHR1	11035085	rs12082620	T	G	AA=ref	25	0	0	0	285	1	0	7	2
	CHR1	11035191	rs12086239	G	A	AA=ref	19	0	0	0	221	1	0	6	2
	CHR1	11035525	rs12081671	A	G	AA=ref	25	0	0	0	285	1	0	7	2
	CHR1	11043464	rs12059714	C	T	AA=ref	25	0	0	0	307	0	2	16	1
	CHR1	11045633	rs72868196	A	T	AA=ref	27	0	0	0	309	0	2	15	1
	CHR1	11070310	rs111401875	C	T	AA=ref	29	0	0	0	322	1	1	18	4
	CHR1	11405933	rs3124637	A	G	AA=ref	19	0	0	0	364	2	0	25	0
	CHR1	11410464	rs78445654	A	G	AA=ref	20	0	0	0	252	1	0	9	0
	CHR1	11416162	rs61086856	C	G	AA=alt	31	0	0	0	418	1	0	16	0
	CHR1	11418325	rs2744850	C	T	AA=ref	21	0	0	0	368	2	0	25	0
	CHR1	11426135	rs114768082	G	A	AA=ref	19	0	0	0	322	1	0	19	0
	CHR1	11516935	rs6668638	A	G	AA=ref	27	0	0	0	264	0	0	6	0
	CHR1	11519153	rs11802016	C	G	AA=ref	21	0	0	0	264	0	0	6	0
	CHR1	11519457	rs11810118	A	T	AA=ref	21	0	0	0	259	0	0	5	0
	CHR1	11522580	rs6540977	C	A	AA=ref	20	0	0	0	272	1	0	8	0
	CHR1	11526335	rs6686806	T	C	AA=ref	25	0	0	0	333	1	0	9	0
	CHR1	11535079	rs11121749	A	G	AA=ref	24	0	0	0	240	0	0	5	0
	CHR1	11544024	rs12068806	G	C	AA=ref	22	0	0	0	251	1	0	9	0
	CHR1	11575357	rs6675332	G	A	AA=ref	21	0	0	0	220	0	0	7	0
	CHR1	11577093	rs7513927	C	A	AA=ref	25	0	0	0	297	0	0	15	0
	CHR1	11577187	rs6540981	T	C	AA=ref	25	0	0	0	299	0	0	15	1
	CHR1	11577831	rs3887379	A	G	AA=ref	25	0	0	0	299	0	0	15	0
	CHR1	11579819	rs61739687	C	T	AA=ref	25	0	0	0	299	0	0	15	0
	CHR1	11580479	rs6663540	A	G	AA=ref	25	0	0	0	305	0	0	15	0
	CHR1	11649058	rs12091257	A	C	AA=alt	20	0	0	0	340	1	0	20	0
	CHR1	11711243	rs7538238	C	T	AA=ref	21	0	0	0	330	1	0	7	0
	CHR1	11727678	rs9430591	C	T	AA=ref	26	0	0	0	315	2	0	18	0
	CHR1	11729512	rs9430203	A	C	AA=ref	20	0	0	0	310	1	0	18	0
	CHR1	11730603	rs12058293	A	G	AA=ref	20	0	0	0	313	1	0	18	0
	CHR1	11735862	rs2233023	T	C	AA=ref	17	0	0	0	255	1	0	14	0
	CHR1	11736418	rs9430601	G	T	AA=ref	17	0	0	0	252	1	0	14	0
	CHR1	11736513	rs9430602	G	A	AA=ref	17	0	0	0	252	1	0	14	0
	CHR1	11736710	rs9430603	A	G	AA=ref	17	0	0	0	252	1	1	16	0
	CHR1	12066113	rs74052925	C	T	AA=ref	17	0	0	0	235	3	0	10	0
	CHR1	12133792	rs142457042	A	G	AA=ref	21	0	0	0	263	2	0	9	0
	CHR1	12138030	rs11569811	C	T	AA=ref	21	0	0	0	241	2	0	9	0
	CHR1	12138801	rs60330950	G	A	AA=ref	19	0	0	0	337	2	0	18	0
	CHR1	12203601	rs41480747	G	C	AA=alt	21	0	0	0	337	1	0	21	0
	CHR1	12203878	rs544065	G	A	AA=alt	26	0	0	0	397	1	0	22	0
	CHR1	12224158	rs523661	A	G	AA=ref	31	0	0	0	384	1	0	19	0
	CHR1	12230631	rs559011	G	C	AA=ref	24	0	0	0	238	3	0	15	0
	CHR1	12606002	rs76714910	T	A	AA=ref	22	0	0	0	356	1	0	23	0
	CHR1	12754043	rs3000880	G	A	AA=ref	30	0	0	0	360	1	0	16	0
	CHR1	12765969	rs78833509	G	A	AA=ref	24	0	0	0	308	1	0	21	0
	CHR1	12793278	rs141492788	A	G	AA=ref	19	0	0	0	262	2	0	10	0
	CHR1	12797950	rs60589651	T	C	AA=ref	19	0	0	0	263	2	0	10	0
	CHR1	12798852	rs3010907	A	G	AA=alt	26	0	0	0	347	2	0	13	0
	CHR1	12800301	rs72860647	T	C	AA=ref	19	0	0	0	260	2	0	10	0
	CHR1	12805936	rs17038489	T	C	AA=ref	17	0	0	0	254	1	0	9	0
	CHR1	12806173	rs74057662	G	A	AA=ref	17	0	0	0	257	1	0	10	0
	CHR1	12806178	rs7535797	A	C	AA=alt	17	0	0	0	257	1	0	9	0
	CHR1	12807277	rs57973328	C	A	AA=alt	17	0	0	0	271	1	0	9	0
	CHR1	12808608	rs11801578	C	T	AA=ref	17	0	0	0	271	1	0	9	0
	CHR1	12809044	rs60024359	T	C	AA=alt	17	0	0	0	271	1	0	9	0
	CHR1	12809540	rs72860671	C	G	AA=ref	17	0	0	0	272	1	0	9	0
	CHR1	12809648	rs72860673	A	G	AA=ref	17	0	0	0	271	1	0	9	0
	CHR1	12811144	rs61549058	G	A	AA=alt	17	0	0	0	271	1	0	9	0
	CHR1	12811404	rs59452592	G	A	AA=ref	17	0	0	0	271	1	0	9	0
	CHR1	12811438	rs59930754	C	T	AA=ref	17	0	0	0	271	1	0	9	0
	CHR1	12812202	rs11810128	G	T	AA=alt	17	0	0	0	272	1	0	9	0
	CHR1	12813356	rs59921911	G	A	AA=alt	21	0	0	0	280	1	0	11	0
	CHR1	12813481	rs4451559	T	C	AA=ref	18	0	0	0	270	1	0	9	0
	CHR1	12813522	rs4548455	C	T	AA=alt	18	0	0	0	271	1	0	9	0
	CHR1	12813719	rs11809554	A	G	AA=ref	18	0	0	0	270	1	0	9	0
	CHR1	12910986	rs151068264	C	T	AA=nnn	30	0	0	0	329	1	0	12	1
	CHR1	12913896	rs11810835	C	T	AA=nnn	27	0	0	0	303	2	0	8	0
	CHR1	13811765	rs435059	C	T	AA=ref	36	0	0	0	498	1	0	24	1
	CHR1	13812836	rs439285	T	C	AA=ref	37	0	0	0	497	1	0	24	0
	CHR1	13813069	rs399812	A	G	AA=alt	37	0	0	0	497	1	0	24	2
	CHR1	13813404	rs391744	G	A	AA=ref	34	0	0	0	493	1	0	24	0
	CHR1	13813462	rs454765	G	T	AA=ref	36	0	0	0	484	1	0	23	0
	CHR1	13813899	rs383287	T	C	AA=ref	41	0	0	0	522	1	0	24	0
	CHR1	13816460	rs7543715	T	C	AA=ref	25	0	0	0	450	1	0	24	0
	CHR1	13816853	rs12095400	C	T	AA=ref	21	0	0	0	396	1	1	18	0
	CHR1	13817281	rs6676338	G	A	AA=ref	20	0	0	0	390	2	0	18	0
	CHR1	13817343	rs6676431	G	A	AA=alt	23	0	0	0	430	1	0	21	0
	CHR1	13819186	rs72866325	A	G	AA=ref	25	0	0	0	356	3	0	20	0
	CHR1	13823922	rs28678945	G	A	AA=ref	24	0	0	0	391	1	0	19	0
	CHR1	13825676	rs59768501	G	C	AA=ref	18	0	0	0	366	2	0	19	0
	CHR1	13827385	rs11811167	C	T	AA=ref	23	0	0	0	400	2	0	20	0
	CHR1	13958608	rs61696938	G	A	AA=ref	17	0	0	0	246	1	0	14	0
	CHR1	13959538	rs4113061	A	T	AA=ref	17	0	0	0	250	1	0	14	0
	CHR1	13959845	rs59033607	G	A	AA=ref	17	0	0	0	251	1	0	14	0
	CHR1	13962390	rs6660474	T	A	AA=alt	28	0	0	0	326	1	0	19	0
	CHR1	13963160	rs142725967	C	T	AA=ref	17	0	0	0	251	1	0	14	0
	CHR1	13969216	rs75277396	C	T	AA=ref	19	0	0	0	258	6	0	14	0
	CHR1	13969224	rs80106657	A	G	AA=ref	19	0	0	0	259	6	0	14	0
	CHR1	13970038	rs4329507	C	T	AA=ref	19	0	0	0	258	6	0	14	0
	CHR1	13970360	rs35220620	T	C	AA=ref	22	0	0	0	258	6	0	14	0
	CHR1	13980599	rs2487636	C	T	AA=alt	22	0	0	0	235	5	0	16	0
	CHR1	14284993	rs12090249	C	T	AA=ref	25	0	0	0	335	3	0	13	0
	CHR1	14312549	rs56734511	G	A	AA=ref	22	0	0	0	257	1	0	12	0
	CHR1	14363662	rs72859438	A	C	AA=ref	18	0	0	0	271	1	0	12	0
	CHR1	14365328	rs6693685	A	T	AA=ref	17	0	0	0	291	2	0	12	0
	CHR1	14368341	rs112781440	T	G	AA=ref	17	0	0	0	291	1	0	12	0
	CHR1	14372400	rs16853497	A	G	AA=ref	17	0	0	0	294	1	0	12	0
	CHR1	14421084	rs72862517	A	C	AA=ref	22	0	0	0	301	2	0	19	0
	CHR1	14720662	rs4503336	T	C	AA=ref	26	0	0	0	375	0	0	20	0
	CHR1	14724925	rs72870804	G	A	AA=ref	25	0	0	0	498	3	0	25	0
	CHR1	14746426	rs72870846	G	A	AA=ref	21	0	0	0	286	1	0	16	0
	CHR1	14791598	rs74059530	C	T	AA=ref	21	0	0	0	232	2	0	8	0
	CHR1	14911005	rs809755	T	C	AA=ref	17	0	0	0	305	0	0	13	0
	CHR1	14912071	rs521831	C	T	AA=ref	17	0	0	0	304	0	0	13	0
	CHR1	14913081	rs499516	C	T	AA=ref	26	0	0	0	542	0	0	21	0
	CHR1	14920681	rs2486776	G	A	AA=ref	19	0	0	0	312	0	0	12	0
	CHR1	14922029	rs2473629	T	A	AA=ref	25	0	0	0	447	0	0	16	0
	CHR1	14925986	rs1290991	C	T	AA=ref	21	0	0	0	425	0	0	17	0
	CHR1	14948642	rs2057027	A	T	AA=ref	29	0	0	0	544	0	0	22	0
	CHR1	14950369	rs7527500	T	C	AA=ref	31	0	0	0	445	0	0	20	0
	CHR1	14951019	rs12085709	C	T	AA=alt	29	0	0	0	536	0	0	20	0
	CHR1	14951030	rs12075133	G	T	AA=alt	27	0	0	0	423	0	0	16	0
	CHR1	14951601	rs12085951	C	A	AA=ref	29	0	0	0	509	0	0	20	0
	CHR1	14953274	rs12065807	A	G	AA=alt	28	0	0	0	430	0	0	18	0
	CHR1	14953932	rs77108988	G	A	AA=ref	26	0	0	0	368	0	0	15	1
	CHR1	14955863	rs6672326	A	T	AA=alt	30	0	0	0	514	0	0	20	0
	CHR1	14956294	rs61393101	T	G	AA=alt	37	0	0	0	602	0	0	24	0
	CHR1	14982117	rs7541391	G	T	AA=ref	32	0	0	0	536	1	0	24	0
	CHR1	15094415	rs77899947	A	C	AA=ref	18	0	0	0	234	5	0	16	0
	CHR1	15095548	rs7538279	A	G	AA=ref	18	0	0	0	234	5	0	16	0
	CHR1	15183210	rs16850971	A	G	AA=ref	17	0	0	0	219	1	0	7	0
	CHR1	15235057	rs72871818	C	G	AA=alt	17	0	0	0	219	0	2	6	0
	CHR1	15248368	rs6696359	C	A	AA=ref	20	0	0	0	273	0	0	15	0
	CHR1	15261453	rs74059673	C	A	AA=ref	20	0	0	0	225	1	0	10	0
	CHR1	15280638	rs78616646	C	T	AA=ref	18	0	0	0	261	2	0	16	0
	CHR1	15281313	rs11582277	G	A	AA=ref	20	0	0	0	320	2	0	19	0
	CHR1	15281391	rs12070429	T	C	AA=ref	22	0	0	0	390	0	0	21	0
	CHR1	15281666	rs12069438	A	G	AA=alt	23	0	0	0	374	0	0	21	0
	CHR1	15282219	rs72871894	A	G	AA=ref	20	0	0	0	362	0	0	18	0
	CHR1	15282430	rs72871896	T	C	AA=alt	22	0	0	0	368	0	0	19	0
	CHR1	15283267	rs11580444	G	A	AA=alt	26	0	0	0	409	2	0	25	0
	CHR1	15283291	rs11584442	C	T	AA=ref	25	0	0	0	409	2	0	25	0
	CHR1	15283368	rs7548066	C	A	AA=ref	21	0	0	0	366	0	0	20	1
	CHR1	15283567	rs7525178	G	A	AA=ref	21	0	0	0	366	0	0	20	0
	CHR1	15283796	rs13374610	G	T	AA=ref	27	0	0	0	431	2	0	25	0
	CHR1	15283840	rs55763132	C	T	AA=ref	21	0	0	0	366	0	0	20	0
	CHR1	15284000	rs1513546	G	A	AA=ref	21	0	0	0	366	0	0	20	0
	CHR1	15284034	rs1513547	C	T	AA=ref	22	0	0	0	366	0	0	20	0
	CHR1	15284193	rs1849528	A	T	AA=ref	21	0	0	0	365	0	0	20	0
	CHR1	15284231	rs1849529	G	A	AA=ref	21	0	0	0	366	0	0	20	0
	CHR1	15284241	rs58081232	C	T	AA=ref	26	0	0	0	430	2	0	25	0
	CHR1	15284341	rs55932559	A	G	AA=ref	26	0	0	0	431	2	1	25	0
	CHR1	15285044	rs11485048	G	A	AA=ref	21	0	0	0	366	0	0	20	0
	CHR1	15285583	rs59160215	A	G	AA=ref	21	0	0	0	365	0	0	20	0
	CHR1	15285769	rs61481650	A	T	AA=ref	27	0	0	0	437	2	0	25	5
	CHR1	15286594	rs34876900	G	A	AA=ref	25	0	0	0	412	2	0	25	0
	CHR1	15286699	rs11803294	T	A	AA=alt	26	0	0	0	403	2	0	25	0
	CHR1	15289210	rs4421580	C	T	AA=ref	26	0	0	0	410	2	1	25	0
	CHR1	15289230	rs4421581	C	T	AA=ref	26	0	0	0	411	2	1	25	0
	CHR1	15289339	rs1398821	T	G	AA=ref	26	0	0	0	412	2	1	25	0
	CHR1	15289376	rs1398823	T	C	AA=alt	27	0	0	0	413	2	1	25	0
	CHR1	15289460	rs1398824	A	G	AA=ref	26	0	0	0	412	2	1	25	5
	CHR1	15299083	rs140966790	C	G	AA=ref	18	0	0	0	244	2	0	17	0
	CHR1	15302749	rs74060139	C	G	AA=ref	18	0	0	0	257	2	0	18	0
	CHR1	15310429	rs34384452	A	T	AA=ref	22	0	0	0	289	2	0	23	0
	CHR1	15317381	rs12239196	C	T	AA=ref	19	0	0	0	216	1	0	14	0
	CHR1	15319418	rs11812063	G	T	AA=ref	23	0	0	0	278	0	0	16	0
	CHR1	15321179	rs6697400	G	A	AA=ref	21	0	0	0	278	0	0	16	0
	CHR1	15377761	rs742667	G	T	AA=ref	24	0	0	0	435	2	0	22	0
	CHR1	15381204	rs60024378	A	G	AA=ref	17	0	0	0	345	2	0	13	0
	CHR1	15381498	rs742666	A	G	AA=ref	17	0	0	0	344	2	0	13	0
	CHR1	15390498	rs72868393	T	C	AA=ref	21	0	0	0	449	2	0	23	0
	CHR1	15393593	rs10803344	C	T	AA=ref	18	0	0	0	428	2	0	24	0
	CHR1	15396769	rs10927664	T	C	AA=ref	20	0	0	0	408	2	0	21	0
	CHR1	15397029	rs10927665	A	G	AA=ref	19	0	0	0	413	2	0	21	0
	CHR1	15397269	rs77209368	C	G	AA=ref	19	0	0	0	415	7	1	22	4
	CHR1	15678356	rs12077540	G	A	AA=ref	18	0	0	0	307	4	0	23	0
	CHR1	15719780	rs112628103	T	G	AA=nnn	20	0	0	0	259	0	0	22	0
	CHR1	15731141	rs6429739	C	T	AA=ref	20	0	0	0	339	0	0	24	0
	CHR1	15732346	rs74054707	T	C	AA=ref	20	0	0	0	340	0	0	24	0
	CHR1	15733062	rs60455251	G	A	AA=ref	33	0	0	0	305	5	0	23	0
	CHR1	16051547	rs113129710	G	C	AA=ref	20	0	0	0	249	2	0	16	1
	CHR1	16059694	rs6682484	C	T	AA=ref	21	0	0	0	266	1	0	19	0
	CHR1	16062682	rs59606268	G	A	AA=ref	19	0	0	0	266	0	0	19	0
	CHR1	16064143	rs7556533	G	T	AA=nnn	19	0	0	0	266	0	0	19	0
	CHR1	16065020	rs72882193	G	A	AA=ref	27	0	0	0	370	1	0	23	0
	CHR1	16128191	rs6677559	C	A	AA=ref	19	0	0	0	322	4	0	16	0
	CHR1	16158198	rs6700899	G	A	AA=ref	20	0	0	0	342	6	0	16	1
	CHR1	16161389	rs11586911	G	A	AA=ref	20	0	0	0	336	6	0	16	1
	CHR1	16237577	rs10927871	G	T	AA=ref	20	0	0	0	342	6	0	16	1
	CHR1	16254571	rs74054882	G	A	AA=ref	20	0	0	0	342	6	0	16	1
	CHR1	16268784	rs72885816	C	T	AA=ref	24	0	0	0	401	6	0	18	1
	CHR1	16320480	rs11578554	G	A	AA=ref	24	0	0	0	373	5	0	17	0
	CHR1	16331473	rs74057527	A	T	AA=ref	26	0	0	0	365	4	0	17	0
	CHR1	16357035	rs56095526	G	A	AA=ref	23	0	0	0	242	4	0	18	0
	CHR1	16408917	rs28544207	G	A	AA=ref	20	0	0	0	296	0	0	24	0
	CHR1	16464048	rs112646046	A	G	AA=ref	27	0	0	0	404	2	0	12	0
	CHR1	16467348	rs112611282	G	A	AA=ref	19	0	0	0	258	0	0	19	0
	CHR1	16467973	rs78135099	G	A	AA=alt	19	0	0	0	257	0	0	19	0
	CHR1	16468867	rs11260758	T	A	AA=ref	23	0	0	0	259	0	0	20	0
	CHR1	16469925	rs72889716	C	T	AA=ref	21	0	0	0	228	0	0	19	0
	CHR1	16480997	rs113271384	G	C	AA=alt	26	0	0	0	305	3	0	14	0
	CHR1	16481486	rs74054928	G	A	AA=alt	26	0	0	0	298	3	0	14	0
	CHR1	16483035	rs58893366	T	C	AA=alt	28	0	0	0	322	1	0	14	0
	CHR1	16483141	rs74054929	T	C	AA=ref	23	0	0	0	304	1	0	13	0
	CHR1	16483205	rs74054931	G	A	AA=alt	28	0	0	0	321	1	0	14	0
	CHR1	16483679	rs57602506	G	A	AA=nnn	26	0	0	0	307	1	0	14	0
	CHR1	16483799	rs16852529	A	T	AA=alt	26	0	0	0	307	1	0	14	0
	CHR1	16484982	rs16852532	G	T	AA=ref	29	0	0	0	337	1	1	14	0
	CHR1	16537174	rs74054956	T	C	AA=alt	20	0	0	0	300	0	0	14	0
	CHR1	16541264	rs111992107	C	A	AA=ref	17	0	0	0	216	0	0	12	0
	CHR1	16547830	rs11260708	A	T	AA=ref	19	0	0	0	280	0	0	15	0
	CHR1	16550502	rs74054970	A	T	AA=ref	19	0	0	0	280	0	0	15	0
	CHR1	16552707	rs74054975	G	A	AA=ref	19	0	0	0	280	0	0	15	0
	CHR1	16555706	rs111967548	C	T	AA=ref	19	0	0	0	279	0	0	15	0
	CHR1	16557226	rs6684925	G	A	AA=ref	19	0	0	0	282	0	0	15	0
	CHR1	16558400	rs111505956	G	A	AA=ref	19	0	0	0	282	0	0	15	0
	CHR1	16559237	rs74054983	C	T	AA=ref	19	0	0	0	280	0	0	15	0
	CHR1	16585006	rs11260712	C	T	AA=ref	24	0	0	0	246	0	0	12	0
	CHR1	16591044	rs59391636	G	A	AA=ref	24	0	0	0	246	0	0	12	0
	CHR1	16596734	rs76350388	T	A	AA=ref	24	0	0	0	260	0	0	12	0
	CHR1	16610772	rs60246599	C	T	AA=ref	25	0	0	0	262	0	0	12	0
	CHR1	16631750	rs75620083	G	A	AA=ref	25	0	0	0	261	0	0	12	0
	CHR1	17015596	rs9724916	G	A	AA=ref	17	0	0	0	253	1	2	12	0
	CHR1	17309546	rs111671884	C	T	AA=ref	17	0	0	0	228	0	0	18	0
	CHR1	17406983	rs2647193	G	A	AA=ref	17	0	0	0	296	0	0	18	0
	CHR1	17409771	rs2746525	C	T	AA=ref	22	0	0	0	364	1	0	19	0
	CHR1	17410139	rs2647186	G	T	AA=ref	17	0	0	0	297	0	0	18	0
	CHR1	17411207	rs742796	G	A	AA=ref	22	0	0	0	366	1	0	19	0
	CHR1	17422012	rs2746516	C	T	AA=ref	23	0	0	0	313	0	0	23	0
	CHR1	17438531	rs59178096	T	C	AA=ref	21	0	0	0	287	0	0	16	0
	CHR1	17438700	rs59529323	A	G	AA=ref	23	0	0	0	287	0	0	16	0
	CHR1	17438797	rs58013476	G	A	AA=ref	23	0	0	0	287	0	0	16	0
	CHR1	17445284	rs2647174	G	A	AA=alt	18	0	0	0	252	0	0	17	0
	CHR1	17445586	rs2746493	T	A	AA=alt	18	0	0	0	252	0	0	17	0
	CHR1	17447226	rs2746492	T	C	AA=ref	18	0	0	0	254	0	0	17	0
	CHR1	17632638	rs74913075	A	G	AA=ref	22	0	0	0	290	2	0	16	0
	CHR1	18005020	rs57567973	C	T	AA=alt	21	0	0	0	298	1	0	10	0
	CHR1	18051732	rs11805733	T	C	AA=ref	17	0	0	0	252	0	0	13	0
	CHR1	18052058	rs74060057	A	C	AA=nnn	17	0	0	0	239	0	0	10	1
	CHR1	18052210	rs12070844	G	A	AA=ref	17	0	0	0	236	1	0	9	0
	CHR1	18399474	rs11260961	T	C	AA=ref	26	0	0	0	288	0	0	18	0
	CHR1	18403857	rs11260968	T	C	AA=ref	27	0	0	0	289	0	0	17	0
	CHR1	18404132	rs12075981	C	T	AA=ref	26	0	0	0	289	0	1	17	0
	CHR1	18514800	rs16861683	G	A	AA=ref	18	0	0	0	227	0	0	14	0
	CHR1	18574930	rs223196	A	G	AA=ref	28	0	0	0	323	1	1	20	1
	CHR1	18575099	rs223197	A	G	AA=alt	29	0	0	0	349	1	1	22	1
	CHR1	18576138	rs74056560	A	G	AA=ref	21	0	0	0	274	1	0	21	0
	CHR1	18627712	rs223165	C	T	AA=ref	17	0	0	0	225	1	0	7	0
	CHR1	18645944	rs223213	T	C	AA=ref	17	0	0	0	248	1	0	15	0
	CHR1	19615527	rs72955235	C	T	AA=ref	23	0	0	0	257	0	0	11	0
	CHR1	19621231	rs55920101	C	T	AA=ref	22	0	0	0	257	0	0	13	0
	CHR1	19624538	rs72955241	T	C	AA=ref	22	0	0	0	257	0	0	12	0
	CHR1	19625010	rs57147676	C	T	AA=ref	22	0	0	0	257	0	0	12	0
	CHR1	19663446	rs214323	C	T	AA=ref	43	0	0	0	514	0	0	25	0
	CHR1	19923440	rs2745218	G	A	AA=ref	24	0	0	0	527	1	0	25	1
	CHR1	19955787	rs2745235	G	T	AA=ref	22	0	0	0	447	1	0	24	1
	CHR1	20021608	rs74056969	C	T	AA=ref	31	0	0	0	413	3	0	24	0
	CHR1	20022527	rs7542372	C	T	AA=ref	31	0	0	0	412	3	0	24	0
	CHR1	20278321	rs7545857	G	A	AA=ref	17	0	0	0	291	5	0	19	0
	CHR1	20419575	rs55947054	A	G	AA=ref	17	0	0	0	239	1	0	9	0
	CHR1	20564149	rs10916731	A	C	AA=ref	19	0	0	0	242	0	0	10	0
	CHR1	20664413	rs16823895	G	A	AA=ref	17	0	0	0	272	0	0	12	0
	CHR1	20668133	rs72982072	T	C	AA=ref	17	0	0	0	271	0	0	12	0
	CHR1	20670404	rs72982073	A	T	AA=ref	17	0	0	0	272	0	0	12	0
	CHR1	20671326	rs60097673	G	A	AA=ref	17	0	0	0	271	0	0	12	0
	CHR1	21504280	rs74058841	G	A	AA=ref	20	0	0	0	291	0	0	19	0
	CHR1	21659435	rs11806544	C	T	AA=ref	19	0	0	0	294	3	0	17	0
	CHR1	21660282	rs144579179	G	A	AA=ref	18	0	0	0	285	3	0	17	0
	CHR1	21663478	rs144067088	C	T	AA=ref	17	0	0	0	270	3	0	16	0
	CHR1	21664909	rs74482429	G	A	AA=ref	17	0	0	0	269	3	0	16	0
	CHR1	21724727	rs10916977	A	C	AA=ref	24	0	0	0	381	1	0	23	0
	CHR1	22623632	rs74061810	C	T	AA=ref	19	0	0	0	270	4	0	23	0
	CHR1	22627631	rs13375987	A	T	AA=ref	19	0	0	0	288	4	0	24	0
	CHR1	22629551	rs12095769	G	A	AA=ref	20	0	0	0	280	4	0	24	0
	CHR1	22686110	rs74061837	A	G	AA=ref	17	0	0	0	243	2	0	11	0
	CHR1	22871713	rs209713	G	A	AA=ref	27	0	0	0	391	0	0	14	0
	CHR1	22874702	rs113548351	G	A	AA=ref	19	0	0	0	278	2	0	14	0
	CHR1	22908550	rs58500778	C	T	AA=ref	22	0	0	0	320	0	0	12	0
	CHR1	22958954	rs7512992	C	A	AA=ref	18	0	0	0	334	1	0	24	0
	CHR1	22978060	rs55764616	A	T	AA=ref	26	0	0	0	387	4	0	11	1
	CHR1	22983027	rs72877194	A	G	AA=ref	25	0	0	0	335	3	0	9	1
	CHR1	23016157	rs16827450	C	T	AA=ref	18	0	0	0	248	1	0	17	1
	CHR1	23018635	rs79067516	T	C	AA=ref	19	0	0	0	275	2	0	16	1
	CHR1	23020257	rs2869514	G	T	AA=ref	19	0	0	0	275	2	0	16	1
	CHR1	23078001	rs6697737	A	G	AA=ref	18	0	0	0	254	1	0	19	0
	CHR1	23078106	rs6685431	C	T	AA=ref	18	0	0	0	252	1	0	20	0
	CHR1	23078150	rs6700554	T	C	AA=alt	19	0	0	0	276	1	0	20	0
	CHR1	23078595	rs12085654	G	A	AA=ref	18	0	0	0	257	1	0	19	0
	CHR1	23079805	rs111698776	T	C	AA=ref	19	0	0	0	256	1	0	19	0
	CHR1	23129162	rs2582035	C	G	AA=ref	22	0	0	0	313	4	0	16	0
	CHR1	23189059	rs6703896	C	T	AA=alt	17	0	0	0	342	3	0	19	0
	CHR1	23200963	rs10799769	G	A	AA=ref	20	0	0	0	263	1	0	18	0
	CHR1	23201785	rs16827709	G	T	AA=alt	22	0	0	0	292	2	0	22	0
	CHR1	23223592	rs2675496	C	T	AA=ref	18	0	0	0	304	2	0	18	0
	CHR1	23232275	rs2765852	T	C	AA=ref	26	0	0	0	404	1	0	18	0
	CHR1	23312697	rs679673	C	A	AA=ref	28	0	0	0	322	1	0	21	0
	CHR1	23313870	rs113663148	G	A	AA=ref	19	0	0	0	217	0	0	16	0
	CHR1	23334725	rs6669562	G	A	AA=alt	20	0	0	0	235	1	1	19	0
	CHR1	23337989	rs142847743	G	A	AA=ref	20	0	0	0	234	1	0	19	0
	CHR1	23375693	rs5027299	A	G	AA=ref	19	0	0	0	331	0	0	25	0
	CHR1	23391169	rs544442	T	C	AA=alt	23	0	0	0	278	0	0	18	0
	CHR1	23406415	rs12088067	T	A	AA=ref	21	0	0	0	233	0	0	18	0
	CHR1	23539877	rs12088980	G	A	AA=ref	18	0	0	0	265	2	0	12	0
	CHR1	23541433	rs72879348	G	A	AA=ref	18	0	0	0	337	2	0	17	0
	CHR1	23546501	rs112379484	T	C	AA=nnn	18	0	0	0	337	2	0	17	0
	CHR1	23553388	rs6684885	A	G	AA=alt	19	0	0	0	358	1	0	18	0
	CHR1	23558216	rs144951636	G	C	AA=nnn	22	0	0	0	261	4	0	11	0
	CHR1	23559800	rs10917364	G	C	AA=ref	21	0	0	0	281	0	0	15	0
	CHR1	23564660	rs9660975	G	A	AA=alt	29	0	0	0	328	0	2	13	0
	CHR1	23564887	rs9726706	A	T	AA=ref	26	0	0	0	324	4	0	14	0
	CHR1	23574762	rs16828137	G	A	AA=ref	24	0	0	0	327	5	1	14	0
	CHR1	23599038	rs76513513	A	T	AA=alt	23	0	0	0	220	0	0	10	0
	CHR1	23604005	rs616406	T	G	AA=ref	25	0	0	0	261	1	0	13	0
	CHR1	23605386	rs626878	C	T	AA=alt	26	0	0	0	275	1	0	13	0
	CHR1	23605872	rs645320	C	G	AA=ref	25	0	0	0	270	1	0	13	0
	CHR1	23606001	rs639802	A	C	AA=ref	25	0	0	0	270	1	0	13	0
	CHR1	23607903	rs658636	A	G	AA=alt	26	0	0	0	266	1	0	13	0
	CHR1	23607960	rs12096254	C	T	AA=ref	24	0	0	0	247	1	0	13	0
	CHR1	23608812	rs672904	C	T	AA=ref	25	0	0	0	261	1	0	13	0
	CHR1	23610679	rs594228	T	A	AA=ref	25	0	0	0	262	1	0	13	0
	CHR1	23614540	rs599967	A	C	AA=ref	25	0	0	0	262	1	0	13	0
	CHR1	23614977	rs601833	A	C	AA=alt	26	0	0	0	267	1	0	13	0
	CHR1	23617400	rs628290	C	G	AA=alt	26	0	0	0	272	1	0	14	0
	CHR1	23617948	rs615635	T	C	AA=ref	25	0	0	0	267	1	0	14	0
	CHR1	23619942	rs113026732	A	G	AA=alt	26	0	0	0	267	1	0	13	0
	CHR1	23620643	rs77725786	T	C	AA=alt	26	0	0	0	272	1	0	13	0
	CHR1	23623114	rs592078	T	C	AA=alt	26	0	0	0	267	1	0	13	0
	CHR1	23623450	rs639877	T	C	AA=ref	25	0	0	0	262	1	0	13	0
	CHR1	23624894	rs675077	C	G	AA=ref	26	0	0	0	267	1	0	13	0
	CHR1	23625527	rs669856	A	G	AA=alt	26	0	0	0	267	1	0	13	0
	CHR1	23626243	rs9287044	G	A	AA=ref	26	0	0	0	267	1	0	13	0
	CHR1	23627797	rs12058155	G	T	AA=alt	26	0	0	0	267	1	0	13	0
	CHR1	23628640	rs1198489	C	T	AA=alt	26	0	0	0	267	1	0	13	0
	CHR1	23628795	rs1201726	T	C	AA=alt	26	0	0	0	267	1	0	13	0
	CHR1	23628839	rs1198490	A	G	AA=alt	26	0	0	0	269	1	0	13	0
	CHR1	23629461	rs625281	C	G	AA=alt	26	0	0	0	268	1	0	13	0
	CHR1	23630068	rs11803854	C	T	AA=ref	24	0	0	0	248	1	0	13	0
	CHR1	23630456	rs666060	T	C	AA=alt	26	0	0	0	267	1	0	13	0
	CHR1	23632553	rs588316	T	C	AA=ref	25	0	0	0	261	1	0	13	0
	CHR1	23639144	rs585180	A	G	AA=alt	26	0	0	0	266	1	0	13	0
	CHR1	23639253	rs582557	G	A	AA=ref	25	0	0	0	261	1	1	13	0
	CHR1	23640222	rs613869	G	A	AA=ref	26	0	0	0	266	1	0	13	0
	CHR1	23640305	rs627669	A	G	AA=ref	25	0	0	0	261	1	0	13	0
	CHR1	23640484	rs614849	G	C	AA=ref	25	0	0	0	261	1	0	13	0
	CHR1	23641262	rs628750	A	C	AA=nnn	26	0	0	0	266	1	0	13	0
	CHR1	23643206	rs661164	T	C	AA=ref	26	0	0	0	267	1	0	13	0
	CHR1	23644266	rs686727	G	A	AA=ref	25	0	0	0	262	1	0	13	0
	CHR1	23647198	rs11802329	T	C	AA=alt	26	0	0	0	268	1	0	13	0
	CHR1	23648874	rs640661	G	A	AA=ref	26	0	0	0	268	1	0	13	1
	CHR1	23651619	rs682065	G	C	AA=ref	25	0	0	0	268	1	0	13	0
	CHR1	23651761	rs593246	T	C	AA=ref	25	0	0	0	263	1	0	13	0
	CHR1	23651868	rs593710	T	G	AA=ref	26	0	0	0	268	1	0	13	0
	CHR1	23653060	rs601270	T	C	AA=alt	26	0	0	0	268	1	0	13	0
	CHR1	23653427	rs621262	C	T	AA=ref	25	0	0	0	263	1	0	13	0
	CHR1	23656705	rs648473	A	T	AA=alt	26	0	0	0	268	1	0	13	0
	CHR1	23660823	rs12078442	A	G	AA=ref	25	0	0	0	262	1	0	13	0
	CHR1	23662336	rs112949684	C	T	AA=nnn	26	0	0	0	266	1	0	13	0
	CHR1	23662417	rs112417208	C	T	AA=nnn	23	0	0	0	268	1	0	13	0
	CHR1	23665420	rs620098	G	A	AA=ref	25	0	0	0	262	1	0	13	0
	CHR1	23667810	rs11808137	G	A	AA=ref	24	0	0	0	247	1	0	13	0
	CHR1	23669246	rs686717	C	T	AA=alt	26	0	0	0	268	1	0	13	0
	CHR1	23671205	rs12085439	A	G	AA=alt	27	0	0	0	264	1	0	13	0
	CHR1	23673778	rs678606	A	G	AA=alt	27	0	0	0	263	1	0	13	0
	CHR1	23674773	rs585205	G	A	AA=alt	27	0	0	0	263	1	0	13	0
	CHR1	23676077	rs6676829	A	G	AA=ref	26	0	0	0	258	1	0	13	0
	CHR1	23676488	rs10917371	G	A	AA=ref	25	0	0	0	245	1	0	13	0
	CHR1	23676559	rs669755	C	T	AA=ref	27	0	0	0	263	1	0	13	0
	CHR1	23682457	rs12057286	G	A	AA=ref	23	0	0	0	240	1	0	13	0
	CHR1	23685037	rs12097859	A	G	AA=ref	23	0	0	0	240	1	0	13	0
	CHR1	23690879	rs12073190	C	T	AA=ref	23	0	0	0	240	1	0	13	0
	CHR1	23701829	rs12060011	T	C	AA=ref	23	0	0	0	240	1	0	13	0
	CHR1	23717272	rs74062705	T	C	AA=ref	39	0	0	0	407	3	0	20	0
	CHR1	23722288	rs10917377	T	C	AA=ref	24	0	0	0	324	5	1	15	2
	CHR1	23727348	rs12087685	C	T	AA=ref	25	0	0	0	320	3	0	15	0
	CHR1	23729287	rs1767140	T	C	AA=ref	33	0	0	0	408	3	0	15	0
	CHR1	23729580	rs1616462	G	A	AA=ref	33	0	0	0	408	3	0	15	0
	CHR1	23731611	rs3017182	T	C	AA=ref	33	0	0	0	409	3	0	15	0
	CHR1	23732444	rs1320690	A	C	AA=ref	33	0	0	0	408	3	0	15	0
	CHR1	23736825	rs1213117	C	T	AA=ref	28	0	0	0	356	2	0	13	1
	CHR1	23738714	rs1198425	T	C	AA=ref	28	0	0	0	356	2	0	13	1
	CHR1	23742152	rs1787646	C	T	AA=ref	24	0	0	0	341	1	0	13	1
	CHR1	23743698	rs1767142	G	A	AA=ref	24	0	0	0	342	1	0	13	1
	CHR1	23744978	rs12091726	T	C	AA=ref	24	0	0	0	338	1	0	13	1
	CHR1	23761379	rs1212843	C	T	AA=ref	24	0	0	0	292	2	0	13	1
	CHR1	23762035	rs1198435	T	C	AA=ref	24	0	0	0	340	1	0	13	1
	CHR1	23762172	rs1198436	C	T	AA=ref	24	0	0	0	339	1	0	13	1
	CHR1	23764963	rs1787647	T	A	AA=ref	28	0	0	0	392	2	0	16	1
	CHR1	23765179	rs1787648	C	T	AA=ref	24	0	0	0	338	1	0	13	1
	CHR1	23765911	rs1621803	C	T	AA=ref	19	0	0	0	280	1	0	13	1
	CHR1	23766036	rs948675	T	C	AA=alt	19	0	0	0	280	1	0	13	1
	CHR1	23780539	rs652715	G	A	AA=ref	19	0	0	0	280	1	0	13	1
	CHR1	23785737	rs77618261	T	C	AA=ref	22	0	0	0	326	2	0	15	1
	CHR1	23786422	rs58886593	C	T	AA=ref	22	0	0	0	326	2	0	15	1
	CHR1	23786874	rs78891908	G	A	AA=ref	22	0	0	0	326	2	0	15	1
	CHR1	23790342	rs565237	C	G	AA=ref	19	0	0	0	280	1	0	13	1
	CHR1	23792898	rs41521247	C	G	AA=ref	18	0	0	0	275	1	0	13	1
	CHR1	23797397	rs479794	C	T	AA=ref	19	0	0	0	280	1	0	13	2
	CHR1	23801369	rs490613	C	T	AA=ref	19	0	0	0	281	1	0	13	1
	CHR1	23801548	rs654170	C	T	AA=ref	19	0	0	0	281	1	0	13	1
	CHR1	23802537	rs2742957	C	T	AA=ref	22	0	0	0	326	2	0	15	1
	CHR1	23807274	rs2811935	G	A	AA=ref	19	0	0	0	280	1	0	14	1
	CHR1	23815849	rs59333341	G	A	AA=ref	19	0	0	0	277	1	0	13	1
	CHR1	23817411	rs2811962	C	T	AA=ref	19	0	0	0	276	1	0	13	1
	CHR1	23831285	rs7525180	A	G	AA=nnn	25	0	0	0	324	1	0	15	1
	CHR1	23867402	rs2742978	T	C	AA=ref	23	0	0	0	366	5	0	23	0
	CHR1	23890707	rs2742949	A	G	AA=ref	18	0	0	0	232	4	0	8	0
	CHR1	23897150	rs113197400	C	T	AA=ref	18	0	0	0	232	4	0	8	0
	CHR1	23900036	rs79664279	T	C	AA=ref	18	0	0	0	231	4	0	7	0
	CHR1	23916369	rs2811951	A	T	AA=alt	35	0	0	0	409	2	0	24	1
	CHR1	23916680	rs2813873	A	G	AA=alt	22	0	0	0	286	1	0	17	1
	CHR1	23918544	rs57881887	C	T	AA=ref	17	0	0	0	224	0	0	14	0
	CHR1	23922036	rs12072957	T	A	AA=alt	25	0	0	0	276	2	0	16	1
	CHR1	23922195	rs12072003	A	T	AA=alt	25	0	0	0	276	2	0	16	1
	CHR1	23924520	rs60085877	T	C	AA=ref	29	0	0	0	230	3	0	11	1
	CHR1	24073312	rs72872154	T	C	AA=alt	33	0	0	0	432	1	0	21	1
	CHR1	24077554	rs35397069	T	C	AA=alt	33	0	0	0	434	1	0	21	1
	CHR1	24083974	rs148331455	C	G	AA=alt	25	0	0	0	313	1	0	13	1
	CHR1	24131670	rs2473374	T	C	AA=alt	30	0	0	0	271	0	0	13	0
	CHR1	24384359	rs57985831	T	C	AA=alt	25	0	0	0	288	3	0	15	0
	CHR1	24384428	rs111742633	T	C	AA=alt	25	0	0	0	288	3	0	15	0
	CHR1	24384583	rs76575827	C	G	AA=ref	25	0	0	0	288	3	0	15	0
	CHR1	24385006	rs6675608	G	A	AA=ref	25	0	0	0	287	3	0	15	0
	CHR1	24385157	rs6685435	C	T	AA=ref	25	0	0	0	285	1	0	12	0
	CHR1	24385188	rs6685537	C	A	AA=ref	25	0	0	0	289	3	0	15	0
	CHR1	24385330	rs6693386	T	C	AA=ref	25	0	0	0	288	3	0	15	0
	CHR1	24391181	rs11249085	G	C	AA=ref	26	0	0	0	267	2	0	10	0
	CHR1	24395249	rs76610134	C	T	AA=ref	26	0	0	0	265	2	0	9	0
	CHR1	24526924	rs60771297	T	C	AA=ref	20	0	0	0	222	1	0	12	0
	CHR1	24643146	rs669514	C	T	AA=ref	20	0	0	0	376	2	0	19	1
	CHR1	24684304	rs74060309	T	C	AA=ref	19	0	0	0	309	2	0	19	0
	CHR1	24839479	rs113369485	G	C	AA=ref	22	0	0	0	221	1	0	9	0
	CHR1	24843392	rs72884413	A	C	AA=ref	22	0	0	0	221	1	0	9	0
	CHR1	24880383	rs12067682	C	T	AA=ref	23	0	0	0	263	1	0	12	0
	CHR1	25073394	rs3122050	T	C	AA=alt	35	0	0	0	224	1	0	13	0
	CHR1	25073797	rs3131501	T	C	AA=alt	35	0	0	0	224	1	0	14	0
	CHR1	25076296	rs3131499	A	T	AA=alt	35	0	0	0	224	1	0	15	0
	CHR1	25077910	rs111695138	G	T	AA=alt	35	0	0	0	225	1	0	15	0
	CHR1	25107311	rs4477214	T	G	AA=alt	35	0	0	0	226	0	0	15	0
	CHR1	25111040	rs3122056	T	A	AA=alt	35	0	0	0	226	1	0	15	0
	CHR1	25112429	rs4256764	G	A	AA=alt	35	0	0	0	227	1	0	15	0
	CHR1	25177772	rs72874312	G	A	AA=ref	23	0	0	0	260	1	0	19	0
	CHR1	25183056	rs12086861	G	C	AA=ref	18	0	0	0	313	1	0	18	0
	CHR1	25183676	rs72874332	C	T	AA=ref	18	0	0	0	333	1	0	18	0
	CHR1	25183889	rs77551400	C	T	AA=ref	18	0	0	0	332	1	0	18	0
	CHR1	25183933	rs113352895	A	G	AA=ref	18	0	0	0	332	1	0	18	0
	CHR1	25184013	rs72874333	C	T	AA=ref	18	0	0	0	332	1	0	18	0
	CHR1	25184057	rs72874335	G	A	AA=ref	18	0	0	0	333	1	0	18	0
	CHR1	25184356	rs72874337	G	T	AA=ref	17	0	0	0	299	1	0	14	0
	CHR1	25190366	rs113110234	C	T	AA=ref	21	0	0	0	254	0	0	12	0
	CHR1	25287161	rs115102110	G	A	AA=ref	17	0	0	0	356	0	0	18	0
	CHR1	25291990	rs11249211	G	T	AA=ref	23	0	0	0	420	2	0	20	0
	CHR1	25295483	rs72876163	C	T	AA=ref	33	0	0	0	434	2	0	23	0
	CHR1	25296156	rs11803100	G	A	AA=ref	21	0	0	0	322	1	0	20	0
	CHR1	25296368	rs111259667	A	G	AA=alt	22	0	0	0	322	1	0	20	0
	CHR1	25296403	rs76423230	G	A	AA=ref	22	0	0	0	281	1	0	17	0
	CHR1	25296801	rs78837580	G	A	AA=ref	23	0	0	0	320	1	0	20	0
	CHR1	25366563	rs6686847	C	T	AA=ref	20	0	0	0	228	3	0	15	0
	CHR1	25367086	rs56079651	G	A	AA=ref	20	0	0	0	228	3	0	15	0
	CHR1	25392295	rs7524965	C	T	AA=ref	24	0	0	0	299	1	0	14	1
	CHR1	25523288	rs16830471	G	A	AA=ref	18	0	0	0	327	3	0	22	0
	CHR1	25524536	rs79538520	G	A	AA=ref	18	0	0	0	328	3	0	22	0
	CHR1	25529362	rs11248998	C	T	AA=alt	29	0	0	0	402	4	0	20	1
	CHR1	25530526	rs72883390	A	G	AA=alt	34	0	0	0	479	4	0	22	1
	CHR1	25534700	rs6682790	A	G	AA=alt	36	0	0	0	428	4	0	19	1
	CHR1	25535100	rs6683220	A	G	AA=alt	25	0	0	0	351	4	0	16	1
	CHR1	25539575	rs6702763	T	G	AA=alt	32	0	0	0	415	3	0	20	1
	CHR1	25540444	rs6703682	T	A	AA=alt	22	0	0	0	325	3	0	15	1
	CHR1	25540979	rs6685523	A	G	AA=nnn	25	0	0	0	413	3	0	20	1
	CHR1	25544177	rs6600272	T	C	AA=alt	25	0	0	0	412	3	0	20	1
	CHR1	25544703	rs11805800	T	C	AA=alt	17	0	0	0	245	3	0	12	1
	CHR1	25548332	rs7516417	A	G	AA=alt	25	0	0	0	415	3	0	20	1
	CHR1	25550616	rs11249005	T	C	AA=alt	32	0	0	0	416	3	0	20	1
	CHR1	25557335	rs12089019	T	C	AA=alt	17	0	0	0	248	3	0	12	1
	CHR1	25557681	rs6677236	T	C	AA=alt	31	0	0	0	415	3	0	20	1
	CHR1	25558560	rs9328945	A	G	AA=alt	28	0	0	0	327	3	0	16	4
	CHR1	25559808	rs11249007	T	C	AA=alt	28	0	0	0	326	3	0	15	1
	CHR1	25560185	rs11249008	A	G	AA=alt	32	0	0	0	417	3	0	20	1
	CHR1	25568348	rs111709867	G	A	AA=ref	20	0	0	0	217	3	0	10	2
	CHR1	25570830	rs11547	G	A	AA=alt	23	0	0	0	248	3	0	12	1
	CHR1	25572315	rs10159215	T	G	AA=alt	31	0	0	0	415	3	0	20	1
	CHR1	25572530	rs10157176	G	A	AA=alt	31	0	0	0	415	3	0	20	1
	CHR1	25573797	rs75911021	T	A	AA=ref	17	0	0	0	348	5	0	24	0
	CHR1	25574093	rs6681356	G	T	AA=alt	32	0	0	0	422	3	0	20	2
	CHR1	25575541	rs113258929	G	C	AA=ref	21	0	0	0	220	3	0	10	1
	CHR1	25575601	rs28639481	C	T	AA=alt	24	0	0	0	255	3	0	12	1
	CHR1	25587355	rs187743109	C	A	AA=ref	17	0	0	0	339	5	0	24	0
	CHR1	25599331	rs55812618	C	T	AA=ref	18	0	0	0	238	2	0	13	2
	CHR1	25608148	rs28437167	C	T	AA=ref	25	0	0	0	352	5	0	19	2
	CHR1	25615377	rs28644387	C	T	AA=ref	32	0	0	0	453	5	0	24	2
	CHR1	25615685	rs28394582	G	T	AA=alt	31	0	0	0	455	5	0	25	3
	CHR1	25665441	rs3093567	C	G	AA=ref	22	0	0	0	382	3	0	24	0
	CHR1	25665738	rs3093568	A	G	AA=ref	22	0	0	0	382	3	0	24	0
	CHR1	25666403	rs3093571	A	T	AA=ref	22	0	0	0	382	3	0	24	0
	CHR1	25668046	rs3093580	T	A	AA=ref	22	0	0	0	381	3	0	24	0
	CHR1	25669656	rs3093588	T	C	AA=ref	22	0	0	0	382	3	0	24	0
	CHR1	25672918	rs3093600	G	A	AA=alt	22	0	0	0	382	3	0	24	0
	CHR1	25684650	rs3093637	G	A	AA=ref	22	0	0	0	383	3	0	24	0
	CHR1	25695441	rs111734245	G	A	AA=ref	20	0	0	0	276	3	0	18	0
	CHR1	25698916	rs151201076	A	G	AA=ref	22	0	0	0	320	3	0	19	0
	CHR1	25699790	rs148561851	A	G	AA=ref	26	0	0	0	331	3	0	19	0
	CHR1	25703644	rs113091970	G	C	AA=ref	24	0	0	0	325	3	0	19	0
	CHR1	25705910	rs111915012	G	A	AA=nnn	24	0	0	0	325	3	0	19	0
	CHR1	25709340	rs28475276	A	C	AA=ref	25	0	0	0	327	5	0	19	0
	CHR1	25717308	rs1053361	G	C	AA=alt	24	0	0	0	318	5	0	19	0
	CHR1	25719780	rs116600273	G	A	AA=ref	22	0	0	0	262	3	0	16	0
	CHR1	25720634	rs28619351	T	C	AA=alt	19	0	0	0	369	5	0	23	1
	CHR1	25732021	rs7549929	G	A	AA=ref	19	0	0	0	391	5	0	24	1
	CHR1	25736789	rs79713167	G	A	AA=ref	19	0	0	0	391	5	0	24	1
	CHR1	25737728	rs74060773	G	A	AA=ref	19	0	0	0	391	5	0	24	1
	CHR1	25740779	rs687749	A	G	AA=ref	22	0	0	0	415	8	0	25	2
	CHR1	25742956	rs149007751	A	G	AA=alt	20	0	0	0	391	5	0	24	1
	CHR1	25745305	rs28455152	G	A	AA=ref	19	0	0	0	368	6	0	23	1
	CHR1	25748622	rs28435457	T	C	AA=ref	18	0	0	0	379	4	0	24	0
	CHR1	25750707	rs74060780	G	C	AA=ref	18	0	0	0	379	4	0	24	0
	CHR1	25751467	rs28532198	T	C	AA=alt	19	0	0	0	379	4	0	24	0
	CHR1	25751641	rs28529037	G	C	AA=ref	18	0	0	0	379	4	0	24	0
	CHR1	25751783	rs28584804	A	C	AA=ref	18	0	0	0	379	4	0	24	0
	CHR1	25755101	rs9438903	G	T	AA=ref	18	0	0	0	379	4	0	24	0
	CHR1	25763664	rs12070691	C	T	AA=ref	23	0	0	0	304	5	0	23	1
	CHR1	25764548	rs9438906	A	G	AA=ref	25	0	0	0	368	6	0	21	0
	CHR1	25764555	rs9438907	T	G	AA=ref	25	0	0	0	368	6	0	21	0
	CHR1	25767867	rs139277704	G	A	AA=ref	17	0	0	0	267	2	0	19	0
	CHR1	25769673	rs74060796	G	A	AA=ref	25	0	0	0	368	6	0	21	0
	CHR1	25769709	rs12071746	C	T	AA=ref	23	0	0	0	304	5	0	23	1
	CHR1	25772025	rs74060798	A	G	AA=ref	17	0	0	0	267	4	0	19	1
	CHR1	25773026	rs59935516	G	T	AA=ref	23	0	0	0	304	5	0	23	1
	CHR1	25774728	rs11249252	G	A	AA=ref	17	0	0	0	267	4	0	19	0
	CHR1	25776893	rs9438910	G	A	AA=ref	25	0	0	0	368	6	0	21	0
	CHR1	25780271	rs76438321	C	T	AA=ref	17	0	0	0	267	4	0	19	0
	CHR1	25780274	rs76174301	G	A	AA=ref	17	0	0	0	267	4	0	19	0
	CHR1	25784402	rs74060802	A	G	AA=ref	17	0	0	0	267	4	0	19	0
	CHR1	25798556	rs74063406	G	A	AA=ref	17	0	0	0	267	4	0	19	0
	CHR1	25800628	rs74063407	G	A	AA=ref	23	0	0	0	328	4	0	19	0
	CHR1	25803162	rs74063409	T	C	AA=ref	23	0	0	0	304	5	0	24	1
	CHR1	25808550	rs74063413	A	C	AA=ref	17	0	0	0	267	4	0	19	0
	CHR1	25811728	rs74063418	C	T	AA=ref	23	0	0	0	306	5	0	23	1
	CHR1	25818874	rs74063422	A	G	AA=ref	24	0	0	0	302	6	0	23	1
	CHR1	25820977	rs74063425	G	A	AA=ref	17	0	0	0	268	4	0	19	0
	CHR1	25825884	rs74063427	T	G	AA=ref	25	0	0	0	346	6	0	21	0
	CHR1	25839788	rs34285347	G	A	AA=ref	24	0	0	0	357	5	0	15	0
	CHR1	25839997	rs74063430	G	T	AA=ref	24	0	0	0	357	5	0	15	0
	CHR1	25840970	rs148570586	C	T	AA=ref	18	0	0	0	300	5	0	15	0
	CHR1	25841357	rs74063434	C	T	AA=alt	24	0	0	0	358	5	0	15	0
	CHR1	25841772	rs74063435	A	T	AA=ref	24	0	0	0	377	5	0	16	0
	CHR1	25841804	rs74063436	A	T	AA=ref	20	0	0	0	317	5	0	15	0
	CHR1	25842827	rs74063438	C	T	AA=ref	24	0	0	0	355	5	0	16	0
	CHR1	25843172	rs74063441	T	C	AA=alt	23	0	0	0	426	5	0	18	0
	CHR1	25843282	rs74063442	G	A	AA=ref	24	0	0	0	407	5	0	17	0
	CHR1	25845250	rs139087618	T	G	AA=alt	24	0	0	0	423	5	0	18	0
	CHR1	25845299	rs143100982	T	C	AA=alt	24	0	0	0	423	5	3	18	1
	CHR1	25845563	rs75232484	G	C	AA=ref	24	0	0	0	355	5	0	16	0
	CHR1	25845742	rs76685776	T	C	AA=ref	20	0	0	0	312	5	0	15	0
	CHR1	25846363	rs75620289	G	A	AA=ref	24	0	0	0	423	5	0	18	0
	CHR1	25846504	rs111520027	A	G	AA=ref	24	0	0	0	423	5	0	18	0
	CHR1	25846650	rs151156905	A	G	AA=alt	25	0	0	0	432	6	0	18	1
	CHR1	25846949	rs74063444	A	G	AA=alt	24	0	0	0	423	5	0	18	0
	CHR1	25847404	rs74063445	A	G	AA=alt	24	0	0	0	423	5	0	18	0
	CHR1	25847508	rs74063446	G	A	AA=ref	24	0	0	0	423	5	0	18	0
	CHR1	25847753	rs142271381	C	T	AA=ref	23	0	0	0	325	5	0	9	0
	CHR1	25847781	rs146243505	A	G	AA=ref	23	0	0	0	387	5	0	11	0
	CHR1	25847786	rs147853156	A	G	AA=alt	23	0	0	0	387	5	0	11	0
	CHR1	25847789	rs141496129	T	C	AA=alt	23	0	0	0	387	5	0	11	0
	CHR1	25847810	rs143668839	G	A	AA=ref	23	0	0	0	374	5	0	11	0
	CHR1	25847918	rs116800580	A	G	AA=ref	23	0	0	0	391	5	0	12	0
	CHR1	25848739	rs74063448	G	A	AA=ref	24	0	0	0	390	5	0	12	0
	CHR1	25851420	rs72871942	A	G	AA=ref	35	0	0	0	548	5	0	23	0
	CHR1	25854943	rs74063458	C	T	AA=ref	20	0	0	0	305	5	0	9	0
	CHR1	25855418	rs74063461	G	A	AA=ref	20	0	0	0	305	5	0	9	0
	CHR1	25859420	rs74063469	A	G	AA=ref	20	0	0	0	308	5	0	9	0
	CHR1	25863377	rs72871983	T	C	AA=ref	26	0	0	0	526	5	0	25	0
	CHR1	25864032	rs72871987	T	G	AA=alt	26	0	0	0	532	5	1	25	0
	CHR1	25865650	rs113806835	G	A	AA=ref	26	0	0	0	483	5	0	25	0
	CHR1	25865871	rs72871993	G	A	AA=ref	26	0	0	0	482	5	0	25	0
	CHR1	25927409	rs112393946	G	A	AA=ref	24	0	0	0	418	4	0	23	1
	CHR1	25937426	rs75368543	G	A	AA=ref	24	0	0	0	417	4	1	23	3
	CHR1	25937852	rs75517148	A	C	AA=alt	24	0	0	0	419	4	1	23	1
	CHR1	25937888	rs75292325	C	T	AA=ref	24	0	0	0	419	4	0	23	1
	CHR1	25938763	rs6684424	C	T	AA=ref	24	0	0	0	420	4	0	23	1
	CHR1	25939543	rs113862296	T	G	AA=ref	25	0	0	0	421	4	0	23	1
	CHR1	25939608	rs111651220	G	T	AA=alt	24	0	0	0	419	4	0	23	1
	CHR1	25940931	rs6697420	G	A	AA=ref	24	0	0	0	418	4	0	23	1
	CHR1	25941014	rs6689171	A	G	AA=ref	24	0	0	0	419	4	1	23	1
	CHR1	25941046	rs6675700	C	T	AA=ref	24	0	0	0	419	4	0	23	1
	CHR1	26004481	rs12067846	A	G	AA=ref	25	0	0	0	368	1	0	18	0
	CHR1	26009226	rs61481022	C	T	AA=nnn	19	0	0	0	305	1	0	13	0
	CHR1	26009842	rs72875608	G	A	AA=ref	18	0	0	0	311	1	0	13	0
	CHR1	26011383	rs59074005	A	G	AA=ref	20	0	0	0	363	1	0	16	0
	CHR1	26011858	rs2179379	C	G	AA=ref	23	0	0	0	384	0	0	22	0
	CHR1	26018243	rs72875627	T	G	AA=ref	21	0	0	0	359	1	0	16	0
	CHR1	26020884	rs7541046	G	A	AA=ref	21	0	0	0	349	1	0	16	0
	CHR1	26060689	rs12096844	G	A	AA=ref	18	0	0	0	218	0	0	10	0
	CHR1	26063530	rs2982297	G	A	AA=ref	30	0	0	0	381	1	0	21	0
	CHR1	26065150	rs12069061	A	G	AA=ref	18	0	0	0	218	0	0	10	0
	CHR1	26066054	rs3014705	A	G	AA=ref	30	0	0	0	381	1	0	21	0
	CHR1	26111334	rs56138931	A	G	AA=ref	28	0	0	0	222	1	0	7	0
	CHR1	26138767	rs57622416	G	A	AA=ref	18	0	0	0	236	0	0	8	0
	CHR1	26159225	rs58504236	G	A	AA=ref	18	0	0	0	220	0	0	8	0
	CHR1	26160882	rs58893037	G	A	AA=ref	20	0	0	0	284	0	0	11	0
	CHR1	26166473	rs56264305	A	G	AA=ref	18	0	0	0	219	0	0	8	0
	CHR1	26189652	rs55948644	C	T	AA=ref	18	0	0	0	289	0	0	11	0
	CHR1	26191537	rs11810964	C	T	AA=ref	18	0	0	0	291	0	0	11	0
	CHR1	26191774	rs11247820	A	G	AA=ref	18	0	0	0	296	1	0	14	0
	CHR1	26193787	rs12058534	A	C	AA=ref	18	0	0	0	296	1	0	14	0
	CHR1	26208066	rs6677459	G	A	AA=ref	19	0	0	0	302	0	0	12	0
	CHR1	26220118	rs7536136	G	A	AA=ref	19	0	0	0	297	0	0	12	0
	CHR1	26228742	rs74060893	T	G	AA=ref	19	0	0	0	296	0	0	11	0
	CHR1	26242075	rs6687276	A	G	AA=ref	17	0	0	0	309	0	0	16	0
	CHR1	26244123	rs59466054	G	A	AA=alt	17	0	0	0	306	0	0	16	0
	CHR1	26247631	rs60196675	T	C	AA=ref	17	0	0	0	306	0	0	16	0
	CHR1	26261011	rs28515820	T	C	AA=ref	18	0	0	0	302	1	0	14	0
	CHR1	26269152	rs80127399	G	A	AA=ref	18	0	0	0	274	1	0	14	0
	CHR1	26269730	rs11800235	G	A	AA=ref	18	0	0	0	274	1	0	14	0
	CHR1	26405486	rs72884724	C	T	AA=alt	17	0	0	0	229	2	0	13	0
	CHR1	26498848	rs2783624	G	A	AA=ref	18	0	0	0	331	1	0	22	0
	CHR1	27291310	rs60449064	C	A	AA=alt	23	0	0	0	228	1	5	12	0
	CHR1	27295936	rs74062555	A	C	AA=alt	23	0	0	0	268	2	5	14	0
	CHR1	27296135	rs74062556	A	G	AA=alt	21	0	0	0	225	1	5	12	0
	CHR1	27299613	rs56297667	C	G	AA=ref	21	0	0	0	216	1	0	11	0
	CHR1	27299800	rs58774950	G	A	AA=ref	21	0	0	0	225	1	5	12	0
	CHR1	27301404	rs112087198	G	C	AA=alt	21	0	0	0	225	1	5	12	0
	CHR1	27302319	rs74062559	G	A	AA=ref	21	0	0	0	225	1	5	12	0
	CHR1	27305098	rs58171259	G	A	AA=ref	18	0	0	0	223	1	5	12	0
	CHR1	27305237	rs57694627	C	T	AA=alt	18	0	0	0	223	1	5	12	0
	CHR1	27306661	rs17163977	A	G	AA=ref	21	0	0	0	225	1	5	12	0
	CHR1	27310148	rs7513929	C	T	AA=ref	21	0	0	0	224	1	5	12	0
	CHR1	27310752	rs10493036	T	A	AA=ref	21	0	0	0	225	1	5	12	0
	CHR1	27311417	rs11806536	C	T	AA=ref	21	0	0	0	224	1	5	12	0
	CHR1	27311717	rs144931521	C	T	AA=ref	21	0	0	0	224	1	5	12	0
	CHR1	27318012	rs113679365	C	T	AA=ref	21	0	0	0	225	1	5	12	0
	CHR1	27318929	rs113756306	A	G	AA=ref	21	0	0	0	225	1	5	12	0
	CHR1	27726001	rs72882763	T	A	AA=alt	29	0	0	0	437	0	0	15	0
	CHR1	27727944	rs7516623	A	C	AA=alt	29	0	0	0	430	0	0	15	0
	CHR1	27728040	rs7516721	A	G	AA=alt	29	0	0	0	431	0	0	15	0
	CHR1	27730584	rs57090982	A	G	AA=alt	29	0	0	0	450	1	0	15	0
	CHR1	27853965	rs72884658	G	T	AA=ref	17	0	0	0	271	1	0	13	0
	CHR1	27926062	rs72886332	T	C	AA=alt	26	0	0	0	334	2	0	16	0
	CHR1	27927025	rs11810228	G	A	AA=ref	18	0	0	0	261	2	0	16	0
	CHR1	27927062	rs11808829	A	G	AA=ref	18	0	0	0	261	2	0	16	0
	CHR1	27927425	rs111703480	T	C	AA=ref	18	0	0	0	261	2	0	16	0
	CHR1	27927874	rs72886334	T	G	AA=alt	21	0	0	0	237	2	0	11	1
	CHR1	27931928	rs17162665	T	C	AA=alt	19	0	0	0	263	2	0	16	0
	CHR1	27942656	rs59154549	A	C	AA=ref	29	0	0	0	409	1	0	20	0
	CHR1	27945193	rs17162673	G	A	AA=ref	20	0	0	0	294	1	0	14	0
	CHR1	27945274	rs58227184	C	A	AA=ref	33	0	0	0	399	1	0	22	0
	CHR1	27948443	rs11800755	A	T	AA=alt	21	0	0	0	226	1	0	13	0
	CHR1	27966132	rs7555358	G	A	AA=ref	18	0	0	0	385	4	0	23	0
	CHR1	27988989	rs60188143	G	T	AA=ref	27	0	0	0	363	1	0	16	0
	CHR1	27992624	rs79329207	G	A	AA=ref	26	0	0	0	308	1	0	15	0
	CHR1	27996530	rs78494932	G	A	AA=ref	24	0	0	0	269	1	0	12	0
	CHR1	28206599	rs74901598	G	T	AA=ref	20	0	0	0	259	0	0	14	0
	CHR1	28206658	rs75729924	T	C	AA=ref	21	0	0	0	260	0	0	14	0
	CHR1	28900521	rs76380171	G	A	AA=ref	22	0	0	0	234	0	0	12	0
	CHR1	28906740	rs77462506	C	T	AA=ref	22	0	0	0	235	0	0	12	0
	CHR1	28906984	rs16837624	T	G	AA=ref	22	0	0	0	235	0	1	12	0
	CHR1	29161794	rs7543079	A	G	AA=ref	23	0	0	0	311	0	0	16	0
	CHR1	29751419	rs6700860	G	A	AA=ref	17	0	0	0	323	1	0	22	0
	CHR1	29751422	rs6666780	A	C	AA=alt	17	0	0	0	323	1	0	22	0
	CHR1	29751709	rs9426443	T	G	AA=alt	17	0	0	0	328	1	0	22	0
	CHR1	29864799	rs9426384	G	T	AA=nnn	18	0	0	0	265	1	0	17	1
	CHR1	30182897	rs72879827	G	A	AA=ref	17	0	0	0	258	7	0	16	0
	CHR1	30402880	rs155631	A	G	AA=ref	24	0	0	0	273	0	1	18	1
	CHR1	30544079	rs267663	C	T	AA=ref	24	0	0	0	237	1	0	11	0
	CHR1	30549915	rs267672	G	A	AA=ref	20	0	0	0	269	1	0	24	0
	CHR1	30556370	rs1228836	G	C	AA=ref	21	0	0	0	265	2	0	24	0
	CHR1	30691096	rs762796	G	A	AA=ref	21	0	0	0	221	1	0	11	0
	CHR1	30730950	rs72882262	G	A	AA=ref	26	0	0	0	269	1	0	16	0
	CHR1	30731698	rs1852994	C	T	AA=ref	26	0	0	0	270	1	0	16	0
	CHR1	30732496	rs72882270	T	C	AA=ref	26	0	0	0	270	1	0	16	0
	CHR1	30733416	rs72882272	C	T	AA=alt	24	0	0	0	265	1	0	15	0
	CHR1	30734007	rs72882275	A	G	AA=ref	23	0	0	0	259	1	0	13	0
	CHR1	30734365	rs72882280	C	G	AA=alt	23	0	0	0	259	1	0	13	0
	CHR1	30735389	rs72882288	T	G	AA=ref	29	0	0	0	348	1	0	20	0
	CHR1	30735428	rs72882289	G	A	AA=ref	29	0	0	0	348	1	0	20	0
	CHR1	30745088	rs10915060	T	C	AA=alt	24	0	0	0	426	2	0	20	0
	CHR1	30746286	rs111694870	G	A	AA=ref	18	0	0	0	323	2	0	20	0
	CHR1	30746357	rs80014191	C	T	AA=alt	18	0	0	0	327	2	0	20	0
	CHR1	30747877	rs76975131	C	G	AA=ref	18	0	0	0	330	2	0	21	0
	CHR1	30747900	rs75781381	G	A	AA=alt	18	0	0	0	330	2	0	21	0
	CHR1	30747995	rs112372122	G	A	AA=alt	18	0	0	0	330	2	0	21	0
	CHR1	30748011	rs76657952	C	G	AA=alt	18	0	0	0	330	2	0	21	0
	CHR1	30748363	rs57135376	C	T	AA=ref	22	0	0	0	340	2	0	16	0
	CHR1	30748400	rs56232489	T	G	AA=alt	22	0	0	0	341	2	0	17	0
	CHR1	30748663	rs60890318	T	C	AA=alt	22	0	0	0	329	0	0	17	0
	CHR1	30748766	rs111754029	T	C	AA=alt	23	0	0	0	337	0	0	17	0
	CHR1	30750280	rs74068876	G	A	AA=alt	22	0	0	0	340	0	0	16	0
	CHR1	30750566	rs74068877	G	A	AA=ref	22	0	0	0	340	0	0	16	0
	CHR1	30815356	rs74068709	C	T	AA=ref	19	0	0	0	224	0	0	13	0
	CHR1	30816237	rs74068710	C	T	AA=ref	19	0	0	0	224	0	0	13	0
	CHR1	30817799	rs79865200	G	A	AA=nnn	18	0	0	0	225	0	0	13	0
	CHR1	30818590	rs74068747	A	G	AA=ref	18	0	0	0	226	0	0	13	0
	CHR1	30826201	rs74068758	C	A	AA=ref	18	0	0	0	225	0	0	13	0
	CHR1	30828698	rs79025882	G	A	AA=ref	19	0	0	0	236	1	0	13	0
	CHR1	30840786	rs75274229	C	T	AA=ref	17	0	0	0	231	0	0	13	0
	CHR1	30842953	rs59871771	C	T	AA=ref	20	0	0	0	231	0	0	13	0
	CHR1	30843425	rs6680911	G	A	AA=ref	17	0	0	0	228	0	0	13	0
	CHR1	30846930	rs76942519	T	C	AA=alt	20	0	0	0	298	0	0	11	0
	CHR1	30846949	rs75476302	A	G	AA=alt	20	0	0	0	298	0	0	11	0
	CHR1	30847026	rs12057992	A	G	AA=alt	20	0	0	0	298	0	0	11	0
	CHR1	30847356	rs12097191	C	T	AA=ref	20	0	0	0	299	0	0	11	0
	CHR1	30848039	rs12353952	A	G	AA=alt	20	0	0	0	280	0	0	10	0
	CHR1	30849188	rs12062319	T	A	AA=alt	20	0	0	0	310	0	0	11	0
	CHR1	30849222	rs12061061	A	C	AA=alt	20	0	0	0	310	0	0	13	0
	CHR1	30849343	rs12061122	A	G	AA=ref	20	0	0	0	310	0	0	11	0
	CHR1	30849864	rs12062359	A	G	AA=alt	22	0	0	0	329	1	0	14	0
	CHR1	30879056	rs13374841	C	T	AA=ref	17	0	0	0	243	1	0	12	0
	CHR1	31247499	rs60296823	C	T	AA=ref	19	0	0	0	280	1	0	13	0
	CHR1	31247693	rs58481973	C	A	AA=ref	19	0	0	0	280	1	0	13	0
	CHR1	31260501	rs76590441	G	C	AA=alt	37	0	0	0	322	0	0	17	0
	CHR1	31276152	rs112355137	T	C	AA=ref	26	0	0	0	302	0	0	18	0
	CHR1	31284243	rs11804295	A	G	AA=ref	25	0	0	0	396	0	0	23	0
	CHR1	31284694	rs113957946	T	G	AA=ref	20	0	0	0	346	0	0	22	0
	CHR1	31301779	rs10158387	G	C	AA=ref	17	0	0	0	229	0	0	16	0
	CHR1	31304049	rs10158719	G	C	AA=ref	19	0	0	0	236	0	0	16	0
	CHR1	31594857	rs12060462	T	C	AA=ref	19	0	0	0	264	1	0	17	0
	CHR1	31596828	rs72889431	C	A	AA=ref	19	0	0	0	264	1	0	17	0
	CHR1	31600930	rs6689796	G	T	AA=ref	22	0	0	0	407	1	0	23	0
	CHR1	31600950	rs60573783	T	A	AA=ref	22	0	0	0	408	1	0	23	0
	CHR1	31601403	rs61624589	G	A	AA=ref	19	0	0	0	262	1	0	18	0
	CHR1	31604431	rs12080275	C	T	AA=ref	21	0	0	0	367	1	0	20	0
	CHR1	31604558	rs12069956	G	C	AA=alt	20	0	0	0	367	1	0	20	0
	CHR1	31604690	rs12067402	T	C	AA=ref	20	0	0	0	367	1	0	20	0
	CHR1	31604756	rs12067432	T	C	AA=ref	20	0	0	0	367	1	0	20	0
	CHR1	31604869	rs12071038	G	A	AA=alt	20	0	0	0	367	1	0	20	0
	CHR1	31604882	rs12066349	A	G	AA=ref	29	0	0	0	388	1	0	22	0
	CHR1	31605068	rs58529707	C	T	AA=ref	20	0	0	0	366	1	0	20	0
	CHR1	31605473	rs57096375	T	C	AA=alt	20	0	0	0	367	1	0	20	0
	CHR1	31606090	rs6425710	A	G	AA=ref	20	0	0	0	367	1	0	20	0
	CHR1	31606368	rs6425711	A	G	AA=alt	20	0	0	0	367	1	0	20	0
	CHR1	31607469	rs12084667	C	A	AA=alt	20	0	0	0	314	0	0	9	0
	CHR1	31608327	rs74871327	C	T	AA=ref	20	0	0	0	314	0	0	9	0
	CHR1	31608781	rs12087301	C	T	AA=alt	20	0	0	0	314	0	0	9	0
	CHR1	31610761	rs12076042	T	C	AA=alt	22	0	0	0	315	0	0	10	0
	CHR1	31611456	rs10914283	T	C	AA=alt	21	0	0	0	315	0	0	9	0
	CHR1	31612913	rs111523046	C	T	AA=alt	21	0	0	0	313	0	0	9	0
	CHR1	31615742	rs113176991	A	G	AA=alt	21	0	0	0	314	0	0	9	0
	CHR1	31616867	rs12080629	G	A	AA=ref	21	0	0	0	315	0	0	9	0
	CHR1	31617984	rs150677129	T	C	AA=alt	32	0	0	0	519	4	5	24	0
	CHR1	31618338	rs12082351	G	A	AA=ref	32	0	0	0	519	0	0	23	0
	CHR1	31618425	rs12077715	A	G	AA=ref	32	0	0	0	518	0	0	23	0
	CHR1	31618710	rs6697977	G	A	AA=alt	32	0	0	0	519	0	0	23	0
	CHR1	31618720	rs6674447	C	T	AA=ref	32	0	0	0	519	0	0	23	0
	CHR1	31618766	rs6689678	T	C	AA=ref	32	0	0	0	519	0	1	23	0
	CHR1	31618876	rs6689776	T	C	AA=alt	32	0	0	0	519	0	0	23	0
	CHR1	31619037	rs6689944	T	C	AA=ref	32	0	0	0	518	0	0	23	0
	CHR1	31619108	rs6698363	G	A	AA=alt	32	0	0	0	519	0	0	23	0
	CHR1	31619128	rs6687528	A	G	AA=alt	32	0	0	0	519	0	0	23	0
	CHR1	31619314	rs10914295	G	A	AA=ref	32	0	0	0	519	0	0	23	0
	CHR1	31619912	rs12095560	C	T	AA=ref	21	0	0	0	314	0	0	9	0
	CHR1	31620513	rs111272353	T	C	AA=nnn	32	0	0	0	519	0	1	23	0
	CHR1	31621754	rs12080160	G	A	AA=ref	32	0	0	0	520	0	0	23	0
	CHR1	31622281	rs112493409	C	T	AA=ref	32	0	0	0	519	0	0	23	0
	CHR1	31622440	rs111860014	C	T	AA=ref	32	0	0	0	519	1	0	23	0
	CHR1	31624272	rs74881629	T	C	AA=alt	32	0	0	0	518	0	0	23	0
	CHR1	31625325	rs12095317	C	T	AA=ref	32	0	0	0	518	0	0	23	0
	CHR1	31625634	rs112212095	A	G	AA=ref	32	0	0	0	518	0	0	23	0
	CHR1	31625924	rs12081415	A	G	AA=alt	32	0	0	0	518	0	0	23	0
	CHR1	31626392	rs12082724	T	C	AA=ref	32	0	0	0	518	0	0	23	0
	CHR1	31626615	rs7523251	T	C	AA=ref	32	0	0	0	518	0	0	23	0
	CHR1	31626695	rs143257054	G	A	AA=ref	32	0	0	0	518	0	0	23	0
	CHR1	31626712	rs12083894	T	C	AA=ref	32	0	0	0	518	0	0	23	0
	CHR1	31627021	rs10914297	C	T	AA=ref	32	0	0	0	519	0	0	23	0
	CHR1	31627067	rs10914298	G	T	AA=ref	32	0	0	0	519	0	0	23	0
	CHR1	31627408	rs10914299	T	A	AA=ref	32	0	0	0	519	0	0	23	0
	CHR1	31627481	rs10914300	G	A	AA=ref	32	0	0	0	519	0	0	23	0
	CHR1	31627730	rs112681907	A	C	AA=alt	32	0	0	0	520	0	1	23	0
	CHR1	31628294	rs114228037	C	T	AA=ref	31	0	0	0	519	0	0	23	0
	CHR1	31628297	rs115197421	C	T	AA=ref	31	0	0	0	519	0	0	23	0
	CHR1	31628547	rs6665500	G	A	AA=ref	32	0	0	0	519	0	0	23	0
	CHR1	31628890	rs10914301	C	T	AA=alt	32	0	0	0	519	0	0	23	0
	CHR1	31628894	rs10914302	T	C	AA=alt	32	0	0	0	519	0	0	23	0
	CHR1	31629052	rs10914303	A	G	AA=ref	32	0	0	0	520	0	0	23	0
	CHR1	31629320	rs12090506	G	A	AA=alt	32	0	0	0	519	0	0	23	0
	CHR1	32005299	rs113268634	G	A	AA=ref	23	0	0	0	418	1	0	21	0
	CHR1	32071982	rs60214511	C	A	AA=ref	17	0	0	0	223	1	0	9	0
	CHR1	32076927	rs60049348	T	C	AA=ref	27	0	0	0	283	1	0	13	0
	CHR1	32469900	rs16834803	T	C	AA=alt	20	0	0	0	225	0	0	10	0
	CHR1	32475393	rs72876641	G	A	AA=ref	20	0	0	0	225	0	0	10	0
	CHR1	32479228	rs115349425	T	C	AA=alt	20	0	0	0	223	0	0	10	0
	CHR1	32483973	rs57325965	G	A	AA=alt	33	0	0	0	309	0	0	16	0
	CHR1	32487504	rs2057595	A	G	AA=alt	21	0	0	0	232	0	0	10	0
	CHR1	32489943	rs111880230	T	C	AA=alt	21	0	0	0	232	0	0	10	0
	CHR1	32497922	rs6702807	T	C	AA=alt	29	0	0	0	254	0	0	11	0
	CHR1	32499073	rs16834833	T	G	AA=alt	29	0	0	0	254	0	0	11	0
	CHR1	32499347	rs16834836	A	G	AA=alt	21	0	0	0	232	0	0	10	1
	CHR1	32501930	rs113690643	C	T	AA=ref	21	0	0	0	218	0	0	11	0
	CHR1	32502250	rs72878607	T	G	AA=alt	21	0	0	0	232	0	0	10	0
	CHR1	32513061	rs72878628	G	A	AA=alt	33	0	0	0	310	0	0	16	0
	CHR1	32522079	rs72878634	C	T	AA=alt	29	0	0	0	254	0	0	11	0
	CHR1	32524328	rs6669900	A	C	AA=alt	21	0	0	0	232	0	0	10	0
	CHR1	32528124	rs6686060	T	C	AA=alt	29	0	0	0	254	0	0	11	0
	CHR1	32529631	rs72878642	C	T	AA=alt	29	0	0	0	254	0	0	11	0
	CHR1	32530087	rs113671896	T	C	AA=alt	33	0	0	0	310	0	0	16	0
	CHR1	32549787	rs55971858	G	A	AA=ref	21	0	0	0	233	0	0	10	0
	CHR1	32735832	rs72886397	A	T	AA=nnn	33	0	0	0	305	1	0	25	0
	CHR1	32745925	rs11576035	T	C	AA=nnn	40	0	0	0	293	2	2	23	0
	CHR1	32746389	rs41510850	G	A	AA=nnn	40	0	0	0	293	2	2	23	0
	CHR1	32746904	rs113202525	T	A	AA=nnn	40	0	0	0	293	2	2	23	0
	CHR1	32748366	rs112684666	T	C	AA=nnn	40	0	0	0	293	2	2	23	0
	CHR1	32751737	rs11576042	T	C	AA=alt	40	0	0	0	290	2	2	23	0
	CHR1	32752074	rs11807976	G	A	AA=alt	40	0	0	0	294	2	2	25	0
	CHR1	32754321	rs1290435	A	G	AA=ref	40	0	0	0	293	2	2	23	0
	CHR1	32754564	rs113587380	T	C	AA=ref	40	0	0	0	293	3	2	23	0
	CHR1	32755114	rs11809371	G	C	AA=alt	40	0	0	0	294	2	2	23	0
	CHR1	32756925	rs36212116	A	G	AA=alt	40	0	0	0	289	2	2	19	0
	CHR1	32757160	rs36212118	G	A	AA=ref	23	0	0	0	221	1	0	16	0
	CHR1	32757382	rs36211753	A	T	AA=ref	23	0	0	0	221	1	0	16	0
	CHR1	32762395	rs72890114	T	C	AA=alt	40	0	0	0	289	2	0	23	0
	CHR1	32763787	rs113005389	T	C	AA=ref	40	0	0	0	289	2	0	19	0
	CHR1	32764793	rs60375314	T	C	AA=alt	40	0	0	0	288	2	2	23	0
	CHR1	32764815	rs59077963	T	C	AA=ref	40	0	0	0	288	2	0	23	0
	CHR1	32765300	rs59667173	T	C	AA=alt	40	0	0	0	288	2	2	23	0
	CHR1	32766292	rs7543692	A	G	AA=alt	24	0	0	0	220	1	0	17	0
	CHR1	32783888	rs111547314	C	T	AA=ref	23	0	0	0	218	1	2	15	0
	CHR1	32784743	rs72878749	T	C	AA=alt	37	0	0	0	280	1	2	23	0
	CHR1	32793367	rs72878753	T	C	AA=alt	24	0	0	0	245	1	2	17	0
	CHR1	32803797	rs72878759	G	A	AA=alt	29	0	0	0	263	2	2	17	0
	CHR1	32804610	rs72878760	T	C	AA=alt	29	0	0	0	265	2	2	17	0
	CHR1	32805132	rs72878762	T	G	AA=alt	29	0	0	0	286	3	2	20	0
	CHR1	32816075	rs112796098	C	T	AA=alt	36	0	0	0	365	4	2	22	0
	CHR1	32821155	rs56724791	G	A	AA=alt	27	0	0	0	257	3	2	17	0
	CHR1	32823917	rs9803783	T	G	AA=alt	36	0	0	0	365	3	2	23	0
	CHR1	32824963	rs59602582	G	C	AA=alt	27	0	0	0	231	2	2	12	0
	CHR1	32825023	rs60789708	A	G	AA=alt	27	0	0	0	231	2	2	16	0
	CHR1	32825696	rs72878788	T	G	AA=alt	27	0	0	0	231	2	2	16	0
	CHR1	32826539	rs72878792	T	A	AA=alt	36	0	0	0	364	3	2	23	0
	CHR1	32826793	rs7532909	T	C	AA=alt	27	0	0	0	232	2	2	16	0
	CHR1	32827601	rs57541735	G	C	AA=alt	27	0	0	0	230	2	2	13	0
	CHR1	32831685	rs7539731	G	T	AA=alt	27	0	0	0	232	2	2	16	0
	CHR1	32833887	rs57983539	A	C	AA=alt	35	0	0	0	320	2	2	17	0
	CHR1	32837496	rs6695544	A	G	AA=ref	35	0	0	0	350	2	0	22	0
	CHR1	32838048	rs56654379	A	C	AA=alt	25	0	0	0	268	1	2	14	0
	CHR1	32838188	rs16834966	T	C	AA=alt	25	0	0	0	267	1	2	14	0
	CHR1	32840416	rs60151213	C	T	AA=ref	25	0	0	0	267	0	0	14	0
	CHR1	32842940	rs16834967	A	G	AA=alt	35	0	0	0	320	2	2	21	0
	CHR1	32845062	rs61207850	C	T	AA=ref	25	0	0	0	267	0	0	14	0
	CHR1	32846152	rs60901540	A	C	AA=alt	36	0	0	0	363	3	2	23	0
	CHR1	32847698	rs1815225	T	C	AA=alt	35	0	0	0	321	2	2	21	0
	CHR1	32848924	rs7549994	A	G	AA=alt	35	0	0	0	320	1	0	17	0
	CHR1	32855153	rs979121	A	G	AA=ref	25	0	0	0	267	0	0	14	0
	CHR1	32856322	rs59463990	G	T	AA=ref	25	0	0	0	267	0	0	14	0
	CHR1	32864528	rs60230202	T	C	AA=alt	35	0	0	0	337	2	2	22	0
	CHR1	32868273	rs16834976	G	A	AA=alt	21	0	0	0	221	1	2	11	0
	CHR1	32871033	rs112384047	T	C	AA=nnn	21	0	0	0	220	1	2	10	0
	CHR1	32871043	rs113090876	G	A	AA=nnn	21	0	0	0	230	1	2	15	0
	CHR1	32872654	rs74066509	A	G	AA=alt	21	0	0	0	221	1	2	11	0
	CHR1	32885502	rs77832498	A	G	AA=alt	22	0	0	0	225	1	2	16	0
	CHR1	33077194	rs6694192	C	T	AA=ref	26	0	0	0	341	1	0	16	0
	CHR1	33085244	rs16835041	G	A	AA=ref	25	0	0	0	345	1	0	16	0
	CHR1	33086784	rs6673802	A	G	AA=ref	24	0	0	0	355	1	1	23	0
	CHR1	33088013	rs77253992	G	A	AA=ref	25	0	0	0	340	1	0	16	0
	CHR1	33089001	rs58191939	T	A	AA=ref	25	0	0	0	348	1	0	16	0
	CHR1	33091309	rs75117554	A	C	AA=ref	25	0	0	0	347	1	0	16	0
	CHR1	33093793	rs58647911	T	C	AA=ref	24	0	0	0	342	1	0	16	0
	CHR1	33096595	rs111957769	G	A	AA=ref	24	0	0	0	341	1	0	16	0
	CHR1	33101901	rs74745660	G	A	AA=ref	24	0	0	0	339	1	0	16	0
	CHR1	33102314	rs57113554	G	A	AA=ref	24	0	0	0	339	1	0	16	0
	CHR1	33103479	rs79390557	G	T	AA=ref	24	0	0	0	339	1	0	16	0
	CHR1	33106156	rs115561954	T	C	AA=ref	25	0	0	0	357	1	0	21	0
	CHR1	33109930	rs143301651	G	C	AA=ref	25	0	0	0	360	1	0	21	0
	CHR1	33115436	rs60634574	T	C	AA=ref	25	0	0	0	357	1	0	21	0
	CHR1	33119330	rs80080794	G	A	AA=ref	25	0	0	0	357	1	0	21	1
	CHR1	33119511	rs2762901	G	A	AA=ref	26	0	0	0	371	1	0	23	0
	CHR1	33120789	rs77865807	A	G	AA=ref	25	0	0	0	357	1	0	21	0
	CHR1	33121867	rs11807379	C	T	AA=ref	25	0	0	0	357	1	0	21	0
	CHR1	33122017	rs146129745	C	T	AA=ref	25	0	0	0	356	1	0	21	0
	CHR1	33122979	rs11804573	G	A	AA=ref	25	0	0	0	357	1	0	21	0
	CHR1	33123245	rs11803152	A	C	AA=ref	25	0	0	0	356	1	0	21	0
	CHR1	33126158	rs113320550	C	T	AA=ref	25	0	0	0	356	1	0	21	0
	CHR1	33126721	rs58218169	A	T	AA=ref	25	0	0	0	357	1	0	21	0
	CHR1	33130460	rs58974330	G	T	AA=ref	25	0	0	0	357	1	0	21	0
	CHR1	33134823	rs60231808	T	C	AA=ref	25	0	0	0	357	1	0	21	0
	CHR1	33134865	rs11551266	A	C	AA=ref	25	0	0	0	357	1	0	21	0
	CHR1	33137090	rs77910762	A	G	AA=ref	25	0	0	0	322	0	0	20	0
	CHR1	33140506	rs115513432	G	T	AA=ref	25	0	0	0	356	1	0	21	0
	CHR1	33140509	rs114528820	G	T	AA=ref	25	0	0	0	356	1	0	21	0
	CHR1	33143476	rs28473036	A	G	AA=ref	25	0	0	0	359	1	0	21	0
	CHR1	33146744	rs74064168	G	A	AA=ref	25	0	0	0	359	1	0	21	0
	CHR1	33151342	rs10127811	C	T	AA=ref	25	0	0	0	357	1	0	21	0
	CHR1	33153833	rs56077550	C	A	AA=ref	23	0	0	0	303	0	0	18	0
	CHR1	33155359	rs145095893	T	C	AA=ref	25	0	0	0	356	1	0	21	0
	CHR1	33156535	rs113218310	A	G	AA=ref	25	0	0	0	357	1	0	21	0
	CHR1	33158965	rs112077703	C	T	AA=ref	25	0	0	0	357	1	0	21	0
	CHR1	33167251	rs360509	T	C	AA=ref	29	0	0	0	364	1	0	21	0
	CHR1	33168098	rs116046091	G	C	AA=ref	26	0	0	0	343	1	0	17	0
	CHR1	33374380	rs74603857	G	C	AA=ref	29	0	0	0	253	5	0	14	0
	CHR1	33650057	rs58652573	G	A	AA=ref	18	0	0	0	232	1	0	13	0
	CHR1	33654302	rs72885967	C	T	AA=ref	18	0	0	0	227	1	0	13	0
	CHR1	34040628	rs59297569	A	C	AA=ref	19	0	0	0	321	1	0	16	0
	CHR1	34247077	rs7544913	A	C	AA=ref	29	0	0	0	353	0	0	24	0
	CHR1	34250446	rs1441523	C	T	AA=alt	20	0	0	0	300	1	0	16	0
	CHR1	34250957	rs9887778	T	C	AA=ref	20	0	0	0	321	1	0	18	0
	CHR1	34401203	rs77343786	A	C	AA=ref	24	0	0	0	222	1	0	16	0
	CHR1	34402349	rs60139836	T	G	AA=ref	22	0	0	0	244	0	0	19	0
	CHR1	34845748	rs697374	G	A	AA=ref	25	0	0	0	279	1	0	15	0
	CHR1	34850113	rs113152753	G	A	AA=ref	24	0	0	0	277	1	0	15	0
	CHR1	34851767	rs72894383	A	T	AA=ref	24	0	0	0	277	1	0	15	0
	CHR1	34860412	rs10127718	G	T	AA=ref	24	0	0	0	276	1	0	15	0
	CHR1	35138457	rs12094198	A	G	AA=ref	23	0	0	0	299	1	5	18	0
	CHR1	35201004	rs60820645	A	T	AA=ref	22	0	0	0	274	2	2	14	1
	CHR1	35202605	rs76306038	C	T	AA=ref	22	0	0	0	273	2	2	14	1
	CHR1	35204626	rs58378172	G	A	AA=ref	22	0	0	0	268	2	4	14	1
	CHR1	35205752	rs78897255	A	G	AA=ref	33	0	0	0	364	3	4	19	1
	CHR1	35206098	rs58068529	C	A	AA=ref	23	0	0	0	272	2	4	15	1
	CHR1	35207273	rs72908148	A	C	AA=ref	23	0	0	0	272	2	4	15	1
	CHR1	35218271	rs111911596	A	G	AA=ref	18	0	0	0	221	1	0	13	0
	CHR1	35380794	rs72894139	A	G	AA=ref	19	0	0	0	372	2	0	19	0
	CHR1	35449167	rs58844660	G	A	AA=ref	30	0	0	0	387	1	0	22	0
	CHR1	35494380	rs113463249	G	A	AA=ref	19	0	0	0	264	1	0	15	0
	CHR1	36118322	rs79517350	A	G	AA=ref	20	0	0	0	284	0	0	17	0
	CHR1	36485480	rs274731	G	C	AA=ref	27	0	0	0	271	0	0	12	0
	CHR1	36492651	rs274727	A	G	AA=ref	26	0	0	0	273	0	0	12	0
	CHR1	36497349	rs200842	T	C	AA=ref	27	0	0	0	272	0	0	12	0
	CHR1	36501890	rs274736	C	G	AA=ref	23	0	0	0	248	0	0	10	0
	CHR1	36561853	rs274749	C	T	AA=ref	29	0	0	0	307	0	0	11	0
	CHR1	36618291	rs12075348	G	A	AA=alt	27	0	0	0	356	0	0	20	0
	CHR1	36619959	rs111655864	A	G	AA=ref	28	0	0	0	387	0	0	22	0
	CHR1	36624234	rs272832	G	C	AA=ref	26	0	0	0	383	0	0	15	0
	CHR1	36625556	rs272828	A	G	AA=ref	26	0	0	0	384	12	0	17	0
	CHR1	36628151	rs272825	T	C	AA=ref	26	0	0	0	388	0	0	15	0
	CHR1	36687202	rs35265308	T	C	AA=ref	17	0	0	0	239	0	0	17	0
	CHR1	36752687	rs58840555	A	G	AA=ref	17	0	0	0	244	0	0	19	0
	CHR1	36843422	rs58339532	T	G	AA=alt	24	0	0	0	438	0	0	22	0
	CHR1	36844184	rs113943653	T	C	AA=ref	24	0	0	0	443	0	0	22	0
	CHR1	36981628	rs113276722	G	A	AA=ref	22	0	0	0	321	0	0	19	0
	CHR1	37576995	rs660696	C	T	AA=ref	19	0	0	0	250	2	2	14	0
	CHR1	37580159	rs2793178	G	C	AA=ref	19	0	0	0	257	2	0	15	0
	CHR1	37639366	rs218392	T	C	AA=ref	17	0	0	0	239	0	0	9	0
	CHR1	37654802	rs218403	A	T	AA=ref	28	0	0	0	275	7	0	10	1
	CHR1	37824033	rs13375900	G	A	AA=ref	22	0	0	0	316	1	0	12	0
	CHR1	38077559	rs79760013	A	G	AA=ref	17	0	0	0	309	0	0	17	0
	CHR1	38117184	rs112203318	A	G	AA=ref	20	0	0	0	269	0	0	18	0
	CHR1	38455319	rs6679749	A	G	AA=ref	25	0	0	0	410	6	3	21	0
	CHR1	38603582	rs72920747	T	C	AA=ref	22	0	0	0	394	4	0	22	0
	CHR1	38913555	rs10890237	A	G	AA=ref	30	0	0	0	357	0	0	16	0
	CHR1	38945093	rs58854248	A	T	AA=ref	22	0	0	0	284	7	4	10	2
	CHR1	38952048	rs59317757	C	T	AA=ref	18	0	0	0	239	2	0	16	0
	CHR1	39035297	rs113984913	T	C	AA=alt	23	0	0	0	335	4	0	18	0
	CHR1	39035326	rs16825207	C	T	AA=ref	23	0	0	0	334	4	0	18	0
	CHR1	39076663	rs3011192	T	A	AA=alt	22	0	0	0	276	4	0	10	0
	CHR1	39106585	rs686214	A	G	AA=ref	18	0	0	0	320	5	0	12	0
	CHR1	39107056	rs688401	A	C	AA=ref	17	0	0	0	321	5	0	11	0
	CHR1	39107668	rs593513	C	T	AA=ref	18	0	0	0	320	5	0	11	0
	CHR1	39207912	rs12074146	T	C	AA=ref	37	0	0	0	431	2	0	18	0
	CHR1	39211990	rs7518936	T	C	AA=ref	27	0	0	0	307	6	0	21	2
	CHR1	39306082	rs115070105	G	A	AA=ref	20	0	0	0	248	2	0	15	0
	CHR1	39331759	rs6692492	T	C	AA=ref	20	0	0	0	231	2	0	15	0
	CHR1	39362833	rs57418384	C	T	AA=ref	20	0	0	0	225	2	0	15	0
	CHR1	39380463	rs112230785	A	T	AA=ref	20	0	0	0	226	2	0	15	0
	CHR1	39390710	rs75417263	C	T	AA=ref	17	0	0	0	327	1	0	21	0
	CHR1	39402232	rs12096854	C	T	AA=ref	18	0	0	0	220	3	0	17	0
	CHR1	39539467	rs57079898	G	T	AA=ref	19	0	0	0	217	1	0	12	0
	CHR1	39820302	rs75510910	C	A	AA=ref	18	0	0	0	279	1	0	12	0
	CHR1	39865658	rs7520599	G	A	AA=ref	22	0	0	0	241	4	0	16	0
	CHR1	39975480	rs58579331	T	C	AA=ref	22	0	0	0	219	0	1	10	2
	CHR1	40164391	rs547715	A	G	AA=ref	24	0	0	0	388	2	0	10	5
	CHR1	40259598	rs230286	T	C	AA=alt	22	0	0	0	388	4	0	14	0
	CHR1	40390532	rs1105736	T	C	AA=ref	27	0	0	0	501	7	0	22	0
	CHR1	40394517	rs11809741	C	A	AA=ref	19	0	0	0	329	6	0	13	0
	CHR1	40408381	rs6681807	A	G	AA=ref	25	0	0	0	437	6	0	17	0
	CHR1	40774235	rs113082274	T	C	AA=ref	24	0	0	0	245	0	0	11	0
	CHR1	40783694	rs78001268	C	G	AA=ref	19	0	0	0	230	0	0	13	0
	CHR1	40788502	rs116434301	A	G	AA=ref	19	0	0	0	227	0	2	14	0
	CHR1	40807417	rs78644649	T	C	AA=ref	28	0	0	0	336	0	0	13	0
	CHR1	40807692	rs115346895	G	C	AA=ref	19	0	0	0	297	0	0	13	0
	CHR1	40810710	rs11809914	T	A	AA=ref	28	0	0	0	383	2	0	19	0
	CHR1	40819737	rs209592	C	T	AA=ref	27	0	0	0	381	2	0	19	0
	CHR1	40822324	rs209596	C	T	AA=ref	25	0	0	0	351	3	0	19	0
	CHR1	40822732	rs7516753	T	C	AA=ref	21	0	0	0	319	2	0	17	0
	CHR1	40823955	rs112419602	C	A	AA=ref	21	0	0	0	324	2	0	17	0
	CHR1	40824388	rs72948127	T	C	AA=ref	21	0	0	0	319	2	0	17	0
	CHR1	41285295	rs11810608	A	G	AA=ref	18	0	0	0	234	3	0	8	0
	CHR1	41918294	rs58654151	A	G	AA=ref	23	0	0	0	462	1	0	23	2
	CHR1	41922879	rs74071505	C	T	AA=ref	22	0	0	0	444	1	0	23	2
	CHR1	41944096	rs6678343	C	A	AA=ref	21	0	0	0	369	1	0	21	2
	CHR1	41944307	rs6678569	C	A	AA=ref	21	0	0	0	368	1	0	21	2
	CHR1	41944440	rs6678692	C	A	AA=ref	21	0	0	0	368	1	0	21	2
	CHR1	41945578	rs745879	G	A	AA=ref	20	0	0	0	367	1	0	21	2
	CHR1	41945902	rs734359	C	T	AA=alt	20	0	0	0	363	1	0	21	2
	CHR1	41962765	rs13374699	A	G	AA=alt	17	0	0	0	403	1	0	20	0
	CHR1	41966294	rs4603128	G	A	AA=ref	20	0	0	0	247	2	0	14	0
	CHR1	41968685	rs75010681	A	C	AA=ref	21	0	0	0	236	1	0	14	0
	CHR1	41982150	rs7526636	T	C	AA=alt	23	0	0	0	498	4	0	20	1
	CHR1	41982306	rs7534773	G	C	AA=ref	23	0	0	0	498	4	0	21	1
	CHR1	41982767	rs12058347	C	A	AA=alt	23	0	0	0	506	4	0	20	1
	CHR1	41982794	rs12085360	T	C	AA=alt	23	0	0	0	506	4	0	20	1
	CHR1	41983137	rs16828341	G	T	AA=ref	23	0	0	0	505	4	0	20	1
	CHR1	41983292	rs74071567	T	C	AA=ref	23	0	0	0	506	4	0	20	1
	CHR1	41991645	rs881718	G	A	AA=ref	19	0	0	0	301	2	0	8	0
	CHR1	41992599	rs115377231	C	T	AA=nnn	21	0	0	0	308	2	0	8	0
	CHR1	41994599	rs116772132	C	T	AA=nnn	25	0	0	0	364	2	0	14	0
	CHR1	41996682	rs74412253	G	A	AA=ref	21	0	0	0	309	3	0	8	0
	CHR1	42000040	rs74071577	C	T	AA=ref	28	0	0	0	398	2	0	13	0
	CHR1	42000554	rs12092344	G	A	AA=ref	24	0	0	0	320	2	0	8	0
	CHR1	42002239	rs74069906	C	T	AA=ref	24	0	0	0	320	2	0	8	0
	CHR1	42084358	rs59863790	G	A	AA=ref	22	0	0	0	266	0	0	12	0
	CHR1	42085437	rs16828495	A	G	AA=ref	21	0	0	0	258	0	0	11	0
	CHR1	42089429	rs74069960	C	T	AA=ref	21	0	0	0	256	0	0	11	0
	CHR1	42140797	rs72955302	G	A	AA=ref	17	0	0	0	307	0	0	18	0
	CHR1	42144419	rs871252	G	A	AA=ref	17	0	0	0	306	0	0	18	0
	CHR1	42144906	rs1105413	A	G	AA=ref	19	0	0	0	313	0	0	20	0
	CHR1	42178084	rs2036961	G	A	AA=ref	17	0	0	0	275	4	0	18	0
	CHR1	42180362	rs12094414	C	T	AA=ref	21	0	0	0	356	4	0	21	0
	CHR1	42182706	rs7533076	G	T	AA=ref	24	0	0	0	375	4	0	18	0
	CHR1	42188519	rs56357975	G	T	AA=ref	17	0	0	0	336	4	0	24	0
	CHR1	42188572	rs56252230	A	G	AA=ref	17	0	0	0	336	4	0	24	0
	CHR1	42190993	rs67000784	T	A	AA=ref	17	0	0	0	340	4	0	24	0
	CHR1	42197806	rs12082586	A	C	AA=ref	20	0	0	0	400	4	0	22	0
	CHR1	42199816	rs56117641	G	A	AA=ref	19	0	0	0	404	4	0	22	0
	CHR1	42209025	rs57082074	A	G	AA=alt	21	0	0	0	398	0	0	16	0
	CHR1	42209870	rs10890164	C	T	AA=ref	21	0	0	0	400	0	0	16	0
	CHR1	42211479	rs11210519	G	A	AA=ref	21	0	0	0	398	0	0	16	0
	CHR1	42272629	rs72961274	A	C	AA=ref	31	0	0	0	325	0	0	15	0
	CHR1	42308452	rs7540443	T	C	AA=ref	17	0	0	0	316	3	0	17	0
	CHR1	42331247	rs72963246	G	T	AA=ref	29	0	0	0	414	1	0	25	0
	CHR1	42331387	rs16828783	G	A	AA=ref	29	0	0	0	414	1	0	25	0
	CHR1	42331726	rs7532778	A	G	AA=alt	29	0	0	0	414	1	0	25	0
	CHR1	42337561	rs6668503	C	A	AA=ref	29	0	0	0	414	1	0	25	0
	CHR1	42337766	rs61021321	C	T	AA=ref	19	0	0	0	269	1	0	17	0
	CHR1	42343414	rs72963276	G	C	AA=ref	26	0	0	0	344	1	0	23	0
	CHR1	42345833	rs72963278	C	T	AA=ref	26	0	0	0	341	1	0	23	0
	CHR1	42350126	rs72963283	G	A	AA=ref	26	0	0	0	344	1	0	23	0
	CHR1	42394086	rs12085901	A	G	AA=ref	18	0	0	0	281	1	0	8	0
	CHR1	42406659	rs72949480	A	G	AA=ref	22	0	0	0	340	1	0	12	0
	CHR1	42412802	rs11806345	C	G	AA=ref	18	0	0	0	300	0	0	8	0
	CHR1	42412846	rs11803042	G	C	AA=ref	18	0	0	0	301	0	0	8	0
	CHR1	42412891	rs11806355	C	T	AA=ref	17	0	0	0	284	0	0	8	1
	CHR1	42414574	rs12060731	T	G	AA=ref	17	0	0	0	285	0	0	8	0
	CHR1	42417771	rs11210552	G	A	AA=ref	17	0	0	0	284	0	0	8	0
	CHR1	42421214	rs602590	G	A	AA=ref	17	0	0	0	285	0	0	8	1
	CHR1	42429262	rs683392	G	A	AA=ref	18	0	0	0	300	0	0	8	0
	CHR1	42436681	rs16828935	A	G	AA=ref	18	0	0	0	301	0	0	8	0
	CHR1	42439452	rs610143	G	A	AA=ref	17	0	0	0	285	0	0	8	0
	CHR1	42444342	rs74067854	T	C	AA=ref	18	0	0	0	301	0	0	8	0
	CHR1	42445077	rs603789	G	A	AA=ref	18	0	0	0	295	0	0	8	0
	CHR1	42448158	rs648373	G	A	AA=ref	19	0	0	0	297	0	0	8	0
	CHR1	42448796	rs596764	G	A	AA=ref	18	0	0	0	281	0	0	8	0
	CHR1	42449272	rs663626	G	T	AA=ref	19	0	0	0	297	0	0	8	0
	CHR1	42449570	rs582765	G	A	AA=ref	19	0	0	0	297	0	0	8	0
	CHR1	42459957	rs78360514	G	A	AA=ref	18	0	0	0	280	0	0	8	1
	CHR1	42463132	rs687534	G	A	AA=ref	19	0	0	0	310	0	0	10	0
	CHR1	42465865	rs348143	T	C	AA=ref	18	0	0	0	366	0	0	10	0
	CHR1	42467400	rs238676	C	A	AA=ref	19	0	0	0	307	0	0	8	0
	CHR1	42467817	rs348140	G	A	AA=ref	18	0	0	0	291	0	0	8	0
	CHR1	42468049	rs171161	A	T	AA=ref	19	0	0	0	306	0	0	8	0
	CHR1	42478156	rs191541	G	C	AA=ref	18	0	0	0	287	0	0	8	0
	CHR1	42482156	rs348138	T	C	AA=ref	18	0	0	0	285	0	0	8	0
	CHR1	42483470	rs348137	G	T	AA=ref	18	0	0	0	287	0	0	8	0
	CHR1	42485063	rs2986732	A	G	AA=ref	18	0	0	0	286	0	0	8	0
	CHR1	42492286	rs348127	G	A	AA=ref	17	0	0	0	284	0	0	8	0
	CHR1	42508331	rs16837476	G	C	AA=ref	17	0	0	0	224	0	0	21	0
	CHR1	42509934	rs60597490	A	G	AA=alt	21	0	0	0	239	0	0	23	0
	CHR1	42815159	rs2494359	C	G	AA=ref	23	0	0	0	262	0	0	16	0
	CHR1	42826154	rs2479460	C	T	AA=ref	24	0	0	0	293	0	0	16	0
	CHR1	42831391	rs6683948	C	T	AA=ref	20	0	0	0	224	0	0	16	0
	CHR1	43394887	rs2229680	G	A	AA=ref	22	0	0	0	356	1	0	16	0
	CHR1	43399028	rs7515384	T	C	AA=ref	17	0	0	0	288	0	0	21	0
	CHR1	43403676	rs1572849	G	A	AA=nnn	19	0	0	0	308	0	0	22	0
	CHR1	43406472	rs115255060	G	A	AA=ref	19	0	0	0	303	0	0	22	0
	CHR1	43418652	rs74530057	C	T	AA=ref	20	0	0	0	293	0	0	15	0
	CHR1	43422761	rs2200300	T	A	AA=ref	18	0	0	0	291	0	0	15	0
	CHR1	43423324	rs112512746	C	T	AA=ref	18	0	0	0	291	0	0	15	0
	CHR1	43485398	rs492949	A	G	AA=ref	23	0	0	0	301	0	0	9	0
	CHR1	43744626	rs59097920	A	G	AA=ref	17	0	0	0	240	0	0	13	0
	CHR1	43960982	rs74071913	C	G	AA=alt	28	0	0	0	365	7	0	16	0
	CHR1	43963910	rs12240014	C	T	AA=alt	28	0	0	0	342	3	0	16	0
	CHR1	44082322	rs57214956	C	T	AA=ref	34	0	0	0	557	6	1	20	0
	CHR1	44088074	rs6696481	C	T	AA=ref	23	0	0	0	388	2	0	17	0
	CHR1	44090993	rs7549738	G	A	AA=ref	33	0	0	0	557	6	0	19	0
	CHR1	44097322	rs111675493	G	C	AA=ref	25	0	0	0	400	2	0	17	0
	CHR1	44129141	rs656196	C	T	AA=alt	20	0	0	0	251	0	0	7	1
	CHR1	44129856	rs669875	G	C	AA=ref	26	0	0	0	311	0	0	9	0
	CHR1	44129941	rs490009	A	G	AA=ref	25	0	0	0	292	0	0	9	0
	CHR1	44162434	rs16831079	C	T	AA=nnn	33	0	0	0	459	2	0	18	0
	CHR1	44167448	rs7522079	A	G	AA=alt	37	0	0	0	510	2	0	20	0
	CHR1	44391592	rs60519179	C	T	AA=ref	27	0	0	0	339	1	0	12	0
	CHR1	44590530	rs112443526	C	T	AA=ref	27	0	0	0	263	2	0	10	0
	CHR1	44592482	rs7550481	G	C	AA=ref	27	0	0	0	263	2	0	10	0
	CHR1	44595183	rs6656945	G	T	AA=ref	27	0	0	0	261	2	0	10	0
	CHR1	44595708	rs7524274	C	T	AA=ref	27	0	0	0	262	2	0	10	0
	CHR1	44597823	rs111896588	C	T	AA=ref	27	0	0	0	263	2	0	10	0
	CHR1	44603391	rs11802873	T	G	AA=ref	27	0	0	0	255	2	0	8	0
	CHR1	44606419	rs146673638	T	C	AA=alt	27	0	0	0	255	2	0	9	0
	CHR1	44606576	rs61734380	C	T	AA=ref	22	0	0	0	253	2	0	8	0
	CHR1	44621442	rs76386677	G	A	AA=ref	20	0	0	0	287	2	0	10	0
	CHR1	44624265	rs6698056	C	T	AA=ref	22	0	0	0	304	2	0	12	0
	CHR1	44630959	rs72886033	G	A	AA=ref	24	0	0	0	364	2	0	13	0
	CHR1	44637322	rs6688575	A	G	AA=ref	25	0	0	0	386	2	0	13	0
	CHR1	44643905	rs72886037	T	A	AA=ref	25	0	0	0	388	2	0	13	0
	CHR1	44647529	rs58435277	C	T	AA=ref	25	0	0	0	388	2	0	13	0
	CHR1	44648030	rs72886039	G	A	AA=alt	25	0	0	0	386	1	0	14	0
	CHR1	44656645	rs56101916	T	C	AA=ref	25	0	0	0	387	7	0	14	0
	CHR1	44726096	rs60094520	C	G	AA=ref	19	0	0	0	286	1	0	9	0
	CHR1	44734892	rs60413302	G	A	AA=ref	22	0	0	0	355	1	0	13	0
	CHR1	44741396	rs72891758	T	C	AA=ref	22	0	0	0	356	7	0	13	0
	CHR1	44751028	rs56413764	G	A	AA=ref	22	0	0	0	356	7	0	13	0
	CHR1	44754557	rs6666212	T	G	AA=ref	22	0	0	0	356	7	0	13	0
	CHR1	44761711	rs72891772	G	A	AA=ref	22	0	0	0	346	1	0	12	0
	CHR1	44766397	rs6673792	C	T	AA=ref	22	0	0	0	355	1	0	12	0
	CHR1	44767432	rs72891775	T	C	AA=ref	22	0	0	0	356	7	0	13	0
	CHR1	44774287	rs3853366	T	C	AA=ref	22	0	0	0	355	7	0	14	0
	CHR1	44790127	rs59970648	G	C	AA=ref	22	0	0	0	355	1	0	12	0
	CHR1	44796802	rs72891784	C	G	AA=ref	22	0	0	0	359	7	0	13	0
	CHR1	44799034	rs72891788	C	A	AA=ref	22	0	0	0	358	1	0	12	0
	CHR1	44808318	rs72891795	C	T	AA=ref	22	0	0	0	359	7	0	13	0
	CHR1	44809069	rs72891796	G	A	AA=ref	19	0	0	0	289	1	0	9	0
	CHR1	44813613	rs72891797	A	G	AA=ref	22	0	0	0	358	1	0	12	0
	CHR1	44815241	rs60601316	C	T	AA=ref	22	0	0	0	360	7	0	13	0
	CHR1	44822849	rs72893804	A	C	AA=ref	22	0	0	0	360	7	0	13	0
	CHR1	44823406	rs59597078	G	A	AA=ref	22	0	0	0	361	7	0	13	0
	CHR1	44827178	rs56079910	C	T	AA=ref	22	0	0	0	359	1	0	12	1
	CHR1	44833288	rs72893815	G	C	AA=ref	20	0	0	0	359	1	0	12	0
	CHR1	44942001	rs12076086	G	A	AA=ref	20	0	0	0	367	0	0	19	1
	CHR1	45050545	rs61160032	A	G	AA=ref	18	0	0	0	300	2	0	17	0
	CHR1	45051359	rs74070540	C	G	AA=ref	18	0	0	0	300	2	0	17	0
	CHR1	45053770	rs60315668	C	T	AA=ref	19	0	0	0	303	2	0	18	0
	CHR1	45053785	rs56307911	G	A	AA=ref	19	0	0	0	303	2	0	17	0
	CHR1	45464745	rs12083931	C	G	AA=ref	18	0	0	0	321	1	0	13	0
	CHR1	45473064	rs72887047	C	T	AA=ref	18	0	0	0	322	1	0	13	0
	CHR1	45475278	rs61741088	G	A	AA=ref	18	0	0	0	323	1	0	13	0
	CHR1	45477118	rs72887057	C	G	AA=ref	18	0	0	0	323	1	0	13	0
	CHR1	45477241	rs72887059	C	T	AA=ref	18	0	0	0	323	1	1	13	0
	CHR1	45477646	rs12084469	G	A	AA=ref	18	0	0	0	323	1	0	13	0
	CHR1	45483357	rs12061569	C	T	AA=ref	17	0	0	0	322	1	0	13	0
	CHR1	45488591	rs6429555	T	C	AA=ref	17	0	0	0	323	1	0	13	0
	CHR1	45491046	rs12092185	T	C	AA=ref	17	0	0	0	323	1	0	13	0
	CHR1	45493100	rs12068434	C	T	AA=ref	17	0	0	0	324	1	0	13	0
	CHR1	45766192	rs7548931	A	G	AA=ref	22	0	0	0	491	1	0	18	0
	CHR1	45953873	rs57910611	T	C	AA=ref	17	0	0	0	337	1	0	12	0
	CHR1	45956681	rs16832545	G	A	AA=ref	17	0	0	0	336	1	0	12	0
	CHR1	45967103	rs72898313	A	C	AA=ref	17	0	0	0	359	1	0	12	0
	CHR1	45968504	rs72898315	G	A	AA=ref	17	0	0	0	333	1	0	12	0
	CHR1	45970108	rs11211125	A	G	AA=ref	17	0	0	0	334	1	0	12	0
	CHR1	45973628	rs72898320	T	C	AA=ref	17	0	0	0	335	1	0	12	0
	CHR1	45973694	rs72898323	C	T	AA=ref	17	0	0	0	338	1	0	12	0
	CHR1	46179459	rs116511330	G	A	AA=ref	23	0	0	0	236	1	0	13	0
	CHR1	46181731	rs78419687	T	C	AA=ref	24	0	0	0	238	1	0	13	0
	CHR1	46224165	rs60411457	C	A	AA=ref	24	0	0	0	239	1	0	13	0
	CHR1	46232275	rs12064460	A	T	AA=ref	24	0	0	0	237	1	0	12	0
	CHR1	46248115	rs115220808	G	A	AA=ref	17	0	0	0	229	1	0	14	0
	CHR1	46254835	rs142968926	G	A	AA=ref	21	0	0	0	295	1	0	16	0
	CHR1	46258832	rs80250337	A	T	AA=alt	21	0	0	0	297	1	0	18	0
	CHR1	46259734	rs78204908	A	G	AA=ref	17	0	0	0	231	1	0	15	0
	CHR1	46612199	rs79851975	A	G	AA=ref	17	0	0	0	284	0	0	15	0
	CHR1	46863515	rs12086460	A	G	AA=ref	20	0	0	0	229	3	0	9	0
	CHR1	46898558	rs113951022	A	G	AA=ref	21	0	0	0	335	4	0	10	0
	CHR1	47211589	rs2897108	C	T	AA=ref	26	0	0	0	387	0	0	19	0
	CHR1	47237619	rs112757514	C	T	AA=ref	20	0	0	0	258	1	0	15	0
	CHR1	47712430	rs74074045	A	G	AA=ref	17	0	0	0	378	2	0	12	0
	CHR1	47716492	rs11211488	A	G	AA=ref	25	0	0	0	464	3	0	19	0
	CHR1	47730322	rs11211496	G	A	AA=ref	23	0	0	0	461	3	0	19	1
	CHR1	47730776	rs12069506	C	T	AA=ref	23	0	0	0	461	3	0	19	2
	CHR1	47740127	rs11211501	C	T	AA=ref	25	0	0	0	464	3	0	19	0
	CHR1	47741699	rs11211502	G	A	AA=ref	25	0	0	0	464	3	0	19	0
	CHR1	47753824	rs75918123	G	C	AA=ref	23	0	0	0	461	3	0	20	0
	CHR1	47757484	rs143933722	C	T	AA=ref	22	0	0	0	404	3	0	18	0
	CHR1	47757971	rs11211507	G	A	AA=ref	22	0	0	0	387	3	0	17	0
	CHR1	47785520	rs112763669	G	A	AA=ref	24	0	0	0	407	3	0	18	0
	CHR1	47795541	rs7539094	C	T	AA=ref	24	0	0	0	406	3	0	18	0
	CHR1	47803324	rs55738011	C	T	AA=ref	23	0	0	0	423	2	0	19	0
	CHR1	47808502	rs113557412	A	G	AA=ref	20	0	0	0	422	2	0	19	0
	CHR1	47812830	rs111885934	C	G	AA=ref	21	0	0	0	421	2	0	19	0
	CHR1	47815333	rs74077238	C	G	AA=ref	21	0	0	0	421	2	0	19	0
	CHR1	47820472	rs12068451	T	A	AA=ref	21	0	0	0	421	2	0	19	0
	CHR1	47821220	rs12083822	C	T	AA=ref	21	0	0	0	421	2	0	19	0
	CHR1	47829167	rs12077141	G	A	AA=ref	21	0	0	0	421	2	0	19	0
	CHR1	47834013	rs12079592	A	G	AA=ref	21	0	0	0	421	2	0	19	0
	CHR1	47836003	rs80170660	T	C	AA=ref	21	0	0	0	421	2	0	19	0
	CHR1	47838468	rs11211525	C	T	AA=ref	17	0	0	0	416	2	0	20	0
	CHR1	47937922	rs17103277	G	A	AA=ref	18	0	0	0	338	1	0	19	0
	CHR1	47968971	rs79408114	G	A	AA=ref	20	0	0	0	278	4	0	11	0
	CHR1	47969490	rs78362463	A	G	AA=ref	20	0	0	0	258	4	0	11	0
	CHR1	47971809	rs4481899	G	T	AA=ref	20	0	0	0	258	4	0	11	0
	CHR1	47983996	rs116075593	G	A	AA=ref	18	0	0	0	312	4	0	15	0
	CHR1	47989572	rs11808094	A	G	AA=ref	17	0	0	0	262	4	0	13	0
	CHR1	47992031	rs6670118	C	A	AA=ref	17	0	0	0	257	4	0	12	0
	CHR1	47992250	rs6675052	A	G	AA=ref	24	0	0	0	283	5	0	14	0
	CHR1	47994852	rs6688084	T	C	AA=ref	17	0	0	0	258	4	0	12	0
	CHR1	47997518	rs79010227	G	A	AA=ref	17	0	0	0	262	4	0	14	0
	CHR1	47999524	rs74069524	G	A	AA=ref	18	0	0	0	277	4	0	14	0
	CHR1	48000055	rs1567309	T	C	AA=ref	17	0	0	0	269	4	0	13	0
	CHR1	48000166	rs2485442	C	T	AA=ref	17	0	0	0	331	0	0	20	0
	CHR1	48054751	rs2457046	A	G	AA=ref	24	0	0	0	408	1	0	17	0
	CHR1	48371215	rs4623747	C	G	AA=ref	18	0	0	0	341	1	0	19	0
	CHR1	48432370	rs112450974	A	T	AA=ref	18	0	0	0	223	2	0	13	0
	CHR1	48475603	rs6694194	C	T	AA=ref	30	0	0	0	339	3	1	11	0
	CHR1	48479075	rs6695419	G	A	AA=alt	17	0	0	0	224	3	1	8	0
	CHR1	48929023	rs60691841	T	G	AA=ref	17	0	0	0	236	0	0	9	0
	CHR1	49126984	rs6587995	G	T	AA=ref	25	0	0	0	390	1	0	12	0
	CHR1	49127956	rs112296320	A	G	AA=ref	25	0	0	0	405	2	0	14	0
	CHR1	49128575	rs13376055	C	T	AA=ref	26	0	0	0	420	3	0	18	0
	CHR1	49130498	rs10158785	C	A	AA=alt	26	0	0	0	414	2	0	18	0
	CHR1	49131958	rs7520206	G	C	AA=ref	26	0	0	0	414	2	0	18	0
	CHR1	49132232	rs79861518	C	A	AA=ref	26	0	0	0	414	2	0	18	0
	CHR1	49132393	rs78458804	A	G	AA=ref	26	0	0	0	414	2	0	18	0
	CHR1	49132506	rs75936003	T	C	AA=ref	26	0	0	0	415	2	0	18	0
	CHR1	49132515	rs74858508	C	T	AA=alt	26	0	0	0	415	2	0	18	0
	CHR1	49148142	rs6691141	A	G	AA=ref	23	0	0	0	380	4	0	18	0
	CHR1	49148580	rs6694041	A	G	AA=ref	23	0	0	0	369	4	0	18	0
	CHR1	49152193	rs17104660	G	A	AA=alt	21	0	0	0	298	3	0	14	0
	CHR1	49156171	rs12239251	C	A	AA=ref	20	0	0	0	273	0	4	14	4
	CHR1	49156315	rs12239255	C	T	AA=ref	20	0	0	0	273	0	4	14	4
	CHR1	49156377	rs17104664	G	T	AA=alt	31	0	0	0	368	4	4	21	4
	CHR1	49157928	rs17104667	A	G	AA=alt	20	0	0	0	273	0	5	14	4
	CHR1	49158535	rs12239092	C	A	AA=ref	20	0	0	0	270	0	4	14	4
	CHR1	49158563	rs12239909	T	C	AA=ref	20	0	0	0	270	0	4	14	4
	CHR1	49158711	rs12240072	A	C	AA=ref	20	0	0	0	270	0	4	14	4
	CHR1	49158829	rs76486146	C	T	AA=ref	17	0	0	0	243	3	0	15	0
	CHR1	49159014	rs61500556	G	T	AA=ref	25	0	0	0	310	0	4	16	4
	CHR1	49209626	rs923029	T	C	AA=ref	17	0	0	0	217	2	0	7	0
	CHR1	49270280	rs1934397	C	T	AA=ref	24	0	0	0	247	1	0	16	0
	CHR1	49409413	rs6665446	C	T	AA=ref	17	0	0	0	334	2	0	13	0
	CHR1	49831380	rs17098808	C	T	AA=ref	18	0	0	0	313	6	0	21	0
	CHR1	49837111	rs7543157	T	C	AA=ref	27	0	0	0	422	6	0	25	0
	CHR1	49849601	rs7522182	T	C	AA=ref	18	0	0	0	315	7	0	24	0
	CHR1	49857273	rs112663385	G	A	AA=nnn	17	0	0	0	290	6	0	20	0
	CHR1	49875550	rs1167261	A	G	AA=ref	17	0	0	0	289	6	0	20	0
	CHR1	49880568	rs1167258	C	T	AA=ref	17	0	0	0	279	6	0	20	0
	CHR1	49894407	rs883913	G	A	AA=ref	17	0	0	0	288	6	0	20	0
	CHR1	49900864	rs1183244	G	A	AA=ref	17	0	0	0	288	6	0	20	0
	CHR1	49902601	rs1167266	T	G	AA=ref	21	0	0	0	341	7	0	25	0
	CHR1	49946769	rs1727983	G	A	AA=ref	18	0	0	0	312	6	0	22	0
	CHR1	49952581	rs1167304	T	C	AA=ref	21	0	0	0	344	7	0	24	0
	CHR1	49952768	rs1167303	G	A	AA=ref	17	0	0	0	288	6	0	20	0
	CHR1	49954964	rs1167301	C	A	AA=ref	18	0	0	0	288	6	0	20	0
	CHR1	49986868	rs1167315	T	C	AA=ref	22	0	0	0	348	7	0	24	0
	CHR1	50026659	rs1305491	C	A	AA=ref	21	0	0	0	346	7	0	24	0
	CHR1	50026686	rs1305492	G	C	AA=ref	21	0	0	0	345	7	0	24	0
	CHR1	50035842	rs72901827	G	A	AA=ref	21	0	0	0	344	6	0	21	0
	CHR1	50043365	rs13373988	G	A	AA=ref	21	0	0	0	315	7	0	21	0
	CHR1	50052684	rs17105712	T	C	AA=ref	20	0	0	0	334	7	0	24	0
	CHR1	50070406	rs12164604	T	C	AA=ref	22	0	0	0	351	7	0	25	0
	CHR1	50079847	rs13374058	C	T	AA=ref	21	0	0	0	346	7	0	24	0
	CHR1	50111879	rs72901867	G	C	AA=ref	20	0	0	0	332	7	0	24	0
	CHR1	50118885	rs72901880	C	T	AA=ref	20	0	0	0	330	6	0	21	0
	CHR1	50121134	rs13375145	T	A	AA=ref	21	0	0	0	321	6	0	20	0
	CHR1	50130723	rs72901888	A	G	AA=ref	21	0	0	0	347	6	0	21	0
	CHR1	50136092	rs1123572	C	T	AA=ref	21	0	0	0	344	6	0	21	0
	CHR1	50222998	rs3899509	A	G	AA=ref	18	0	0	0	289	6	0	20	0
	CHR1	50246030	rs10449745	A	G	AA=ref	19	0	0	0	342	6	0	21	0
	CHR1	50246460	rs11205646	T	C	AA=ref	19	0	0	0	342	7	0	24	0
	CHR1	50265867	rs72903762	G	C	AA=ref	19	0	0	0	342	7	0	24	0
	CHR1	50282654	rs10493144	A	G	AA=ref	19	0	0	0	342	7	0	24	0
	CHR1	50296319	rs142282472	A	G	AA=ref	18	0	0	0	333	7	0	24	0
	CHR1	50353009	rs12091851	T	C	AA=ref	19	0	0	0	340	7	0	24	0
	CHR1	50573183	rs7541922	A	T	AA=ref	23	0	0	0	309	1	0	12	0
	CHR1	50585718	rs6668580	T	C	AA=ref	17	0	0	0	245	1	0	9	0
	CHR1	50714272	rs3001651	C	A	AA=ref	17	0	0	0	226	0	0	12	0
	CHR1	50722125	rs11799890	C	A	AA=ref	17	0	0	0	279	1	0	19	0
	CHR1	50722226	rs11799907	C	T	AA=ref	17	0	0	0	279	1	0	19	0
	CHR1	51667698	rs12085102	G	A	AA=ref	24	0	0	0	233	1	0	13	0
	CHR1	51673225	rs72894486	A	T	AA=ref	24	0	0	0	235	1	0	13	3
	CHR1	51679207	rs6683129	G	A	AA=ref	26	0	0	0	239	8	0	13	1
	CHR1	51679825	rs112824615	G	A	AA=ref	26	0	0	0	239	8	0	13	1
	CHR1	51803951	rs74080543	G	A	AA=ref	17	0	0	0	308	2	0	14	0
	CHR1	51804328	rs78002279	G	A	AA=ref	17	0	0	0	308	2	0	14	0
	CHR1	51811324	rs6664609	T	C	AA=ref	17	0	0	0	278	2	0	13	0
	CHR1	51816184	rs139323594	C	T	AA=ref	17	0	0	0	277	2	0	13	0
	CHR1	51841968	rs77210715	T	C	AA=ref	19	0	0	0	297	2	0	17	0
	CHR1	51848870	rs12092443	C	T	AA=ref	19	0	0	0	297	2	0	17	0
	CHR1	51851878	rs6588407	G	A	AA=ref	19	0	0	0	297	2	0	17	0
	CHR1	51851914	rs6588408	T	A	AA=ref	19	0	0	0	297	2	0	17	0
	CHR1	51858458	rs74080571	C	T	AA=ref	17	0	0	0	276	2	0	13	0
	CHR1	51863357	rs17106546	C	T	AA=ref	17	0	0	0	277	2	0	13	0
	CHR1	51874645	rs12058533	T	G	AA=ref	19	0	0	0	297	2	0	17	0
	CHR1	51901116	rs112598865	G	T	AA=ref	19	0	0	0	297	2	0	17	0
	CHR1	51924491	rs6674976	C	T	AA=ref	19	0	0	0	297	2	0	17	0
	CHR1	51935727	rs6661367	T	C	AA=ref	19	0	0	0	297	2	1	17	0
	CHR1	51949259	rs143969258	C	A	AA=ref	17	0	0	0	277	2	0	13	1
	CHR1	51959572	rs78647511	C	T	AA=ref	17	0	0	0	276	2	0	13	0
	CHR1	51968399	rs1960844	G	T	AA=ref	19	0	0	0	297	2	0	17	0
	CHR1	51968846	rs13375733	C	T	AA=ref	19	0	0	0	297	2	0	17	0
	CHR1	51969856	rs12066241	G	A	AA=ref	19	0	0	0	297	2	0	17	0
	CHR1	51972684	rs17106627	C	T	AA=ref	19	0	0	0	297	2	0	17	0
	CHR1	51978365	rs74082612	A	G	AA=ref	19	0	0	0	297	2	0	17	0
	CHR1	51992012	rs74082619	G	A	AA=ref	19	0	0	0	296	2	0	17	0
	CHR1	51992863	rs74082620	C	A	AA=ref	19	0	0	0	296	2	0	17	0
	CHR1	52004245	rs12093602	G	A	AA=ref	20	0	0	0	296	3	1	17	0
	CHR1	52263882	rs1613430	C	T	AA=ref	21	0	0	0	235	0	0	12	0
	CHR1	52865283	rs6666024	G	A	AA=ref	17	0	0	0	442	1	0	18	0
	CHR1	52868227	rs7551213	C	T	AA=ref	17	0	0	0	444	1	0	18	0
	CHR1	52870180	rs60527249	C	T	AA=ref	17	0	0	0	443	1	0	18	0
	CHR1	52874114	rs6665054	A	G	AA=ref	17	0	0	0	446	1	0	18	0
	CHR1	52887657	rs72901787	C	T	AA=ref	17	0	0	0	445	1	0	18	1
	CHR1	52915143	rs13375883	G	C	AA=ref	17	0	0	0	446	2	0	16	0
	CHR1	52915793	rs12239281	C	T	AA=ref	17	0	0	0	446	1	0	19	0
	CHR1	52921174	rs6687100	A	C	AA=ref	17	0	0	0	445	1	0	16	0
	CHR1	52922643	rs72903631	T	C	AA=ref	17	0	0	0	445	1	0	16	0
	CHR1	52923971	rs72903632	C	A	AA=ref	17	0	0	0	447	1	0	16	0
	CHR1	52925801	rs57947555	T	C	AA=ref	17	0	0	0	447	1	0	16	0
	CHR1	52950612	rs9629023	A	T	AA=ref	17	0	0	0	441	1	0	16	0
	CHR1	52971266	rs11804580	G	A	AA=ref	17	0	0	0	447	1	0	18	2
	CHR1	52973832	rs111405874	C	T	AA=ref	17	0	0	0	445	2	0	18	0
	CHR1	53005911	rs13373893	G	A	AA=ref	18	0	0	0	448	2	0	18	0
	CHR1	53009195	rs111865747	T	C	AA=ref	17	0	0	0	447	4	2	19	2
	CHR1	53016212	rs112615748	T	C	AA=ref	17	0	0	0	447	1	0	18	0
	CHR1	53119747	rs80127752	G	C	AA=ref	17	0	0	0	253	0	0	5	0
	CHR1	53145222	rs2406795	G	A	AA=ref	26	0	0	0	238	4	1	6	1
	CHR1	53145648	rs2406793	C	T	AA=ref	26	0	0	0	238	4	1	6	0
	CHR1	53146600	rs112557748	G	C	AA=alt	22	0	0	0	218	4	1	6	0
	CHR1	53146900	rs74491055	T	C	AA=alt	22	0	0	0	218	4	1	6	0
	CHR1	53147061	rs74566379	G	C	AA=alt	20	0	0	0	217	4	1	6	0
	CHR1	53552059	rs6701113	G	A	AA=ref	18	0	0	0	319	0	0	16	0
	CHR1	53567364	rs59076299	G	A	AA=ref	18	0	0	0	291	1	0	20	0
	CHR1	53778459	rs12062223	C	T	AA=ref	19	0	0	0	228	0	0	10	0
	CHR1	53778571	rs12088292	T	C	AA=alt	19	0	0	0	232	0	0	10	0
	CHR1	53818861	rs113739231	C	T	AA=alt	26	0	0	0	261	1	0	9	0
	CHR1	53954850	rs72906905	G	A	AA=ref	17	0	0	0	261	1	0	18	0
	CHR1	53973353	rs17108658	G	C	AA=ref	18	0	0	0	376	5	0	11	0
	CHR1	53993341	rs3893165	C	A	AA=ref	22	0	0	0	313	2	0	14	0
	CHR1	53997760	rs61347920	G	A	AA=ref	29	0	0	0	312	3	0	11	0
	CHR1	54027568	rs17108812	C	T	AA=ref	20	0	0	0	314	2	0	7	0
	CHR1	54372232	rs75861516	C	T	AA=alt	31	0	0	0	323	3	1	17	0
	CHR1	54762266	rs17110296	C	T	AA=alt	23	0	0	0	285	2	0	11	1
	CHR1	54811947	rs12078534	T	A	AA=alt	27	0	0	0	364	1	0	11	0
	CHR1	54812393	rs12093737	C	A	AA=ref	20	0	0	0	238	1	0	6	0
	CHR1	55022064	rs111969218	A	G	AA=ref	21	0	0	0	277	2	0	7	0
	CHR1	55022954	rs144688520	A	T	AA=ref	21	0	0	0	277	2	0	7	0
	CHR1	55023706	rs11809810	A	G	AA=ref	22	0	0	0	278	2	0	7	0
	CHR1	55132604	rs1305961	T	C	AA=alt	21	0	0	0	263	3	0	8	0
	CHR1	55133231	rs1172754	T	C	AA=alt	21	0	0	0	264	3	0	8	0
	CHR1	55134161	rs1172755	C	T	AA=ref	21	0	0	0	263	4	0	8	0
	CHR1	55134922	rs1172756	T	G	AA=alt	21	0	0	0	263	3	0	8	0
	CHR1	55135359	rs1172759	A	G	AA=ref	20	0	0	0	265	3	0	8	0
	CHR1	55446117	rs74072383	A	C	AA=ref	27	0	0	0	255	2	0	12	0
	CHR1	55506621	rs28362208	G	A	AA=ref	17	0	0	0	259	2	0	13	0
	CHR1	55507956	rs6656066	G	A	AA=ref	19	0	0	0	216	1	0	10	2
	CHR1	55515737	rs12063962	G	A	AA=ref	19	0	0	0	245	2	0	11	0
	CHR1	55790236	rs79662219	A	G	AA=ref	17	0	0	0	233	2	0	14	0
	CHR1	55793113	rs2746674	A	G	AA=ref	18	0	0	0	276	2	0	14	0
	CHR1	55832415	rs72904640	G	C	AA=ref	17	0	0	0	254	1	0	11	0
	CHR1	55832489	rs55888046	C	T	AA=ref	17	0	0	0	254	1	0	11	0
	CHR1	55833563	rs6687111	C	T	AA=ref	17	0	0	0	254	1	0	11	0
	CHR1	55836971	rs57179610	A	G	AA=ref	18	0	0	0	260	1	0	11	0
	CHR1	56415372	rs7522237	A	T	AA=ref	27	0	0	0	512	6	0	19	0
	CHR1	56438557	rs17113253	G	A	AA=ref	22	0	0	0	262	4	0	19	0
	CHR1	56443316	rs113407414	A	T	AA=ref	18	0	0	0	249	1	0	15	0
	CHR1	56449967	rs78660231	T	C	AA=ref	24	0	0	0	305	3	0	13	0
	CHR1	56496534	rs79869940	A	G	AA=ref	17	0	0	0	246	3	0	11	0
	CHR1	56508364	rs17113300	A	G	AA=ref	17	0	0	0	226	3	0	11	0
	CHR1	56535752	rs17113308	C	A	AA=ref	17	0	0	0	251	2	0	15	0
	CHR1	56575952	rs11485598	C	T	AA=ref	21	0	0	0	271	0	0	14	0
	CHR1	56576211	rs11485539	A	G	AA=ref	20	0	0	0	271	0	0	14	0
	CHR1	56576429	rs1576732	G	A	AA=ref	27	0	0	0	326	1	0	17	0
	CHR1	56577465	rs9943288	G	A	AA=ref	21	0	0	0	271	0	0	14	0
	CHR1	56580687	rs12071835	A	C	AA=ref	20	0	0	0	271	0	0	14	0
	CHR1	56582484	rs12074544	A	T	AA=ref	27	0	0	0	326	1	0	16	0
	CHR1	56586486	rs10888956	G	A	AA=ref	27	0	0	0	328	1	0	16	0
	CHR1	56589375	rs11206741	G	A	AA=ref	19	0	0	0	259	0	0	12	2
	CHR1	56596287	rs11206743	T	A	AA=ref	27	0	0	0	314	1	0	13	0
	CHR1	56598523	rs11206745	C	T	AA=ref	27	0	0	0	314	1	0	13	0
	CHR1	56600616	rs28505932	G	A	AA=ref	19	0	0	0	257	0	0	11	0
	CHR1	56601394	rs58632737	T	C	AA=ref	27	0	0	0	316	1	0	13	0
	CHR1	56604150	rs1890347	G	A	AA=ref	23	0	0	0	302	1	0	12	0
	CHR1	56676647	rs11206757	G	A	AA=ref	19	0	0	0	307	2	0	8	1
	CHR1	56898574	rs72918329	G	A	AA=ref	20	0	0	0	292	1	3	13	3
	CHR1	56902725	rs11802109	A	G	AA=ref	23	0	0	0	357	3	0	21	0
	CHR1	57478342	rs6684103	G	T	AA=ref	26	0	0	0	289	2	0	23	0
	CHR1	57478508	rs6684287	G	A	AA=ref	26	0	0	0	289	2	0	23	0
	CHR1	57479820	rs6688025	G	A	AA=ref	26	0	0	0	285	2	1	23	0
	CHR1	57487015	rs35124225	C	T	AA=ref	26	0	0	0	289	2	0	23	0
	CHR1	57605450	rs6697460	A	C	AA=ref	21	0	0	0	313	3	0	17	0
	CHR1	57627037	rs11206979	C	T	AA=ref	32	0	0	0	478	2	0	25	0
	CHR1	57627582	rs12096519	G	A	AA=ref	32	0	0	0	478	2	0	25	0
	CHR1	57627874	rs61454371	C	T	AA=ref	17	0	0	0	247	1	0	15	0
	CHR1	57628053	rs74569727	G	C	AA=ref	17	0	0	0	247	1	0	15	0
	CHR1	57628291	rs77333270	G	A	AA=ref	32	0	0	0	479	2	0	25	0
	CHR1	57690336	rs1504584	T	C	AA=ref	22	0	0	0	329	2	1	12	0
	CHR1	57690668	rs1604885	C	A	AA=ref	22	0	0	0	329	2	0	12	0
	CHR1	57695946	rs12071326	A	G	AA=ref	22	0	0	0	329	2	0	12	0
	CHR1	57696047	rs12071373	A	G	AA=ref	22	0	0	0	329	2	0	12	0
	CHR1	57696232	rs1504587	G	A	AA=ref	22	0	0	0	329	2	0	12	0
	CHR1	57696839	rs75235283	G	A	AA=alt	22	0	0	0	329	2	0	12	0
	CHR1	57699160	rs113693102	G	A	AA=ref	21	0	0	0	312	2	0	12	0
	CHR1	57704760	rs17115428	T	C	AA=ref	23	0	0	0	313	2	0	12	0
	CHR1	57709435	rs12070321	T	C	AA=ref	34	0	0	0	424	2	0	22	0
	CHR1	57709478	rs12085239	C	A	AA=ref	34	0	0	0	424	3	0	22	0
	CHR1	57710254	rs12066220	G	T	AA=ref	33	0	0	0	422	2	0	22	0
	CHR1	57710646	rs11207001	A	T	AA=ref	33	0	0	0	424	2	0	22	0
	CHR1	57717203	rs12088999	C	T	AA=ref	31	0	0	0	418	2	0	22	0
	CHR1	57723092	rs737687	T	C	AA=ref	31	0	0	0	419	2	0	22	0
	CHR1	57727539	rs12085771	A	G	AA=ref	27	0	0	0	343	2	0	19	0
	CHR1	57727597	rs12075592	G	A	AA=ref	27	0	0	0	343	2	0	19	0
	CHR1	57731382	rs12081310	G	A	AA=ref	27	0	0	0	341	2	1	19	0
	CHR1	57740686	rs41515244	C	A	AA=ref	30	0	0	0	366	2	0	21	0
	CHR1	57762308	rs76540545	T	C	AA=alt	19	0	0	0	266	0	0	11	0
	CHR1	57878298	rs499375	A	C	AA=alt	20	0	0	0	279	2	0	13	0
	CHR1	57880615	rs3850557	T	C	AA=ref	17	0	0	0	269	2	0	10	0
	CHR1	57881463	rs269060	T	C	AA=alt	24	0	0	0	349	2	0	15	0
	CHR1	57959022	rs79122690	G	A	AA=alt	26	0	0	0	312	3	0	8	0
	CHR1	57960915	rs6703115	G	A	AA=ref	20	0	0	0	288	3	0	6	0
	CHR1	57961642	rs76437633	G	A	AA=ref	20	0	0	0	288	3	1	6	0
	CHR1	57964586	rs77919479	C	A	AA=ref	19	0	0	0	258	3	0	5	0
	CHR1	57967146	rs5020303	A	C	AA=ref	19	0	0	0	258	3	0	4	0
	CHR1	57970255	rs75036723	C	T	AA=nnn	21	0	0	0	331	3	0	7	0
	CHR1	57973958	rs12063594	G	A	AA=ref	21	0	0	0	331	3	0	7	0
	CHR1	57974012	rs12073879	A	G	AA=ref	20	0	0	0	288	3	0	6	0
	CHR1	57978520	rs11207047	G	A	AA=ref	20	0	0	0	288	3	0	6	0
	CHR1	57985181	rs11803909	G	T	AA=ref	20	0	0	0	290	4	0	6	0
	CHR1	57987046	rs79868793	C	A	AA=ref	20	0	0	0	290	4	0	6	0
	CHR1	58180347	rs3131716	G	C	AA=ref	32	0	0	0	493	2	0	22	5
	CHR1	58192425	rs56659618	G	C	AA=alt	21	0	0	0	326	3	0	19	5
	CHR1	58256214	rs12077497	T	A	AA=ref	25	0	0	0	495	1	0	23	1
	CHR1	58256537	rs1408147	G	A	AA=alt	25	0	0	0	495	1	0	23	1
	CHR1	58342956	rs11806667	G	A	AA=ref	20	0	0	0	352	1	0	23	1
	CHR1	58359598	rs6694990	G	A	AA=ref	26	0	0	0	423	1	1	20	1
	CHR1	58378185	rs6687583	T	C	AA=ref	17	0	0	0	254	1	0	10	1
	CHR1	58489770	rs10889077	T	C	AA=ref	17	0	0	0	257	0	0	12	1
	CHR1	58522733	rs72906515	T	A	AA=ref	18	0	0	0	219	1	0	3	0
	CHR1	58528686	rs59658469	G	A	AA=ref	17	0	0	0	237	1	0	6	0
	CHR1	58532623	rs72906532	C	G	AA=ref	21	0	0	0	244	1	0	8	0
	CHR1	58797522	rs72912368	T	C	AA=ref	21	0	0	0	381	1	0	10	1
	CHR1	58937066	rs338237	C	G	AA=ref	24	0	0	0	257	1	0	15	0
	CHR1	59021585	rs1689001	A	G	AA=ref	18	0	0	0	273	1	0	12	0
	CHR1	59030124	rs603530	A	G	AA=ref	18	0	0	0	273	1	0	12	0
	CHR1	59059073	rs72922103	G	A	AA=ref	31	0	0	0	466	2	0	24	0
	CHR1	59080050	rs57967967	C	T	AA=ref	23	0	0	0	332	1	0	23	1
	CHR1	59135204	rs528642	C	A	AA=alt	22	0	0	0	294	1	0	21	0
	CHR1	59136349	rs662989	C	G	AA=alt	22	0	0	0	294	1	0	21	0
	CHR1	59136912	rs675919	G	C	AA=ref	22	0	0	0	294	1	0	21	0
	CHR1	59137429	rs678233	G	C	AA=ref	22	0	0	0	294	1	0	21	0
	CHR1	59137456	rs678283	T	C	AA=ref	22	0	0	0	294	1	0	21	0
	CHR1	59137744	rs679619	T	A	AA=ref	22	0	0	0	294	1	0	21	0
	CHR1	59138636	rs568320	A	G	AA=ref	22	0	0	0	294	1	0	21	0
	CHR1	59138699	rs586509	G	A	AA=alt	22	0	0	0	295	1	0	21	1
	CHR1	59139741	rs601459	G	A	AA=ref	22	0	0	0	294	2	0	21	0
	CHR1	59139764	rs489260	T	C	AA=alt	22	0	0	0	294	1	0	21	0
	CHR1	59141826	rs631352	C	G	AA=ref	22	0	0	0	291	1	0	21	0
	CHR1	59142199	rs553540	G	T	AA=alt	22	0	0	0	291	1	0	21	0
	CHR1	59142829	rs646018	C	T	AA=ref	22	0	0	0	291	1	0	21	0
	CHR1	59143006	rs471446	T	G	AA=alt	22	0	0	0	289	1	0	21	0
	CHR1	59143032	rs472129	T	C	AA=ref	22	0	0	0	291	1	0	21	0
	CHR1	59143127	rs674205	C	T	AA=ref	22	0	0	0	291	1	1	21	0
	CHR1	59143388	rs675496	C	T	AA=ref	22	0	0	0	291	1	0	21	0
	CHR1	59143834	rs500863	A	G	AA=ref	22	0	0	0	291	1	0	21	0
	CHR1	59143871	rs688158	T	C	AA=ref	22	0	0	0	291	1	0	21	0
	CHR1	59144588	rs528387	G	A	AA=ref	22	0	0	0	291	1	0	21	0
	CHR1	59144681	rs529289	G	A	AA=alt	22	0	0	0	291	1	0	21	2
	CHR1	59144688	rs583854	A	G	AA=ref	22	0	0	0	291	1	0	21	0
	CHR1	59144921	rs595083	C	A	AA=ref	22	0	0	0	291	1	0	21	0
	CHR1	59153305	rs2811871	G	T	AA=ref	19	0	0	0	222	1	0	19	0
	CHR1	59157507	rs2746079	C	G	AA=ref	19	0	0	0	222	1	0	19	0
	CHR1	59157695	rs2811864	G	A	AA=ref	19	0	0	0	222	1	0	19	0
	CHR1	59157753	rs2746080	A	G	AA=ref	19	0	0	0	222	1	1	19	0
	CHR1	59373824	rs2764903	T	A	AA=ref	19	0	0	0	320	3	0	21	0
	CHR1	59376241	rs2764905	T	C	AA=ref	27	0	0	0	438	3	0	25	0
	CHR1	59376803	rs2764906	A	C	AA=ref	27	0	0	0	438	3	0	25	0
	CHR1	59376937	rs2716117	C	T	AA=ref	20	0	0	0	317	3	0	21	0
	CHR1	59382355	rs2716132	T	C	AA=ref	27	0	0	0	438	3	0	25	0
	CHR1	59406990	rs2716161	C	T	AA=ref	23	0	0	0	398	2	0	24	0
	CHR1	59440202	rs17118486	C	T	AA=ref	20	0	0	0	326	2	0	10	0
	CHR1	59445285	rs74078064	C	T	AA=alt	20	0	0	0	312	2	0	9	0
	CHR1	59468511	rs11207366	A	G	AA=ref	28	0	0	0	277	2	1	15	0
	CHR1	59602909	rs74079975	G	C	AA=ref	25	0	0	0	252	1	0	13	0
	CHR1	59816276	rs835360	C	T	AA=ref	18	0	0	0	242	1	0	14	1
	CHR1	59860293	rs835427	G	A	AA=ref	18	0	0	0	289	0	0	17	0
	CHR1	59864602	rs835420	A	G	AA=ref	21	0	0	0	320	0	0	18	1
	CHR1	59864637	rs835419	T	G	AA=alt	21	0	0	0	324	0	0	19	0
	CHR1	59864706	rs835418	A	G	AA=ref	21	0	0	0	320	0	0	18	0
	CHR1	59864724	rs835417	T	G	AA=ref	18	0	0	0	289	0	0	17	0
	CHR1	59890609	rs60182784	T	C	AA=ref	38	0	0	0	441	0	0	19	0
	CHR1	59890744	rs61414828	A	G	AA=alt	17	0	0	0	269	1	0	13	0
	CHR1	59913159	rs17119463	T	C	AA=alt	33	0	0	0	306	0	0	20	0
	CHR1	59915897	rs72913784	G	A	AA=alt	20	0	0	0	219	0	0	11	0
	CHR1	59917499	rs74084839	T	C	AA=ref	22	0	0	0	224	1	0	14	0
	CHR1	59918083	rs17119467	T	G	AA=ref	27	0	0	0	252	1	0	18	0
	CHR1	59919401	rs57352277	T	C	AA=ref	19	0	0	0	328	1	0	17	0
	CHR1	59920813	rs12081073	G	T	AA=alt	21	0	0	0	272	0	0	18	0
	CHR1	59922371	rs12089092	T	C	AA=alt	21	0	0	0	274	0	0	18	0
	CHR1	59923009	rs57335239	A	G	AA=alt	27	0	0	0	391	0	0	23	0
	CHR1	59926584	rs7513416	A	C	AA=alt	21	0	0	0	269	0	0	18	0
	CHR1	59932771	rs7538677	G	C	AA=alt	22	0	0	0	361	0	0	21	0
	CHR1	59936040	rs7548286	C	A	AA=alt	18	0	0	0	241	0	0	17	0
	CHR1	59936154	rs7550493	C	T	AA=alt	17	0	0	0	224	0	0	14	0
	CHR1	59936486	rs74084864	G	C	AA=alt	18	0	0	0	242	0	0	17	0
	CHR1	59939073	rs12065250	C	T	AA=ref	17	0	0	0	223	0	1	14	0
	CHR1	59939746	rs17119491	C	T	AA=ref	17	0	0	0	223	0	0	14	0
	CHR1	59940151	rs57543249	T	C	AA=alt	21	0	0	0	347	0	0	20	0
	CHR1	59940647	rs12092846	T	C	AA=alt	17	0	0	0	223	0	0	14	0
	CHR1	59940815	rs12067101	C	T	AA=alt	20	0	0	0	329	0	0	17	0
	CHR1	59940874	rs12087639	G	A	AA=alt	20	0	0	0	329	0	0	17	0
	CHR1	59941239	rs12094100	T	C	AA=ref	17	0	0	0	223	0	0	14	0
	CHR1	59941733	rs12094316	T	C	AA=ref	17	0	0	0	223	0	0	14	0
	CHR1	59942150	rs60953607	G	A	AA=alt	17	0	0	0	227	0	0	14	0
	CHR1	59973919	rs676340	G	C	AA=ref	17	0	0	0	228	1	0	17	0
	CHR1	59986370	rs72917704	G	A	AA=alt	20	0	0	0	231	1	0	17	0
	CHR1	60107040	rs12078813	A	G	AA=alt	17	0	0	0	238	1	0	8	1
	CHR1	60458600	rs11207561	A	G	AA=ref	27	0	0	0	247	1	0	13	1
	CHR1	61308934	rs310157	G	C	AA=ref	18	0	0	0	237	0	0	14	0
	CHR1	61315846	rs11207676	G	C	AA=ref	18	0	0	0	237	0	0	14	0
	CHR1	61316346	rs310156	A	T	AA=ref	18	0	0	0	236	0	0	15	1
	CHR1	61316830	rs218833	G	A	AA=alt	18	0	0	0	237	0	0	14	0
	CHR1	61318949	rs6657071	A	G	AA=ref	18	0	0	0	238	0	0	14	0
	CHR1	61318996	rs6694459	T	C	AA=ref	18	0	0	0	239	0	0	14	1
	CHR1	61319136	rs6684196	C	T	AA=ref	17	0	0	0	238	0	0	14	0
	CHR1	61319182	rs6659716	A	G	AA=ref	18	0	0	0	238	0	0	14	0
	CHR1	61319745	rs310158	T	C	AA=ref	18	0	0	0	238	0	0	14	0
	CHR1	61449917	rs112664956	A	G	AA=ref	28	0	0	0	275	0	0	12	0
	CHR1	61449938	rs79108671	T	C	AA=alt	28	0	0	0	275	0	0	12	0
	CHR1	61677885	rs74090319	A	G	AA=ref	19	0	0	0	273	0	0	14	0
	CHR1	61701354	rs112917934	G	A	AA=ref	21	0	0	0	357	2	0	12	0
	CHR1	61756851	rs75627580	G	A	AA=ref	22	0	0	0	415	1	0	22	0
	CHR1	61773009	rs72911951	C	T	AA=ref	21	0	0	0	428	1	0	20	0
	CHR1	62125790	rs7554216	C	T	AA=ref	17	0	0	0	294	1	0	22	5
	CHR1	62199300	rs17122742	C	A	AA=ref	17	0	0	0	260	8	0	16	1
	CHR1	62368137	rs77207842	A	G	AA=ref	22	0	0	0	338	1	0	24	0
	CHR1	62372773	rs11799525	C	T	AA=ref	20	0	0	0	238	1	0	14	0
	CHR1	62373219	rs77110192	G	A	AA=ref	21	0	0	0	334	1	0	23	0
	CHR1	62376918	rs6670151	G	A	AA=ref	20	0	0	0	310	1	1	22	0
	CHR1	62520278	rs6673501	A	G	AA=ref	17	0	0	0	333	2	1	7	0
	CHR1	63252464	rs6661179	A	G	AA=ref	17	0	0	0	279	1	0	20	0
	CHR1	63255510	rs74441161	T	C	AA=alt	28	0	0	0	256	1	0	12	0
	CHR1	63261135	rs74076995	C	A	AA=alt	33	0	0	0	319	1	0	20	0
	CHR1	63269744	rs56747033	T	C	AA=ref	26	0	0	0	245	1	0	11	0
	CHR1	63271927	rs77621326	A	C	AA=ref	24	0	0	0	222	0	0	19	0
	CHR1	63416578	rs72919173	T	G	AA=alt	21	0	0	0	254	0	0	14	0
	CHR1	63416582	rs72919174	A	G	AA=ref	21	0	0	0	253	0	1	14	0
	CHR1	63421624	rs11808151	A	G	AA=ref	18	0	0	0	255	1	0	19	0
	CHR1	63423742	rs60107830	C	T	AA=alt	24	0	0	0	328	1	0	20	0
	CHR1	63426798	rs17124141	T	A	AA=alt	21	0	0	0	328	1	0	20	0
	CHR1	63428442	rs59925887	G	C	AA=ref	17	0	0	0	274	1	0	18	0
	CHR1	63521348	rs6695800	C	A	AA=ref	19	0	0	0	254	0	0	17	0
	CHR1	63529989	rs7541645	T	C	AA=ref	21	0	0	0	249	0	0	17	5
	CHR1	63557618	rs6698665	A	G	AA=ref	21	0	0	0	228	0	0	13	0
	CHR1	63848504	rs145651816	A	G	AA=alt	25	0	0	0	253	0	0	10	0
	CHR1	63848538	rs148894690	A	G	AA=alt	25	0	0	0	253	0	0	10	0
	CHR1	63850014	rs57413304	A	G	AA=alt	25	0	0	0	253	0	1	10	0
	CHR1	63868986	rs10489496	G	A	AA=alt	25	0	0	0	253	0	0	10	1
	CHR1	63909919	rs1543055	T	C	AA=ref	35	0	0	0	412	1	0	20	0
	CHR1	63912346	rs79066923	C	T	AA=ref	24	0	0	0	257	1	0	13	0
	CHR1	63996117	rs77804678	T	C	AA=ref	20	0	0	0	235	1	0	8	0
	CHR1	63997864	rs75246259	A	G	AA=ref	23	0	0	0	284	1	0	11	0
	CHR1	64001873	rs78396552	G	A	AA=ref	19	0	0	0	230	1	0	8	0
	CHR1	64005800	rs9436247	G	A	AA=ref	23	0	0	0	280	1	0	11	0
	CHR1	64007461	rs9436687	T	C	AA=ref	29	0	0	0	383	1	0	17	0
	CHR1	64008003	rs75385868	G	A	AA=ref	19	0	0	0	223	1	0	8	0
	CHR1	64009956	rs76564206	C	T	AA=ref	28	0	0	0	384	1	0	17	0
	CHR1	64010886	rs79244998	C	A	AA=ref	27	0	0	0	384	1	0	17	0
	CHR1	64011458	rs9436248	G	A	AA=ref	27	0	0	0	384	1	0	17	0
	CHR1	64012261	rs147784684	A	T	AA=ref	19	0	0	0	230	1	0	8	0
	CHR1	64013181	rs74374879	A	G	AA=ref	19	0	0	0	231	1	0	8	0
	CHR1	64015777	rs115724906	A	C	AA=ref	19	0	0	0	223	1	0	8	0
	CHR1	64018694	rs9436249	T	C	AA=ref	19	0	0	0	230	1	0	8	0
	CHR1	64030112	rs6696034	G	A	AA=ref	22	0	0	0	277	0	0	11	0
	CHR1	64034733	rs6692053	C	T	AA=ref	20	0	0	0	228	0	0	8	0
	CHR1	64035469	rs78462243	T	A	AA=ref	20	0	0	0	229	1	0	8	0
	CHR1	64039691	rs137900075	C	T	AA=ref	28	0	0	0	384	1	0	17	0
	CHR1	64040729	rs17125138	G	A	AA=alt	27	0	0	0	384	1	0	17	0
	CHR1	64041161	rs75460053	T	G	AA=ref	20	0	0	0	230	1	0	8	0
	CHR1	64041219	rs17125143	C	T	AA=ref	20	0	0	0	230	1	0	8	0
	CHR1	64041660	rs17125144	A	G	AA=ref	20	0	0	0	230	1	0	8	0
	CHR1	64042373	rs77894649	G	A	AA=ref	24	0	0	0	328	1	0	14	0
	CHR1	64052660	rs7412408	T	C	AA=ref	23	0	0	0	279	1	0	12	0
	CHR1	64053755	rs17125166	A	G	AA=ref	28	0	0	0	384	1	0	17	0
	CHR1	64053847	rs74511559	A	G	AA=ref	19	0	0	0	223	1	0	8	0
	CHR1	64059920	rs113240691	T	C	AA=ref	25	0	0	0	278	1	0	11	0
	CHR1	64086762	rs59209915	A	G	AA=ref	19	0	0	0	243	0	0	12	0
	CHR1	64109867	rs72920894	G	A	AA=ref	20	0	0	0	343	0	0	9	0
	CHR1	64114777	rs72922613	T	C	AA=alt	23	0	0	0	345	0	0	9	0
	CHR1	64114998	rs74079710	C	T	AA=alt	23	0	0	0	343	0	0	9	0
	CHR1	64119149	rs60473433	C	T	AA=ref	19	0	0	0	263	0	0	7	0
	CHR1	64119901	rs6700205	A	T	AA=alt	25	0	0	0	342	0	0	9	0
	CHR1	64120039	rs6676290	G	A	AA=alt	21	0	0	0	263	0	0	7	0
	CHR1	64120544	rs6588055	G	A	AA=alt	25	0	0	0	342	1	0	9	0
	CHR1	64121131	rs61473080	T	C	AA=alt	25	0	0	0	342	0	0	9	0
	CHR1	64227616	rs12088058	T	C	AA=ref	29	0	0	0	243	1	0	12	0
	CHR1	64262759	rs2787666	T	G	AA=alt	30	0	0	0	334	0	0	15	1
	CHR1	64283618	rs12087482	A	C	AA=ref	21	0	0	0	379	1	0	24	0
	CHR1	64284053	rs10493352	A	G	AA=ref	21	0	0	0	379	1	0	24	0
	CHR1	64344752	rs17125719	A	G	AA=ref	23	0	0	0	299	5	0	17	0
	CHR1	64345652	rs11208313	A	G	AA=ref	23	0	0	0	228	2	0	12	0
	CHR1	64348712	rs78063198	T	C	AA=ref	22	0	0	0	229	2	0	12	0
	CHR1	64359324	rs17125758	G	C	AA=ref	18	0	0	0	272	3	0	9	0
	CHR1	64654768	rs6675845	G	T	AA=ref	21	0	0	0	289	1	0	10	0
	CHR1	64654773	rs6675662	C	G	AA=alt	21	0	0	0	289	1	0	10	0
	CHR1	64661957	rs74078997	C	T	AA=ref	17	0	0	0	346	5	0	19	0
	CHR1	64662030	rs34460133	C	T	AA=ref	17	0	0	0	346	5	0	19	0
	CHR1	64662065	rs35616821	A	T	AA=ref	17	0	0	0	346	5	0	19	0
	CHR1	64662190	rs34353569	A	C	AA=ref	17	0	0	0	346	5	0	19	0
	CHR1	64662284	rs35788723	A	G	AA=alt	17	0	0	0	346	5	0	19	0
	CHR1	64662307	rs35728903	G	A	AA=ref	17	0	0	0	347	5	0	19	0
	CHR1	64662517	rs74079000	C	A	AA=ref	17	0	0	0	347	5	0	19	0
	CHR1	64662615	rs74079001	C	T	AA=ref	17	0	0	0	338	5	0	19	0
	CHR1	64732733	rs17126258	G	A	AA=ref	17	0	0	0	410	4	0	25	0
	CHR1	64739394	rs6676080	C	G	AA=ref	17	0	0	0	247	0	0	13	0
	CHR1	64750556	rs1496025	T	G	AA=ref	21	0	0	0	310	0	0	15	0
	CHR1	64764732	rs149265564	T	C	AA=ref	21	0	0	0	245	0	0	15	0
	CHR1	64764745	rs144463554	C	T	AA=ref	21	0	0	0	245	0	0	15	0
	CHR1	64775997	rs17126315	C	T	AA=ref	21	0	0	0	246	0	0	15	0
	CHR1	64793352	rs74079955	G	T	AA=ref	24	0	0	0	321	3	0	15	0
	CHR1	64794438	rs12072677	G	A	AA=alt	25	0	0	0	321	3	0	15	0
	CHR1	64794788	rs12078097	T	A	AA=ref	25	0	0	0	321	3	0	15	0
	CHR1	64794822	rs116390678	T	C	AA=ref	17	0	0	0	222	3	0	12	0
	CHR1	64795185	rs74079961	A	C	AA=alt	25	0	0	0	320	3	0	15	0
	CHR1	64795427	rs74079964	G	A	AA=alt	25	0	0	0	321	3	0	15	0
	CHR1	64795778	rs74079965	G	C	AA=ref	25	0	0	0	321	3	0	15	0
	CHR1	64795805	rs77557131	A	G	AA=alt	25	0	0	0	321	3	0	15	0
	CHR1	64795833	rs74672511	A	G	AA=alt	25	0	0	0	321	3	0	15	0
	CHR1	64796126	rs113266678	G	A	AA=ref	25	0	0	0	321	3	0	15	0
	CHR1	64796445	rs12080831	T	A	AA=ref	25	0	0	0	321	3	0	15	0
	CHR1	64796484	rs12080835	T	G	AA=ref	27	0	0	0	321	3	0	15	0
	CHR1	64797312	rs61663621	T	C	AA=ref	25	0	0	0	321	3	0	15	0
	CHR1	64797434	rs61282121	T	C	AA=alt	25	0	0	0	321	3	0	15	0
	CHR1	64797605	rs4298776	T	C	AA=alt	25	0	0	0	321	3	0	15	0
	CHR1	64797666	rs74079967	T	C	AA=alt	25	0	0	0	321	3	0	15	0
	CHR1	64797808	rs74079968	A	G	AA=ref	25	0	0	0	321	3	0	15	0
	CHR1	64798013	rs74080055	T	C	AA=ref	25	0	0	0	321	3	0	15	0
	CHR1	64798998	rs74080056	C	T	AA=ref	25	0	0	0	320	3	0	15	0
	CHR1	64799140	rs74080057	C	T	AA=ref	25	0	0	0	320	3	0	15	0
	CHR1	64799567	rs74635723	A	T	AA=ref	25	0	0	0	320	3	0	15	0
	CHR1	64800348	rs74080058	T	C	AA=ref	27	0	0	0	320	3	0	15	0
	CHR1	64801152	rs74080064	C	T	AA=ref	21	0	0	0	266	3	0	15	0
	CHR1	64801158	rs78442279	C	T	AA=ref	21	0	0	0	259	3	0	13	0
	CHR1	64802776	rs74080065	T	C	AA=ref	27	0	0	0	320	3	1	15	0
[truncated: 75,829 more rows]

## Sheet: AMR ARSA
	TABLE S1	Numbers of ocurances of ARSA SNP alleles in different populations
	Column 7	counts number of rscSNP alleles in AMR pure tribes: /Cha|Kar|Sur|Pia/, which should be 3 or more alleles (among 8 people)
	Column 8	counts this allele in AMR more diverse populations, that have admixture: /May|Mix|Pim|Que|Zap/ 14 people (admixed with 30% Europeans and Africans genes)
	Column 9	counts the number of this allele in the AMR-flanking populations from Arctic (ARC), that little intersect with AMR: /Ale|Chu|Esk|Ite|Tli|Ulc/
	Column 10	Counts the number of this rscSNP alleles in Siberia (SIB): /Eve|Man|Yak|Tub/
	ARSA SNP allele is ancestral when column 6 AA=alt; and derived (mutant) when AA=ref. When ancestral status is unknown AA=nnn
	Column 1	Column 2	Column 3	Column 4	Column 5	Column 6	Column 7	Column 8	Column 9	Column 10	Column 11	Column 12	Column 13	Column 14	Column 15
	chromosome	position	RS-id	Reference	Alternative	Ancestral	Symons' data	Symons' data	Symons' data	Symons' data	1000 G	1000 G	1000 G	1000 G	1000 G
							America	Other region 1	Other region 2	Other region 3	America	Europe	East Asia	Africa	South Asia
	CHR1	920890	rs181925002	A	G	AA=ref	8	6	0	0	69	0	1	0	0
	CHR1	1124792	rs143677262	A	T	AA=ref	12	11	2	0	103	0	0	0	0
	CHR1	1163767	rs182022102	C	T	AA=ref	11	12	2	0	102	0	0	0	0
	CHR1	1201632	rs12402622	G	A	AA=ref	12	11	2	0	103	0	0	0	0
	CHR1	5995845	rs186084397	G	A	AA=ref	4	8	0	0	84	1	1	0	0
	CHR1	6243367	rs146736582	G	A	AA=ref	4	17	0	0	123	0	0	0	0
	CHR1	6574244	rs139864117	C	T	AA=ref	4	7	2	0	75	0	0	0	0
	CHR1	6582065	rs138726316	A	C	AA=ref	4	7	2	0	77	0	0	0	0
	CHR1	6587762	rs147976585	G	A	AA=ref	4	7	2	0	77	0	0	0	0
	CHR1	6598567	rs189128312	A	T	AA=ref	4	7	2	0	78	0	0	0	0
	CHR1	8430397	rs149885602	G	A	AA=ref	3	7	2	0	63	0	0	0	0
	CHR1	8597132	rs138783622	G	A	AA=ref	7	11	0	0	69	1	1	0	1
	CHR1	8762405	rs141182775	C	T	AA=ref	3	7	4	0	62	0	0	0	0
	CHR1	11194267	rs148401665	T	C	AA=ref	4	3	0	0	71	0	0	0	0
	CHR1	11338302	rs181308476	A	G	AA=ref	4	3	0	0	65	0	0	0	0
	CHR1	11375352	rs146727555	C	G	AA=ref	4	6	0	0	64	0	0	0	0
	CHR1	11508504	rs190111430	G	A	AA=ref	4	9	0	0	63	0	0	0	0
	CHR1	11850194	rs45625835	C	T	AA=ref	5	14	0	0	147	0	0	0	0
	CHR1	11875571	rs139203752	G	A	AA=ref	5	14	0	0	145	0	0	0	0
	CHR1	11969949	rs145648709	G	A	AA=ref	6	12	2	0	145	0	0	0	0
	CHR1	11977419	rs192885657	C	T	AA=ref	6	12	2	0	145	0	0	0	0
	CHR1	12043877	rs145496880	G	A	AA=ref	10	13	0	0	145	0	0	0	0
	CHR1	12067505	rs191831565	G	T	AA=ref	10	13	0	0	145	0	0	0	0
	CHR1	12739485	rs186908298	C	T	AA=ref	3	6	1	0	63	0	0	0	0
	CHR1	14288500	rs140917182	A	G	AA=ref	4	4	2	0	76	0	0	0	0
	CHR1	14459596	rs151032872	G	A	AA=ref	4	4	0	0	64	0	0	0	1
	CHR1	14475285	rs140450380	T	C	AA=ref	3	3	0	0	71	0	0	0	1
	CHR1	14503418	rs191838186	G	T	AA=ref	5	6	0	0	77	0	0	1	0
	CHR1	14514138	rs12402762	G	A	AA=ref	4	7	0	0	75	0	0	0	0
	CHR1	14542010	rs191674162	G	A	AA=ref	4	7	0	0	77	0	0	0	0
	CHR1	14547799	rs10492980	G	T	AA=ref	4	7	0	0	76	0	0	0	0
	CHR1	15505295	rs141471506	T	A	AA=ref	7	10	0	0	74	0	0	0	1
	CHR1	17963920	rs149295687	C	T	AA=ref	3	8	2	0	82	0	0	0	0
	CHR1	17997616	rs185489903	C	T	AA=ref	5	8	3	0	86	1	0	0	0
	CHR1	18003798	rs140257059	C	T	AA=ref	5	9	3	0	88	0	0	0	0
	CHR1	18231772	rs12403915	T	C	AA=ref	9	11	0	0	99	0	0	0	0
	CHR1	19075443	rs142877968	G	A	AA=ref	5	6	1	0	66	0	0	0	0
	CHR1	20573279	rs192101109	G	A	AA=ref	4	12	1	0	66	0	0	0	0
	CHR1	21295916	rs139096643	T	C	AA=ref	5	4	1	0	76	0	0	0	0
	CHR1	21297344	rs187395754	C	A	AA=ref	5	4	5	0	76	0	0	0	0
	CHR1	21382369	rs151064114	T	C	AA=ref	5	4	1	0	74	0	0	0	0
	CHR1	21902149	rs12410056	G	C	AA=ref	10	1	1	0	64	0	0	0	0
	CHR1	26053182	rs138080449	C	A	AA=ref	6	6	0	0	78	0	0	0	0
	CHR1	26636922	rs192340330	T	C	AA=ref	5	11	1	0	92	0	1	0	1
	CHR1	26707906	rs191359920	G	A	AA=ref	3	11	1	0	89	0	0	0	0
	CHR1	26722713	rs188552452	G	C	AA=ref	4	5	1	0	72	1	1	0	0
	CHR1	27906802	rs4908342	G	C	AA=ref	5	10	0	0	88	0	0	0	0
	CHR1	28554815	rs184833272	G	C	AA=ref	9	7	0	0	90	0	1	0	0
	CHR1	29191931	rs76170930	T	C	AA=ref	4	8	3	0	64	0	0	1	0
	CHR1	29724613	rs150494034	T	C	AA=ref	9	6	0	0	70	0	0	0	0
	CHR1	30593994	rs147468172	C	T	AA=ref	3	6	6	0	83	0	0	0	0
	CHR1	31112241	rs10493045	G	T	AA=ref	4	7	5	0	109	1	0	0	0
	CHR1	31117966	rs185138460	G	T	AA=ref	6	9	3	0	113	0	0	0	1
	CHR1	31165614	rs185175547	A	G	AA=ref	3	6	5	0	116	1	0	0	1
	CHR1	32418006	rs191191127	G	A	AA=ref	5	6	2	0	65	0	0	0	0
	CHR1	32727321	rs190131824	G	A	AA=ref	3	9	2	0	62	0	0	0	1
	CHR1	32740366	rs145088108	G	A	AA=nnn	7	2	0	0	136	0	0	0	0
	CHR1	32760151	rs193112212	C	T	AA=ref	7	2	0	0	134	0	0	0	0
	CHR1	33335446	rs185274511	A	G	AA=ref	8	2	1	0	90	0	1	0	0
	CHR1	33514028	rs192775578	T	C	AA=ref	8	3	1	0	86	0	0	0	0
	CHR1	33926021	rs188731726	C	T	AA=ref	5	9	0	0	85	0	0	0	0
	CHR1	34037594	rs148013962	T	C	AA=ref	4	8	1	0	102	1	0	0	0
	CHR1	34076200	rs4652950	G	A	AA=ref	3	10	1	0	90	1	0	1	0
	CHR1	34935935	rs145530855	G	A	AA=ref	7	4	0	0	68	0	0	0	0
	CHR1	35547536	rs138499121	C	T	AA=ref	5	7	1	0	88	1	0	0	0
	CHR1	35925399	rs185425393	T	C	AA=ref	9	9	0	0	95	0	1	0	0
	CHR1	36592319	rs185142957	G	A	AA=ref	7	8	0	0	112	0	1	0	0
	CHR1	37473248	rs149670495	C	A	AA=ref	4	9	5	0	121	0	1	0	1
	CHR1	40581960	rs12407774	G	A	AA=ref	3	9	0	0	98	0	1	0	0
	CHR1	40646271	rs139646357	G	A	AA=ref	3	9	0	0	99	0	0	0	0
	CHR1	40842600	rs12405270	T	G	AA=ref	5	10	0	0	115	0	1	0	0
	CHR1	40929654	rs149851644	C	T	AA=ref	3	12	0	0	125	0	0	0	0
	CHR1	40930200	rs148296562	T	C	AA=ref	3	12	0	0	126	0	0	0	0
	CHR1	41219183	rs140768959	G	A	AA=ref	3	9	0	0	121	0	1	0	0
	CHR1	41265948	rs142781709	C	G	AA=ref	9	9	5	0	129	0	0	0	1
	CHR1	41334576	rs146195807	C	A	AA=ref	11	14	4	0	134	0	0	0	0
	CHR1	42146507	rs149434289	C	T	AA=ref	9	6	2	0	125	0	1	0	0
	CHR1	42415313	rs193002497	G	A	AA=ref	6	6	2	0	96	0	0	0	0
	CHR1	42473368	rs10493103	A	G	AA=ref	6	6	3	0	107	0	1	0	0
	CHR1	43397234	rs184721912	C	T	AA=ref	3	6	4	0	75	0	0	0	0
	CHR1	43983586	rs182060925	C	G	AA=ref	4	8	2	0	69	0	0	0	0
	CHR1	44022829	rs182073030	G	C	AA=ref	4	7	2	0	71	0	0	0	0
	CHR1	44187463	rs187606949	G	A	AA=ref	4	7	0	0	70	0	0	0	0
	CHR1	44302328	rs188034874	G	A	AA=ref	4	7	0	0	78	1	0	0	1
	CHR1	44446335	rs2231279	C	G	AA=ref	4	7	0	0	81	0	0	0	0
	CHR1	44694476	rs192075090	G	A	AA=ref	4	6	1	0	62	0	1	0	0
	CHR1	45806768	rs148620104	T	G	AA=ref	4	9	2	0	94	0	0	0	0
	CHR1	49161410	rs142719318	G	C	AA=ref	4	8	0	0	70	0	0	0	0
	CHR1	49483096	rs141201590	G	T	AA=ref	6	9	0	0	84	0	0	0	0
	CHR1	52183891	rs141135859	C	T	AA=ref	5	12	1	0	105	0	1	0	1
	CHR1	52366568	rs187209153	C	T	AA=ref	7	13	2	0	106	0	0	0	1
	CHR1	52420451	rs140175683	C	A	AA=ref	7	13	2	0	104	0	0	0	0
	CHR1	52763899	rs189994188	C	A	AA=ref	7	12	2	0	102	0	0	0	0
	CHR1	52789980	rs181521660	A	G	AA=ref	7	12	2	0	102	0	0	0	0
	CHR1	52950343	rs141136091	A	T	AA=ref	7	11	2	0	108	0	0	0	0
	CHR1	53125880	rs145682935	A	G	AA=ref	14	15	5	0	184	0	1	0	1
	CHR1	53391236	rs182133457	G	A	AA=ref	5	10	2	0	94	0	0	0	0
	CHR1	53556086	rs189211280	C	T	AA=ref	5	13	1	0	102	0	0	0	0
	CHR1	53624852	rs186624754	T	C	AA=ref	9	17	2	0	170	0	0	0	0
	CHR1	53626773	rs188698400	G	A	AA=ref	9	17	2	0	170	0	0	0	0
	CHR1	54941522	rs184913214	G	A	AA=ref	6	9	0	0	65	0	0	0	0
	CHR1	57207265	rs142551250	C	G	AA=ref	10	10	2	0	105	0	1	0	1
	CHR1	57272772	rs181091613	A	G	AA=ref	5	11	1	0	85	0	0	0	0
	CHR1	57333304	rs143523574	C	T	AA=ref	3	8	5	0	69	1	0	0	0
	CHR1	60460437	rs12403818	C	G	AA=ref	3	3	4	0	63	0	0	0	0
	CHR1	60564479	rs748706	T	C	AA=ref	6	7	2	0	67	0	1	0	0
	CHR1	63631212	rs139605020	T	A	AA=ref	3	9	1	0	71	0	0	0	0
	CHR1	71407763	rs141433248	C	T	AA=ref	3	10	4	0	75	0	0	0	0
	CHR1	71488290	rs138090559	A	C	AA=ref	3	10	4	0	76	0	0	0	0
	CHR1	71490463	rs181168984	A	G	AA=ref	3	10	4	0	77	0	0	0	0
	CHR1	71696390	rs145703536	G	A	AA=ref	3	10	4	0	75	0	0	0	0
	CHR1	71940355	rs185592758	T	C	AA=nnn	3	10	1	0	80	0	0	0	0
	CHR1	71948983	rs143656640	T	G	AA=ref	3	10	1	0	82	0	0	0	0
	CHR1	71991123	rs143137146	A	T	AA=ref	3	10	1	0	76	0	0	0	0
	CHR1	74477974	rs1340475	T	C	AA=ref	4	3	1	0	79	0	0	0	0
	CHR1	74637548	rs187061590	G	A	AA=ref	4	3	1	0	81	0	0	0	0
	CHR1	75404726	rs5015923	A	C	AA=ref	6	7	0	0	81	0	0	0	0
	CHR1	75867355	rs144890064	T	A	AA=ref	5	8	0	0	81	0	0	0	0
	CHR1	75897009	rs3914236	C	G	AA=ref	5	8	0	0	84	0	0	0	0
	CHR1	76562743	rs191599877	A	G	AA=ref	4	4	0	0	74	0	0	0	0
	CHR1	76656466	rs144057715	C	T	AA=ref	3	4	0	0	76	0	1	0	0
	CHR1	76819610	rs147728319	G	A	AA=ref	3	6	0	0	65	0	0	0	0
	CHR1	77122775	rs187560243	A	G	AA=ref	8	7	0	0	77	0	0	0	0
	CHR1	78329939	rs183315070	C	T	AA=ref	9	2	0	0	65	0	0	0	1
	CHR1	86426796	rs145026944	A	G	AA=ref	3	4	1	0	71	0	0	0	0
	CHR1	88247525	rs150346446	A	C	AA=ref	5	5	1	0	64	0	0	0	0
	CHR1	88353511	rs138674359	A	T	AA=ref	8	5	1	0	72	0	0	0	0
	CHR1	88378192	rs144183536	G	A	AA=ref	8	5	1	0	72	0	0	0	0
	CHR1	88398490	rs149628735	C	T	AA=ref	9	4	1	0	71	0	0	0	0
	CHR1	89268844	rs149057939	C	T	AA=ref	11	8	0	0	87	0	0	0	0
	CHR1	89781302	rs142013743	T	C	AA=ref	11	5	0	0	73	1	0	0	0
	CHR1	90695545	rs139453580	G	A	AA=ref	5	5	0	0	80	0	1	0	0
	CHR1	90821074	rs143991432	C	T	AA=ref	5	5	0	0	74	0	0	0	0
	CHR1	90899899	rs146704136	C	T	AA=ref	5	4	0	0	73	0	0	0	1
	CHR1	90919314	rs143750929	G	T	AA=ref	5	4	0	0	72	0	0	1	1
	CHR1	90950883	rs144080213	G	C	AA=ref	5	6	0	0	71	0	0	0	0
	CHR1	92353057	rs184110072	A	G	AA=ref	3	5	8	0	65	0	0	0	0
	CHR1	92423651	rs186720920	C	T	AA=ref	3	5	7	0	63	1	0	0	1
	CHR1	94881989	rs12410407	T	C	AA=ref	5	4	3	0	64	0	1	0	0
	CHR1	99166554	rs147350592	C	A	AA=ref	4	9	0	0	72	0	0	0	0
	CHR1	99222538	rs12402222	T	C	AA=ref	4	9	0	0	67	0	0	1	0
	CHR1	99380938	rs144801578	G	A	AA=ref	5	9	0	0	80	0	0	0	0
	CHR1	99398836	rs190091337	G	A	AA=ref	5	9	0	0	83	0	0	0	0
	CHR1	102146024	rs186890615	A	T	AA=ref	3	10	0	0	86	0	0	0	0
	CHR1	104114545	rs1856085	G	A	AA=nnn	4	10	1	0	101	0	0	0	0
	CHR1	104157143	rs143597860	A	G	AA=nnn	4	10	2	0	104	0	0	0	0
	CHR1	104310729	rs144541665	G	A	AA=ref	4	10	2	0	98	0	0	0	1
	CHR1	104428736	rs139961506	A	G	AA=ref	4	8	1	0	100	0	0	0	0
	CHR1	104449316	rs34328582	G	A	AA=ref	4	8	1	0	100	0	0	0	0
	CHR1	108022163	rs140486280	C	T	AA=ref	5	10	3	0	71	0	0	0	0
	CHR1	108679007	rs12404810	G	A	AA=ref	6	4	2	0	70	0	0	0	0
	CHR1	108871950	rs138007681	A	G	AA=ref	5	3	2	0	66	0	0	0	0
	CHR1	108911133	rs150331126	G	A	AA=ref	5	3	2	0	64	0	0	0	0
	CHR1	109136186	rs138336299	G	C	AA=ref	3	2	3	0	77	0	1	0	0
	CHR1	109156322	rs142696561	G	A	AA=ref	3	2	3	0	77	0	1	0	0
	CHR1	110629992	rs181489874	G	A	AA=ref	3	10	3	0	115	0	1	0	0
	CHR1	110878652	rs12408400	G	A	AA=ref	7	10	0	0	114	0	0	0	0
	CHR1	111597484	rs147133840	A	T	AA=ref	5	13	2	0	123	0	1	1	0
	CHR1	111613437	rs2196833	G	T	AA=ref	5	13	2	0	122	0	1	0	0
	CHR1	112734433	rs144036851	A	T	AA=ref	3	12	0	0	81	0	1	0	0
	CHR1	113010178	rs142980721	G	A	AA=ref	4	12	1	0	104	0	0	0	0
	CHR1	113057312	rs4839250	A	G	AA=ref	3	12	3	0	112	0	0	0	0
	CHR1	113109383	rs4839251	A	G	AA=ref	3	12	3	0	116	0	0	0	0
	CHR1	116490552	rs148970183	C	T	AA=ref	10	8	0	0	63	0	0	0	0
	CHR1	116550025	rs146320149	C	T	AA=ref	10	8	0	0	63	0	0	0	0
	CHR1	116708337	rs193002246	C	T	AA=ref	11	5	0	0	66	0	0	0	0
	CHR1	119435302	rs150127044	C	A	AA=ref	3	6	0	0	79	0	0	0	0
	CHR1	119659087	rs12406064	G	A	AA=ref	4	8	0	0	80	1	0	0	0
	CHR1	119665522	rs12406564	G	A	AA=ref	4	8	0	0	80	0	0	0	0
	CHR1	121188074	rs184921051	T	C	AA=ref	5	10	0	0	63	0	0	1	0
	CHR1	144867541	s1x144867541	G	T	AA=nnn	4	11	0	0	65	0	0	0	0
	CHR1	144917595	rs150716992	T	C	AA=ref	4	11	0	0	71	0	0	0	0
	CHR1	146578992	rs138492044	C	T	AA=nnn	3	7	0	0	78	0	0	0	0
	CHR1	146788931	rs142741164	G	A	AA=ref	5	12	0	0	64	0	1	0	0
	CHR1	146799827	rs147747750	G	A	AA=ref	5	12	0	0	64	0	1	0	0
	CHR1	149873843	rs149120078	G	A	AA=ref	4	8	0	0	67	0	0	0	1
	CHR1	150962633	rs182637274	G	A	AA=ref	7	3	1	0	99	0	0	0	0
	CHR1	151214535	rs146861892	A	G	AA=ref	7	5	2	0	95	0	1	0	0
	CHR1	151788517	rs146027350	T	C	AA=ref	6	7	0	0	93	0	0	0	1
	CHR1	151944242	rs4845416	C	T	AA=ref	6	5	1	0	81	0	0	0	0
	CHR1	155706324	rs139333658	C	T	AA=ref	5	4	0	0	69	1	0	0	0
	CHR1	155707250	rs142658233	T	C	AA=ref	5	8	2	0	135	1	0	0	0
	CHR1	156092283	rs139377675	C	A	AA=ref	5	7	2	0	83	1	0	0	0
	CHR1	156095364	rs192585352	C	T	AA=ref	5	7	2	0	83	1	0	0	0
	CHR1	156831101	rs12404523	C	G	AA=ref	10	11	6	0	79	1	1	0	0
	CHR1	156844983	rs41527546	T	C	AA=ref	6	10	5	0	90	1	0	0	0
	CHR1	156851682	rs150600725	G	T	AA=ref	5	9	5	0	91	1	0	0	0
	CHR1	157326830	rs183272355	G	A	AA=ref	3	4	0	0	70	0	0	0	0
	CHR1	157501737	rs140750749	A	G	AA=ref	3	10	3	0	115	0	0	0	0
	CHR1	160099377	rs4656881	C	G	AA=ref	3	10	3	0	75	0	0	0	0
	CHR1	167867426	rs145121102	G	C	AA=ref	3	6	0	0	64	0	0	0	0
	CHR1	167937787	rs149754496	A	G	AA=ref	3	6	0	0	65	1	0	0	0
	CHR1	168698298	rs998688	C	T	AA=ref	6	5	2	0	74	0	0	0	0
	CHR1	168901924	rs147624526	A	G	AA=ref	3	7	3	0	66	0	0	0	0
	CHR1	171274894	rs139374114	C	T	AA=ref	3	4	0	0	84	1	1	0	0
	CHR1	173447014	rs35794739	G	A	AA=ref	6	7	2	0	63	0	0	0	0
	CHR1	173533964	rs148646016	G	A	AA=ref	10	9	2	0	86	0	1	0	0
	CHR1	173743934	rs2180327	C	A	AA=ref	10	9	2	0	89	1	0	0	0
	CHR1	173917494	rs148733629	A	C	AA=ref	10	10	2	0	89	0	1	0	0
	CHR1	173934587	rs146479086	G	A	AA=ref	10	10	2	0	89	0	1	0	0
	CHR1	174225448	rs140174773	A	G	AA=ref	10	10	2	0	91	0	1	0	0
	CHR1	175292633	rs150154842	C	A	AA=ref	4	9	2	0	86	0	0	0	0
	CHR1	175318864	rs142621441	G	A	AA=ref	4	9	2	0	85	0	0	0	0
	CHR1	175637588	rs12402725	G	A	AA=ref	5	6	4	0	63	0	1	0	0
	CHR1	176069835	rs150306783	T	C	AA=ref	3	5	0	0	70	0	0	0	1
	CHR1	176134702	rs12408472	G	A	AA=ref	3	5	0	0	63	0	0	0	0
	CHR1	177035719	rs143951932	T	G	AA=ref	7	6	0	0	76	0	1	0	1
	CHR1	177140428	rs146812772	C	G	AA=ref	5	6	0	0	76	0	1	0	0
	CHR1	178639460	rs144859030	C	T	AA=ref	7	4	0	0	68	0	0	0	0
	CHR1	178658548	rs144691781	G	A	AA=ref	9	4	0	0	68	0	0	0	0
	CHR1	178670239	rs141549047	A	G	AA=ref	9	4	0	0	68	0	0	0	0
	CHR1	178804671	rs140915852	G	A	AA=ref	11	4	0	0	65	0	0	0	0
	CHR1	178872467	rs148319175	A	G	AA=ref	11	6	0	0	65	0	0	0	0
	CHR1	178884385	rs142453946	T	C	AA=ref	11	6	0	0	64	0	0	0	0
	CHR1	179782224	rs184499634	G	A	AA=ref	5	8	1	0	70	0	0	0	0
	CHR1	186278219	rs144985922	A	C	AA=ref	6	7	0	0	66	0	0	0	0
	CHR1	186725365	rs141353722	A	C	AA=ref	7	9	0	0	79	0	0	0	0
	CHR1	187818634	rs148515537	G	A	AA=ref	5	10	2	0	75	0	1	0	1
	CHR1	188008806	rs140406633	T	C	AA=ref	3	7	0	0	82	1	1	1	0
	CHR1	188101810	rs149832703	A	G	AA=ref	3	7	0	0	80	0	0	0	0
	CHR1	188391090	rs149073335	T	A	AA=ref	3	6	0	0	83	0	0	0	0
	CHR1	188405667	rs188554469	T	C	AA=ref	3	6	0	0	81	0	0	0	0
	CHR1	188461708	rs189839272	G	A	AA=ref	3	6	0	0	84	0	1	0	0
	CHR1	188598656	rs140134784	A	G	AA=ref	4	6	0	0	78	0	0	0	0
	CHR1	193629449	rs146618088	G	A	AA=ref	7	4	1	0	63	0	1	0	0
	CHR1	193646653	rs149246167	A	T	AA=ref	7	4	1	0	63	0	1	0	0
	CHR1	193662940	rs150788373	A	C	AA=ref	7	4	0	0	63	0	1	0	0
	CHR1	194977987	rs138941671	C	T	AA=ref	3	8	0	0	65	0	0	0	0
	CHR1	196137868	rs146440595	C	A	AA=nnn	7	11	0	0	78	1	0	0	1
	CHR1	197332406	rs148124778	A	G	AA=ref	11	9	0	0	85	0	0	0	1
	CHR1	197463057	rs12404992	G	A	AA=ref	11	8	0	0	91	0	0	0	1
	CHR1	198815905	rs151238599	C	T	AA=ref	10	7	0	0	107	0	0	0	0
	CHR1	198922083	rs145556239	C	T	AA=ref	10	7	0	0	107	0	0	0	0
	CHR1	198962919	rs71633846	T	G	AA=ref	10	7	0	0	105	0	0	0	0
	CHR1	199005802	rs186285995	C	G	AA=ref	10	7	0	0	108	0	0	0	0
	CHR1	199623738	rs185005573	T	C	AA=ref	10	4	2	0	80	0	0	0	1
	CHR1	199739827	rs191252300	C	T	AA=ref	9	4	3	0	80	1	0	0	1
	CHR1	199753397	rs187025817	T	C	AA=ref	9	4	3	0	78	0	0	0	1
	CHR1	199875413	rs183865736	T	C	AA=ref	6	4	3	0	81	1	0	0	1
	CHR1	200977721	rs151330124	C	T	AA=ref	5	12	3	0	64	0	0	0	0
	CHR1	202196821	rs147938999	C	T	AA=ref	4	3	0	0	65	1	0	0	0
	CHR1	202585462	rs181660998	A	C	AA=ref	5	1	0	0	69	0	0	0	0
	CHR1	203489921	rs182370414	A	T	AA=ref	4	6	0	0	74	0	0	0	1
	CHR1	204194527	rs4951321	T	C	AA=ref	9	11	1	0	67	0	0	0	0
	CHR1	204291409	rs145771396	G	A	AA=ref	9	11	1	0	68	0	0	0	1
	CHR1	204314522	rs4951363	A	G	AA=ref	9	11	1	0	66	0	0	0	1
	CHR1	204324390	rs143934755	C	T	AA=ref	9	11	1	0	66	0	0	0	0
	CHR1	210933718	rs12407251	T	C	AA=ref	3	8	0	0	71	0	0	0	0
	CHR1	212158001	rs143103334	A	T	AA=ref	6	8	0	0	72	0	1	0	0
	CHR1	212936312	rs145456211	G	A	AA=ref	3	10	0	0	68	0	0	0	0
	CHR1	212965432	rs141571022	C	T	AA=ref	3	10	0	0	68	0	0	0	0
	CHR1	213992463	rs140174786	T	A	AA=ref	5	4	4	0	62	0	0	0	0
	CHR1	221707692	rs183056120	T	C	AA=ref	4	4	5	0	66	0	1	0	0
	CHR1	222614048	rs191413508	C	T	AA=ref	4	6	0	0	62	0	0	0	0
	CHR1	225179776	rs138972812	T	A	AA=ref	4	5	0	0	98	0	0	0	1
	CHR1	229398657	rs140238339	C	T	AA=ref	4	14	3	0	91	0	0	0	1
	CHR1	229591495	rs188977895	A	G	AA=ref	7	5	3	0	88	0	0	0	0
	CHR1	229825933	rs187792770	T	C	AA=ref	6	3	3	0	82	0	0	0	1
	CHR1	231018365	rs149226278	T	C	AA=ref	3	5	2	0	66	0	0	0	0
	CHR1	234206164	rs16842490	A	G	AA=ref	7	6	1	0	79	0	0	0	0
	CHR1	234507144	rs151027411	T	C	AA=ref	6	2	3	0	63	0	0	0	0
	CHR1	237246676	rs145687996	C	T	AA=ref	8	5	1	0	91	0	0	0	0
	CHR1	240031700	rs4638116	G	A	AA=ref	6	7	0	0	82	0	0	0	0
	CHR1	241740216	rs142570300	G	C	AA=ref	6	12	0	0	69	0	1	0	0
	CHR1	243274685	rs150820637	C	T	AA=nnn	4	7	1	0	72	1	0	0	1
	CHR1	243867179	rs147623404	T	G	AA=ref	5	9	1	0	77	1	0	0	0
	CHR1	243955425	rs147690688	T	C	AA=ref	5	9	1	0	77	1	0	0	0
	CHR1	245322316	rs139380561	C	T	AA=ref	5	16	2	0	127	0	0	0	0
	CHR1	245325660	rs4658709	G	A	AA=ref	5	17	1	0	128	0	0	0	0
	CHR1	245468593	rs12409508	A	G	AA=ref	11	20	3	0	132	0	0	0	0
	CHR1	245475420	rs146091274	G	C	AA=ref	10	12	3	0	104	0	0	0	0
	CHR1	246798237	rs184706863	C	T	AA=ref	7	10	1	0	77	1	1	0	0
	CHR1	248138725	rs185221936	G	A	AA=nnn	7	8	0	1	73	0	0	0	0
	CHR2	539132	rs151317790	T	C	AA=ref	7	8	1	0	76	0	0	0	0
	CHR2	554266	rs150616582	T	C	AA=ref	6	8	1	0	72	0	0	0	0
	CHR2	868652	rs139538062	G	A	AA=ref	3	9	3	0	65	1	0	0	0
	CHR2	4352841	rs192902531	A	G	AA=ref	5	10	2	0	65	0	1	0	0
	CHR2	6619157	rs143594782	T	C	AA=ref	5	8	2	0	72	0	1	0	0
	CHR2	8154051	rs10169271	T	C	AA=ref	6	9	4	0	98	0	0	0	0
	CHR2	10547391	rs140233019	C	T	AA=ref	3	10	0	0	83	0	0	0	0
	CHR2	18070774	rs148904876	G	A	AA=ref	6	9	1	0	81	0	1	0	0
	CHR2	22623793	rs187907935	G	T	AA=ref	3	5	0	0	66	0	1	0	0
	CHR2	23003723	rs189674914	C	T	AA=ref	5	10	0	0	68	0	1	0	0
	CHR2	23359204	rs4665200	A	G	AA=ref	6	10	0	0	77	0	0	0	0
	CHR2	23421595	rs138541032	A	G	AA=ref	5	7	0	0	68	0	0	0	0
	CHR2	23599123	rs146377530	C	G	AA=ref	8	11	0	0	103	0	0	0	0
	CHR2	24537522	rs4665685	T	C	AA=ref	9	14	2	0	142	0	0	0	0
	CHR2	24546600	rs147561902	A	T	AA=ref	9	14	2	0	142	0	0	0	0
	CHR2	24576680	rs146701621	C	T	AA=ref	9	14	2	0	142	0	0	0	0
	CHR2	24674356	rs138716876	T	G	AA=ref	10	17	1	0	144	0	0	0	0
	CHR2	24934847	rs144423842	G	A	AA=ref	9	19	0	0	117	0	1	0	0
	CHR2	26943978	rs144424178	G	C	AA=ref	12	11	0	0	160	1	0	0	0
	CHR2	26957359	rs148731627	G	A	AA=ref	12	11	0	0	159	0	1	0	0
	CHR2	27204045	rs142172937	T	C	AA=ref	12	12	1	0	134	0	1	0	0
	CHR2	28779427	rs140186401	G	A	AA=ref	7	5	2	0	94	1	0	0	0
	CHR2	28788501	rs12468772	A	G	AA=ref	7	5	2	0	94	0	0	0	0
	CHR2	29249316	rs150322804	G	A	AA=ref	3	10	1	0	80	0	1	0	0
	CHR2	29953925	rs145694376	G	T	AA=ref	4	3	0	0	90	0	1	0	0
	CHR2	31194088	rs139669027	G	T	AA=ref	10	4	2	0	82	0	0	0	0
	CHR2	33218809	rs182633656	G	A	AA=ref	8	12	4	0	108	0	0	0	1
	CHR2	33244791	rs144165058	A	C	AA=ref	8	12	4	0	110	0	0	0	0
	CHR2	33263514	rs998661	A	T	AA=ref	5	8	2	0	76	0	0	0	0
	CHR2	33273565	rs147418047	A	G	AA=ref	8	12	4	0	110	0	1	0	0
	CHR2	33405110	rs147598134	G	A	AA=ref	6	11	4	0	121	0	0	0	0
	CHR2	33442255	rs145808441	G	T	AA=ref	6	11	4	0	120	0	0	0	0
	CHR2	33736405	rs139249262	G	A	AA=ref	5	3	2	0	82	0	0	0	0
	CHR2	33746553	rs147832991	A	G	AA=ref	4	3	2	0	80	0	0	0	0
	CHR2	35129328	rs145456231	C	A	AA=ref	8	9	1	0	85	0	0	0	0
	CHR2	35144064	rs1395698	C	G	AA=ref	7	8	1	0	89	0	0	0	0
	CHR2	35575142	rs141931830	G	C	AA=ref	10	12	0	0	105	0	0	0	0
	CHR2	35630101	rs4670122	A	G	AA=ref	7	10	1	0	79	0	0	0	0
	CHR2	35700239	rs12475152	A	C	AA=ref	10	11	1	0	76	0	0	0	0
	CHR2	35938225	rs143086096	T	C	AA=ref	10	9	1	0	87	0	0	0	0
	CHR2	36353674	rs146887516	G	A	AA=alt	7	8	1	1	102	0	1	1	0
	CHR2	36392202	rs141348441	G	A	AA=ref	5	8	0	1	94	0	1	0	0
	CHR2	36716099	rs143617059	C	T	AA=ref	5	7	1	0	92	0	0	0	0
	CHR2	36925728	rs146005545	C	T	AA=ref	8	12	2	0	133	0	0	0	0
	CHR2	37678796	rs149192974	C	T	AA=ref	6	7	1	0	70	0	0	0	0
	CHR2	38973062	rs149061708	T	C	AA=ref	5	7	0	0	80	0	1	0	1
	CHR2	40263215	rs141710063	T	A	AA=ref	6	6	2	0	68	0	1	0	0
	CHR2	40429956	rs1428576	C	A	AA=ref	3	8	2	0	62	0	0	0	0
	CHR2	40431568	rs142607835	T	C	AA=ref	3	8	2	0	63	0	0	0	0
	CHR2	41132612	rs146005692	T	G	AA=ref	3	11	0	1	124	0	1	0	0
	CHR2	41134160	rs186826805	C	G	AA=ref	3	11	0	1	121	0	1	0	0
	CHR2	41294721	rs141180584	A	C	AA=ref	4	10	0	1	120	0	0	0	0
	CHR2	41781595	rs147874693	G	C	AA=ref	3	12	4	0	120	0	0	0	0
	CHR2	41783473	rs141919124	G	C	AA=ref	3	12	4	0	121	0	0	0	0
	CHR2	41784625	rs149087137	G	A	AA=ref	3	12	4	0	121	0	0	0	0
	CHR2	41847216	rs139895633	G	A	AA=ref	3	16	4	0	128	0	1	0	0
	CHR2	41903110	rs138248175	A	G	AA=ref	3	16	4	0	134	0	0	0	0
	CHR2	42240795	rs143119020	T	C	AA=ref	8	5	0	0	81	0	0	0	0
	CHR2	42281547	rs187331841	C	T	AA=ref	9	5	0	0	69	0	0	0	0
	CHR2	42471080	rs143835464	G	A	AA=ref	8	21	1	0	197	0	0	0	0
	CHR2	43126001	rs139763831	A	G	AA=ref	4	10	1	1	102	0	0	0	1
	CHR2	44418457	rs149210405	A	G	AA=ref	9	3	1	0	77	0	0	0	0
	CHR2	44986378	rs184477708	T	G	AA=ref	4	6	1	0	66	1	0	0	0
	CHR2	46627467	rs148237159	C	T	AA=ref	6	11	0	0	109	0	0	0	0
	CHR2	46627558	rs150752521	C	T	AA=ref	6	11	0	0	109	0	0	0	0
	CHR2	47722835	rs144483287	T	C	AA=ref	6	13	1	0	70	0	0	0	0
	CHR2	48590349	rs187368789	G	T	AA=ref	3	13	3	0	77	0	0	0	0
	CHR2	48645991	rs192688151	T	G	AA=ref	3	13	3	0	80	0	0	0	0
	CHR2	48814250	rs181306570	C	G	AA=ref	4	9	2	0	66	0	0	0	0
	CHR2	51412369	rs189618282	A	G	AA=ref	8	8	2	0	79	0	1	0	0
	CHR2	51443141	rs151329294	G	A	AA=ref	8	8	2	0	80	0	0	0	0
	CHR2	51873343	rs144144310	C	A	AA=ref	5	9	2	0	80	0	1	0	0
	CHR2	52934980	rs185102355	G	A	AA=ref	4	2	3	0	72	0	0	0	0
	CHR2	52938193	rs148068806	C	A	AA=ref	4	2	3	0	73	0	0	0	0
	CHR2	52951509	rs143147852	C	A	AA=ref	6	2	3	0	70	0	0	0	0
	CHR2	53076680	rs141976968	A	G	AA=ref	5	4	2	0	70	0	1	0	1
	CHR2	53263696	rs147265667	G	C	AA=ref	7	4	2	0	64	0	1	0	0
	CHR2	57700289	rs1474104	C	A	AA=ref	4	1	4	0	62	1	0	0	0
	CHR2	59055156	rs141342273	G	T	AA=ref	4	14	4	0	92	0	0	0	1
	CHR2	59113031	rs4672265	A	G	AA=ref	4	13	4	0	89	0	0	0	0
	CHR2	59259862	rs184845330	A	G	AA=ref	5	6	5	0	62	0	0	0	0
	CHR2	60476030	rs147947735	G	A	AA=ref	5	7	2	0	63	0	0	0	0
	CHR2	67029566	rs182678108	G	A	AA=ref	5	5	0	0	70	0	0	0	1
	CHR2	67839244	rs149720847	T	C	AA=ref	4	2	6	0	83	0	0	0	0
	CHR2	69524413	rs188229888	C	T	AA=ref	3	15	5	0	86	1	0	0	0
	CHR2	69610865	rs190213681	C	T	AA=ref	3	2	0	0	80	0	0	0	0
	CHR2	69642390	rs12474866	A	G	AA=ref	3	2	0	0	79	0	0	0	0
	CHR2	69682004	rs192120382	T	G	AA=ref	4	15	5	0	96	0	0	0	0
	CHR2	69742090	rs12466390	C	A	AA=ref	6	2	0	0	77	0	0	0	0
	CHR2	69766377	rs186152057	G	A	AA=ref	7	2	0	0	78	0	0	0	0
	CHR2	70240656	rs150631449	T	C	AA=ref	4	4	0	0	66	0	0	0	0
	CHR2	70340574	rs138325628	T	G	AA=ref	4	4	0	0	66	0	0	0	0
	CHR2	71364736	rs192601941	C	T	AA=ref	5	8	0	0	68	1	0	0	0
	CHR2	73634387	rs193067266	C	G	AA=ref	3	6	4	0	70	0	0	0	0
	CHR2	73660287	rs148427078	C	T	AA=ref	3	6	4	0	71	0	0	0	0
	CHR2	73871317	rs181828419	T	C	AA=alt	5	2	0	0	74	1	0	0	0
	CHR2	73871350	rs186095591	C	A	AA=alt	8	7	1	0	74	0	0	0	0
	CHR2	74620398	rs141428120	C	T	AA=ref	5	6	0	0	69	0	0	0	0
	CHR2	74636943	rs185452509	C	T	AA=ref	5	6	0	0	66	0	0	0	0
	CHR2	74737472	rs2901582	G	A	AA=ref	7	11	7	0	103	0	0	0	1
	CHR2	75227291	rs148457044	A	G	AA=ref	5	5	0	0	62	0	0	0	0
	CHR2	76264732	rs4852392	G	C	AA=ref	5	9	3	0	67	1	0	0	1
	CHR2	80027793	rs2902089	T	C	AA=ref	6	4	1	0	68	0	0	0	1
	CHR2	80118361	rs147221012	C	G	AA=ref	4	5	1	0	66	0	0	0	0
	CHR2	80219124	rs1821415	A	C	AA=ref	5	6	2	0	63	0	0	0	0
	CHR2	82030873	rs148760207	T	C	AA=ref	4	6	5	0	82	0	1	0	0
	CHR2	82525059	rs140125871	G	A	AA=nnn	5	6	0	0	80	1	0	0	0
	CHR2	83620335	rs148093480	A	G	AA=ref	6	6	2	0	71	0	1	0	1
	CHR2	83904049	rs144283954	A	T	AA=ref	7	8	2	0	66	0	0	0	0
	CHR2	84562748	rs13387236	A	C	AA=ref	6	12	1	0	67	0	0	0	0
	CHR2	84563063	rs148882212	C	T	AA=ref	6	12	1	0	67	0	0	0	0
	CHR2	84623810	rs140480853	G	A	AA=ref	6	12	1	0	67	0	0	0	0
	CHR2	84729890	rs13425325	A	G	AA=ref	6	12	1	0	67	0	0	0	0
	CHR2	85030993	rs146054920	A	G	AA=ref	3	4	2	0	63	1	1	0	1
	CHR2	85181307	rs142124309	C	T	AA=ref	4	7	2	0	90	0	0	0	1
	CHR2	85535369	rs144539365	T	C	AA=ref	11	13	0	0	115	0	0	0	0
	CHR2	85599302	rs183763901	T	A	AA=ref	3	4	4	0	71	0	0	0	0
	CHR2	85638637	rs183033416	G	A	AA=ref	3	5	4	0	69	0	1	0	0
	CHR2	85952907	rs138878435	G	A	AA=ref	5	12	0	0	109	0	0	0	0
	CHR2	85985526	rs187183117	C	T	AA=ref	5	8	1	0	111	0	0	0	1
	CHR2	86934195	rs143053534	T	A	AA=ref	3	7	6	0	101	0	0	0	0
	CHR2	86991301	rs138837213	G	T	AA=ref	3	7	4	0	97	0	0	0	0
	CHR2	96414443	rs150166164	A	C	AA=ref	5	11	2	0	112	0	0	0	0
	CHR2	96744890	rs141539043	G	A	AA=ref	5	11	2	0	108	0	1	1	0
	CHR2	96852261	rs4907229	A	C	AA=ref	6	10	2	0	105	0	0	0	0
	CHR2	96903774	rs182464545	C	T	AA=ref	6	10	2	0	103	0	1	0	0
	CHR2	97486710	rs4907252	C	G	AA=ref	7	11	2	0	107	0	0	0	0
	CHR2	97618583	rs4907207	T	G	AA=ref	5	12	1	0	109	0	0	0	0
	CHR2	97625516	rs181059546	G	A	AA=ref	5	12	1	0	106	0	0	0	0
	CHR2	98620445	rs140269016	C	T	AA=ref	9	13	1	0	78	0	0	0	0
	CHR2	98675111	rs182009738	G	C	AA=ref	7	10	2	0	88	0	0	0	0
	CHR2	98706676	rs138370942	C	G	AA=ref	7	10	2	0	88	0	0	0	0
	CHR2	98727819	rs150268830	C	T	AA=ref	7	10	1	0	85	0	0	0	0
	CHR2	98916482	rs17029642	A	T	AA=ref	10	11	1	0	104	0	0	0	0
	CHR2	98931255	rs148623365	G	A	AA=ref	10	11	1	0	104	0	1	0	0
	CHR2	98974128	rs185059615	G	A	AA=ref	11	11	1	0	103	0	0	0	0
	CHR2	99046415	rs183002167	G	A	AA=ref	11	12	0	0	102	0	1	0	0
	CHR2	99183600	rs188090087	G	A	AA=ref	11	12	0	0	102	0	0	0	0
	CHR2	99313729	rs189121576	T	A	AA=ref	11	10	0	0	103	0	1	0	1
	CHR2	99662341	rs139754819	C	T	AA=alt	10	12	0	0	98	1	0	0	0
	CHR2	99764976	rs143630727	T	C	AA=ref	3	3	2	0	73	0	0	0	0
	CHR2	99771970	rs191394331	C	A	AA=ref	3	3	2	0	73	0	0	0	0
	CHR2	99793870	rs183756725	T	A	AA=ref	3	3	2	0	72	0	0	0	0
	CHR2	100302417	rs180742560	G	T	AA=ref	3	3	0	0	70	0	0	0	0
	CHR2	100860672	rs191780249	C	G	AA=ref	12	9	1	0	86	0	0	0	0
	CHR2	101020237	rs140035178	C	T	AA=ref	12	14	0	0	137	0	0	0	1
	CHR2	101634382	rs141861369	A	G	AA=ref	7	4	1	0	65	1	0	0	1
	CHR2	101635396	rs150239130	G	C	AA=ref	7	4	1	0	64	1	0	0	1
	CHR2	101710369	rs141244628	C	T	AA=ref	6	4	1	0	64	1	0	0	1
	CHR2	101720075	rs184473881	C	T	AA=ref	6	4	1	0	62	1	0	0	1
	CHR2	101816097	rs187858442	G	T	AA=ref	7	7	4	0	120	0	1	0	0
	CHR2	102159048	rs191659802	T	A	AA=ref	4	14	1	0	102	0	0	0	0
	CHR2	102162283	rs147853952	G	A	AA=ref	5	14	1	0	106	0	0	0	0
	CHR2	103354639	rs185171299	T	C	AA=ref	4	9	3	0	70	0	0	0	0
	CHR2	108612309	rs147294130	C	A	AA=ref	5	4	3	0	67	0	0	1	1
	CHR2	108638952	rs12479350	G	A	AA=ref	7	5	3	0	68	0	0	0	1
	CHR2	108708258	rs144220335	G	A	AA=ref	8	5	3	0	66	0	0	0	0
	CHR2	109088275	rs147227525	G	A	AA=ref	8	16	0	0	134	0	0	0	0
	CHR2	109242166	rs151259806	G	A	AA=ref	8	16	0	0	126	0	1	0	0
	CHR2	109463940	rs142591376	A	C	AA=ref	9	15	0	0	135	0	0	0	0
	CHR2	110075003	rs150427757	C	G	AA=ref	7	9	0	0	81	0	0	0	0
	CHR2	110304477	rs138193337	T	G	AA=ref	8	11	3	0	102	0	0	0	0
	CHR2	112428657	rs186512283	A	G	AA=ref	3	8	1	0	70	0	0	0	1
	CHR2	115952634	rs144640768	C	T	AA=ref	7	7	0	0	85	0	1	0	0
	CHR2	116175162	rs141090844	C	T	AA=ref	6	8	0	0	96	1	1	0	0
	CHR2	116521303	rs150501724	A	G	AA=ref	4	7	1	0	95	1	0	0	0
	CHR2	116977340	rs150900469	C	A	AA=ref	8	3	0	0	70	0	0	0	0
	CHR2	116988484	rs183712406	C	T	AA=ref	8	3	0	0	71	0	0	0	0
	CHR2	121470986	rs145195723	T	C	AA=ref	5	10	2	0	86	0	0	0	0
	CHR2	121482370	rs143953899	A	T	AA=ref	5	10	2	0	86	0	0	0	0
	CHR2	128412623	rs185864935	G	A	AA=ref	6	8	2	0	72	0	0	0	0
	CHR2	140278245	rs187918021	G	A	AA=ref	4	6	1	0	65	0	0	0	0
	CHR2	142374941	rs150419329	A	G	AA=ref	8	9	0	0	80	0	1	0	0
	CHR2	143969632	rs146244998	G	A	AA=ref	7	15	3	0	128	0	0	0	1
	CHR2	144190705	rs148261471	A	G	AA=ref	8	15	0	0	123	0	0	0	0
	CHR2	145198195	rs12473384	T	C	AA=ref	5	10	2	0	75	0	0	0	0
	CHR2	145385884	rs144356544	G	A	AA=ref	4	4	0	0	68	0	0	0	0
	CHR2	151825075	rs145978829	T	C	AA=ref	6	10	0	0	127	1	0	0	0
	CHR2	152074091	rs140200740	C	T	AA=ref	7	10	0	0	100	0	0	0	0
	CHR2	152114081	rs149993053	C	T	AA=ref	10	11	0	0	128	0	0	0	0
	CHR2	152859584	rs190177547	A	G	AA=ref	13	11	0	0	123	0	0	0	0
	CHR2	152919217	rs183128299	T	A	AA=ref	9	8	0	0	87	0	0	0	0
	CHR2	152927980	rs180995301	G	C	AA=ref	8	4	0	0	81	0	0	0	0
	CHR2	153637624	rs183833268	T	C	AA=ref	7	6	0	0	93	0	0	0	0
	CHR2	153647555	rs190409154	A	C	AA=ref	7	7	0	0	92	0	0	0	0
	CHR2	153675368	rs12476125	G	A	AA=ref	7	6	0	0	98	0	0	1	0
	CHR2	153678718	rs12464408	G	T	AA=ref	7	7	0	0	99	0	0	0	0
	CHR2	153696207	rs12478616	A	C	AA=ref	7	6	0	0	99	0	0	0	0
	CHR2	153749533	rs148391478	C	T	AA=ref	3	9	1	0	97	0	0	0	0
	CHR2	154537980	rs141150919	A	G	AA=ref	11	7	1	0	91	1	0	0	1
	CHR2	155772881	rs193101058	T	C	AA=ref	9	5	1	0	91	1	0	0	0
	CHR2	157017854	rs141159863	C	T	AA=ref	7	9	3	0	118	0	0	0	0
	CHR2	157298431	rs145131883	A	G	AA=ref	6	10	4	0	120	0	0	0	0
	CHR2	158561946	rs4664895	C	T	AA=ref	4	9	3	0	81	0	0	0	1
	CHR2	158848348	rs12475094	G	C	AA=ref	4	8	4	0	112	1	0	0	0
	CHR2	159476703	rs142582723	A	G	AA=ref	7	13	2	0	139	0	0	0	0
	CHR2	160349872	rs141906090	T	C	AA=ref	10	13	3	0	174	0	0	0	0
	CHR2	160897381	rs148680836	C	T	AA=ref	8	11	0	0	117	0	0	0	0
	CHR2	161691324	rs140613880	C	T	AA=ref	10	13	2	0	168	0	0	0	0
	CHR2	161964038	rs138194876	C	T	AA=nnn	10	16	0	0	180	0	0	0	0
	CHR2	162953597	rs6746934	T	A	AA=ref	11	14	0	0	147	0	0	0	1
	CHR2	163118367	rs191178518	C	A	AA=ref	9	9	1	0	78	0	0	0	0
	CHR2	163468439	rs143321077	C	T	AA=ref	8	14	0	0	146	0	0	0	0
	CHR2	163541754	rs7578658	A	G	AA=ref	10	13	0	0	141	0	0	0	1
	CHR2	164648455	rs150517036	G	A	AA=ref	6	14	2	0	130	0	0	0	0
	CHR2	164829281	rs146810770	T	C	AA=ref	6	11	1	0	127	1	0	0	0
	CHR2	164866385	rs150108812	T	C	AA=ref	4	10	1	0	128	1	0	0	0
	CHR2	164973720	rs139295141	C	G	AA=ref	4	11	1	0	128	0	0	0	0
	CHR2	166210388	rs140183834	C	A	AA=ref	4	9	0	0	97	0	1	0	0
	CHR2	166316135	rs149486551	C	T	AA=ref	4	10	1	0	99	0	1	0	0
	CHR2	166549125	rs149335847	A	G	AA=ref	4	6	0	0	84	0	0	1	0
	CHR2	167203527	rs186767700	T	C	AA=ref	4	4	0	0	72	0	0	0	0
	CHR2	168008767	rs142781769	T	A	AA=ref	3	5	1	0	75	0	0	0	0
	CHR2	168853322	rs145715801	A	G	AA=ref	6	6	1	0	63	0	1	0	0
	CHR2	169031249	rs143202966	G	A	AA=ref	5	8	0	0	69	0	0	0	0
	CHR2	169147823	rs148547064	C	T	AA=ref	4	7	0	0	68	0	0	0	0
	CHR2	169215104	rs138169361	T	C	AA=ref	4	6	0	0	63	0	0	0	0
	CHR2	169751663	rs1402838	T	C	AA=ref	6	14	4	0	104	0	0	0	0
	CHR2	170095355	rs139141575	T	A	AA=ref	8	15	1	0	142	0	0	0	0
	CHR2	170267840	rs187180515	T	C	AA=ref	4	9	1	0	93	0	1	0	0
	CHR2	170278931	rs138719068	A	G	AA=ref	4	5	0	0	77	0	0	1	0
	CHR2	170283192	rs189550101	A	T	AA=ref	3	5	2	0	80	0	0	0	0
	CHR2	174624992	rs149808236	G	A	AA=ref	9	5	1	0	74	0	0	0	0
	CHR2	175292046	rs143978942	A	G	AA=ref	3	8	2	0	71	0	0	0	0
	CHR2	176769912	rs148122654	C	G	AA=ref	3	1	2	0	90	1	0	0	0
	CHR2	177700073	rs143766035	T	C	AA=ref	5	7	1	0	70	0	0	0	0
	CHR2	178122301	rs12463389	C	G	AA=ref	9	14	1	0	75	1	1	0	0
	CHR2	178427918	rs148472867	C	T	AA=ref	8	10	1	0	77	0	1	0	1
	CHR2	179497018	rs12471771	G	A	AA=ref	3	10	2	0	81	0	0	0	0
	CHR2	180683554	rs144093156	A	T	AA=ref	6	7	1	0	89	0	0	0	0
	CHR2	180693411	rs137895959	A	G	AA=ref	6	7	1	0	90	0	1	0	0
	CHR2	180897417	rs139461921	C	T	AA=ref	3	3	0	0	86	1	0	0	1
	CHR2	181646689	rs4490141	T	G	AA=ref	3	14	1	0	94	0	0	0	0
	CHR2	181905759	rs183475244	G	A	AA=ref	5	11	2	0	71	0	0	0	0
	CHR2	182221236	rs148295853	G	A	AA=ref	3	14	3	0	102	1	1	1	1
	CHR2	184095786	rs189968714	G	A	AA=ref	4	8	1	0	94	0	0	0	1
	CHR2	186415004	rs188855908	T	C	AA=ref	4	7	4	0	70	0	0	0	0
	CHR2	186942119	rs12470352	A	G	AA=ref	4	6	4	0	77	0	0	0	0
	CHR2	187509606	rs149896035	G	A	AA=ref	5	7	3	0	82	0	1	0	0
	CHR2	187526485	rs145268755	G	A	AA=ref	5	7	4	0	83	0	1	0	0
	CHR2	190382429	rs141613776	T	C	AA=ref	3	7	1	0	66	0	0	0	0
	CHR2	191080100	rs141033773	C	A	AA=ref	6	9	4	0	83	0	1	0	0
	CHR2	192073564	rs142017785	C	G	AA=ref	8	8	0	0	91	0	1	0	0
	CHR2	192445508	rs188493687	A	C	AA=ref	5	3	1	0	65	0	1	0	0
	CHR2	193300187	rs142377563	G	C	AA=ref	3	4	0	0	64	0	0	0	0
	CHR2	193308208	rs147317359	C	A	AA=ref	3	4	0	0	64	0	0	0	0
	CHR2	196933379	rs188121618	C	T	AA=ref	7	9	0	0	65	0	0	0	0
	CHR2	199884708	rs143992652	A	G	AA=ref	7	6	3	0	86	0	1	0	0
	CHR2	200969249	rs185788247	T	C	AA=ref	5	7	4	0	75	0	1	0	0
	CHR2	201160435	s2x201160435	A	C	AA=ref	5	8	4	0	72	0	0	0	0
	CHR2	201467879	rs191229791	G	T	AA=ref	11	9	1	0	83	0	1	0	0
	CHR2	205984808	rs192342187	G	A	AA=ref	4	6	0	0	66	0	0	0	0
	CHR2	207794768	rs191744015	T	C	AA=ref	7	6	4	0	89	0	0	0	0
	CHR2	207841465	rs149168233	T	C	AA=ref	6	6	4	0	80	1	0	0	0
	CHR2	210122736	rs151015402	G	A	AA=ref	3	12	2	0	74	0	1	0	0
	CHR2	210133114	rs148771663	C	A	AA=ref	3	12	2	0	75	0	1	0	0
	CHR2	210176298	rs147012151	A	G	AA=ref	5	11	2	0	76	1	0	0	0
	CHR2	212267539	rs150589295	A	T	AA=ref	5	10	3	0	94	0	0	0	0
	CHR2	212282067	rs148541861	G	T	AA=ref	5	10	3	0	94	0	0	0	0
	CHR2	212322936	rs4673619	A	G	AA=ref	5	10	3	0	95	0	0	0	0
	CHR2	223268278	rs142046960	G	A	AA=ref	8	20	7	0	119	0	0	1	0
	CHR2	223368043	rs139511828	A	G	AA=ref	7	8	3	0	92	0	0	0	0
	CHR2	223394952	rs189914599	A	G	AA=ref	7	8	3	0	90	0	0	0	0
	CHR2	223457075	rs181312534	C	T	AA=ref	7	8	1	0	86	0	0	1	0
	CHR2	223501277	rs151170887	G	T	AA=ref	7	10	3	0	118	0	0	0	0
	CHR2	223539179	rs188923458	T	A	AA=ref	7	10	3	0	118	0	0	0	0
	CHR2	223602560	rs149452751	C	T	AA=ref	5	8	5	0	94	0	0	0	0
	CHR2	223716867	rs143758353	A	G	AA=ref	8	11	4	1	117	0	1	0	0
	CHR2	224950342	rs114766168	G	A	AA=ref	5	5	3	1	62	1	0	1	1
	CHR2	225167189	rs150167529	G	A	AA=ref	4	10	3	0	64	0	0	1	0
	CHR2	226971980	rs140914613	T	G	AA=ref	5	7	0	0	89	0	0	0	0
	CHR2	227135505	rs140593575	C	T	AA=ref	5	5	1	0	86	0	1	0	1
	CHR2	227247784	rs141456993	A	G	AA=ref	4	5	1	0	88	0	0	1	0
	CHR2	229493481	rs141662035	A	G	AA=ref	5	8	0	0	80	1	0	0	0
	CHR2	229499245	rs141768096	C	T	AA=ref	5	8	1	0	79	0	1	0	0
	CHR2	229800891	rs145814663	A	C	AA=ref	3	8	0	0	98	0	0	0	0
	CHR2	229840125	rs144402101	T	G	AA=ref	3	8	0	0	99	0	0	0	0
	CHR2	235861935	rs190364701	C	T	AA=ref	10	9	3	0	91	0	0	0	0
	CHR2	236025228	rs149768141	G	A	AA=ref	4	4	2	0	67	0	0	0	0
	CHR2	236232581	rs139925859	T	C	AA=ref	4	6	0	0	106	0	0	0	0
	CHR2	237532212	rs138771104	C	T	AA=ref	6	4	5	0	68	0	0	0	0
	CHR2	239454256	rs182146172	G	T	AA=nnn	5	9	0	0	62	0	1	0	0
	CHR2	239745021	rs150759694	A	G	AA=ref	4	8	0	0	65	1	1	0	0
	CHR2	239766816	rs184046894	G	A	AA=ref	3	4	0	0	65	0	0	0	0
	CHR2	240731083	rs148129985	C	G	AA=ref	4	11	0	0	74	0	0	0	0
	CHR3	61267	rs150600210	T	C	AA=nnn	8	7	0	0	63	0	0	0	0
	CHR3	115686	rs147356233	G	A	AA=ref	7	7	0	0	68	0	0	0	0
	CHR3	1924746	rs1488750	A	G	AA=ref	5	13	3	0	101	0	0	0	0
	CHR3	2133439	rs188103173	C	T	AA=ref	5	11	3	0	89	0	0	0	0
	CHR3	2578956	rs1479534	G	A	AA=ref	11	8	5	0	134	0	1	0	0
	CHR3	2704700	rs4374513	C	T	AA=ref	3	11	4	0	87	0	1	0	0
	CHR3	4765547	rs192680520	C	T	AA=ref	5	2	1	0	71	0	1	0	0
	CHR3	5666577	rs190728292	A	G	AA=ref	6	5	0	0	85	0	1	0	1
	CHR3	5723540	rs146125467	A	G	AA=ref	5	3	0	0	74	1	0	0	1
	CHR3	9340538	rs140467715	C	A	AA=ref	3	4	2	0	74	0	0	0	1
	CHR3	9700094	rs142268479	G	A	AA=ref	4	5	1	0	89	0	0	1	0
	CHR3	9819308	rs17050558	C	T	AA=ref	10	8	0	0	90	0	0	0	0
	CHR3	10034224	rs187857076	G	C	AA=ref	10	9	0	0	102	1	0	0	0
	CHR3	10158350	rs151297949	G	T	AA=ref	10	9	0	0	100	1	0	0	0
	CHR3	11536511	rs151238255	A	G	AA=ref	3	10	2	0	82	1	0	0	0
	CHR3	13093512	rs183776637	C	T	AA=ref	5	10	0	0	104	1	0	0	1
	CHR3	13167764	rs4684910	C	T	AA=ref	3	7	3	0	95	1	0	0	0
	CHR3	13180685	rs145252818	G	A	AA=ref	3	8	3	0	93	1	0	0	0
	CHR3	19539128	rs140932192	G	C	AA=ref	3	10	0	0	63	0	0	0	0
	CHR3	19755394	rs144071425	T	C	AA=ref	4	11	0	0	74	1	0	0	0
	CHR3	19861364	rs2054820	T	A	AA=ref	5	7	0	0	70	0	0	0	0
	CHR3	19940124	rs150847359	T	G	AA=ref	5	7	0	0	69	0	0	0	0
	CHR3	20582974	rs4857957	A	G	AA=ref	7	10	0	0	76	0	0	0	0
	CHR3	21829253	rs142313175	T	C	AA=ref	4	8	0	0	73	0	0	0	0
	CHR3	21835780	rs144432803	T	G	AA=ref	5	8	0	0	75	0	0	0	0
	CHR3	21897968	rs144815063	T	G	AA=ref	5	6	0	0	70	0	1	0	0
	CHR3	22020786	rs140574115	T	C	AA=ref	5	5	4	0	67	0	1	0	0
	CHR3	22638996	rs146745670	C	T	AA=ref	5	4	0	0	105	0	0	0	1
	CHR3	22773282	rs143232307	G	A	AA=ref	5	4	0	0	105	0	0	0	1
	CHR3	22778889	rs151249858	G	C	AA=ref	5	5	0	0	98	0	0	0	0
	CHR3	22850735	rs147510388	A	G	AA=ref	6	4	0	0	97	0	0	0	1
	CHR3	22935376	rs141689435	T	C	AA=ref	5	4	0	0	87	1	0	0	0
	CHR3	23226865	rs148232637	A	G	AA=ref	6	5	1	0	96	1	0	0	1
	CHR3	23855790	rs143484213	A	G	AA=ref	6	8	0	0	75	0	0	0	1
	CHR3	24017368	rs140082159	G	T	AA=ref	6	8	0	1	76	1	0	0	0
	CHR3	24615907	rs188953757	C	G	AA=ref	5	6	1	0	67	0	0	0	0
	CHR3	24617558	rs190355143	A	G	AA=ref	5	6	1	0	67	0	0	0	0
	CHR3	24976500	rs150999663	A	G	AA=ref	5	5	4	0	80	0	0	0	1
	CHR3	24983558	rs4429593	A	G	AA=ref	6	5	4	0	76	0	0	0	0
	CHR3	25017371	rs145980540	A	G	AA=ref	8	6	0	0	81	0	0	0	0
	CHR3	25095431	rs4858140	G	C	AA=ref	6	5	0	0	79	0	0	0	1
	CHR3	25105421	rs146695595	T	C	AA=ref	6	5	0	0	77	0	0	0	1
	CHR3	27326698	rs139287851	C	T	AA=ref	4	9	2	0	87	0	0	0	1
	CHR3	27413818	rs4973767	C	T	AA=ref	5	9	2	0	83	0	0	0	1
	CHR3	27816951	rs188212913	G	T	AA=ref	3	8	1	0	63	0	0	0	0
	CHR3	28222619	rs145022106	G	C	AA=ref	6	17	6	0	104	1	0	0	0
	CHR3	29359330	rs138678696	T	G	AA=ref	5	9	4	0	86	0	0	1	0
	CHR3	29372390	rs140233228	G	A	AA=ref	4	5	4	0	80	0	0	1	0
	CHR3	30857069	rs192035640	T	A	AA=ref	6	7	5	0	80	0	0	1	0
	CHR3	30910462	rs10514684	G	A	AA=ref	6	10	5	0	81	0	0	1	0
	CHR3	32187767	rs147555726	A	G	AA=ref	10	7	0	0	66	0	0	0	0
	CHR3	34995333	rs148031251	C	G	AA=ref	3	6	1	0	80	0	1	0	1
	CHR3	35013674	rs12497486	A	G	AA=ref	3	7	3	0	83	0	1	0	1
	CHR3	37306179	rs143026718	A	G	AA=ref	10	3	2	0	81	0	0	0	0
	CHR3	37339380	rs140261271	C	T	AA=ref	10	3	2	0	81	0	0	0	0
	CHR3	37348055	rs144017507	G	A	AA=ref	10	3	2	0	80	0	0	0	0
	CHR3	37445062	rs141978334	T	C	AA=ref	10	3	1	0	77	0	0	0	1
	CHR3	37547039	rs191499516	C	T	AA=ref	8	8	2	1	68	0	1	0	0
	CHR3	39245173	rs147863582	C	A	AA=ref	5	5	0	0	68	0	0	0	0
	CHR3	40411273	rs142663535	T	C	AA=ref	10	5	3	0	74	0	0	1	0
	CHR3	40691014	rs12489606	T	A	AA=ref	9	5	2	0	78	0	0	1	0
	CHR3	40712093	rs140362674	C	T	AA=ref	9	5	2	0	79	0	0	1	0
	CHR3	40887324	rs150538453	A	G	AA=ref	5	8	2	0	78	0	0	1	0
	CHR3	41611837	rs145946062	A	T	AA=ref	3	10	0	0	79	0	1	0	0
	CHR3	41638994	rs139496884	G	A	AA=ref	3	10	0	0	81	0	1	0	0
	CHR3	41663604	rs148739850	A	C	AA=ref	3	10	0	0	81	0	0	0	0
	CHR3	41750867	rs148500261	A	C	AA=ref	5	10	0	0	74	0	0	0	0
	CHR3	41792624	rs10514705	A	G	AA=ref	5	9	0	0	75	0	1	0	0
	CHR3	41850843	rs148667055	G	T	AA=ref	5	9	0	0	73	0	1	0	0
	CHR3	41940187	rs138754572	A	C	AA=ref	5	10	0	0	77	0	0	0	0
	CHR3	42083396	rs147085273	C	G	AA=ref	6	12	0	0	85	0	1	0	0
	CHR3	45172673	rs150942235	A	C	AA=ref	3	6	1	0	68	0	0	0	0
	CHR3	46091280	rs149193496	G	A	AA=ref	3	6	0	1	87	0	1	0	0
	CHR3	46154592	rs151096069	G	A	AA=ref	7	6	0	1	89	0	1	0	0
	CHR3	50670845	rs144057279	A	G	AA=ref	5	9	3	0	71	0	1	1	0
	CHR3	51631707	rs138399948	G	A	AA=ref	5	8	3	0	67	0	0	0	0
	CHR3	51941042	rs138539184	A	G	AA=ref	3	6	0	0	69	0	0	0	0
	CHR3	54154374	rs12488091	A	G	AA=ref	5	6	0	0	64	0	0	0	0
	CHR3	54648472	rs149020035	C	T	AA=ref	5	10	1	0	95	0	1	0	1
	CHR3	54675338	rs138452059	A	G	AA=ref	5	10	1	0	95	0	1	0	1
	CHR3	55616426	rs140657123	G	A	AA=ref	6	5	6	1	113	1	0	0	0
	CHR3	55640563	rs76462099	C	A	AA=ref	3	6	3	1	80	0	1	0	0
	CHR3	55658721	rs77114211	G	T	AA=ref	3	6	3	0	88	0	1	0	0
	CHR3	56781468	rs144002686	G	C	AA=ref	6	7	2	0	70	0	0	0	0
	CHR3	58046949	rs4681781	A	G	AA=ref	5	10	1	0	83	0	0	0	0
	CHR3	60937790	rs186052598	C	T	AA=ref	4	4	2	0	70	0	0	0	0
	CHR3	62299564	rs139663382	C	T	AA=ref	4	1	2	0	68	0	0	0	0
	CHR3	62813855	rs188730033	T	G	AA=ref	5	5	2	0	64	0	0	0	0
	CHR3	62815496	rs147925292	A	G	AA=nnn	5	4	1	0	62	0	0	0	0
	CHR3	62960822	rs185076493	T	C	AA=ref	7	10	3	0	68	0	0	0	0
	CHR3	62969622	rs183254683	C	T	AA=ref	7	10	3	0	67	0	0	0	0
	CHR3	64318908	rs142188095	C	G	AA=ref	6	7	0	0	94	1	1	0	0
	CHR3	64498719	rs146262611	T	C	AA=ref	4	3	0	0	88	0	0	0	0
	CHR3	64516092	rs151236937	G	T	AA=ref	5	11	3	0	97	0	1	0	0
	CHR3	64580135	rs145372130	C	A	AA=ref	4	11	3	0	96	0	0	0	0
	CHR3	64691921	rs4688505	T	G	AA=ref	6	3	3	0	91	0	0	0	0
	CHR3	64806992	rs1880094	G	A	AA=ref	5	5	3	0	89	1	0	0	0
	CHR3	64858109	rs144641707	T	C	AA=ref	12	13	0	0	92	0	1	0	1
	CHR3	65058593	rs141099840	C	T	AA=ref	4	9	2	0	79	0	1	0	1
	CHR3	65584694	rs146567069	C	A	AA=ref	4	3	0	0	64	0	1	0	0
	CHR3	65669467	rs144781287	C	T	AA=ref	5	2	0	0	66	0	1	0	0
	CHR3	65940180	rs142557182	G	T	AA=ref	9	6	1	0	85	1	0	0	0
	CHR3	65970708	rs151065420	T	A	AA=ref	4	6	2	0	95	1	0	0	0
	CHR3	67686126	rs185648634	C	T	AA=ref	3	7	1	0	80	0	0	0	0
	CHR3	68244294	rs143005250	G	A	AA=ref	7	7	6	0	88	0	1	0	0
	CHR3	68446281	rs145083010	G	A	AA=alt	6	3	0	0	99	0	0	1	0
	CHR3	69621781	rs1121759	G	A	AA=ref	3	9	0	0	93	1	0	0	1
	CHR3	69651019	rs144251653	C	A	AA=ref	3	7	1	0	97	1	0	0	0
	CHR3	69690084	rs144901755	C	G	AA=ref	3	8	1	0	95	1	0	0	0
	CHR3	70523738	rs147302697	G	A	AA=ref	4	12	1	0	96	0	0	0	0
	CHR3	70566839	rs145714871	C	T	AA=ref	4	11	1	0	100	1	0	1	0
	CHR3	70572194	rs149110602	C	G	AA=ref	4	11	1	0	100	1	0	1	0
	CHR3	70657513	rs139089101	T	A	AA=ref	4	8	1	0	87	1	0	0	0
	CHR3	70658445	rs145328956	T	A	AA=ref	4	8	1	0	88	1	0	0	1
	CHR3	71982916	rs139038253	T	A	AA=ref	8	9	0	0	101	1	0	0	0
	CHR3	72001105	rs139299926	T	G	AA=ref	8	9	2	1	102	1	0	0	0
	CHR3	72361187	rs4078192	G	A	AA=ref	3	7	0	0	70	0	1	0	0
	CHR3	72374511	rs12488424	C	T	AA=ref	3	7	0	0	71	0	1	0	0
	CHR3	88111975	rs4858984	G	C	AA=ref	7	6	0	0	95	1	0	0	0
	CHR3	88464145	rs138209511	T	C	AA=ref	9	12	3	0	118	1	1	0	0
	CHR3	88739668	rs144008383	G	A	AA=ref	6	9	4	0	124	0	0	0	0
	CHR3	94646990	rs139745917	T	A	AA=ref	3	5	2	0	85	0	0	0	0
	CHR3	97366397	rs150289488	T	A	AA=ref	6	4	1	0	77	0	1	0	1
	CHR3	107965059	rs190927604	A	G	AA=ref	3	7	0	0	62	1	0	0	0
	CHR3	117708479	rs148679237	T	C	AA=ref	4	8	0	0	83	1	0	0	0
	CHR3	117984945	rs143686496	A	C	AA=ref	8	10	1	0	85	0	0	0	0
	CHR3	118253123	rs146565228	A	G	AA=ref	4	8	0	0	69	0	0	0	0
	CHR3	118260183	rs181535534	C	T	AA=ref	4	8	0	0	70	0	0	0	0
	CHR3	118304544	rs146565160	C	G	AA=ref	4	8	0	0	70	0	0	0	1
	CHR3	118954049	rs12496420	T	G	AA=ref	4	8	0	0	93	1	0	0	0
	CHR3	118996856	rs145381000	C	T	AA=ref	4	8	0	0	91	1	0	0	0
	CHR3	119307163	rs140071374	G	A	AA=ref	6	8	4	0	80	0	0	0	0
	CHR3	119435236	rs148583555	G	A	AA=ref	5	11	3	0	94	0	0	0	0
	CHR3	120212801	rs12496003	A	C	AA=ref	9	12	1	0	103	0	0	0	0
	CHR3	120218555	rs137954397	G	A	AA=ref	3	9	0	0	64	0	0	0	0
	CHR3	120266040	rs12496743	C	T	AA=ref	10	11	1	0	111	0	0	0	0
	CHR3	120274010	rs143075575	G	A	AA=ref	4	9	0	0	64	0	0	0	0
	CHR3	120449724	rs10511401	G	A	AA=ref	11	10	0	0	118	0	0	0	0
	CHR3	120479127	rs12493740	T	G	AA=ref	11	10	0	0	118	0	0	0	0
	CHR3	120655753	rs142138312	T	G	AA=ref	4	2	0	0	65	0	0	0	0
	CHR3	121035630	rs16832231	C	G	AA=ref	5	7	0	0	69	0	0	0	1
	CHR3	121166298	rs151241379	C	T	AA=ref	11	11	0	0	142	1	0	0	0
	CHR3	121390879	rs141157132	T	C	AA=ref	10	9	0	0	149	0	0	0	0
	CHR3	121810069	rs4678194	C	A	AA=ref	7	9	0	0	67	0	0	0	0
	CHR3	121897470	rs145836112	C	T	AA=ref	8	7	0	0	66	1	0	0	0
	CHR3	121981215	rs12493789	A	G	AA=ref	8	14	0	0	123	0	0	0	0
	CHR3	122460537	rs150220870	T	C	AA=ref	6	14	0	0	95	0	0	0	1
	CHR3	122465733	rs139188788	C	T	AA=nnn	6	14	0	0	95	0	0	0	0
	CHR3	122679646	rs150457272	G	C	AA=ref	5	13	0	0	96	0	0	0	0
	CHR3	122684660	rs145475291	C	T	AA=ref	5	14	0	0	87	0	1	0	0
	CHR3	122746871	rs185540378	G	C	AA=ref	10	11	0	0	104	0	0	1	0
	CHR3	122754507	rs138994939	T	G	AA=ref	14	14	2	1	154	0	0	0	0
	CHR3	122871949	rs141217066	C	T	AA=ref	7	15	0	0	117	1	0	1	1
	CHR3	123134244	rs138734763	G	T	AA=ref	12	17	0	0	111	0	0	0	1
	CHR3	123259359	rs188450430	C	T	AA=ref	6	5	0	0	63	1	0	0	0
	CHR3	126018836	rs183034686	G	C	AA=ref	4	6	0	0	62	0	0	0	0
	CHR3	126450878	rs138228016	C	T	AA=ref	4	9	1	0	67	0	0	0	1
	CHR3	126487680	rs142845367	A	G	AA=ref	4	9	1	0	69	0	0	0	1
	CHR3	126550284	rs146858969	T	C	AA=ref	4	9	1	0	69	0	0	0	0
	CHR3	126601438	rs149969285	A	G	AA=ref	4	9	1	0	69	0	0	0	0
	CHR3	126605202	rs151010500	G	T	AA=ref	4	9	1	0	69	0	0	0	0
	CHR3	129665904	rs181516511	C	T	AA=ref	3	9	0	0	66	0	0	0	0
	CHR3	131467345	rs141397637	T	C	AA=ref	3	8	1	0	74	0	0	1	0
	CHR3	132101420	rs139153977	C	A	AA=ref	4	9	0	0	74	0	0	0	0
	CHR3	135058408	rs140101877	A	G	AA=ref	7	6	2	0	87	0	0	0	0
	CHR3	135084269	rs190821367	G	T	AA=ref	4	3	0	0	66	0	0	0	0
	CHR3	135914033	rs189207100	G	A	AA=ref	5	12	2	0	70	0	0	0	0
	CHR3	135959350	rs3894140	A	G	AA=ref	5	12	2	0	71	0	0	0	0
	CHR3	137693065	rs139286309	C	G	AA=ref	7	9	2	0	90	0	0	0	1
	CHR3	138293036	rs138413410	A	T	AA=ref	9	15	1	0	150	0	0	0	1
	CHR3	138502058	rs149005978	T	C	AA=ref	7	12	2	0	106	0	0	0	0
	CHR3	139122423	rs148966133	T	A	AA=ref	12	12	1	0	118	0	0	0	0
	CHR3	139981073	rs141537287	T	C	AA=ref	4	11	0	0	89	0	0	0	0
	CHR3	140954810	rs12486678	G	A	AA=ref	4	5	1	0	76	0	1	0	0
	CHR3	141829097	rs193097517	G	A	AA=ref	6	6	0	3	65	1	0	0	1
	CHR3	141868558	rs188371482	C	T	AA=ref	6	6	0	0	62	0	0	0	0
	CHR3	142382164	rs141500883	G	A	AA=ref	7	3	0	0	64	1	0	0	1
	CHR3	142389909	rs148556280	T	G	AA=ref	7	3	0	0	65	1	0	0	1
	CHR3	142835581	rs188969608	G	A	AA=ref	6	4	0	0	79	0	1	0	0
	CHR3	158441448	rs140674306	C	G	AA=ref	7	2	0	0	76	0	0	0	0
	CHR3	158539934	rs146531994	C	T	AA=ref	7	3	0	0	74	0	0	0	0
	CHR3	158622011	rs12491417	C	G	AA=ref	7	4	0	0	71	0	1	0	0
	CHR3	158625947	rs139932622	A	G	AA=ref	7	4	0	0	72	0	0	0	0
	CHR3	158745506	rs181922805	C	T	AA=ref	3	5	2	0	66	0	0	0	0
	CHR3	158888625	rs140559974	G	A	AA=ref	4	4	0	0	69	0	0	0	0
	CHR3	158897491	rs12494913	C	T	AA=nnn	4	4	0	0	67	0	0	0	0
	CHR3	164593229	rs185036518	T	C	AA=ref	3	1	0	1	62	0	1	0	0
	CHR3	167173250	rs139314384	G	A	AA=ref	3	4	5	0	77	0	1	0	0
	CHR3	169127484	rs147027338	C	T	AA=ref	8	6	0	0	119	0	1	0	0
	CHR3	176819753	rs192404474	T	C	AA=nnn	4	8	0	0	64	0	1	0	0
	CHR3	183387273	rs143058334	T	C	AA=ref	5	11	4	0	113	1	1	0	0
	CHR3	183402180	rs142787632	C	T	AA=ref	5	11	4	0	112	0	1	0	0
	CHR3	183520988	rs143128332	G	T	AA=nnn	5	12	4	0	110	0	1	0	0
	CHR3	183521289	rs140358067	G	C	AA=ref	5	12	4	0	110	0	1	0	0
	CHR3	183635657	rs192370910	C	T	AA=ref	6	6	0	0	62	0	0	0	0
	CHR3	184009625	rs184625153	C	T	AA=ref	4	7	1	0	85	0	1	0	0
	CHR3	184064314	rs181992005	C	T	AA=ref	4	7	1	0	81	0	1	0	0
	CHR3	184287930	rs146541713	A	C	AA=ref	4	9	0	0	104	0	0	0	0
	CHR3	185325869	rs147569516	A	C	AA=ref	3	12	2	0	62	0	0	0	0
	CHR3	185332013	rs189242427	G	A	AA=ref	3	12	2	0	62	0	0	0	0
	CHR3	185349581	rs187229395	G	C	AA=ref	3	12	2	0	62	0	0	0	0
	CHR3	185526661	rs147452124	G	A	AA=ref	4	9	3	0	63	0	0	0	0
	CHR3	187321522	rs146298132	C	T	AA=ref	3	10	3	0	99	0	1	0	0
	CHR3	187700718	rs12488018	G	A	AA=ref	5	9	0	0	103	0	0	0	1
	CHR3	188207595	rs146509482	A	G	AA=ref	9	4	0	0	98	0	0	0	0
	CHR3	188563220	rs141625255	T	G	AA=ref	7	11	2	0	79	0	0	0	1
	CHR3	188575106	rs4686999	G	A	AA=ref	6	11	2	0	79	0	0	0	1
	CHR3	189251031	rs146170387	A	C	AA=ref	5	6	7	0	80	0	0	0	0
	CHR3	189337952	rs4687078	G	T	AA=ref	5	6	6	0	78	0	0	0	0
	CHR3	193073704	rs147675554	C	A	AA=ref	5	6	0	0	70	0	0	0	1
	CHR3	193275328	rs147835580	T	C	AA=ref	5	4	0	0	68	0	0	0	0
	CHR3	193572127	rs144648159	T	C	AA=ref	3	9	0	0	72	0	0	0	0
	CHR3	195251231	rs184469100	G	A	AA=ref	8	7	0	0	109	0	0	0	0
	CHR3	197252647	rs141120091	C	G	AA=ref	12	7	1	0	117	1	0	0	0
	CHR3	197409600	rs12495606	C	T	AA=ref	8	6	4	0	108	0	0	0	1
	CHR4	1624995	rs4865446	G	A	AA=ref	4	5	0	0	76	1	0	0	1
	CHR4	1690646	rs138337379	C	T	AA=ref	3	3	1	0	69	1	0	0	0
	CHR4	2306216	rs145252417	T	G	AA=ref	5	10	0	0	83	0	0	0	0
	CHR4	2733454	rs4690051	G	A	AA=ref	6	8	2	0	94	1	0	1	0
	CHR4	3739668	rs2144585	C	T	AA=ref	4	6	3	0	71	0	0	1	0
	CHR4	3742098	rs35200657	G	A	AA=ref	4	7	1	0	77	0	0	0	0
	CHR4	3784300	rs141207495	A	G	AA=ref	7	9	3	0	112	1	0	0	0
	CHR4	4198907	rs145781170	G	A	AA=ref	6	11	4	0	74	1	0	0	0
	CHR4	4266773	rs12506802	G	A	AA=ref	4	11	2	0	80	0	0	0	1
	CHR4	4451747	rs144370019	C	A	AA=ref	6	9	2	0	87	0	0	0	1
	CHR4	4611235	rs149904963	G	T	AA=ref	11	5	1	0	74	0	1	0	0
	CHR4	4962632	rs150376413	A	G	AA=ref	13	4	2	0	65	0	1	1	0
	CHR4	7758448	rs192164675	C	T	AA=ref	5	7	0	0	67	0	0	0	0
	CHR4	10380065	rs187949320	C	T	AA=ref	9	4	0	0	85	1	0	0	0
	CHR4	10761459	rs149694958	T	C	AA=ref	3	4	3	0	77	0	0	0	0
	CHR4	10806005	rs149973916	G	C	AA=ref	3	4	3	0	77	0	1	0	0
	CHR4	11158680	rs186174077	A	G	AA=ref	3	4	0	0	104	0	1	0	0
	CHR4	11624554	rs146281053	G	A	AA=ref	6	10	2	0	77	0	0	0	0
	CHR4	11691449	rs137962266	A	T	AA=ref	8	8	0	0	83	0	0	0	0
	CHR4	11766494	rs139788513	T	C	AA=ref	5	4	3	0	66	0	1	0	0
	CHR4	11884656	rs188260363	T	C	AA=ref	6	10	1	0	98	1	0	1	0
	CHR4	11939580	rs139084802	G	T	AA=ref	6	9	1	0	95	1	0	0	1
	CHR4	11956933	rs12498831	A	G	AA=ref	7	5	3	0	75	0	0	0	0
	CHR4	12164446	rs149059882	C	T	AA=ref	3	8	2	0	65	0	0	0	0
	CHR4	13007647	rs143842325	G	A	AA=ref	5	8	0	0	74	1	0	0	0
	CHR4	14168161	rs139038393	A	G	AA=ref	3	10	2	0	70	1	0	0	0
	CHR4	14171717	rs141620516	A	G	AA=ref	3	10	2	0	71	1	0	0	0
	CHR4	14491858	rs146559352	A	G	AA=ref	4	5	2	0	68	0	0	0	0
	CHR4	14547770	rs138203164	C	T	AA=ref	3	5	2	0	68	0	0	0	0
	CHR4	15273974	rs150025877	T	C	AA=ref	6	6	0	0	109	0	1	0	0
	CHR4	15348568	rs145600149	G	A	AA=ref	6	7	1	0	84	0	0	0	0
	CHR4	15405194	rs184558095	C	A	AA=ref	5	7	2	0	108	0	0	0	0
	CHR4	15455955	rs141300607	C	T	AA=ref	5	7	2	0	107	1	0	0	0
	CHR4	15485735	rs146899690	T	C	AA=ref	4	6	2	0	105	0	0	0	0
	CHR4	15533336	rs147198477	C	T	AA=ref	3	5	2	0	88	0	0	0	0
	CHR4	20620065	rs144507635	A	T	AA=ref	3	6	0	0	64	0	0	0	0
	CHR4	20628677	rs141700046	A	G	AA=ref	3	6	0	0	62	0	0	0	0
	CHR4	21412471	rs4696978	G	A	AA=ref	8	7	1	0	62	0	0	0	0
	CHR4	22336727	rs190619956	C	G	AA=ref	4	6	0	0	62	1	1	0	0
	CHR4	25004038	rs148641245	C	T	AA=ref	8	9	1	0	76	1	1	0	1
	CHR4	34720042	rs182963759	A	G	AA=ref	6	10	2	0	73	1	0	0	0
	CHR4	37559939	rs151032967	G	A	AA=ref	7	8	0	0	65	0	0	0	0
	CHR4	37570582	rs146730000	G	A	AA=ref	7	8	0	0	63	0	0	0	0
	CHR4	37587710	rs138548992	C	A	AA=ref	6	7	0	0	71	0	1	0	0
	CHR4	40262410	rs148650265	G	A	AA=ref	4	6	0	0	78	0	0	0	0
	CHR4	41555787	rs185302607	A	G	AA=ref	4	7	0	0	76	0	0	0	0
	CHR4	47513492	rs180696807	A	G	AA=ref	5	12	0	0	63	0	0	0	1
	CHR4	54479568	rs186301807	A	G	AA=ref	4	4	2	0	67	0	0	0	0
	CHR4	55143187	rs192566867	A	T	AA=ref	4	5	0	0	64	0	0	0	0
	CHR4	55621209	rs4524449	A	G	AA=ref	4	7	0	0	87	0	0	0	0
	CHR4	55642952	rs149008269	A	T	AA=ref	3	7	1	0	66	0	0	0	0
	CHR4	55696171	rs181180612	G	A	AA=ref	6	8	0	0	64	0	0	0	1
	CHR4	56108553	rs4864969	G	C	AA=ref	6	3	6	0	74	0	0	0	0
	CHR4	56131125	rs146350247	G	A	AA=ref	7	3	6	0	74	0	0	0	0
	CHR4	56189002	rs4864979	C	T	AA=ref	7	3	2	0	67	0	0	0	0
	CHR4	56210425	rs182817997	G	C	AA=ref	7	3	2	0	66	0	0	0	0
	CHR4	57344588	rs138986942	A	G	AA=ref	5	12	0	0	82	0	0	0	0
	CHR4	57397517	rs138122321	C	G	AA=ref	4	11	0	0	83	0	0	0	0
	CHR4	57409398	rs190647294	C	T	AA=ref	4	11	0	0	82	0	0	0	0
	CHR4	57411575	rs149054230	C	G	AA=ref	4	11	0	0	82	0	0	0	0
	CHR4	57643615	rs145876442	G	T	AA=ref	6	3	0	0	91	0	0	0	0
	CHR4	58780951	rs12501963	C	T	AA=ref	3	8	3	0	83	0	0	0	1
	CHR4	59047534	rs141953501	C	T	AA=ref	5	12	0	0	116	0	0	0	0
	CHR4	59100735	rs12511051	C	T	AA=ref	6	12	0	0	118	0	0	0	0
	CHR4	59350719	rs149885485	G	A	AA=ref	5	5	0	0	73	0	0	0	0
	CHR4	59431557	rs192258212	T	G	AA=ref	5	6	1	0	83	0	0	0	0
	CHR4	59499795	rs143968594	A	C	AA=ref	5	6	1	0	81	0	0	0	0
	CHR4	59609214	rs142451750	A	T	AA=ref	5	7	1	0	84	1	0	0	0
	CHR4	59717081	rs140238136	G	T	AA=ref	5	7	5	0	89	0	0	0	0
	CHR4	59974005	rs140541950	T	C	AA=ref	3	8	5	0	84	1	1	0	0
	CHR4	60078702	rs149403429	G	A	AA=ref	3	7	2	0	82	0	0	0	0
	CHR4	60090190	rs148623326	T	C	AA=ref	3	7	3	0	81	0	0	0	0
	CHR4	60681045	rs150492818	T	C	AA=ref	3	4	3	0	88	0	0	0	0
	CHR4	62980216	rs146760707	C	T	AA=ref	6	8	0	0	64	0	0	0	0
	CHR4	63678443	rs4860483	C	A	AA=ref	5	8	1	0	96	0	0	0	0
	CHR4	63762749	rs142023761	C	T	AA=ref	7	8	1	1	111	0	0	0	0
	CHR4	64085630	rs1586614	A	T	AA=ref	5	8	3	0	94	0	0	0	1
	CHR4	64119824	rs141519941	C	G	AA=ref	5	9	0	0	89	1	0	0	1
	CHR4	64219493	rs142444313	A	T	AA=ref	3	7	1	0	92	1	0	0	0
	CHR4	65702612	rs182443514	G	A	AA=ref	5	2	2	0	67	0	0	0	1
	CHR4	67345093	rs144633526	G	T	AA=ref	6	7	0	0	75	0	0	0	1
	CHR4	68702223	rs2874032	C	T	AA=ref	9	12	1	0	155	1	0	0	0
	CHR4	69328694	rs144816464	A	G	AA=ref	7	11	0	0	115	0	0	0	0
	CHR4	69341146	rs148753424	A	C	AA=ref	7	11	0	0	115	0	0	0	0
	CHR4	69347357	rs146081186	G	T	AA=ref	7	11	0	0	115	0	0	0	0
	CHR4	69924299	rs186691349	A	C	AA=ref	6	11	2	0	84	0	0	0	0
	CHR4	71724337	rs147152654	C	T	AA=ref	7	10	1	0	114	1	0	0	1
	CHR4	72504341	rs188166718	G	A	AA=ref	5	8	0	0	69	0	0	0	0
	CHR4	72633431	rs12509152	T	C	AA=ref	6	14	2	0	123	1	1	0	0
	CHR4	72691138	rs149860533	G	A	AA=ref	6	16	2	0	123	0	1	0	0
	CHR4	72813646	rs143533792	C	G	AA=ref	4	13	3	0	105	0	0	0	0
	CHR4	72876261	rs140506218	A	G	AA=ref	7	15	3	0	119	0	0	0	1
	CHR4	72982361	rs190136954	T	C	AA=alt	7	15	3	0	121	0	0	0	0
	CHR4	73209766	rs149259589	T	A	AA=ref	11	10	5	0	134	0	1	0	1
	CHR4	73250689	rs142221405	T	C	AA=ref	12	13	5	0	141	1	1	0	1
	CHR4	73290088	rs139451524	G	T	AA=ref	10	14	5	0	138	0	1	0	0
	CHR4	73567392	rs138446310	T	C	AA=ref	9	13	4	0	140	1	0	0	0
	CHR4	77305201	rs149175410	T	C	AA=ref	5	5	0	0	70	0	0	0	0
	CHR4	77827366	rs145684501	G	A	AA=ref	4	2	3	0	71	0	0	0	1
	CHR4	81655128	rs12502269	T	C	AA=ref	7	11	0	0	96	0	1	0	0
	CHR4	85152498	rs151096315	C	T	AA=ref	3	8	0	0	62	0	0	0	0
	CHR4	85691079	rs144516781	A	G	AA=ref	6	7	0	0	63	0	0	0	1
	CHR4	87372473	rs150553170	T	C	AA=ref	4	3	0	0	70	0	0	0	0
	CHR4	87380966	rs142379200	G	A	AA=ref	4	3	0	0	70	0	0	0	0
	CHR4	87402760	rs17011926	T	C	AA=ref	4	3	0	0	69	0	0	0	0
	CHR4	87410759	rs140522335	A	G	AA=ref	4	3	0	0	69	0	0	0	0
	CHR4	87571102	rs140464989	T	G	AA=ref	4	3	0	0	69	0	0	0	0
	CHR4	87709313	rs12502333	C	T	AA=ref	4	3	4	0	68	0	0	0	0
	CHR4	90947967	rs139102467	C	T	AA=ref	3	0	0	0	63	0	0	0	0
	CHR4	91158612	rs148307203	C	T	AA=ref	6	1	0	0	64	1	0	0	0
	CHR4	91352816	rs149738955	C	T	AA=alt	4	4	0	0	63	1	0	0	0
	CHR4	92015452	rs148832299	G	A	AA=ref	7	7	0	0	76	0	0	1	0
	CHR4	92083787	rs183084939	A	C	AA=ref	7	7	0	0	78	0	1	0	0
	CHR4	92089290	rs191375117	G	A	AA=ref	4	6	0	0	65	0	1	0	0
	CHR4	92478481	rs141872041	A	G	AA=ref	8	6	0	0	65	0	1	0	0
	CHR4	92964809	rs181468144	A	T	AA=ref	9	6	1	0	63	0	0	0	0
	CHR4	92965048	rs186074267	C	T	AA=ref	9	6	1	0	63	0	0	1	0
	CHR4	95445143	rs140576903	A	G	AA=ref	4	6	2	0	72	0	1	0	0
	CHR4	101139592	rs138330258	T	G	AA=ref	10	8	1	0	89	0	0	0	0
	CHR4	101182758	rs138226268	A	G	AA=ref	10	8	1	0	90	0	0	0	0
	CHR4	101191158	rs140905416	G	T	AA=ref	10	8	1	0	90	0	0	0	0
	CHR4	101411083	rs182251438	G	C	AA=ref	9	7	1	0	95	0	1	0	0
	CHR4	103640920	rs188704207	T	C	AA=ref	7	7	0	0	87	0	1	0	0
	CHR4	106487988	rs191628928	G	A	AA=ref	6	8	3	0	74	0	1	0	0
	CHR4	106567521	rs138995572	T	C	AA=ref	3	9	1	0	66	0	0	0	0
	CHR4	107342713	rs148671702	C	T	AA=ref	5	6	1	0	62	0	1	0	0
	CHR4	108869541	rs181905408	G	A	AA=ref	5	4	2	0	64	0	0	0	1
	CHR4	108889327	rs180726100	C	T	AA=ref	5	6	2	0	69	0	0	0	0
	CHR4	109650167	rs187828036	C	T	AA=ref	6	7	0	0	70	0	1	0	0
	CHR4	110732364	rs12512022	C	T	AA=ref	3	4	0	0	78	0	0	0	0
	CHR4	111021394	rs184929800	G	C	AA=ref	4	2	2	0	76	0	0	0	0
	CHR4	111251475	rs138125696	G	C	AA=ref	5	4	0	0	72	0	0	0	0
	CHR4	111449905	rs139084505	G	A	AA=ref	4	3	0	0	63	0	0	0	0
	CHR4	111550236	rs142007606	T	C	AA=ref	5	6	0	0	90	1	1	0	0
	CHR4	111565632	rs140359086	A	C	AA=ref	5	7	0	0	87	0	1	0	0
	CHR4	114267035	rs72556368	T	C	AA=ref	7	10	1	2	76	0	1	0	0
	CHR4	117749958	rs12507850	A	G	AA=ref	6	10	1	0	69	1	0	0	0
	CHR4	118108446	rs138420499	A	G	AA=ref	4	9	2	3	85	0	0	0	0
	CHR4	118139347	rs141372184	C	T	AA=ref	4	8	2	3	87	0	0	0	0
	CHR4	120776781	rs1961403	T	C	AA=ref	4	7	2	0	80	0	0	0	0
	CHR4	121351677	rs143405124	C	G	AA=ref	5	10	2	0	81	0	0	0	0
	CHR4	121767461	rs140953366	G	A	AA=ref	3	5	3	0	85	0	0	0	0
	CHR4	121811606	rs144399692	C	G	AA=ref	4	9	3	0	107	0	1	0	0
	CHR4	122002517	rs144513388	C	G	AA=ref	6	7	0	0	95	0	1	0	0
	CHR4	122039515	rs1963649	A	T	AA=ref	6	8	2	0	98	0	1	0	0
	CHR4	122229088	rs142302872	A	G	AA=ref	6	8	3	0	90	0	0	0	0
	CHR4	122249087	rs149831142	G	A	AA=ref	6	8	4	0	78	0	0	0	0
	CHR4	122655367	rs144585830	T	C	AA=ref	6	8	1	0	68	0	0	0	0
	CHR4	123802003	rs183432727	C	T	AA=ref	9	7	1	0	67	0	0	0	0
	CHR4	123949305	rs138014981	G	T	AA=ref	4	5	3	0	67	0	0	0	0
	CHR4	126593785	rs139304014	A	G	AA=ref	6	4	0	0	75	0	0	0	0
	CHR4	127524589	rs182091265	A	G	AA=ref	5	5	1	0	71	0	0	0	0
	CHR4	127578740	rs142132649	T	C	AA=ref	5	3	1	0	66	0	0	0	0
	CHR4	127969233	rs192738252	T	C	AA=ref	7	7	1	0	72	0	0	0	0
	CHR4	127993346	s4x127993346	T	A	AA=ref	7	7	1	0	72	0	1	0	0
	CHR4	128411933	rs4834197	G	A	AA=ref	7	6	1	0	78	0	1	0	0
	CHR4	128596795	rs140820062	T	C	AA=ref	8	8	1	0	82	0	0	0	0
	CHR4	130432804	rs187017679	T	G	AA=ref	3	8	0	0	78	1	0	0	0
	CHR4	134530461	rs148466967	C	T	AA=ref	4	4	0	0	68	0	0	0	0
	CHR4	134618472	rs149513457	C	A	AA=ref	4	4	3	0	62	0	0	0	0
	CHR4	135890350	rs181973018	C	T	AA=ref	6	7	5	0	75	0	1	0	0
	CHR4	135936006	rs144421112	G	A	AA=ref	7	4	3	0	72	0	0	0	0
	CHR4	136020928	rs4502736	G	A	AA=ref	3	10	0	0	87	0	1	0	0
	CHR4	136421894	rs181366882	G	A	AA=ref	3	9	0	0	81	0	0	0	0
	CHR4	136579029	rs143144255	G	A	AA=ref	3	12	0	0	108	0	0	1	0
	CHR4	137391397	rs140507656	T	A	AA=ref	4	4	1	0	65	1	1	0	0
	CHR4	139745707	rs192015243	G	C	AA=ref	3	4	4	1	62	0	1	0	0
	CHR4	139813713	rs188233364	A	G	AA=ref	5	7	3	0	65	0	0	0	0
	CHR4	140662535	rs139567139	T	C	AA=ref	3	8	4	0	116	0	0	0	1
	CHR4	140707736	rs188854352	T	A	AA=ref	8	9	0	0	94	0	0	0	0
	CHR4	140762855	rs187868061	C	T	AA=ref	9	10	0	0	88	0	0	0	0
	CHR4	140796574	rs141924540	C	T	AA=ref	8	9	0	0	90	0	0	0	1
	CHR4	143600680	rs146314371	A	G	AA=ref	6	5	1	0	63	0	0	0	0
	CHR4	143622046	rs139902446	C	A	AA=ref	6	5	1	0	63	0	0	0	0
	CHR4	144457383	rs190917943	G	A	AA=ref	4	2	2	0	62	0	0	0	1
	CHR4	144799776	rs138090060	T	A	AA=ref	5	1	2	0	71	0	0	0	0
	CHR4	145439716	rs142872673	G	C	AA=ref	6	7	1	0	72	0	1	0	0
	CHR4	145604991	rs181300186	A	G	AA=ref	5	13	2	0	80	0	0	0	0
	CHR4	145759380	rs148528102	T	G	AA=ref	5	13	2	0	82	0	0	0	0
	CHR4	145786357	rs149820086	G	A	AA=ref	5	13	3	0	83	0	0	0	0
	CHR4	146107127	rs144700508	T	A	AA=ref	4	12	2	0	83	0	1	0	0
	CHR4	146600403	rs149948994	C	T	AA=ref	7	10	2	0	74	0	0	0	0
	CHR4	146612398	rs141749976	C	G	AA=ref	7	11	2	0	78	0	0	0	0
	CHR4	146683990	rs138491774	A	T	AA=ref	6	12	2	0	86	0	1	0	0
	CHR4	154626402	rs5743709	G	A	AA=ref	7	12	0	0	133	0	1	0	0
	CHR4	154680496	rs12503662	G	A	AA=ref	5	11	0	0	128	0	0	0	0
	CHR4	154963142	rs142731459	G	A	AA=ref	8	12	0	0	125	0	1	0	0
	CHR4	155026287	rs149445768	T	C	AA=ref	6	13	0	0	132	0	1	0	0
	CHR4	156328680	rs148535502	T	C	AA=ref	11	5	1	0	106	0	1	0	0
	CHR4	156556158	rs190030132	G	A	AA=ref	7	11	0	0	99	0	0	0	0
	CHR4	156557076	rs142080840	G	A	AA=ref	8	12	1	0	101	0	0	0	0
	CHR4	159017168	rs188005873	T	A	AA=ref	3	6	0	0	76	1	0	0	1
	CHR4	159269611	rs139141284	T	G	AA=ref	3	7	3	0	77	0	1	0	1
	CHR4	159650442	rs12512025	C	A	AA=ref	9	9	2	0	70	0	1	0	0
	CHR4	159694792	rs143992414	C	T	AA=ref	9	9	0	0	75	0	0	0	0
	CHR4	159937602	rs140024070	A	G	AA=ref	9	7	0	0	67	0	0	0	0
	CHR4	159969300	rs146007157	C	T	AA=ref	9	6	0	0	67	0	0	0	0
	CHR4	159974401	rs12499122	C	G	AA=ref	9	6	0	0	67	0	0	0	0
	CHR4	160032639	rs141420111	A	G	AA=ref	3	4	0	0	72	0	0	0	0
	CHR4	160044891	rs184613621	C	T	AA=ref	3	4	0	0	72	0	0	0	0
	CHR4	160098723	rs12513331	C	T	AA=ref	3	5	0	0	72	0	0	0	0
	CHR4	160189737	rs144376230	G	A	AA=ref	3	6	1	0	67	0	0	0	0
	CHR4	163664417	rs188498671	A	G	AA=ref	7	12	1	0	94	0	1	0	0
	CHR4	164432609	rs143250835	G	A	AA=ref	4	9	1	0	99	0	1	0	0
	CHR4	165388715	rs146931720	A	G	AA=ref	5	10	1	0	96	0	0	0	0
	CHR4	165390829	rs35981586	G	C	AA=ref	5	9	1	0	96	0	0	0	0
	CHR4	166113621	rs140294147	A	T	AA=ref	7	8	0	0	67	0	0	0	0
	CHR4	166193026	rs138473742	C	G	AA=ref	7	8	0	0	63	0	0	0	0
	CHR4	167079740	rs185218274	A	T	AA=ref	3	8	1	0	67	0	0	0	1
	CHR4	170332773	rs148422028	C	T	AA=ref	3	10	1	0	102	1	0	0	0
	CHR4	170633725	rs141050001	A	G	AA=ref	3	10	1	0	97	0	0	0	0
	CHR4	170740274	rs138246193	T	G	AA=ref	5	10	0	0	88	0	0	0	0
	CHR4	171499839	rs138512788	A	G	AA=ref	6	8	1	0	89	0	0	0	0
	CHR4	174024486	rs149504230	C	T	AA=ref	8	11	0	0	109	0	0	0	0
	CHR4	177767184	rs138956647	C	T	AA=ref	3	8	0	0	66	0	0	0	0
	CHR4	177785616	rs147558674	T	C	AA=ref	4	8	0	0	66	0	0	0	0
	CHR4	178570184	rs144010253	A	G	AA=ref	4	7	2	2	73	0	1	0	1
	CHR4	181055718	rs140290092	A	G	AA=ref	9	10	0	0	69	1	0	0	0
	CHR4	181179356	rs145871969	C	T	AA=ref	7	6	0	0	66	0	1	0	1
	CHR4	181351061	rs151285604	T	C	AA=ref	3	6	0	0	78	0	0	0	0
	CHR4	181383562	rs12499934	G	A	AA=ref	4	1	1	0	69	0	0	0	0
	CHR4	182360431	rs190669910	T	G	AA=ref	4	4	0	0	70	0	1	0	0
	CHR4	184457212	rs149873054	T	C	AA=ref	6	5	2	0	79	0	1	0	0
	CHR4	185530279	rs141918596	G	A	AA=ref	6	5	0	0	79	1	0	0	0
	CHR5	2132700	rs181933741	A	G	AA=ref	6	9	2	0	68	0	0	0	0
	CHR5	2139550	rs182478143	A	G	AA=ref	7	5	1	0	66	0	0	0	0
	CHR5	2255021	rs144245334	G	A	AA=ref	3	4	3	0	65	0	0	0	0
	CHR5	3001741	rs145958997	G	A	AA=ref	4	11	3	0	77	0	0	0	0
	CHR5	3019969	rs139189783	C	A	AA=ref	3	7	1	0	77	0	1	0	0
	CHR5	3339352	rs141917566	G	T	AA=ref	5	6	1	0	79	0	0	0	0
	CHR5	4769648	rs4701976	C	T	AA=ref	4	9	0	0	98	0	0	0	0
	CHR5	4779646	rs187240856	G	A	AA=ref	3	11	0	0	97	0	0	0	1
	CHR5	4914167	rs150518140	G	A	AA=ref	5	15	0	0	108	0	0	1	1
	CHR5	4966550	rs1560176	A	C	AA=ref	5	11	0	0	102	0	0	0	0
	CHR5	5680216	rs149372346	A	T	AA=ref	3	4	2	0	81	0	1	0	0
	CHR5	5802306	rs144612473	T	A	AA=ref	4	7	1	0	84	0	0	0	0
	CHR5	5997576	rs149031827	T	A	AA=ref	5	14	0	0	146	0	1	0	0
	CHR5	6005068	rs143782795	T	G	AA=ref	4	12	0	0	141	0	0	0	0
	CHR5	6035789	rs140829329	C	T	AA=ref	4	13	0	0	129	0	0	0	0
	CHR5	6175552	rs138345452	T	C	AA=ref	7	14	0	0	130	0	0	0	0
	CHR5	6193753	rs148790226	G	C	AA=ref	7	14	0	0	130	0	0	0	0
	CHR5	6205774	rs142592125	T	A	AA=ref	7	14	0	0	129	0	0	0	0
	CHR5	6273917	rs138814498	T	A	AA=ref	5	12	0	0	124	0	0	0	0
	CHR5	7627010	rs143551945	C	G	AA=ref	4	2	0	0	77	0	0	0	0
	CHR5	7629368	rs183905788	G	C	AA=ref	5	4	0	0	106	0	0	0	0
	CHR5	8435482	rs148855358	T	G	AA=ref	3	4	0	0	94	0	0	0	0
	CHR5	11567122	rs61763031	A	C	AA=ref	3	3	1	0	69	0	0	0	0
	CHR5	11754163	rs149538068	T	C	AA=ref	4	6	1	0	77	0	0	0	0
	CHR5	11764010	rs150863853	C	A	AA=ref	3	6	1	0	76	0	0	0	0
	CHR5	11970858	rs142772986	A	G	AA=ref	5	6	1	0	76	0	0	0	1
	CHR5	12294380	rs187288619	T	C	AA=ref	6	6	1	0	78	0	0	0	0
	CHR5	12388463	rs182428756	A	C	AA=ref	6	6	1	0	78	0	0	0	0
	CHR5	12420022	rs149725747	C	T	AA=ref	6	6	1	0	79	0	0	0	1
	CHR5	12442426	rs150711071	C	T	AA=ref	6	6	1	0	79	0	0	0	0
	CHR5	12449920	rs185017246	C	T	AA=ref	6	6	1	0	79	0	0	0	0
	CHR5	12468660	rs186631665	T	A	AA=ref	6	7	1	0	78	0	0	0	0
	CHR5	12783038	rs149905623	C	A	AA=ref	6	5	1	0	72	0	0	0	0
	CHR5	12783664	rs143357552	C	T	AA=ref	6	5	1	0	72	0	0	0	0
	CHR5	12789963	rs190843785	C	T	AA=ref	6	5	1	0	71	0	0	0	0
	CHR5	12821312	rs148015805	T	G	AA=ref	6	5	1	0	75	0	0	0	0
	CHR5	12954520	rs190183425	C	T	AA=ref	6	4	1	0	68	0	0	0	0
	CHR5	13087425	rs190414868	C	G	AA=ref	6	6	1	0	66	0	0	0	1
	CHR5	13625931	rs874685	G	A	AA=ref	5	14	1	0	79	1	0	0	0
	CHR5	13879339	rs140063094	A	C	AA=ref	3	6	2	0	62	0	1	0	0
	CHR5	16479112	rs141215735	G	C	AA=ref	5	10	0	0	67	0	0	0	1
	CHR5	18498119	rs138949892	A	G	AA=ref	4	7	2	0	64	0	0	0	0
	CHR5	18517890	rs138628943	G	C	AA=nnn	4	6	1	0	65	0	1	0	0
	CHR5	19853377	rs141330051	T	A	AA=ref	4	9	0	0	62	0	0	0	0
	CHR5	20203248	rs186693369	T	G	AA=ref	4	11	1	0	63	0	0	0	1
	CHR5	21265327	rs4866271	T	A	AA=ref	6	6	1	0	76	0	0	0	0
	CHR5	21650164	rs1546169	G	A	AA=ref	4	9	1	0	74	0	1	0	1
	CHR5	22062631	rs149185404	T	A	AA=ref	3	10	0	0	81	1	1	0	1
	CHR5	22302351	rs144816591	C	T	AA=ref	8	8	2	0	90	0	0	0	0
	CHR5	22952815	rs190262049	T	C	AA=ref	4	10	1	0	79	0	1	1	0
	CHR5	24723294	rs146855425	A	G	AA=ref	5	7	0	0	81	1	1	0	0
	CHR5	25217765	rs189182533	C	A	AA=ref	8	9	2	0	66	0	0	0	0
	CHR5	25223611	rs139816590	C	T	AA=ref	8	9	2	0	66	0	0	0	0
	CHR5	25273009	rs186824075	G	A	AA=ref	8	9	2	0	66	0	0	0	0
	CHR5	26778993	rs184778284	G	T	AA=ref	7	8	1	0	70	0	0	0	0
	CHR5	27782049	rs189918605	C	T	AA=ref	9	11	0	0	87	0	1	0	1
	CHR5	27815584	rs182793077	T	A	AA=ref	7	8	0	0	79	1	0	0	0
	CHR5	27971140	rs145147958	G	A	AA=ref	5	5	0	0	68	0	1	0	0
	CHR5	28558594	rs3924744	A	G	AA=ref	5	10	1	0	80	0	1	0	0
	CHR5	28577934	rs150631144	C	T	AA=ref	3	13	0	0	81	0	0	0	0
	CHR5	29529820	rs143972839	A	G	AA=ref	4	9	3	0	72	0	0	0	0
	CHR5	29600908	rs143989017	T	C	AA=ref	6	8	3	0	76	0	1	0	0
	CHR5	29646192	rs147254350	C	T	AA=ref	6	8	3	0	79	0	0	0	0
	CHR5	30053179	rs138119611	G	A	AA=ref	3	6	1	0	79	0	0	0	0
	CHR5	30296268	rs190452614	T	C	AA=ref	5	5	1	0	83	0	1	0	0
	CHR5	31626195	rs143225110	G	A	AA=ref	6	13	5	0	95	0	0	0	0
	CHR5	33692434	rs182693984	A	G	AA=ref	3	6	0	0	65	0	0	0	0
	CHR5	33930404	rs12522719	A	T	AA=ref	8	7	1	0	115	1	1	0	0
	CHR5	33930978	rs191307836	T	A	AA=ref	8	7	1	0	115	1	1	0	0
	CHR5	33969506	rs148179296	T	C	AA=ref	5	7	0	0	109	0	0	0	0
	CHR5	35811454	rs146828899	T	A	AA=ref	6	3	0	0	76	0	0	0	0
	CHR5	35860505	rs144308222	A	C	AA=ref	6	3	0	0	74	0	0	0	0
	CHR5	36653023	rs141118536	C	G	AA=ref	3	9	0	0	83	0	0	0	0
	CHR5	37947867	rs143836048	T	G	AA=ref	5	5	0	0	88	0	1	0	0
	CHR5	38113203	rs183789432	C	T	AA=ref	9	4	0	0	68	0	0	0	1
	CHR5	38166961	rs184335313	A	G	AA=ref	7	5	1	0	78	0	0	0	0
	CHR5	38205024	rs181764204	C	T	AA=ref	7	6	1	0	80	0	0	0	0
	CHR5	50530939	rs4865649	C	G	AA=ref	5	5	0	0	62	0	0	0	0
	CHR5	52822854	rs185787860	C	T	AA=ref	3	4	2	0	78	0	0	0	0
	CHR5	52839524	rs144539740	C	T	AA=ref	3	4	2	0	77	0	1	0	0
	CHR5	52916345	rs150399418	A	G	AA=ref	3	4	2	0	76	0	1	0	0
	CHR5	54068972	rs148221553	G	C	AA=ref	6	8	3	0	96	0	1	0	0
	CHR5	55516338	rs187555254	A	G	AA=ref	8	6	5	1	71	0	0	0	0
	CHR5	55544644	rs139210334	C	G	AA=ref	8	6	5	1	71	0	0	0	0
	CHR5	60512882	rs145472440	G	T	AA=ref	3	11	1	0	71	0	0	0	0
	CHR5	61530091	rs12521550	C	A	AA=ref	6	6	4	0	67	0	1	0	0
	CHR5	61746740	rs192061943	C	T	AA=ref	6	8	3	0	71	0	0	0	0
	CHR5	61845111	rs186978502	C	T	AA=ref	6	8	3	0	72	0	0	0	0
	CHR5	61887089	rs182296908	T	C	AA=ref	6	8	3	0	72	0	0	0	0
	CHR5	62022649	rs12519101	C	G	AA=ref	8	5	4	0	71	0	0	0	0
	CHR5	62100867	rs185976763	G	A	AA=ref	7	6	2	0	73	0	0	0	0
	CHR5	67892423	rs17258646	G	A	AA=ref	4	7	4	1	73	0	0	0	0
	CHR5	67892748	rs147968869	G	A	AA=ref	4	7	4	1	73	0	0	0	0
	CHR5	68355930	rs139465062	T	C	AA=ref	7	6	2	0	63	0	0	1	0
	CHR5	68580832	rs149644639	G	A	AA=ref	5	4	3	0	62	0	0	1	0
	CHR5	71056387	rs140342526	T	A	AA=ref	6	9	6	0	89	0	0	0	0
	CHR5	71766769	rs187314029	C	T	AA=ref	4	11	1	0	85	0	0	0	0
	CHR5	72562895	rs145366216	G	A	AA=ref	3	9	0	0	71	0	0	1	0
	CHR5	72987207	rs186732462	A	G	AA=ref	8	10	2	0	72	0	1	1	0
	CHR5	73241755	rs142130580	C	A	AA=ref	3	5	1	0	68	1	0	0	0
	CHR5	75932971	rs138758867	A	G	AA=ref	5	9	1	0	124	0	0	0	0
	CHR5	76356500	rs143894215	C	G	AA=ref	3	7	3	0	113	0	0	0	0
	CHR5	76727004	rs4704420	A	G	AA=ref	8	12	1	0	92	0	0	0	1
	CHR5	78748743	rs4235711	T	C	AA=ref	5	7	3	0	97	1	0	0	0
	CHR5	79021969	rs140497473	C	T	AA=alt	5	8	0	0	70	0	0	0	0
	CHR5	86530559	rs35310350	C	T	AA=ref	3	7	1	0	63	1	0	0	0
	CHR5	86542235	rs140381356	T	C	AA=ref	3	7	1	0	63	1	0	0	0
	CHR5	86562628	rs146615035	A	G	AA=ref	3	7	1	0	63	1	0	0	0
	CHR5	86601666	rs145900987	G	A	AA=ref	3	7	1	0	63	1	0	0	0
	CHR5	86635353	rs960523	A	G	AA=ref	3	7	1	0	63	1	0	0	0
	CHR5	86654994	rs150640173	C	T	AA=ref	3	7	1	0	63	1	0	0	0
	CHR5	86681668	rs141516104	A	T	AA=ref	3	7	1	0	63	1	0	0	0
	CHR5	86682338	rs139040869	C	T	AA=ref	3	7	1	0	63	1	0	0	0
	CHR5	86693562	rs3093837	T	C	AA=ref	3	7	1	0	63	1	0	0	0
	CHR5	86735600	rs141719160	A	G	AA=ref	3	7	1	0	62	1	0	0	0
	CHR5	88215233	rs3909443	G	A	AA=ref	5	8	1	0	84	0	1	0	0
	CHR5	88444299	rs191274761	T	C	AA=ref	4	7	1	0	74	0	1	0	0
	CHR5	88499966	rs145999895	C	T	AA=ref	4	6	1	0	72	1	1	0	0
	CHR5	88709958	rs142285859	C	T	AA=ref	4	7	1	0	69	0	0	0	0
	CHR5	88954545	rs148187741	G	A	AA=ref	3	4	1	0	74	0	1	0	0
	CHR5	89202463	rs146684537	G	A	AA=ref	3	2	1	0	77	0	1	0	0
	CHR5	89566418	rs147705439	A	G	AA=ref	3	4	0	0	74	0	1	0	0
	CHR5	91369528	rs139647010	A	G	AA=ref	3	7	2	0	83	0	0	0	0
	CHR5	91434190	rs4419621	A	G	AA=ref	3	7	2	0	89	1	0	0	1
	CHR5	91742325	rs150316641	T	A	AA=ref	5	9	2	0	89	0	0	0	1
	CHR5	93827639	rs148820916	A	G	AA=ref	4	5	5	0	64	1	0	0	1
	CHR5	99644178	rs147643924	G	A	AA=nnn	3	3	0	0	64	1	0	0	0
	CHR5	99747069	rs138569405	T	C	AA=ref	4	3	0	0	66	0	0	0	0
	CHR5	99963931	rs146912295	A	G	AA=ref	4	2	0	0	65	0	0	0	0
	CHR5	102964001	rs193167659	T	G	AA=ref	5	4	0	0	64	0	0	0	0
	CHR5	102994107	rs138199719	C	T	AA=ref	4	3	0	0	67	0	0	0	0
	CHR5	103397071	rs144446721	T	A	AA=ref	5	4	1	0	81	0	0	0	0
	CHR5	103454728	rs143375875	T	G	AA=ref	5	4	1	0	77	0	0	0	0
	CHR5	105075786	rs140954222	T	A	AA=ref	3	4	0	1	69	1	0	0	0
	CHR5	105079794	rs143443837	G	A	AA=ref	3	4	0	1	69	1	0	0	0
	CHR5	105157157	rs141955446	C	T	AA=ref	3	4	0	1	64	1	0	1	0
	CHR5	105218968	rs148184261	G	C	AA=ref	6	4	0	1	63	1	0	0	0
	CHR5	106575196	rs145344892	T	C	AA=ref	4	9	0	0	71	0	0	0	0
	CHR5	106890421	rs145192709	C	G	AA=ref	4	4	2	0	85	0	1	0	0
	CHR5	109294155	rs151023882	G	A	AA=ref	5	5	1	0	78	0	0	0	0
	CHR5	110886621	rs12518423	A	C	AA=ref	4	7	3	0	67	0	0	0	0
	CHR5	111079748	rs139959271	A	G	AA=ref	6	7	4	0	81	0	0	0	1
	CHR5	111141492	rs151162020	T	G	AA=ref	12	12	1	0	100	0	0	0	0
	CHR5	111311804	rs139935581	T	A	AA=ref	10	14	3	1	88	0	0	0	0
	CHR5	111374320	rs150478942	C	T	AA=ref	10	14	3	1	86	0	0	0	0
	CHR5	111465735	rs140233769	A	C	AA=ref	8	13	3	3	95	0	0	0	0
	CHR5	111480159	rs142875970	G	C	AA=ref	8	13	3	3	94	0	0	0	0
	CHR5	111494930	rs149383821	T	C	AA=ref	8	13	2	1	95	0	0	0	0
	CHR5	111586341	rs139656935	C	T	AA=ref	6	12	2	0	92	0	0	0	1
	CHR5	111892472	rs141011748	T	A	AA=ref	6	9	3	0	86	0	0	0	0
	CHR5	111948366	rs147769059	G	A	AA=ref	6	9	4	0	81	0	0	0	0
	CHR5	112305571	rs141496073	A	T	AA=ref	3	11	0	0	96	0	0	0	0
	CHR5	112532035	rs140523401	T	C	AA=ref	8	15	3	0	134	0	0	0	0
	CHR5	116158249	rs138246745	C	A	AA=ref	8	2	0	0	75	0	0	0	0
	CHR5	116207015	rs144323488	T	A	AA=ref	8	4	0	0	70	0	1	0	0
	CHR5	123152792	rs184794106	C	A	AA=ref	4	9	0	0	103	0	0	0	0
	CHR5	123375316	rs138700265	G	A	AA=ref	7	5	4	0	99	0	1	0	0
	CHR5	123875045	rs139249070	C	T	AA=nnn	7	5	1	0	64	0	1	0	0
	CHR5	129553058	rs148903530	C	T	AA=ref	6	11	0	0	67	0	0	0	1
	CHR5	129893685	rs146107760	G	A	AA=ref	3	14	0	0	75	0	1	0	0
	CHR5	129927043	rs146144925	T	C	AA=ref	3	14	0	0	77	0	0	0	0
	CHR5	130013314	rs145184301	T	A	AA=nnn	3	14	0	0	75	0	1	0	0
	CHR5	132859945	rs144219658	T	C	AA=ref	6	10	1	0	104	0	1	0	0
	CHR5	135106355	rs140387048	G	T	AA=ref	6	8	1	0	69	1	0	0	1
	CHR5	135162432	rs140880567	C	G	AA=ref	6	7	1	0	71	1	0	0	1
	CHR5	135384830	rs45587442	A	G	AA=ref	7	9	0	0	85	0	0	0	0
	CHR5	135559040	rs142379800	G	T	AA=ref	7	10	0	0	90	0	0	0	0
	CHR5	135784675	rs149786392	A	G	AA=ref	5	8	0	0	81	0	1	0	0
	CHR5	137320283	rs144240964	C	G	AA=ref	6	14	0	0	72	1	0	0	0
	CHR5	138669743	rs141678636	A	G	AA=ref	6	12	0	0	74	0	0	0	0
	CHR5	138918001	rs140817003	T	C	AA=ref	4	10	0	0	63	0	0	0	0
	CHR5	140187173	rs146575746	C	T	AA=nnn	12	7	0	0	63	0	0	0	0
	CHR5	140307377	rs12522306	T	C	AA=ref	11	5	0	0	62	0	0	0	0
	CHR5	140343021	rs148474994	T	C	AA=ref	11	5	0	0	63	0	0	0	0
	CHR5	141393477	rs144267752	C	A	AA=ref	3	7	0	0	77	0	0	0	0
	CHR5	141567876	rs4912811	G	T	AA=ref	7	7	0	0	114	0	0	0	0
	CHR5	141636403	rs139072632	A	C	AA=ref	8	9	0	0	97	0	0	0	1
	CHR5	141682563	rs146169557	T	C	AA=ref	9	11	0	0	92	0	0	0	0
	CHR5	141758254	rs150564216	C	T	AA=ref	5	11	0	0	92	1	0	0	0
	CHR5	144946122	rs148930785	G	T	AA=ref	4	7	0	0	65	0	0	1	1
	CHR5	147063083	rs140346802	A	G	AA=ref	4	5	0	0	66	0	0	0	0
	CHR5	147620895	rs148643483	A	T	AA=ref	6	7	1	0	66	0	1	0	1
	CHR5	149297069	rs150768826	G	T	AA=ref	8	9	0	0	78	0	1	0	1
	CHR5	149340715	rs190421139	G	A	AA=ref	7	12	1	0	101	0	1	0	0
	CHR5	149389377	rs139386220	T	G	AA=ref	7	12	1	0	103	0	0	0	0
	CHR5	149419347	rs144690775	A	G	AA=ref	7	12	1	0	104	0	0	0	0
	CHR5	149643571	rs186404372	T	C	AA=ref	9	11	5	0	100	0	0	0	0
	CHR5	150230355	rs137890938	C	T	AA=ref	7	13	1	0	125	0	0	0	0
	CHR5	150375714	rs144261871	T	G	AA=ref	8	14	1	0	125	0	0	0	0
	CHR5	150385220	rs149891840	C	A	AA=ref	8	14	1	0	124	0	1	0	0
	CHR5	150551210	rs12518578	A	G	AA=ref	10	13	1	0	121	0	1	0	0
	CHR5	150680449	rs2346337	A	G	AA=ref	10	13	0	0	110	0	0	0	0
	CHR5	150743254	rs150872180	A	G	AA=ref	6	15	0	0	125	1	0	0	0
	CHR5	152895640	rs189615768	C	T	AA=ref	3	8	1	0	63	0	0	0	0
	CHR5	153352581	rs138023477	C	T	AA=ref	8	9	0	0	71	0	0	0	0
	CHR5	153825076	rs142808860	C	T	AA=ref	8	9	0	0	88	0	1	0	0
	CHR5	153912760	rs185041901	A	G	AA=ref	4	8	1	0	64	1	0	0	1
	CHR5	154425386	rs144925527	G	A	AA=ref	6	7	1	0	97	0	0	0	0
	CHR5	154646889	rs183365747	T	G	AA=ref	4	10	1	0	116	0	1	0	1
	CHR5	154698514	rs147647559	A	C	AA=ref	4	10	1	0	115	0	1	0	0
	CHR5	154739833	rs1120498	T	C	AA=ref	3	10	1	0	115	0	1	0	1
	CHR5	155118096	rs149225208	T	G	AA=ref	7	10	0	0	117	0	0	0	1
	CHR5	155121211	rs143495266	C	T	AA=ref	7	10	0	0	110	0	0	0	1
	CHR5	155432542	rs185560217	G	A	AA=ref	9	11	0	0	106	0	1	0	0
	CHR5	155609063	rs191272399	A	G	AA=ref	5	15	0	0	93	0	1	0	0
	CHR5	156268405	rs147591352	A	C	AA=ref	3	11	0	0	69	1	0	0	0
	CHR5	157978985	rs146103282	G	A	AA=ref	3	9	0	0	81	0	0	0	0
	CHR5	158199171	rs139362293	G	A	AA=ref	4	9	0	0	114	0	0	0	0
	CHR5	159271666	rs182124365	C	T	AA=ref	8	8	2	0	97	0	1	0	0
	CHR5	159988775	rs184589288	A	G	AA=ref	5	10	0	0	85	0	1	0	0
	CHR5	160153136	rs138995579	T	G	AA=ref	3	9	0	0	80	0	0	0	0
	CHR5	160282341	rs138052227	G	A	AA=ref	6	12	0	0	90	0	0	0	0
	CHR5	160409493	rs150095833	G	A	AA=ref	5	9	0	0	95	0	0	0	0
	CHR5	160470716	rs144715750	G	A	AA=ref	5	10	0	0	97	0	0	0	0
	CHR5	160577149	rs182580748	C	G	AA=ref	7	11	0	0	102	0	0	0	0
	CHR5	161174638	rs113127842	G	A	AA=ref	6	11	1	0	115	1	0	0	0
	CHR5	161332041	rs148854307	A	G	AA=ref	8	8	1	0	112	0	0	0	0
	CHR5	161801437	rs143120713	G	A	AA=ref	4	10	0	0	87	1	0	1	0
	CHR5	162717095	rs186216774	T	C	AA=ref	7	4	0	0	83	0	0	0	0
	CHR5	164378832	rs145622723	G	A	AA=ref	9	8	1	0	98	0	1	0	0
	CHR5	164502050	rs188211862	G	C	AA=ref	11	8	2	0	106	0	0	0	0
	CHR5	164552478	rs192429568	A	C	AA=ref	11	7	2	0	112	0	0	0	0
	CHR5	164583561	rs140460472	G	T	AA=ref	11	8	2	0	106	0	0	0	0
	CHR5	164610621	rs143449821	C	T	AA=ref	11	8	2	0	105	0	0	0	0
	CHR5	164918149	rs146214638	T	C	AA=ref	8	9	3	1	106	0	0	0	1
	CHR5	165494542	rs138856837	C	G	AA=ref	4	9	0	0	89	0	1	1	0
	CHR5	165902063	rs144920311	A	G	AA=ref	4	10	0	0	115	0	1	0	0
	CHR5	166136626	rs146250619	T	C	AA=ref	6	9	3	0	126	0	0	1	0
	CHR5	166965867	rs144004684	C	T	AA=ref	6	10	0	0	85	0	0	0	0
	CHR5	166971813	rs4273621	C	T	AA=ref	7	10	1	0	86	0	0	0	0
	CHR5	167650749	rs143932318	C	T	AA=nnn	9	9	0	0	96	0	1	0	0
	CHR5	167877124	rs146716458	A	G	AA=ref	3	10	1	0	83	0	1	0	0
	CHR5	169471773	rs146315794	C	T	AA=ref	6	3	0	0	64	0	0	0	0
	CHR5	169937028	rs186608481	C	T	AA=ref	4	6	2	0	74	0	1	0	0
	CHR5	170163002	rs139927230	T	C	AA=ref	4	7	1	0	77	0	0	0	0
	CHR5	170947763	rs148569222	C	T	AA=ref	5	13	1	0	88	0	1	0	0
	CHR5	171715355	rs145764149	G	A	AA=nnn	6	7	2	0	77	0	0	0	0
	CHR5	171886466	rs142685103	T	G	AA=ref	8	9	2	1	62	1	0	0	0
	CHR5	173078625	rs180793767	G	T	AA=ref	4	7	1	0	81	0	0	0	0
	CHR5	174438618	rs147995623	T	A	AA=ref	3	8	0	0	68	0	0	0	0
	CHR5	176673896	rs1549193	A	G	AA=ref	9	6	1	0	78	0	0	0	0
	CHR5	179040198	rs138052772	T	C	AA=ref	7	15	2	0	116	0	0	0	0
	CHR5	179080505	rs12518983	A	C	AA=ref	6	15	2	0	131	0	1	0	1
	CHR5	179311121	rs141427799	G	A	AA=ref	3	11	4	0	98	0	1	0	1
	CHR6	377991	rs12524296	T	C	AA=ref	6	9	1	0	108	1	0	0	0
	CHR6	1170366	rs150822693	G	A	AA=ref	4	9	1	0	68	0	0	0	1
	CHR6	1563452	rs148136190	G	A	AA=ref	4	7	2	0	70	1	0	0	0
	CHR6	1576521	rs145177115	C	T	AA=ref	4	6	3	0	70	0	0	0	0
	CHR6	1783676	rs141100398	G	A	AA=ref	7	7	0	0	67	0	0	1	0
	CHR6	2123607	rs146131545	C	T	AA=ref	5	8	0	0	91	0	1	0	0
	CHR6	2529585	rs148234932	T	A	AA=ref	3	9	2	0	69	0	0	0	0
	CHR6	2634751	rs190592323	T	C	AA=ref	3	9	2	0	77	0	1	0	1
	CHR6	2991796	rs144135892	C	A	AA=ref	7	4	0	0	71	0	0	0	0
	CHR6	3061682	rs192836044	C	G	AA=ref	6	3	0	0	76	1	1	0	0
	CHR6	3920129	rs142788198	G	A	AA=ref	5	5	2	0	82	1	0	0	0
	CHR6	8969273	rs139368640	A	G	AA=ref	4	8	0	0	75	0	1	0	0
	CHR6	8997988	rs141918056	G	A	AA=ref	3	7	0	0	78	0	1	0	0
	CHR6	16404899	rs190762533	T	G	AA=ref	5	9	0	0	63	0	0	0	0
	CHR6	17982299	rs151104789	T	G	AA=ref	4	15	0	0	86	0	1	1	1
	CHR6	18726941	rs144349636	G	A	AA=ref	6	10	2	0	77	0	0	0	0
	CHR6	18754423	rs4716304	A	G	AA=ref	6	10	2	0	77	0	1	0	0
	CHR6	24824469	rs143340845	A	G	AA=ref	4	7	0	0	65	0	0	0	0
	CHR6	25286322	rs12525218	A	T	AA=ref	9	10	1	0	90	0	1	0	0
	CHR6	25359407	rs148226139	T	A	AA=ref	12	6	0	0	97	0	1	0	0
	CHR6	25740521	rs138361120	T	G	AA=ref	5	4	1	0	65	0	0	0	0
	CHR6	25750095	rs12524103	A	T	AA=ref	5	4	1	0	65	0	0	0	0
	CHR6	34114762	rs145619477	G	C	AA=ref	4	13	0	0	96	0	1	0	0
	CHR6	34925423	rs145328096	C	T	AA=ref	7	8	2	0	83	0	0	0	0
	CHR6	35129488	rs141369403	T	C	AA=ref	7	8	2	0	79	0	1	0	0
	CHR6	35275520	rs144002338	C	T	AA=ref	7	8	2	0	71	0	0	0	0
	CHR6	35517320	rs142495171	G	T	AA=ref	7	10	4	0	73	0	1	0	0
	CHR6	37177071	rs4714047	G	A	AA=ref	5	4	2	0	62	0	0	1	0
	CHR6	37395588	rs4288202	T	C	AA=ref	8	5	0	0	72	0	0	0	0
	CHR6	37432047	rs190611910	C	T	AA=ref	8	4	0	0	71	0	0	0	0
	CHR6	37479713	rs141334843	G	A	AA=ref	8	5	1	0	72	0	0	0	0
	CHR6	40273747	rs149350166	A	T	AA=ref	4	10	6	0	76	0	0	0	0
	CHR6	42178143	s6x42178143	T	C	AA=ref	3	7	0	0	68	0	1	0	1
	CHR6	42215632	rs146828285	T	C	AA=ref	3	8	1	0	63	0	0	0	1
	CHR6	42227342	rs141474453	G	A	AA=ref	4	5	1	0	64	0	1	0	0
	CHR6	43011975	rs141879660	A	G	AA=ref	5	9	5	0	90	0	0	0	0
	CHR6	44027155	rs145589179	C	T	AA=ref	3	1	0	0	63	0	0	0	0
	CHR6	46075362	rs140312988	A	T	AA=ref	5	3	0	0	64	0	0	0	1
	CHR6	46798735	rs149748805	T	C	AA=ref	6	5	2	0	72	0	0	0	0
	CHR6	47910769	rs146402818	T	C	AA=ref	10	10	5	1	156	0	0	0	0
	CHR6	47918371	rs150276924	T	C	AA=ref	10	10	5	1	156	0	0	0	0
	CHR6	48566518	rs12525678	T	A	AA=ref	9	16	2	0	137	0	0	0	0
	CHR6	49812307	rs142075178	G	T	AA=ref	13	13	0	0	148	0	1	0	0
	CHR6	49955785	rs138893426	A	T	AA=ref	11	14	0	0	158	0	1	0	0
	CHR6	54857836	rs2089018	A	G	AA=ref	7	12	0	0	126	0	1	1	0
	CHR6	56332359	rs143128534	C	T	AA=ref	3	8	0	0	106	0	1	0	1
	CHR6	57443114	s6x57443114	A	C	AA=ref	9	9	0	0	98	0	0	1	0
	CHR6	64714723	rs144986621	T	G	AA=ref	3	11	0	0	92	0	0	0	0
	CHR6	65747428	rs138858406	C	G	AA=ref	4	10	0	0	91	1	1	0	0
	CHR6	66077874	rs146734653	T	G	AA=ref	6	8	1	0	65	0	1	0	0
	CHR6	66381808	rs143499845	G	T	AA=ref	6	7	0	0	72	0	1	1	1
	CHR6	68680492	rs184307422	G	A	AA=ref	3	2	0	0	75	1	0	0	1
	CHR6	69242878	rs138407437	C	T	AA=ref	3	9	0	1	65	1	0	0	0
	CHR6	71161903	rs143337497	C	T	AA=alt	6	6	0	0	69	0	1	0	0
	CHR6	72564983	rs140557823	G	A	AA=ref	8	9	0	0	66	0	1	0	0
	CHR6	75220178	rs151212030	G	C	AA=ref	6	9	0	0	93	0	0	0	0
	CHR6	75249605	rs2882933	C	A	AA=ref	6	8	0	0	90	0	0	0	0
	CHR6	75333406	rs138930063	C	T	AA=ref	6	9	0	0	89	0	0	0	0
	CHR6	75949896	rs4708176	G	A	AA=ref	3	10	0	0	73	0	1	0	0
	CHR6	83904951	rs147023236	G	A	AA=ref	7	17	0	0	82	1	0	0	1
	CHR6	83959744	rs4645389	A	G	AA=ref	6	17	5	1	86	0	1	0	0
	CHR6	84091425	rs141019980	G	A	AA=ref	6	17	5	1	84	0	0	0	0
	CHR6	84103385	rs143982266	G	A	AA=ref	6	17	5	1	84	0	0	0	0
	CHR6	84104380	rs142062172	A	G	AA=ref	6	17	5	1	83	0	0	0	1
	CHR6	84116632	rs140315692	A	G	AA=ref	5	17	5	1	83	0	0	0	0
	CHR6	84222248	rs183291108	C	A	AA=ref	5	16	5	1	87	0	0	0	1
	CHR6	84301123	rs147096228	A	T	AA=ref	3	14	1	1	89	0	0	0	0
	CHR6	84380268	rs146273458	T	C	AA=ref	4	14	1	1	96	0	0	0	0
	CHR6	84389339	rs140374601	C	T	AA=ref	3	14	1	1	87	0	0	0	0
	CHR6	84552952	rs143290253	G	T	AA=ref	4	11	1	1	93	0	0	0	0
	CHR6	84571650	rs140635158	C	T	AA=ref	4	11	1	1	93	0	0	0	0
	CHR6	86071294	rs142951031	T	C	AA=ref	3	4	0	0	80	0	1	0	0
	CHR6	86521212	rs190526771	A	C	AA=ref	3	9	0	0	73	0	0	0	0
	CHR6	86556585	rs145482098	C	T	AA=ref	3	9	0	0	73	0	0	0	0
	CHR6	89998039	rs190175272	G	A	AA=ref	5	2	0	0	69	0	0	0	0
	CHR6	90054931	rs181413001	C	T	AA=ref	6	3	0	0	70	0	0	0	0
	CHR6	92014697	rs147580309	G	A	AA=ref	4	5	1	0	64	1	1	0	0
	CHR6	92056854	rs184273300	T	C	AA=ref	4	6	2	0	94	1	0	0	0
	CHR6	92525981	rs12524520	T	G	AA=ref	7	9	8	0	66	0	1	0	0
	CHR6	92545272	rs139462279	A	G	AA=ref	5	8	0	1	82	1	0	0	0
	CHR6	92549708	rs150310473	G	A	AA=ref	5	8	0	1	81	1	0	0	0
	CHR6	92564467	rs150188492	G	C	AA=ref	8	7	7	0	67	0	0	0	0
	CHR6	92708386	rs193165970	G	A	AA=ref	9	8	1	0	74	0	1	0	0
	CHR6	93227629	rs141280156	G	T	AA=ref	5	7	2	0	67	0	1	0	0
	CHR6	93624719	rs138909933	A	G	AA=ref	7	9	2	0	83	1	0	0	0
	CHR6	97297299	rs147360254	T	C	AA=ref	7	4	0	0	66	0	1	0	0
	CHR6	97430205	rs138221706	G	A	AA=ref	5	9	1	0	68	1	0	0	0
	CHR6	97515259	rs139379393	T	C	AA=ref	7	6	1	0	65	1	1	0	0
	CHR6	97701532	rs146554306	C	T	AA=ref	8	6	1	0	69	1	0	0	0
	CHR6	98672017	rs146924730	C	G	AA=ref	10	7	0	0	80	0	1	0	0
	CHR6	98753938	rs12528007	G	A	AA=ref	10	7	0	0	79	0	0	0	0
	CHR6	98854384	rs144107551	A	G	AA=ref	10	5	0	0	77	1	0	0	0
	CHR6	106052937	rs2027874	A	G	AA=ref	3	4	1	0	101	0	0	0	0
	CHR6	107528960	rs139364186	C	T	AA=ref	5	6	0	0	72	1	1	0	0
	CHR6	107750158	rs140036163	T	C	AA=ref	6	7	1	0	74	1	0	0	1
	CHR6	108570151	rs148637274	T	A	AA=ref	6	8	1	0	75	1	0	0	0
	CHR6	108881700	rs188880118	C	G	AA=ref	7	7	1	0	79	0	0	0	0
	CHR6	108895506	rs147800464	G	A	AA=ref	7	7	1	0	80	0	0	0	0
	CHR6	109164606	rs192772842	G	T	AA=ref	7	3	0	0	73	0	1	0	0
	CHR6	109321331	rs186384063	T	G	AA=ref	3	10	3	0	87	1	1	0	1
	CHR6	110027291	rs146712726	A	G	AA=ref	3	7	4	0	97	0	0	0	0
	CHR6	110805712	rs182769857	A	G	AA=ref	4	8	2	0	67	0	0	0	0
	CHR6	111045340	rs192827229	T	C	AA=ref	6	6	0	0	65	1	0	0	0
	CHR6	111313898	rs144401453	C	G	AA=ref	7	6	0	0	64	1	0	0	0
	CHR6	111808258	rs144014529	T	C	AA=ref	11	11	0	0	70	0	0	0	0
	CHR6	111956001	rs138362089	C	T	AA=ref	9	9	0	0	68	1	0	0	1
	CHR6	112128399	rs186566739	T	C	AA=ref	14	12	0	0	71	0	0	0	0
	CHR6	112191811	rs1327195	T	C	AA=ref	13	13	0	0	66	0	0	0	0
	CHR6	112444157	rs142091502	G	C	AA=ref	5	8	6	0	79	1	0	0	0
	CHR6	113418479	rs143235482	A	G	AA=ref	3	3	2	0	64	0	1	0	0
	CHR6	113743230	rs147330706	G	A	AA=ref	4	10	0	0	67	0	0	0	0
	CHR6	113779599	rs139091772	G	A	AA=ref	4	10	0	0	66	0	0	0	0
	CHR6	113830184	rs138376659	G	A	AA=ref	8	10	2	0	62	0	0	0	0
	CHR6	113872573	rs146097251	C	T	AA=ref	8	10	2	0	62	0	1	0	0
	CHR6	113876704	rs144967016	T	A	AA=ref	8	10	2	0	62	0	1	0	0
	CHR6	115814489	rs144709453	C	T	AA=ref	3	3	0	0	74	0	0	0	0
	CHR6	115910269	rs4946101	G	A	AA=ref	8	13	0	0	123	0	0	0	1
	CHR6	117650113	rs9282839	G	C	AA=ref	3	9	2	1	65	0	0	0	0
	CHR6	118023171	rs185144798	T	C	AA=ref	4	7	2	0	71	0	0	0	0
	CHR6	119775697	rs182108709	A	T	AA=ref	4	9	1	0	70	0	0	0	0
	CHR6	119922029	rs190992017	T	C	AA=ref	3	5	1	0	74	0	0	0	0
	CHR6	120044074	rs151136051	T	A	AA=ref	4	13	4	0	106	0	0	0	0
	CHR6	120162205	rs141541452	A	G	AA=ref	3	7	1	0	89	0	0	0	0
	CHR6	121925434	rs148398957	G	T	AA=ref	10	15	2	0	117	0	0	0	0
	CHR6	122455832	rs4945702	C	T	AA=ref	10	15	0	0	112	0	0	0	0
	CHR6	122780477	rs12530200	C	G	AA=ref	11	14	1	0	112	0	0	0	1
	CHR6	123405358	rs142584584	C	T	AA=ref	6	11	0	0	113	0	0	0	0
	CHR6	123509488	rs144641742	T	C	AA=ref	4	16	0	0	117	0	0	0	0
	CHR6	123686182	rs17085283	A	G	AA=ref	8	15	0	0	128	0	1	0	1
	CHR6	124428762	rs143386985	C	T	AA=ref	8	9	0	0	103	1	1	0	1
	CHR6	125503648	rs148546713	A	G	AA=ref	4	4	3	0	63	0	0	0	0
	CHR6	125511032	rs12523698	A	G	AA=ref	7	10	8	0	127	1	0	0	0
	CHR6	125777787	rs151119712	A	G	AA=ref	3	6	2	0	78	0	1	0	0
	CHR6	129739346	rs145986771	T	C	AA=ref	7	14	4	1	71	0	0	0	0
	CHR6	130079152	rs146593568	A	G	AA=ref	4	8	1	1	67	0	0	0	0
	CHR6	130384425	rs144632288	C	T	AA=ref	6	3	0	0	73	0	0	0	0
	CHR6	130478535	rs188124867	G	A	AA=ref	5	4	0	0	66	0	0	0	0
	CHR6	139776753	rs139439939	C	T	AA=ref	3	4	3	0	63	1	0	1	1
	CHR6	143633024	rs181500640	A	C	AA=ref	4	4	4	0	67	0	0	0	0
	CHR6	143646027	rs141453363	C	T	AA=ref	5	11	7	0	96	0	0	0	1
	CHR6	144352829	rs149270863	C	G	AA=ref	7	9	1	0	113	0	0	0	0
	CHR6	144566021	rs146556281	C	T	AA=ref	9	3	3	0	70	0	0	0	0
	CHR6	144579903	rs141082240	G	A	AA=ref	9	4	3	0	73	0	0	1	0
	CHR6	144686059	rs147825815	T	C	AA=ref	6	10	0	0	77	0	0	0	0
	CHR6	144720651	rs145495625	G	T	AA=ref	6	10	0	0	79	0	0	0	0
	CHR6	145823219	rs144179010	A	C	AA=ref	3	6	0	0	64	0	0	0	0
	CHR6	146810118	rs144450934	G	A	AA=ref	6	6	0	0	87	0	0	0	0
	CHR6	147019045	rs145823298	T	G	AA=ref	6	5	0	0	90	0	0	0	0
	CHR6	147106269	rs142251584	G	C	AA=ref	7	6	2	1	84	1	0	0	0
	CHR6	147168638	rs2068332	C	T	AA=ref	8	7	1	0	69	0	0	0	0
	CHR6	148966736	rs12527256	T	G	AA=ref	6	4	0	0	73	0	0	0	0
	CHR6	148999782	rs4131487	G	T	AA=ref	6	4	0	0	74	0	0	1	0
	CHR6	149006202	rs12528297	A	G	AA=ref	6	4	0	0	76	0	0	0	0
	CHR6	152456463	rs148104931	G	A	AA=ref	3	9	1	0	87	0	0	0	0
	CHR6	152901797	rs141237844	T	C	AA=ref	4	12	0	0	84	0	1	0	1
	CHR6	153679412	rs144568102	T	C	AA=ref	7	5	0	0	91	0	0	0	1
	CHR6	153771779	rs142839740	C	G	AA=ref	5	10	0	0	121	0	0	0	0
	CHR6	154339082	rs4870264	T	C	AA=ref	11	11	0	0	113	0	0	0	1
	CHR6	154366727	rs145021782	G	A	AA=ref	11	11	0	0	112	0	0	0	1
	CHR6	155116629	rs182750526	C	T	AA=ref	7	9	0	0	99	0	0	0	0
	CHR6	155116899	rs138877370	C	G	AA=ref	7	9	0	0	99	0	0	0	0
	CHR6	155761544	rs12530255	C	G	AA=ref	3	6	2	0	81	0	0	0	1
	CHR6	155996420	rs138311225	T	C	AA=ref	8	6	1	0	73	0	0	0	0
	CHR6	156250207	rs145000262	T	G	AA=ref	9	9	0	0	107	0	1	0	0
	CHR6	156474902	rs145594325	C	T	AA=ref	8	7	0	0	106	0	0	0	0
	CHR6	157128425	rs143035623	G	A	AA=ref	7	9	1	0	99	0	0	0	0
	CHR6	157264533	rs138840395	G	A	AA=ref	8	12	1	0	140	0	0	0	0
	CHR6	158784467	rs150337173	C	A	AA=ref	8	16	4	0	136	0	0	0	0
	CHR6	159062992	rs882735	A	G	AA=ref	9	11	1	0	104	0	0	0	0
	CHR6	159833710	rs149764114	G	A	AA=ref	8	9	5	0	109	0	1	0	0
	CHR6	160102770	rs5746140	G	T	AA=ref	5	10	3	0	86	0	0	0	0
	CHR6	160214514	rs137869553	C	T	AA=ref	6	6	1	0	72	0	0	0	0
	CHR6	161204716	rs2314727	T	A	AA=ref	10	8	4	0	102	0	0	0	0
	CHR6	161962084	rs190390025	T	C	AA=ref	4	12	1	0	62	0	1	0	1
	CHR6	164086589	rs141287938	G	A	AA=ref	9	12	1	0	97	1	0	0	0
	CHR6	164144504	rs142398128	G	A	AA=ref	3	11	1	0	70	1	0	0	0
	CHR6	164245506	rs142096152	A	G	AA=ref	4	10	1	0	78	0	0	0	0
	CHR6	164278274	rs4709774	C	T	AA=ref	3	11	1	0	79	0	0	0	0
	CHR6	165148682	rs146597390	A	T	AA=ref	5	11	1	0	109	0	0	0	0
	CHR6	165694285	rs113525163	G	A	AA=ref	3	7	0	0	66	1	1	0	0
	CHR6	166108316	rs149245063	G	A	AA=ref	3	3	1	0	66	0	0	0	0
	CHR6	166238004	rs143286197	A	G	AA=ref	4	5	0	0	102	0	0	0	1
	CHR6	166658803	rs148123189	C	A	AA=ref	7	7	2	0	71	1	0	0	0
	CHR7	620909	rs185235415	C	A	AA=ref	3	6	0	0	74	0	1	0	0
	CHR7	621048	rs140749395	T	G	AA=ref	3	6	0	0	74	0	1	0	0
	CHR7	831430	rs190495608	G	A	AA=ref	3	4	2	0	75	0	0	0	0
	CHR7	844205	rs192560272	G	C	AA=ref	3	4	2	0	73	0	0	1	0
	CHR7	1080740	rs151143319	G	A	AA=ref	6	10	0	0	67	0	1	0	1
	CHR7	1130589	rs190621286	T	A	AA=ref	6	11	0	0	66	0	1	0	1
	CHR7	4795320	rs184592850	C	T	AA=ref	3	8	5	0	62	0	1	0	0
	CHR7	8900375	rs145268782	A	T	AA=ref	4	4	5	0	69	1	0	0	0
	CHR7	9944081	rs183639964	T	G	AA=ref	9	2	0	0	70	0	0	0	0
	CHR7	9944090	rs188974792	G	A	AA=ref	9	2	0	0	71	0	0	0	0
	CHR7	9955716	rs144286599	T	A	AA=ref	9	2	0	0	69	0	1	0	0
	CHR7	10125460	rs144543597	T	C	AA=ref	3	3	0	0	66	1	0	0	0
	CHR7	11152963	rs146459819	A	T	AA=ref	7	8	3	0	89	0	1	0	0
	CHR7	11174436	rs140436142	A	G	AA=ref	7	8	2	0	87	0	1	0	0
	CHR7	12400208	rs142256688	T	C	AA=ref	6	10	0	0	93	0	1	0	0
	CHR7	12872750	rs145347198	T	C	AA=ref	4	7	0	0	67	0	0	0	0
	CHR7	13904339	rs142863084	G	C	AA=ref	3	6	1	0	68	0	0	0	0
	CHR7	13904419	rs17167599	G	A	AA=ref	3	6	1	0	68	0	0	0	0
	CHR7	14630376	rs146043350	T	A	AA=ref	6	8	2	0	66	0	1	0	0
	CHR7	14764177	rs149121284	C	T	AA=ref	3	6	0	0	115	0	1	0	0
	CHR7	14871825	rs138569903	G	A	AA=ref	6	4	1	0	63	0	1	0	0
	CHR7	15435768	rs149953912	G	A	AA=ref	5	3	2	1	109	0	0	0	0
	CHR7	15612166	rs145360265	A	G	AA=ref	4	6	2	0	86	0	0	0	0
	CHR7	20506417	rs147858097	T	A	AA=ref	4	8	3	0	81	0	1	0	0
	CHR7	20524395	rs143962800	C	T	AA=ref	4	8	3	0	81	0	1	0	0
	CHR7	20548012	rs148650350	G	A	AA=ref	4	8	3	0	79	0	1	0	0
	CHR7	24442646	rs150558571	A	G	AA=ref	3	6	1	0	63	0	0	0	0
	CHR7	24474605	rs148477155	A	G	AA=ref	6	5	1	0	70	0	0	0	0
	CHR7	24478861	rs151080394	A	T	AA=ref	6	5	1	0	69	0	0	0	0
	CHR7	25479488	rs150969349	C	G	AA=ref	3	6	1	0	63	0	1	0	0
	CHR7	28426488	rs148656641	C	T	AA=ref	5	5	1	0	79	0	0	0	0
	CHR7	30079055	rs149501652	C	T	AA=ref	3	12	1	0	65	1	0	1	0
	CHR7	30141140	rs146275215	G	A	AA=ref	3	12	1	0	64	1	0	0	0
	CHR7	30266801	rs145565122	G	C	AA=ref	4	8	1	0	69	0	0	0	0
	CHR7	30436124	rs143578755	A	C	AA=ref	3	7	1	0	64	0	0	0	0
	CHR7	31047862	rs144679644	G	T	AA=ref	3	5	2	0	69	0	0	1	0
	CHR7	31188448	rs139489639	C	T	AA=ref	4	8	3	0	70	0	0	0	0
	CHR7	32323389	rs192904927	C	T	AA=ref	6	7	1	0	100	0	0	0	0
	CHR7	32417415	rs147019956	C	A	AA=ref	6	8	1	0	86	0	0	0	0
	CHR7	32480389	rs184155765	T	G	AA=ref	9	11	0	0	79	0	0	0	0
	CHR7	32573513	rs186681070	G	C	AA=ref	3	10	2	0	70	0	0	0	0
	CHR7	32597001	rs188770131	C	G	AA=ref	9	11	0	0	74	1	0	0	0
	CHR7	32654956	rs182324543	G	A	AA=ref	3	10	2	0	69	0	0	0	0
	CHR7	32657962	rs149711663	C	T	AA=ref	3	10	2	0	69	0	0	0	0
	CHR7	32688928	rs145908461	T	C	AA=ref	9	11	0	0	79	1	0	0	1
	CHR7	33007105	rs4723228	G	A	AA=ref	4	9	2	0	65	0	0	0	0
	CHR7	33629526	rs150142104	A	T	AA=ref	5	4	0	0	71	0	0	0	0
	CHR7	34126822	rs146364238	C	T	AA=ref	5	6	1	0	68	0	1	0	1
	CHR7	36267218	rs182552408	T	A	AA=ref	3	5	4	0	71	0	1	0	0
	CHR7	37992761	rs12538412	T	C	AA=ref	3	6	2	0	68	1	0	0	0
	CHR7	45051455	rs139345175	G	A	AA=ref	3	7	2	0	65	0	0	0	0
	CHR7	46071714	rs139496693	C	T	AA=ref	6	5	2	0	71	0	0	0	0
	CHR7	46101417	rs151296956	A	G	AA=ref	5	15	6	0	95	1	0	1	1
	CHR7	46279481	rs144315160	C	T	AA=ref	7	6	0	0	66	0	0	0	0
	CHR7	46281044	rs151074107	G	T	AA=ref	7	6	0	0	67	0	0	0	0
	CHR7	46385747	rs12535880	T	C	AA=ref	3	2	0	0	74	0	0	0	0
	CHR7	46461703	rs143415996	T	C	AA=ref	3	2	0	0	64	0	0	0	0
	CHR7	48344303	rs185372168	C	A	AA=ref	3	2	1	0	64	0	0	0	0
	CHR7	48427501	rs61737756	G	A	AA=ref	5	5	0	0	62	0	0	0	0
	CHR7	48619256	rs190603107	C	T	AA=ref	3	3	1	0	62	0	0	0	1
	CHR7	49142846	rs138416420	A	G	AA=ref	7	9	4	0	76	0	0	0	0
	CHR7	49416651	rs151203743	T	C	AA=ref	4	3	0	0	64	0	0	0	0
	CHR7	50612850	rs11575280	T	C	AA=ref	5	5	0	0	70	0	0	0	0
	CHR7	50645971	rs12531612	G	A	AA=ref	5	5	0	0	73	0	0	0	0
	CHR7	51871668	rs144376680	A	G	AA=ref	5	7	6	0	67	0	1	0	1
	CHR7	55133401	rs191612342	A	G	AA=ref	11	6	1	0	100	1	0	0	1
	CHR7	68538932	rs140065839	C	T	AA=ref	3	6	0	0	66	0	0	0	0
	CHR7	68714667	rs184966539	A	T	AA=nnn	6	10	1	1	96	0	1	0	0
	CHR7	71769484	rs181463310	A	T	AA=alt	6	10	9	0	92	0	1	0	1
	CHR7	71930805	rs140785342	C	T	AA=ref	6	7	9	0	89	0	0	0	0
	CHR7	77945687	rs139883118	T	G	AA=ref	3	6	1	0	68	0	0	0	0
	CHR7	78291537	rs139446201	A	T	AA=ref	6	6	0	0	65	0	0	0	0
	CHR7	78302680	rs146822807	A	G	AA=ref	3	6	0	0	67	1	0	0	0
	CHR7	78507898	rs149867780	C	T	AA=ref	5	10	3	0	67	0	0	0	0
	CHR7	78992922	rs150729405	A	G	AA=ref	6	7	3	0	70	0	0	0	0
	CHR7	79131759	rs149458701	T	C	AA=ref	3	9	4	0	70	0	1	0	0
	CHR7	81412526	rs187155255	C	T	AA=ref	8	6	1	0	86	0	0	1	0
	CHR7	81475596	rs147534753	C	T	AA=ref	8	6	0	0	82	0	0	0	0
	CHR7	81523628	rs150428108	G	A	AA=ref	8	7	0	0	89	0	1	0	0
	CHR7	86815982	rs147629725	A	G	AA=ref	7	1	1	1	64	1	0	0	0
	CHR7	86892871	rs142312964	C	T	AA=ref	7	2	0	0	63	1	0	0	0
	CHR7	87163280	rs28381960	G	C	AA=ref	6	7	1	0	62	0	0	0	0
	CHR7	89945238	rs190470558	C	G	AA=ref	3	8	1	0	62	0	0	0	0
	CHR7	91691207	rs151186638	A	G	AA=ref	9	4	0	0	110	0	0	0	0
	CHR7	91699805	rs151131591	A	G	AA=ref	9	4	0	0	109	0	0	0	0
	CHR7	91762248	rs141800423	A	G	AA=ref	9	4	0	0	111	0	0	0	0
	CHR7	91808172	rs138400949	A	C	AA=ref	9	4	0	0	108	0	0	0	0
	CHR7	93647417	rs186441639	T	C	AA=ref	6	10	1	0	72	0	0	0	0
	CHR7	93659156	rs140926819	G	C	AA=ref	6	10	1	0	72	0	0	0	0
	CHR7	94867537	rs147304572	C	T	AA=ref	6	6	0	0	63	0	0	0	0
	CHR7	96784666	rs2394610	G	A	AA=ref	4	7	4	0	63	0	0	0	0
	CHR7	97879090	rs193029706	G	A	AA=ref	6	8	0	0	78	1	1	0	0
	CHR7	99494595	rs12537676	T	C	AA=ref	4	4	0	0	90	1	0	0	0
	CHR7	103657567	rs10487181	C	G	AA=ref	5	4	0	0	69	0	0	0	1
	CHR7	103997800	rs139537599	C	A	AA=ref	6	6	0	0	65	0	1	0	0
	CHR7	105648946	rs143739173	T	G	AA=ref	7	9	0	0	86	0	1	0	0
	CHR7	105876910	rs149395163	G	A	AA=ref	4	5	0	0	102	0	1	0	1
	CHR7	106484439	rs140058967	G	A	AA=ref	6	8	1	0	97	1	0	0	0
	CHR7	106674438	rs146142906	C	T	AA=ref	6	10	2	0	108	0	0	0	0
	CHR7	106859546	rs147852765	T	C	AA=ref	7	13	2	0	141	0	0	0	0
	CHR7	106907856	rs145268790	T	G	AA=ref	7	13	2	0	138	0	1	0	0
	CHR7	107985820	rs2193244	T	C	AA=ref	8	8	1	0	65	0	0	0	0
	CHR7	108102997	rs185366591	A	G	AA=ref	9	9	3	0	67	0	0	0	0
	CHR7	108114912	rs148811346	G	A	AA=ref	9	9	3	0	67	0	0	0	0
	CHR7	111674137	rs140742868	T	C	AA=ref	3	4	0	1	62	0	1	0	0
	CHR7	111849475	rs141592836	T	G	AA=ref	3	7	1	0	69	0	0	0	0
	CHR7	111918030	rs141782226	G	A	AA=ref	3	7	1	0	69	0	0	0	0
	CHR7	111930303	rs140619802	C	T	AA=ref	3	7	1	0	70	0	0	0	0
	CHR7	111949983	rs147616242	G	T	AA=ref	3	7	1	0	70	0	0	0	0
	CHR7	112060954	rs12531798	C	T	AA=ref	3	7	1	0	66	0	1	0	0
	CHR7	112396884	rs145696957	A	G	AA=ref	3	7	1	0	65	0	0	0	0
	CHR7	112520953	rs190323981	G	T	AA=ref	7	10	1	0	83	1	0	0	0
	CHR7	114016496	rs148094462	G	T	AA=ref	5	2	1	0	67	0	0	0	0
	CHR7	114871701	rs140075026	A	G	AA=ref	3	3	1	0	75	0	0	0	0
	CHR7	115608158	rs149706694	T	C	AA=ref	4	4	0	1	71	1	0	0	0
	CHR7	115658669	rs142618267	G	A	AA=ref	3	5	0	0	65	0	0	0	1
	CHR7	115878322	rs141052817	A	G	AA=ref	3	6	0	0	69	0	0	0	0
	CHR7	115885434	rs139480548	C	A	AA=ref	3	6	0	0	69	0	0	0	0
	CHR7	115885710	rs146750189	T	G	AA=ref	3	6	0	0	69	0	0	0	0
	CHR7	115904373	rs141336845	C	T	AA=ref	3	6	0	0	66	0	0	0	0
	CHR7	116060527	rs147959990	T	A	AA=ref	3	8	0	0	78	0	1	0	0
	CHR7	116131544	rs190148257	T	C	AA=ref	3	8	0	0	77	0	0	0	0
	CHR7	122552994	rs17145116	A	G	AA=ref	6	4	1	0	62	0	1	0	0
	CHR7	122600388	rs4727955	T	C	AA=ref	6	4	1	0	62	1	1	0	1
	CHR7	124437821	rs193259815	G	T	AA=ref	7	4	0	0	65	0	1	0	0
	CHR7	125226707	rs144003740	T	C	AA=ref	8	4	0	0	66	0	1	0	0
	CHR7	125285202	rs191986142	G	T	AA=ref	5	3	0	0	63	0	1	0	0
	CHR7	126953573	rs150952880	C	T	AA=ref	4	10	1	0	92	0	0	0	1
	CHR7	127044300	rs140287253	T	A	AA=ref	4	12	3	0	101	1	0	0	1
	CHR7	127144197	rs1419402	T	C	AA=ref	4	8	0	0	86	0	0	0	0
	CHR7	128378294	rs148612134	G	A	AA=ref	3	11	2	0	79	1	0	0	1
	CHR7	128562450	rs192954737	G	A	AA=ref	9	6	0	0	68	0	0	0	1
	CHR7	130762521	rs145275466	G	A	AA=ref	5	15	2	0	113	0	1	0	0
	CHR7	131518598	rs147735290	T	G	AA=ref	3	4	3	0	67	0	0	0	0
	CHR7	131529142	rs187478087	G	A	AA=ref	3	4	3	0	66	0	1	0	0
	CHR7	132117258	rs188337800	T	C	AA=ref	11	9	0	0	137	0	0	0	0
	CHR7	132123483	rs189525321	T	A	AA=ref	11	9	0	0	140	0	0	0	1
	CHR7	132527795	rs146326591	T	C	AA=ref	7	8	4	0	158	0	1	0	0
	CHR7	133486930	rs191553021	A	G	AA=ref	8	6	0	0	63	0	0	0	0
	CHR7	133695197	rs141540880	C	G	AA=ref	5	5	0	0	66	0	0	0	0
	CHR7	133828972	rs145597497	A	G	AA=ref	6	7	6	1	152	0	0	0	0
	CHR7	133875972	rs146930914	T	A	AA=ref	6	7	8	1	156	0	0	0	0
	CHR7	133912661	rs141975657	T	C	AA=ref	6	7	6	1	157	0	0	0	0
	CHR7	134036405	rs142574866	G	A	AA=ref	7	13	6	1	154	0	0	0	0
	CHR7	134081766	rs141040470	C	G	AA=ref	6	15	6	1	143	0	0	0	0
	CHR7	134133678	rs139585031	G	A	AA=ref	4	4	1	0	70	0	0	0	0
	CHR7	134223331	rs185286112	A	G	AA=ref	4	7	1	0	68	0	0	0	0
	CHR7	134227515	rs150104190	C	T	AA=ref	9	7	2	1	119	1	0	0	1
	CHR7	134241277	rs149774697	G	A	AA=ref	9	5	2	1	114	1	0	0	1
	CHR7	134260243	rs181174304	C	T	AA=ref	3	7	1	0	67	0	0	0	0
	CHR7	134337377	rs150114440	G	A	AA=ref	3	8	0	0	73	0	0	0	0
	CHR7	134421637	rs146475472	T	C	AA=ref	3	8	1	0	85	0	0	0	0
	CHR7	134451527	rs188206221	G	A	AA=ref	6	4	1	0	75	1	0	0	0
	CHR7	134629615	rs183819871	C	G	AA=ref	10	7	5	0	87	0	0	0	0
	CHR7	134678273	rs186048202	C	T	AA=ref	9	4	3	0	64	0	0	0	0
	CHR7	134701208	rs142004512	C	G	AA=ref	9	8	4	0	85	0	0	0	0
	CHR7	135028088	rs181989415	C	G	AA=ref	4	7	0	0	91	0	0	0	0
	CHR7	135207508	rs146321218	T	C	AA=ref	6	6	0	0	97	0	0	0	0
	CHR7	135237670	rs144853381	A	T	AA=ref	8	7	0	0	99	0	0	0	0
	CHR7	135810829	rs141770117	G	T	AA=ref	9	10	2	0	113	0	0	0	0
	CHR7	135917351	rs145467216	C	T	AA=ref	9	13	0	0	120	0	0	0	0
	CHR7	135926036	rs139992085	C	G	AA=ref	9	13	0	0	121	0	0	0	0
	CHR7	136320052	rs137944271	T	A	AA=ref	11	9	2	0	149	1	1	0	0
	CHR7	136689898	rs150092244	G	C	AA=ref	5	10	4	0	110	0	0	0	0
	CHR7	136833202	rs189634171	T	C	AA=ref	6	13	5	0	114	0	0	0	0
	CHR7	136862824	rs192520868	G	A	AA=ref	6	13	5	0	115	0	1	0	0
	CHR7	136906513	rs188313859	G	A	AA=ref	6	13	5	0	115	0	1	0	0
	CHR7	136934920	rs12539564	G	A	AA=ref	6	14	5	0	117	0	1	0	0
	CHR7	137162130	rs141546903	T	C	AA=ref	7	6	3	0	103	0	0	0	0
	CHR7	137194874	rs146512755	C	T	AA=ref	10	9	3	0	109	1	0	0	0
	CHR7	137195753	rs138460914	C	T	AA=ref	10	9	3	0	109	0	0	1	0
	CHR7	137332290	rs12536204	A	T	AA=ref	10	8	3	0	114	0	0	0	0
	CHR7	137418145	rs147868794	A	G	AA=ref	9	10	3	0	110	0	0	0	0
	CHR7	137536237	rs12536228	T	G	AA=ref	6	9	3	0	111	0	1	0	0
	CHR7	137832429	rs138615435	G	A	AA=ref	6	8	2	0	86	0	1	0	0
	CHR7	138179525	rs149659449	A	G	AA=ref	12	9	1	0	107	0	1	0	0
	CHR7	138185447	rs151140596	A	G	AA=ref	11	9	1	0	109	0	0	0	0
	CHR7	138440495	rs61747681	G	C	AA=ref	6	1	2	0	65	1	0	0	0
	CHR7	138659769	rs147762838	T	C	AA=ref	6	13	0	0	129	0	0	0	0
	CHR7	138884654	rs188547557	A	G	AA=ref	6	4	3	0	62	0	0	0	0
	CHR7	139211169	rs140861738	G	A	AA=ref	7	15	0	0	118	0	1	0	0
	CHR7	139448255	rs186362581	G	T	AA=ref	3	5	0	0	94	0	0	0	0
	CHR7	139847717	rs147241058	C	T	AA=ref	7	7	1	0	85	0	0	0	0
	CHR7	139960269	rs188792490	A	G	AA=ref	3	7	2	0	72	0	0	0	0
	CHR7	140378521	rs4725798	C	T	AA=ref	4	2	0	0	62	0	0	0	0
	CHR7	140825378	rs4725503	G	A	AA=ref	3	4	0	0	72	1	0	0	1
	CHR7	141033191	rs188700500	A	G	AA=ref	6	7	0	0	66	0	0	0	0
	CHR7	141977827	rs186216297	C	G	AA=ref	3	5	0	0	64	0	0	0	0
	CHR7	143653182	rs144632191	T	G	AA=ref	4	7	0	0	65	0	0	0	0
	CHR7	143678574	rs144167364	C	T	AA=ref	4	7	0	0	68	0	0	0	0
	CHR7	145274995	rs148608214	G	A	AA=ref	7	11	0	0	84	1	1	0	0
	CHR7	145379379	rs147070786	T	C	AA=ref	6	12	0	0	84	0	1	0	0
	CHR7	145442897	rs147726812	A	G	AA=ref	7	10	0	0	84	0	0	0	0
	CHR7	145677762	rs138853114	G	A	AA=ref	7	10	0	0	93	0	0	0	0
	CHR7	145903284	rs148536630	T	C	AA=ref	5	4	2	0	73	0	1	0	0
	CHR7	146478537	rs148108472	C	T	AA=ref	4	4	2	0	65	0	0	0	1
	CHR7	147342366	rs144141074	G	A	AA=ref	5	10	0	0	85	0	1	0	1
	CHR7	147658499	rs138931524	C	A	AA=ref	6	3	0	0	84	1	0	0	1
	CHR7	147700430	rs146048074	T	C	AA=ref	5	3	0	0	81	0	0	0	0
	CHR7	147899457	rs144897627	A	T	AA=ref	6	8	1	0	63	0	1	0	0
	CHR7	150743595	rs148961532	C	G	AA=ref	3	7	3	0	63	0	0	0	1
	CHR7	152706412	rs139140813	G	A	AA=ref	6	8	3	0	89	0	0	0	0
	CHR7	154640216	rs1589745	G	C	AA=ref	10	9	2	0	104	0	1	0	0
	CHR7	154641723	rs142483427	T	C	AA=ref	10	9	2	0	104	0	1	0	0
	CHR7	155792144	rs117843167	A	G	AA=ref	4	6	1	1	70	0	0	0	0
	CHR8	311171	rs192874341	A	G	AA=ref	3	10	4	0	65	0	0	0	0
	CHR8	1233719	rs147878464	A	G	AA=ref	5	11	2	0	66	0	0	0	0
	CHR8	1241410	rs148753377	C	G	AA=ref	5	10	2	0	64	0	0	0	0
	CHR8	2843797	rs181352783	G	C	AA=ref	3	3	0	0	77	0	1	1	1
	CHR8	3899868	rs151207597	C	T	AA=ref	3	6	4	0	64	0	1	0	0
	CHR8	3900607	rs148883063	T	C	AA=ref	7	8	1	0	69	0	1	1	0
	CHR8	3909701	rs188657737	C	A	AA=ref	7	9	1	0	69	0	0	1	0
	CHR8	3918705	rs142499168	A	C	AA=ref	9	9	1	0	70	0	0	1	0
	CHR8	4823252	rs147416052	T	A	AA=ref	3	6	0	0	74	0	1	0	0
	CHR8	5755196	rs145632430	G	T	AA=ref	9	9	1	0	84	1	0	0	0
	CHR8	6367945	rs17077213	G	T	AA=ref	7	7	0	0	87	0	0	1	0
	CHR8	10561943	rs142765536	T	A	AA=ref	3	10	0	0	86	0	0	0	0
	CHR8	10820696	rs184368583	T	C	AA=ref	4	6	3	0	93	0	0	0	1
	CHR8	11225636	rs146784658	C	T	AA=ref	3	14	3	0	82	0	0	0	0
	CHR8	11305347	rs139237077	G	A	AA=ref	5	12	3	0	73	0	1	0	0
	CHR8	12561085	rs189824841	G	A	AA=nnn	7	7	2	0	73	0	0	1	0
	CHR8	12983453	rs139382895	T	G	AA=ref	3	5	4	0	64	0	1	1	0
	CHR8	14998220	rs1379337	C	T	AA=ref	10	8	3	0	64	0	1	0	1
	CHR8	16728891	rs150039292	A	G	AA=ref	3	5	0	0	65	0	0	0	0
	CHR8	19103244	rs140714607	T	C	AA=ref	3	5	1	0	66	0	0	0	0
	CHR8	22950286	rs150436841	G	C	AA=ref	5	1	1	0	67	0	0	0	1
	CHR8	22997834	rs138944437	A	G	AA=nnn	5	1	1	0	74	0	0	0	1
	CHR8	23293855	rs74657467	G	C	AA=ref	5	7	0	0	82	0	1	0	1
	CHR8	25389961	rs12548861	C	T	AA=ref	8	15	5	0	103	0	0	0	0
	CHR8	25402032	rs12546252	A	C	AA=ref	8	15	5	0	103	0	0	0	0
	CHR8	25431800	rs12543239	T	C	AA=ref	6	15	4	0	104	0	0	0	0
	CHR8	27747899	rs182775337	G	A	AA=ref	9	5	1	0	79	0	0	0	0
	CHR8	29450036	rs150255748	T	A	AA=ref	4	4	2	0	64	0	0	0	0
	CHR8	31391257	rs182872985	C	T	AA=ref	5	11	2	0	98	1	0	0	1
	CHR8	31557753	rs183975948	G	T	AA=ref	7	8	0	0	63	0	0	0	1
	CHR8	33489502	rs145084234	G	A	AA=ref	12	8	2	0	101	0	0	0	0
	CHR8	33566593	rs150079061	G	A	AA=ref	10	8	2	0	101	0	0	0	0
	CHR8	33836069	rs146002806	C	T	AA=ref	10	11	2	0	90	0	1	0	1
	CHR8	35650668	rs1436608	T	C	AA=ref	3	9	3	0	65	0	1	0	0
	CHR8	35726590	rs145656826	C	A	AA=ref	3	10	3	0	65	0	1	0	0
	CHR8	36052081	rs138988909	A	C	AA=ref	4	12	3	0	69	0	1	0	0
	CHR8	36244397	rs149699017	G	T	AA=ref	5	11	3	0	68	0	0	0	0
	CHR8	36697784	rs142072088	T	C	AA=ref	3	12	3	0	71	0	0	0	0
	CHR8	37246191	rs146882532	C	T	AA=ref	3	5	4	0	62	0	0	0	0
	CHR8	37270326	rs149936643	G	A	AA=ref	3	4	4	0	62	0	0	0	0
	CHR8	37516733	rs151285916	G	A	AA=ref	5	4	0	0	65	1	1	0	0
	CHR8	39660679	rs1376727	T	C	AA=ref	5	8	0	0	72	0	0	0	0
	CHR8	39976757	rs144123467	A	G	AA=ref	7	4	0	0	70	0	0	0	0
	CHR8	40224318	rs143033515	T	C	AA=ref	10	7	2	0	88	1	0	0	1
	CHR8	40693485	rs2036957	A	G	AA=ref	7	13	5	0	129	0	0	0	0
	CHR8	41955704	rs192460196	C	A	AA=ref	8	2	1	0	75	0	0	0	0
	CHR8	41986636	rs184520093	T	C	AA=ref	10	2	1	0	69	0	0	0	0
	CHR8	42007494	rs182955782	G	A	AA=ref	10	2	1	0	63	0	0	1	0
	CHR8	43196471	rs188182489	A	G	AA=ref	8	14	1	0	101	0	1	0	0
	CHR8	43297433	rs144895116	A	G	AA=ref	7	13	1	0	100	0	0	0	0
	CHR8	43323789	rs7465078	A	T	AA=ref	7	13	1	0	101	0	0	0	0
	CHR8	43464055	rs187835164	A	T	AA=nnn	6	13	2	0	99	0	0	0	0
	CHR8	43498725	rs146460395	T	A	AA=nnn	6	13	2	0	102	0	1	0	0
	CHR8	47720103	rs139656972	C	G	AA=ref	6	12	2	0	99	1	1	0	0
	CHR8	49155732	rs191302228	A	C	AA=ref	3	10	2	0	93	0	1	0	0
	CHR8	50111372	rs149807550	C	T	AA=ref	10	3	0	0	67	0	0	0	0
	CHR8	50427632	rs139995025	T	C	AA=ref	8	4	0	0	66	0	0	0	0
	CHR8	51903045	rs147289474	T	C	AA=ref	3	7	0	0	63	0	0	0	0
	CHR8	51931021	rs140162788	A	G	AA=ref	3	7	0	0	63	0	0	0	0
	CHR8	54439624	rs143792761	G	A	AA=ref	8	5	3	0	79	0	1	0	0
	CHR8	55170498	rs148565409	A	G	AA=ref	3	7	1	0	69	0	0	0	0
	CHR8	56169589	rs141468856	A	T	AA=ref	8	8	1	0	95	0	1	0	0
	CHR8	56549297	rs181854455	T	C	AA=ref	8	6	0	0	111	0	0	0	1
	CHR8	56982262	rs150975205	C	T	AA=ref	7	8	2	0	106	0	0	0	0
	CHR8	56987524	rs151151859	G	A	AA=ref	7	8	2	0	106	0	0	0	0
	CHR8	57740451	rs192376593	C	A	AA=ref	9	9	7	0	71	0	0	0	0
	CHR8	57798715	rs137982374	C	A	AA=ref	9	11	8	0	78	0	0	0	0
	CHR8	57800622	rs139765523	A	G	AA=ref	9	11	8	0	78	0	0	0	0
	CHR8	59051612	rs12542705	T	G	AA=ref	4	7	2	0	83	0	0	0	0
	CHR8	59362077	rs150505940	T	C	AA=ref	8	5	0	0	75	0	0	0	1
	CHR8	59851209	rs138192012	G	A	AA=ref	4	5	8	0	62	0	0	0	1
	CHR8	60261120	rs150068114	T	C	AA=ref	4	15	2	0	68	0	0	0	0
	CHR8	60542123	rs141325643	T	C	AA=ref	3	10	3	0	76	0	0	0	0
	CHR8	60543091	rs141227391	C	T	AA=ref	3	10	3	0	76	0	0	0	0
	CHR8	60568036	rs142579771	G	A	AA=ref	3	10	3	0	76	0	0	0	0
	CHR8	60936329	rs144415024	T	C	AA=ref	3	9	2	0	76	0	0	0	0
	CHR8	61134107	rs142577476	T	C	AA=ref	4	6	4	0	66	0	0	0	0
	CHR8	61841937	rs150383450	C	T	AA=ref	3	5	2	0	76	0	0	0	1
	CHR8	64542118	rs182081275	G	A	AA=ref	4	8	1	0	67	0	0	0	0
	CHR8	64560323	rs4739107	C	A	AA=ref	4	8	1	0	68	0	0	0	0
	CHR8	64565531	rs188065648	A	T	AA=ref	4	8	1	0	68	0	0	0	0
	CHR8	64651380	rs193251105	A	C	AA=ref	4	8	1	0	69	0	0	0	0
	CHR8	64919762	rs191208280	T	C	AA=ref	4	7	2	0	62	0	0	0	0
	CHR8	66719517	rs145361012	C	T	AA=ref	3	3	0	0	68	0	1	0	0
	CHR8	66793477	rs190599096	G	A	AA=ref	3	3	0	0	66	0	0	0	0
	CHR8	73531743	rs150539849	A	G	AA=ref	4	5	0	0	74	0	0	0	0
	CHR8	73540948	rs150786018	T	C	AA=ref	4	5	0	0	73	0	0	0	0
	CHR8	73710931	rs150918703	T	G	AA=ref	4	6	0	0	76	0	0	1	0
	CHR8	73865948	rs1482030	C	G	AA=ref	6	10	0	0	77	0	0	0	0
	CHR8	76463916	rs142470728	A	G	AA=ref	8	7	2	0	79	0	0	0	0
	CHR8	80089159	rs4739121	C	G	AA=ref	3	5	0	0	63	0	0	0	0
	CHR8	80192132	rs192984755	T	G	AA=ref	3	6	0	0	71	0	0	0	1
	CHR8	81605047	rs139933559	T	G	AA=ref	4	11	0	0	77	0	0	0	0
	CHR8	88374735	rs141703673	A	T	AA=ref	8	7	1	0	72	0	0	0	0
	CHR8	88767710	rs184439439	G	T	AA=ref	6	9	0	0	76	0	1	0	0
	CHR8	89037611	rs188702090	G	A	AA=ref	5	10	1	0	76	0	1	0	1
	CHR8	89074334	rs1903835	T	A	AA=ref	4	10	1	0	75	0	1	0	0
	CHR8	89220355	rs191437272	G	T	AA=ref	6	6	0	0	71	0	1	0	0
	CHR8	89250770	rs181807723	C	A	AA=ref	6	5	0	0	66	0	1	0	0
	CHR8	89557056	rs138890073	T	C	AA=ref	7	5	0	0	66	0	0	0	0
	CHR8	93034523	rs143213021	T	C	AA=ref	6	10	1	0	72	0	0	0	0
	CHR8	93799006	rs140590226	T	A	AA=ref	4	4	2	0	68	0	0	1	0
	CHR8	93899116	rs1425758	G	A	AA=alt	4	4	2	0	69	0	0	1	0
	CHR8	93942542	rs193290669	C	T	AA=ref	4	4	2	0	74	0	0	1	0
	CHR8	97825250	rs187516807	A	G	AA=ref	4	5	2	0	63	0	0	0	0
	CHR8	97847989	rs138319108	A	C	AA=ref	4	5	2	0	63	0	0	0	0
	CHR8	98660646	rs144322576	G	A	AA=ref	8	4	3	0	69	0	0	0	0
	CHR8	98677347	rs189920935	A	G	AA=ref	8	4	3	0	68	0	0	0	0
	CHR8	98700595	rs145443753	G	A	AA=ref	8	4	3	0	68	0	0	0	0
	CHR8	99483634	rs4398885	A	T	AA=ref	8	7	2	0	75	0	1	0	0
	CHR8	99669084	rs12549300	T	C	AA=ref	7	7	2	0	73	0	1	0	0
	CHR8	100072997	rs181475145	G	A	AA=ref	7	10	2	0	107	0	1	0	0
	CHR8	101121979	rs139771836	A	G	AA=ref	5	7	2	0	90	0	0	0	0
	CHR8	101284489	rs140488457	C	T	AA=ref	5	6	1	0	74	0	0	0	0
	CHR8	101518672	rs145224317	T	C	AA=ref	7	7	0	0	67	0	1	0	0
	CHR8	101552067	rs4734461	C	T	AA=ref	7	7	0	0	68	0	0	0	0
	CHR8	101909530	rs146352722	G	A	AA=ref	5	7	1	0	72	0	0	0	1
	CHR8	102244413	rs147446006	G	A	AA=ref	4	12	2	0	73	0	0	0	0
	CHR8	104161268	rs147453338	G	A	AA=ref	7	5	1	0	90	0	0	0	0
	CHR8	105192907	rs138358590	G	T	AA=ref	3	5	0	0	64	0	1	0	0
	CHR8	105206337	rs145464299	C	A	AA=ref	4	10	1	0	91	0	1	0	1
	CHR8	105342278	rs2003414	G	A	AA=ref	5	8	1	0	99	0	0	0	0
	CHR8	107308177	rs139742703	C	A	AA=ref	3	10	0	0	66	0	1	0	1
	CHR8	107898771	rs142129424	C	T	AA=ref	4	7	0	0	80	0	0	0	0
	CHR8	108422101	rs145595402	T	C	AA=ref	3	6	0	0	81	0	0	0	0
	CHR8	109341276	rs191170113	A	T	AA=ref	6	5	0	0	63	0	0	0	0
	CHR8	109362344	rs188099141	G	A	AA=ref	6	6	0	0	66	0	0	0	1
	CHR8	109437119	rs141339841	A	G	AA=ref	6	6	0	0	68	0	0	0	0
	CHR8	109475638	rs182238926	T	A	AA=ref	6	6	0	0	68	0	0	0	0
	CHR8	109490685	rs138227830	G	A	AA=ref	6	6	0	0	68	0	0	0	0
	CHR8	110008819	rs184458675	G	A	AA=ref	7	5	0	0	79	0	0	1	0
	CHR8	110056105	rs12545079	A	G	AA=ref	7	5	0	0	95	0	0	0	0
	CHR8	110299685	rs191567263	C	G	AA=ref	7	9	1	0	82	0	0	0	0
	CHR8	110418832	rs181396901	G	T	AA=ref	7	8	1	0	78	1	0	0	0
	CHR8	110548651	rs17377875	T	G	AA=ref	8	8	0	0	64	0	0	0	0
	CHR8	111058402	rs148169848	G	A	AA=ref	6	2	1	0	89	1	0	0	0
	CHR8	111179485	rs149803054	C	A	AA=ref	8	6	1	0	106	0	1	0	1
	CHR8	112885271	rs143021392	G	A	AA=ref	6	6	3	0	72	0	1	0	0
	CHR8	113781342	rs12549033	T	G	AA=ref	3	3	0	0	66	0	0	0	1
	CHR8	114101278	rs183969159	T	A	AA=ref	3	3	0	0	62	0	0	0	1
	CHR8	114138280	rs145441755	T	A	AA=ref	3	3	0	0	62	0	0	0	1
	CHR8	114139776	rs144670110	C	T	AA=ref	3	3	0	0	62	0	0	0	1
	CHR8	114275898	rs191704856	G	A	AA=ref	3	3	0	0	62	0	0	0	1
	CHR8	114756343	rs140444066	C	T	AA=ref	6	7	1	0	63	0	1	0	0
	CHR8	119857594	rs146814165	C	T	AA=ref	3	10	4	0	90	0	1	0	0
	CHR8	119957013	rs10955913	G	A	AA=alt	3	10	4	0	88	0	0	0	0
	CHR8	120044517	rs146202125	A	G	AA=ref	4	10	4	0	87	0	0	0	0
	CHR8	123681464	rs12541583	G	A	AA=ref	5	12	2	0	122	0	0	0	0
	CHR8	126879125	rs186493006	C	T	AA=ref	4	5	7	0	70	0	0	0	0
	CHR8	127539937	rs143389529	T	C	AA=ref	3	2	1	1	65	1	0	0	0
	CHR8	128297033	rs185903695	A	T	AA=ref	4	2	3	0	63	0	0	0	0
	CHR8	128306173	rs140772373	G	A	AA=ref	4	7	2	0	67	0	0	0	0
	CHR8	128838885	rs142538955	G	A	AA=ref	3	12	3	0	88	0	0	0	0
	CHR8	128886052	rs142124972	C	T	AA=ref	3	16	5	0	107	1	0	0	0
	CHR8	129258723	rs4733600	C	T	AA=ref	4	8	4	0	111	0	0	0	0
	CHR8	129272289	rs144012441	G	T	AA=ref	3	8	4	0	110	0	0	1	0
	CHR8	130611133	rs147244408	C	T	AA=ref	4	5	1	0	75	1	1	0	0
	CHR8	134988783	rs184504882	T	C	AA=ref	6	1	0	0	65	0	0	0	0
	CHR8	143123635	rs183246538	G	A	AA=ref	8	7	1	0	105	0	0	0	0
	CHR8	144444952	rs192956139	G	A	AA=ref	3	6	0	0	71	0	1	0	1
	CHR8	144598983	rs139062665	G	A	AA=ref	4	6	0	0	63	0	0	0	1
	CHR8	144650859	rs146559587	C	G	AA=ref	4	5	0	0	65	1	0	0	0
	CHR9	1425840	rs150716846	T	A	AA=ref	7	6	1	0	82	0	0	1	0
	CHR9	1430889	rs146719781	T	G	AA=ref	7	6	1	0	82	0	0	1	0
	CHR9	3016514	rs145908598	G	A	AA=ref	6	11	4	0	113	0	0	0	0
	CHR9	3955129	rs141648678	G	A	AA=ref	9	12	1	1	84	0	1	0	0
	CHR9	8117892	rs138088207	A	G	AA=ref	6	5	0	0	83	0	0	0	0
	CHR9	8198077	rs184192746	A	G	AA=ref	8	4	3	0	84	0	0	0	0
	CHR9	8232486	rs184515796	C	G	AA=ref	7	5	3	0	84	0	0	0	0
	CHR9	9167690	rs192785587	G	A	AA=ref	3	3	0	0	65	0	0	0	0
	CHR9	9174048	rs138550070	A	G	AA=ref	3	4	0	0	67	0	0	0	0
	CHR9	10167246	rs146392862	C	T	AA=ref	9	9	1	1	86	0	1	0	0
	CHR9	10187295	rs146652112	G	C	AA=ref	5	9	1	0	89	0	1	0	0
	CHR9	10363635	rs12555307	T	C	AA=ref	3	13	7	0	107	0	1	1	0
	CHR9	10683589	rs189549647	C	T	AA=alt	3	11	4	0	104	1	1	0	0
	CHR9	12236079	rs12555146	A	G	AA=ref	7	14	3	0	130	0	1	1	0
	CHR9	12549449	rs141217296	A	G	AA=ref	7	11	3	0	108	0	1	0	0
	CHR9	12634032	rs146690570	T	C	AA=ref	7	13	2	0	108	0	1	0	0
	CHR9	12745302	rs138422443	A	G	AA=ref	7	13	2	0	83	0	0	0	0
	CHR9	15042719	rs148497673	G	T	AA=ref	5	12	6	0	72	0	0	0	0
	CHR9	20810098	rs139708967	A	C	AA=ref	3	9	0	0	79	0	0	0	0
	CHR9	20869035	rs146596525	C	T	AA=ref	3	9	0	0	75	0	0	0	0
	CHR9	21749818	rs12553533	A	G	AA=ref	8	12	0	0	106	0	0	0	0
	CHR9	23513077	rs139003810	T	G	AA=ref	10	9	3	0	62	0	0	0	0
	CHR9	23798438	rs146695366	G	A	AA=ref	6	12	2	0	130	0	0	0	0
	CHR9	23811888	rs145205798	A	C	AA=ref	3	7	0	0	66	0	0	0	0
	CHR9	24070553	rs189863041	T	C	AA=ref	8	5	2	0	91	0	0	0	0
	CHR9	24553416	rs148117433	G	A	AA=ref	4	2	1	0	81	0	0	0	0
	CHR9	24568220	rs181445537	T	C	AA=ref	4	2	1	0	90	0	0	0	0
	CHR9	25692161	rs151059072	A	T	AA=ref	4	1	0	0	73	0	1	0	0
	CHR9	26180064	rs141453757	A	G	AA=ref	3	5	0	0	62	0	0	0	0
	CHR9	26391201	rs12554682	T	C	AA=ref	7	7	3	0	83	0	0	0	0
	CHR9	26488383	rs141520436	C	G	AA=ref	5	8	0	0	71	0	1	0	1
	CHR9	26852770	rs139655324	G	C	AA=ref	3	6	3	0	84	0	0	0	0
	CHR9	26854738	rs145805310	G	T	AA=ref	3	6	3	0	84	0	0	0	0
	CHR9	27086084	rs190819210	G	C	AA=ref	7	4	0	0	68	1	0	0	0
	CHR9	27513807	rs139992803	A	G	AA=ref	4	7	4	1	92	1	0	0	1
	CHR9	27523451	rs4879537	C	T	AA=ref	4	6	4	1	92	1	0	0	1
	CHR9	28788930	rs144766495	G	A	AA=ref	10	2	3	0	91	0	0	1	1
	CHR9	29541279	rs148280202	A	G	AA=ref	4	5	1	0	73	0	0	0	0
	CHR9	29781516	rs143443515	G	C	AA=ref	4	5	1	0	72	0	0	0	0
	CHR9	30557545	rs188426892	C	T	AA=ref	5	3	5	0	62	0	0	0	1
	CHR9	37672688	rs141319126	C	T	AA=ref	5	5	0	0	66	0	0	0	0
	CHR9	71299430	rs143112063	T	A	AA=ref	3	5	0	0	69	0	0	0	0
	CHR9	77183281	rs147958260	A	T	AA=ref	3	7	2	0	75	0	0	0	0
	CHR9	77212629	rs151332380	C	T	AA=ref	3	7	2	0	72	0	0	0	0
	CHR9	77834409	rs4745383	G	C	AA=ref	3	8	2	0	90	0	1	0	1
	CHR9	77883692	rs149188987	G	C	AA=ref	3	10	2	0	81	0	0	0	0
	CHR9	77914638	rs146244212	T	A	AA=ref	3	10	2	0	81	0	0	0	0
	CHR9	78210822	rs141714790	A	G	AA=ref	5	8	0	0	79	1	1	0	1
	CHR9	78372840	rs138541374	C	A	AA=ref	4	7	1	0	80	0	1	0	0
	CHR9	78399824	rs142703685	C	A	AA=ref	3	6	1	0	67	0	0	0	0
	CHR9	84182404	rs145250736	T	C	AA=ref	4	6	3	0	89	0	0	0	0
	CHR9	84333180	rs140091064	T	C	AA=ref	4	4	1	0	74	0	1	0	0
	CHR9	85520832	rs151211898	T	C	AA=ref	5	9	3	1	107	0	0	0	0
	CHR9	85520891	rs150396484	T	A	AA=ref	5	9	2	0	107	0	0	0	0
	CHR9	85534048	rs140050083	G	A	AA=ref	4	10	2	0	86	0	0	0	0
	CHR9	85643163	rs145059672	T	C	AA=ref	5	10	2	0	88	0	0	0	1
	CHR9	85819399	rs148252528	G	C	AA=ref	8	9	1	0	91	1	0	0	0
	CHR9	85934300	rs145245059	T	C	AA=ref	4	7	0	0	76	0	0	0	0
	CHR9	86063891	rs141739761	G	T	AA=ref	4	5	0	0	76	0	0	0	0
	CHR9	86344909	rs144662748	T	G	AA=ref	10	14	0	0	107	0	1	0	1
	CHR9	86868520	rs189005778	C	G	AA=ref	5	11	4	0	73	0	0	0	0
	CHR9	87828009	s9x87828009	G	A	AA=ref	4	4	1	0	64	0	0	0	0
	CHR9	88060614	rs140299887	C	T	AA=ref	8	10	6	1	87	1	0	0	1
	CHR9	88140661	rs118052823	C	A	AA=ref	7	9	1	1	94	1	0	0	1
	CHR9	89245814	rs148237513	C	T	AA=ref	3	8	2	0	83	0	0	0	1
	CHR9	89586514	rs140933706	C	A	AA=ref	4	7	0	0	68	0	1	0	0
	CHR9	89635043	rs140498140	A	G	AA=ref	5	9	1	0	71	0	1	0	0
	CHR9	91362736	rs181696743	T	C	AA=ref	7	6	1	0	79	0	1	0	0
	CHR9	91381821	rs139449494	C	T	AA=ref	7	6	1	0	78	0	1	0	0
	CHR9	92901345	rs142713142	C	T	AA=ref	7	6	3	0	83	0	0	0	0
	CHR9	93086583	rs148832321	G	A	AA=ref	5	6	2	0	74	0	0	0	0
	CHR9	93457968	rs149425704	G	C	AA=ref	5	11	0	0	76	0	0	0	1
	CHR9	94206976	rs147375573	C	G	AA=ref	5	3	2	0	70	0	0	0	0
	CHR9	94841692	rs148939897	G	T	AA=ref	5	4	0	0	62	0	0	0	0
	CHR9	96524816	rs145071455	C	T	AA=ref	5	6	0	0	65	0	1	0	1
	CHR9	98168065	rs147616786	C	T	AA=ref	7	8	1	0	73	0	1	0	1
	CHR9	99582191	rs12554400	G	A	AA=ref	4	10	0	0	80	0	0	0	0
	CHR9	99648908	rs149989202	T	C	AA=ref	3	8	0	0	64	0	0	0	0
	CHR9	99809779	rs138678620	A	G	AA=nnn	5	9	0	0	81	0	0	0	0
	CHR9	100666005	rs191844027	T	A	AA=ref	7	7	2	0	65	0	0	0	0
	CHR9	107827515	rs144198942	G	A	AA=ref	6	2	3	0	72	0	0	0	1
	CHR9	108955850	rs192393515	G	T	AA=ref	3	1	1	0	74	1	0	0	1
	CHR9	109334008	rs149978984	C	T	AA=ref	4	11	0	0	101	0	0	0	0
	CHR9	109587470	rs12554803	A	T	AA=ref	3	9	0	0	97	0	0	0	1
	CHR9	117197738	rs4978588	A	C	AA=ref	5	8	2	0	75	0	1	0	0
	CHR9	117325294	rs148895755	A	C	AA=ref	5	6	1	0	67	0	0	0	0
	CHR9	117331202	rs143842804	T	C	AA=nnn	5	6	1	0	71	0	1	0	0
	CHR9	117372399	rs189044666	A	C	AA=ref	4	6	1	0	68	0	1	0	0
	CHR9	117754830	rs140269146	T	C	AA=ref	7	1	0	0	68	1	0	0	1
	CHR9	119625190	rs141208027	C	A	AA=ref	8	6	2	0	65	0	0	0	0
	CHR9	119707651	rs139886744	T	C	AA=ref	9	5	1	0	68	0	0	0	0
	CHR9	121523044	rs181129369	G	A	AA=ref	4	3	0	0	62	0	0	0	0
	CHR9	121803002	rs140662633	C	T	AA=ref	4	7	2	0	71	0	0	0	0
	CHR9	121836621	rs147606367	A	G	AA=ref	4	7	2	0	69	0	0	0	0
	CHR9	122710689	rs139546353	T	A	AA=ref	8	8	2	0	83	0	0	0	0
	CHR9	122755377	rs12551490	G	A	AA=ref	7	8	2	0	83	0	0	0	0
	CHR9	123009367	rs10217139	G	T	AA=ref	5	6	1	0	72	0	0	0	0
	CHR9	124938275	rs140871454	C	G	AA=ref	4	3	4	0	64	0	1	0	0
	CHR9	125024926	rs138159131	G	A	AA=ref	8	14	1	0	112	0	0	0	0
	CHR9	126482972	rs140570263	G	C	AA=ref	5	11	2	0	77	0	0	0	1
	CHR9	127585712	rs10986441	A	G	AA=ref	7	13	0	0	95	1	0	0	1
	CHR9	127984678	rs147103505	A	C	AA=ref	7	12	0	0	95	0	0	0	1
	CHR9	130701363	rs12351250	C	T	AA=ref	8	9	0	0	88	0	0	0	1
	CHR9	130713849	rs10283921	C	T	AA=ref	8	8	1	1	88	0	0	0	1
	CHR9	136107717	rs12551062	C	T	AA=ref	4	5	0	0	71	0	0	0	0
	CHR9	136225209	rs141911868	G	C	AA=ref	7	4	0	0	62	1	0	0	1
	CHR9	136321106	rs192743572	C	G	AA=ref	3	12	0	0	97	0	1	0	0
	CHR9	137527608	rs4842137	C	T	AA=ref	4	7	1	0	64	0	0	0	0
	CHR9	137764184	rs4842183	A	G	AA=ref	4	8	0	0	68	0	0	0	0
	CHR9	139969212	rs184910772	G	A	AA=ref	3	13	0	0	70	1	0	0	0
	CHR9	140396490	rs141035578	G	A	AA=ref	4	12	0	0	102	0	0	0	0
	CHR9	140964985	rs12550870	C	G	AA=ref	3	6	4	0	77	0	0	0	0
	CHR10	1538594	rs137947953	C	T	AA=ref	6	7	0	0	66	0	0	0	0
	CHR10	3568100	rs193220405	T	A	AA=ref	5	6	0	0	65	0	1	0	0
	CHR10	4438919	rs191663181	C	T	AA=alt	3	10	0	0	66	0	0	0	0
	CHR10	5379976	rs187489096	T	G	AA=ref	5	3	0	0	74	0	0	0	0
	CHR10	10573158	rs150573894	T	C	AA=ref	6	7	1	0	68	0	1	1	0
	CHR10	15393766	rs139160393	T	C	AA=ref	9	11	3	0	133	0	0	0	0
	CHR10	15713002	rs139936072	C	G	AA=ref	11	14	0	0	137	0	0	0	0
	CHR10	15747888	rs150176309	G	A	AA=ref	10	12	0	0	119	0	0	0	0
	CHR10	16608620	rs145774644	G	C	AA=ref	6	10	1	0	85	1	0	0	0
	CHR10	16925649	rs147627545	C	T	AA=ref	7	11	2	1	97	1	1	0	0
	CHR10	19483341	rs138500240	C	T	AA=ref	4	7	2	0	121	0	0	0	1
	CHR10	21687701	rs143115572	G	A	AA=ref	7	9	0	0	84	0	1	0	0
	CHR10	21750403	rs150139645	A	G	AA=ref	3	4	5	0	64	0	0	0	0
	CHR10	24294199	rs187756575	A	G	AA=ref	3	7	2	0	64	0	0	0	0
	CHR10	24330124	rs141850146	C	T	AA=ref	3	5	4	0	63	0	0	0	0
	CHR10	28756837	rs149114691	C	T	AA=ref	6	11	1	0	69	0	0	0	0
	CHR10	30150781	rs140313889	T	C	AA=ref	7	8	0	0	66	1	0	0	0
	CHR10	31134425	rs142326775	C	T	AA=ref	11	8	1	0	107	0	1	0	0
	CHR10	31699917	rs188608669	A	G	AA=ref	9	7	1	0	71	0	0	0	1
	CHR10	31986928	rs185591779	T	C	AA=ref	7	7	0	0	71	0	0	0	0
	CHR10	32032679	rs148472750	A	G	AA=ref	10	7	0	0	68	0	0	0	0
	CHR10	32450742	rs147119145	G	A	AA=ref	5	7	0	0	81	0	0	0	0
	CHR10	32812733	rs142153532	T	G	AA=ref	8	9	0	0	101	0	1	0	0
	CHR10	33060112	rs142704439	A	G	AA=ref	8	9	0	0	100	0	0	0	0
	CHR10	33068779	rs139114892	T	G	AA=ref	8	9	0	0	100	0	0	0	0
	CHR10	33090781	rs139296646	C	T	AA=ref	8	9	0	0	100	0	0	0	0
	CHR10	33236680	rs141930599	G	A	AA=ref	8	9	0	0	98	0	1	0	0
	CHR10	33540472	rs183291398	G	A	AA=ref	6	9	0	0	84	0	1	0	0
	CHR10	42922808	rs187688696	A	G	AA=ref	3	7	0	0	75	0	0	0	0
	CHR10	44086029	rs12412507	C	A	AA=ref	5	8	0	0	71	0	0	0	0
	CHR10	44102143	rs140661694	G	T	AA=ref	5	8	0	0	73	0	1	0	0
	CHR10	44635093	rs144680757	C	T	AA=ref	8	4	2	1	107	0	0	0	0
	CHR10	45080866	rs143463261	T	C	AA=ref	8	2	2	0	87	1	0	0	0
	CHR10	45546656	rs148943810	G	A	AA=ref	3	10	0	0	116	0	0	0	0
	CHR10	45922034	rs149047975	G	C	AA=ref	7	8	0	0	106	0	0	0	1
	CHR10	46133727	rs145431145	C	T	AA=ref	7	9	0	0	104	0	0	1	1
	CHR10	47071423	s10x47071423	G	A	AA=ref	3	7	3	0	108	0	0	0	0
	CHR10	48346024	rs145548766	T	A	AA=ref	4	9	3	0	110	1	0	0	0
	CHR10	48378785	rs146063680	C	T	AA=ref	8	11	1	0	114	0	0	0	0
	CHR10	49531306	rs140357398	C	T	AA=ref	4	9	4	0	138	0	0	1	1
	CHR10	49642562	rs2889610	G	A	AA=ref	4	9	4	0	139	0	0	0	0
	CHR10	49757720	rs143343309	G	T	AA=ref	4	10	5	0	141	0	0	0	0
	CHR10	49817284	rs140045607	C	A	AA=ref	5	11	2	0	135	0	1	0	0
	CHR10	50016544	rs146341133	G	T	AA=ref	7	15	0	0	124	0	0	0	0
	CHR10	50484282	rs187947922	C	A	AA=ref	3	7	1	0	69	0	0	0	1
	CHR10	50622439	rs12413962	A	G	AA=ref	5	10	3	0	81	0	0	0	0
	CHR10	50676341	rs183171071	T	G	AA=ref	3	10	2	0	70	0	0	0	0
	CHR10	51534992	rs185663837	G	A	AA=ref	7	10	0	0	105	0	0	0	0
	CHR10	51592047	rs139768098	G	A	AA=nnn	7	10	0	0	110	0	0	0	0
	CHR10	52019509	rs185821143	T	C	AA=alt	6	13	0	1	83	0	0	0	0
	CHR10	52060007	rs192446838	C	T	AA=ref	6	12	0	0	89	0	0	0	0
	CHR10	52087255	rs12414270	C	T	AA=ref	6	12	0	1	91	0	0	0	0
	CHR10	52184590	rs12413917	T	C	AA=ref	5	12	0	1	94	1	0	0	1
	CHR10	52249713	rs144631045	G	A	AA=ref	5	12	0	1	94	1	1	0	1
	CHR10	52418953	rs186092162	C	T	AA=ref	5	13	0	0	92	1	0	0	0
	CHR10	52422281	rs12413771	C	G	AA=ref	5	12	0	0	82	1	0	0	0
	CHR10	53758281	rs151243594	C	G	AA=ref	6	9	1	0	109	0	0	0	0
	CHR10	54195535	rs146782913	G	A	AA=ref	5	5	1	0	72	1	0	0	0
	CHR10	54447777	rs140325878	C	T	AA=ref	5	12	0	0	72	0	0	0	0
	CHR10	54449398	rs188714665	A	T	AA=ref	5	7	8	0	71	0	0	0	0
	CHR10	54777372	rs12411605	G	T	AA=ref	6	7	5	0	118	0	1	0	0
	CHR10	58086459	rs149077095	T	A	AA=ref	3	4	2	0	62	0	0	0	0
	CHR10	58183188	rs144387640	G	A	AA=ref	3	4	2	0	63	1	0	0	0
	CHR10	58239733	rs144574300	G	C	AA=ref	3	4	2	0	63	0	0	0	0
	CHR10	58264233	rs144294883	C	T	AA=ref	3	4	2	0	63	0	1	0	0
	CHR10	58995597	rs143887611	C	T	AA=ref	3	8	2	0	71	0	0	0	0
	CHR10	60401489	rs190393025	A	G	AA=ref	7	2	1	0	65	1	1	0	0
	CHR10	61246077	rs77015030	G	T	AA=ref	7	9	1	0	106	0	1	0	0
	CHR10	61413021	rs138290427	A	C	AA=ref	5	10	1	0	102	0	0	0	0
	CHR10	64197251	rs142228488	A	G	AA=ref	4	10	0	0	100	0	0	0	0
	CHR10	64282282	rs141425665	G	T	AA=ref	5	8	5	0	111	0	0	0	0
	CHR10	64569872	rs147621605	A	C	AA=ref	5	14	5	0	185	0	1	0	0
	CHR10	64908787	rs147100685	A	G	AA=ref	8	11	2	0	162	0	1	0	0
	CHR10	65808397	rs2394033	A	G	AA=ref	8	10	1	1	107	0	1	0	0
	CHR10	66094438	rs144304465	A	G	AA=ref	7	8	0	1	102	0	0	0	1
	CHR10	68888177	rs142696860	A	T	AA=ref	5	7	1	0	71	0	0	0	0
	CHR10	69033789	rs139393543	T	C	AA=ref	5	4	0	0	74	0	1	0	0
	CHR10	69782974	rs148974911	G	C	AA=ref	5	5	0	0	73	0	0	0	1
	CHR10	69890085	rs12413875	C	T	AA=ref	5	5	1	0	73	1	0	0	0
	CHR10	72412823	rs144915319	C	T	AA=ref	7	14	0	0	96	0	0	0	0
	CHR10	72639007	rs182092056	G	A	AA=ref	10	11	0	0	95	0	1	0	0
	CHR10	72786811	rs151005379	T	C	AA=ref	5	9	1	0	101	0	0	0	0
	CHR10	72875408	rs147445918	G	A	AA=ref	9	14	1	0	98	0	0	0	0
	CHR10	72897707	rs146557089	C	T	AA=ref	8	11	1	0	96	0	0	0	0
	CHR10	72926842	rs2394781	T	C	AA=ref	7	10	1	0	103	0	0	0	0
	CHR10	72929045	rs138617301	G	A	AA=ref	8	11	1	0	103	0	0	0	0
	CHR10	72996687	rs144081171	C	G	AA=ref	5	14	0	0	126	0	1	0	0
	CHR10	73019825	rs870485	G	A	AA=ref	6	12	0	0	118	0	1	0	0
[truncated: 1,357 more rows]

## Sheet: EAS ARSA
	TABLE S1	Numbers of ocurances of ARSA SNPs in different populations
	Column 7	counts number of Alt-allele SNPs in EAS pure populations: /Dai|Han|Jap|Kor|Mia|Nax|She|Tuj|YiX/, which should be 8 or more alleles (among 22 people)
	Column 8	counts this allele in EAS more diverse populations, that have admixture: /Cam|TuX|Lah|Xib|Hez|Oro|Mon|Dau|Bur|Ami|Ata|Kin/
	Column 9	also Central Asia: /Eve|EVk|Yak|Tub|Sho|Sak|Alt|Kal|Kaz|Kyr|Uyg/
	Column 10	In the rest of Simons’ populations this allele must have 4 or less counts.
	ARSA SNP allele is ancestral when column 6 AA=alt; and derived (mutant) when AA=ref. When ancestral status is unknown AA=nnn
	Column 1	Column 2	Column 3	Column 4	Column 5	Column 6	Column 7	Column 8	Column 9	Column 10	Column 11	Column 12	Column 13	Column 14	Column 15
	chromosome	position	RS-id	Reference	Alternative	Ancestral	Symons' data	Symons' data	Symons' data	Symons' data	1000 G	1000 G	1000 G	1000 G	1000 G
							East Asia	Other region 1	Other region 2	Other region 3	America	Europe	East Asia	Africa	South Asia
	CHR1	6794032	rs118034483	G	A	AA=ref	8	5	2	5	1	2	218	0	3
	CHR1	11942856	rs75014290	C	T	AA=ref	8	11	0	0	1	0	211	0	4
	CHR1	11955587	rs77977382	G	A	AA=nnn	8	11	0	0	1	0	210	0	2
	CHR1	12013192	rs117940723	A	G	AA=ref	9	12	0	0	0	0	223	0	2
	CHR1	12013208	rs116892868	G	A	AA=ref	9	12	0	0	0	0	223	0	2
	CHR1	27739469	rs12048144	C	T	AA=ref	9	4	2	1	0	0	193	0	1
	CHR1	27739512	rs12040941	G	A	AA=ref	9	4	2	1	0	0	193	0	1
	CHR1	30449052	rs12026185	T	C	AA=ref	11	9	6	2	0	0	203	0	5
	CHR1	70123638	rs76630653	T	A	AA=ref	8	8	5	0	3	5	193	0	2
	CHR1	74380784	rs974091	G	A	AA=ref	9	4	2	2	5	3	183	0	2
	CHR1	76261995	rs3806162	T	G	AA=ref	8	11	2	1	0	0	231	0	2
	CHR1	76308572	rs144979419	A	G	AA=ref	8	11	2	1	0	0	230	0	1
	CHR1	87631044	rs78550061	C	T	AA=ref	8	9	5	3	1	1	224	1	5
	CHR1	91171794	rs72646183	G	C	AA=ref	10	3	6	2	4	0	209	0	5
	CHR1	161827464	rs12042663	A	T	AA=ref	10	10	2	1	0	1	205	3	5
	CHR1	175413311	rs118126523	G	A	AA=ref	12	7	1	4	0	2	183	0	2
	CHR1	241346599	rs12030218	C	A	AA=ref	10	5	4	0	0	3	189	0	5
	CHR2	5211749	rs16863290	C	A	AA=ref	11	7	2	4	1	3	235	0	4
	CHR2	7085569	rs3772022	C	T	AA=ref	8	6	2	0	3	0	187	0	3
	CHR2	19180234	rs75602576	G	A	AA=ref	9	2	5	0	4	0	198	0	3
	CHR2	26327783	rs149841330	T	C	AA=ref	12	7	5	3	0	1	190	0	4
	CHR2	26891883	rs75810371	A	G	AA=ref	13	11	3	1	0	1	238	0	3
	CHR2	33086463	rs35690870	T	C	AA=ref	8	10	5	2	1	0	211	0	5
	CHR2	43122965	rs76011304	A	G	AA=ref	11	5	5	1	2	1	201	0	2
	CHR2	52705881	rs78736267	T	A	AA=ref	9	5	7	4	0	1	262	0	3
	CHR2	75103995	rs3771761	C	T	AA=ref	13	3	2	0	0	1	222	0	4
	CHR2	100894167	rs74737152	C	T	AA=ref	9	5	0	4	3	1	197	0	5
	CHR2	104677144	rs72627437	T	C	AA=ref	9	9	1	4	0	1	205	0	5
	CHR2	122620882	rs79057456	G	A	AA=ref	12	5	2	0	0	0	265	0	3
	CHR2	122657222	rs78117532	G	T	AA=ref	9	6	2	0	0	0	254	0	3
	CHR2	122729594	rs75486624	C	T	AA=ref	9	6	1	0	0	0	266	0	3
	CHR2	166940352	rs8191985	G	A	AA=ref	10	5	2	0	1	0	191	0	5
	CHR2	169268533	rs139287093	C	T	AA=ref	8	4	3	0	0	0	189	0	1
	CHR2	171573927	rs75866412	G	A	AA=ref	8	10	3	4	0	0	186	0	3
	CHR2	176552211	rs59801176	A	G	AA=ref	14	9	6	0	1	0	220	0	3
	CHR2	234203233	rs76072155	C	A	AA=ref	9	11	1	3	1	3	188	0	2
	CHR2	234217462	rs3762588	A	G	AA=ref	9	11	1	3	1	3	188	0	2
	CHR2	241514331	rs3749159	T	G	AA=ref	11	2	1	0	0	0	184	0	5
	CHR2	242803051	rs77014500	C	T	AA=ref	8	4	1	2	2	2	202	0	3
	CHR3	3814222	rs77321716	G	A	AA=ref	10	3	2	2	0	1	192	0	3
	CHR3	35787184	rs75985604	C	T	AA=ref	8	4	2	0	1	0	219	0	3
	CHR3	48861642	rs147647988	C	T	AA=ref	9	7	3	1	1	0	182	0	0
	CHR3	49149691	rs80060990	G	C	AA=ref	9	7	3	1	1	1	202	0	0
	CHR3	49172977	rs77509499	C	G	AA=ref	9	6	3	1	1	0	181	0	0
	CHR3	49422564	rs118060936	C	T	AA=ref	9	5	4	4	2	0	208	0	0
	CHR3	49786781	rs79317220	C	T	AA=ref	9	4	4	1	1	0	201	0	0
	CHR3	49793333	rs79734311	T	C	AA=ref	9	5	5	4	1	0	226	0	0
	CHR3	49943756	rs2293018	C	T	AA=ref	9	5	4	0	2	0	206	0	0
	CHR3	50314722	rs141193817	G	C	AA=ref	12	3	5	0	3	0	208	0	1
	CHR3	50370660	rs80125713	C	A	AA=ref	12	6	6	3	2	1	243	0	1
	CHR3	50440490	rs77483950	G	A	AA=ref	11	4	5	0	2	0	211	0	2
	CHR3	50444816	rs147507102	G	A	AA=ref	8	4	4	0	2	1	196	0	1
	CHR3	50444819	s3x50444819	G	C	AA=ref	8	4	3	0	2	0	196	0	1
	CHR3	50520639	rs80049775	C	A	AA=ref	11	5	5	0	2	0	211	0	2
	CHR3	50593844	rs17051014	G	A	AA=ref	11	5	5	0	2	0	208	0	2
	CHR3	50750374	rs74489388	C	T	AA=ref	11	4	5	0	2	0	198	0	1
	CHR3	50887577	rs146044884	C	A	AA=ref	11	4	5	0	3	0	192	1	2
	CHR3	51000680	rs78657447	C	T	AA=ref	11	4	5	0	3	0	204	0	2
	CHR3	51043599	rs76442143	C	T	AA=ref	11	4	5	0	2	0	203	0	2
	CHR3	51092283	rs4639006	C	T	AA=ref	11	4	5	0	2	0	196	0	2
	CHR3	51195699	rs80155229	G	A	AA=ref	11	4	5	0	2	0	203	0	2
	CHR3	51195824	rs60539132	A	T	AA=ref	11	4	5	0	2	0	203	0	2
	CHR3	51301419	rs117465168	C	G	AA=alt	12	4	5	0	2	3	203	1	3
	CHR3	51528554	rs77309098	C	T	AA=ref	10	5	5	0	2	0	197	0	2
	CHR3	51631724	rs116883511	G	A	AA=ref	10	4	5	0	1	0	192	0	2
	CHR3	51791184	rs76330993	T	G	AA=ref	10	4	4	0	2	0	190	0	2
	CHR3	51810881	rs79131006	C	T	AA=ref	11	6	4	0	2	0	255	0	3
	CHR3	51828827	rs56955582	T	A	AA=ref	10	4	4	0	2	0	184	0	2
	CHR3	54712702	rs75323760	C	G	AA=ref	11	6	3	1	0	0	205	1	4
	CHR3	61930719	rs80244310	G	A	AA=nnn	18	9	4	2	2	1	231	1	4
	CHR3	62047870	rs145007381	G	A	AA=ref	12	7	2	0	2	0	183	2	5
	CHR3	69960284	rs139120522	G	A	AA=ref	11	11	4	6	0	0	229	0	1
	CHR3	70036587	rs76554165	C	T	AA=ref	10	12	5	6	0	0	200	0	1
	CHR3	70149768	rs77556095	T	C	AA=ref	10	11	5	5	0	4	237	0	2
	CHR3	77237920	rs79156820	G	A	AA=ref	9	12	2	2	0	1	200	0	2
	CHR3	83027800	rs59633105	G	T	AA=ref	9	4	6	1	0	0	238	0	5
	CHR3	83108380	rs17043399	A	G	AA=ref	9	4	6	1	0	0	239	0	4
	CHR3	83283894	rs76460514	A	T	AA=ref	9	4	6	1	0	0	234	0	2
	CHR3	83332112	rs78269468	C	T	AA=ref	9	4	6	1	0	0	238	0	3
	CHR3	83580034	rs116876759	A	G	AA=ref	10	4	3	1	0	0	219	0	3
	CHR3	83865319	rs78390033	T	C	AA=ref	10	8	3	3	0	0	263	1	5
	CHR3	108154929	rs80326528	T	C	AA=ref	8	9	2	1	1	0	232	0	4
	CHR3	108239544	rs79691594	G	A	AA=ref	8	9	2	0	0	0	193	0	3
	CHR3	110140735	rs76979694	T	A	AA=ref	10	6	2	4	1	3	187	0	1
	CHR3	131764911	rs76493325	A	G	AA=ref	8	7	1	3	0	5	194	0	3
	CHR3	156947423	rs75389437	A	G	AA=ref	12	12	3	2	1	0	292	1	5
	CHR3	157100884	rs144781277	C	T	AA=ref	10	8	2	1	1	0	236	1	4
	CHR3	158884376	rs12635160	G	T	AA=ref	8	9	6	7	2	0	221	0	4
	CHR3	158947885	rs75240238	G	A	AA=ref	8	7	6	8	2	0	232	1	3
	CHR3	158976136	rs12639440	G	A	AA=ref	8	7	6	7	0	1	224	1	3
	CHR3	158991553	rs3732847	C	G	AA=ref	9	8	6	7	0	0	238	1	5
	CHR3	159019142	rs75195833	A	T	AA=ref	9	7	6	6	0	0	238	1	5
	CHR3	160944745	rs75873649	T	C	AA=ref	10	9	2	1	0	0	206	1	3
	CHR3	173369500	rs118004352	A	C	AA=ref	10	13	4	2	0	4	246	0	1
	CHR4	22080263	rs16872354	A	G	AA=ref	8	10	3	2	4	0	192	1	4
	CHR4	39137677	rs78265533	C	G	AA=ref	13	11	4	4	1	0	196	0	4
	CHR4	39137726	rs77084208	T	G	AA=ref	13	11	4	4	1	0	195	0	4
	CHR4	39147494	rs116949176	G	T	AA=ref	13	11	3	4	1	0	197	0	4
	CHR4	53505560	rs78405904	G	A	AA=ref	9	8	5	0	1	0	208	0	2
	CHR4	55958095	rs74659036	A	G	AA=ref	8	5	2	0	0	1	200	0	4
	CHR4	80650359	rs74662662	A	T	AA=ref	9	9	1	5	0	1	201	0	5
	CHR4	80710782	rs80192532	T	G	AA=ref	13	10	2	5	0	0	221	0	5
	CHR4	83178902	rs117252740	T	A	AA=ref	8	7	3	2	4	0	181	2	5
	CHR4	99574380	rs17027892	A	C	AA=ref	10	7	8	4	0	0	387	0	0
	CHR4	99614841	rs79542635	C	T	AA=ref	9	7	5	2	0	0	347	0	0
	CHR4	100056998	rs3805322	A	G	AA=ref	13	11	0	3	0	0	433	0	0
	CHR4	100244319	rs3811801	G	A	AA=nnn	17	12	0	4	0	0	514	0	0
	CHR4	100275013	rs11499825	A	G	AA=ref	18	15	1	4	0	0	517	0	0
	CHR4	100349466	rs3737482	T	C	AA=ref	15	12	0	5	1	2	367	0	2
	CHR4	100392351	rs74483229	C	T	AA=ref	15	11	0	5	1	2	362	0	2
	CHR4	100401292	rs76763047	C	T	AA=ref	15	10	0	5	1	2	360	0	2
	CHR4	100407258	rs75577288	T	C	AA=ref	15	10	0	5	1	2	360	0	2
	CHR4	100412942	rs77083014	G	A	AA=ref	15	10	0	5	1	2	360	0	2
	CHR4	100426882	rs74970139	A	G	AA=ref	15	11	0	5	1	2	360	0	2
	CHR4	100433129	rs77320236	G	A	AA=ref	15	11	0	5	1	2	360	0	2
	CHR4	100435072	rs76817194	C	T	AA=ref	15	11	0	5	1	2	360	0	2
	CHR4	100436154	rs75994099	C	A	AA=ref	15	11	0	5	1	2	360	0	2
	CHR4	100436354	rs78349254	A	G	AA=ref	15	11	0	5	1	2	360	0	2
	CHR4	100441332	rs112967326	C	T	AA=ref	15	11	0	5	1	2	349	2	2
	CHR4	100606926	rs79717982	T	C	AA=ref	13	7	0	1	0	0	303	0	0
	CHR4	100607286	rs117239483	G	T	AA=ref	13	7	0	1	0	0	306	0	0
	CHR4	114153167	rs362465	G	A	AA=ref	9	5	3	1	1	1	181	0	5
	CHR4	169690340	rs78542922	A	G	AA=ref	9	5	1	0	1	3	186	0	3
	CHR4	169690665	rs79454881	G	A	AA=ref	9	4	1	0	1	3	186	0	3
	CHR4	169691319	rs77257648	T	C	AA=ref	9	3	1	0	1	4	186	0	3
	CHR4	169722356	rs79062390	C	G	AA=ref	9	2	1	1	1	3	187	0	3
	CHR4	172847851	rs78338422	C	T	AA=ref	13	5	1	3	5	1	204	2	3
	CHR5	7358550	rs78394409	G	T	AA=ref	11	7	4	0	1	0	183	0	3
	CHR5	44588581	rs3885701	A	T	AA=ref	12	8	6	4	1	1	201	0	1
	CHR5	44603422	rs79756396	T	A	AA=ref	11	8	6	4	1	1	201	0	1
	CHR5	44627642	rs76665981	C	T	AA=ref	11	8	6	4	1	1	197	0	1
	CHR5	58071639	rs75951216	C	T	AA=ref	11	5	3	1	1	0	191	0	3
	CHR5	59578619	rs10461450	G	C	AA=ref	11	5	2	1	0	1	209	0	3
	CHR5	90860117	rs117871489	C	T	AA=ref	8	7	3	3	0	2	195	0	5
	CHR5	95310709	rs74606215	G	A	AA=ref	11	7	2	1	1	0	195	0	5
	CHR5	95312571	rs77843162	G	A	AA=ref	11	7	2	1	1	0	195	0	5
	CHR5	104349346	rs79417762	A	C	AA=ref	8	5	2	2	1	0	204	0	3
	CHR5	105102195	rs76226473	G	A	AA=ref	11	11	4	3	0	3	214	0	2
	CHR5	130929555	rs117821108	C	T	AA=ref	8	5	3	5	0	4	206	0	3
	CHR6	43183453	rs76039826	C	T	AA=ref	10	6	1	0	0	1	186	0	2
	CHR6	105139236	rs117547313	T	C	AA=ref	12	13	3	2	1	0	183	0	4
	CHR6	131437187	rs17060041	G	A	AA=ref	11	15	1	7	2	3	239	0	5
	CHR6	131442765	rs61217522	C	A	AA=ref	11	15	1	6	2	3	236	0	5
	CHR6	131443931	rs79259851	A	G	AA=ref	11	15	1	6	2	3	236	0	5
	CHR6	131444158	rs57189640	C	T	AA=ref	11	15	1	6	2	3	236	0	5
	CHR6	131444451	rs57208456	G	A	AA=ref	11	15	1	6	2	3	234	0	5
	CHR6	131448935	rs117416995	A	G	AA=ref	12	11	1	6	1	3	222	0	5
	CHR6	165751283	rs9365881	G	C	AA=ref	8	5	2	2	1	3	192	0	4
	CHR7	14518628	rs117729838	G	C	AA=ref	15	6	2	2	0	1	205	0	4
	CHR7	32808267	rs10464345	G	T	AA=ref	14	9	4	0	0	0	200	1	5
	CHR7	35910089	rs74185961	C	G	AA=ref	9	15	1	4	1	0	194	4	2
	CHR7	36024630	rs117408448	C	A	AA=ref	9	11	2	4	0	1	184	4	5
	CHR7	146383192	rs76472822	C	A	AA=ref	10	7	4	5	0	0	205	0	5
	CHR8	5875717	rs75323535	T	G	AA=ref	14	10	6	3	0	0	260	0	5
	CHR8	9466222	rs80194544	G	T	AA=ref	10	11	4	2	1	1	236	0	4
	CHR8	32285433	rs59323200	G	C	AA=ref	15	7	6	0	0	4	253	0	5
	CHR8	52444646	rs76940114	G	A	AA=ref	10	5	1	3	0	4	183	0	3
	CHR8	62004272	rs16926830	A	G	AA=ref	11	8	3	3	1	0	204	0	4
	CHR8	64717491	rs79169730	T	C	AA=ref	8	4	0	2	0	1	181	0	2
	CHR8	79744209	rs79321331	C	T	AA=ref	8	6	1	1	1	0	207	0	4
	CHR8	122794882	rs2119197	G	A	AA=ref	8	8	2	3	0	0	183	1	3
	CHR8	124487209	rs61056203	C	T	AA=ref	14	7	1	0	1	0	251	0	5
	CHR8	129316215	rs78211533	G	T	AA=ref	13	9	4	0	0	0	209	0	4
	CHR9	10230268	rs77291183	C	T	AA=ref	8	13	3	0	1	0	205	1	5
	CHR9	23605707	rs78290053	C	G	AA=ref	9	6	0	1	0	3	222	0	4
	CHR9	29608146	rs76792655	G	A	AA=ref	11	5	2	1	0	5	221	0	5
	CHR9	120752097	rs10983851	T	C	AA=ref	14	8	5	2	1	0	240	0	4
	CHR9	130343984	rs12235835	A	T	AA=ref	13	4	2	2	0	1	239	0	4
	CHR10	4649876	rs11252621	T	C	AA=ref	10	6	3	0	1	2	242	2	3
	CHR10	34197119	rs11527669	G	T	AA=ref	11	4	1	3	0	0	191	1	4
	CHR10	48519720	rs117823699	G	A	AA=ref	8	8	3	6	1	0	197	0	5
	CHR10	48521611	rs11204251	G	C	AA=ref	8	8	3	6	1	0	196	0	4
	CHR10	48525596	rs11204253	C	G	AA=ref	8	8	3	6	0	0	196	0	4
	CHR10	70113115	rs116904241	C	T	AA=ref	12	7	1	0	1	0	203	0	4
	CHR10	72456486	rs61444013	G	T	AA=ref	16	7	3	7	1	2	207	0	5
	CHR10	91987081	rs17092346	A	G	AA=ref	9	8	2	4	2	5	187	0	3
	CHR10	107205160	rs76660430	G	A	AA=ref	8	13	3	2	2	0	187	0	4
	CHR10	113798670	rs117997540	G	T	AA=ref	13	6	5	2	2	0	233	1	5
	CHR10	114157418	rs78493578	A	G	AA=ref	8	5	3	6	0	0	212	1	3
	CHR10	114206055	rs12573644	G	A	AA=ref	8	6	3	6	0	0	206	1	3
	CHR10	114324705	rs78810223	C	A	AA=ref	12	11	5	6	2	0	263	0	5
	CHR10	127574015	rs12571846	A	G	AA=ref	8	8	5	1	1	2	200	0	3
	CHR11	2569964	rs2283160	G	A	AA=ref	11	7	3	2	0	0	216	0	2
	CHR11	4009718	rs72482767	T	C	AA=ref	8	11	3	2	0	0	185	0	2
	CHR11	10373029	rs79639489	T	C	AA=ref	8	4	3	3	2	3	185	0	3
	CHR11	48226909	rs117582710	G	C	AA=ref	9	7	1	1	1	0	203	0	4
	CHR11	48234330	rs117042022	C	T	AA=ref	9	7	1	1	1	0	202	0	4
	CHR11	48791516	rs2135672	G	A	AA=nnn	10	6	1	1	1	0	207	0	4
	CHR11	48973161	rs117626874	C	T	AA=nnn	10	6	1	2	1	0	205	0	4
	CHR11	49003846	rs145735827	T	C	AA=nnn	10	6	1	2	1	0	198	0	4
	CHR11	50068585	rs79681097	C	T	AA=nnn	10	4	1	2	1	0	183	0	3
	CHR11	50118038	rs79217907	G	T	AA=ref	9	3	1	2	1	0	185	0	3
	CHR11	50335562	rs117275755	G	A	AA=nnn	10	4	1	2	1	0	185	0	3
	CHR11	50361588	rs79508343	T	C	AA=nnn	10	4	1	2	1	0	186	0	3
	CHR11	50517435	rs4367977	A	C	AA=nnn	11	4	1	2	4	0	217	0	5
	CHR11	50613314	rs144815850	C	T	AA=nnn	12	5	1	2	4	0	208	0	5
	CHR11	51413744	rs72486113	A	T	AA=nnn	11	6	2	2	4	0	217	0	4
	CHR11	51493720	rs4262711	C	T	AA=ref	10	5	2	2	1	1	191	0	3
	CHR11	51501018	rs7480063	A	T	AA=ref	10	5	2	2	1	0	191	0	3
	CHR11	51502565	rs4462324	A	T	AA=ref	10	5	2	2	1	0	191	0	3
	CHR11	51518226	rs75643035	A	G	AA=nnn	11	6	2	2	4	0	208	1	5
	CHR11	54837732	rs147164204	G	A	AA=nnn	10	7	2	2	4	0	214	0	4
	CHR11	54848077	rs117263552	T	C	AA=nnn	9	6	2	2	0	0	195	0	3
	CHR11	55227712	rs117281627	G	T	AA=nnn	9	8	2	2	5	0	227	0	4
	CHR11	55264315	rs77170393	C	T	AA=ref	9	8	2	2	4	0	227	0	4
	CHR11	55485674	rs75615837	G	C	AA=ref	9	6	2	2	1	0	203	0	4
	CHR11	56234733	rs17150669	T	C	AA=ref	9	5	3	2	2	0	195	0	3
	CHR11	59613646	rs11230090	A	G	AA=ref	8	7	3	1	0	0	188	0	2
	CHR11	65001259	rs11227160	G	T	AA=ref	8	11	3	1	0	0	194	0	4
	CHR11	84355286	rs12574535	A	G	AA=ref	10	8	2	4	0	4	189	0	5
	CHR11	97747349	rs77289010	C	T	AA=ref	9	13	2	0	2	1	196	0	4
	CHR11	120357220	rs57563510	A	G	AA=ref	13	8	4	4	0	0	273	0	4
	CHR11	126140317	rs78035999	C	A	AA=ref	11	8	4	4	0	0	209	0	4
	CHR12	6955595	rs11064427	C	T	UNKNOWN	9	8	0	1	0	0	265	0	3
	CHR12	6961611	rs2269356	G	A	UNKNOWN	9	8	0	1	0	0	265	0	2
	CHR12	7120304	rs74371612	G	A	UNKNOWN	10	8	1	3	0	2	264	0	4
	CHR12	9184065	rs1805705	C	T	UNKNOWN	8	9	2	0	1	0	190	0	4
	CHR12	57926791	rs2292656	T	G	AA=ref	8	8	6	4	3	2	257	0	5
	CHR12	60254460	rs140336179	G	A	AA=ref	8	7	1	3	0	2	181	0	3
	CHR12	76959624	rs12579768	G	A	AA=ref	8	8	4	3	0	4	254	0	5
	CHR12	98649944	rs11109410	C	T	AA=ref	9	11	2	3	0	1	209	0	2
	CHR12	106790613	rs11112970	T	A	AA=ref	8	7	5	0	0	1	189	0	2
	CHR12	106810009	rs11112982	T	C	AA=ref	8	7	5	0	0	1	224	0	5
	CHR12	112834586	rs11537471	A	G	AA=ref	10	8	5	2	2	0	284	0	5
	CHR12	112851282	rs11066289	C	T	AA=ref	10	8	6	2	1	0	291	0	5
	CHR12	112902324	rs11066318	C	T	AA=ref	10	8	5	2	1	0	286	0	5
	CHR12	130898935	rs2277359	T	C	AA=ref	10	9	3	2	1	0	210	0	3
	CHR12	130900479	rs77576392	A	T	AA=ref	9	9	3	2	1	0	208	0	4
	CHR13	38093712	rs78252805	A	G	AA=ref	9	9	0	1	2	2	186	0	3
	CHR13	66323088	rs77524775	C	T	AA=nnn	10	9	1	2	0	0	211	0	4
	CHR13	74235455	rs80039619	A	G	AA=ref	10	6	1	0	0	0	194	0	2
	CHR13	78409763	rs60984491	A	T	AA=ref	16	9	3	2	0	0	268	0	4
	CHR13	78414532	rs57930147	T	A	AA=ref	16	9	3	2	0	0	269	0	4
	CHR13	97299572	rs77406562	A	G	AA=ref	12	6	2	0	0	0	209	0	4
	CHR14	29458659	rs143981610	C	T	AA=ref	8	4	1	3	0	0	202	1	5
	CHR14	29651522	rs75001482	G	A	AA=ref	8	5	1	2	0	1	220	2	5
	CHR14	46930013	rs75506253	A	G	AA=ref	9	9	3	1	0	0	182	0	5
	CHR14	59679299	rs60930585	C	T	AA=ref	12	4	3	0	1	1	192	0	5
	CHR14	73742887	rs75236173	A	T	AA=ref	9	4	2	1	1	0	210	0	3
	CHR14	74087750	rs75950553	T	C	AA=ref	8	8	4	2	0	0	245	0	3
	CHR14	76529945	rs72627171	C	T	AA=ref	9	10	5	3	0	0	236	0	3
	CHR14	76565926	rs72627172	A	G	AA=ref	8	7	5	2	0	0	181	0	1
	CHR14	76566524	rs72627173	G	A	AA=ref	8	7	5	2	0	0	181	0	1
	CHR14	77959048	rs12588578	T	A	AA=ref	10	2	2	1	1	0	198	0	2
	CHR14	78918411	rs76736393	T	C	AA=ref	16	9	5	4	3	1	282	0	1
	CHR14	87903038	rs78337025	G	C	AA=ref	12	9	4	0	3	0	211	0	5
	CHR14	89713375	rs12588917	C	G	AA=ref	11	8	2	5	0	5	199	2	4
	CHR14	98413433	rs118015240	C	G	AA=ref	9	6	3	0	0	4	181	0	1
	CHR15	27822763	rs78040974	T	G	AA=ref	8	8	2	0	1	0	188	0	3
	CHR15	28470160	rs117624692	G	A	AA=ref	12	9	1	3	0	0	275	0	4
	CHR15	28507495	rs75419499	C	T	AA=ref	12	9	1	3	0	0	272	0	3
	CHR15	34816487	rs117479612	C	G	AA=nnn	14	11	5	3	5	1	253	0	5
	CHR15	41391806	rs79130652	T	C	AA=ref	8	10	4	1	1	0	182	0	3
	CHR15	45947225	rs117016786	G	T	AA=ref	9	7	4	0	0	0	184	0	4
	CHR15	47184893	rs72623921	A	C	AA=ref	12	7	4	3	1	0	188	0	5
	CHR15	50853015	rs3784298	G	A	AA=ref	9	7	4	3	2	0	219	0	4
	CHR15	56488103	rs75565128	C	T	AA=ref	14	4	2	5	1	0	238	1	5
	CHR15	56493491	rs16976818	C	T	AA=ref	14	5	2	6	1	0	238	0	5
	CHR15	56634521	rs118145479	T	C	AA=ref	13	4	2	5	1	0	228	0	3
	CHR15	56784644	rs79833360	G	T	AA=ref	11	5	2	5	0	0	181	0	2
	CHR15	79758336	rs74495427	G	A	AA=ref	14	10	1	5	0	2	282	0	3
	CHR15	79758714	rs74848213	T	C	AA=ref	14	12	2	5	0	2	302	0	5
	CHR15	79761231	rs3750004	T	C	AA=ref	14	10	2	5	1	2	281	0	4
	CHR15	79763604	rs3803543	C	T	AA=ref	14	10	1	5	0	2	281	3	3
	CHR15	79772546	rs78321806	C	T	AA=ref	14	11	1	5	0	2	281	0	4
	CHR15	79772845	rs75928474	T	C	AA=ref	14	11	1	5	0	2	281	0	4
	CHR15	79772871	rs76100001	A	G	AA=ref	14	11	1	5	0	2	281	0	4
	CHR15	79772950	rs76850758	A	C	AA=alt	14	11	1	5	0	2	281	0	4
	CHR15	79773237	rs57188567	G	C	AA=ref	14	11	1	5	0	2	281	1	4
	CHR15	79773340	rs61490218	G	A	AA=ref	14	11	1	5	0	2	281	1	4
	CHR15	79773519	rs59139530	G	C	AA=alt	14	11	1	5	0	2	281	0	4
	CHR15	79773527	rs59152236	G	T	AA=ref	14	11	1	5	0	2	281	0	4
	CHR15	79773993	rs61089444	T	C	AA=ref	14	11	1	5	0	2	281	0	4
	CHR15	79774336	rs78823288	T	C	AA=ref	14	11	1	5	0	2	286	0	4
	CHR15	79774445	rs79168189	T	G	AA=ref	14	11	1	5	0	2	286	0	4
	CHR15	79774462	rs80111386	A	G	AA=ref	14	11	1	5	0	2	286	0	4
	CHR15	79774633	rs77209326	C	G	AA=alt	14	11	1	5	0	2	286	0	4
	CHR15	79775525	rs79189924	C	T	AA=alt	14	11	1	5	0	2	285	0	4
	CHR15	79775811	rs74495540	G	A	AA=ref	14	11	1	5	0	2	285	0	4
	CHR15	79776049	rs75212276	C	T	AA=alt	14	11	1	5	0	2	285	0	4
	CHR15	79776210	rs75053526	C	T	AA=alt	14	11	1	5	0	2	285	0	4
	CHR15	79776421	rs76595912	A	G	AA=ref	14	11	1	5	0	2	285	0	4
	CHR15	79776529	rs146786016	G	C	AA=ref	14	11	1	5	0	2	285	0	4
	CHR15	79776533	rs77196729	G	T	AA=ref	14	11	1	5	0	2	285	0	4
	CHR15	79776783	rs79860315	C	T	AA=alt	14	11	1	5	0	2	284	0	4
	CHR15	79776801	rs79840610	T	A	AA=ref	14	11	1	5	0	2	284	0	4
	CHR15	79776808	rs75396029	G	A	AA=ref	14	11	1	5	0	2	284	0	4
	CHR15	79777108	rs76985686	G	T	AA=alt	14	11	1	5	0	2	285	0	4
	CHR15	79777392	rs80034377	T	C	AA=ref	14	11	1	5	0	2	287	0	4
	CHR15	79784263	rs76729652	C	T	AA=alt	14	11	1	5	0	2	290	0	4
	CHR15	79784610	rs76103127	C	T	AA=alt	14	11	1	5	0	2	290	0	4
	CHR15	79785208	rs79936497	T	C	AA=alt	14	11	1	5	0	2	290	0	4
	CHR15	79785230	rs79144958	A	G	AA=ref	14	11	1	5	0	2	289	0	4
	CHR15	79785354	rs117808898	A	G	AA=ref	14	11	1	5	0	2	289	0	4
	CHR15	79785364	rs79271634	T	C	AA=alt	14	11	1	5	0	2	289	0	4
	CHR15	79785501	rs75319892	A	T	AA=ref	14	11	1	5	0	2	289	0	4
	CHR15	79786112	rs57370231	A	G	AA=ref	14	11	1	5	0	2	289	0	4
	CHR15	79786233	rs60615149	A	C	AA=alt	14	11	1	5	0	2	289	0	4
	CHR15	79786297	rs57436909	T	C	AA=alt	14	11	1	5	0	2	289	0	4
	CHR15	79786390	rs58066159	G	C	AA=alt	14	11	1	5	0	2	289	0	4
	CHR15	79786646	rs79227650	G	A	AA=alt	14	11	1	5	0	2	289	0	4
	CHR15	79786804	rs77097537	T	C	AA=alt	14	11	1	5	0	2	289	0	4
	CHR15	79786880	rs74558758	G	A	AA=ref	14	11	1	5	0	2	289	0	4
	CHR15	79789983	rs76357783	T	C	AA=ref	14	11	1	5	0	2	288	0	4
	CHR15	79792715	rs76705119	G	A	AA=ref	14	11	1	5	0	2	287	0	4
	CHR15	79794326	rs79637258	C	T	AA=ref	14	11	1	5	0	2	287	0	4
	CHR15	79794346	rs75098691	A	G	AA=ref	14	11	1	5	0	2	287	0	4
	CHR15	79794649	rs78823024	T	C	AA=ref	14	11	1	5	0	2	283	0	4
	CHR15	79794683	rs76663514	C	T	AA=ref	14	11	1	5	0	2	287	0	4
	CHR16	201490	rs140323227	G	A	AA=ref	9	4	5	2	3	0	191	0	5
	CHR16	209602	rs117343026	A	G	AA=ref	9	3	4	2	2	0	190	0	5
	CHR16	28911372	rs79430326	T	C	AA=ref	9	9	3	0	1	0	223	0	5
	CHR16	31687149	rs77493330	C	A	AA=ref	10	6	5	3	3	3	200	1	3
	CHR16	31747428	rs117802035	T	C	AA=ref	11	6	5	3	3	3	198	1	4
	CHR16	69674440	rs78270038	T	C	AA=ref	8	6	3	0	0	0	190	0	3
	CHR16	69736730	rs55992469	G	A	AA=ref	8	6	2	0	0	0	188	0	4
	CHR16	70413308	rs117806360	G	A	AA=ref	8	8	2	0	0	0	196	0	1
	CHR16	70437024	rs76843361	T	G	AA=ref	9	9	3	0	0	0	194	0	1
	CHR16	70624521	rs78601630	A	G	AA=ref	12	10	4	1	2	0	241	0	2
	CHR16	70628926	rs140899102	C	T	AA=ref	8	8	3	0	1	0	198	0	2
	CHR16	70654796	rs144459115	A	G	AA=ref	9	9	3	0	1	0	206	0	2
	CHR16	71432842	rs117642234	C	T	AA=ref	10	7	2	1	0	0	185	0	4
	CHR16	89657510	rs2292951	C	T	AA=ref	18	6	3	1	0	4	249	1	2
	CHR16	89662063	rs76970229	T	C	AA=ref	20	7	3	2	0	4	311	1	3
	CHR16	89749707	rs74913082	G	A	AA=ref	12	7	7	1	1	2	249	0	3
	CHR16	89749906	rs77238289	C	T	AA=ref	13	6	7	2	0	2	258	0	3
	CHR16	89750381	rs75019069	G	A	AA=ref	13	6	7	2	1	2	254	0	3
	CHR16	89750671	rs79912848	T	G	AA=ref	13	6	7	2	0	2	255	0	3
	CHR16	89751350	rs116920300	A	C	AA=ref	14	6	7	2	0	2	258	1	3
	CHR16	89762432	rs79948219	C	G	AA=ref	14	7	7	2	0	2	267	0	4
	CHR16	89762691	rs74873294	C	G	AA=ref	15	5	7	2	0	0	260	0	3
	CHR16	89762942	rs74490382	G	T	AA=alt	15	5	7	2	0	0	257	0	3
	CHR16	89766228	rs77389910	G	C	AA=ref	15	5	7	2	0	0	262	0	3
	CHR16	89769866	rs77528309	A	G	AA=alt	15	8	7	1	0	0	268	0	3
	CHR16	89770496	rs76037226	G	C	AA=ref	15	7	7	1	0	0	266	0	3
	CHR16	89771467	rs77198845	G	T	AA=alt	15	9	7	1	0	0	264	0	3
	CHR16	89771644	rs76042350	G	A	AA=alt	15	7	7	1	0	0	259	0	3
	CHR16	89772203	rs75542821	G	A	AA=ref	14	8	7	1	0	0	259	0	4
	CHR16	89780065	rs74251537	C	A	AA=ref	14	7	7	1	0	0	269	0	4
	CHR16	89781975	rs117952314	G	A	AA=ref	14	8	7	1	0	0	259	0	4
	CHR16	89784065	rs76378121	C	T	AA=ref	13	8	7	1	0	0	256	0	4
	CHR16	89784646	rs12597095	G	A	AA=ref	14	8	7	1	0	0	258	0	4
	CHR16	89785235	rs79871914	C	T	AA=ref	15	8	7	1	0	0	260	0	4
	CHR16	89785603	rs79957186	A	C	AA=ref	14	8	7	1	0	0	262	0	4
	CHR16	89786349	rs151091874	A	T	AA=ref	15	8	7	1	0	0	258	0	4
	CHR16	89794780	rs79155848	C	G	AA=ref	13	8	7	0	0	0	244	0	4
	CHR17	16262816	rs117456217	G	A	AA=ref	10	9	2	5	0	0	197	0	4
	CHR17	42330467	rs2285643	C	T	AA=ref	8	6	2	0	1	0	192	3	5
	CHR17	48193184	rs2293534	C	A	AA=ref	10	5	5	0	0	0	237	0	2
	CHR17	74283507	rs74413918	C	A	AA=ref	8	5	3	2	3	0	225	0	5
	CHR17	74365032	rs199875791	T	A	AA=ref	8	10	4	2	3	0	224	0	5
	CHR18	19513946	rs77806725	G	A	AA=ref	9	8	6	1	2	0	214	0	4
	CHR18	19590557	rs79727251	T	C	AA=ref	11	10	7	1	1	0	220	0	5
	CHR18	22474922	rs77704722	G	C	AA=ref	11	8	5	3	0	1	219	0	5
	CHR18	54616936	rs57353690	T	C	AA=ref	8	7	4	6	1	4	201	0	3
	CHR19	8538123	rs116886799	T	C	AA=ref	9	7	0	1	0	0	218	0	5
	CHR19	39356533	rs4286214	G	A	AA=ref	12	10	3	2	2	5	249	0	4
	CHR19	52247545	rs12609399	A	G	AA=ref	11	10	1	3	1	0	181	0	4
	CHR20	35434146	rs6124326	T	C	AA=ref	16	9	5	1	0	0	238	1	5
	CHR21	40265850	rs76384395	T	C	AA=ref	9	7	1	1	1	2	196	0	5
	CHR22	50644658	rs2294398	G	A	AA=ref	10	14	6	1	2	2	267	0	5
	CHR22	50655822	rs2272853	C	T	AA=ref	11	4	2	5	5	0	188	0	2

## Sheet: EUR ARSA
	Table S1	Numbers of ocurances of ARSA SNPs in different populations
	Column 7	counts number of Alt-allele SNPs in EUR pure populations:/Alb|Bas|Ber|Bul|Cre|Eng|Est|Fin|Fre|Gre|Hun|Ice|Nor|Orc|Pol|Rus|Saa|Sar|Spa|Tus/, which should be 15 or more alleles (among 41 people)
	Column 8	counts this allele in EAS more diverse populations, that have admixture:/Cam|TuX|Lah|Xib|Hez|Oro|Mon|Dau|Bur|Ami|Ata|Kin/ from Siberia and neighbors
	Column 9	also Asia and Oceania: /Kus|BUm|Tam|Leb|Luz|Ulc|Mur|Igo|Haw|Dus/
	Column 10	East Asia and Africa: /Dai|Han|Jap|Kor|Mia|Nax|She|Tuj|YiX|Moz|Ban|Bia|Mbu|Gam|Luo|Mas|Luh|Som|JuX|Yor|Esa|Man|Men|Kho|Din|Sah/
	ARSA SNP allele is ancestral when column 6 AA=alt; and derived (mutant) when AA=ref. When ancestral status is unknown AA=nnn
	Column 1	Column 2	Column 3	Column 4	Column 5	Column 6	Column 7	Column 8	Column 9	Column 10	Column 11	Column 12	Column 13	Column 14	Column 15
	chromosome	position	RS-id	Reference	Alternative	Ancestral	Symons' data	Symons' data	Symons' data	Symons' data	1000 G	1000 G	1000 G	1000 G	1000 G
							Europe	Other region 1	Other region 2	Other region 3	America	Europe	East Asia	Africa	South Asia
	CHR1	8186232	rs34045935	C	T	AA=ref	15	0	0	0	57	171	2	1	79
	CHR1	9305445	rs34603401	A	C	AA=ref	18	0	0	1	71	164	1	0	138
	CHR1	9586393	rs113702891	G	A	AA=ref	16	0	0	1	73	156	0	3	24
	CHR1	9687200	rs116775663	C	T	AA=ref	20	0	0	1	88	167	0	5	27
	CHR1	10341516	rs12131785	C	T	AA=ref	18	0	0	1	95	216	1	0	52
	CHR1	14278991	rs7532844	T	A	AA=ref	18	0	0	1	79	176	0	2	32
	CHR1	19180013	rs4920567	T	C	AA=ref	15	0	0	1	49	172	1	4	38
	CHR1	21409254	rs150208559	G	A	AA=nnn	19	0	0	1	134	191	4	2	54
	CHR1	24210187	rs150442653	C	T	AA=ref	16	0	0	1	52	160	0	3	43
	CHR1	24406535	rs35446243	G	A	AA=ref	18	1	0	0	164	187	2	0	80
	CHR1	27741071	rs35817310	T	G	AA=ref	15	1	0	0	58	167	1	0	101
	CHR1	30789341	rs117311	C	A	AA=ref	16	0	0	1	49	195	0	0	28
	CHR1	32639057	rs35378339	G	C	AA=ref	20	0	0	1	96	219	3	3	82
	CHR1	34536654	rs56094621	G	T	AA=ref	15	0	0	0	55	167	1	4	34
	CHR1	36053642	rs77166184	C	T	AA=ref	18	0	0	1	80	233	1	2	82
	CHR1	39932994	rs3954096	G	A	AA=ref	21	0	0	1	80	253	0	1	57
	CHR1	40160585	rs11577371	G	A	AA=ref	15	0	0	1	112	179	0	7	32
	CHR1	40290868	rs11590650	A	G	AA=ref	16	0	0	0	59	162	0	1	11
	CHR1	40397655	rs12408124	G	T	AA=ref	18	0	0	0	127	248	0	1	143
	CHR1	40416437	rs34375733	C	T	AA=ref	24	0	0	0	143	294	0	1	144
	CHR1	43477014	rs550091	C	T	AA=ref	16	0	0	0	69	172	1	2	29
	CHR1	44878464	rs12131249	G	A	AA=ref	17	0	0	0	59	153	0	3	37
	CHR1	48334008	rs61773468	A	G	AA=ref	19	0	0	1	71	178	1	2	43
	CHR1	53047195	rs17365392	T	A	AA=ref	19	1	0	0	81	195	3	1	64
	CHR1	54187575	rs17388507	C	G	AA=ref	20	0	0	0	80	216	0	1	46
	CHR1	54195034	rs12406120	C	T	AA=ref	21	0	0	0	66	186	0	0	39
	CHR1	58474638	rs17488334	C	T	AA=ref	16	0	0	1	52	159	0	1	28
	CHR1	62997573	rs7550306	A	C	AA=ref	17	0	0	0	121	185	2	1	47
	CHR1	63022004	rs17381383	G	A	AA=ref	16	0	0	0	121	185	1	0	46
	CHR1	66128239	rs6664626	G	T	AA=ref	17	0	0	0	49	160	0	0	151
	CHR1	66407769	rs61799395	G	C	AA=ref	20	1	0	0	72	207	0	3	124
	CHR1	66482556	rs61796570	G	A	AA=ref	19	1	0	0	72	210	0	3	134
	CHR1	66542345	rs12138629	G	A	AA=nnn	15	0	0	1	119	231	2	6	25
	CHR1	66803433	rs7533686	G	C	AA=ref	15	0	0	1	54	158	0	3	77
	CHR1	66804544	rs12729334	A	G	AA=nnn	15	0	0	1	54	155	0	3	77
	CHR1	66849760	rs6667969	C	T	AA=ref	15	0	0	1	57	153	1	2	87
	CHR1	76190568	rs116034618	C	T	AA=ref	20	0	0	1	71	180	0	1	92
	CHR1	76455594	rs12143716	G	A	AA=ref	23	0	0	1	77	188	0	1	113
	CHR1	76676058	rs12064344	T	C	AA=ref	16	1	0	0	62	169	0	1	134
	CHR1	77251163	rs78995494	A	G	AA=ref	15	0	0	0	50	165	1	1	31
	CHR1	77364989	rs113931181	A	G	AA=nnn	15	0	0	0	60	176	0	1	45
	CHR1	77655692	rs72683932	G	A	AA=ref	20	0	0	1	74	169	1	0	109
	CHR1	87095832	rs55651530	G	T	AA=ref	15	1	0	0	71	169	0	1	45
	CHR1	89473624	rs61766155	G	A	AA=ref	16	0	0	1	111	248	0	4	63
	CHR1	89571092	rs17435109	T	G	AA=ref	17	0	0	1	112	218	1	4	64
	CHR1	89671013	rs61798778	A	C	AA=ref	19	0	0	1	106	207	1	4	62
	CHR1	91615221	rs11584103	C	T	AA=ref	17	0	0	0	79	156	0	1	79
	CHR1	91844386	rs11590997	C	T	AA=ref	18	0	0	0	61	164	1	0	26
	CHR1	92127279	rs34132124	A	G	AA=ref	17	0	0	1	69	210	1	3	119
	CHR1	100100924	rs12117728	C	A	AA=ref	19	0	0	0	106	202	0	3	30
	CHR1	100142338	rs72723708	G	A	AA=ref	20	0	0	0	95	191	0	1	32
	CHR1	100173730	rs12407321	T	C	AA=ref	33	1	0	0	188	352	5	1	109
	CHR1	110557015	rs61785488	A	G	AA=ref	15	0	0	1	89	236	2	0	36
	CHR1	118965494	rs72701493	C	T	AA=ref	18	0	0	1	87	165	0	0	26
	CHR1	118969615	rs72701494	G	T	AA=ref	17	0	0	1	78	158	0	0	22
	CHR1	146970568	rs2000072	G	A	AA=ref	24	0	0	1	88	230	0	3	62
	CHR1	146999846	rs7555469	G	T	AA=ref	15	0	0	1	58	208	2	1	78
	CHR1	152051550	rs116533286	G	T	AA=nnn	20	1	0	0	79	246	5	0	45
	CHR1	153642372	rs79913857	G	T	AA=ref	18	0	0	1	80	182	1	3	87
	CHR1	159101523	rs863025	G	A	AA=ref	18	0	0	1	71	210	0	0	85
	CHR1	159175193	rs3027016	A	G	AA=ref	16	0	0	1	66	158	0	0	54
	CHR1	159354236	rs111387864	C	G	AA=nnn	15	0	0	1	68	151	0	0	45
	CHR1	161896364	rs7554023	A	G	AA=ref	17	0	0	1	68	205	1	4	45
	CHR1	165830009	rs80124829	T	C	AA=ref	23	0	0	0	88	211	0	4	73
	CHR1	170565756	rs34879535	G	T	AA=ref	20	0	0	0	70	192	0	0	25
	CHR1	174231285	rs72713506	G	A	AA=ref	16	0	0	1	78	180	0	3	40
	CHR1	176732748	rs12722772	T	C	AA=ref	15	0	0	1	62	167	1	4	25
	CHR1	193919230	rs12121353	C	T	AA=ref	16	0	0	1	113	207	6	2	27
	CHR1	193922330	rs12116977	G	A	AA=ref	16	0	0	1	113	207	6	2	29
	CHR1	193922834	rs12124779	C	T	AA=ref	16	0	0	1	113	207	6	2	29
	CHR1	193925186	rs12122112	C	A	AA=ref	16	0	0	1	113	205	6	2	27
	CHR1	193926044	rs80344133	C	A	AA=ref	18	0	0	1	110	208	0	2	20
	CHR1	201019059	rs55734382	C	T	AA=alt	31	0	1	0	120	324	7	1	95
	CHR1	203100298	rs12135643	C	A	AA=ref	18	0	0	0	85	209	0	0	39
	CHR1	203301795	rs6671900	C	T	AA=ref	15	0	0	1	47	178	0	0	69
	CHR1	204492287	rs72752099	G	A	AA=ref	19	0	0	1	58	165	1	1	80
	CHR1	210355994	rs35640054	A	G	AA=ref	16	0	0	0	84	167	0	2	93
	CHR1	210755291	rs61830062	A	G	AA=ref	28	1	0	0	79	279	5	0	135
	CHR1	210785034	rs6681708	G	A	AA=ref	27	0	0	0	74	271	2	0	145
	CHR1	212381445	rs55667714	C	A	AA=ref	17	0	0	1	59	220	0	3	70
	CHR1	212406670	rs72752336	C	A	AA=ref	17	0	0	1	58	221	0	3	69
	CHR1	214533377	rs17786949	G	A	AA=ref	21	0	0	1	131	237	2	2	124
	CHR1	214537627	rs72757949	C	T	AA=ref	21	0	0	1	127	239	3	2	123
	CHR1	214553250	rs113737795	G	A	AA=ref	19	0	0	1	126	232	2	2	124
	CHR1	218858427	rs28394788	T	A	AA=ref	22	1	0	0	85	266	1	0	36
	CHR1	220720337	rs11118571	G	T	AA=ref	15	0	0	0	73	182	0	1	67
	CHR1	220729197	rs11590946	A	G	AA=ref	15	0	0	0	76	185	0	1	68
	CHR1	220948692	rs61830261	T	G	AA=ref	15	0	0	1	68	198	1	1	72
	CHR1	221234595	rs72740338	A	G	AA=ref	18	0	0	0	60	170	1	0	71
	CHR1	221301433	rs72742519	A	G	AA=ref	18	0	0	0	60	167	0	0	72
	CHR1	221403511	rs12144872	T	C	AA=ref	18	0	0	0	59	173	0	0	67
	CHR1	222125528	rs12137323	G	A	AA=ref	22	1	0	0	82	222	2	3	122
	CHR1	226970024	rs3856166	T	C	AA=ref	21	0	0	0	60	154	2	0	57
	CHR1	231207008	rs12128565	G	A	AA=ref	18	0	0	0	102	229	3	4	61
	CHR1	236641540	rs11800036	G	C	AA=ref	18	0	0	1	73	247	0	2	31
	CHR1	236659066	rs77166747	A	G	AA=ref	16	0	0	1	53	187	2	3	63
	CHR1	241472334	rs67912305	G	C	AA=ref	18	0	0	1	92	182	1	1	76
	CHR1	241941988	rs61827117	C	T	AA=ref	23	0	0	0	71	155	4	0	21
	CHR1	243773230	rs61833198	C	G	AA=ref	23	0	0	1	96	261	0	8	64
	CHR1	244010441	rs61833239	T	G	AA=ref	15	0	0	0	74	185	0	8	23
	CHR1	244221036	rs11590416	A	G	AA=ref	16	1	0	0	86	191	3	0	99
	CHR2	1107122	rs67412685	G	A	AA=ref	17	0	0	1	48	195	2	1	119
	CHR2	1137604	rs28788304	G	A	AA=ref	18	0	0	1	60	219	2	1	139
	CHR2	5696675	rs11676387	C	T	AA=ref	29	0	0	1	120	255	1	2	107
	CHR2	5741550	rs17363801	G	A	AA=ref	21	1	0	0	117	254	0	1	50
	CHR2	17645719	rs2343349	C	T	AA=ref	22	0	0	1	77	203	0	4	64
	CHR2	18010350	rs72768693	T	C	AA=ref	19	0	0	1	70	179	0	2	46
	CHR2	24496896	rs11680810	C	T	AA=ref	18	1	0	0	68	211	0	4	78
	CHR2	27677763	rs79740025	C	T	AA=ref	15	1	0	0	36	160	1	0	52
	CHR2	29364432	rs62132791	A	G	AA=ref	21	1	0	0	192	269	3	2	57
	CHR2	29741548	rs11689775	G	A	AA=ref	15	1	0	0	56	186	1	1	28
	CHR2	29742183	rs11686046	A	C	AA=ref	15	1	0	0	56	186	1	1	28
	CHR2	29742348	rs11686111	A	G	AA=ref	15	1	0	0	56	186	1	1	28
	CHR2	29742682	rs11680621	C	T	AA=alt	15	1	0	0	58	190	1	3	28
	CHR2	29744373	rs72794494	C	G	AA=ref	15	1	0	0	58	190	1	1	28
	CHR2	29744883	rs72794495	C	T	AA=alt	15	1	0	0	56	186	1	3	28
	CHR2	29747582	rs11685790	A	G	AA=ref	16	1	0	0	58	191	1	1	28
	CHR2	29751634	rs11693420	T	C	AA=ref	16	1	0	0	56	185	1	1	28
	CHR2	29752637	rs56344512	C	A	AA=ref	16	1	0	0	56	182	1	3	29
	CHR2	30604112	rs111714805	A	G	AA=ref	15	0	0	1	75	161	1	0	50
	CHR2	30763941	rs62139625	G	A	AA=ref	20	0	0	1	96	212	2	3	38
	CHR2	30808918	rs62139628	C	T	AA=ref	20	0	0	1	91	212	2	2	39
	CHR2	30825797	rs1562416	A	G	AA=ref	19	0	0	1	95	211	2	2	39
	CHR2	30839431	rs56057763	C	G	AA=ref	19	0	0	1	92	211	2	2	39
	CHR2	30867387	rs62139654	G	A	AA=ref	19	0	0	1	92	209	2	2	39
	CHR2	30907617	rs62142170	T	G	AA=ref	17	0	0	1	83	211	2	2	82
	CHR2	30908234	rs1031235	T	C	AA=ref	17	0	0	1	83	206	2	2	81
	CHR2	31047250	rs11695083	G	A	AA=ref	20	0	0	1	76	228	0	3	56
	CHR2	33332938	rs10490450	G	A	AA=alt	17	0	0	1	56	175	2	0	64
	CHR2	33370457	rs72793783	T	C	AA=ref	17	0	0	0	78	212	1	3	92
	CHR2	33414618	rs17566944	T	C	AA=ref	17	0	0	1	71	212	1	2	96
	CHR2	33821511	rs17766291	C	T	AA=ref	16	0	0	0	67	182	2	2	62
	CHR2	36467538	rs62132367	C	A	AA=ref	15	0	0	1	57	175	0	0	134
	CHR2	36936448	rs34331280	A	G	AA=ref	19	0	0	1	64	206	0	0	112
	CHR2	36939108	rs13006747	C	T	AA=ref	17	0	0	1	64	198	0	0	108
	CHR2	40500192	rs62150787	C	T	AA=ref	15	0	0	0	63	151	0	1	15
	CHR2	54549967	rs34160762	G	A	AA=ref	15	1	0	0	53	151	0	1	20
	CHR2	60292120	rs80154573	T	C	AA=ref	16	0	0	1	81	168	0	0	78
	CHR2	60297576	rs75324100	C	T	AA=ref	16	0	0	0	81	182	0	0	71
	CHR2	60316913	rs72818511	G	C	AA=ref	20	0	0	0	81	194	0	0	76
	CHR2	60332994	rs17329195	G	A	AA=ref	16	0	0	0	73	179	0	0	66
	CHR2	76858474	rs62171727	C	A	AA=ref	24	0	0	1	83	238	1	1	92
	CHR2	96367616	rs11688742	C	T	AA=ref	16	0	0	0	67	206	0	0	51
	CHR2	96374796	rs111397326	C	T	AA=ref	16	0	0	0	65	201	0	0	31
	CHR2	96772950	rs76413681	C	T	AA=ref	15	0	0	1	59	194	0	0	35
	CHR2	96804588	rs75145851	G	A	AA=ref	15	0	0	1	57	192	0	0	35
	CHR2	96825851	rs72825850	A	G	AA=ref	16	0	0	1	63	213	0	0	41
	CHR2	97035737	rs79163674	G	A	AA=ref	17	0	0	1	53	182	0	0	34
	CHR2	97051981	rs4426565	C	T	AA=ref	18	0	0	1	62	203	0	0	38
	CHR2	97349315	rs11682671	C	G	AA=ref	21	0	0	1	58	215	1	0	36
	CHR2	97500775	rs78381888	A	G	AA=ref	20	0	0	1	47	194	0	0	23
	CHR2	97660619	rs17636359	T	C	AA=ref	15	0	0	0	36	169	0	0	32
	CHR2	98294036	rs62157578	A	T	AA=ref	16	0	0	0	40	189	1	0	34
	CHR2	98333290	rs11683207	T	C	AA=ref	19	0	0	1	78	175	1	4	11
	CHR2	98655732	rs2008548	G	C	AA=ref	25	0	0	1	66	244	0	4	43
	CHR2	98658663	rs62158278	A	T	AA=ref	15	0	0	1	45	182	0	1	35
	CHR2	98678486	s2x98678486	G	A	AA=ref	26	0	0	1	64	242	0	3	43
	CHR2	98722540	rs62154872	G	A	AA=ref	16	0	0	1	48	211	0	1	34
	CHR2	98726837	rs62154873	A	G	AA=ref	16	0	0	1	48	211	0	1	34
	CHR2	98735107	rs62154874	G	A	AA=ref	16	0	0	1	48	211	0	1	34
	CHR2	98735437	rs62154875	T	A	AA=ref	16	0	0	1	48	211	0	1	34
	CHR2	98745809	rs72817748	C	T	AA=ref	16	0	0	1	48	213	0	1	35
	CHR2	98755755	rs140661400	C	T	AA=ref	16	0	0	1	48	213	0	1	35
	CHR2	98762516	rs72817751	A	G	AA=ref	16	0	0	1	47	217	0	1	35
	CHR2	98823261	rs1010387	A	T	AA=ref	17	0	0	1	48	197	0	0	49
	CHR2	98830641	rs62156663	G	A	AA=ref	17	0	0	1	48	197	0	0	49
	CHR2	98845038	rs62156680	G	A	AA=ref	17	0	0	1	46	196	0	0	49
	CHR2	105480198	rs754481	C	A	AA=ref	20	0	0	0	107	272	2	4	121
	CHR2	108424687	rs55691606	T	C	AA=ref	17	0	0	1	119	178	1	2	46
	CHR2	121099348	rs35704069	T	C	AA=ref	22	0	0	1	94	300	0	5	44
	CHR2	125488628	rs62171324	G	A	AA=ref	18	0	0	1	54	191	1	5	44
	CHR2	126187735	rs62158092	C	T	AA=ref	16	0	0	1	49	169	0	0	30
	CHR2	126246681	rs62159707	C	T	AA=ref	16	0	0	1	52	170	2	1	31
	CHR2	126275371	rs62159753	G	A	AA=ref	16	0	0	1	52	170	1	2	31
	CHR2	130406427	rs79146219	C	T	AA=ref	21	0	0	1	76	238	0	0	27
	CHR2	137051974	rs72847650	C	A	AA=ref	19	0	0	0	108	300	0	0	109
	CHR2	138829585	rs10182611	A	G	AA=ref	24	0	0	1	98	297	2	1	100
	CHR2	142244572	rs74526839	C	T	AA=ref	17	0	0	1	34	165	0	0	19
	CHR2	142260225	rs145531806	C	T	AA=ref	16	0	0	1	34	167	0	0	19
	CHR2	161095021	rs62175438	C	G	AA=ref	16	0	0	1	61	156	1	4	18
	CHR2	161770428	rs17221967	A	G	AA=ref	17	0	0	0	52	231	2	1	24
	CHR2	161787902	rs112069500	T	C	AA=ref	15	0	0	0	43	164	1	2	14
	CHR2	161865732	rs7570543	A	G	AA=ref	15	0	0	0	27	165	1	1	12
	CHR2	161968402	rs17705404	A	G	AA=ref	17	0	0	1	56	157	1	0	14
	CHR2	162049201	rs1921310	A	G	AA=ref	30	0	0	0	46	222	1	2	15
	CHR2	162285739	rs77427002	T	C	AA=ref	23	0	0	0	54	213	1	2	11
	CHR2	162291369	rs74724497	T	G	AA=ref	23	0	0	0	55	211	1	2	11
	CHR2	162494182	rs79299044	T	A	AA=ref	23	0	0	1	55	209	1	2	12
	CHR2	162613603	rs77512782	G	A	AA=ref	15	0	0	1	47	189	1	2	11
	CHR2	162632362	rs78102257	C	A	AA=ref	21	0	0	1	58	204	2	3	16
	CHR2	162913811	rs77999304	C	A	AA=ref	18	0	0	1	90	177	0	2	36
	CHR2	174160663	rs151174198	A	T	AA=ref	15	1	0	0	69	151	0	0	37
	CHR2	174767663	rs62172765	T	C	AA=ref	22	0	0	1	105	171	0	0	38
	CHR2	174768169	rs12477091	T	C	AA=ref	22	0	0	1	109	171	0	0	37
	CHR2	174775687	rs62172767	A	G	AA=ref	21	0	0	1	111	187	0	0	38
	CHR2	174804264	rs12475859	G	A	AA=ref	21	0	0	1	111	188	0	0	39
	CHR2	175529335	rs12999729	C	T	AA=ref	24	0	0	0	94	185	0	1	51
	CHR2	176250181	rs4474852	G	A	AA=ref	19	0	0	1	166	242	0	1	33
	CHR2	184642740	rs1595742	G	T	AA=ref	15	0	0	1	70	168	2	1	28
	CHR2	192704699	rs4280394	G	A	AA=ref	18	1	0	0	70	219	1	1	52
	CHR2	192714817	rs66935055	T	C	AA=ref	15	1	0	0	56	181	1	1	47
	CHR2	197915582	rs56012946	G	A	AA=ref	17	0	0	1	67	177	0	5	18
	CHR2	200720735	rs17445291	G	A	AA=ref	22	0	0	1	73	178	0	4	66
	CHR2	200776865	rs62178346	G	T	AA=ref	22	0	0	1	72	178	0	5	66
	CHR2	200819359	rs62180489	G	A	AA=ref	22	0	0	1	71	179	0	5	66
	CHR2	200830664	rs2055829	T	G	AA=ref	22	0	0	1	71	178	0	5	66
	CHR2	200960036	rs17446229	G	A	AA=ref	20	0	0	1	72	182	0	4	64
	CHR2	208556799	rs13033637	T	C	AA=ref	15	0	0	1	104	214	0	5	51
	CHR2	210582685	rs76988310	G	A	AA=ref	15	1	0	0	92	158	4	0	75
	CHR2	213311546	rs2888091	G	A	AA=ref	27	0	0	1	97	227	2	3	100
	CHR2	213327084	rs72935338	C	T	AA=ref	27	0	0	1	97	229	2	3	100
	CHR2	214848370	rs72934041	G	A	AA=ref	16	0	0	1	85	213	1	1	40
	CHR2	216092459	rs72936256	A	C	AA=ref	22	0	0	0	106	224	1	1	44
	CHR2	216109375	rs113020066	G	A	AA=ref	21	0	0	0	108	227	1	2	42
	CHR2	216135322	rs113340249	T	C	AA=ref	22	0	0	0	107	247	1	2	53
	CHR2	216145403	rs7593777	T	G	AA=ref	24	0	0	1	128	311	1	4	50
	CHR2	216344180	rs17460149	A	G	AA=ref	16	0	0	1	82	258	1	2	32
	CHR2	216376236	rs34462361	A	G	AA=ref	16	0	0	1	81	252	1	3	32
	CHR2	217374150	rs35404558	A	T	AA=ref	15	0	0	1	69	224	1	1	61
	CHR2	219314573	rs4674309	A	T	AA=ref	15	0	0	1	58	194	0	1	28
	CHR2	219431291	rs10498060	G	A	AA=ref	20	0	0	1	99	270	0	2	43
	CHR2	228383905	rs12475933	T	G	AA=ref	18	0	0	1	78	178	0	2	48
	CHR2	228438855	rs13404827	T	C	AA=ref	19	0	0	1	79	183	0	2	48
	CHR2	233698457	rs62193335	A	C	AA=ref	19	0	0	1	81	232	0	2	46
	CHR3	665218	rs1385211	T	C	AA=ref	15	1	0	0	97	188	2	0	71
	CHR3	2309786	rs80257350	C	T	AA=ref	17	0	0	1	52	153	2	2	49
	CHR3	6423912	rs156167	G	A	AA=ref	19	0	0	1	96	262	1	3	50
	CHR3	6431883	rs450604	A	G	AA=ref	20	0	0	1	108	267	3	4	94
	CHR3	6432142	rs460544	A	G	AA=ref	20	0	0	1	108	267	3	4	94
	CHR3	17664279	rs13095510	A	C	AA=ref	19	0	0	1	48	194	0	2	19
	CHR3	18095421	rs77875292	T	A	AA=ref	17	0	0	1	36	162	0	2	100
	CHR3	18095897	rs80031862	G	A	AA=ref	16	0	0	1	36	162	0	2	100
	CHR3	24789922	rs62231504	A	G	AA=ref	15	0	0	0	220	205	2	1	37
	CHR3	24815780	rs75038926	A	G	AA=ref	15	0	0	0	216	193	2	1	37
	CHR3	24906858	rs11707113	G	A	AA=ref	17	0	0	0	249	235	4	1	43
	CHR3	24919200	rs12493197	C	G	AA=ref	22	0	0	0	245	305	3	1	60
	CHR3	29819753	rs62237099	T	C	AA=ref	18	0	0	1	91	226	1	4	46
	CHR3	30076363	rs73051076	G	C	AA=ref	29	0	0	1	84	310	2	4	79
	CHR3	33005688	rs73055198	G	A	AA=ref	21	0	0	1	67	157	1	2	83
	CHR3	33136196	rs73043357	G	A	AA=ref	17	1	0	0	64	155	0	4	45
	CHR3	33151918	rs113597451	G	A	AA=ref	18	1	0	0	69	158	0	4	53
	CHR3	33657998	rs7642232	A	C	AA=ref	20	0	0	0	74	214	2	2	97
	CHR3	44127187	rs6777248	A	G	AA=ref	15	0	0	0	66	169	0	2	31
	CHR3	45904548	rs71325089	C	G	AA=ref	19	1	0	0	57	180	1	0	64
	CHR3	45949187	rs1471962	G	C	AA=ref	18	1	0	0	69	164	1	0	38
	CHR3	46012694	rs71325099	G	T	AA=ref	15	1	0	0	66	155	3	0	50
	CHR3	46876664	rs56074871	C	G	AA=ref	25	0	0	1	108	230	2	1	56
	CHR3	46897455	rs111289888	C	T	AA=ref	18	0	0	1	70	153	1	0	31
	CHR3	49146656	rs113592495	T	G	AA=ref	20	0	0	1	45	165	3	2	23
	CHR3	49565505	rs55935606	A	G	AA=ref	15	0	0	0	76	162	0	0	34
	CHR3	54912588	rs13064745	A	G	AA=ref	17	0	0	1	102	250	2	4	48
	CHR3	59911024	rs12492234	T	C	AA=ref	15	1	0	0	135	153	1	0	90
	CHR3	62296870	rs785159	T	G	AA=ref	15	0	1	0	86	197	2	0	47
	CHR3	62577244	rs34965525	G	C	AA=ref	17	0	0	1	76	196	1	0	50
	CHR3	65542856	rs35855737	T	C	AA=ref	20	0	0	1	73	186	2	2	56
	CHR3	65573858	rs35557878	G	A	AA=ref	23	0	0	1	81	193	2	2	53
	CHR3	65702879	rs56218975	A	G	AA=ref	19	0	0	1	60	208	0	0	36
	CHR3	65705334	rs62243980	C	T	AA=ref	19	0	0	1	60	204	0	0	35
	CHR3	65708545	rs62243981	C	T	AA=ref	19	0	0	1	58	200	0	2	35
	CHR3	68374018	rs62245764	G	T	AA=ref	18	0	0	1	49	176	2	4	28
	CHR3	68702677	rs62246098	C	G	AA=ref	23	0	0	1	58	186	1	3	24
	CHR3	68755582	rs17187699	G	A	AA=ref	24	0	0	0	61	170	0	3	16
	CHR3	68775223	rs62254072	C	T	AA=ref	22	0	0	0	60	167	0	3	16
	CHR3	68782694	rs73104782	T	A	AA=ref	35	0	0	1	215	282	3	6	49
	CHR3	68795907	rs73106707	A	T	AA=ref	27	0	0	0	69	194	0	5	38
	CHR3	68837821	rs62254090	G	A	AA=ref	30	0	0	0	75	220	1	7	45
	CHR3	68931653	rs34785596	C	T	AA=ref	25	0	0	0	73	203	0	6	45
	CHR3	68969629	rs34470790	A	C	AA=ref	25	0	0	0	72	213	0	6	45
	CHR3	68970774	rs67456112	A	G	AA=ref	27	0	0	0	77	238	1	6	50
	CHR3	68997811	rs35520428	T	C	AA=ref	15	0	0	1	60	158	1	4	48
	CHR3	69741277	rs10510988	G	C	AA=ref	20	0	0	1	88	233	0	1	60
	CHR3	69748546	rs11709702	G	T	AA=ref	20	0	0	1	83	231	0	1	59
	CHR3	71348099	rs71298377	G	A	AA=ref	18	0	0	0	80	194	1	2	55
	CHR3	72435938	rs73101478	C	A	AA=nnn	16	0	0	1	61	163	2	0	38
	CHR3	72650789	rs75660080	G	C	AA=ref	15	0	0	1	58	182	0	4	30
	CHR3	77245037	rs17820541	C	T	AA=ref	15	0	0	1	88	258	3	0	147
	CHR3	78555675	rs76659201	G	A	AA=ref	16	0	0	1	83	179	2	0	72
	CHR3	78948523	rs75502535	C	T	AA=ref	16	0	0	1	65	161	1	2	73
	CHR3	78977507	rs17313129	C	T	AA=ref	17	0	0	1	64	162	1	2	75
	CHR3	78979859	rs76296090	C	T	AA=ref	17	0	0	1	64	162	1	2	76
	CHR3	80444882	rs17817733	T	C	AA=ref	15	0	0	0	52	172	1	0	35
	CHR3	82322063	rs34536309	C	T	AA=ref	17	0	0	0	63	207	0	0	42
	CHR3	82400694	rs11713834	C	G	AA=ref	18	0	0	0	64	215	1	0	42
	CHR3	86375594	rs78599735	C	G	AA=ref	18	0	0	1	66	155	0	2	36
	CHR3	86425287	rs76831759	A	G	AA=ref	17	0	0	1	62	153	0	2	35
	CHR3	96159026	rs62255189	G	A	AA=ref	17	0	1	0	75	202	1	2	71
	CHR3	96224699	rs9815689	T	G	AA=ref	16	0	0	0	71	184	1	2	73
	CHR3	96714782	rs62263736	C	G	AA=ref	17	1	0	0	81	231	2	1	93
	CHR3	96916140	rs77377106	C	T	AA=ref	15	1	0	0	62	199	2	1	68
	CHR3	96932303	rs2317606	A	G	AA=ref	15	0	0	0	78	205	1	2	61
	CHR3	96932903	rs9871739	G	T	AA=ref	15	1	0	0	61	199	2	1	68
	CHR3	96936002	rs1500702	C	T	AA=alt	15	0	0	0	78	195	1	2	108
	CHR3	97066819	rs67918466	C	A	AA=ref	15	0	0	0	75	222	2	1	104
	CHR3	97085177	rs7614095	T	C	AA=ref	16	0	0	0	75	233	1	0	54
	CHR3	97177346	rs66562029	G	T	AA=ref	18	0	0	0	77	245	1	2	54
	CHR3	103477792	rs4856086	A	G	AA=ref	15	0	0	0	42	156	3	0	30
	CHR3	103594672	rs1824242	T	C	AA=ref	17	0	0	0	55	176	2	0	40
	CHR3	107580374	rs73194666	G	A	AA=ref	17	1	0	0	144	221	0	3	111
	CHR3	114341428	rs77218675	G	A	AA=ref	15	0	0	1	46	202	0	0	81
	CHR3	119358149	rs55859911	A	G	AA=alt	19	0	0	1	68	161	0	5	16
	CHR3	120355009	rs150990715	C	G	AA=ref	17	0	0	1	61	161	1	2	26
	CHR3	120359724	rs4676810	G	C	AA=ref	17	0	0	1	98	196	2	2	28
	CHR3	120574135	rs2171167	T	C	AA=ref	17	0	0	1	66	216	4	0	50
	CHR3	120633357	rs73185416	T	C	AA=ref	17	0	0	1	70	205	4	0	49
	CHR3	120656047	rs2140429	T	G	AA=ref	17	0	0	1	70	205	4	1	49
	CHR3	120690260	rs73185496	C	T	AA=ref	17	0	0	1	70	204	4	2	49
	CHR3	120802278	rs112771897	G	A	AA=ref	17	0	0	1	69	205	4	0	49
	CHR3	120837572	rs56074531	A	G	AA=ref	17	0	0	1	70	205	4	0	48
	CHR3	121013454	rs11716725	G	A	AA=ref	17	0	0	1	78	214	4	1	62
	CHR3	121079142	rs112815948	T	G	AA=ref	19	0	0	1	83	219	4	1	65
	CHR3	121079310	rs73183158	G	C	AA=ref	19	0	0	1	83	219	4	1	65
	CHR3	125366791	rs4679178	G	A	AA=ref	15	0	0	1	63	189	3	3	45
	CHR3	127145694	rs12487492	T	C	AA=ref	19	0	0	1	68	183	1	1	57
	CHR3	127628074	rs73205324	A	C	AA=ref	20	0	0	0	113	250	0	8	40
	CHR3	127660817	rs73205386	A	G	AA=ref	24	1	0	0	122	267	0	10	53
	CHR3	131377547	rs11713883	A	T	AA=ref	20	0	0	1	81	192	0	2	120
	CHR3	138222997	rs80292569	A	C	AA=ref	20	0	0	1	83	228	1	0	72
	CHR3	145859715	rs1170388	C	T	AA=ref	17	0	0	1	56	165	1	0	22
	CHR3	150938380	rs9871229	G	A	AA=ref	17	1	0	0	71	176	2	5	36
	CHR3	150942075	rs9854017	A	G	AA=ref	17	1	0	0	71	178	2	5	36
	CHR3	150944879	rs17304673	C	T	AA=ref	17	1	0	0	71	179	2	5	37
	CHR3	150950288	rs9868643	A	C	AA=ref	18	1	0	0	76	183	2	5	35
	CHR3	150969293	rs73157938	G	A	AA=ref	18	1	0	0	77	181	2	5	37
	CHR3	150976263	rs6792089	A	G	AA=ref	18	1	0	0	77	181	2	4	39
	CHR3	150976313	rs6780660	T	A	AA=ref	18	1	0	0	77	181	2	4	39
	CHR3	150998988	rs9875587	G	A	AA=ref	19	1	0	0	78	189	2	4	40
	CHR3	151003558	rs9859854	A	G	AA=ref	19	1	0	0	78	189	2	4	40
	CHR3	151003993	rs73157954	G	T	AA=ref	19	1	0	0	78	189	2	4	40
	CHR3	151004922	rs9814936	A	G	AA=ref	19	1	0	0	78	189	2	4	40
	CHR3	151010281	rs146582774	T	C	AA=ref	19	1	0	0	78	189	2	4	40
	CHR3	151015830	rs9841430	A	G	AA=ref	19	1	0	0	78	189	2	4	39
	CHR3	151022583	rs28386791	T	C	AA=ref	19	1	0	0	78	189	2	4	40
	CHR3	151023945	rs9812617	A	G	AA=ref	19	1	0	0	78	189	2	4	40
	CHR3	151027508	rs9838990	C	T	AA=ref	19	1	0	0	78	189	2	4	40
	CHR3	151027724	rs9876933	A	T	AA=ref	19	1	0	0	78	189	2	4	40
	CHR3	151034997	rs9872645	T	C	AA=ref	19	1	0	0	78	189	2	4	40
	CHR3	151035399	rs111558233	C	T	AA=ref	19	1	0	0	78	189	2	4	40
	CHR3	151052362	rs9840232	C	T	AA=ref	19	1	0	0	78	189	2	5	39
	CHR3	151054115	rs10513393	G	A	AA=ref	19	1	0	0	80	189	3	4	40
	CHR3	151061702	rs17282947	A	G	AA=ref	19	1	0	0	78	190	2	5	39
	CHR3	151064376	rs9876268	G	A	AA=ref	19	1	0	0	78	189	2	4	39
	CHR3	151067007	rs17204437	G	A	AA=ref	19	1	0	0	78	188	2	5	40
	CHR3	151078216	rs9856118	A	G	AA=ref	18	1	0	0	78	191	2	4	40
	CHR3	153800866	rs34037193	C	A	AA=ref	26	0	0	1	71	190	1	2	23
	CHR3	158432556	rs73156501	G	A	AA=ref	16	0	0	1	62	159	2	0	92
	CHR3	158443426	rs73158304	A	G	AA=ref	18	0	0	1	68	192	3	0	99
	CHR3	160654381	rs73158217	T	C	AA=alt	18	0	0	1	63	227	0	1	27
	CHR3	160689164	rs17826464	A	G	AA=ref	18	0	0	1	55	224	0	3	27
	CHR3	161956676	rs9816527	G	A	AA=alt	17	0	0	0	91	196	1	3	111
	CHR3	161957250	rs11708222	C	T	AA=ref	17	0	0	0	91	196	0	3	111
	CHR3	161959880	rs62290505	A	G	AA=ref	17	0	0	0	91	197	0	3	113
	CHR3	167139722	rs11718209	C	A	AA=ref	18	0	0	0	49	179	1	0	122
	CHR3	171873423	rs35233403	C	T	AA=ref	15	0	0	0	74	188	3	0	46
	CHR3	184192087	rs62285971	A	G	AA=ref	15	0	0	1	57	156	2	0	69
	CHR3	187877286	rs13082291	A	G	AA=ref	15	0	0	1	77	172	1	0	88
	CHR3	188709423	rs73199083	G	T	AA=ref	15	0	0	0	67	169	1	3	70
	CHR3	188797258	rs950244	A	G	AA=ref	16	0	0	0	67	174	0	0	75
	CHR3	188914129	rs62292394	G	T	AA=ref	21	0	0	1	65	190	2	0	116
	CHR3	190994387	rs113303220	G	C	AA=ref	15	0	0	1	142	218	0	0	123
	CHR4	1238970	rs75150069	G	A	AA=ref	15	0	0	1	42	152	0	1	41
	CHR4	1299272	rs77177346	G	A	AA=ref	15	0	0	1	44	155	0	1	40
	CHR4	1312394	rs17742599	C	T	AA=ref	15	0	0	1	44	152	0	1	40
	CHR4	7020798	rs13121487	T	G	AA=ref	17	0	0	1	82	176	2	1	13
	CHR4	7052987	rs55784382	G	A	AA=ref	20	0	0	1	81	209	1	1	25
	CHR4	7106886	rs62291197	G	T	AA=ref	16	0	0	1	67	190	1	1	28
	CHR4	8712455	rs11734107	C	T	AA=ref	20	1	0	0	37	161	1	2	29
	CHR4	12648405	rs1402045	G	A	AA=ref	23	0	0	1	108	294	1	5	100
	CHR4	12658053	rs1871761	A	G	AA=alt	22	0	0	1	108	295	1	2	100
	CHR4	17425204	rs34317167	A	C	AA=ref	15	0	0	0	60	171	0	0	35
	CHR4	20164834	rs11727186	C	T	AA=ref	20	0	0	1	87	219	0	6	71
	CHR4	20850532	rs79307588	T	C	AA=ref	18	0	0	1	57	183	1	1	47
	CHR4	22348934	rs17530744	G	C	AA=ref	17	0	0	0	50	181	1	2	22
	CHR4	22417387	rs78369348	T	C	AA=ref	18	0	0	0	46	170	1	2	23
	CHR4	27290911	rs73255690	A	G	AA=ref	15	1	0	0	75	201	0	0	53
	CHR4	27417707	rs113871472	G	A	AA=ref	17	0	0	1	117	263	5	0	137
	CHR4	30373321	rs61794123	G	A	AA=ref	15	0	0	1	59	169	3	4	19
	CHR4	33445861	rs71600098	T	G	AA=ref	19	0	0	0	64	190	1	1	38
	CHR4	33463295	rs1948909	G	A	AA=ref	18	0	1	0	70	198	1	1	40
	CHR4	33544579	rs61793071	T	C	AA=ref	15	0	1	0	80	198	4	2	41
	CHR4	34047789	rs78348820	G	A	AA=ref	15	0	0	1	45	177	2	1	24
	CHR4	38237175	rs12504719	G	A	AA=ref	24	0	0	0	64	258	3	0	180
	CHR4	38593261	rs35608075	G	C	AA=ref	16	0	0	1	88	221	0	0	30
	CHR4	38625501	rs13144836	G	C	AA=ref	23	0	0	1	113	287	1	0	58
	CHR4	38651997	rs6813852	C	T	AA=ref	23	0	0	1	113	288	1	0	58
	CHR4	38795306	rs4286521	G	A	AA=nnn	19	0	0	1	49	158	1	0	41
	CHR4	38802751	rs5743594	G	A	AA=ref	18	0	0	1	49	158	1	0	41
	CHR4	39061656	rs12506241	C	A	AA=ref	21	0	0	0	150	211	6	0	71
	CHR4	39080572	rs35676314	G	A	AA=ref	21	0	0	0	67	186	3	0	63
	CHR4	39276990	rs62308322	A	G	AA=ref	24	0	0	0	76	204	2	1	65
	CHR4	42970898	rs17450359	T	C	AA=ref	15	0	0	1	61	153	2	1	22
	CHR4	48235740	rs75962184	C	A	AA=ref	18	0	0	1	79	212	2	2	50
	CHR4	48278012	rs56078618	G	A	AA=ref	18	0	0	1	83	221	1	2	31
	CHR4	48318177	rs75677507	C	T	AA=ref	17	0	0	1	79	214	0	2	33
	CHR4	48931306	rs73246050	C	T	AA=ref	18	0	0	1	89	228	1	2	69
	CHR4	52704981	rs11722990	C	A	AA=ref	21	0	0	1	99	258	0	7	74
	CHR4	52930520	rs73248605	T	C	AA=ref	17	0	0	1	72	208	0	6	52
	CHR4	52981462	rs73248610	T	C	AA=ref	19	0	0	0	97	259	0	2	60
	CHR4	58497329	rs10517398	A	G	AA=ref	16	0	0	1	76	210	0	5	43
	CHR4	58524468	rs35410834	G	A	AA=ref	15	0	0	1	75	206	1	3	43
	CHR4	58543407	rs73244722	A	G	AA=ref	20	0	0	1	81	229	0	3	43
	CHR4	64366578	rs72641555	T	C	AA=ref	19	0	0	1	67	242	2	4	69
	CHR4	67662403	rs10518010	T	C	AA=ref	15	0	0	1	52	165	0	0	86
	CHR4	80126128	rs11729861	G	A	AA=ref	21	1	0	0	76	207	3	2	74
	CHR4	81286265	rs147161046	G	T	AA=ref	18	0	0	0	51	179	1	0	34
	CHR4	81661426	rs72661730	G	A	AA=ref	21	0	0	0	61	222	1	0	31
	CHR4	81827988	rs72661739	G	A	AA=ref	23	0	0	1	57	225	1	0	37
	CHR4	90071564	rs140237746	G	A	AA=ref	17	0	0	0	45	155	0	0	53
	CHR4	90218294	rs7671160	G	A	AA=ref	20	0	0	0	66	177	1	1	35
	CHR4	90223207	rs2174325	A	C	AA=ref	19	0	0	0	66	178	2	1	35
	CHR4	102841605	rs13119516	G	A	AA=ref	19	0	0	1	65	180	0	2	7
	CHR4	103084603	rs35860392	T	A	AA=ref	17	0	0	1	81	218	0	3	10
	CHR4	109145241	rs11729079	C	G	AA=ref	19	0	1	0	56	202	1	1	85
	CHR4	109158604	rs17567931	C	T	AA=ref	19	0	1	0	56	202	1	1	85
	CHR4	115265057	rs11723826	A	G	AA=ref	16	0	0	1	34	156	0	0	17
	CHR4	115971881	rs17584238	T	C	AA=ref	19	0	0	0	77	181	0	1	36
	CHR4	117760963	rs17589930	G	A	AA=ref	15	0	1	0	76	211	1	1	34
	CHR4	118455304	rs17867318	G	C	AA=ref	18	0	0	0	127	303	0	1	39
	CHR4	121550203	rs34128197	C	T	AA=ref	16	0	0	1	73	193	0	0	30
	CHR4	121597231	rs13118612	A	T	AA=ref	16	0	0	1	73	192	0	0	34
	CHR4	121635163	rs35912328	C	T	AA=ref	15	0	0	1	62	167	0	0	28
	CHR4	121635502	rs71600497	C	T	AA=ref	15	0	0	1	62	167	0	0	28
	CHR4	121637449	rs35273634	C	T	AA=ref	15	0	0	1	62	167	0	0	28
	CHR4	121639762	rs13132567	A	G	AA=ref	15	0	0	1	62	167	0	0	28
	CHR4	121646582	rs4833177	T	A	AA=ref	15	0	0	0	64	166	1	0	28
	CHR4	121647040	rs35304683	C	T	AA=ref	15	0	0	0	65	166	0	0	28
	CHR4	121649078	rs13114248	G	A	AA=ref	15	0	0	0	64	165	0	0	28
	CHR4	121652465	rs17347051	T	C	AA=ref	15	0	0	0	64	166	0	0	28
	CHR4	125721362	rs35533802	T	C	AA=ref	24	0	0	1	145	311	1	2	75
	CHR4	125722306	rs4834003	C	A	AA=ref	19	0	0	1	123	255	1	2	65
	CHR4	125742846	rs6832445	C	T	AA=ref	19	0	0	1	123	255	1	3	64
	CHR4	125750828	rs62322131	G	A	AA=alt	19	0	0	1	123	255	2	3	63
	CHR4	131933823	rs56017397	T	G	AA=ref	25	0	0	0	84	231	3	0	85
	CHR4	134867122	rs80277859	G	T	AA=ref	17	0	1	0	38	165	0	1	12
	CHR4	134914735	rs148004575	T	A	AA=ref	17	0	1	0	36	164	0	0	12
	CHR4	143576040	rs13131682	A	C	AA=ref	15	0	0	1	64	220	3	2	26
	CHR4	143848478	rs13148238	G	A	AA=ref	15	0	0	0	57	202	1	2	19
	CHR4	145511040	rs11724319	A	G	AA=ref	26	0	0	1	100	228	1	2	37
	CHR4	149302721	rs907621	C	T	AA=ref	15	0	0	0	37	173	2	0	58
	CHR4	154044064	rs17278106	T	G	AA=ref	23	1	0	0	72	194	0	0	33
	CHR4	154097380	rs62323664	C	T	AA=ref	21	0	0	0	66	170	0	1	19
	CHR4	154099285	rs62323667	C	G	AA=ref	21	0	0	0	66	170	0	1	19
	CHR4	162506963	rs34224229	C	T	AA=ref	17	0	1	0	52	170	1	1	24
	CHR4	170141849	rs62334169	A	T	AA=ref	17	1	0	0	63	223	1	0	78
	CHR4	170801833	rs62344552	G	A	AA=ref	15	0	0	1	36	170	4	2	48
	CHR4	170810095	rs75270108	C	T	AA=ref	15	0	0	1	40	171	4	2	48
	CHR4	170820165	rs62344557	G	A	AA=ref	15	0	0	1	44	173	4	2	47
	CHR4	170827096	rs62346998	G	A	AA=ref	15	0	0	1	42	174	3	2	47
	CHR4	172050781	rs74749763	G	A	AA=ref	19	1	0	0	52	165	0	0	27
	CHR4	172051284	rs1155321	G	A	AA=ref	19	1	0	0	57	180	0	0	28
	CHR4	181312942	rs72693928	T	A	AA=ref	16	1	0	0	104	223	0	3	75
	CHR4	181320398	rs17781479	G	A	AA=ref	19	0	0	0	114	231	0	5	112
	CHR4	181324533	rs72693987	G	T	AA=ref	19	0	0	0	115	230	0	5	119
	CHR4	181330595	rs17781971	G	C	AA=ref	19	0	0	0	114	231	0	5	118
	CHR4	181332477	rs72694000	A	T	AA=ref	19	0	0	0	96	226	0	5	118
	CHR4	181332644	rs17782177	T	C	AA=ref	19	0	0	0	96	225	0	5	118
	CHR4	181332799	rs17178106	A	G	AA=ref	19	0	0	0	96	225	0	5	118
	CHR4	181333149	rs17178127	G	A	AA=ref	19	0	0	0	96	225	0	5	118
	CHR4	181333964	rs17178211	G	A	AA=alt	19	0	0	0	96	225	0	5	118
	CHR4	181619284	rs11728878	T	C	AA=ref	17	0	0	1	58	195	1	4	72
	CHR4	183880259	rs11737780	T	G	AA=ref	16	1	0	0	109	260	2	4	50
	CHR4	184479763	rs72691521	G	A	AA=ref	16	0	0	1	71	225	1	2	66
	CHR4	185313398	rs55989033	A	G	AA=ref	19	0	0	1	85	253	0	3	42
	CHR4	187288156	rs75294911	C	A	AA=ref	16	0	0	0	115	220	0	4	55
	CHR5	413148	rs76165197	T	C	AA=ref	17	1	0	0	45	181	1	2	107
	CHR5	430776	rs77580397	C	T	AA=ref	17	1	0	0	35	179	1	0	88
	CHR5	435001	rs1058336	C	T	AA=ref	17	1	0	0	34	179	1	0	88
	CHR5	435021	rs1058337	T	G	AA=alt	17	1	0	0	34	180	1	0	88
	CHR5	435105	rs1058338	C	T	AA=ref	17	1	0	0	34	179	1	0	88
	CHR5	435434	rs78091523	A	G	AA=ref	17	1	0	0	34	180	1	0	87
	CHR5	439479	rs114149233	C	T	AA=ref	18	1	0	0	33	179	1	0	86
	CHR5	439855	rs115689223	C	T	AA=ref	18	1	0	0	33	179	1	0	87
	CHR5	447356	rs79070593	C	T	AA=ref	19	1	0	0	34	179	1	0	87
	CHR5	448906	rs116066848	A	G	AA=ref	18	1	0	0	33	179	1	0	87
	CHR5	448964	rs74403348	T	C	AA=ref	18	1	0	0	33	179	1	0	87
	CHR5	458500	rs77681658	A	G	AA=ref	18	1	0	0	33	179	1	0	88
	CHR5	468726	rs62622783	T	C	AA=ref	18	1	0	0	33	179	1	0	89
	CHR5	1496472	rs12520903	T	C	AA=ref	18	0	0	1	64	228	2	2	86
	CHR5	3681144	rs71594994	T	C	AA=ref	16	0	0	1	85	203	1	1	37
	CHR5	8852789	rs72739822	G	T	AA=ref	15	0	0	0	56	195	2	1	55
	CHR5	10172430	rs6861822	T	C	AA=ref	17	0	0	1	79	192	1	1	90
	CHR5	10182582	rs144776728	T	A	AA=ref	16	1	0	0	73	200	0	1	67
	CHR5	10790550	rs2083234	T	G	AA=ref	21	0	0	1	90	257	1	4	85
	CHR5	11091949	rs77601379	G	A	AA=ref	16	1	0	0	60	162	0	3	7
	CHR5	11228778	rs34553240	T	G	AA=ref	15	0	0	0	62	159	1	2	19
	CHR5	17201578	rs10454922	A	G	AA=ref	17	0	0	0	84	208	0	1	49
	CHR5	31879404	rs62361604	A	T	AA=ref	20	1	0	0	99	276	2	2	31
	CHR5	32176322	rs62361308	G	A	AA=ref	16	0	0	1	56	154	1	2	20
	CHR5	33756878	rs55979811	G	A	AA=ref	17	0	0	0	56	185	1	0	31
	CHR5	33817367	rs72741480	T	C	AA=ref	17	0	0	0	54	174	0	0	19
	CHR5	34717514	rs114627162	T	C	AA=ref	16	0	0	0	41	152	0	2	19
	CHR5	39174874	rs2033269	G	A	AA=ref	17	1	0	0	87	235	1	4	129
	CHR5	39183093	rs62358728	G	A	AA=ref	17	1	0	0	87	234	1	4	128
	CHR5	40907940	rs13175903	A	G	AA=ref	29	0	0	1	72	277	2	0	101
	CHR5	40961847	rs72749568	G	A	AA=ref	23	0	0	0	48	232	1	0	34
	CHR5	44071726	rs62368116	G	A	AA=ref	19	0	0	0	62	171	0	0	65
	CHR5	44538881	rs17268006	C	T	AA=ref	18	0	0	1	132	211	0	8	36
	CHR5	45933533	rs56030172	G	A	AA=nnn	16	0	0	1	185	401	1	4	107
	CHR5	45954627	rs11948152	C	A	AA=nnn	16	0	0	1	188	397	1	4	108
	CHR5	45968664	rs11747846	A	T	AA=nnn	16	0	0	1	189	402	1	4	107
	CHR5	52091236	rs62358386	C	T	AA=ref	22	0	0	1	87	282	1	1	93
	CHR5	52123357	rs36026225	A	G	AA=ref	22	0	0	1	88	274	1	1	91
	CHR5	65420699	rs39566	C	T	AA=ref	18	0	0	1	122	236	0	5	36
	CHR5	65430258	rs154818	T	C	AA=ref	15	0	0	1	99	197	0	5	28
	CHR5	65455331	rs183702	A	G	AA=nnn	16	0	0	1	100	196	0	5	28
	CHR5	76093314	rs636150	G	A	AA=ref	15	0	0	1	97	192	2	3	74
	CHR5	81240443	rs112096918	C	T	AA=ref	15	0	0	1	71	165	0	1	42
	CHR5	81314720	rs77182875	T	A	AA=ref	15	0	0	1	71	171	0	1	43
	CHR5	81561871	rs55834960	G	T	AA=ref	15	0	0	1	69	175	0	1	47
	CHR5	81689066	rs6861268	A	G	AA=ref	16	0	0	1	71	157	0	1	43
	CHR5	81897250	rs28576592	A	G	AA=ref	18	0	0	1	59	151	1	1	32
	CHR5	84420408	rs72769932	T	C	AA=ref	16	0	1	0	84	162	1	2	57
	CHR5	84646133	rs62359979	C	A	AA=ref	16	0	0	0	70	159	4	1	58
	CHR5	86779548	rs62367575	C	T	AA=ref	16	1	0	0	62	154	1	1	59
	CHR5	86799132	rs62367576	G	C	AA=ref	16	1	0	0	62	155	1	1	60
	CHR5	86972361	rs55687655	T	C	AA=ref	15	0	0	0	63	215	2	1	28
	CHR5	86998366	rs12186390	C	T	AA=ref	15	0	0	0	63	216	2	1	28
	CHR5	87093809	rs10942509	T	G	AA=ref	17	0	0	0	76	203	3	1	35
	CHR5	102039548	rs34189992	T	C	AA=ref	20	0	0	0	62	186	0	0	47
	CHR5	102041245	rs67953284	G	A	AA=ref	20	0	0	0	61	186	0	0	47
	CHR5	108222213	rs72791998	C	T	AA=ref	15	0	0	1	57	174	0	0	35
	CHR5	117087609	rs13177388	T	C	AA=ref	20	1	0	0	55	218	0	0	66
	CHR5	120165759	rs12186442	T	A	AA=ref	18	0	0	0	59	177	1	3	19
	CHR5	121852428	rs36094391	A	G	AA=ref	16	0	0	1	91	233	0	0	85
	CHR5	121862207	rs754071	C	T	AA=ref	18	0	0	1	92	225	0	0	79
	CHR5	121914639	rs10057256	T	C	AA=ref	20	0	0	1	95	231	0	1	83
	CHR5	121948188	rs12719306	A	G	AA=ref	24	0	0	1	106	266	1	2	72
	CHR5	129158738	rs72792896	A	G	AA=ref	15	0	0	1	68	176	1	2	85
	CHR5	129166635	rs55849279	A	G	AA=ref	15	0	0	0	68	175	1	2	69
	CHR5	129168372	rs17686636	C	T	AA=ref	15	0	0	0	67	158	1	2	34
	CHR5	129202572	rs11949727	G	A	AA=ref	15	0	0	0	67	153	1	2	32
	CHR5	143442509	rs11746024	T	C	AA=ref	16	1	0	0	71	161	2	0	22
	CHR5	144944249	rs867715	T	C	AA=ref	26	0	0	1	113	271	0	3	33
	CHR5	145141194	rs35466461	T	C	AA=ref	17	0	0	1	77	180	0	1	24
	CHR5	145519167	rs112888218	G	A	AA=ref	22	0	0	1	58	187	1	0	42
	CHR5	145826646	rs34740122	C	A	AA=ref	17	0	0	0	56	182	2	0	83
	CHR5	146541631	rs17581504	C	G	AA=ref	18	0	0	0	83	248	5	1	52
	CHR5	151151257	rs2915875	C	T	AA=ref	15	0	0	0	133	167	1	0	53
	CHR5	151185433	rs12522670	T	C	AA=ref	17	0	0	0	148	203	3	0	99
	CHR5	151255270	rs17529681	T	A	AA=ref	15	0	0	0	131	165	2	0	54
	CHR5	151647767	rs11750592	C	T	AA=ref	18	0	0	0	61	169	0	2	21
	CHR5	160783778	rs13187844	G	A	AA=ref	15	1	0	0	69	189	0	0	28
	CHR5	160841203	rs17521569	C	T	AA=ref	15	1	0	0	67	189	0	0	28
	CHR5	160861588	rs13183258	A	G	AA=ref	16	1	0	0	68	194	0	0	29
	CHR5	161730149	rs62397848	C	T	AA=ref	19	0	1	0	70	183	0	0	33
	CHR5	164970401	rs66669205	C	T	AA=ref	19	0	1	0	106	178	2	5	34
	CHR5	167880255	rs4976613	C	T	AA=ref	15	0	0	1	54	166	0	1	46
	CHR5	170202766	rs62392788	T	C	AA=ref	15	0	0	0	34	156	1	0	63
	CHR5	170204428	rs62392790	T	C	AA=ref	15	0	0	0	34	154	1	0	65
	CHR5	174866881	rs56238131	G	A	AA=ref	15	0	0	1	53	175	0	0	29
	CHR5	176849168	rs13181355	C	G	AA=ref	21	0	0	1	95	249	1	2	89
	CHR5	176856925	rs13177732	T	G	AA=ref	21	0	0	1	97	243	1	2	82
	CHR6	1388229	rs112202910	G	C	AA=ref	23	0	0	0	68	246	0	1	70
	CHR6	1438646	rs11758259	G	A	AA=ref	17	1	0	0	100	285	0	1	75
	CHR6	1439455	rs12199456	C	T	AA=ref	17	1	0	0	100	284	0	1	75
	CHR6	1440563	rs12204403	G	A	AA=ref	17	1	0	0	100	285	0	1	75
	CHR6	1440938	rs12199947	T	C	AA=ref	17	1	0	0	100	285	0	1	75
	CHR6	2271034	rs11754567	T	C	AA=ref	21	0	0	1	53	201	2	0	52
	CHR6	2407120	rs72832544	C	T	AA=ref	16	0	0	1	49	151	2	1	35
	CHR6	6313487	rs80231304	A	G	AA=ref	18	1	0	0	118	200	2	1	45
	CHR6	22106979	rs10456252	C	T	AA=nnn	20	0	0	1	46	171	2	0	44
	CHR6	39229763	rs970392	G	T	AA=ref	20	0	1	0	69	176	2	2	77
	CHR6	39232073	rs111639556	G	A	AA=ref	20	0	1	0	67	177	2	2	77
	CHR6	39236422	rs112517282	G	T	AA=ref	20	0	1	0	69	177	2	2	77
	CHR6	44309592	rs7758726	G	C	AA=ref	22	0	0	1	122	335	4	5	89
	CHR6	46529604	rs62401163	G	C	AA=ref	19	0	0	1	65	155	1	0	19
	CHR6	46946284	rs11758018	G	A	AA=ref	15	1	0	0	50	153	0	5	37
	CHR6	52023294	rs10948680	G	A	AA=ref	21	0	0	1	67	198	1	1	74
	CHR6	52025909	rs12196638	G	A	AA=ref	21	0	0	1	68	198	1	1	74
	CHR6	52213473	rs74381112	A	G	AA=ref	15	0	0	1	79	191	1	0	65
	CHR6	52368420	rs75090491	A	C	AA=ref	15	0	0	1	74	165	2	1	72
	CHR6	53326283	rs629162	T	G	AA=ref	17	0	0	1	64	156	0	1	63
	CHR6	53326491	rs607285	C	T	AA=ref	17	0	0	1	64	156	0	1	63
	CHR6	53327107	rs563831	A	G	AA=ref	17	0	0	1	62	153	0	1	61
	CHR6	56651626	rs13200768	C	A	AA=ref	20	0	0	1	83	201	0	2	33
	CHR6	56652174	rs13204466	C	T	AA=ref	20	0	0	1	83	201	0	2	33
	CHR6	56652649	rs34612783	C	G	AA=ref	20	0	0	1	83	201	0	2	33
	CHR6	56652777	rs62411372	G	A	AA=ref	20	0	0	1	83	201	0	2	33
	CHR6	56657296	rs13203327	A	C	AA=ref	20	0	0	1	83	201	0	2	33
	CHR6	56659460	rs71564854	G	A	AA=ref	20	0	0	1	83	201	0	2	33
	CHR6	56666000	rs36037734	T	C	AA=ref	20	0	0	1	82	201	0	2	33
	CHR6	56670451	rs4457154	T	C	AA=ref	20	0	0	1	83	201	0	2	33
	CHR6	56676241	rs13194904	T	A	AA=ref	20	0	0	1	83	201	0	2	33
	CHR6	56676669	rs35696739	G	C	AA=ref	20	0	0	1	83	201	0	2	33
	CHR6	56680611	rs34805046	A	G	AA=ref	20	0	0	1	83	201	0	2	33
	CHR6	56680838	rs34425815	C	T	AA=ref	20	0	0	1	83	201	0	2	33
	CHR6	56684210	rs10498812	C	T	AA=ref	20	0	0	1	79	191	0	2	33
	CHR6	56684243	rs13220628	A	C	AA=ref	20	0	0	1	79	191	0	2	33
	CHR6	56687033	rs13203148	G	A	AA=ref	20	0	0	1	79	191	0	2	33
	CHR6	56694305	rs34866877	T	C	AA=ref	20	0	0	1	82	193	0	2	33
	CHR6	56695014	rs35407078	C	T	AA=ref	20	0	0	1	82	193	0	2	33
	CHR6	56699256	rs35439100	G	A	AA=ref	20	0	0	1	82	193	2	2	33
	CHR6	56703801	rs35828379	T	C	AA=ref	20	0	0	1	82	193	0	2	33
	CHR6	56705170	rs71564863	T	C	AA=ref	20	0	0	1	82	193	0	2	33
	CHR6	56707435	rs13192540	C	T	AA=ref	20	0	0	1	82	193	0	2	33
	CHR6	56707719	rs13192931	C	A	AA=ref	20	0	0	1	82	193	0	2	33
	CHR6	56710929	rs35242294	T	A	AA=ref	20	0	0	1	82	193	0	2	33
	CHR6	56712790	rs35080938	C	T	AA=ref	20	0	0	1	82	193	0	2	33
	CHR6	56716075	rs13207768	C	A	AA=ref	20	0	0	1	82	193	0	2	33
	CHR6	56723725	rs13215883	A	G	AA=ref	20	0	0	1	82	190	0	2	33
	CHR6	56727434	rs17684941	A	G	AA=ref	19	0	0	1	82	189	0	2	31
	CHR6	56730223	rs13214893	A	G	AA=ref	19	0	0	1	82	188	0	2	31
	CHR6	63520750	rs67137861	C	A	AA=ref	16	0	0	1	58	189	1	5	54
	CHR6	64619495	rs12207316	A	G	AA=ref	19	0	0	0	54	169	0	1	74
	CHR6	68891850	rs72908149	G	A	AA=ref	18	0	0	1	84	198	1	3	41
	CHR6	68905295	rs72908169	G	A	AA=ref	18	0	0	1	83	203	1	3	40
	CHR6	68916604	rs118105099	C	T	AA=ref	18	0	0	1	83	202	1	3	40
	CHR6	68924275	rs149838696	G	A	AA=ref	18	0	0	1	84	203	1	3	41
	CHR6	68928571	rs113333763	T	C	AA=ref	18	0	0	1	84	201	1	3	40
	CHR6	77401037	rs77370541	T	C	AA=ref	15	0	0	0	68	168	1	1	111
	CHR6	77591940	rs10455321	C	T	AA=ref	19	0	0	0	48	152	1	1	17
	CHR6	83478550	rs1628872	C	G	AA=ref	21	0	0	1	166	266	1	6	88
	CHR6	83495309	rs56284649	T	A	AA=ref	21	0	0	1	167	267	1	7	86
	CHR6	87499475	rs12529744	G	A	AA=ref	15	0	0	0	85	185	0	2	86
	CHR6	91697494	rs36113981	A	G	AA=ref	17	0	0	0	54	175	0	1	34
	CHR6	99520522	rs12200267	G	T	AA=ref	21	1	0	0	113	224	1	2	95
	CHR6	99810132	rs113143617	G	C	AA=ref	16	0	0	1	93	161	1	0	26
	CHR6	99811832	rs113548230	G	T	AA=ref	16	0	0	1	93	160	1	0	26
	CHR6	99814820	rs17179130	C	T	AA=ref	16	0	0	1	93	160	1	0	26
	CHR6	99819128	rs11154802	A	T	AA=ref	17	0	0	1	93	160	1	0	26
	CHR6	99821121	rs12203944	C	T	AA=ref	17	0	0	1	93	160	1	0	26
	CHR6	99821895	rs10872431	A	T	AA=ref	17	0	0	1	93	160	1	0	26
	CHR6	99826997	rs111509387	C	T	AA=ref	17	0	0	1	93	160	1	0	26
	CHR6	100213735	rs12210989	C	T	AA=ref	20	0	0	1	102	195	1	0	23
	CHR6	100235749	rs12203418	A	G	AA=ref	19	0	0	1	107	193	1	0	23
	CHR6	100245555	rs12205289	C	A	AA=ref	19	0	0	1	105	193	1	0	23
	CHR6	100248039	rs12216344	A	G	AA=ref	19	0	0	1	105	194	1	0	23
	CHR6	100250056	rs11155085	T	C	AA=ref	19	0	0	1	105	193	1	0	23
	CHR6	100258695	rs11155088	T	G	AA=ref	19	0	0	1	100	184	1	0	23
	CHR6	100264443	rs12199926	A	G	AA=ref	19	0	0	1	68	183	1	0	23
	CHR6	100269060	rs3935232	G	C	AA=ref	19	0	0	1	68	182	1	0	23
	CHR6	105022235	rs13198979	T	C	AA=ref	15	0	0	1	83	186	2	3	28
	CHR6	109270334	rs7740745	T	A	AA=ref	15	0	1	0	79	187	0	1	66
	CHR6	113893529	rs12199249	C	G	AA=ref	21	0	0	1	116	229	1	1	41
	CHR6	117607835	rs56123650	C	G	AA=ref	23	0	0	1	93	227	2	1	131
	CHR6	120884209	rs6921142	T	G	AA=ref	16	0	0	1	81	182	0	4	57
	CHR6	121076452	rs12212168	T	G	AA=ref	15	0	0	1	79	187	0	2	47
	CHR6	122460099	rs34070579	C	T	AA=ref	22	0	0	1	76	202	1	0	100
	CHR6	122676534	rs71571147	T	C	AA=ref	22	0	0	1	78	202	1	0	96
	CHR6	122730958	rs17199931	T	A	AA=ref	20	0	0	1	76	239	1	1	96
	CHR6	123078690	rs17734913	T	C	AA=ref	16	0	0	1	65	200	0	1	15
	CHR6	130515423	rs114880830	G	A	AA=ref	17	0	0	0	74	181	2	1	45
	CHR6	130706609	rs72992460	A	C	AA=ref	19	1	0	0	86	206	2	1	55
	CHR6	133087081	rs12530317	G	A	AA=ref	26	0	0	1	63	252	1	2	37
	CHR6	141338767	rs12206040	T	C	AA=ref	20	1	0	0	111	277	3	2	117
	CHR6	141348745	rs12528267	C	G	AA=ref	17	0	0	1	81	194	0	2	25
	CHR6	141378728	rs72983105	T	C	AA=ref	16	0	0	1	38	158	1	0	36
	CHR6	141383938	rs13192660	A	G	AA=ref	15	0	0	1	60	166	0	2	12
	CHR6	143392635	rs200152	C	T	AA=ref	17	0	0	1	58	185	0	0	14
	CHR6	143729447	rs2496585	C	A	AA=ref	28	0	0	1	128	333	0	6	81
	CHR6	143837723	rs17286742	C	G	AA=nnn	35	0	0	1	125	343	4	4	58
	CHR6	145677635	rs11756231	C	A	AA=ref	19	0	0	0	84	196	2	2	87
	CHR6	145739286	rs72994766	A	G	AA=ref	16	0	0	0	80	182	1	2	77
	CHR6	145746001	rs62437930	C	A	AA=ref	17	0	0	1	62	197	0	1	45
	CHR6	145841146	rs411450	A	G	AA=ref	19	0	0	0	53	189	1	1	21
	CHR6	145955886	rs1539380	T	A	AA=ref	18	0	0	1	71	181	1	0	70
	CHR6	146064889	rs1415745	G	T	AA=ref	21	0	0	1	85	204	2	2	78
	CHR6	146184481	rs17823001	G	A	AA=ref	21	0	0	1	85	209	1	1	84
	CHR6	146389153	rs10457791	G	C	AA=ref	20	0	0	0	57	196	1	1	22
	CHR6	146536288	rs12197749	G	A	AA=ref	19	0	0	0	58	187	1	0	22
	CHR6	146660624	rs362832	G	A	AA=ref	20	0	0	0	79	206	2	2	28
	CHR6	150310234	rs11754514	G	A	AA=nnn	18	0	0	0	55	157	1	2	63
	CHR6	155955717	rs12213845	G	A	AA=ref	16	0	0	0	54	211	1	1	105
	CHR6	163252323	rs78771539	T	A	AA=ref	18	0	0	1	125	273	0	3	37
	CHR6	165591182	rs1899358	A	G	AA=ref	20	0	0	1	83	240	0	5	98
	CHR6	165591399	rs1899359	A	C	AA=ref	20	0	0	1	83	239	0	5	97
	CHR6	165617382	rs71569497	G	A	AA=ref	17	0	0	1	68	211	0	5	85
	CHR6	165634127	rs1319746	A	G	AA=ref	17	0	0	1	50	212	0	6	82
	CHR6	170089170	rs41265389	C	T	AA=ref	17	0	0	1	62	231	0	4	55
	CHR7	925967	rs56109762	G	A	AA=ref	22	0	0	0	123	154	1	2	66
	CHR7	2211592	rs74545244	C	A	AA=ref	20	0	0	1	52	209	2	1	119
	CHR7	5296253	rs73050048	G	C	AA=ref	26	0	0	1	86	178	0	5	25
	CHR7	5415874	rs11766794	T	C	AA=ref	23	0	0	1	79	177	0	3	37
	CHR7	5415877	rs11769187	G	A	AA=ref	20	0	0	0	77	190	1	3	64
	CHR7	12007322	rs17577604	T	C	AA=ref	19	0	0	1	68	181	1	2	36
	CHR7	13443650	rs17658137	T	A	AA=ref	17	0	0	1	87	186	1	1	52
	CHR7	17343594	rs17722841	G	A	AA=ref	18	0	0	1	71	170	0	0	27
	CHR7	20076555	rs17363029	C	G	AA=ref	16	1	0	0	86	161	1	1	87
	CHR7	20842686	rs62453410	C	T	AA=ref	17	0	0	1	85	240	1	0	30
	CHR7	24411359	rs17325286	T	A	AA=alt	15	0	1	0	67	179	0	5	47
	CHR7	24412885	rs62450401	A	C	AA=ref	15	0	1	0	67	180	0	4	47
	CHR7	27539814	rs6955042	A	G	AA=ref	15	1	0	0	58	186	4	1	36
	CHR7	27551303	rs11767719	T	A	AA=ref	16	1	0	0	51	154	1	1	26
	CHR7	27635487	rs17682155	T	C	AA=ref	16	1	0	0	58	169	2	2	26
	CHR7	28418749	rs78977240	G	A	AA=ref	20	0	0	1	79	243	1	0	60
	CHR7	28674860	rs34511948	T	C	AA=ref	18	0	0	0	80	228	0	3	78
	CHR7	34172189	rs35934124	C	T	AA=alt	15	0	1	0	64	161	2	1	57
	CHR7	35609322	rs71535823	G	A	AA=ref	15	0	1	0	59	166	0	1	30
	CHR7	43653866	rs76479702	G	A	AA=ref	30	0	0	1	140	258	5	3	83
	CHR7	43936361	rs17711008	G	C	AA=ref	15	0	0	0	41	155	0	1	8
	CHR7	47256218	rs62447921	A	G	AA=ref	15	0	0	1	85	151	0	1	52
	CHR7	52460867	rs62443870	G	C	AA=ref	16	0	0	1	67	184	0	1	20
	CHR7	52466729	rs111681304	T	C	AA=ref	17	0	0	1	71	204	0	1	40
	CHR7	66161647	rs35183929	A	C	AA=ref	17	0	0	0	108	206	3	3	61
	CHR7	71328372	rs111774028	G	A	AA=ref	22	0	0	0	70	227	2	3	51
	CHR7	73306093	rs75606842	G	A	AA=ref	21	1	0	0	92	230	2	1	127
	CHR7	79126785	rs11764178	T	C	AA=ref	16	0	0	1	61	177	1	3	43
	CHR7	79272542	rs111374740	C	T	AA=ref	22	1	0	0	84	261	3	2	71
	CHR7	79349028	rs1608512	A	C	AA=ref	19	0	0	0	90	222	1	4	46
	CHR7	79402551	rs10499847	C	T	AA=ref	20	0	0	0	88	221	1	2	45
	CHR7	79411053	rs1916731	A	C	AA=ref	21	0	0	0	89	226	1	2	46
	CHR7	79448901	rs55698421	A	G	AA=ref	17	0	0	0	58	172	0	4	41
	CHR7	79491640	rs75031737	T	A	AA=ref	17	0	0	0	55	168	0	3	40
	CHR7	79545573	rs117972061	C	T	AA=ref	17	0	0	0	54	168	0	2	40
	CHR7	79578482	rs78736175	A	G	AA=ref	17	0	0	0	54	168	0	3	40
	CHR7	83029742	rs2709926	G	T	AA=ref	20	1	0	0	55	195	1	2	38
	CHR7	83149754	rs17505277	T	C	AA=ref	22	1	0	0	53	193	2	3	38
	CHR7	87885554	rs73204199	C	T	AA=ref	15	0	0	0	70	157	0	2	35
	CHR7	89317864	rs13238432	T	C	AA=ref	19	0	0	1	96	191	1	0	20
	CHR7	93704256	rs6465403	G	T	AA=ref	16	0	0	0	68	164	0	0	41
	CHR7	93705385	rs12704709	C	T	AA=ref	16	0	0	1	74	172	1	0	42
	CHR7	105091519	rs3847072	G	A	AA=ref	20	1	0	0	93	232	1	2	76
	CHR7	105104480	rs73190105	T	C	AA=ref	24	1	0	0	98	254	2	4	90
	CHR7	108918561	rs12705563	G	A	AA=ref	18	0	0	1	68	185	1	1	14
	CHR7	110021365	rs62478776	T	C	AA=ref	15	0	0	1	111	179	0	0	106
	CHR7	110153866	rs62465629	T	C	AA=ref	15	0	0	1	115	175	0	1	70
	CHR7	110724095	rs75020839	G	A	AA=ref	16	0	0	1	34	187	0	0	36
	CHR7	111816665	rs12705814	T	C	AA=ref	16	1	0	0	85	194	2	0	47
	CHR7	113402352	rs62488303	A	C	AA=ref	18	0	0	1	68	174	2	2	84
	CHR7	113426440	rs62488334	G	C	AA=ref	18	0	0	1	67	174	2	2	76
	CHR7	113446499	rs10487507	C	T	AA=ref	18	0	0	1	68	174	2	2	76
	CHR7	113740575	rs12155510	A	G	AA=ref	20	1	0	0	59	189	1	2	81
	CHR7	124428472	rs4728006	A	C	AA=ref	19	0	0	0	94	265	2	6	52
	CHR7	125373426	rs11771617	A	G	AA=ref	27	0	0	1	110	298	1	5	40
	CHR7	129080620	rs17552854	A	G	AA=ref	22	0	0	1	71	198	0	2	127
	CHR7	129913198	rs11978501	T	C	AA=ref	18	0	0	1	115	266	9	0	55
	CHR7	132003453	rs34855788	C	T	AA=ref	20	0	0	1	72	177	1	1	77
	CHR7	132024665	rs56289193	C	G	AA=ref	18	0	0	1	50	161	1	0	69
	CHR7	132841885	rs12707085	C	T	AA=ref	23	0	0	1	85	192	2	1	81
	CHR7	133315895	rs11773721	T	C	AA=ref	15	0	0	1	56	193	0	1	65
	CHR7	133453874	rs11772444	G	A	AA=ref	17	0	0	1	55	182	3	1	61
	CHR7	138737300	rs111458205	G	A	AA=ref	20	0	0	1	72	172	2	2	54
	CHR7	146006639	rs62503478	A	T	AA=ref	15	0	0	1	83	170	0	0	121
	CHR7	155952372	rs35079172	C	T	AA=ref	19	0	0	0	82	173	0	0	20
	CHR7	155967345	rs34302032	G	A	AA=ref	21	0	0	1	81	173	0	0	16
	CHR7	158071355	rs62479647	C	T	AA=ref	17	0	0	0	50	166	0	2	41
	CHR8	161635	rs117362856	A	C	AA=nnn	15	0	0	1	59	178	0	1	116
	CHR8	203723	rs112801249	A	G	AA=alt	16	0	0	1	67	187	0	1	146
	CHR8	1392741	rs13262551	A	G	AA=ref	18	0	0	1	66	163	0	0	28
	CHR8	1406273	rs35084933	C	T	AA=ref	17	0	0	1	67	180	0	0	27
	CHR8	1416053	rs36033551	G	A	AA=ref	15	0	0	0	61	152	0	0	23
	CHR8	1616640	rs4565482	G	A	AA=ref	15	0	1	0	66	197	3	0	87
	CHR8	4129120	rs879274	G	T	AA=ref	23	0	0	1	97	274	2	2	125
	CHR8	4135588	rs34401683	T	C	AA=ref	17	0	0	1	53	182	0	0	27
	CHR8	8396415	rs13251924	C	A	AA=ref	20	1	0	0	71	254	2	1	89
	CHR8	9522917	rs66531120	A	C	AA=ref	24	0	0	0	102	248	1	6	49
	CHR8	9642316	rs34302297	C	T	AA=ref	19	0	0	0	84	223	0	5	42
	CHR8	9795392	rs66536005	G	A	AA=ref	24	0	0	0	115	267	1	5	46
	CHR8	9875908	rs35228837	C	T	AA=ref	20	0	0	0	115	267	1	5	52
	CHR8	9964298	rs75652105	T	C	AA=ref	15	0	0	0	82	164	0	5	34
	CHR8	10291932	rs17184083	G	A	AA=ref	20	0	0	1	59	152	0	0	18
	CHR8	10302424	rs73203360	G	C	AA=ref	21	0	0	1	60	166	0	0	27
	CHR8	10325905	rs150491901	G	A	AA=ref	20	0	0	1	60	158	0	1	18
	CHR8	10435915	rs140116958	A	G	AA=ref	18	0	0	1	70	178	1	0	24
	CHR8	11284553	rs35451013	T	C	AA=ref	23	0	0	1	68	214	1	0	60
	CHR8	11287550	rs56138616	A	G	AA=ref	22	1	0	0	70	203	0	0	63
	CHR8	11288485	rs73207496	T	G	AA=alt	22	1	0	0	70	202	0	0	63
	CHR8	11294810	rs2001462	C	T	AA=ref	22	1	0	0	71	204	0	0	62
	CHR8	11406175	rs17806523	G	A	AA=ref	21	0	0	1	81	195	0	1	51
	CHR8	14895819	rs35586561	C	T	AA=alt	17	0	0	0	82	246	2	0	29
	CHR8	15659816	rs62502361	C	G	AA=ref	15	0	1	0	79	206	0	1	58
	CHR8	17134982	rs13268068	A	G	AA=ref	16	1	0	0	51	182	3	0	78
	CHR8	17138539	rs10503590	A	G	AA=ref	17	1	0	0	62	209	3	0	76
	CHR8	17146283	rs144611873	G	C	AA=ref	16	1	0	0	51	179	2	0	79
	CHR8	17155316	rs35853435	T	G	AA=ref	16	1	0	0	54	180	3	0	74
	CHR8	17157786	rs13257763	T	G	AA=ref	16	1	0	0	52	182	3	0	79
	CHR8	17158803	rs13267905	T	G	AA=ref	16	1	0	0	53	180	3	0	72
	CHR8	17184089	rs1018841	T	C	AA=ref	17	1	0	0	60	205	4	0	70
	CHR8	17184757	rs7843473	A	G	AA=ref	15	1	0	0	58	196	4	0	69
	CHR8	18486167	rs62500565	T	C	AA=ref	17	0	1	0	77	199	3	1	40
	CHR8	21029517	rs9650605	A	C	AA=ref	19	0	0	1	68	201	0	7	37
	CHR8	27485120	rs525716	C	G	AA=ref	15	0	0	1	69	155	2	3	29
	CHR8	32613983	rs10503929	T	C	AA=ref	15	0	0	1	77	194	0	2	58
	CHR8	32635574	rs13257518	T	A	AA=ref	15	0	0	1	79	193	0	2	57
	CHR8	34442802	rs76284334	C	G	AA=ref	17	0	0	0	73	162	0	2	34
	CHR8	65617464	rs2356984	A	G	AA=ref	19	0	0	1	73	194	6	0	18
	CHR8	65636139	rs9650211	C	T	AA=ref	17	0	0	1	71	190	6	0	18
	CHR8	65637309	rs36053206	C	T	AA=ref	17	0	0	1	71	190	6	0	18
	CHR8	65663281	rs13264230	A	T	AA=ref	17	0	0	1	71	190	6	0	18
	CHR8	65668770	rs9650212	C	T	AA=ref	17	0	0	1	71	190	6	0	18
	CHR8	65699440	rs66985061	A	G	AA=ref	17	0	0	1	71	190	6	0	18
	CHR8	65700077	rs4134341	G	A	AA=ref	17	0	0	1	71	190	6	0	18
	CHR8	65701502	rs13263496	C	T	AA=ref	17	0	0	1	71	190	6	0	18
	CHR8	65704658	rs13258738	C	T	AA=ref	17	0	0	1	71	191	7	0	18
	CHR8	65709444	rs13248549	G	A	AA=ref	17	0	0	1	71	195	6	0	18
	CHR8	65713990	rs36016124	C	G	AA=ref	17	0	0	1	71	198	6	0	18
	CHR8	65730221	rs13280968	G	C	AA=ref	17	0	0	1	70	198	5	1	18
	CHR8	65732569	rs34183793	A	G	AA=ref	17	0	0	1	70	198	6	0	18
	CHR8	65758429	rs34122018	A	T	AA=ref	17	0	0	1	69	198	6	1	18
	CHR8	65958489	rs11780722	C	A	AA=ref	20	0	0	1	95	270	1	0	66
	CHR8	67164842	rs76911378	G	A	AA=ref	15	0	0	1	52	198	0	0	63
	CHR8	69990385	rs17694606	C	A	AA=ref	20	0	0	1	65	241	0	2	30
	CHR8	70009238	rs559245	T	A	AA=ref	31	0	0	1	121	263	0	1	69
	CHR8	70011887	rs688612	C	T	AA=ref	31	0	0	1	124	266	0	1	71
	CHR8	70014081	rs627382	C	T	AA=ref	31	0	0	1	124	266	0	1	71
	CHR8	70014976	rs490165	A	G	AA=ref	31	0	0	1	124	267	0	1	71
	CHR8	70081231	rs72654073	G	A	AA=ref	31	0	0	1	124	259	0	1	68
	CHR8	70086881	rs62513376	C	T	AA=ref	31	0	0	1	126	262	0	1	68
	CHR8	70095788	rs62513378	G	C	AA=ref	31	0	0	1	126	258	0	1	56
	CHR8	70107736	rs56326813	T	A	AA=ref	31	0	0	1	126	258	0	0	56
	CHR8	70108518	rs56301437	C	T	AA=ref	31	0	0	1	126	258	0	0	56
	CHR8	70110991	rs62513381	T	C	AA=ref	31	0	0	1	126	258	0	0	56
	CHR8	70113013	rs112403830	T	C	AA=ref	31	0	0	1	126	258	0	0	56
	CHR8	70114376	rs62513418	G	T	AA=ref	31	0	0	1	126	258	0	0	56
	CHR8	70119493	rs62513419	A	G	AA=ref	24	0	0	1	116	228	0	0	54
	CHR8	70120770	rs72654095	A	G	AA=ref	24	0	0	1	116	228	0	0	54
	CHR8	70122597	rs62513420	G	A	AA=ref	24	0	0	1	116	228	0	0	55
	CHR8	70123450	rs56200825	G	A	AA=ref	24	0	0	1	116	227	0	0	54
	CHR8	70133619	rs55988608	A	G	AA=ref	24	0	0	1	116	228	0	0	54
	CHR8	70136843	rs62513426	T	G	AA=ref	24	0	0	1	116	228	0	0	54
	CHR8	70138891	rs62513427	A	T	AA=ref	24	0	0	1	116	226	0	0	54
	CHR8	70139161	rs62513428	C	T	AA=ref	24	0	0	1	116	226	0	0	55
	CHR8	70146628	rs56207225	C	A	AA=ref	24	0	0	1	116	228	0	0	54
	CHR8	70154383	rs55653755	A	C	AA=ref	25	0	0	1	116	228	0	0	54
	CHR8	70157089	rs62511660	G	A	AA=ref	25	0	0	1	116	226	0	0	54
	CHR8	70166687	rs140746997	G	T	AA=ref	27	0	0	1	126	268	0	0	73
	CHR8	70175952	rs72656221	T	A	AA=ref	26	0	0	1	126	279	0	0	73
	CHR8	70892168	rs79321069	C	T	AA=ref	16	0	0	0	59	208	1	2	38
	CHR8	70898387	rs56132963	G	A	AA=ref	16	0	0	0	58	210	0	2	39
	CHR8	87498475	rs62510801	T	C	AA=ref	19	0	0	0	81	195	0	0	58
	CHR8	89978184	rs11784843	C	T	AA=ref	16	0	0	0	57	153	0	2	33
	CHR8	91797902	rs10504901	T	C	AA=ref	18	1	0	0	79	229	1	2	113
	CHR8	92826430	rs4466361	C	T	AA=ref	21	1	0	0	78	265	0	0	112
	CHR8	95215204	rs755918	C	T	AA=ref	16	1	0	0	124	190	0	1	46
	CHR8	97707050	rs77518412	C	T	AA=ref	21	0	0	1	124	258	2	0	23
	CHR8	97798136	rs56064043	G	T	AA=ref	25	0	0	1	122	234	2	0	18
	CHR8	104101661	rs17790955	C	T	AA=ref	17	0	0	1	86	168	0	4	30
	CHR8	113857237	rs62516545	A	G	AA=ref	18	0	0	0	63	192	1	1	62
	CHR8	114122240	rs13267721	C	T	AA=ref	20	0	0	0	70	234	0	1	60
	CHR8	121059203	rs11778912	A	G	AA=ref	17	0	0	1	64	171	1	2	31
	CHR8	121841898	rs62528871	A	G	AA=ref	21	0	0	1	57	174	0	0	52
	CHR8	121848394	rs11784546	G	C	AA=ref	28	0	0	1	87	251	1	2	58
	CHR8	126452509	rs72647352	T	C	AA=ref	16	0	0	0	53	177	0	1	35
	CHR8	127899466	rs72722298	C	T	AA=ref	15	0	0	1	60	181	1	0	23
	CHR8	129933720	rs72728734	A	G	AA=ref	15	0	0	0	75	169	1	1	76
	CHR8	133166055	rs11780224	A	G	AA=ref	15	1	0	0	72	186	1	1	60
	CHR8	135391148	rs112556092	T	A	AA=ref	17	0	0	0	83	205	0	1	94
	CHR8	135398711	rs7461570	A	T	AA=ref	18	0	0	1	85	224	1	3	89
	CHR8	135649543	rs13280730	C	T	AA=ref	15	0	0	1	77	194	0	2	41
	CHR8	135657151	rs55650389	C	T	AA=ref	17	0	0	1	88	234	0	1	47
	CHR8	141659021	rs28796951	T	A	AA=ref	21	0	0	0	100	264	0	0	55
	CHR9	1174024	rs1415621	G	A	AA=ref	16	0	0	1	60	173	2	4	18
	CHR9	4854253	rs10974815	C	T	AA=ref	19	0	0	1	44	158	0	1	11
	CHR9	6301578	rs17756142	A	C	AA=nnn	17	0	0	0	94	254	1	2	147
	CHR9	6310908	rs17705436	C	G	AA=ref	18	0	0	0	94	254	1	1	144
	CHR9	6318195	rs111819898	T	C	AA=ref	21	0	0	0	99	290	1	1	192
	CHR9	6815962	rs34488295	G	A	AA=ref	20	0	0	1	104	283	0	2	65
	CHR9	6974334	rs62534373	A	G	AA=ref	20	0	0	0	78	233	1	1	99
	CHR9	8848406	rs72704327	G	A	AA=ref	17	1	0	0	77	198	0	1	42
	CHR9	8851248	rs35884503	G	A	AA=ref	18	1	0	0	78	197	1	1	42
	CHR9	8852153	rs34965880	G	A	AA=ref	17	1	0	0	78	197	0	1	42
	CHR9	8855866	rs34242138	T	A	AA=ref	18	1	0	0	78	197	0	1	43
	CHR9	9795472	rs9919045	C	A	AA=ref	17	0	0	0	83	200	0	3	44
	CHR9	13011991	rs62542974	T	C	AA=ref	20	0	0	1	92	220	1	6	23
	CHR9	13113254	rs56002100	A	T	AA=ref	15	0	0	0	89	204	0	0	16
	CHR9	13197617	rs117390784	A	C	AA=ref	15	1	0	0	70	159	0	1	33
	CHR9	13954734	rs17192702	T	C	AA=ref	19	0	1	0	95	189	1	1	28
	CHR9	13955771	rs36092776	G	C	AA=ref	19	0	1	0	95	189	1	1	27
	CHR9	15123967	rs113447416	A	G	AA=ref	17	1	0	0	71	244	2	2	136
	CHR9	16183083	rs17786338	A	G	AA=ref	17	1	0	0	42	155	1	1	35
	CHR9	16891561	rs10962664	T	C	AA=ref	16	0	0	1	63	190	0	1	51
	CHR9	16899285	rs62543561	T	C	AA=ref	16	0	0	1	63	191	0	1	47
	CHR9	16904635	rs62543578	C	G	AA=ref	15	0	0	1	62	189	0	1	45
	CHR9	16905170	rs62543579	T	C	AA=ref	15	0	0	1	62	189	0	1	46
	CHR9	16906006	rs62543581	C	A	AA=ref	15	0	0	1	62	189	0	1	46
	CHR9	16906094	rs62543582	C	T	AA=ref	15	0	0	1	62	189	0	1	46
	CHR9	16906152	rs62543583	A	G	AA=alt	15	0	0	1	62	189	0	1	46
	CHR9	16906307	rs62543584	A	G	AA=ref	15	0	0	1	62	189	0	1	46
	CHR9	16906510	rs72713890	G	C	AA=ref	15	0	0	1	62	189	0	1	46
	CHR9	16906889	rs62543585	T	C	AA=ref	15	0	0	1	62	191	0	1	46
	CHR9	16909002	rs12376998	A	T	AA=ref	16	0	0	1	67	187	0	0	49
	CHR9	16910214	rs62543587	A	C	AA=ref	16	0	0	1	67	185	0	0	48
	CHR9	16911400	rs10810665	G	A	AA=ref	16	0	0	1	67	185	0	0	49
	CHR9	16914578	rs62543618	C	T	AA=ref	17	0	0	1	68	187	0	0	49
	CHR9	16941398	rs10962743	T	C	AA=ref	19	0	0	1	98	230	0	2	42
	CHR9	16972579	rs62541798	G	A	AA=ref	19	0	0	0	81	184	2	2	27
	CHR9	16981498	rs10962789	C	T	AA=ref	21	0	0	1	88	197	1	1	38
	CHR9	18980371	rs75258896	G	T	AA=ref	26	0	0	0	97	263	0	4	80
	CHR9	18985295	rs72694599	G	T	AA=ref	25	0	0	0	107	282	0	4	83
	CHR9	19072290	rs112792028	C	A	AA=ref	22	0	0	1	103	290	0	4	81
	CHR9	19099063	rs72696492	G	T	AA=ref	22	0	0	1	104	288	0	4	82
	CHR9	23546606	rs12346932	T	C	AA=ref	21	0	0	0	64	256	2	4	119
	CHR9	27369823	rs62540096	C	T	AA=ref	15	1	0	0	90	206	0	4	30
	CHR9	28286225	rs13286682	C	A	AA=ref	17	1	0	0	94	228	0	3	48
	CHR9	28318983	rs13291389	G	A	AA=ref	17	1	0	0	90	205	0	2	46
	CHR9	28323434	rs13288522	C	G	AA=ref	17	1	0	0	92	205	0	2	46
	CHR9	37735680	rs61740795	G	A	AA=ref	18	0	0	1	74	186	0	4	12
	CHR9	77329812	rs12552420	A	T	AA=alt	20	0	0	1	155	152	2	0	35
	CHR9	77334909	rs62569670	G	A	AA=ref	27	0	0	1	172	174	3	0	41
	CHR9	86815274	rs80154725	C	T	AA=ref	17	0	0	1	77	171	1	2	79
	CHR9	88795173	rs7042624	T	C	AA=ref	17	0	0	0	31	156	0	1	60
	CHR9	90007027	rs1953042	T	C	AA=ref	16	0	0	0	70	162	0	5	55
	CHR9	96579446	rs35697751	C	T	AA=ref	15	0	0	0	87	169	3	0	53
	CHR9	97023260	rs150962029	C	T	AA=ref	16	0	0	0	74	166	1	4	44
	CHR9	97044989	rs62579661	A	T	AA=ref	26	0	0	0	90	218	1	7	51
	CHR9	97204807	rs117689348	A	C	AA=ref	21	0	0	0	86	192	0	3	49
	CHR9	97262080	rs62578661	G	A	AA=ref	22	0	0	0	95	222	0	5	51
	CHR9	102182414	rs10988819	A	T	AA=ref	17	0	0	1	77	221	2	3	32
	CHR9	102319252	rs12347915	C	G	AA=ref	19	0	0	1	87	260	2	2	29
	CHR9	102342950	rs10988865	T	C	AA=ref	19	0	0	1	92	272	2	2	33
	CHR9	102673695	rs112439905	C	T	AA=ref	17	0	0	1	88	187	2	2	101
	CHR9	102760423	rs75964756	T	C	AA=ref	15	0	0	1	70	157	1	2	23
	CHR9	102797119	rs72731369	A	G	AA=ref	19	0	0	1	95	203	2	2	102
	CHR9	102800095	rs72731374	C	A	AA=ref	17	0	0	1	86	184	2	2	100
	CHR9	102832104	rs72731398	C	A	AA=ref	17	0	0	1	83	185	2	2	98
	CHR9	102833894	rs75743799	A	G	AA=ref	15	0	0	1	69	157	1	2	23
	CHR9	103099608	rs76639539	T	C	AA=ref	16	0	0	0	80	164	1	2	98
	CHR9	103111764	rs72733375	G	A	AA=ref	16	0	0	0	80	163	1	2	98
	CHR9	103140736	rs72733383	C	T	AA=ref	16	0	0	0	80	163	1	2	98
	CHR9	103389722	rs10819802	T	A	AA=ref	15	0	0	1	61	174	1	1	25
	CHR9	103415064	rs34081154	C	T	AA=ref	15	0	0	1	61	173	1	1	25
	CHR9	105118384	rs13287984	C	A	AA=ref	20	0	0	0	83	254	8	1	33
	CHR9	105182194	rs62582897	C	T	AA=nnn	16	0	0	1	70	184	0	0	119
	CHR9	105276787	rs11792361	A	T	AA=ref	17	0	0	1	68	181	0	1	38
	CHR9	111187551	rs504009	T	A	AA=ref	16	0	0	1	48	167	1	0	24
	CHR9	111197506	rs942237	A	G	AA=ref	16	0	0	1	48	168	1	0	24
	CHR9	114812566	rs10817258	T	C	AA=ref	15	0	0	1	76	179	0	1	57
	CHR9	118035205	rs13301968	G	A	AA=ref	15	0	0	0	43	195	3	1	53
	CHR9	118047871	rs13298097	T	C	AA=ref	15	0	0	0	42	196	3	0	53
	CHR9	120697993	rs77440079	G	T	AA=ref	15	1	0	0	53	167	1	1	28
	CHR9	122025436	rs75106978	G	A	AA=ref	18	1	0	0	76	157	0	5	22
	CHR9	122509306	rs10984672	C	T	AA=alt	19	0	0	0	84	259	1	4	62
	CHR9	122515826	rs34229166	C	T	AA=ref	19	0	0	0	90	261	1	4	60
	CHR9	123434594	rs74959736	G	A	AA=ref	15	0	0	1	84	195	0	7	51
	CHR9	124368258	rs2777318	C	G	AA=ref	18	0	0	1	66	221	0	3	49
	CHR9	130926865	rs10987903	G	C	AA=ref	19	1	0	0	82	206	0	2	58
	CHR9	130986066	rs10987937	G	A	AA=ref	19	0	0	0	102	235	0	4	56
	CHR10	624606	rs72774562	C	T	AA=ref	23	0	0	1	107	195	0	0	36
	CHR10	753022	rs35865720	G	A	AA=ref	15	0	0	1	65	179	1	0	48
	CHR10	753095	rs35927768	T	C	AA=alt	15	0	0	0	64	175	1	0	48
	CHR10	753200	rs11253329	A	T	AA=ref	15	0	0	0	64	175	1	0	48
	CHR10	753298	rs4579862	A	C	AA=ref	15	0	0	0	119	185	1	0	49
	CHR10	754487	rs7069720	A	G	AA=alt	15	0	0	0	64	175	1	0	48
	CHR10	754494	rs7083589	G	A	AA=alt	15	0	0	0	64	175	1	0	48
	CHR10	754731	rs12777155	G	C	AA=ref	15	0	0	0	64	175	1	0	48
	CHR10	755026	rs11253331	T	G	AA=alt	15	0	0	0	64	175	1	1	48
	CHR10	755262	rs11253332	G	C	AA=ref	15	0	0	0	64	175	1	0	48
	CHR10	755932	rs7079450	T	A	AA=alt	15	0	0	0	64	175	1	0	48
	CHR10	756109	rs7092652	G	A	AA=alt	15	0	0	0	64	175	1	0	48
	CHR10	756358	rs7092976	G	A	AA=ref	15	0	0	0	64	175	1	0	48
	CHR10	756363	rs7079164	A	G	AA=ref	15	0	0	0	64	175	1	0	48
	CHR10	756373	rs7092986	G	A	AA=ref	15	0	0	0	64	175	1	0	48
	CHR10	756455	rs7079299	A	G	AA=ref	15	0	0	0	64	175	1	0	48
	CHR10	756673	rs11596346	A	T	AA=ref	15	0	0	0	64	175	1	0	48
	CHR10	756703	rs11595507	C	T	AA=ref	15	0	0	0	64	175	1	0	48
	CHR10	756715	rs11593836	G	A	AA=alt	15	0	0	0	64	175	1	0	48
	CHR10	756757	rs11595510	C	G	AA=nnn	15	0	0	0	64	175	1	0	48
	CHR10	756966	rs10904544	A	G	AA=alt	15	0	0	0	64	175	1	0	48
	CHR10	757222	rs10904546	A	G	AA=alt	15	0	0	0	63	173	1	0	48
	CHR10	757477	rs12356744	G	C	AA=ref	15	0	0	0	63	173	1	0	48
	CHR10	757531	rs12358875	T	C	AA=ref	15	0	0	0	63	173	1	0	48
	CHR10	757562	rs12357963	C	T	AA=ref	15	0	0	0	64	173	1	0	48
	CHR10	757571	rs12358513	A	G	AA=alt	15	0	0	0	65	173	1	0	48
	CHR10	758991	rs35743076	C	T	AA=ref	15	0	0	0	65	182	1	0	50
	CHR10	759497	rs12359731	T	C	AA=ref	15	0	0	0	66	182	1	0	50
	CHR10	759640	rs11253339	C	T	AA=ref	15	0	0	0	65	181	1	0	50
	CHR10	760510	rs71489279	T	C	AA=alt	15	0	0	0	65	182	1	0	50
	CHR10	760952	rs36064821	C	T	AA=ref	15	0	0	0	65	182	1	0	50
	CHR10	761520	rs12765073	T	A	AA=ref	15	0	0	0	64	182	1	0	50
	CHR10	762288	rs11599917	G	A	AA=ref	15	0	0	0	65	182	2	0	63
	CHR10	763362	rs12354872	G	A	AA=ref	15	0	0	0	65	181	1	0	50
	CHR10	763365	rs12356709	A	G	AA=alt	15	0	0	0	65	181	1	0	50
	CHR10	764545	rs35872126	G	A	AA=ref	15	0	0	0	65	182	1	0	50
	CHR10	764683	rs35117541	C	T	AA=ref	15	0	0	0	65	182	1	0	50
	CHR10	764786	rs11253340	G	T	AA=ref	15	0	0	0	65	182	1	0	50
	CHR10	765008	rs11253341	G	C	AA=ref	15	0	0	0	65	182	1	0	50
	CHR10	765072	rs11253342	A	G	AA=ref	15	0	0	0	65	182	1	0	50
	CHR10	765117	rs11253343	C	T	AA=alt	15	0	0	0	65	182	1	0	50
	CHR10	765162	rs11253344	C	T	AA=ref	15	0	0	0	65	182	1	0	50
	CHR10	765313	rs11253346	A	G	AA=alt	15	0	0	0	65	182	1	0	50
	CHR10	765675	rs12357016	C	T	AA=ref	15	0	0	0	65	182	1	0	49
	CHR10	765769	rs11253347	A	G	AA=alt	15	0	0	0	65	183	1	0	49
	CHR10	765800	rs34490091	A	C	AA=ref	15	0	0	0	65	181	1	0	49
	CHR10	765852	rs11253348	C	T	AA=alt	15	0	0	0	65	182	4	0	49
	CHR10	765897	rs11253349	C	G	AA=ref	15	0	0	0	65	182	1	0	49
	CHR10	765968	rs11253350	G	A	AA=ref	15	0	0	0	65	182	1	0	49
	CHR10	766598	rs11253352	C	A	AA=ref	15	0	0	0	114	182	1	0	50
	CHR10	767516	rs4636581	A	G	AA=alt	15	0	0	0	116	182	1	0	51
	CHR10	771870	rs12782447	C	T	AA=ref	15	0	0	0	124	183	1	1	50
	CHR10	806369	rs11253420	A	G	AA=ref	17	0	0	0	121	195	1	0	36
	CHR10	806988	rs11253421	G	C	AA=ref	17	0	0	0	118	193	1	0	36
	CHR10	813426	rs11253424	C	T	AA=ref	17	0	0	0	118	193	1	0	38
	CHR10	819459	rs10904564	C	G	AA=ref	17	0	0	0	120	194	1	0	38
	CHR10	819991	rs10904565	G	T	AA=ref	17	0	0	0	121	195	1	0	38
	CHR10	821662	rs10904566	C	G	AA=alt	17	0	0	0	120	194	1	0	38
	CHR10	822757	rs7072970	G	A	AA=ref	17	0	0	0	120	194	1	0	39
	CHR10	827957	rs11253440	C	T	AA=ref	17	0	0	0	120	193	1	0	38
	CHR10	828288	rs11253441	A	G	AA=ref	17	0	0	0	120	193	1	0	38
	CHR10	831004	rs117174830	C	T	AA=ref	17	0	0	0	118	184	2	0	46
	CHR10	1010735	rs11253537	G	A	AA=ref	15	0	0	1	81	194	1	1	37
	CHR10	1013215	rs12773961	C	G	AA=ref	15	0	0	1	81	194	1	3	37
	CHR10	1018095	rs34115136	G	C	AA=ref	15	0	0	1	81	194	1	1	37
	CHR10	1019550	rs7094031	C	G	AA=ref	15	0	0	1	81	195	1	3	37
	CHR10	1021479	rs12359796	G	C	AA=ref	15	0	0	1	81	194	1	3	37
	CHR10	1027108	rs12770173	A	C	AA=ref	15	0	0	1	81	194	1	3	37
	CHR10	1028104	rs11253549	G	A	AA=ref	15	0	0	1	81	194	1	3	37
	CHR10	1036285	rs12777801	T	A	AA=ref	15	0	0	1	82	197	1	3	37
	CHR10	1037234	rs17221456	T	C	AA=ref	15	0	0	1	82	196	1	3	40
	CHR10	1037712	rs75243177	T	A	AA=nnn	15	0	0	1	82	196	1	3	38
	CHR10	1038040	rs17221463	T	C	AA=ref	15	0	0	1	82	198	1	3	38
	CHR10	1043667	rs11253557	C	T	AA=ref	17	0	0	1	83	201	2	3	37
	CHR10	1043983	rs11253558	T	C	AA=ref	17	0	0	1	83	201	1	1	38
	CHR10	1044809	rs11253559	T	C	AA=ref	17	0	0	1	83	201	1	1	38
	CHR10	1047226	rs11253560	T	G	AA=ref	17	0	0	1	83	201	1	3	38
	CHR10	1049309	rs1871622	T	G	AA=ref	17	0	0	1	83	201	1	3	38
	CHR10	1049596	rs1871621	C	T	AA=ref	17	0	0	1	83	201	1	3	38
	CHR10	1050318	rs12770910	A	G	AA=ref	17	0	0	1	83	201	1	3	38
	CHR10	1055055	rs12356612	C	T	AA=ref	17	0	0	1	95	212	1	6	43
	CHR10	1065191	rs17221491	A	G	AA=ref	16	0	0	1	95	210	1	6	42
	CHR10	1065406	rs41260144	G	T	AA=ref	16	0	0	1	94	210	1	6	43
	CHR10	1069190	rs34159706	C	T	AA=ref	17	0	0	1	108	215	1	3	40
	CHR10	1070361	rs12777800	G	A	AA=ref	17	0	0	1	108	215	1	3	40
	CHR10	1090366	rs67205460	C	T	AA=ref	17	0	0	1	109	222	1	3	39
	CHR10	1090469	rs66797613	C	T	AA=ref	17	0	0	1	108	222	1	3	39
	CHR10	1090684	rs67696450	C	T	AA=ref	17	0	0	1	108	222	1	3	39
	CHR10	1092195	rs28512382	G	C	AA=ref	17	0	0	1	108	222	1	3	39
	CHR10	1114020	rs12354710	C	T	AA=ref	15	0	0	1	104	210	0	3	36
	CHR10	2188279	rs72763572	G	A	AA=ref	15	0	0	1	36	164	1	4	37
	CHR10	2188858	rs72763578	C	T	AA=ref	18	0	0	1	50	187	1	4	38
	CHR10	2275468	rs4880561	C	A	AA=ref	17	0	0	1	51	164	0	1	10
	CHR10	6418556	rs17370838	A	G	AA=alt	20	1	0	0	87	229	1	2	128
	CHR10	9940240	rs112014011	C	A	AA=ref	15	1	0	0	83	201	0	7	39
	CHR10	13582516	rs4748045	A	G	AA=ref	15	0	0	0	76	220	0	2	60
	CHR10	13595571	rs112075087	T	A	AA=ref	16	0	0	0	71	212	0	2	65
	CHR10	13888575	rs11258669	A	G	AA=ref	19	0	0	1	49	187	0	4	33
	CHR10	16784817	rs780637	G	A	AA=ref	17	0	0	0	44	160	0	1	39
	CHR10	16911115	rs11591606	C	T	AA=ref	19	0	0	1	63	188	1	2	57
	CHR10	17538453	rs3858189	T	C	AA=ref	15	0	0	1	118	255	0	3	33
	CHR10	17676535	rs11598853	A	C	AA=ref	23	0	1	0	104	257	3	2	97
	CHR10	17678499	rs72780787	T	C	AA=ref	23	0	1	0	104	257	3	2	97
	CHR10	17682090	rs61842261	A	G	AA=ref	23	0	1	0	105	257	3	2	97
	CHR10	17776487	rs117011309	C	A	AA=ref	16	0	1	0	64	189	2	3	57
	CHR10	18310260	rs72780027	C	T	AA=ref	25	0	0	1	108	317	2	6	38
	CHR10	20140161	rs78054301	G	T	AA=ref	16	0	0	1	41	171	0	6	28
	CHR10	20499607	rs61854644	A	C	AA=ref	22	0	0	1	89	261	2	4	92
	CHR10	20502412	rs61854645	T	C	AA=ref	22	0	0	1	89	262	2	4	93
	CHR10	20503455	rs77538276	T	C	AA=ref	21	0	0	1	91	264	2	4	92
	CHR10	20504222	rs61854646	A	G	AA=ref	21	0	0	1	91	264	2	4	92
	CHR10	28857815	rs332135	A	G	AA=nnn	18	0	0	1	59	196	1	3	99
	CHR10	28871245	rs332148	A	T	AA=nnn	18	0	0	1	59	196	1	3	98
	CHR10	36514376	rs76736723	G	C	AA=ref	21	0	0	0	63	193	2	1	65
	CHR10	36515075	rs11010575	G	A	AA=ref	21	0	0	0	63	191	2	2	64
	CHR10	36589487	rs80215292	G	A	AA=ref	18	0	0	1	44	151	1	1	50
	CHR10	36598171	rs79668317	C	G	AA=ref	18	0	0	1	44	151	1	0	48
	CHR10	36598224	rs78604655	A	G	AA=ref	18	0	0	1	44	151	1	0	48
	CHR10	36598427	rs10508840	C	A	AA=ref	18	0	0	1	44	151	0	1	33
	CHR10	36600213	rs17615278	G	T	AA=ref	18	0	0	1	44	151	1	0	48
	CHR10	36601794	rs79936390	A	C	AA=ref	18	0	0	1	44	151	0	0	33
	CHR10	36602924	rs78788619	C	T	AA=ref	18	0	0	1	44	151	1	0	48
	CHR10	36605996	rs10508842	C	G	AA=ref	18	0	0	1	44	152	0	0	33
	CHR10	36613053	rs78789102	T	C	AA=ref	18	0	0	1	43	152	1	0	49
	CHR10	36613489	rs75691856	T	C	AA=ref	18	0	0	1	44	152	2	0	48
	CHR10	36623190	rs77041444	T	C	AA=ref	19	0	0	1	43	156	1	0	49
	CHR10	36627438	rs78064972	C	T	AA=ref	19	0	0	1	43	156	1	0	53
	CHR10	36628882	rs55706612	C	T	AA=ref	19	0	0	1	43	153	1	0	52
	CHR10	36635409	rs17615892	A	G	AA=ref	21	0	0	1	57	194	1	0	64
	CHR10	36636058	rs55809055	G	C	AA=ref	21	0	0	1	57	194	1	0	64
	CHR10	36638724	rs1892102	A	T	AA=ref	21	0	0	1	57	194	1	0	64
	CHR10	36639134	rs17627013	C	G	AA=ref	21	0	0	1	57	194	1	0	65
	CHR10	36640299	rs17627066	A	G	AA=ref	21	0	0	1	57	194	1	0	64
	CHR10	36643664	rs17544341	C	A	AA=ref	23	0	0	1	60	237	1	0	76
	CHR10	36644505	rs111394879	G	A	AA=ref	21	0	0	1	58	205	1	0	70
	CHR10	36647817	rs56200914	G	A	AA=ref	24	0	0	0	61	245	2	0	78
	CHR10	36648675	rs72786974	C	T	AA=ref	24	0	0	1	62	244	2	0	78
	CHR10	36648966	rs72786975	G	A	AA=ref	24	0	0	1	62	245	1	0	78
	CHR10	50103228	rs873030	C	T	AA=ref	16	0	0	1	95	262	0	1	53
	CHR10	50119379	rs2943246	T	C	AA=ref	17	0	0	1	105	280	0	2	44
	CHR10	50236368	rs11816318	C	T	AA=ref	19	0	0	0	113	214	1	2	29
	CHR10	50283092	rs61848377	G	A	AA=ref	17	0	0	0	100	195	1	1	23
	CHR10	50321467	rs72785060	G	A	AA=ref	17	0	0	0	99	188	1	1	22
	CHR10	50338982	rs72785072	C	T	AA=ref	17	0	0	0	98	188	1	1	23
	CHR10	50347240	rs72785076	T	C	AA=ref	17	0	0	0	98	189	1	2	23
	CHR10	50348861	rs55936311	G	A	AA=ref	17	0	0	0	98	189	1	2	23
	CHR10	50348936	rs11100994	T	C	AA=ref	18	0	0	0	98	189	1	2	23
	CHR10	50349379	rs11814668	A	G	AA=ref	17	0	0	0	98	189	1	2	23
	CHR10	50349506	rs11815070	T	C	AA=ref	17	0	0	0	98	189	1	2	23
	CHR10	50359962	rs72785084	G	A	AA=ref	17	0	0	0	97	190	1	2	23
	CHR10	50360223	rs72785087	G	A	AA=ref	17	0	0	0	97	189	1	2	23
	CHR10	50391910	rs17774010	A	G	AA=ref	16	0	0	0	94	202	1	1	25
	CHR10	50405933	rs17774058	A	T	AA=ref	16	0	0	0	94	201	1	1	25
	CHR10	55169541	rs12412561	T	C	AA=ref	15	1	0	0	72	182	2	2	71
	CHR10	56965406	rs11598358	A	G	AA=ref	19	0	0	0	81	222	3	2	58
	CHR10	56965539	rs11591674	G	T	AA=ref	19	0	0	0	81	221	3	5	58
	CHR10	56965690	rs11591703	G	C	AA=ref	19	0	0	0	81	222	3	2	58
	CHR10	56965812	rs72803803	C	T	AA=ref	19	0	0	0	81	222	3	5	58
	CHR10	56966777	rs72803804	A	C	AA=ref	19	0	0	0	81	221	3	2	58
	CHR10	56968674	rs11814178	G	A	AA=ref	19	0	0	0	82	225	3	5	58
	CHR10	56970216	rs10509027	A	G	AA=ref	19	0	0	0	81	222	3	5	58
	CHR10	56976786	rs56229660	A	C	AA=ref	19	0	0	0	79	221	3	2	59
	CHR10	56978134	rs72803806	A	T	AA=ref	19	0	0	0	79	221	3	2	59
	CHR10	71014824	rs72814245	C	T	AA=ref	18	1	0	0	90	173	1	5	43
	CHR10	71018870	rs41314996	C	G	AA=ref	18	1	0	0	90	173	1	1	43
	CHR10	71024782	rs10998679	C	T	AA=ref	17	1	0	0	89	172	1	5	44
	CHR10	71037133	rs12357729	G	A	AA=ref	17	1	0	0	90	170	1	1	43
	CHR10	71041266	rs10998691	C	A	AA=ref	17	1	0	0	90	170	1	1	43
	CHR10	71045445	rs72805665	C	T	AA=ref	17	1	0	0	88	170	1	1	43
	CHR10	71415996	rs34571014	G	A	AA=ref	19	0	0	0	80	183	0	5	60
	CHR10	74124207	rs72808177	T	G	AA=ref	15	0	0	1	68	180	1	1	17
	CHR10	80697937	rs56218437	G	A	AA=ref	17	0	0	1	51	156	4	1	28
	CHR10	80810282	rs11599132	C	T	AA=ref	16	0	0	0	47	178	1	2	30
	CHR10	84265769	rs34434628	C	T	AA=ref	18	0	0	1	61	175	0	2	38
	CHR10	89903222	rs11202664	C	A	AA=ref	17	0	0	1	56	163	0	6	28
	CHR10	91179545	rs1802845	T	A	AA=ref	17	0	0	0	56	175	6	1	28
	CHR10	97054366	rs12784371	T	C	AA=ref	15	0	0	1	81	192	1	2	105
	CHR10	97055972	rs71505737	A	G	AA=ref	15	0	0	1	81	192	1	2	105
	CHR10	97056871	rs12778481	G	A	AA=ref	15	0	0	1	80	192	1	2	102
	CHR10	97056930	rs35213500	T	C	AA=ref	15	0	0	1	81	192	1	2	105
	CHR10	97057063	rs35598837	A	G	AA=ref	15	0	0	1	81	192	1	3	103
	CHR10	97057364	rs12779007	A	G	AA=ref	15	0	0	1	80	192	1	2	103
	CHR10	98897506	rs11189010	C	T	AA=ref	17	0	0	0	100	208	0	0	77
	CHR10	99269885	rs11189246	C	T	AA=ref	17	1	0	0	52	168	3	0	58
	CHR10	105069239	rs11191650	G	C	AA=ref	15	0	0	0	68	151	0	4	28
	CHR10	105579506	rs77454256	C	T	AA=ref	18	0	0	1	56	217	2	2	135
	CHR10	106359140	rs11192130	G	A	AA=ref	17	0	0	0	42	152	0	0	11
	CHR10	112608355	rs117707765	C	T	AA=ref	17	0	0	0	82	188	2	2	70
	CHR10	112646872	rs11593142	C	T	AA=ref	17	0	0	0	80	180	1	2	70
	CHR10	114348558	rs17351092	C	T	AA=ref	20	0	0	1	82	249	5	1	76
	CHR10	114578875	rs12766378	C	T	AA=ref	20	1	0	0	114	282	2	2	165
	CHR10	119426337	rs78240867	C	G	AA=ref	16	0	0	0	55	167	1	1	18
	CHR10	119452748	rs79422280	T	A	AA=ref	15	0	0	0	47	153	1	1	16
	CHR10	121875679	rs74990736	A	C	AA=ref	18	0	0	1	61	200	5	2	42
	CHR10	122875878	rs12255398	T	C	AA=ref	23	1	0	0	68	233	1	2	98
	CHR10	124081379	rs75933146	G	A	AA=ref	16	1	0	0	78	224	0	3	54
	CHR10	125490933	rs72841652	C	T	AA=ref	18	0	0	1	81	211	1	1	63
	CHR10	127528153	rs10901453	T	C	AA=ref	18	0	0	1	75	184	1	2	27
	CHR10	133044150	rs72841355	C	T	AA=ref	16	0	0	0	50	167	0	6	19
	CHR10	133087349	rs2944520	C	T	AA=ref	25	0	0	1	100	275	1	5	53
	CHR10	133092441	rs2944516	C	G	AA=ref	25	0	0	1	105	278	1	5	54
	CHR10	133092483	rs2944515	A	G	AA=ref	25	0	0	1	105	282	1	5	54
	CHR10	133094135	rs2944514	C	T	AA=ref	25	0	0	1	105	278	1	5	54
	CHR10	133852337	rs12782796	A	G	AA=ref	20	0	0	1	89	242	1	3	57
	CHR11	200343	rs55966801	T	C	AA=ref	21	0	0	1	143	210	3	1	54
	CHR11	1090501	rs35179278	C	A	AA=ref	21	0	0	1	50	199	1	2	30
	CHR11	4717898	rs12418506	C	T	AA=ref	21	0	0	0	77	165	0	3	55
	CHR11	4718526	rs10500614	G	A	AA=ref	21	0	0	0	77	160	0	3	55
	CHR11	4725098	rs11033428	A	G	AA=ref	22	0	0	0	86	186	0	4	72
	CHR11	4725749	rs1389462	T	C	AA=ref	22	0	0	0	86	186	0	4	72
	CHR11	4727609	rs10836503	G	A	AA=ref	21	0	0	0	86	184	0	4	71
	CHR11	4730942	rs11033474	G	T	AA=ref	21	0	0	0	86	179	0	4	73
	CHR11	4732925	rs11033480	G	A	AA=ref	21	0	0	0	86	179	0	4	73
	CHR11	4734578	rs11033491	T	C	AA=ref	21	0	0	0	86	185	0	5	74
	CHR11	4735355	rs11033495	T	A	AA=ref	21	0	0	0	86	184	0	4	74
	CHR11	4735404	rs11033496	C	T	AA=ref	21	0	0	0	86	184	0	4	75
	CHR11	4736260	rs10836521	A	G	AA=ref	21	0	0	0	87	179	0	4	74
	CHR11	4738639	rs11600164	T	C	AA=ref	21	0	0	0	85	183	0	4	74
	CHR11	4742246	rs11033521	A	G	AA=ref	21	0	0	0	85	179	0	4	74
	CHR11	4745141	rs11033543	G	A	AA=ref	21	0	0	1	89	184	0	4	77
	CHR11	4745849	rs4309159	A	T	AA=ref	21	0	0	1	88	185	0	5	73
	CHR11	4745931	rs4469888	T	G	AA=ref	21	0	0	1	89	185	0	4	73
	CHR11	4746391	rs4471411	G	T	AA=ref	19	0	0	1	89	185	1	4	74
	CHR11	6587252	rs12292436	C	G	AA=ref	21	0	0	1	76	253	1	2	41
	CHR11	19586853	rs16936990	G	A	AA=ref	17	0	0	0	67	153	0	0	46
	CHR11	25607854	rs7104511	C	T	AA=ref	16	0	0	1	65	198	2	1	107
	CHR11	27610041	rs71480157	T	C	AA=ref	15	0	0	1	75	186	0	1	31
	CHR11	27694241	rs2049045	G	C	AA=ref	16	0	0	1	80	192	1	1	30
	CHR11	31517087	rs1223110	C	T	AA=ref	15	0	0	1	73	182	1	1	14
	CHR11	34631479	rs35798498	T	C	AA=ref	19	0	0	0	68	202	1	1	15
	CHR11	35468491	rs11603863	C	T	AA=ref	15	0	0	1	53	169	0	1	28
	CHR11	36050858	rs7931043	C	T	AA=nnn	17	1	0	0	89	239	0	3	41
	CHR11	36858798	rs72953106	G	T	AA=ref	19	0	0	1	85	166	1	1	66
	CHR11	39310696	rs7126099	G	A	AA=nnn	17	0	0	1	47	171	1	0	22
	CHR11	44398452	rs61878964	C	A	AA=ref	16	0	0	0	43	169	1	0	44
	CHR11	44478647	rs12789779	G	T	AA=ref	19	0	0	1	75	225	1	2	46
	CHR11	44479487	rs61878999	G	A	AA=ref	19	0	0	1	75	225	1	2	46
	CHR11	44480014	rs35891779	G	A	AA=ref	19	0	0	1	75	225	1	2	46
	CHR11	44480705	rs17532310	A	G	AA=ref	19	0	0	1	75	225	1	2	46
	CHR11	44480971	rs1379881	A	G	AA=ref	19	0	0	1	75	225	1	2	46
	CHR11	44488074	rs34649730	G	A	AA=ref	19	0	0	1	75	225	1	2	46
	CHR11	44488145	rs35797121	G	A	AA=ref	19	0	0	1	75	225	1	2	46
	CHR11	44503635	rs61879028	C	T	AA=alt	19	0	0	1	76	228	1	2	46
	CHR11	44509668	rs11038030	C	G	AA=ref	18	0	0	1	62	207	1	2	45
	CHR11	46020390	rs34014401	T	G	AA=ref	23	0	0	1	86	216	0	2	16
	CHR11	58555049	rs7939161	G	A	AA=ref	16	1	0	0	55	153	1	0	39
	CHR11	58696441	rs71486430	C	T	AA=ref	21	0	0	1	61	182	0	1	20
	CHR11	64146518	rs61886927	G	A	AA=ref	20	0	0	0	54	191	2	0	49
	CHR11	64885445	rs10501396	C	A	AA=ref	22	0	0	1	74	221	3	1	123
	CHR11	68707864	rs9769	C	T	AA=ref	28	0	0	1	95	236	0	9	35
	CHR11	68714280	rs4930630	G	A	AA=ref	28	0	0	1	95	236	0	9	35
	CHR11	78123966	rs34491514	G	A	AA=ref	19	0	0	0	66	159	0	1	37
	CHR11	83571205	rs113647459	A	G	AA=ref	22	0	0	1	43	192	1	1	40
	CHR11	83572499	rs1829148	T	C	AA=ref	22	0	0	1	43	192	1	1	40
	CHR11	83573123	rs113730081	C	T	AA=ref	22	0	0	1	43	192	1	1	40
	CHR11	83573313	rs74453456	A	G	AA=ref	22	0	0	1	43	192	1	1	40
	CHR11	83576460	rs12363937	A	C	AA=ref	22	0	0	1	43	191	1	1	40
	CHR11	87254084	rs35748849	A	G	AA=ref	20	0	0	1	86	226	1	1	50
	CHR11	88358544	rs7481199	A	G	AA=ref	20	0	0	1	76	228	1	0	61
	CHR11	88670049	rs4121827	T	C	AA=ref	22	0	0	1	82	229	0	0	61
	CHR11	88696538	rs34436454	C	G	AA=ref	21	0	0	1	72	219	0	0	55
	CHR11	88791508	rs7118021	G	A	AA=ref	21	0	0	1	72	215	3	0	49
	CHR11	88921572	rs72963135	C	A	AA=ref	23	0	0	1	77	243	1	0	58
	CHR11	88943035	rs72963168	T	C	AA=ref	21	0	0	1	78	236	0	0	47
	CHR11	89011046	rs1393350	G	A	AA=ref	24	0	0	0	85	245	3	0	53
	CHR11	89017961	rs1126809	G	A	AA=ref	25	0	0	0	87	254	1	1	53
	CHR11	90049571	rs35639806	G	C	AA=ref	18	0	0	0	50	173	0	0	41
	CHR11	90185382	rs56082433	G	A	AA=ref	20	0	0	1	117	214	1	1	52
	CHR11	92175025	rs61901534	A	G	AA=ref	16	1	0	0	77	238	1	1	35
	CHR11	92236687	rs61901554	G	T	AA=ref	19	0	0	0	50	197	0	0	31
	CHR11	92264422	rs11603472	G	A	AA=ref	19	0	0	0	49	197	0	0	32
	CHR11	92545325	rs12806785	C	A	AA=ref	24	0	0	0	96	299	2	1	66
	CHR11	94501610	rs17608451	G	A	AA=ref	18	0	0	1	69	214	0	1	96
	CHR11	94526368	rs17608662	T	C	AA=ref	18	0	0	1	69	213	0	1	97
	CHR11	94547748	rs10501816	C	A	AA=ref	18	0	0	1	75	217	0	1	97
	CHR11	98887623	rs71477395	A	G	AA=ref	16	0	0	1	60	161	0	1	61
	CHR11	100787096	rs11600707	A	G	AA=ref	25	0	0	1	105	258	2	0	69
	CHR11	100793689	rs11224514	A	C	AA=ref	25	0	0	1	104	255	2	0	84
	CHR11	100859795	rs12788099	A	T	AA=ref	23	0	0	1	99	249	1	0	71
	CHR11	100868646	rs12788818	A	G	AA=ref	26	0	0	1	106	261	1	0	72
	CHR11	106858675	rs11211996	T	C	AA=ref	18	0	0	0	73	206	2	0	39
	CHR11	111989862	rs12419156	T	C	AA=ref	21	0	0	1	82	213	3	2	110
	CHR11	115301628	rs2027618	G	A	AA=ref	17	1	0	0	93	332	4	1	109
	CHR11	115902059	rs61899187	G	A	AA=ref	19	1	0	0	73	188	0	2	32
	CHR11	116730833	rs545274	C	T	AA=ref	21	0	0	1	64	201	0	1	114
	CHR11	116737093	rs548638	T	G	AA=ref	23	0	0	1	64	206	0	1	115
	CHR11	116738046	rs518547	A	G	AA=ref	23	0	0	1	64	206	0	1	115
	CHR11	116752558	rs634044	T	C	AA=ref	23	0	0	1	64	204	0	1	115
	CHR11	116782000	rs12808437	G	T	AA=ref	21	0	0	1	62	201	0	4	116
	CHR11	116829653	rs7120173	T	G	AA=ref	23	0	0	1	69	207	0	4	117
	CHR11	116887751	rs12786797	G	A	AA=ref	23	0	0	1	68	205	0	4	116
	CHR11	116957263	rs3863307	C	G	AA=ref	23	0	0	1	68	207	0	4	116
	CHR11	116958028	rs7103842	G	A	AA=ref	23	0	0	1	68	207	0	4	116
	CHR11	118262706	rs61900932	C	T	AA=ref	16	0	0	1	109	212	0	3	68
	CHR11	128158442	rs548919	C	T	AA=ref	19	0	0	1	72	198	1	2	59
	CHR11	128310346	rs34516251	G	A	AA=ref	20	1	0	0	53	238	1	3	24
	CHR11	132322705	rs12419742	T	C	AA=ref	15	0	0	1	50	152	0	0	16
	CHR11	134434549	rs12786284	G	C	AA=ref	16	0	0	1	63	180	1	5	28
	CHR11	134438203	rs56203349	C	T	AA=ref	15	0	0	1	63	178	1	5	28
	CHR11	134440491	rs34070697	G	A	AA=ref	16	0	0	1	63	177	1	5	28
	CHR11	134442104	rs12798731	C	T	AA=alt	15	0	0	0	64	180	1	1	28
	CHR11	134446120	rs34949447	C	A	AA=alt	15	0	0	1	54	168	0	5	24
	CHR11	134446272	rs35121889	C	T	AA=alt	15	0	0	1	54	168	0	5	24
	CHR11	134446393	rs34120367	T	G	AA=alt	15	0	0	1	54	168	0	5	24
	CHR11	134447602	rs61908918	C	A	AA=ref	15	0	0	0	54	163	0	1	23
	CHR11	134448844	rs12785691	C	T	AA=ref	15	0	0	0	50	159	2	1	26
	CHR11	134454235	rs61908920	T	A	AA=alt	15	0	0	1	54	165	1	5	31
	CHR11	134455926	rs35115231	T	A	AA=alt	16	0	0	1	55	164	1	4	31
	CHR11	134457975	rs7112435	A	C	AA=ref	16	0	0	0	53	163	1	1	31
	CHR11	134459608	rs36064214	G	A	AA=ref	15	0	0	0	53	162	1	2	31
	CHR11	134461226	rs12801679	C	A	AA=ref	15	0	0	1	52	160	1	1	31
	CHR11	134462426	rs66468974	C	T	AA=ref	15	0	0	1	54	162	0	1	27
	CHR11	134477893	rs34669406	G	A	AA=ref	16	0	0	1	59	174	0	2	37
	CHR11	134484992	rs11600468	G	A	AA=ref	16	0	0	1	59	174	0	3	39
	CHR11	134485782	rs34061097	G	A	AA=ref	16	0	0	1	59	175	0	2	38
	CHR11	134494968	rs12799142	A	G	AA=ref	17	0	0	1	59	173	0	2	37
	CHR11	134500536	rs11603590	G	T	AA=ref	17	0	0	1	58	173	0	2	36
	CHR11	134505510	rs12788924	C	T	AA=ref	17	0	0	1	58	163	0	2	37
	CHR11	134515899	rs61910767	C	T	AA=ref	17	0	0	1	56	163	0	1	37
	CHR11	134518868	rs12806052	C	T	AA=ref	16	0	0	1	56	164	0	1	37
	CHR11	134522597	rs35025195	G	A	AA=ref	17	0	0	1	56	163	0	1	37
	CHR11	134534711	rs35232768	G	A	AA=ref	16	0	0	0	49	153	0	0	34
	CHR11	134535365	rs34659273	G	A	AA=ref	16	0	0	0	49	152	0	0	34
	CHR11	134536737	rs7929550	A	G	AA=ref	16	0	0	0	49	155	0	0	34
	CHR11	134537662	rs61910793	G	C	AA=ref	16	0	0	0	49	153	0	0	34
	CHR11	134537720	rs35156693	T	A	AA=ref	16	0	0	0	49	153	0	0	34
	CHR11	134537826	rs12791109	C	T	AA=ref	16	0	0	0	50	153	0	0	34
	CHR11	134538874	rs12797910	A	G	AA=ref	16	0	0	0	49	153	0	0	34
	CHR11	134841019	rs11224137	C	T	AA=ref	17	0	0	0	39	201	1	2	47
	CHR11	134841313	rs34045277	G	A	AA=ref	17	0	0	0	40	201	0	2	47
	CHR11	134847933	rs11224142	G	A	AA=ref	17	0	0	0	43	203	0	2	46
	CHR11	134940252	rs11604294	C	G	AA=nnn	16	0	0	0	33	192	0	1	41
	CHR12	202094	rs12426587	T	C	AA=ref	18	0	0	1	109	192	2	0	76
	CHR12	676209	rs740893	C	G	AA=ref	16	0	0	0	58	196	1	0	74
	CHR12	773262	rs17754970	A	C	AA=ref	16	0	0	0	52	203	0	5	38
	CHR12	11418130	rs34901060	A	G	AA=ref	16	0	0	1	141	203	1	4	58
	CHR12	11461802	rs12829245	G	A	AA=ref	19	0	0	1	124	185	2	4	51
	CHR12	16713174	rs77650486	A	G	AA=ref	17	0	0	1	58	168	2	0	69
	CHR12	17700339	rs35828755	T	C	AA=ref	23	0	1	0	81	217	1	4	45
	CHR12	17725213	rs35103074	C	T	AA=ref	24	0	1	0	89	245	2	4	73
	CHR12	19727962	rs11044699	A	G	AA=ref	19	0	0	1	56	172	1	3	70
	CHR12	19733745	rs10841271	C	A	AA=ref	19	0	0	1	57	172	1	2	70
	CHR12	19737122	rs10161360	G	A	AA=ref	19	0	0	1	56	170	1	2	72
	CHR12	19742227	rs12318812	A	T	AA=ref	19	0	0	1	55	170	1	2	73
	CHR12	21062570	rs67620985	T	G	AA=ref	16	0	0	1	113	213	3	2	70
	CHR12	21067724	rs12371715	T	G	AA=ref	16	0	0	1	113	212	3	2	71
	CHR12	21074997	rs12828702	T	C	AA=ref	16	0	0	1	112	213	3	2	71
	CHR12	21077530	rs12822755	C	T	AA=ref	16	0	0	1	112	212	3	2	71
	CHR12	21079595	rs12366506	C	T	AA=ref	16	0	0	1	112	212	3	2	71
	CHR12	21080738	rs34816861	C	A	AA=ref	16	0	0	1	112	212	3	2	71
	CHR12	21083836	rs34528898	C	T	AA=ref	16	0	0	1	112	212	3	2	71
	CHR12	21084222	rs34423169	C	T	AA=ref	16	0	0	1	112	212	3	2	71
	CHR12	21086903	rs11045606	A	G	AA=ref	16	0	0	1	112	213	3	2	72
	CHR12	21086914	rs11045607	G	A	AA=ref	16	0	0	1	112	213	3	2	72
	CHR12	21090398	rs11524941	C	A	AA=ref	16	0	0	1	112	213	3	2	72
	CHR12	21097329	rs12814270	A	G	AA=ref	17	0	0	1	125	227	3	2	72
	CHR12	21099272	rs11045611	A	C	AA=ref	16	0	0	1	114	213	3	2	74
	CHR12	21099794	rs11045612	G	A	AA=ref	16	0	0	1	113	213	3	2	91
	CHR12	21101391	rs11045613	A	G	AA=ref	16	0	0	1	113	213	3	2	91
	CHR12	21105570	rs11513221	C	T	AA=ref	16	0	0	1	113	212	3	2	71
	CHR12	21108869	rs11045616	T	A	AA=ref	16	0	0	1	112	213	3	2	71
	CHR12	21111652	rs11045620	G	C	AA=ref	16	0	0	1	112	213	3	2	70
	CHR12	21111804	rs11045621	A	G	AA=ref	16	0	0	1	113	212	3	2	70
	CHR12	21112136	rs11045622	C	G	AA=ref	16	0	0	1	113	212	3	2	90
	CHR12	21112690	rs11045623	G	T	AA=ref	16	0	0	1	113	213	3	2	70
	CHR12	21112904	rs11045624	A	T	AA=ref	16	0	0	1	113	212	3	2	70
	CHR12	21116499	rs12825022	T	G	AA=ref	16	0	0	1	113	213	3	2	71
	CHR12	21118897	rs11045626	A	G	AA=ref	16	0	0	1	113	213	3	2	71
	CHR12	21119218	rs11513223	G	C	AA=ref	16	0	0	1	113	213	4	2	92
	CHR12	21125521	rs11045630	T	C	AA=ref	16	0	0	1	112	212	3	2	73
	CHR12	21125672	rs12825142	C	G	AA=ref	16	0	0	1	112	213	3	2	73
	CHR12	21127751	rs73062442	C	G	AA=ref	16	0	0	1	113	213	3	2	71
	CHR12	23822262	rs78804507	A	T	AA=ref	17	0	0	0	74	174	2	2	25
	CHR12	23826704	rs79405093	T	A	AA=ref	17	0	0	0	72	165	2	2	24
	CHR12	23834312	rs76168123	G	A	AA=ref	18	0	0	0	70	174	2	2	24
	CHR12	23836064	rs4963710	T	C	AA=ref	18	0	0	0	72	176	2	2	24
	CHR12	23839806	rs17472549	C	T	AA=ref	18	0	0	0	73	178	2	2	40
	CHR12	23840225	rs17394225	C	T	AA=ref	17	0	0	0	71	172	2	2	25
	CHR12	25921293	rs17348471	T	A	AA=ref	20	0	0	1	63	177	1	2	61
	CHR12	25972334	rs3863357	C	T	AA=ref	20	0	0	1	62	178	1	1	59
	CHR12	26025476	rs76973054	T	C	AA=ref	20	0	0	0	32	153	1	0	16
	CHR12	27934701	rs11049145	C	T	AA=ref	15	0	0	1	52	163	2	2	44
	CHR12	28230916	rs10843084	G	C	AA=ref	17	0	0	1	73	228	5	0	62
	CHR12	28233366	rs10492361	A	G	AA=ref	17	0	0	1	73	225	5	0	63
	CHR12	47931524	rs35620562	T	C	AA=ref	15	0	0	1	93	159	0	0	47
	CHR12	49941318	rs11169066	G	A	AA=ref	18	1	0	0	93	240	2	7	36
	CHR12	53136550	rs7974402	C	T	AA=ref	18	0	0	1	54	168	1	0	80
	CHR12	54342563	rs11613388	C	T	AA=ref	18	0	0	0	79	175	1	1	19
	CHR12	54796757	rs7306692	C	T	AA=ref	18	0	0	1	117	293	0	4	51
	CHR12	55406575	rs116937859	A	G	AA=ref	15	0	0	1	84	191	0	3	41
	CHR12	57346828	rs4319546	C	T	AA=ref	21	1	0	0	69	204	0	2	63
	CHR12	60446504	rs117282469	G	A	AA=ref	16	1	0	0	42	152	0	0	20
	CHR12	60451704	rs111370582	A	T	AA=ref	15	1	0	0	42	153	0	0	19
	CHR12	63530291	rs61936377	T	C	AA=ref	21	0	0	0	64	243	0	1	39
	CHR12	63579216	rs17690010	C	T	AA=ref	21	0	0	0	59	235	0	1	37
	CHR12	65976416	rs77308961	C	T	AA=ref	15	0	0	1	73	161	0	1	31
	CHR12	68664062	rs73138170	G	A	AA=ref	19	0	1	0	71	225	0	0	56
	CHR12	76417901	rs7295640	G	C	AA=ref	16	1	0	0	59	164	0	1	12
	CHR12	78267991	rs77145192	A	G	AA=ref	18	0	0	1	78	161	2	2	66
	CHR12	91849099	rs11106160	C	T	AA=ref	16	0	0	1	79	167	0	3	90
	CHR12	92755120	rs11106522	C	T	AA=ref	19	0	0	0	104	267	1	2	62
	CHR12	94857798	rs11107545	C	T	AA=ref	15	0	0	0	71	158	0	2	26
	CHR12	97451925	rs12422228	A	G	AA=ref	21	0	0	1	79	232	0	5	54
	CHR12	98296838	rs10860256	T	A	AA=ref	19	0	0	0	58	162	0	0	109
	CHR12	98359152	rs11109297	T	G	AA=ref	17	0	0	0	53	162	0	0	84
	CHR12	108845013	rs56110238	A	G	AA=ref	22	1	0	0	74	151	1	1	44
	CHR12	113218868	rs11066412	G	A	AA=ref	29	0	0	1	112	287	4	0	62
	CHR12	113848534	rs1344669	C	T	AA=ref	20	0	0	0	81	201	1	2	137
	CHR12	114040753	rs56138825	A	G	AA=ref	18	1	0	0	83	179	1	0	97
	CHR12	117372694	rs61936974	G	A	AA=ref	16	0	0	1	63	154	1	2	43
	CHR12	117409740	rs61936997	T	C	AA=ref	16	0	0	1	66	151	0	2	43
	CHR12	120906362	rs34815312	G	A	AA=ref	16	0	0	1	78	178	2	4	24
	CHR12	120959204	rs11610160	G	A	AA=ref	21	0	0	1	86	214	2	4	31
	CHR12	123623763	rs113173910	G	A	AA=ref	17	1	0	0	67	157	2	3	43
	CHR12	123992064	rs73216951	T	C	AA=ref	24	0	0	1	83	195	1	4	12
	CHR12	129138278	rs73145649	A	G	AA=ref	17	0	0	1	52	194	1	4	42
	CHR12	129794325	rs7294705	T	A	AA=ref	15	0	0	1	75	231	0	3	90
	CHR13	27532915	rs12872104	C	G	AA=ref	17	0	0	1	59	164	2	2	43
	CHR13	27561655	rs61945033	G	A	AA=ref	18	0	0	1	61	161	0	2	36
	CHR13	27573677	rs4771056	G	A	AA=ref	15	0	0	0	43	174	0	0	34
	CHR13	27579160	rs9805558	T	C	AA=ref	16	0	0	0	44	177	1	0	34
	CHR13	27581578	rs9319332	C	G	AA=ref	16	0	0	0	42	182	0	0	31
	CHR13	27581662	rs10161639	T	C	AA=ref	16	0	0	0	42	182	0	0	32
	CHR13	27581778	rs10161645	T	C	AA=ref	16	0	0	0	42	182	0	0	32
	CHR13	27583697	rs4771058	G	A	AA=ref	16	0	0	0	42	183	0	0	32
	CHR13	27601626	rs9512502	G	C	AA=ref	19	0	0	0	55	163	0	0	60
	CHR13	27610148	rs9512509	T	A	AA=ref	20	0	0	0	54	152	0	0	46
	CHR13	27961109	rs79653667	G	A	AA=ref	17	1	0	0	48	170	0	0	22
	CHR13	27963824	rs9581836	T	G	AA=ref	17	1	0	0	48	169	0	0	22
	CHR13	27966127	rs9581838	G	A	AA=ref	17	1	0	0	48	168	0	0	22
	CHR13	27970105	rs75024088	G	T	AA=ref	16	1	0	0	48	166	0	0	23
	CHR13	27971233	rs12323082	C	T	AA=ref	16	1	0	0	48	166	0	0	23
	CHR13	27972180	rs74518675	A	G	AA=ref	16	1	0	0	48	166	0	0	24
	CHR13	27974499	rs118061689	A	T	AA=ref	16	1	0	0	48	166	0	0	23
	CHR13	27980507	rs9581843	T	G	AA=ref	16	1	0	0	48	167	0	0	24
	CHR13	27984747	rs142594232	C	T	AA=ref	16	1	0	0	49	167	1	0	25
	CHR13	27987953	rs9581846	A	G	AA=ref	16	1	0	0	49	167	0	0	24
	CHR13	27996064	rs75872792	G	T	AA=ref	16	1	0	0	49	167	0	0	24
	CHR13	27997604	rs76657892	A	G	AA=ref	16	1	0	0	48	167	0	0	24
	CHR13	27997758	rs75326986	C	T	AA=ref	16	1	0	0	48	167	0	0	24
	CHR13	28003997	rs9581848	C	T	AA=ref	16	1	0	0	48	159	0	0	23
	CHR13	28005782	rs9581849	G	T	AA=ref	16	1	0	0	48	158	0	0	23
	CHR13	28007823	rs79793528	G	A	AA=ref	16	1	0	0	48	159	0	0	23
	CHR13	28007862	rs79553479	G	A	AA=ref	16	1	0	0	49	159	0	0	23
	CHR13	28016236	rs9581853	T	C	AA=ref	17	1	0	0	47	159	0	0	23
	CHR13	28022267	rs117947621	T	C	AA=ref	16	1	0	0	48	161	0	0	23
	CHR13	28025615	rs9581856	G	C	AA=ref	16	1	0	0	48	161	0	0	23
	CHR13	28027714	rs9581857	A	C	AA=ref	16	1	0	0	48	161	0	0	23
	CHR13	28028201	rs9579084	G	A	AA=ref	16	1	0	0	48	162	0	0	25
	CHR13	28031881	rs78595793	C	T	AA=ref	16	1	0	0	48	160	0	2	23
	CHR13	28035168	rs9581860	G	A	AA=ref	16	1	0	0	49	160	0	0	23
	CHR13	28036412	rs17808758	C	T	AA=ref	16	1	0	0	49	159	0	0	23
	CHR13	28047587	rs9319374	A	C	AA=ref	16	1	0	0	49	158	0	0	22
	CHR13	28051031	rs76971629	C	T	AA=ref	16	1	0	0	49	156	0	1	22
	CHR13	28052613	rs17753121	T	C	AA=ref	16	1	0	0	50	156	0	1	22
	CHR13	28052884	rs78273785	T	C	AA=ref	16	1	0	0	50	156	0	1	22
	CHR13	28055293	rs75800999	A	G	AA=ref	16	1	0	0	51	156	0	1	22
	CHR13	30384423	rs35884932	A	T	AA=ref	17	0	0	0	65	175	1	0	60
	CHR13	41081310	rs17199729	A	G	AA=ref	21	1	0	0	104	266	2	1	64
	CHR13	41140619	rs9532559	G	A	AA=ref	20	1	0	0	85	222	1	3	57
	CHR13	41161979	rs2984121	C	G	AA=ref	18	1	0	0	69	183	1	2	53
	CHR13	41205289	rs73173180	G	A	AA=ref	16	1	0	0	67	184	1	2	52
	CHR13	41375261	rs9549289	A	G	AA=alt	15	0	0	0	74	192	0	0	47
	CHR13	42018430	rs9532820	C	T	AA=nnn	19	0	0	1	106	256	2	1	68
	CHR13	43643643	rs17624948	T	C	AA=ref	17	0	0	1	82	185	3	0	104
	CHR13	43764177	rs56136576	C	T	AA=ref	16	0	0	1	67	172	0	4	38
	CHR13	47770036	rs55760572	C	A	AA=ref	17	1	0	0	59	195	1	2	30
	CHR13	49563833	rs7990472	A	G	AA=ref	17	0	0	1	83	219	1	3	116
	CHR13	49606990	rs61950726	T	C	AA=ref	17	0	0	1	82	219	1	2	119
	CHR13	49613208	rs12429554	C	T	AA=ref	17	0	0	1	82	222	1	2	116
	CHR13	49631614	rs61950730	T	C	AA=ref	17	0	0	1	81	222	1	3	118
	CHR13	49663440	rs11617719	A	G	AA=ref	17	0	0	1	81	222	1	4	119
	CHR13	49676732	rs1159972	C	T	AA=ref	17	0	0	1	81	222	1	3	117
	CHR13	49719060	rs17477129	A	G	AA=ref	17	0	0	1	81	222	1	3	118
	CHR13	49768593	rs75092190	A	G	AA=ref	17	0	0	1	81	222	1	3	118
	CHR13	51615912	rs9535561	A	G	AA=ref	22	0	0	1	101	217	0	5	86
	CHR13	52517528	rs9526810	A	G	AA=nnn	22	0	0	0	80	233	0	4	48
	CHR13	52566923	rs61958781	G	A	AA=ref	23	0	0	0	87	254	0	3	52
	CHR13	58872156	rs77434441	T	C	AA=ref	17	1	0	0	50	163	3	0	53
	CHR13	86321049	rs9547362	C	T	AA=ref	16	1	0	0	73	191	3	0	92
	CHR13	86321090	rs9531839	A	G	AA=ref	16	1	0	0	73	191	3	0	92
	CHR13	86947473	rs61965781	T	C	AA=ref	21	1	0	0	66	213	4	2	24
	CHR13	88487291	rs17527390	G	A	AA=ref	16	0	0	1	43	159	1	0	20
	CHR13	90617851	rs9522804	A	G	AA=ref	16	0	0	1	81	179	0	4	26
	CHR13	93032056	rs12873398	C	T	AA=ref	20	1	0	0	82	194	2	3	67
	CHR13	94876859	rs9524374	G	A	AA=ref	15	0	0	1	73	178	0	6	54
	CHR13	94957609	rs72647623	C	T	AA=ref	20	0	0	1	92	190	0	3	43
	CHR13	95069690	rs80076866	T	C	AA=ref	19	0	0	1	91	184	0	3	42
	CHR13	95570309	rs77016960	T	C	AA=ref	18	0	0	0	64	167	0	4	38
	CHR13	96112446	rs117289809	C	T	AA=ref	17	0	0	1	62	195	2	1	14
	CHR13	99317431	rs4772121	A	G	AA=ref	27	0	0	1	108	286	0	2	85
	CHR13	103702733	rs17273914	G	A	AA=ref	16	0	0	0	68	175	2	0	41
	CHR13	107086573	rs113130775	C	T	AA=ref	16	0	0	0	52	234	0	0	40
	CHR13	107105475	rs77334841	C	T	AA=ref	16	0	0	0	51	237	0	0	44
	CHR13	107723359	rs72662880	A	G	AA=ref	18	0	0	1	84	167	1	5	31
	CHR13	108517801	rs35231512	G	A	AA=ref	15	0	0	0	98	190	0	1	65
	CHR13	109083625	rs34642515	C	G	AA=ref	16	0	0	1	85	180	0	2	135
	CHR13	109493331	rs9514930	C	T	AA=ref	15	0	0	0	79	161	2	1	40
	CHR13	110903652	rs746772	C	G	AA=ref	20	0	0	1	133	217	4	2	55
	CHR13	111835700	rs80031292	T	A	AA=ref	20	0	0	0	75	152	3	2	25
	CHR13	111840850	rs77149608	C	A	AA=ref	20	0	0	0	72	151	3	3	24
	CHR13	111853267	rs77272141	A	G	AA=ref	20	0	0	0	72	151	3	2	24
	CHR13	111869432	rs56160629	A	T	AA=ref	20	0	0	0	72	152	3	2	24
	CHR13	111869734	rs56056096	T	C	AA=ref	20	0	0	0	72	152	3	2	24
	CHR13	111878282	rs76780958	G	A	AA=ref	20	0	0	0	72	153	3	2	24
	CHR13	111883434	rs76799508	C	T	AA=ref	20	0	0	1	72	152	3	2	24
	CHR13	111895450	rs72653540	A	G	AA=ref	21	0	0	1	78	166	3	2	30
	CHR13	111904802	rs55808601	G	A	AA=ref	21	0	0	1	78	164	3	2	29
	CHR13	111906065	rs55761866	T	A	AA=ref	21	0	0	1	78	165	3	2	29
	CHR13	111915121	rs55814812	C	T	AA=ref	21	0	0	1	77	165	3	2	29
	CHR13	111922828	rs72653548	A	G	AA=ref	21	0	0	1	77	165	3	2	29
	CHR13	111934172	rs72653558	C	T	AA=ref	21	0	0	1	77	165	3	2	29
	CHR13	111942178	rs56015125	C	T	AA=ref	20	0	0	1	77	163	3	2	29
	CHR13	111950101	rs72653568	C	T	AA=ref	20	0	0	1	79	173	2	3	30
	CHR13	112047549	rs76401605	T	A	AA=ref	19	0	0	1	69	152	0	2	26
	CHR13	112050088	rs34280073	C	A	AA=ref	19	0	0	1	69	152	0	2	26
	CHR13	112050441	rs35315015	G	A	AA=ref	19	0	0	1	69	152	0	2	27
	CHR13	112051937	rs35869436	G	A	AA=ref	19	0	0	1	69	151	0	2	26
	CHR13	112051956	rs35925749	G	A	AA=ref	19	0	0	1	69	151	0	2	26
	CHR13	112052373	rs34084189	G	C	AA=ref	19	0	0	1	68	151	0	2	26
	CHR13	112052490	rs34724113	C	T	AA=ref	19	0	0	1	68	151	0	2	26
	CHR13	112052597	rs35183469	C	G	AA=ref	19	0	0	1	68	151	0	2	26
	CHR13	112052983	rs56376067	C	T	AA=ref	19	0	0	1	68	151	0	2	26
	CHR13	112060021	rs12863038	A	G	AA=ref	19	0	0	1	64	151	0	2	27
	CHR13	112060793	rs12877900	G	A	AA=ref	19	0	0	1	78	153	0	2	27
	CHR13	112061341	rs34809763	C	T	AA=ref	19	0	0	1	78	153	0	2	27
	CHR13	112106302	rs1163865	T	C	AA=ref	18	0	0	1	70	168	3	4	28
	CHR14	32190740	rs78480954	T	C	AA=ref	17	1	0	0	60	186	0	3	28
	CHR14	32217899	rs112806463	A	G	AA=ref	18	1	0	0	60	188	1	3	28
	CHR14	32311447	rs17379410	A	G	AA=ref	17	1	0	0	57	176	0	2	24
	CHR14	32328508	rs4981131	G	C	AA=ref	24	1	0	0	62	213	0	2	26
	CHR14	32911790	rs1951188	C	T	AA=ref	25	0	0	0	126	337	0	4	68
	CHR14	33041510	rs61983020	G	A	AA=ref	20	0	0	1	95	211	0	4	39
	CHR14	33243735	rs76974727	A	G	AA=ref	16	0	0	0	59	193	0	2	37
	CHR14	33653500	rs61972680	G	A	AA=ref	16	1	0	0	65	200	0	1	39
	CHR14	33707491	rs11625448	G	T	AA=ref	15	1	0	0	57	190	0	1	35
	CHR14	33727368	rs61972693	C	T	AA=ref	15	1	0	0	62	197	0	0	38
	CHR14	33728090	rs8022971	G	C	AA=ref	15	1	0	0	62	197	0	0	38
	CHR14	35194957	rs36044407	C	T	AA=ref	15	0	0	0	61	176	0	1	22
	CHR14	36352229	rs71405729	C	G	AA=ref	21	0	0	1	79	207	0	3	23
	CHR14	39102754	rs34015528	G	A	AA=ref	18	0	0	1	54	173	0	0	24
	CHR14	42673369	rs72674304	G	A	AA=ref	20	0	0	1	97	302	2	0	154
	CHR14	44284461	rs2182979	A	C	AA=ref	15	0	0	0	69	172	2	1	28
	CHR14	44288735	rs28421579	T	C	AA=ref	15	0	0	0	69	172	2	1	28
	CHR14	44295432	rs72676862	A	G	AA=ref	15	0	0	0	69	171	2	1	28
	CHR14	44298003	rs72676871	T	A	AA=ref	15	0	0	0	69	171	2	1	28
	CHR14	44298444	rs72676872	C	T	AA=ref	15	0	0	0	69	171	2	1	30
	CHR14	44324318	rs10143569	T	C	AA=ref	15	0	0	0	79	196	3	1	35
	CHR14	44884740	rs76237240	G	A	AA=ref	17	0	0	0	70	206	0	0	101
	CHR14	44884836	rs113042062	G	A	AA=ref	17	0	0	0	70	206	0	0	101
	CHR14	44887877	rs111620310	C	T	AA=ref	17	0	0	0	70	206	0	0	101
	CHR14	44891360	rs75756305	T	G	AA=ref	17	0	0	0	70	206	0	0	101
	CHR14	44892230	rs4906534	G	C	AA=ref	17	0	0	0	70	206	0	0	101
	CHR14	44894975	rs77623457	A	G	AA=ref	17	0	0	0	70	206	0	0	101
	CHR14	46616224	rs12882008	A	G	AA=ref	18	0	0	0	59	156	1	1	26
	CHR14	51368402	rs12889552	T	C	AA=ref	16	0	0	1	72	173	0	3	32
	CHR14	53462559	rs11624440	T	C	AA=ref	16	1	0	0	76	250	4	0	150
	CHR14	73993369	rs11621061	C	T	AA=ref	17	0	0	1	62	212	1	0	29
	CHR14	75790046	rs72721613	C	T	AA=ref	16	0	0	0	34	170	1	0	29
	CHR14	76200523	rs17183712	A	G	AA=ref	20	1	0	0	85	198	0	3	58
	CHR14	76244271	rs17783204	G	A	AA=ref	20	1	0	0	84	197	0	3	51
	CHR14	76530638	rs72725692	A	T	AA=nnn	20	0	0	1	89	193	4	2	58
	CHR14	76728176	rs77703152	G	A	AA=ref	15	0	0	1	95	195	1	5	73
	CHR14	76729124	rs11625695	G	C	AA=ref	15	0	0	1	95	196	1	5	74
	CHR14	76731536	rs61981678	G	C	AA=ref	15	0	0	1	95	195	1	5	73
	CHR14	76738496	rs11621504	C	T	AA=ref	27	0	1	0	137	275	0	5	111
	CHR14	76739373	rs55930537	G	A	AA=ref	27	0	1	0	135	274	0	6	111
	CHR14	77591906	rs888071	A	C	AA=ref	16	0	0	1	60	247	0	2	106
	CHR14	79833494	rs140670189	T	C	AA=ref	15	0	0	1	92	174	2	1	53
	CHR14	79854885	rs72688996	T	C	AA=ref	15	0	0	1	90	168	1	4	42
	CHR14	82067691	rs12888449	T	C	AA=ref	18	0	0	0	126	252	6	3	55
	CHR14	91305502	rs17722525	C	G	AA=ref	17	0	0	0	80	190	0	1	29
	CHR14	94568083	rs12881245	A	T	AA=ref	24	0	0	0	94	217	1	1	37
	CHR14	94962263	rs11625941	T	A	AA=ref	15	1	0	0	55	168	0	0	17
	CHR14	95516472	rs72706536	G	A	AA=ref	19	0	0	1	79	218	1	6	27
	CHR14	97192206	rs61979844	C	G	AA=ref	26	0	0	1	151	313	3	1	161
	CHR14	97193927	rs55666583	G	C	AA=ref	28	0	0	1	151	325	3	3	165
	CHR14	97200671	rs17214583	G	A	AA=ref	31	0	0	0	165	356	3	2	164
	CHR14	97210266	rs4905539	A	C	AA=ref	26	0	0	0	111	330	2	3	112
	CHR14	97219976	rs61979856	G	A	AA=ref	25	0	0	0	108	328	2	2	114
	CHR14	97220197	rs79830765	C	T	AA=ref	25	0	0	0	108	328	2	2	114
	CHR14	97225791	rs4905543	C	G	AA=ref	25	0	0	1	112	329	5	4	116
	CHR14	97241388	rs7159684	A	C	AA=ref	25	0	0	1	113	327	6	4	116
	CHR14	97242442	rs17280520	G	A	AA=ref	25	0	0	1	113	325	6	4	116
	CHR14	97243179	rs61980996	T	A	AA=ref	25	0	0	1	113	325	6	4	116
	CHR14	97244598	rs17280541	G	A	AA=ref	25	0	0	1	113	325	6	4	116
	CHR14	97244758	rs17214604	G	T	AA=ref	25	0	0	1	113	325	6	4	117
	CHR14	99253947	rs12434180	C	T	AA=ref	18	1	0	0	119	195	2	3	27
	CHR14	99268285	rs11627717	C	T	AA=ref	18	1	0	0	118	194	2	3	25
	CHR14	99331856	rs61981290	C	T	AA=ref	16	1	0	0	132	187	1	2	36
	CHR14	105877057	rs56112295	C	T	AA=alt	17	1	0	0	80	208	0	0	73
	CHR14	105906522	rs56130943	A	C	AA=ref	16	1	0	0	77	204	0	0	72
	CHR14	105925300	rs112766772	T	C	AA=ref	16	1	0	0	84	209	0	0	72
	CHR14	105954705	rs55633823	C	T	AA=ref	16	1	0	0	84	219	0	0	77
	CHR14	106107698	rs12882936	T	C	AA=nnn	19	1	0	0	99	256	2	1	86
	CHR14	106996244	rs34793466	C	T	AA=ref	16	0	0	1	51	167	0	6	44
	CHR14	107008694	rs35929925	A	C	AA=ref	16	0	0	1	57	185	0	1	51
	CHR15	26341543	rs35363335	C	T	AA=ref	16	0	0	1	70	176	0	0	49
	CHR15	26619251	rs62189517	G	A	AA=ref	16	0	0	0	45	188	1	0	30
	CHR15	27587764	rs36147593	A	G	AA=ref	18	1	0	0	44	208	1	2	80
	CHR15	28070824	rs35934407	G	A	AA=ref	16	0	0	0	23	160	1	0	20
	CHR15	28070958	rs12913028	T	C	AA=ref	16	0	0	0	23	160	0	0	20
	CHR15	28289557	rs62007487	A	T	AA=ref	21	0	0	0	56	252	0	0	12
	CHR15	28320964	rs62007489	C	T	AA=ref	23	0	0	0	61	289	0	0	16
	CHR15	29121972	rs148885596	C	G	AA=nnn	17	0	0	0	36	218	1	0	12
	CHR15	36434183	rs17696762	T	C	AA=ref	15	1	0	0	96	177	1	1	15
	CHR15	37935954	rs11634822	C	A	AA=ref	19	0	1	0	83	239	1	2	64
	CHR15	37948708	rs62045937	A	G	AA=ref	19	0	1	0	88	252	1	2	79
	CHR15	39664065	rs34137121	C	G	AA=ref	35	0	0	1	174	480	10	3	202
	CHR15	42583801	rs34373997	G	T	AA=ref	21	0	0	1	59	158	0	1	23
	CHR15	42615305	rs12903690	A	G	AA=ref	27	0	0	1	88	223	0	3	37
	CHR15	42784793	rs12908611	T	C	AA=ref	27	0	0	1	94	238	0	3	44
	CHR15	42819832	rs33998900	C	T	AA=ref	29	0	0	1	102	264	0	2	48
	CHR15	42868286	rs12910030	A	G	AA=nnn	29	0	0	1	102	266	0	3	50
	CHR15	43170624	rs62020680	G	A	AA=ref	17	0	0	1	69	151	0	4	18
	CHR15	46838433	rs11633255	C	A	AA=ref	17	0	1	0	55	155	1	1	71
	CHR15	50229651	rs36025803	C	G	AA=ref	24	1	0	0	124	325	2	3	153
	CHR15	50233770	rs12915576	G	A	AA=ref	24	1	0	0	124	326	2	3	153
	CHR15	50233924	rs34649541	G	C	AA=ref	24	1	0	0	124	326	2	3	153
	CHR15	50238824	rs56061666	C	T	AA=ref	24	1	0	0	121	326	2	3	153
	CHR15	52541842	rs11636941	T	G	AA=ref	21	0	0	1	55	233	1	0	124
	CHR15	52559874	rs9646201	C	T	AA=ref	21	0	0	1	52	230	1	0	111
	CHR15	52592173	rs11635099	C	T	AA=ref	19	0	0	1	55	207	2	0	113
	CHR15	54310679	rs17552102	G	A	AA=ref	16	0	1	0	206	223	1	1	157
	CHR15	63899972	rs62012787	C	A	AA=ref	17	0	0	1	72	214	1	0	193
	CHR15	63947346	rs62014164	A	G	AA=ref	18	0	0	1	75	217	1	0	195
	CHR15	63974795	rs62014182	A	G	AA=ref	18	0	0	1	73	215	1	0	192
	CHR15	64013174	rs62012364	A	C	AA=ref	18	0	0	1	73	217	1	0	191
	CHR15	64015330	rs62012365	G	A	AA=ref	17	0	0	1	73	213	1	0	191
	CHR15	64020636	rs62022639	T	C	AA=ref	17	0	0	1	73	218	1	0	193
	CHR15	66438961	rs35259179	C	T	AA=ref	21	0	0	1	101	243	2	2	57
	CHR15	74462062	rs35661273	G	A	AA=ref	19	1	0	0	53	193	0	0	31
	CHR15	74462526	rs62005707	C	T	AA=ref	19	1	0	0	56	193	0	0	31
	CHR15	74464763	rs35462746	G	A	AA=ref	19	1	0	0	53	193	0	0	32
	CHR15	74471331	rs62005709	C	T	AA=ref	18	1	0	0	53	191	0	1	31
	CHR15	74478278	rs62005711	G	A	AA=ref	18	1	0	0	52	186	0	0	31
	CHR15	74479539	rs12907503	C	T	AA=ref	19	1	0	0	52	191	0	0	31
	CHR15	74482875	rs12899173	A	C	AA=ref	19	1	0	0	51	192	0	0	31
	CHR15	74485762	rs12915891	G	T	AA=ref	17	1	0	0	47	183	0	0	31
	CHR15	74487846	rs971757	G	A	AA=ref	18	1	0	0	48	181	0	0	33
	CHR15	74487969	rs971756	A	T	AA=ref	18	1	0	0	48	182	0	0	33
	CHR15	74488145	rs971755	T	C	AA=ref	18	1	0	0	48	182	0	1	33
	CHR15	74489413	rs733163	C	T	AA=ref	18	1	0	0	48	182	0	0	33
	CHR15	74496293	rs11630924	G	C	AA=ref	18	1	0	0	48	180	0	0	33
	CHR15	74503711	rs34573746	T	C	AA=ref	18	1	0	0	48	180	0	0	33
	CHR15	74505519	rs11631509	T	G	AA=ref	19	1	0	0	48	184	0	0	33
	CHR15	74506479	rs62003661	C	T	AA=ref	19	1	0	0	48	184	0	0	33
	CHR15	74513291	rs12911581	A	G	AA=ref	19	1	0	0	50	185	0	0	33
	CHR15	74518056	rs34985083	T	A	AA=ref	20	1	0	0	50	198	0	0	40
	CHR15	74525585	rs34004794	G	T	AA=ref	19	1	0	0	49	193	1	0	30
	CHR15	75709863	rs12148352	G	A	AA=ref	15	0	1	0	51	151	0	2	33
	CHR15	75756413	rs72732842	T	C	AA=ref	15	0	1	0	51	151	0	2	32
	CHR15	81430305	rs55908952	C	G	AA=ref	27	0	0	1	94	251	2	1	91
	CHR15	82519643	rs62012043	G	C	AA=ref	18	0	0	1	62	173	1	4	52
	CHR15	83317836	rs4778687	C	T	AA=ref	15	0	0	0	82	201	0	0	71
	CHR15	83363956	rs35728728	A	G	AA=ref	17	0	0	1	74	183	0	0	70
	CHR15	83526337	rs35522893	C	T	AA=ref	17	0	0	1	70	185	0	0	96
	CHR15	83564793	rs7496832	A	C	AA=ref	15	0	0	1	57	160	0	0	66
	CHR15	83575494	rs72755921	C	T	AA=ref	16	0	0	1	60	187	0	0	82
	CHR15	83581187	rs12913501	C	T	AA=ref	16	0	0	1	60	170	0	0	82
	CHR15	84155059	rs12900673	A	T	AA=ref	15	0	0	1	97	193	0	4	23
	CHR15	86852675	rs12910899	C	G	AA=nnn	15	0	0	1	101	197	0	6	35
	CHR15	88031172	rs7178367	A	G	AA=ref	15	0	0	0	93	249	4	1	39
	CHR15	90326190	rs4932142	G	T	AA=ref	16	0	0	1	57	195	1	2	36
	CHR15	90748277	rs11631716	G	T	AA=ref	17	1	0	0	83	160	0	4	55
	CHR15	93445783	rs12901651	G	A	AA=alt	27	1	0	0	134	289	1	4	47
	CHR15	93463574	rs34266454	T	C	AA=alt	19	1	0	0	116	242	1	4	53
	CHR15	93489747	rs35327372	C	T	AA=ref	19	1	0	0	113	227	1	4	49
	CHR15	94140199	rs55660924	C	G	AA=ref	16	0	0	0	82	224	0	2	66
	CHR15	101143995	rs12442691	C	G	AA=ref	15	0	0	0	49	155	2	2	75
	CHR15	102065937	rs68041703	G	A	AA=ref	18	0	0	1	112	275	0	7	42
	CHR16	2109953	rs12185167	C	T	AA=nnn	16	0	0	1	76	225	2	2	60
	CHR16	2932611	rs7196610	T	C	AA=ref	15	0	0	1	75	186	0	3	26
	CHR16	2943864	rs113475902	C	T	AA=ref	15	0	0	1	74	188	0	3	26
	CHR16	3873642	rs1296720	A	C	AA=ref	22	0	0	0	95	202	1	2	33
	CHR16	3904546	rs2530890	C	G	AA=ref	21	0	0	0	91	183	0	3	31
	CHR16	3922992	rs17199030	T	G	AA=ref	22	1	0	0	115	231	0	2	81
	CHR16	6458598	rs17439057	T	A	AA=ref	17	1	0	0	66	187	1	0	26
	CHR16	6598626	rs72762903	G	A	AA=ref	19	1	0	0	96	231	1	1	35
	CHR16	7602115	rs34667042	C	T	AA=ref	18	0	0	1	66	213	1	5	32
	CHR16	8311264	rs11639675	G	A	AA=ref	16	0	0	0	72	165	0	0	14
	CHR16	8312431	rs78552100	T	C	AA=ref	16	0	0	0	72	164	0	0	13
	CHR16	8314169	rs72772937	C	T	AA=ref	17	0	0	1	79	175	0	1	20
	CHR16	8314362	rs72772940	T	C	AA=ref	17	0	0	1	80	179	0	1	20
	CHR16	13451868	rs72771617	G	A	AA=ref	17	0	0	0	66	156	2	4	36
	CHR16	13532050	rs72771675	C	G	AA=ref	20	0	0	0	60	163	0	2	30
	CHR16	13570628	rs111349820	C	T	AA=ref	20	0	1	0	62	166	1	3	31
	CHR16	20291395	rs4257211	C	G	AA=ref	19	0	0	1	121	246	1	2	88
	CHR16	20320265	rs34561880	A	G	AA=ref	20	0	0	1	110	219	1	1	73
	CHR16	20679970	rs17688192	G	A	AA=ref	17	0	0	0	193	235	1	0	78
	CHR16	23236879	rs56033870	A	G	AA=ref	17	0	0	0	125	227	2	0	73
	CHR16	25861446	rs34723104	G	T	AA=ref	20	0	0	1	74	243	0	2	43
	CHR16	53236678	rs62048049	C	T	AA=ref	21	1	0	0	79	211	1	0	44
	CHR16	53339004	rs140690408	C	T	AA=ref	28	1	0	0	93	239	1	0	45
	CHR16	66571421	rs28171	C	T	AA=ref	17	0	0	1	57	153	0	5	39
	CHR16	76921979	rs35293976	C	G	AA=ref	15	0	0	0	75	239	0	1	88
	CHR16	76925869	rs71394283	G	T	AA=ref	16	0	0	1	85	273	0	4	122
	CHR16	76958668	rs35016682	A	C	AA=ref	16	0	0	1	83	275	0	2	149
	CHR16	76959429	rs36181748	G	C	AA=ref	16	0	0	1	82	273	0	2	149
	CHR16	76991109	rs11642105	G	A	AA=ref	20	0	1	0	59	232	1	2	155
	CHR16	77450908	rs12918432	G	C	AA=ref	18	0	0	0	87	214	0	1	66
	CHR16	78982155	rs35225269	A	C	AA=ref	17	1	0	0	72	215	1	0	66
	CHR16	78982821	rs35159584	A	G	AA=ref	16	1	0	0	67	214	1	0	66
	CHR16	78983065	rs62035971	T	C	AA=ref	16	1	0	0	67	211	1	0	64
	CHR16	80788252	rs11649471	A	G	AA=ref	23	1	0	0	107	278	3	3	82
	CHR16	80884339	rs74685744	A	G	AA=ref	20	0	0	1	95	228	1	2	60
	CHR16	81019359	rs17670718	G	C	AA=ref	23	0	0	0	108	239	2	0	92
	CHR16	81023480	rs72823287	C	G	AA=ref	21	0	0	0	96	221	3	1	87
	CHR16	81054297	rs10492892	A	G	AA=ref	21	1	0	0	102	224	3	0	93
	CHR16	86415588	rs17264732	T	C	AA=ref	18	0	1	0	32	157	1	0	20
	CHR16	86421270	rs11117487	G	A	AA=ref	18	0	1	0	29	151	1	0	22
	CHR17	72161	rs35292180	G	A	AA=ref	20	1	0	0	85	276	3	2	83
	CHR17	902869	rs12941159	A	G	AA=ref	29	0	0	1	124	307	2	7	60
	CHR17	2634826	rs111253723	A	T	AA=ref	15	0	0	0	68	190	0	0	20
	CHR17	3568607	rs222756	C	T	AA=ref	27	0	0	1	96	310	2	2	81
	CHR17	3851451	rs730900	C	T	AA=ref	29	0	0	0	169	254	4	2	89
	CHR17	3930265	rs56412408	A	G	AA=ref	20	0	0	1	76	234	2	1	52
	CHR17	4496896	rs12150153	C	T	AA=ref	20	0	0	1	107	169	0	3	26
	CHR17	4500108	rs55780953	A	T	AA=ref	21	0	0	1	107	166	0	3	31
	CHR17	4502961	rs72832028	A	G	AA=ref	21	0	0	1	107	165	0	3	30
	CHR17	4503033	rs72833799	C	T	AA=ref	21	0	0	1	107	165	0	3	29
	CHR17	4506873	rs72835603	G	A	AA=ref	22	0	0	1	109	169	0	3	30
	CHR17	4507507	rs72835605	C	T	AA=ref	21	0	0	1	107	170	0	3	29
	CHR17	4512292	rs8071248	C	T	AA=ref	22	0	0	1	110	173	1	3	34
	CHR17	4512515	rs8076142	T	C	AA=ref	22	0	0	1	112	175	1	3	34
	CHR17	4626587	rs145042193	C	T	AA=ref	15	0	0	0	84	200	2	2	64
	CHR17	5692823	rs80234576	G	A	AA=ref	20	0	0	1	79	213	0	0	22
	CHR17	5699723	rs2005847	C	G	AA=ref	15	0	0	1	51	160	0	0	14
	CHR17	5701826	rs41485554	A	C	AA=ref	15	0	0	1	52	162	0	0	14
	CHR17	9746361	rs7210206	G	A	AA=ref	33	0	0	1	126	372	3	7	125
	CHR17	9747679	rs55966881	C	T	AA=alt	34	0	0	1	139	377	4	6	143
	CHR17	9748647	rs62066031	C	T	AA=ref	34	0	0	1	137	378	3	7	130
	CHR17	13733010	rs62057076	T	C	AA=ref	15	0	0	1	48	161	2	2	14
	CHR17	17417808	rs66637059	C	T	AA=ref	18	0	0	1	59	164	0	4	20
	CHR17	17610404	rs34717629	G	A	AA=ref	20	0	0	1	68	190	0	0	47
	CHR17	17634550	rs71367414	C	T	AA=ref	20	0	0	1	70	192	0	0	45
	CHR17	20700719	rs79529135	T	G	AA=ref	15	0	0	0	72	176	4	0	84
	CHR17	26118521	rs3794765	G	A	AA=ref	21	0	0	1	100	268	8	1	57
	CHR17	27632359	rs12952704	A	C	AA=ref	29	0	0	1	98	256	2	2	78
	CHR17	27648939	rs12945475	T	C	AA=ref	30	0	0	1	93	265	1	3	93
	CHR17	33457028	rs17629188	G	A	AA=ref	15	0	0	1	62	169	0	3	87
	CHR17	33590259	rs34490538	C	T	AA=ref	16	0	1	0	96	252	1	3	113
	CHR17	33594958	rs12951673	A	G	AA=ref	16	0	1	0	94	248	1	3	110
	CHR17	33645386	rs11657050	T	G	AA=ref	16	0	0	1	92	214	1	2	55
	CHR17	33661257	rs35077171	C	T	AA=ref	16	0	0	1	92	214	1	3	55
	CHR17	33666647	rs34658850	T	C	AA=ref	16	0	0	1	92	214	1	3	55
	CHR17	33667492	rs12949518	T	G	AA=ref	16	0	0	1	92	214	1	3	55
	CHR17	36219586	rs55658132	C	T	AA=ref	22	1	0	0	103	283	5	2	110
	CHR17	36533889	rs41431849	G	C	AA=ref	16	0	0	1	83	223	1	1	72
	CHR17	37643376	rs72827105	C	G	AA=ref	15	0	0	1	58	181	2	1	111
	CHR17	39676088	rs66491052	G	A	AA=ref	16	0	0	0	64	194	0	3	30
	CHR17	40316777	rs11652990	G	A	AA=ref	16	0	0	0	159	187	2	0	77
	CHR17	40696679	rs62075834	G	A	AA=ref	17	0	0	1	126	282	0	2	61
	CHR17	40722162	rs1474040	G	A	AA=ref	17	0	0	1	126	280	0	2	63
	CHR17	40754585	rs62078392	C	G	AA=ref	17	0	0	1	123	276	0	2	63
	CHR17	40782083	rs2134808	T	G	AA=ref	17	0	0	1	126	280	0	2	63
	CHR17	41204856	rs17671533	G	A	AA=ref	15	0	0	1	152	174	0	0	48
	CHR17	41213748	rs8176267	T	C	AA=ref	15	0	0	1	157	173	1	0	53
	CHR17	41251931	rs799923	G	A	AA=ref	23	1	0	0	81	228	0	2	172
	CHR17	41281550	rs34672900	G	A	AA=ref	22	1	0	0	79	227	0	2	172
	CHR17	41368082	rs140334356	G	A	AA=ref	15	0	0	1	94	175	0	0	53
	CHR17	41372775	rs17600322	G	C	AA=ref	16	0	0	1	94	174	0	0	53
	CHR17	41406738	rs7225224	T	C	AA=ref	15	0	0	1	91	173	0	0	52
	CHR17	41445325	rs72831095	A	G	AA=ref	23	1	0	0	80	221	0	2	166
	CHR17	41967029	rs35652202	G	A	AA=ref	15	0	0	1	124	265	0	2	40
	CHR17	46463909	rs77556405	G	A	AA=ref	17	1	0	0	53	157	2	0	39
	CHR17	47633883	rs34701003	G	C	AA=ref	18	1	0	0	88	213	0	4	83
	CHR17	48827106	rs11867565	A	G	AA=ref	23	0	0	1	126	269	1	0	120
	CHR17	55233853	rs12936050	G	T	AA=ref	17	0	0	1	69	171	0	4	37
	CHR17	59862082	rs72842992	G	A	AA=ref	20	1	0	0	56	175	1	0	27
	CHR17	59965596	rs111848284	T	C	AA=ref	20	0	0	1	59	168	1	0	29
	CHR17	66610877	rs150539637	G	A	AA=ref	16	0	0	1	40	161	1	2	25
	CHR17	69380886	rs11653363	A	G	AA=ref	15	0	0	0	85	174	1	5	21
	CHR17	70468909	rs34922376	C	T	AA=ref	16	0	0	1	42	151	1	0	100
	CHR17	72367544	rs111235248	C	T	AA=ref	20	0	0	1	72	186	3	0	19
	CHR17	74313551	rs68007436	G	A	AA=ref	19	0	0	1	85	268	0	2	38
	CHR17	75080225	rs34543414	T	C	AA=ref	22	0	0	1	79	196	1	4	53
	CHR17	76180396	rs72898268	C	T	AA=ref	15	0	0	1	92	159	3	2	39
	CHR17	77329914	rs34444410	C	T	AA=ref	17	1	0	0	76	265	5	2	114
	CHR17	77330761	rs34898185	G	A	AA=ref	17	1	0	0	76	265	5	2	115
	CHR17	77334146	rs35510307	G	A	AA=ref	17	1	0	0	76	266	5	2	115
	CHR17	78938385	rs11547302	G	A	AA=ref	16	0	0	0	150	240	1	0	112
	CHR18	3969620	rs17574146	G	C	AA=ref	18	0	0	0	56	188	0	0	54
	CHR18	5534656	rs68162515	C	T	AA=ref	20	1	0	0	58	160	1	1	35
	CHR18	6550117	rs4411591	C	T	AA=ref	18	0	0	0	58	223	1	0	45
	CHR18	6556720	rs4798468	C	T	AA=ref	19	0	0	1	60	239	1	1	74
	CHR18	6734217	rs12967268	A	G	AA=ref	15	1	0	0	42	218	2	1	34
	CHR18	9238874	rs62085928	C	G	AA=ref	20	0	0	0	66	237	0	0	22
	CHR18	9344079	rs12966779	T	G	AA=ref	21	0	0	0	77	240	0	2	28
	CHR18	9364741	rs34906373	G	A	AA=ref	18	0	0	0	76	238	0	1	30
	CHR18	9661222	rs2124297	A	G	AA=ref	15	0	0	0	78	209	1	0	78
	CHR18	9668389	rs67344754	C	G	AA=ref	15	0	0	0	79	208	1	0	77
	CHR18	10376287	rs35717261	C	T	AA=ref	16	0	0	1	37	161	1	0	18
	CHR18	19100717	rs17720074	T	C	AA=ref	16	0	0	1	63	202	2	1	130
	CHR18	20067904	rs177999	C	T	AA=ref	17	0	0	1	56	158	2	0	19
	CHR18	24954026	rs56309043	C	T	AA=ref	15	1	0	0	44	155	2	3	51
	CHR18	34361547	rs72883550	G	A	AA=ref	17	1	0	0	111	180	1	2	76
	CHR18	34374865	rs11665141	A	G	AA=ref	17	1	0	0	113	188	1	2	77
	CHR18	34379353	rs72883563	C	G	AA=ref	17	1	0	0	113	189	1	2	76
	CHR18	34382796	rs147168840	G	A	AA=ref	15	0	0	0	98	156	0	3	53
	CHR18	34410831	rs1426755	A	G	AA=ref	18	1	0	0	113	190	1	3	77
	CHR18	34450941	rs72885294	T	A	AA=ref	19	1	0	0	124	211	1	3	78
	CHR18	34451891	rs72885296	C	G	AA=ref	19	1	0	0	124	210	1	3	78
	CHR18	34452064	rs72885298	C	G	AA=ref	19	1	0	0	124	210	1	3	78
	CHR18	34458427	rs138518304	C	A	AA=ref	19	1	0	0	124	210	1	3	78
	CHR18	34473572	rs74682538	G	A	AA=ref	19	1	0	0	124	210	1	3	78
	CHR18	34482449	rs10502667	C	G	AA=ref	19	1	0	0	124	210	1	3	78
	CHR18	34487296	rs72887052	A	C	AA=ref	19	1	0	0	124	210	1	3	78
	CHR18	34498478	rs11664109	C	A	AA=ref	19	1	0	0	124	211	1	3	78
	CHR18	34508112	rs11665258	T	C	AA=ref	19	1	0	0	124	212	1	3	78
	CHR18	34531073	rs72888928	C	T	AA=ref	19	1	0	0	124	211	1	3	78
	CHR18	34548299	rs8094856	G	A	AA=ref	19	1	0	0	124	211	1	3	78
	CHR18	34549886	rs117376812	C	G	AA=ref	19	1	0	0	124	211	1	3	78
	CHR18	34563373	rs8098708	A	G	AA=ref	19	1	0	0	124	211	1	3	79
	CHR18	34572381	rs72888992	C	T	AA=ref	19	1	0	0	124	211	1	3	78
	CHR18	34623479	rs72890574	T	G	AA=ref	19	1	0	0	125	211	1	3	86
	CHR18	34625813	rs17567920	G	A	AA=ref	19	1	0	0	124	211	1	3	78
	CHR18	34627906	rs72890583	A	G	AA=ref	19	1	0	0	124	211	1	3	86
	CHR18	34665048	rs72892516	G	A	AA=ref	19	1	0	0	124	212	1	3	78
	CHR18	34665420	rs72892518	G	A	AA=ref	19	1	0	0	124	212	1	3	78
	CHR18	34684712	rs115623155	C	T	AA=ref	19	1	0	0	124	211	1	3	78
	CHR18	34710125	rs72894323	A	C	AA=ref	19	1	0	0	124	211	1	3	86
	CHR18	34722050	rs7228810	A	G	AA=ref	19	1	0	0	124	211	1	3	86
	CHR18	34728434	rs11662124	T	C	AA=ref	19	1	0	0	124	211	1	3	86
	CHR18	34731431	rs55731927	A	G	AA=ref	19	1	0	0	124	211	1	3	86
	CHR18	34742415	rs1503359	G	A	AA=ref	19	1	0	0	124	207	1	3	86
	CHR18	34761705	rs17652953	T	C	AA=ref	19	1	0	0	124	207	1	3	86
	CHR18	34774741	rs138949430	A	T	AA=ref	19	1	0	0	124	208	1	3	86
	CHR18	34800257	rs8096167	T	C	AA=ref	19	1	0	0	132	217	1	3	88
	CHR18	34807005	rs146519409	C	T	AA=ref	18	1	0	0	114	189	1	3	84
	CHR18	34810082	rs72898330	G	T	AA=ref	18	1	0	0	113	188	1	3	84
	CHR18	40992924	rs1442352	C	T	AA=ref	21	0	0	1	57	234	2	1	147
	CHR18	41008400	rs10502811	G	C	AA=ref	19	0	0	1	57	210	2	1	142
	CHR18	41008670	rs17730261	T	G	AA=ref	19	0	0	1	57	210	2	1	144
	CHR18	41011536	rs17730363	G	A	AA=ref	19	0	0	1	57	210	2	1	142
	CHR18	41037796	rs77626264	G	A	AA=ref	19	0	0	1	57	210	2	1	142
	CHR18	41047743	rs72906211	A	T	AA=ref	19	0	0	1	57	210	2	1	144
	CHR18	45177208	rs34098418	C	A	AA=ref	20	0	0	0	109	163	4	0	49
	CHR18	46342503	rs76279841	G	C	AA=ref	16	1	0	0	55	160	0	0	26
	CHR18	46432273	rs62103339	C	T	AA=ref	26	1	0	0	101	198	1	2	52
	CHR18	52558243	rs56247500	T	G	AA=ref	18	1	0	0	104	204	1	0	140
	CHR18	53123031	rs896686	T	G	AA=ref	15	0	0	0	48	158	0	0	87
	CHR18	57171281	rs55963416	C	T	AA=ref	18	0	0	1	85	187	0	4	50
	CHR18	60668973	rs111345592	T	G	AA=ref	26	0	0	0	66	243	1	5	32
	CHR18	60676556	rs9807380	T	A	AA=ref	26	0	0	0	66	244	0	4	32
	CHR18	60677483	rs9989561	T	A	AA=ref	26	0	0	0	66	244	0	4	31
	CHR18	60680159	rs11662645	C	A	AA=ref	26	0	0	0	66	239	0	5	31
	CHR18	60683115	rs8095193	C	T	AA=ref	26	0	0	0	66	242	0	4	32
	CHR18	60683891	rs10515990	T	C	AA=ref	26	0	0	0	66	242	0	4	32
	CHR18	60970897	rs56194797	C	T	AA=ref	16	0	0	0	79	235	1	0	22
	CHR18	61177069	rs113654806	G	A	AA=ref	17	1	0	0	61	176	0	1	38
	CHR18	63130057	rs62088099	G	A	AA=ref	24	0	0	1	79	195	1	4	29
	CHR18	64070278	rs72950234	G	C	AA=ref	18	1	0	0	41	171	0	1	19
	CHR18	75860435	rs34660852	A	G	AA=ref	21	0	0	1	55	166	1	0	65
	CHR18	77367936	rs73001711	G	A	AA=ref	20	0	0	0	43	174	1	3	49
	CHR18	77383225	rs73001800	C	G	AA=ref	18	1	0	0	42	182	1	1	36
	CHR18	77384905	rs73003604	C	G	AA=ref	18	1	0	0	42	182	1	1	36
	CHR18	77385748	rs55942288	G	T	AA=ref	18	1	0	0	42	182	1	1	36
	CHR18	77390420	rs73003630	C	T	AA=ref	18	1	0	0	42	181	1	1	34
	CHR18	77390784	rs73003633	G	A	AA=ref	18	1	0	0	42	182	1	1	34
	CHR18	77394318	rs73003640	C	T	AA=ref	18	1	0	0	41	182	1	1	38
	CHR18	77397054	rs371640362	T	A	AA=nnn	15	1	0	0	42	171	1	1	36
	CHR18	77397064	rs374213704	G	A	AA=nnn	15	1	0	0	42	171	1	1	36
	CHR18	77401312	rs73003650	G	A	AA=ref	15	1	0	0	43	173	1	1	38
	CHR18	77401823	rs73003651	C	A	AA=ref	15	1	0	0	43	173	1	1	38
	CHR18	77406443	rs73003662	A	G	AA=ref	16	1	0	0	46	182	1	1	42
	CHR19	6508924	rs113088751	T	C	AA=ref	17	1	0	0	187	214	2	2	80
	CHR19	9879983	rs74178175	C	T	AA=ref	29	1	0	0	98	239	1	4	26
	CHR19	9968139	rs11556087	G	A	AA=ref	26	1	0	0	85	204	1	2	25
	CHR19	13688691	rs12980327	T	C	AA=ref	21	0	0	1	42	155	2	4	12
	CHR19	13996222	rs35792937	G	T	AA=ref	17	0	0	0	45	155	2	3	20
	CHR19	14379480	rs73013215	A	C	AA=ref	23	1	0	0	92	233	1	2	48
	CHR19	14459943	rs62125484	G	A	AA=ref	15	0	0	1	63	158	1	1	30
	CHR19	43838753	rs7247267	G	T	AA=nnn	19	1	0	0	65	214	0	0	25
	CHR19	43844818	rs71350663	G	A	AA=ref	19	1	0	0	65	214	0	0	27
	CHR19	43847505	rs34887020	C	T	AA=ref	19	1	0	0	65	213	0	0	25
	CHR19	44049531	rs3213391	G	C	AA=ref	15	0	0	0	40	182	1	1	131
	CHR19	45005892	rs55882928	A	G	AA=ref	16	0	1	0	60	218	1	0	68
	CHR19	47834105	rs73063388	T	G	AA=ref	17	0	0	1	88	198	0	1	38
	CHR19	47866247	rs2017380	G	A	AA=ref	22	0	0	1	100	230	2	3	43
	CHR19	48092907	rs3844440	G	A	AA=ref	17	1	0	0	94	220	1	1	62
	CHR19	51106019	rs8107374	T	C	AA=ref	15	0	0	1	55	152	0	1	39
	CHR20	3844929	rs45437096	C	T	AA=ref	18	0	0	0	62	160	0	3	27
	CHR20	5433313	rs6107628	C	A	AA=ref	16	0	0	1	59	159	1	2	33
	CHR20	7962072	rs8764	A	C	AA=ref	17	0	0	1	75	166	1	0	80
	CHR20	8269832	rs62195915	G	A	AA=ref	17	0	0	0	40	157	1	0	12
	CHR20	8279734	rs17431067	T	C	AA=ref	16	0	0	0	41	154	1	0	13
	CHR20	10357742	rs78860443	G	A	AA=ref	21	0	1	0	94	162	2	2	48
	CHR20	10759245	rs17538569	A	G	AA=ref	17	0	0	1	114	245	0	5	79
	CHR20	10808290	rs80118939	A	G	AA=ref	17	0	0	1	91	205	1	5	72
	CHR20	14463071	rs62204437	T	G	AA=nnn	15	0	0	1	65	212	0	1	68
	CHR20	15032845	rs392331	G	A	AA=ref	17	0	0	1	86	156	0	1	57
	CHR20	15038765	rs449712	G	A	AA=ref	25	0	0	1	95	226	0	1	63
	CHR20	15041578	rs453626	C	A	AA=ref	25	0	0	1	95	226	0	1	63
	CHR20	15043500	rs365575	C	T	AA=ref	25	0	0	1	95	226	0	1	63
	CHR20	15046256	rs391017	C	T	AA=ref	25	0	0	1	95	226	0	1	63
	CHR20	15053557	rs437139	G	A	AA=ref	24	0	0	1	95	226	0	1	64
	CHR20	15055614	rs450137	A	C	AA=ref	24	0	0	1	95	226	1	1	64
	CHR20	15057268	rs425447	T	C	AA=ref	24	0	0	1	95	230	0	1	80
	CHR20	15058029	rs381053	G	T	AA=ref	24	0	0	1	100	233	0	1	84
	CHR20	15638376	rs113752476	G	A	AA=ref	17	0	0	1	58	169	1	0	94
	CHR20	16977871	rs6075153	T	C	AA=ref	15	0	0	1	52	173	1	0	60
	CHR20	16988144	rs62200355	C	A	AA=ref	15	0	0	1	70	188	0	2	34
	CHR20	29876226	rs73102081	C	T	AA=ref	21	1	0	0	67	166	0	0	48
	CHR20	30002488	rs56331764	T	G	AA=ref	21	1	0	0	67	165	0	0	47
	CHR20	30006456	rs73108072	G	A	AA=ref	20	1	0	0	66	162	0	0	47
	CHR20	30225357	rs6088854	G	A	AA=ref	21	1	0	0	69	200	0	4	53
	CHR20	30269060	rs77130187	G	A	AA=ref	22	1	0	0	70	229	0	5	54
	CHR20	37100214	rs1609994	C	T	AA=ref	20	0	0	1	146	289	3	1	191
	CHR20	39494435	rs62208616	T	G	AA=ref	15	0	0	1	43	163	1	4	21
	CHR20	39603937	rs62209440	G	A	AA=ref	21	0	0	1	79	271	0	4	51
	CHR20	39832628	rs17265513	T	C	AA=ref	16	0	0	0	49	196	1	6	34
	CHR20	43983392	rs6065808	G	A	AA=ref	17	1	0	0	54	172	1	0	36
	CHR20	46340207	rs13044051	G	C	AA=ref	20	0	0	1	69	219	3	0	116
	CHR20	46340376	rs13043978	C	T	AA=ref	20	0	0	1	69	219	3	0	116
	CHR20	46341334	rs13040063	G	A	AA=ref	20	0	0	1	68	214	3	0	109
	CHR20	46341484	rs11907065	A	C	AA=ref	19	0	0	1	68	211	3	0	109
	CHR20	46347831	rs34297325	C	T	AA=ref	20	0	0	1	65	206	2	0	106
	CHR20	46348225	rs35164685	C	T	AA=ref	20	0	0	1	66	207	2	0	106
	CHR20	46348628	rs35896821	G	C	AA=ref	20	0	0	1	66	208	2	0	106
	CHR20	46350413	rs11906398	C	G	AA=ref	20	0	0	1	67	207	2	0	106
	CHR20	46350872	rs34802240	G	A	AA=ref	20	0	0	1	65	208	2	0	106
	CHR20	46355767	rs13041999	G	A	AA=ref	21	0	0	1	71	209	2	0	115
	CHR20	46360465	rs66806308	C	T	AA=ref	19	0	0	1	94	219	1	1	59
	CHR20	46365636	rs56218501	C	T	AA=ref	19	0	0	1	94	218	1	1	68
	CHR20	46938645	rs17428274	T	C	AA=ref	15	0	0	1	71	176	0	1	24
	CHR20	50533973	rs150698226	G	A	AA=ref	16	0	0	1	62	153	0	0	44
	CHR20	50536644	rs6068014	C	T	AA=ref	16	0	0	1	63	151	0	0	44
	CHR20	51687647	rs1293438	G	T	AA=ref	21	0	0	1	64	191	0	1	42
	CHR20	52240212	rs2038966	G	A	AA=ref	15	0	0	1	141	227	0	6	69
	CHR20	53251249	rs6068923	G	A	AA=ref	19	0	0	1	102	275	1	3	73
	CHR20	58689080	rs75748037	G	A	AA=ref	16	0	0	0	84	183	1	1	121
	CHR20	58700003	rs77657602	G	A	AA=ref	16	0	0	0	86	185	1	1	122
	CHR20	59560031	rs6065027	A	G	AA=ref	15	0	0	1	70	181	0	1	30
	CHR20	60443885	rs34186757	G	A	AA=ref	21	0	0	0	99	236	0	2	46
	CHR20	60506821	rs62205052	G	A	AA=ref	18	0	0	0	64	167	3	2	57
	CHR20	60604182	rs146052999	G	A	AA=ref	17	0	0	0	56	167	0	2	87
	CHR20	60648306	rs7271948	G	A	AA=ref	16	0	0	0	58	172	1	3	90
	CHR21	17325853	rs8131757	T	C	AA=ref	15	0	0	0	74	198	0	3	83
	CHR21	20870146	rs56121796	A	T	AA=ref	28	0	0	0	61	224	3	4	66
	CHR21	21916864	rs2826376	C	T	AA=ref	17	0	0	1	97	268	2	3	83
	CHR21	22298269	rs142014460	G	A	AA=ref	16	1	0	0	65	156	1	1	23
	CHR21	25443052	rs9983847	C	T	AA=ref	18	0	0	1	96	167	0	0	39
	CHR21	25881653	rs8129642	A	G	AA=ref	18	0	0	1	82	189	0	3	56
	CHR21	27277907	rs2234982	G	A	AA=ref	24	1	0	0	98	193	1	2	78
	CHR21	33426561	rs9978522	C	T	AA=ref	15	0	0	0	58	170	1	0	38
	CHR21	35741104	rs56307674	C	T	AA=ref	17	0	0	1	84	200	1	4	96
	CHR21	37755490	rs62229403	G	C	AA=ref	21	0	0	0	103	289	2	3	71
	CHR21	38052254	rs1571699	T	A	AA=ref	17	0	0	0	45	211	3	0	65
	CHR21	38398391	rs73200211	A	G	AA=ref	17	1	0	0	43	152	1	0	15
	CHR21	44149392	rs28842577	G	A	AA=ref	17	0	0	1	50	193	3	0	49
	CHR21	44150877	rs71320553	G	A	AA=ref	17	0	0	1	50	193	3	0	49
	CHR21	44189376	rs34742413	C	T	AA=ref	17	0	0	0	45	168	1	2	43
	CHR21	44901704	rs79915604	C	T	AA=ref	20	1	0	0	43	184	3	2	78
	CHR21	46138631	rs74727741	G	A	AA=ref	18	0	0	0	68	188	1	3	19
	CHR22	20867120	rs62238762	C	T	AA=ref	25	0	0	0	114	280	2	6	104
	CHR22	20869136	rs13053946	G	T	AA=ref	25	0	0	0	110	273	2	6	104
	CHR22	26312260	rs763492	T	C	AA=ref	25	1	0	0	71	200	1	3	62
	CHR22	26332845	rs9624932	C	T	AA=ref	21	0	0	1	77	187	0	4	36
	CHR22	26687530	rs657937	C	G	AA=ref	17	0	0	1	68	217	1	5	61
	CHR22	31957065	rs13053428	G	A	AA=ref	17	0	0	1	115	221	0	2	26
	CHR22	32729100	rs76451560	C	T	AA=ref	15	0	0	1	55	164	0	2	67
	CHR22	32733998	rs73166346	G	C	AA=ref	15	0	0	1	55	165	0	2	75
	CHR22	32771655	rs9606942	T	G	AA=ref	16	0	0	1	63	155	0	0	56
	CHR22	37576059	rs11704001	C	A	AA=ref	17	0	0	1	81	203	0	5	38
	CHR22	37576362	rs8279	G	A	AA=ref	17	0	0	1	81	203	0	5	38
	CHR22	37600011	rs35593514	G	C	AA=ref	18	0	0	1	81	201	0	1	39
	CHR22	37614502	rs11705199	G	A	AA=ref	16	0	0	0	91	202	0	1	55
	CHR22	37643060	rs13058061	A	G	AA=ref	16	0	0	0	82	182	0	4	53
	CHR22	37645837	rs34912585	C	A	AA=ref	16	0	0	0	80	180	0	4	54
	CHR22	37656642	rs13057635	C	G	AA=ref	17	0	0	1	81	184	0	1	55
	CHR22	37659560	rs35847912	G	C	AA=ref	17	0	0	1	83	185	0	1	52
	CHR22	37660178	rs8139780	C	T	AA=ref	17	0	0	1	83	184	0	1	51
	CHR22	37666872	rs8136065	G	A	AA=ref	16	0	0	1	76	173	0	1	46
	CHR22	37668734	rs13055790	G	A	AA=ref	16	0	0	1	76	172	0	2	46
	CHR22	43536193	rs8136233	T	C	AA=ref	16	0	0	0	71	167	3	0	54
	CHR22	45132491	rs132409	G	A	AA=ref	21	0	0	0	104	276	1	2	46
	CHR22	48034729	rs17669621	A	C	AA=ref	18	0	0	1	61	208	0	2	16
	CHR22	48188349	rs7293142	G	A	AA=ref	22	0	0	1	77	231	1	4	20
	CHR22	49098688	rs55810671	G	A	AA=ref	15	0	0	1	100	178	1	1	51
	CHR22	49104534	rs56183077	C	A	AA=ref	15	0	0	1	104	183	1	1	53
	CHR22	49117758	rs130176	C	A	AA=ref	20	0	0	0	82	255	0	2	18
	CHR22	49152041	rs73177126	C	T	AA=ref	21	0	0	0	86	255	0	3	22
	CHR22	49265199	rs28463382	G	A	AA=ref	18	0	0	1	60	170	1	2	66
	CHR22	49277752	rs118178963	C	T	AA=ref	18	0	0	1	59	180	0	1	73

## Sheet: OCE ARSA
	TABLE S1	Numbers of ocurances of ARSA SNPs in different populations
	Column 7	counts number of Alt-allele SNPs in OCE: /Aus|Bou|Pap/, which should be 7 or more alleles (among 19 people)
	Column 8	counts this allele in OCE-flanking populations: /Dus|Mao|Igo|Hav/.
	Column 9	In the rest of Simons’ populations this allele must be absent.
	Column 10	In the rest of Simons’ populations this allele must be absent.
	Col 11-15	The number of “OCE-specific phase-1” alleles in all 1000G should be less or equal to the number of these alleles among 19 OCE people.
		Thus, the frequency of OCE-specific SNPs at this second step must be >100 times frequent than in the rest of the world.
	ARSA SNP allele is ancestral when column 6 AA=alt; and derived (mutant) when AA=ref. When ancestral status is unknown AA=nnn
	Column 1	Column 2	Column 3	Column 4	Column 5	Column 6	Column 7	Column 8	Column 9	Column 10	Column 11	Column 12	Column 13	Column 14	Column 15
	chromosome	position	RS-id	Reference	Alternative	Ancestral	Symons' data	Symons' data	Symons' data	Symons' data	1000 G	1000 G	1000 G	1000 G	1000 G
							Oceania	Other region 1	Other region 2	Other region 3	America	Europe	East Asia	Africa	South Asia
	CHR1	34939341	rs371454755	A	T	AA=ref	25	0	0	0	0	0	0	0	1
	CHR1	89520101	rs368235691	T	C	UNKNOWN	24	0	0	0	0	0	0	0	0
	CHR1	89521023	rs369507918	C	G	UNKNOWN	24	0	0	0	0	0	0	0	0
	CHR1	89521895	rs142226400	T	C	UNKNOWN	24	0	0	0	0	0	0	0	0
	CHR1	89523802	rs144022371	C	G	UNKNOWN	24	0	0	0	0	0	0	0	0
	CHR1	89534362	rs377309359	C	T	UNKNOWN	24	0	0	0	0	0	0	0	0
	CHR1	89537200	rs375750666	T	C	UNKNOWN	24	0	0	0	0	0	0	0	0
	CHR1	89542405	rs372451771	A	G	UNKNOWN	24	0	0	0	0	0	0	0	0
	CHR1	89543580	rs371827016	A	C	UNKNOWN	24	0	0	0	0	0	0	0	0
	CHR1	89544077	rs374819543	A	G	UNKNOWN	24	0	0	0	0	0	0	0	0
	CHR1	89545909	rs373138042	C	T	UNKNOWN	24	0	0	0	0	0	0	0	0
	CHR1	89545962	rs377366616	C	T	AA=ref	24	0	0	0	0	1	0	0	0
	CHR1	89546126	rs373713002	G	A	UNKNOWN	24	0	0	0	0	0	0	0	0
	CHR1	89547245	rs371011878	T	C	UNKNOWN	24	0	0	0	0	0	0	0	0
	CHR1	89547648	rs367651469	T	C	UNKNOWN	24	0	0	0	0	0	0	0	0
	CHR1	89548428	rs372462394	A	T	UNKNOWN	24	0	0	0	0	0	0	0	0
	CHR1	89549437	rs370179684	G	A	UNKNOWN	24	0	0	0	0	0	0	0	0
	CHR1	89550274	rs370148432	T	C	UNKNOWN	24	0	0	0	0	0	0	0	0
	CHR1	89555053	rs369539338	C	T	UNKNOWN	24	0	0	0	0	0	0	0	0
	CHR1	89555787	rs369581715	T	C	UNKNOWN	24	0	0	0	0	0	0	0	0
	CHR1	89556280	rs370923043	A	T	UNKNOWN	24	0	0	0	0	0	0	0	0
	CHR1	89556595	rs373981719	T	C	UNKNOWN	24	0	0	0	0	0	0	0	0
	CHR1	89556632	rs367861955	G	A	UNKNOWN	24	0	0	0	0	0	0	0	0
	CHR1	89557176	rs372258235	G	A	UNKNOWN	24	0	0	0	0	0	0	0	0
	CHR1	89557563	rs375128519	T	C	AA=ref	24	0	0	0	1	1	0	0	0
	CHR1	89558937	s1x89558937	C	G	UNKNOWN	24	0	0	0	0	0	0	0	0
	CHR1	89559419	rs376555561	G	A	UNKNOWN	24	0	0	0	0	0	0	0	0
	CHR1	89560212	rs375745605	C	T	UNKNOWN	24	0	0	0	0	0	0	0	0
	CHR1	89562062	rs373503289	G	A	UNKNOWN	24	0	0	0	0	0	0	0	0
	CHR1	89564161	rs375023276	G	A	UNKNOWN	24	0	0	0	0	0	0	0	0
	CHR1	89564787	rs371772773	C	T	UNKNOWN	27	0	0	0	0	0	0	0	0
	CHR1	89565204	rs369983022	A	G	UNKNOWN	24	0	0	0	0	0	0	0	0
	CHR1	89566271	rs371225792	A	C	UNKNOWN	24	0	0	0	0	0	0	0	0
	CHR1	89566343	rs370183360	C	T	UNKNOWN	24	0	0	0	0	0	0	0	0
	CHR1	89566534	s1x89566534	A	T	UNKNOWN	24	0	0	0	0	0	0	0	0
	CHR1	89567030	rs372442632	G	A	UNKNOWN	24	0	0	0	0	0	0	0	0
	CHR1	89567090	rs377241402	T	C	UNKNOWN	24	0	0	0	0	0	0	0	0
	CHR1	89567612	rs371694998	A	G	UNKNOWN	24	0	0	0	0	0	0	0	0
	CHR1	89568321	rs369364872	T	C	UNKNOWN	24	0	0	0	0	0	0	0	0
	CHR1	89568341	rs373332304	G	C	UNKNOWN	24	0	0	0	0	0	0	0	0
	CHR1	89568354	rs376850609	A	G	UNKNOWN	24	0	0	0	0	0	0	0	0
	CHR1	89568429	rs369794482	T	C	UNKNOWN	24	0	0	0	0	0	0	0	0
	CHR1	89569156	rs367700704	G	A	UNKNOWN	24	0	0	0	0	0	0	0	0
	CHR1	89569804	rs369197485	A	C	UNKNOWN	24	0	0	0	0	0	0	0	0
	CHR1	89569909	rs373195133	A	G	UNKNOWN	24	0	0	0	0	0	0	0	0
	CHR1	89570580	rs373412924	C	T	UNKNOWN	24	0	0	0	0	0	0	0	0
	CHR1	89570694	rs372483176	A	G	UNKNOWN	24	0	0	0	0	0	0	0	0
	CHR1	89571690	rs376134162	C	T	UNKNOWN	24	0	0	0	0	0	0	0	0
	CHR1	89572524	rs368100598	G	A	UNKNOWN	24	0	0	0	0	0	0	0	0
	CHR1	89574091	rs373692377	G	T	UNKNOWN	24	0	0	0	0	0	0	0	0
	CHR1	89574578	s1x89574578	C	A	UNKNOWN	21	0	0	0	0	0	0	0	0
	CHR1	89576576	rs375467672	T	C	UNKNOWN	24	0	0	0	0	0	0	0	0
	CHR1	89576583	rs370164769	G	A	UNKNOWN	24	0	0	0	0	0	0	0	0
	CHR1	89581604	rs369338026	A	G	UNKNOWN	24	0	0	0	0	0	0	0	0
	CHR1	89581953	rs373511584	C	T	UNKNOWN	24	0	0	0	0	0	0	0	0
	CHR1	89583020	rs375563316	T	A	UNKNOWN	24	0	0	0	0	0	0	0	0
	CHR1	89583683	rs376685322	C	T	UNKNOWN	24	0	0	0	0	0	0	0	0
	CHR1	89584036	rs367684972	T	G	UNKNOWN	24	0	0	0	0	0	0	0	0
	CHR1	89584324	rs375290138	G	A	UNKNOWN	24	0	0	0	0	0	0	0	0
	CHR1	89585028	rs375120699	G	A	UNKNOWN	24	0	0	0	0	0	0	0	0
	CHR1	89586653	rs368712315	T	C	UNKNOWN	24	0	0	0	0	0	0	0	0
	CHR1	89586829	rs147250118	C	T	UNKNOWN	24	0	0	0	0	0	0	0	0
	CHR1	89587367	rs368144745	C	G	UNKNOWN	24	0	0	0	0	0	0	0	0
	CHR1	89587545	rs140687152	C	T	UNKNOWN	24	0	0	0	0	0	0	0	0
	CHR1	89587575	rs149938333	T	C	UNKNOWN	24	0	0	0	0	0	0	0	0
	CHR1	89587713	rs371779157	T	C	UNKNOWN	24	0	0	0	0	0	0	0	0
	CHR1	89587782	rs372694037	G	A	AA=ref	24	0	0	0	0	0	0	4	0
	CHR1	89587822	rs370015220	A	T	UNKNOWN	24	0	0	0	0	0	0	0	0
	CHR1	89587864	rs372683614	T	C	UNKNOWN	24	0	0	0	0	0	0	0	0
	CHR1	89588040	rs373749227	C	T	UNKNOWN	24	0	0	0	0	0	0	0	0
	CHR1	89589037	rs373783689	A	G	UNKNOWN	24	0	0	0	0	0	0	0	0
	CHR1	89589055	rs371761337	T	C	UNKNOWN	24	0	0	0	0	0	0	0	0
	CHR1	89590134	rs370007939	C	T	UNKNOWN	24	0	0	0	0	0	0	0	0
	CHR1	89590143	rs372771978	T	G	UNKNOWN	24	0	0	0	0	0	0	0	0
	CHR1	89590443	rs368808120	C	T	UNKNOWN	24	0	0	0	0	0	0	0	0
	CHR1	89591262	rs377310996	G	A	UNKNOWN	24	0	0	0	0	0	0	0	0
	CHR1	89592489	rs376852367	T	C	UNKNOWN	24	0	0	0	0	0	0	0	0
	CHR1	89592507	rs370168636	A	C	UNKNOWN	24	0	0	0	0	0	0	0	0
	CHR1	89592706	rs368120563	T	C	UNKNOWN	15	0	0	0	0	0	0	0	0
	CHR1	89592822	rs374404104	G	A	UNKNOWN	21	0	0	0	0	0	0	0	0
	CHR1	89592855	rs368458259	G	C	UNKNOWN	24	0	0	0	0	0	0	0	0
	CHR1	89593068	rs376480384	A	G	UNKNOWN	24	0	0	0	0	0	0	0	0
	CHR1	89593268	rs373324935	C	G	UNKNOWN	24	0	0	0	0	0	0	0	0
	CHR1	89594091	rs367934506	G	T	UNKNOWN	24	0	0	0	0	0	0	0	0
	CHR1	89594567	rs374202280	G	A	UNKNOWN	24	0	0	0	0	0	0	0	0
	CHR1	89594982	rs372685294	T	G	UNKNOWN	24	0	0	0	0	0	0	0	0
	CHR1	89595928	rs371248257	A	G	UNKNOWN	24	0	0	0	0	0	0	0	0
	CHR1	89596265	rs373688497	G	A	UNKNOWN	24	0	0	0	0	0	0	0	0
	CHR1	89596896	rs377213573	C	G	UNKNOWN	24	0	0	0	0	0	0	0	0
	CHR1	89596981	rs377639227	A	G	UNKNOWN	24	0	0	0	0	0	0	0	0
	CHR1	89598073	rs139544379	A	G	UNKNOWN	24	0	0	0	0	0	0	0	0
	CHR1	89598851	rs375269444	A	G	UNKNOWN	24	0	0	0	0	0	0	0	0
	CHR1	89599445	rs369817321	T	C	UNKNOWN	24	0	0	0	0	0	0	0	0
	CHR1	89599683	rs376115881	T	G	UNKNOWN	24	0	0	0	0	0	0	0	0
	CHR1	89599698	rs369574161	G	C	UNKNOWN	24	0	0	0	0	0	0	0	0
	CHR1	89599705	rs373729222	A	G	UNKNOWN	24	0	0	0	0	0	0	0	0
	CHR1	89600003	rs377476730	C	T	UNKNOWN	24	0	0	0	0	0	0	0	0
	CHR1	89600243	rs375517741	G	C	UNKNOWN	24	0	0	0	0	0	0	0	0
	CHR1	89600560	rs371027141	A	G	UNKNOWN	24	0	0	0	0	0	0	0	0
	CHR1	89600729	rs189347428	A	C	UNKNOWN	24	0	0	0	0	0	0	0	0
	CHR1	89600735	rs371661920	C	A	UNKNOWN	24	0	0	0	0	0	0	0	0
	CHR1	89600902	rs374046926	G	T	UNKNOWN	24	0	0	0	0	0	0	0	0
	CHR1	89601280	rs371994945	C	G	UNKNOWN	24	0	0	0	0	0	0	0	0
	CHR1	89601828	rs368999810	G	T	UNKNOWN	24	0	0	0	0	0	0	0	0
	CHR1	89601866	rs369099215	G	A	UNKNOWN	24	0	0	0	0	0	0	0	0
	CHR1	89601981	rs376726789	T	C	UNKNOWN	24	0	0	0	0	0	0	0	0
	CHR1	89601989	rs371646125	G	A	UNKNOWN	24	0	0	0	0	0	0	0	0
	CHR1	89602562	rs370202504	A	G	UNKNOWN	24	0	0	0	0	0	0	0	0
	CHR1	89602834	rs370409487	G	A	UNKNOWN	24	0	0	0	0	0	0	0	0
	CHR1	89602906	rs372277512	A	G	UNKNOWN	24	0	0	0	0	0	0	0	0
	CHR1	89602961	rs375874559	C	G	UNKNOWN	24	0	0	0	0	0	0	0	0
	CHR1	89603433	rs376480483	A	T	UNKNOWN	24	0	0	0	0	0	0	0	0
	CHR1	89603792	rs373752304	G	A	UNKNOWN	24	0	0	0	0	0	0	0	0
	CHR1	89604170	rs375984514	G	A	UNKNOWN	24	0	0	0	0	0	0	0	0
	CHR1	89604385	rs369626866	T	C	UNKNOWN	24	0	0	0	0	0	0	0	0
	CHR1	89604405	rs373542978	A	G	UNKNOWN	24	0	0	0	0	0	0	0	0
	CHR1	89604588	rs377016263	G	A	UNKNOWN	24	0	0	0	0	0	0	0	0
	CHR1	89606427	rs375309242	A	C	UNKNOWN	25	0	0	0	0	0	0	0	0
	CHR1	89606443	rs373230096	G	A	AA=ref	25	0	0	0	0	0	1	0	0
	CHR1	89606790	rs369969410	T	C	UNKNOWN	25	0	0	0	0	0	0	0	0
	CHR1	89607016	rs373423526	A	G	UNKNOWN	25	0	0	0	0	0	0	0	0
	CHR1	89607424	rs376330358	C	T	UNKNOWN	25	0	0	0	0	0	0	0	0
	CHR1	89607540	rs376568878	C	T	UNKNOWN	25	0	0	0	0	0	0	0	0
	CHR1	89607684	rs370667771	C	T	UNKNOWN	25	0	0	0	0	0	0	0	0
	CHR1	89607864	rs377638841	C	T	UNKNOWN	25	0	0	0	0	0	0	0	0
	CHR1	89607931	rs370834892	G	A	UNKNOWN	25	0	0	0	0	0	0	0	0
	CHR1	89608063	rs376160521	A	G	UNKNOWN	25	0	0	0	0	0	0	0	0
	CHR1	89608087	rs371470681	A	G	UNKNOWN	25	0	0	0	0	0	0	0	0
	CHR1	89608109	rs374253391	C	T	UNKNOWN	25	0	0	0	0	0	0	0	0
	CHR1	89608520	rs375688659	A	G	UNKNOWN	25	0	0	0	0	0	0	0	0
	CHR1	89610558	rs369406982	T	C	UNKNOWN	25	0	0	0	0	0	0	0	0
	CHR1	89610940	rs181422807	C	T	AA=ref	25	1	0	0	4	2	0	0	0
	CHR1	89612611	rs373807472	G	A	UNKNOWN	25	0	0	0	0	0	0	0	0
	CHR1	89612899	rs371250133	G	A	UNKNOWN	25	0	0	0	0	0	0	0	0
	CHR1	89613888	rs12755980	G	A	UNKNOWN	25	0	0	0	0	0	0	0	0
	CHR1	89615557	s1x89615557	T	C	UNKNOWN	25	0	0	0	0	0	0	0	0
	CHR1	89615734	rs374251025	T	C	UNKNOWN	25	0	0	0	0	0	0	0	0
	CHR1	89616557	rs370443773	C	T	UNKNOWN	25	0	0	0	0	0	0	0	0
	CHR1	89617699	rs376772374	G	C	UNKNOWN	25	0	0	0	0	0	0	0	0
	CHR1	89617929	rs371762406	C	T	UNKNOWN	25	0	0	0	0	0	0	0	0
	CHR1	89618530	rs369388832	T	C	UNKNOWN	25	0	0	0	0	0	0	0	0
	CHR1	89619481	rs373042447	A	G	AA=alt	25	0	0	0	0	0	0	1	0
	CHR1	89620911	rs376710449	T	A	UNKNOWN	25	0	0	0	0	0	0	0	0
	CHR1	89626192	rs369613730	T	G	UNKNOWN	25	0	0	0	0	0	0	0	0
	CHR1	89630014	rs372009078	A	G	UNKNOWN	25	0	0	0	0	0	0	0	0
	CHR1	89631897	rs376890699	A	G	UNKNOWN	25	0	0	0	0	0	0	0	0
	CHR1	89635207	rs370250425	A	G	UNKNOWN	25	0	0	0	0	0	0	0	0
	CHR1	89635421	rs374240176	A	G	UNKNOWN	25	0	0	0	0	0	0	0	0
	CHR1	89635681	rs368137610	C	A	UNKNOWN	25	0	0	0	0	0	0	0	0
	CHR1	89636047	rs370427127	A	G	UNKNOWN	25	0	0	0	0	0	0	0	0
	CHR1	89636148	rs150818562	C	A	UNKNOWN	25	0	0	0	0	0	0	0	0
	CHR1	89636677	rs149585695	G	A	AA=alt	25	0	0	0	0	0	2	0	0
	CHR1	89637457	rs144350186	T	C	UNKNOWN	25	0	0	0	0	0	0	0	0
	CHR1	89637897	rs369352504	C	A	UNKNOWN	25	0	0	0	0	0	0	0	0
	CHR1	89638681	rs371456271	G	A	UNKNOWN	25	0	0	0	0	0	0	0	0
	CHR1	89639556	rs370877357	A	C	UNKNOWN	25	0	0	0	0	0	0	0	0
	CHR1	89639663	rs375084825	T	G	UNKNOWN	25	0	0	0	0	0	0	0	0
	CHR1	89641212	rs371476371	G	C	UNKNOWN	25	0	0	0	0	0	0	0	0
	CHR1	89641241	rs376880978	C	T	UNKNOWN	25	0	0	0	0	0	0	0	0
	CHR1	89641307	rs369367395	C	T	UNKNOWN	25	0	0	0	0	0	0	0	0
	CHR1	89641324	rs372100032	A	G	UNKNOWN	13	0	0	0	0	0	0	0	0
	CHR1	89642051	rs373451096	A	G	UNKNOWN	25	0	0	0	0	0	0	0	0
	CHR1	89642754	rs374385655	C	G	UNKNOWN	25	0	0	0	0	0	0	0	0
	CHR1	89642900	rs376149267	T	C	UNKNOWN	25	0	0	0	0	0	0	0	0
	CHR1	89643616	rs368442035	G	C	UNKNOWN	25	0	0	0	0	0	0	0	0
	CHR1	89644502	rs375121081	G	A	UNKNOWN	25	0	0	0	0	0	0	0	0
	CHR1	89645194	rs369818778	T	C	UNKNOWN	25	0	0	0	0	0	0	0	0
	CHR1	89645448	rs371830230	C	T	UNKNOWN	25	0	0	0	0	0	0	0	0
	CHR1	89645463	rs375496787	A	C	UNKNOWN	25	0	0	0	0	0	0	0	0
	CHR1	89646362	rs369424042	T	C	UNKNOWN	25	0	0	0	0	0	0	0	0
	CHR1	89646588	rs371013618	C	A	UNKNOWN	25	0	0	0	0	0	0	0	0
	CHR1	89647562	rs367947309	T	C	UNKNOWN	25	0	0	0	0	0	0	0	0
	CHR1	89647632	rs372018456	A	G	UNKNOWN	25	0	0	0	0	0	0	0	0
	CHR1	89648053	rs368766482	C	T	UNKNOWN	25	0	0	0	0	0	0	0	0
	CHR1	89648443	rs369177339	A	G	UNKNOWN	24	0	0	0	0	0	0	0	0
	CHR1	89648563	rs372502549	T	A	UNKNOWN	25	0	0	0	0	0	0	0	0
	CHR1	89648626	rs369122271	G	A	UNKNOWN	25	0	0	0	0	0	0	0	0
	CHR1	89649179	rs374260896	A	G	UNKNOWN	25	0	0	0	0	0	0	0	0
	CHR1	89649737	rs370833044	C	T	UNKNOWN	25	0	0	0	0	0	0	0	0
	CHR1	89650562	rs373639430	A	T	UNKNOWN	25	0	0	0	0	0	0	0	0
	CHR1	89650618	rs368149521	G	A	UNKNOWN	25	0	0	0	0	0	0	0	0
	CHR1	89650873	rs371873380	G	C	UNKNOWN	15	0	0	0	0	0	0	0	0
	CHR1	89651039	rs35117143	G	A	UNKNOWN	25	0	0	0	0	0	0	0	0
	CHR1	89651809	rs368569995	C	T	UNKNOWN	25	0	0	0	0	0	0	0	0
	CHR1	89651837	rs371877685	G	C	UNKNOWN	25	0	0	0	0	0	0	0	0
	CHR1	89652246	rs373783111	C	T	UNKNOWN	25	0	0	0	0	0	0	0	0
	CHR1	89652816	rs371055870	C	A	UNKNOWN	25	0	0	0	0	0	0	0	0
	CHR1	89653167	rs369994178	A	C	UNKNOWN	25	0	0	0	0	0	0	0	0
	CHR1	89653268	rs374034066	C	A	UNKNOWN	25	0	0	0	0	0	0	0	0
	CHR1	89653350	rs375865624	A	G	UNKNOWN	25	0	0	0	0	0	0	0	0
	CHR1	89653366	rs371270206	A	C	UNKNOWN	25	0	0	0	0	0	0	0	0
	CHR1	89653586	rs372291016	C	T	UNKNOWN	25	0	0	0	0	0	0	0	0
	CHR1	89654300	rs61746777	A	G	UNKNOWN	25	0	0	0	0	0	0	0	0
	CHR1	89654786	rs376901765	G	T	UNKNOWN	25	0	0	0	0	0	0	0	0
	CHR1	89655009	rs369235999	T	G	UNKNOWN	25	0	0	0	0	0	0	0	0
	CHR1	89657480	rs370995897	T	C	UNKNOWN	25	0	0	0	0	0	0	0	0
	CHR1	89658836	rs371766927	C	G	UNKNOWN	25	0	0	0	0	0	0	0	0
	CHR1	89658958	rs374804401	A	T	UNKNOWN	25	0	0	0	0	0	0	0	0
	CHR1	89662518	rs374029455	A	G	UNKNOWN	25	0	0	0	0	0	0	0	0
	CHR1	89663181	rs375133601	A	G	UNKNOWN	25	0	0	0	0	0	0	0	0
	CHR1	89663280	rs368773556	G	A	UNKNOWN	25	0	0	0	0	0	0	0	0
	CHR1	89663706	rs375349505	G	C	UNKNOWN	25	0	0	0	0	0	0	0	0
	CHR1	89665347	rs374246104	G	C	UNKNOWN	25	0	0	0	0	0	0	0	0
	CHR1	89665430	rs368168046	T	C	UNKNOWN	25	0	0	0	0	0	0	0	0
	CHR1	89666450	rs371505234	G	A	UNKNOWN	25	0	0	0	0	0	0	0	0
	CHR1	89667251	rs376742486	T	C	UNKNOWN	25	0	0	0	0	0	0	0	0
	CHR1	89668217	rs370049131	C	T	UNKNOWN	25	0	0	0	0	0	0	0	0
	CHR1	89672380	rs372102423	A	T	UNKNOWN	25	0	0	0	0	0	0	0	0
	CHR1	89672838	rs372457367	A	T	UNKNOWN	25	0	0	0	0	0	0	0	0
	CHR1	89675907	rs368127210	T	C	UNKNOWN	25	0	0	0	0	0	0	0	0
	CHR1	89677232	rs375506263	C	A	UNKNOWN	15	0	0	0	0	0	0	0	0
	CHR1	89678695	rs373371130	A	G	UNKNOWN	25	0	0	0	0	0	0	0	0
	CHR1	89681504	rs369189991	T	A	UNKNOWN	25	0	0	0	0	0	0	0	0
	CHR1	89696602	rs370396835	C	T	UNKNOWN	25	0	0	0	0	0	0	0	0
	CHR1	89696835	rs368139828	T	G	UNKNOWN	25	0	0	0	0	0	0	0	0
	CHR1	89703564	rs376617662	T	A	UNKNOWN	23	0	0	0	0	0	0	0	0
	CHR1	90107146	rs369837843	A	G	UNKNOWN	23	0	0	0	0	0	0	0	0
	CHR1	164142699	rs369391292	T	G	AA=ref	17	2	0	0	0	0	1	0	0
	CHR1	169809073	rs376964254	C	T	UNKNOWN	21	0	0	0	0	0	0	0	0
	CHR1	169882891	rs368219699	C	T	UNKNOWN	23	0	0	0	0	0	0	0	0
	CHR1	201396446	rs368416479	A	G	UNKNOWN	12	0	0	0	0	0	0	0	0
	CHR1	201398400	rs377064508	T	C	UNKNOWN	11	0	0	0	0	0	0	0	0
	CHR1	233301564	rs184653500	T	C	AA=ref	14	0	0	0	0	0	2	0	0
	CHR1	246809860	rs370161730	G	A	UNKNOWN	9	0	0	0	0	0	0	0	0
	CHR2	48462652	rs372636856	G	A	UNKNOWN	28	0	0	0	0	0	0	0	0
	CHR2	54209781	rs377759841	G	A	UNKNOWN	8	0	0	0	0	0	0	0	0
	CHR2	66724152	rs368909787	T	C	AA=ref	29	0	0	0	0	0	0	0	0
	CHR2	66933886	rs148078432	T	C	AA=ref	19	0	0	0	0	0	0	3	0
	CHR2	76374690	rs377280450	A	C	UNKNOWN	21	0	0	0	0	0	0	0	0
	CHR2	76376663	rs368154788	G	T	UNKNOWN	20	0	0	0	0	0	0	0	0
	CHR2	99066824	rs369517038	A	G	UNKNOWN	16	1	0	0	0	0	0	0	0
	CHR2	99166964	rs370192494	C	T	UNKNOWN	16	1	0	0	0	0	0	0	0
	CHR2	139221698	rs372300791	T	C	UNKNOWN	10	0	0	0	0	0	0	0	0
	CHR2	139330649	rs372203113	A	C	UNKNOWN	26	0	0	0	0	0	0	0	0
	CHR2	158789150	rs368244579	T	A	AA=ref	14	0	0	0	0	0	1	0	0
	CHR2	158791191	rs377039690	T	C	AA=ref	14	0	0	0	0	0	1	0	0
	CHR2	158794812	rs369103814	G	A	AA=ref	14	0	0	0	0	0	1	0	0
	CHR3	12511525	rs375653336	C	T	UNKNOWN	13	0	0	0	0	0	0	0	0
	CHR3	12516188	rs371455394	A	C	UNKNOWN	13	0	0	0	0	0	0	0	0
	CHR3	12517602	rs377002900	T	C	AA=ref	14	0	0	0	1	0	0	0	0
	CHR3	12517769	rs373367187	G	A	UNKNOWN	14	0	0	0	0	0	0	0	0
	CHR3	12518147	rs377412978	T	C	UNKNOWN	14	0	0	0	0	0	0	0	0
	CHR3	12518307	rs370952870	G	A	AA=ref	14	0	0	0	0	0	0	1	0
	CHR3	12519978	rs375925126	G	C	UNKNOWN	13	0	0	0	0	0	0	0	0
	CHR3	12522635	rs375226869	T	A	UNKNOWN	13	0	0	0	0	0	0	0	0
	CHR3	12522988	rs377261788	C	T	UNKNOWN	13	0	0	0	0	0	0	0	0
	CHR3	12524812	rs370468853	T	C	UNKNOWN	13	0	0	0	0	0	0	0	0
	CHR3	12525315	rs375661247	T	C	UNKNOWN	13	0	0	0	0	0	0	0	0
	CHR3	12526724	rs368789406	G	C	UNKNOWN	13	0	0	0	0	0	0	0	0
	CHR3	12528113	rs374555037	C	T	UNKNOWN	13	0	0	0	0	0	0	0	0
	CHR3	12528275	rs376860203	A	G	UNKNOWN	13	0	0	0	0	0	0	0	0
	CHR3	12529486	rs368548343	A	G	UNKNOWN	13	0	0	0	0	0	0	0	0
	CHR3	12529974	rs375636804	G	C	UNKNOWN	13	0	0	0	0	0	0	0	0
	CHR3	12530285	rs372964568	G	A	UNKNOWN	13	0	0	0	0	0	0	0	0
	CHR3	12534930	rs374025154	T	A	UNKNOWN	12	0	0	0	0	0	0	0	0
	CHR3	12535568	rs370273668	G	T	UNKNOWN	13	0	0	0	0	0	0	0	0
	CHR3	12538088	rs200619900	G	T	UNKNOWN	13	0	0	0	0	0	0	0	0
	CHR3	12539167	rs372935221	A	C	UNKNOWN	13	0	0	0	0	0	0	0	0
	CHR3	12539519	rs375310702	T	C	UNKNOWN	13	0	0	0	0	0	0	0	0
	CHR3	12539765	rs369565106	A	G	UNKNOWN	13	0	0	0	0	0	0	0	0
	CHR3	12540372	rs370842019	G	A	UNKNOWN	13	0	0	0	0	0	0	0	0
	CHR3	12543244	rs367912813	A	G	UNKNOWN	13	0	0	0	0	0	0	0	0
	CHR3	12543327	rs367642269	T	G	UNKNOWN	13	0	0	0	0	0	0	0	0
	CHR3	12543959	rs368473995	C	T	UNKNOWN	13	0	0	0	0	0	0	0	0
	CHR3	12545105	rs201214741	C	T	UNKNOWN	13	0	0	0	0	0	0	0	0
	CHR3	12546454	rs370052447	C	G	UNKNOWN	13	0	0	0	0	0	0	0	0
	CHR3	12547398	rs368546559	C	T	UNKNOWN	12	0	0	0	0	0	0	0	0
	CHR3	12547432	rs374363625	C	G	UNKNOWN	13	0	0	0	0	0	0	0	0
	CHR3	12550449	rs367952493	T	C	UNKNOWN	13	0	0	0	0	0	0	0	0
	CHR3	12552002	rs370018649	C	G	UNKNOWN	12	0	0	0	0	0	0	0	0
	CHR3	12552423	rs374720205	C	A	UNKNOWN	13	0	0	0	0	0	0	0	0
	CHR3	12552560	rs371518801	A	G	UNKNOWN	13	0	0	0	0	0	0	0	0
	CHR3	12553214	rs372889801	T	C	UNKNOWN	13	0	0	0	0	0	0	0	0
	CHR3	12555686	rs376837372	A	G	UNKNOWN	13	0	0	0	0	0	0	0	0
	CHR3	12561704	rs370254487	A	G	UNKNOWN	13	0	0	0	0	0	0	0	0
	CHR3	12563281	rs377163179	C	T	UNKNOWN	12	0	0	0	0	0	0	0	0
	CHR3	12570826	rs374987074	C	A	UNKNOWN	13	0	0	0	0	0	0	0	0
	CHR3	12576852	rs377514151	T	C	UNKNOWN	12	0	0	0	0	0	0	0	0
	CHR3	12582093	rs371535783	C	T	UNKNOWN	13	0	0	0	0	0	0	0	0
	CHR3	12591870	rs369011793	A	C	UNKNOWN	13	0	0	0	0	0	0	0	0
	CHR3	12604073	rs191153902	A	G	AA=ref	13	0	0	0	0	0	1	0	0
	CHR3	12606621	rs375082395	T	A	UNKNOWN	13	0	0	0	0	0	0	0	0
	CHR3	12608099	rs367742876	T	C	UNKNOWN	13	0	0	0	0	0	0	0	0
	CHR3	12608857	rs377094139	A	T	UNKNOWN	12	0	0	0	0	0	0	0	0
	CHR3	12612241	rs377186317	G	C	UNKNOWN	12	0	0	0	0	0	0	0	0
	CHR3	12616270	rs374768529	T	G	UNKNOWN	13	0	0	0	0	0	0	0	0
	CHR3	12621117	rs373489559	A	G	UNKNOWN	12	0	0	0	0	0	0	0	0
	CHR3	12623534	rs374881548	T	C	UNKNOWN	12	0	0	0	0	0	0	0	0
	CHR3	12626997	rs373196461	T	C	UNKNOWN	12	0	0	0	0	0	0	0	0
	CHR3	12628220	rs374448141	G	A	UNKNOWN	12	0	0	0	0	0	0	0	0
	CHR3	12630909	rs375752434	G	A	UNKNOWN	12	0	0	0	0	0	0	0	0
	CHR3	12631004	rs369646889	G	A	UNKNOWN	12	0	0	0	0	0	0	0	0
	CHR3	12635582	rs375188197	C	T	UNKNOWN	12	0	0	0	0	0	0	0	0
	CHR3	12637122	rs192412850	G	A	AA=nnn	12	0	0	0	0	0	0	1	0
	CHR3	12637996	rs141855511	A	T	AA=ref	12	0	0	0	0	0	0	1	0
	CHR3	12645037	rs375404697	C	T	UNKNOWN	12	0	0	0	0	0	0	0	0
	CHR3	12656479	rs373523207	T	C	UNKNOWN	12	0	0	0	0	0	0	0	0
	CHR3	12661449	rs373425201	C	T	UNKNOWN	12	0	0	0	0	0	0	0	0
	CHR3	12664045	rs372504027	C	A	UNKNOWN	12	0	0	0	0	0	0	0	0
	CHR3	12665352	s3x12665352	T	C	UNKNOWN	12	0	0	0	0	0	0	0	0
	CHR3	12670363	rs139966816	C	A	AA=ref	12	0	0	0	0	0	0	1	0
	CHR3	12676019	rs371499691	G	A	UNKNOWN	12	0	0	0	0	0	0	0	0
	CHR3	12683151	rs369214831	C	T	UNKNOWN	12	0	0	0	0	0	0	0	0
	CHR3	12684061	rs374417780	C	T	UNKNOWN	12	0	0	0	0	0	0	0	0
	CHR3	12685032	rs186393799	T	C	AA=ref	12	0	0	0	0	0	2	0	0
	CHR3	12685347	rs367782967	T	C	UNKNOWN	11	0	0	0	0	0	0	0	0
	CHR3	12686077	rs372581353	G	A	UNKNOWN	12	0	0	0	0	0	0	0	0
	CHR3	12698269	rs375112034	G	A	UNKNOWN	12	0	0	0	0	0	0	0	0
	CHR3	12702246	rs190633781	C	T	AA=ref	12	0	0	0	0	0	1	0	0
	CHR3	12708478	s3x12708478	G	A	UNKNOWN	12	0	0	0	0	0	0	0	0
	CHR3	12711664	rs367984892	T	C	UNKNOWN	12	0	0	0	0	0	0	0	0
	CHR3	12714149	rs377323188	G	A	AA=ref	12	0	0	0	0	0	1	0	0
	CHR3	12715030	rs371490356	G	A	AA=ref	12	0	0	0	0	0	0	0	1
	CHR3	12719763	rs369270313	G	C	UNKNOWN	10	0	0	0	0	0	0	0	0
	CHR3	12720224	rs370124623	C	T	UNKNOWN	11	0	0	0	0	0	0	0	0
	CHR3	12720750	rs376271355	C	T	UNKNOWN	11	0	0	0	0	0	0	0	0
	CHR3	12722457	rs371549677	G	C	AA=ref	10	0	0	0	0	0	0	1	0
	CHR3	12750232	rs373454688	C	A	UNKNOWN	10	0	0	0	0	0	0	0	0
	CHR3	12751546	rs370117446	C	T	UNKNOWN	12	0	0	0	0	0	0	0	0
	CHR3	12753023	rs367605148	T	C	UNKNOWN	10	0	0	0	0	0	0	0	0
	CHR3	12764028	rs373192933	G	A	AA=ref	11	0	0	0	0	0	0	0	2
	CHR3	12764395	s3x12764395	G	A	UNKNOWN	11	0	0	0	0	0	0	0	0
	CHR3	12764593	s3x12764593	G	A	UNKNOWN	11	0	0	0	0	0	0	0	0
	CHR3	12770022	rs375004905	A	G	UNKNOWN	11	0	0	0	0	0	0	0	0
	CHR3	12771559	rs376434108	C	T	UNKNOWN	12	0	0	0	0	0	0	0	0
	CHR3	12772627	rs372306136	T	C	UNKNOWN	12	0	0	0	0	0	0	0	0
	CHR3	12773925	rs377250960	G	A	AA=ref	12	0	0	0	0	0	0	1	0
	CHR3	12774296	rs377342375	G	A	UNKNOWN	12	0	0	0	0	0	0	0	0
	CHR3	12775031	rs377712522	G	A	UNKNOWN	12	0	0	0	0	0	0	0	0
	CHR3	12775517	rs368027790	C	A	UNKNOWN	12	0	0	0	0	0	0	0	0
	CHR3	12776438	rs375525939	T	C	UNKNOWN	12	0	0	0	0	0	0	0	0
	CHR3	12777389	rs369495426	G	T	UNKNOWN	12	0	0	0	0	0	0	0	0
	CHR3	12779936	rs367981039	C	G	UNKNOWN	12	0	0	0	0	0	0	0	0
	CHR3	12780134	rs372193011	G	C	UNKNOWN	12	0	0	0	0	0	0	0	0
	CHR3	12781214	rs373258231	C	T	UNKNOWN	12	0	0	0	0	0	0	0	0
	CHR3	12782193	rs373773859	C	T	UNKNOWN	12	0	0	0	0	0	0	0	0
	CHR3	12782300	rs376077085	T	G	UNKNOWN	12	0	0	0	0	0	0	0	0
	CHR3	12787054	rs369634708	C	T	UNKNOWN	12	0	0	0	0	0	0	0	0
	CHR3	12788443	rs368076072	C	G	UNKNOWN	12	0	0	0	0	0	0	0	0
	CHR3	12789090	rs375535087	G	T	UNKNOWN	12	0	0	0	0	0	0	0	0
	CHR3	12793859	rs371954657	A	G	UNKNOWN	12	0	0	0	0	0	0	0	0
	CHR3	12795128	rs368634470	C	G	UNKNOWN	15	0	0	0	0	0	0	0	0
	CHR3	12797820	rs368050880	A	C	UNKNOWN	15	0	0	0	0	0	0	0	0
	CHR3	12799589	s3x12799589	A	G	UNKNOWN	15	0	0	0	0	0	0	0	0
	CHR3	12802625	rs376678884	A	T	UNKNOWN	15	0	0	0	0	0	0	0	0
	CHR3	12805476	rs371677355	G	A	UNKNOWN	13	0	0	0	0	0	0	0	0
	CHR3	12808926	rs376980338	T	C	UNKNOWN	13	0	0	0	0	0	0	0	0
	CHR3	12820799	rs372377274	C	T	UNKNOWN	13	0	0	0	0	0	0	0	0
	CHR3	12821068	rs375366675	G	A	UNKNOWN	15	0	0	0	0	0	0	0	0
	CHR3	12824553	rs368682689	G	C	UNKNOWN	13	0	0	0	0	0	0	0	0
	CHR3	12830105	rs370944773	T	A	UNKNOWN	15	0	0	0	0	0	0	0	0
	CHR3	12834130	rs369361432	G	A	UNKNOWN	13	0	0	0	0	0	0	0	0
	CHR3	12835800	rs374955512	C	T	UNKNOWN	15	0	0	0	0	0	0	0	0
	CHR3	12837491	rs371699621	G	A	UNKNOWN	15	0	0	0	0	0	0	0	0
	CHR3	12838267	rs374599972	G	A	UNKNOWN	14	0	0	0	0	0	0	0	0
	CHR3	12843106	rs371682757	C	T	UNKNOWN	9	0	0	0	0	0	0	0	0
	CHR3	12847196	rs371800411	G	A	UNKNOWN	9	0	0	0	0	0	0	0	0
	CHR3	12847793	rs372947161	C	T	UNKNOWN	11	0	0	0	0	0	0	0	0
	CHR3	12855102	rs367861575	A	G	UNKNOWN	9	0	0	0	0	0	0	0	0
	CHR3	12856097	rs375825209	G	A	UNKNOWN	11	0	0	0	0	0	0	0	0
	CHR3	12860226	rs377672806	T	C	UNKNOWN	9	0	0	0	0	0	0	0	0
	CHR3	12864350	rs369852050	C	T	UNKNOWN	11	0	0	0	0	0	0	0	0
	CHR3	12866315	rs367612472	G	A	UNKNOWN	11	0	0	0	0	0	0	0	0
	CHR3	12867351	rs369601916	T	C	UNKNOWN	11	0	0	0	0	0	0	0	0
	CHR3	12868062	rs372593523	G	T	UNKNOWN	11	0	0	0	0	0	0	0	0
	CHR3	12870196	rs372022251	C	T	UNKNOWN	11	0	0	0	0	0	0	0	0
	CHR3	12872881	rs371493396	G	A	UNKNOWN	11	0	0	0	0	0	0	0	0
	CHR3	12874061	rs373608924	T	A	UNKNOWN	11	0	0	0	0	0	0	0	0
	CHR3	12875559	rs370842615	G	A	UNKNOWN	14	0	0	0	0	0	0	0	0
	CHR3	12884134	rs372585521	C	A	UNKNOWN	14	0	0	0	0	0	0	0	0
	CHR3	12886915	rs373509446	G	A	UNKNOWN	14	0	0	0	0	0	0	0	0
[truncated: 987 more rows]
