# Supplementary material for: Analysis of Common SNPs across Continents Reveals Major Genomic Differences between Human Populations
Source: Genes (Basel). 2022 Aug 18;13(8):1472. doi: 10.3390/genes13081472 (PMC9408407; doi:10.3390/genes13081472)
Supplement: Supplementary file 1 [file genes-13-01472-s001.zip › genes-1766591-supplementary/Table S2.xlsx]

## Sheet: AFR RACA
	Table S2. Numbers of occurances of RACA SNPs in AFRICA
	Column 7	Counts of RACA SNP in AFR
	Column 8	Counts of RACA SNP in AMR
	Column 9	Counts of RACA SNP in EAS
	Column 10	Counts of RACA SNP in EUR
	Column 11	Counts of RACA SNP in SAS
	Column 12	Total counts in NOT-Africa
	rsflSNP allele is ancestral when column 6 AA=alt; and derived (mutant) when AA=ref. When ancestral status is unknown AA=nnn
	Column 1	Column 2	Column 3	Column 4	Column 5	Column 6	Column 7	Column 8	Column 9	Column 10	Column 11	Column 12
	Chromosome	Position	RS-ids	Ancestral	Reference	Alternative	AFR	AMR	EAS	EUR	SAS	TOTAL
	1	706368	rs55727773	AA=nnn	A	G	8	280	281	517	261	1066
	1	900717	rs142545439	INDEL	CTTAT	C	9	343	354	627	487	1466
	1	953952	rs9442612	AA=ref	G	A	8	441	754	564	592	1605
	1	954777	rs61766299	AA=ref	C	A	8	441	754	563	592	1604
	1	960409	rs4970392	AA=ref	G	C	8	431	809	563	540	1542
	1	978603	rs35881187	INDEL	CCT	C	8	445	810	552	547	1552
	1	1002434	rs11260596	AA=ref	C	T	7	347	635	471	429	1254
	1	1647277	rs4437818	AA=nnn	C	T	4	290	245	518	320	1132
	1	1655474	rs142552274	AA=nnn	G	A	8	278	251	479	315	1080
	1	1673907	rs35678883	AA=nnn	G	C	5	217	334	493	333	1048
	1	1774820	rs10907191	AA=ref	A	T	8	395	474	506	353	1262
	1	1778469	rs6687065	AA=ref	A	G	8	395	474	506	353	1262
	1	1792157	rs915292	AA=ref	A	C	8	396	517	507	354	1265
	1	1797947	rs9660106	AA=ref	A	G	8	395	517	506	354	1263
	1	1806647	rs12567685	AA=ref	T	C	8	396	517	506	353	1263
	1	1811006	rs35386522	AA=ref	T	C	8	395	516	506	355	1264
	1	1812688	rs6603803	AA=ref	A	G	8	395	516	504	353	1260
	1	1818239	rs6688470	AA=ref	G	A	8	395	517	506	354	1263
	1	1823093	rs138986851	INDEL	C	CAGAG	8	395	517	506	354	1263
	1	1831012	rs7542410	AA=ref	C	T	8	390	499	505	339	1242
	1	1832701	rs4648730	AA=alt	C	T	8	390	498	508	343	1249
	1	1832825	rs7548509	AA=ref	C	A	8	390	498	508	343	1249
	1	1833878	rs9662595	AA=ref	C	T	8	390	498	507	345	1250
	1	1833920	rs112283380	AA=alt	G	A	8	390	498	507	345	1250
	1	1837025	rs2803290	AA=ref	C	T	9	390	498	506	344	1249
	1	1840673	rs28651112	AA=ref	G	A	8	392	502	513	348	1261
	1	1840677	rs4298676	AA=ref	G	A	8	392	502	513	348	1261
	1	1844046	rs2474460	AA=ref	C	T	8	242	388	493	329	1072
	1	1869241	rs2474453	AA=ref	G	T	5	347	482	492	375	1219
	1	2782593	rs12119163	AA=ref	G	A	9	266	391	566	384	1225
	1	2791953	rs12131393	AA=ref	C	T	5	251	368	464	414	1134
	1	2792115	rs12131450	AA=ref	C	T	5	250	357	464	401	1120
	1	2799480	rs11580768	AA=ref	C	T	9	242	356	473	406	1130
	1	2802052	rs12127835	AA=ref	C	T	8	242	356	473	407	1130
	1	2802348	rs7552943	AA=ref	A	G	8	244	357	479	407	1138
	1	3320799	rs12024847	AA=ref	C	T	7	233	601	338	638	1216
	1	3398984	rs11579276	AA=ref	C	T	9	165	45	385	447	1006
	1	9465075	rs7416550	AA=ref	C	T	5	222	364	447	388	1062
	1	10204186	rs12144133	AA=nnn	T	G	4	285	549	481	441	1211
	1	11060799	rs7517230	AA=ref	A	T	6	270	523	327	422	1025
	1	11067650	rs11121677	AA=nnn	G	T	8	458	571	639	581	1686
	1	11068994	rs113305008	AA=nnn	G	A	8	458	571	640	582	1688
	1	11069966	rs11121678	AA=ref	C	G	8	458	571	640	583	1689
	1	11070731	rs12029968	AA=ref	T	C	8	459	569	638	585	1690
	1	12210940	rs34148490	INDEL	TAGTA	T	9	184	250	454	378	1025
	1	12217140	rs816063	AA=ref	C	T	9	198	270	486	396	1089
	1	14904352	rs4661506	AA=ref	T	C	5	329	433	362	372	1068
	1	16117318	rs12049373	AA=ref	T	A	9	308	689	440	321	1078
	1	16124438	rs12569079	AA=ref	G	A	9	292	692	393	317	1011
	1	18352387	rs11203260	AA=ref	C	T	5	297	256	478	342	1122
	1	18355150	rs12132348	AA=ref	C	T	4	296	254	477	336	1113
	1	18361952	rs4920293	AA=ref	A	G	4	297	250	469	334	1104
	1	19282032	rs74957812	AA=ref	T	C	5	178	228	430	527	1140
	1	19286165	rs61200168	AA=ref	A	C	5	179	227	444	528	1156
	1	19287990	rs28722851	AA=ref	C	G	4	176	226	431	521	1132
	1	20131771	rs2314757	AA=ref	C	T	4	255	115	497	420	1176
	1	21854997	rs12028278	AA=ref	T	C	2	267	367	297	439	1005
	1	21864879	rs12128419	AA=ref	T	C	2	267	337	295	437	1001
	1	23209278	rs10917325	AA=ref	C	T	8	354	336	507	212	1081
	1	25219141	rs2370230	AA=ref	T	C	6	227	368	482	296	1011
	1	26007568	rs12032634	AA=ref	T	A	7	346	523	502	480	1335
	1	26070909	rs3767879	AA=ref	C	T	6	336	495	497	490	1329
	1	27989620	rs11247653	AA=ref	A	G	2	227	206	418	402	1049
	1	28627427	rs11580362	AA=ref	G	A	9	347	443	312	364	1032
	1	30502458	rs1391490	AA=ref	T	C	8	291	741	435	289	1023
	1	31064587	rs12752636	AA=ref	G	C	9	269	291	341	416	1035
	1	35279631	rs28533251	AA=ref	T	C	2	324	552	293	427	1046
	1	37024467	rs5773530	INDEL	TA	T	3	247	327	453	302	1005
	1	37041869	rs7554057	AA=ref	G	A	3	301	351	421	307	1032
	1	37051961	rs11589597	AA=ref	A	G	3	266	348	477	255	1001
	1	39066449	rs12029554	AA=ref	C	T	9	358	557	415	316	1098
	1	41969973	rs2483691	AA=ref	T	C	2	388	476	398	563	1351
	1	43398085	rs3820546	AA=ref	G	A	8	247	320	552	366	1173
	1	45850319	rs12739418	AA=ref	T	C	9	218	540	533	508	1268
	1	46588503	rs10890383	AA=ref	A	G	9	302	619	450	397	1158
	1	47713319	rs12730819	AA=ref	G	A	5	270	235	524	442	1241
	1	47715533	rs55711287	INDEL	GA	G	5	270	236	524	442	1241
	1	47720634	rs35774681	AA=ref	G	C	5	270	236	524	441	1240
	1	47740873	rs61782706	AA=ref	G	A	5	270	237	525	442	1242
	1	47741921	rs12732410	AA=ref	G	A	5	271	237	525	442	1243
	1	47753405	rs12125261	AA=ref	G	A	5	270	236	525	442	1242
	1	47766647	rs12141060	AA=ref	C	T	5	269	236	526	441	1241
	1	47768743	rs6703956	AA=ref	T	C	5	269	236	526	440	1240
	1	47770786	rs6692734	AA=ref	T	A	5	269	236	526	440	1240
	1	47778233	rs56335169	AA=ref	G	A	5	269	236	525	441	1240
	1	47778234	rs35370376	AA=ref	T	G	5	269	236	525	441	1240
	1	47778833	rs35711761	AA=ref	T	C	5	269	236	526	440	1240
	1	47785581	rs71645861	AA=ref	C	T	5	269	236	526	440	1240
	1	47792743	rs34400183	AA=ref	C	T	5	269	236	526	439	1239
	1	47796539	rs12118514	AA=ref	G	C	5	269	236	526	439	1239
	1	47801049	rs4926824	AA=ref	T	G	6	269	236	523	439	1237
	1	47803739	rs34952704	AA=ref	A	G	5	269	236	523	439	1236
	1	47809936	rs12121831	AA=ref	G	A	6	271	236	529	439	1245
	1	47811240	rs12562561	AA=ref	A	G	6	271	236	529	439	1245
	1	47812199	rs55737131	AA=ref	G	A	6	271	236	529	439	1245
	1	47821149	rs12127982	AA=ref	G	A	6	271	220	529	439	1245
	1	47841038	rs3214951	INDEL	G	GA	5	276	220	544	439	1264
	1	47842777	rs1044457	AA=ref	C	T	6	277	220	543	441	1267
	1	47849756	rs12731806	AA=ref	T	C	5	276	220	545	443	1269
	1	47855170	rs56328227	AA=alt	A	G	4	266	217	519	422	1211
	1	47855358	rs56391477	AA=ref	C	T	4	257	211	469	389	1119
	1	49220637	rs12407980	AA=ref	G	A	9	270	32	500	359	1138
	1	49362158	rs17367435	AA=alt	T	C	6	273	36	532	385	1196
	1	49376916	rs6679429	AA=ref	G	T	7	258	37	477	346	1088
	1	49383371	rs61786028	AA=ref	T	C	7	258	37	477	346	1088
	1	49396826	rs17367865	AA=ref	G	A	7	258	39	478	333	1076
	1	49445585	rs61786029	AA=nnn	T	G	6	277	38	540	378	1201
	1	49496682	rs142178644	INDEL	TTGG	T	7	310	38	571	395	1283
	1	49586379	rs12040085	AA=ref	A	G	7	313	37	574	397	1291
	1	49593027	rs6670645	AA=ref	G	C	7	314	37	574	398	1293
	1	49659876	rs11583105	AA=ref	T	A	8	315	37	578	379	1280
	1	49666895	rs11205608	AA=ref	A	C	9	315	37	578	378	1280
	1	49816560	rs12725943	AA=ref	T	C	9	314	34	580	387	1290
	1	49907711	rs12731884	AA=ref	C	A	7	316	34	579	387	1289
	1	49907712	rs12731737	AA=ref	A	G	7	316	34	578	387	1288
	1	49907720	rs12731743	AA=ref	A	G	7	316	34	579	387	1289
	1	49957136	rs4926814	AA=ref	A	G	8	308	34	570	385	1271
	1	50004051	rs12741589	AA=ref	A	G	9	308	34	561	380	1258
	1	50058576	rs4926825	AA=ref	T	C	8	306	34	561	380	1255
	1	50099563	rs71572686	INDEL	GTAATAT	G	8	306	36	561	380	1255
	1	50110070	rs1578800	AA=ref	A	G	9	308	34	561	382	1260
	1	50161291	rs12735229	AA=ref	A	G	9	306	34	561	381	1257
	1	50170873	rs7527797	AA=ref	G	A	9	305	34	561	380	1255
	1	50243541	rs11584742	AA=ref	C	T	9	306	34	561	383	1259
	1	50260247	rs28393899	AA=ref	G	C	9	305	34	561	384	1259
	1	50269776	rs4272667	AA=ref	C	T	9	305	34	561	384	1259
	1	50277009	rs17379721	AA=ref	T	C	9	305	34	561	384	1259
	1	50292926	rs11581677	AA=ref	C	T	9	306	34	561	384	1260
	1	50306257	rs4363466	AA=ref	A	G	9	307	34	561	384	1261
	1	50318398	rs12031362	AA=ref	T	C	9	306	34	561	384	1260
	1	50443589	rs9659092	AA=ref	A	G	9	306	34	558	383	1256
	1	50564416	rs12743369	AA=ref	A	G	9	305	33	566	414	1294
	1	50576710	rs4357572	AA=ref	T	A	9	301	33	545	413	1268
	1	50587294	rs4926549	AA=ref	G	T	9	302	34	544	412	1267
	1	51598688	rs2405400	AA=ref	G	C	0	359	744	331	315	1005
	1	51632964	rs12744230	AA=ref	G	A	0	358	745	331	315	1004
	1	51639128	rs12035331	AA=ref	A	T	0	359	743	332	317	1008
	1	52406872	rs1935289	AA=ref	T	C	3	348	568	387	316	1054
	1	52438411	rs12127222	AA=ref	G	A	7	352	501	368	299	1026
	1	52601675	rs12130034	AA=ref	C	T	8	348	516	367	295	1018
	1	53271373	rs35581164	AA=ref	C	G	7	220	21	574	484	1285
	1	53340564	rs12145105	AA=ref	T	C	7	221	20	585	484	1297
	1	53424278	rs34787005	INDEL	TATG	T	7	219	20	577	474	1277
	1	53836899	rs59140371	AA=ref	C	T	9	254	445	435	306	1004
	1	54974227	rs76296836	AA=ref	G	A	2	179	360	385	440	1006
	1	54975634	rs7533544	AA=ref	C	A	2	178	285	379	447	1006
	1	54975709	rs7533640	AA=ref	C	G	2	180	286	379	460	1021
	1	54977283	rs12733623	AA=ref	T	C	2	178	288	369	457	1006
	1	54986334	rs1105690	AA=ref	T	C	3	181	326	372	452	1008
	1	54986914	rs2088459	AA=ref	A	G	3	181	325	372	454	1010
	1	55002631	rs6588519	AA=ref	A	G	3	183	327	380	452	1018
	1	55353370	rs2274941	AA=ref	T	G	7	190	21	433	377	1007
	1	55775534	rs1566208	AA=ref	T	C	8	278	219	378	368	1032
	1	55939760	rs1499679	AA=ref	C	T	0	339	423	521	331	1191
	1	56342397	rs12132347	AA=ref	A	C	6	315	220	472	287	1080
	1	56414730	rs11206691	AA=ref	T	G	5	464	420	636	401	1506
	1	56493436	rs1998715	AA=ref	G	C	5	421	512	500	348	1274
	1	56525653	rs9436997	AA=ref	T	C	4	309	509	459	315	1087
	1	56548886	rs11206735	AA=ref	A	T	5	310	453	461	309	1085
	1	60413925	rs11207546	AA=ref	C	T	8	275	386	325	459	1067
	1	61743160	rs332827	AA=ref	G	A	8	387	470	455	398	1248
	1	62127290	rs6659654	AA=ref	C	T	6	316	497	383	312	1017
	1	62131807	rs10493310	AA=ref	C	T	6	313	498	386	312	1017
	1	62132716	rs12403120	AA=ref	T	C	8	318	500	386	318	1030
	1	62134538	rs12127372	AA=ref	A	C	7	319	499	386	316	1028
	1	62151742	rs4915771	AA=ref	G	A	2	290	472	440	317	1049
	1	62175771	rs1463777	AA=ref	T	G	2	351	471	441	317	1111
	1	64435108	rs1530887	AA=ref	T	G	9	268	658	404	322	1003
	1	65943197	rs61779815	AA=alt	G	A	4	265	30	472	262	1003
	1	65944850	rs6698653	AA=ref	T	C	4	266	30	478	263	1011
	1	65945965	rs7542824	AA=ref	G	A	4	265	30	472	262	1003
	1	65946506	rs2025803	AA=ref	A	G	4	266	30	472	268	1010
	1	65949878	rs2025805	AA=ref	G	A	4	265	30	472	265	1006
	1	65950230	rs7524834	AA=ref	T	C	4	266	30	478	265	1013
	1	65950340	rs7513047	AA=ref	G	A	4	267	30	478	266	1015
	1	65951897	rs11590603	AA=ref	A	G	4	267	30	478	266	1015
	1	65952293	rs17412682	AA=ref	T	C	4	267	30	478	266	1015
	1	65952741	rs17412723	AA=ref	A	G	4	265	30	478	266	1013
	1	65953970	rs9661436	AA=ref	C	T	8	268	30	477	266	1019
	1	65966564	rs7537093	AA=ref	A	G	4	266	30	476	259	1005
	1	65997740	rs6662904	AA=ref	G	A	3	276	49	479	260	1018
	1	67627260	rs12041056	AA=ref	C	T	7	194	608	414	520	1135
	1	68423721	rs12029652	AA=ref	T	C	5	288	337	419	350	1062
	1	70410670	rs1120344	AA=ref	T	C	8	293	575	480	322	1103
	1	71789847	rs4649937	AA=ref	T	C	8	180	249	411	402	1001
	1	71815519	rs4650104	AA=ref	T	C	8	180	259	415	404	1007
	1	72134584	rs72677193	AA=ref	C	T	3	176	346	379	450	1008
	1	72248052	rs55847536	AA=ref	A	G	3	169	238	428	446	1046
	1	72283557	rs72678971	AA=ref	T	C	2	231	241	411	393	1037
	1	74175798	rs7412683	AA=ref	C	G	8	136	568	412	537	1093
	1	74328648	rs6671595	AA=ref	T	A	4	319	655	448	437	1208
	1	74452823	rs11210388	AA=ref	C	T	6	321	671	379	391	1097
	1	76579186	rs35035784	INDEL	C	CT	6	186	798	419	390	1001
	1	80255113	rs12126461	AA=ref	A	G	1	316	32	489	276	1082
	1	80255333	rs56306525	INDEL	TAA	T	1	316	32	489	276	1082
	1	80257298	rs1546767	AA=ref	G	A	1	316	32	489	276	1082
	1	80258947	rs1524172	AA=ref	G	T	1	317	32	488	278	1084
	1	80259338	rs1546765	AA=ref	C	T	1	316	32	489	277	1083
	1	80271841	rs12750459	AA=ref	C	T	1	312	31	479	279	1071
	1	80274188	rs7516634	AA=ref	T	C	1	315	31	489	280	1085
	1	80278200	rs7527055	AA=ref	A	T	1	315	31	488	280	1084
	1	80278733	rs12744944	AA=ref	G	A	1	312	31	480	280	1073
	1	80281288	rs12142980	AA=ref	C	T	1	313	31	480	279	1073
	1	80298833	rs12145936	AA=ref	T	C	2	309	26	469	277	1057
	1	80308835	rs17460533	AA=ref	C	G	2	310	26	470	277	1059
	1	80309081	rs17460588	AA=ref	A	G	1	310	27	470	277	1058
	1	80511950	rs12120643	AA=ref	G	A	9	367	369	561	252	1189
	1	80679353	rs1776300	AA=ref	T	A	8	381	328	453	248	1090
	1	80705168	rs1776294	AA=ref	G	T	7	380	329	449	281	1117
	1	80734553	rs1687816	AA=ref	T	A	8	371	269	453	274	1106
	1	80909417	rs6424705	AA=ref	T	G	4	392	558	469	340	1205
	1	80949440	rs12024478	AA=nnn	C	T	4	381	559	410	315	1110
	1	81130780	rs7542755	AA=ref	G	A	1	369	275	467	350	1187
	1	83841621	rs12564664	AA=ref	T	A	8	245	518	354	493	1100
	1	85351296	rs35950589	AA=ref	G	T	4	196	205	565	305	1070
	1	85351683	rs4907106	AA=ref	A	T	4	217	130	513	273	1007
	1	91254223	rs150420075	AA=ref	G	A	9	273	192	386	345	1013
	1	93474305	rs497540	AA=ref	G	A	6	233	608	371	461	1071
	1	93584606	rs4847399	AA=ref	G	A	5	402	644	636	677	1720
	1	93711782	rs3754186	AA=ref	T	A	3	366	648	544	629	1542
	1	93758450	rs4847406	AA=ref	C	T	3	367	648	542	628	1540
	1	93780742	rs11164904	AA=ref	G	A	3	366	648	544	628	1541
	1	93909887	rs2391271	AA=ref	C	A	3	256	606	489	478	1226
	1	95609016	rs11584566	AA=ref	T	G	8	265	78	396	386	1055
	1	95633187	rs11579311	AA=ref	C	T	8	264	205	436	494	1202
	1	95649372	rs7366414	AA=ref	G	A	9	263	205	438	493	1203
	1	95707217	rs67380262	AA=ref	C	T	6	268	250	448	497	1219
	1	95723342	rs35527329	INDEL	GTA	G	8	268	251	446	498	1220
	1	95946732	rs11165429	AA=ref	A	G	9	381	522	561	393	1344
	1	95948585	rs1337550	AA=ref	A	T	9	376	522	550	416	1351
	1	95951360	rs4606357	AA=ref	T	G	7	381	522	561	418	1367
	1	95956271	rs11165430	AA=ref	T	G	8	375	521	552	417	1352
	1	95966161	rs10874924	AA=ref	T	C	7	381	522	561	419	1368
	1	95981826	rs12134748	AA=ref	G	A	7	340	434	504	352	1203
	1	95986452	rs4950062	AA=nnn	C	T	7	346	433	511	353	1217
	1	95989978	rs12566519	AA=ref	T	C	7	372	479	561	392	1332
	1	95991201	rs9633426	AA=ref	A	G	7	372	481	565	394	1338
	1	95999282	rs1509177	AA=ref	G	A	7	370	478	554	392	1323
	1	96005513	rs1965381	AA=ref	A	G	7	374	476	565	394	1340
	1	96005573	rs1965382	AA=ref	G	C	7	374	476	565	394	1340
	1	96030580	rs71849436	INDEL	CTG	C	6	364	464	552	389	1311
	1	96035552	rs11165442	AA=nnn	C	T	6	370	466	558	390	1324
	1	96883227	rs12025137	AA=ref	G	T	4	331	712	370	380	1085
	1	96898897	rs11165628	AA=alt	A	C	3	339	475	371	378	1091
	1	96902759	rs4631751	AA=ref	G	C	3	339	475	371	378	1091
	1	96903731	rs12037166	AA=ref	C	A	3	339	475	371	378	1091
	1	96906260	rs722156	AA=ref	T	G	4	339	475	371	378	1092
	1	96927436	rs71068891	INDEL	C	CA	3	341	475	376	377	1097
	1	96928273	rs1931175	AA=ref	C	G	3	341	475	376	377	1097
	1	96934287	rs4949992	AA=ref	T	G	5	346	474	371	383	1105
	1	96934860	rs12736105	AA=nnn	C	G	4	325	461	355	373	1057
	1	96934861	rs12755914	AA=nnn	A	G	4	326	461	358	373	1061
	1	96935181	rs74694666	AA=nnn	G	A	5	345	474	366	382	1098
	1	96935889	rs12045896	AA=nnn	G	A	5	346	478	368	385	1104
	1	96939213	rs12116443	AA=ref	G	A	5	346	471	371	383	1105
	1	96939366	rs11165652	AA=ref	C	T	5	346	471	371	383	1105
	1	96940218	rs2038645	AA=ref	A	G	5	346	471	371	384	1106
	1	96940691	rs1555542	AA=alt	C	A	5	345	473	367	383	1100
	1	96941810	rs6665130	AA=ref	G	A	5	281	475	370	383	1039
	1	96943087	rs6668913	AA=ref	G	C	5	280	475	366	383	1034
	1	96944183	rs12123815	AA=ref	C	T	3	280	475	366	383	1032
	1	96945124	rs12046454	AA=ref	A	G	5	280	475	366	381	1032
	1	96947496	rs12562499	AA=ref	G	C	5	280	477	366	381	1032
	1	96954394	rs34547386	AA=ref	C	T	5	280	500	366	384	1035
	1	96955069	rs12730376	AA=ref	A	T	5	278	500	364	381	1028
	1	96968496	rs12126998	AA=ref	A	G	3	280	499	365	386	1034
	1	97122859	rs71656157	AA=ref	A	T	8	205	407	322	478	1013
	1	97122864	rs71656158	AA=ref	A	G	9	205	407	322	479	1015
	1	97128216	rs6691751	AA=ref	T	C	9	208	411	324	480	1021
	1	97130614	rs140445912	INDEL	TTTCTC	T	9	208	410	324	480	1021
	1	97142002	rs4950012	AA=ref	T	C	9	207	408	324	482	1022
	1	97148358	rs1155474	AA=nnn	C	A	9	207	406	325	482	1023
	1	97159200	rs17115650	AA=ref	A	G	9	209	409	328	485	1031
	1	97238173	rs34940124	AA=ref	A	C	8	270	457	327	485	1090
	1	97239818	rs6698118	AA=ref	C	G	8	270	429	327	483	1088
	1	97260472	rs17115758	AA=ref	C	T	8	270	458	327	486	1091
	1	102902818	rs10874617	AA=ref	T	C	9	352	459	521	519	1401
	1	102903311	rs11164516	AA=ref	C	T	9	352	459	521	519	1401
	1	102959308	rs2889270	AA=ref	G	A	8	342	446	542	471	1363
	1	103113403	rs2030191	AA=ref	A	G	7	392	616	494	532	1425
	1	103456996	rs143424888	INDEL	C	CACGTGATCT	9	408	821	500	531	1448
	1	106032991	rs35985653	AA=ref	C	T	3	264	16	509	302	1078
	1	106073093	rs4847127	AA=ref	T	A	4	280	16	562	296	1142
	1	107162694	rs6697704	AA=ref	C	T	7	383	513	607	488	1485
	1	107163115	rs6694882	AA=ref	A	G	6	384	514	609	480	1479
	1	107163442	rs11184940	AA=ref	C	T	7	466	758	700	667	1840
	1	109851126	rs413582	AA=ref	C	T	8	342	616	489	412	1251
	1	109887191	rs4970843	AA=ref	T	C	8	344	617	489	412	1253
	1	112116105	rs34179386	AA=ref	C	T	6	305	209	296	411	1018
	1	112119065	rs11806788	AA=ref	G	A	3	307	209	296	411	1017
	1	112670941	rs2366128	AA=ref	T	G	9	309	591	391	476	1185
	1	112693697	rs12123956	AA=ref	T	C	5	209	248	373	460	1047
	1	112815069	rs11102448	AA=ref	T	C	7	394	453	597	448	1446
	1	116610599	rs3833540	INDEL	G	GA	9	296	327	553	486	1344
	1	117422457	rs4489597	AA=ref	G	A	7	289	227	365	486	1147
	1	117422458	rs4489598	AA=ref	G	A	7	289	229	363	485	1144
	1	117674749	rs1342735	AA=ref	C	T	7	379	685	462	505	1353
	1	119670120	rs12133275	AA=ref	A	G	1	390	509	381	283	1055
	1	119677250	rs1341583	AA=alt	C	T	0	390	509	381	284	1055
	1	120077584	rs7553527	AA=ref	T	C	1	337	676	430	378	1146
	1	145411572	rs1830823	AA=nnn	C	A	8	252	439	486	468	1214
	1	145434744	rs67301491	INDEL	AG	A	3	235	435	470	392	1100
	1	147087721	rs3737843	AA=ref	T	A	2	232	406	531	394	1159
	1	151104078	rs4971004	AA=ref	C	T	8	333	415	424	393	1158
	1	151686081	rs41263702	AA=ref	C	T	5	249	165	520	291	1065
	1	151687594	rs878775	AA=ref	G	C	7	240	201	522	313	1082
	1	151703992	rs6587617	AA=ref	C	G	6	197	195	525	335	1063
	1	152924650	rs12734348	AA=ref	T	C	3	199	128	568	276	1046
	1	153623136	rs12730186	AA=ref	G	C	4	408	688	445	451	1308
	1	153628645	rs75348188	AA=ref	C	T	8	410	691	445	496	1359
	1	154093825	rs6671166	AA=ref	G	A	0	336	440	339	363	1038
	1	154365998	rs6692515	AA=ref	T	C	8	336	676	463	519	1326
	1	155240077	rs11577338	AA=ref	G	A	4	430	304	670	594	1698
	1	155273869	rs4971072	AA=ref	G	A	4	427	308	677	595	1703
	1	155477570	rs11582072	AA=ref	T	C	6	418	290	665	595	1684
	1	155508882	rs6696888	AA=ref	G	A	6	418	290	663	595	1682
	1	155527235	rs12122800	AA=ref	T	G	4	197	223	529	443	1173
	1	155612197	rs34632540	AA=ref	G	T	6	417	297	662	586	1671
	1	155876613	rs3856261	AA=ref	G	A	3	177	94	494	374	1048
	1	155878732	rs670523	AA=ref	A	G	4	406	163	651	541	1602
	1	155880952	rs490498	AA=ref	G	A	4	405	161	648	541	1598
	1	155907823	rs11264422	AA=ref	T	A	4	406	159	650	540	1600
	1	156198366	rs3768276	AA=ref	G	A	2	349	259	495	400	1246
	1	156409458	rs35231114	AA=ref	G	A	3	250	289	573	383	1209
	1	156468243	rs10908505	AA=ref	T	A	4	399	762	674	700	1777
	1	158971086	rs4657616	AA=ref	A	G	1	390	474	399	322	1112
	1	158979458	rs1417805	AA=ref	T	G	8	342	453	499	381	1230
	1	158987941	rs856046	AA=ref	A	G	8	548	508	815	641	2012
	1	159027071	rs36024866	INDEL	C	CA	7	431	440	426	359	1223
	1	159222811	rs2325919	AA=ref	G	T	7	230	181	502	292	1031
	1	159831406	rs4074846	AA=ref	G	A	5	289	316	406	354	1054
	1	159834091	rs10443900	AA=ref	T	C	8	291	316	410	355	1064
	1	159859392	rs4656856	AA=ref	C	T	5	286	317	408	345	1044
	1	159867866	rs4656858	AA=ref	A	G	8	286	316	410	343	1047
	1	160485452	rs7515302	AA=ref	C	T	1	253	599	424	390	1068
	1	160552711	rs144833240	AA=ref	C	T	2	256	672	425	463	1146
	1	160556859	rs71963931	INDEL	TTAAAC	T	2	255	673	426	463	1146
	1	160564683	rs11265443	AA=ref	G	A	2	256	673	427	463	1148
	1	160566104	rs11265444	AA=ref	A	T	2	256	674	426	463	1147
	1	160570211	rs7526815	AA=ref	G	A	2	256	687	426	464	1148
	1	160581306	rs1394079	AA=ref	T	C	2	257	690	425	467	1151
	1	160587202	rs2369725	AA=ref	A	T	9	270	668	449	522	1250
	1	160587278	rs2102225	AA=ref	C	T	9	270	668	449	522	1250
	1	160587768	rs2369726	AA=ref	C	T	9	270	668	449	522	1250
	1	160588242	rs12048466	AA=ref	T	C	9	271	669	449	528	1257
	1	160710745	rs535622	AA=ref	C	T	4	330	582	359	313	1006
	1	160723957	rs523130	AA=ref	T	C	4	332	435	369	381	1086
	1	161778904	rs12121182	AA=ref	A	G	9	180	42	431	417	1037
	1	161968431	rs35002982	INDEL	T	TA	4	378	440	611	446	1439
	1	162070706	rs12036529	AA=ref	A	T	3	201	474	239	613	1056
	1	162078088	rs1577771	AA=ref	G	A	3	201	474	239	613	1056
	1	164512386	rs12037463	AA=alt	C	T	1	294	650	315	498	1108
	1	164846276	rs1777703	AA=ref	G	A	5	371	544	447	317	1140
	1	164878880	rs2347803	AA=alt	C	T	6	374	556	464	347	1191
	1	164879202	rs1936078	AA=ref	G	A	5	366	507	433	313	1117
	1	164932858	rs1857316	AA=ref	G	A	6	353	495	462	306	1127
	1	164951148	rs3935333	AA=ref	G	T	7	409	539	519	423	1358
	1	164995713	rs4387163	AA=ref	G	A	8	226	511	635	447	1316
	1	165474830	rs10800105	AA=ref	C	T	8	316	710	540	512	1376
	1	165481794	rs12043239	AA=ref	T	C	8	320	708	543	508	1379
	1	165497144	rs10737514	AA=ref	C	T	8	325	714	556	500	1389
	1	165526689	rs12131212	AA=ref	T	A	9	339	717	583	488	1419
	1	165528364	rs10918211	AA=ref	G	A	9	339	717	583	477	1408
	1	165565354	rs1337448	AA=ref	T	A	9	340	807	528	477	1354
	1	165569053	rs10918219	AA=ref	T	C	9	337	804	524	475	1345
	1	165578870	rs10918221	AA=ref	G	T	9	370	796	527	476	1382
	1	165588128	rs7543817	AA=ref	T	A	7	373	798	530	478	1388
	1	165589535	rs1337444	AA=ref	A	G	7	372	798	530	478	1387
	1	165597311	rs10733045	AA=ref	G	T	7	378	780	531	498	1414
	1	166542149	rs1353231	AA=ref	C	T	8	290	413	248	482	1028
	1	171435727	rs141462839	INDEL	G	GCT	2	280	631	439	515	1236
	1	172206026	rs4916245	AA=ref	G	A	2	325	461	487	269	1083
	1	172214939	rs12740971	AA=ref	G	A	2	327	462	489	271	1089
	1	172224103	rs1992550	AA=ref	A	T	3	327	461	489	272	1091
	1	172224479	rs1992549	AA=ref	G	A	3	326	461	489	262	1080
	1	172228657	rs11590165	AA=ref	C	G	3	327	464	489	261	1080
	1	172242181	rs6424841	AA=ref	G	A	3	326	451	488	261	1078
	1	174739486	rs1653626	AA=ref	A	G	8	341	423	533	484	1366
	1	174755597	rs1653632	AA=ref	C	T	7	339	420	538	479	1363
	1	174806801	rs1754349	AA=ref	C	T	8	342	418	538	472	1360
	1	174818547	rs3018410	AA=ref	A	G	8	342	420	538	476	1364
	1	178374117	rs4342816	AA=ref	G	A	5	297	589	388	457	1147
	1	178388722	rs2902237	AA=ref	C	G	6	297	592	391	464	1158
	1	180011692	rs9425851	AA=ref	A	G	8	473	659	640	580	1701
	1	180533002	rs12117593	AA=ref	T	C	4	188	502	458	433	1083
	1	180535972	rs2331545	AA=ref	A	G	4	178	267	466	362	1010
	1	181701423	rs2280865	AA=ref	C	T	8	310	698	549	336	1203
	1	184920150	rs2135735	AA=ref	T	C	2	250	147	448	386	1086
	1	184929738	rs4650675	AA=ref	C	A	2	207	140	447	387	1043
	1	185513812	rs12743384	AA=ref	C	T	6	328	611	447	532	1313
	1	185517712	rs10752956	AA=ref	C	T	6	330	614	458	532	1326
	1	186946386	rs2076675	AA=ref	G	T	5	252	627	545	406	1208
	1	186947729	rs10737277	AA=ref	G	C	5	252	627	545	406	1208
	1	186964100	rs10911976	AA=ref	T	C	5	252	620	544	398	1199
	1	187509076	rs2050743	AA=ref	C	T	4	193	455	445	443	1085
	1	188726603	rs201105279	AA=ref	G	C	3	348	619	489	399	1239
	1	188735321	rs10922272	AA=ref	G	A	5	335	621	427	396	1163
	1	188741969	rs4396126	AA=ref	A	T	2	335	622	426	395	1158
	1	188748654	rs10919617	AA=ref	T	C	4	336	622	427	396	1163
	1	188776748	rs140741265	INDEL	A	ATAACTTAAAGAT	4	297	390	380	376	1057
	1	192864669	rs71649020	INDEL	CAA	C	7	221	387	335	438	1001
	1	192946154	rs36126494	INDEL	AT	A	8	286	339	379	507	1180
	1	193012771	rs34167679	INDEL	TG	T	3	270	345	397	504	1174
	1	193043016	rs10801171	AA=ref	C	G	6	264	345	399	494	1163
	1	193054154	rs10921309	AA=alt	G	A	3	252	345	384	454	1093
	1	193104168	rs138752848	INDEL	ATATGTGTGTG	A	2	253	350	377	585	1217
	1	193133527	rs10754051	AA=ref	T	C	2	254	351	378	593	1227
	1	193540333	rs12071414	AA=ref	C	T	8	271	751	402	501	1182
	1	197238736	rs1415343	AA=ref	G	A	8	377	757	421	402	1208
	1	197244096	rs1415210	AA=ref	A	T	8	378	756	421	402	1209
	1	197268493	rs1337170	AA=ref	G	A	8	376	767	420	394	1198
	1	197903389	rs59616269	INDEL	GT	G	9	201	200	502	294	1006
	1	201336984	rs3729843	AA=ref	C	T	4	330	183	475	414	1223
	1	201342862	rs1539693	AA=ref	C	T	4	336	200	529	491	1360
	1	201371482	rs55964460	AA=ref	G	A	8	262	290	485	433	1188
	1	204075709	rs72747873	AA=ref	G	A	1	341	247	376	464	1182
	1	204088012	rs11583764	AA=ref	G	A	6	369	232	462	520	1357
	1	204753539	rs11240277	AA=ref	T	C	6	182	178	555	532	1275
	1	204849035	rs11240302	AA=ref	C	A	7	252	219	572	538	1369
	1	204871981	rs11240308	AA=ref	G	A	3	232	305	342	469	1046
	1	204911788	rs150493291	INDEL	GA	G	8	201	170	450	364	1023
	1	204922991	rs12143298	AA=ref	A	G	4	205	81	452	377	1038
	1	205632932	rs11240547	AA=ref	A	G	2	245	449	664	323	1234
	1	206682038	rs72752997	AA=ref	A	G	9	219	318	382	411	1021
	1	207255903	rs4142866	AA=ref	C	T	2	372	762	475	577	1426
	1	208984327	rs12036211	AA=ref	C	G	2	301	387	413	500	1216
	1	209302021	rs11119228	AA=nnn	C	T	9	328	789	347	330	1014
	1	209360957	rs4844464	AA=ref	A	G	8	264	663	426	340	1038
	1	209462771	rs1507344	AA=ref	T	G	8	309	546	421	332	1070
	1	213430369	rs34691780	AA=ref	A	G	8	257	520	627	551	1443
	1	213530100	rs1656019	AA=ref	C	G	6	270	535	519	419	1214
	1	213530744	rs1656018	AA=ref	G	C	4	238	538	454	421	1117
	1	213677590	rs6660266	AA=ref	A	T	4	199	625	374	453	1030
	1	213751881	rs4561009	AA=ref	T	C	9	409	608	596	614	1628
	1	215421979	rs12023460	AA=ref	T	A	4	417	555	549	211	1181
	1	215433024	rs12739619	AA=ref	G	A	4	415	555	547	208	1174
	1	215805813	rs2797386	AA=ref	G	A	3	328	295	514	202	1047
	1	215816929	rs1361779	AA=ref	A	G	3	333	294	516	232	1084
	1	215825167	rs2677112	AA=ref	T	G	3	336	297	539	227	1105
	1	216696059	rs140936478	INDEL	AAATAACATTTTTATC	A	7	266	569	342	458	1073
	1	216696766	rs12135662	AA=ref	G	A	9	266	567	342	462	1079
	1	218558327	rs2027566	AA=ref	C	A	4	383	487	631	483	1501
	1	219806352	rs12144084	AA=ref	A	G	5	265	302	361	414	1045
	1	219811777	rs11118369	AA=ref	C	T	4	264	302	363	414	1045
	1	219812096	rs11118370	AA=ref	G	A	5	263	302	365	415	1048
	1	219812901	rs11118371	AA=ref	C	T	5	264	302	364	414	1047
	1	219815684	rs4846571	AA=ref	G	T	5	262	301	355	415	1037
	1	219818141	rs12026154	AA=ref	A	G	5	263	301	365	416	1049
	1	219821672	rs1361175	AA=ref	C	A	4	263	295	364	415	1046
	1	219836330	rs11118380	AA=ref	T	A	4	266	296	364	395	1029
	1	219846938	rs4846574	AA=ref	C	T	5	309	296	529	416	1259
	1	219855776	rs12134759	AA=ref	T	C	2	309	297	531	416	1258
	1	219897941	rs4846580	AA=ref	G	A	2	311	294	531	412	1256
	1	219908049	rs35001388	INDEL	G	GA	4	304	291	514	395	1217
	1	220052720	rs11118448	AA=ref	G	A	4	291	185	619	493	1407
	1	220066014	rs35353269	AA=ref	C	A	4	293	169	621	512	1430
	1	221717748	rs12025803	AA=alt	C	G	9	224	404	351	417	1001
	1	222732656	rs4481859	AA=ref	T	G	8	245	370	515	405	1173
	1	222734803	rs1134898	AA=ref	G	C	8	245	370	515	404	1172
	1	222735113	rs34478208	AA=ref	T	G	8	247	370	518	403	1176
	1	222781932	rs34679168	AA=ref	C	T	8	240	309	547	477	1272
	1	222874501	rs28623657	AA=ref	C	T	9	241	424	504	434	1188
	1	226732792	rs2008142	AA=ref	C	G	9	347	450	402	262	1020
	1	226733975	rs2050977	AA=ref	A	G	8	344	409	406	261	1019
	1	226737166	rs4653750	AA=ref	T	A	9	346	439	410	300	1065
	1	228666357	rs1925731	AA=ref	C	A	7	345	412	436	537	1325
	1	228674518	rs4233233	AA=ref	G	A	7	346	414	439	545	1337
	1	228939258	rs12754311	AA=ref	T	C	5	350	290	636	451	1442
	1	232765657	rs11577683	AA=ref	G	C	8	248	204	418	397	1071
	1	232766721	rs9424458	AA=ref	G	C	8	252	201	426	413	1099
	1	232766725	rs9424459	AA=ref	A	C	8	252	201	426	413	1099
	1	233581289	rs36108617	INDEL	AG	A	5	252	336	481	390	1128
	1	233595405	rs4452987	AA=ref	T	C	4	249	334	479	365	1097
	1	234059863	rs6671921	AA=ref	T	C	7	370	482	353	416	1146
	1	234069921	rs4131253	AA=ref	C	T	6	364	483	332	409	1111
	1	234070774	rs6697245	AA=ref	A	G	6	364	482	332	409	1111
	1	234080599	rs1892298	AA=ref	C	T	8	371	489	352	418	1149
	1	234661206	rs1772475	AA=ref	T	C	0	343	596	234	560	1137
	1	234689753	rs4920186	AA=ref	G	A	1	353	613	207	512	1073
	1	235110916	rs3841840	INDEL	C	CT	7	276	601	442	474	1199
	1	235276289	rs4551650	AA=ref	C	T	1	256	269	333	517	1107
	1	235280361	rs11582001	AA=ref	G	A	7	267	265	340	529	1143
	1	235285457	rs4659822	AA=ref	C	T	8	257	248	334	517	1116
	1	235291652	rs34037390	AA=ref	T	C	4	259	249	334	521	1118
	1	235292369	rs17523127	AA=ref	C	G	6	264	235	358	523	1151
	1	235293260	rs139944588	INDEL	AATGTCCTG	A	5	258	232	331	520	1114
	1	235293681	rs34305128	AA=ref	T	C	3	258	232	331	520	1112
	1	235302256	rs4659549	AA=ref	T	C	8	257	232	330	521	1116
	1	235303912	rs34504950	AA=ref	C	T	7	258	231	330	520	1115
	1	235306563	rs4659941	AA=ref	C	T	0	255	231	330	520	1105
	1	235307614	rs34485227	INDEL	CAT	C	5	257	231	330	520	1112
	1	235315711	rs2273741	AA=ref	C	T	5	257	234	330	520	1112
	1	235346286	rs946027	AA=ref	T	C	8	282	230	358	522	1170
	1	235355932	rs3765792	AA=ref	A	G	1	281	230	358	522	1162
	1	235363740	rs61836127	AA=ref	T	G	5	282	230	358	522	1167
	1	235375819	rs3765795	AA=ref	G	A	0	282	230	363	522	1167
	1	235389998	rs12027647	AA=ref	G	A	6	283	230	363	522	1174
	1	235398812	rs12036412	AA=ref	T	C	9	281	230	363	522	1175
	1	235412134	rs6673756	AA=ref	G	A	9	282	230	363	522	1176
	1	235432767	rs1933247	AA=ref	A	G	9	282	230	362	522	1175
	1	235448095	rs12402448	AA=ref	A	T	6	281	230	362	522	1171
	1	235450506	rs12733319	AA=ref	G	A	7	281	230	362	522	1172
	1	235522964	rs2490642	AA=ref	C	T	4	210	242	357	510	1081
	1	236716370	rs2759002	AA=ref	C	T	7	317	475	627	376	1327
	1	236719259	rs1885534	AA=ref	G	A	7	318	387	627	376	1328
	1	236728792	rs2564745	AA=ref	G	A	5	321	389	626	376	1328
	1	236729458	rs2564744	AA=ref	G	C	5	321	476	626	376	1328
	1	236735939	rs2853602	AA=ref	T	C	5	322	475	627	384	1338
	1	236740538	rs2564741	AA=ref	G	A	7	322	475	622	378	1329
	1	236749649	rs2794763	AA=ref	T	C	7	322	475	626	379	1334
	1	236762255	rs2258737	AA=ref	T	C	7	324	478	622	378	1331
	1	236767826	rs4233465	AA=ref	T	C	7	323	479	619	376	1325
	1	236772022	rs5781904	INDEL	C	CA	6	322	477	624	378	1330
	1	236918870	rs3768127	AA=ref	T	G	6	415	419	659	466	1546
	1	236926030	rs1051251	AA=ref	A	G	5	363	356	562	433	1363
	1	236926667	rs7522310	AA=ref	A	G	6	409	420	657	472	1544
	1	236943048	rs4659475	AA=ref	T	C	7	410	354	667	496	1580
	1	237107036	rs1528775	AA=ref	T	C	2	388	466	520	344	1254
	1	237120397	rs34849364	AA=ref	C	T	2	387	428	521	343	1253
	1	237124717	rs4659759	AA=ref	A	G	2	386	471	528	319	1235
	1	237137509	rs11585557	AA=ref	C	T	2	308	549	533	462	1305
	1	237140296	rs1819088	AA=ref	G	A	2	306	544	531	458	1297
	1	237141047	rs12041996	AA=ref	C	T	2	306	546	530	458	1296
	1	237145918	rs4659485	AA=ref	T	C	4	323	561	540	517	1384
	1	237157971	rs12139583	AA=ref	C	T	4	320	521	540	518	1382
	1	237161467	rs12047281	AA=ref	C	T	3	339	598	601	492	1435
	1	237167218	rs4659762	AA=ref	A	G	3	356	551	677	523	1559
	1	237285511	rs2485569	AA=ref	G	A	4	372	285	436	379	1191
	1	237285937	rs2490383	AA=ref	G	A	4	372	288	451	384	1211
	1	237286214	rs1981178	AA=ref	A	G	4	373	291	461	381	1219
	1	237404226	rs12127545	AA=ref	T	C	7	277	357	334	386	1004
	1	237419800	rs2111735	AA=ref	C	T	7	351	119	442	408	1208
	1	237427945	rs2065985	AA=ref	G	A	2	337	142	426	422	1187
	1	237430516	rs17678954	AA=ref	A	T	2	339	143	425	422	1188
	1	237450433	rs10925358	AA=ref	C	T	3	325	111	424	429	1181
	1	238499257	rs17600418	AA=ref	A	G	7	236	727	369	419	1031
	1	238705114	rs789374	AA=ref	G	T	2	280	368	394	368	1044
	1	238705672	rs518305	AA=ref	G	A	3	281	371	394	368	1046
	1	238705853	rs490745	AA=ref	C	T	3	281	370	394	367	1045
	1	238712666	rs546811	AA=ref	C	T	3	282	383	402	377	1064
	1	239576834	rs12727239	AA=ref	C	T	6	325	591	371	345	1047
	1	239659006	rs7516042	AA=ref	G	A	4	316	623	399	331	1050
	1	239705425	rs10925909	AA=ref	A	G	3	325	592	494	415	1237
	1	239710099	rs17646815	AA=ref	C	T	4	323	591	492	414	1233
	1	239739573	rs12760829	AA=ref	A	C	9	320	223	580	431	1340
	1	241199995	rs538423	AA=ref	T	C	5	291	698	408	397	1101
	1	241245962	rs1533572	AA=ref	C	T	6	304	316	421	437	1168
	1	241298305	rs4570413	AA=ref	C	G	8	339	309	592	632	1571
	1	242871018	rs10754775	AA=ref	A	G	5	219	514	439	395	1058
	1	245126010	rs59260431	AA=ref	A	C	2	249	620	499	534	1284
	1	245129294	rs140218267	INDEL	CA	C	2	244	590	475	533	1254
	1	245133662	rs61844237	AA=ref	G	C	2	243	595	474	528	1247
	1	245199100	rs7533985	AA=ref	C	T	5	401	588	496	541	1443
	1	245275267	rs12568625	AA=ref	T	C	2	410	495	485	554	1451
	1	245279437	rs72775489	AA=ref	G	A	2	261	488	481	500	1244
	1	245371492	rs12129648	AA=ref	A	G	5	438	382	647	573	1663
	1	246170200	rs12732369	AA=ref	C	T	2	302	73	513	277	1094
	1	246254136	rs4654195	AA=ref	C	T	7	311	44	533	230	1081
	1	247345686	rs10924944	AA=ref	G	A	4	354	590	383	288	1029
	1	247358042	rs10924957	AA=ref	T	C	8	352	592	386	290	1036
	1	247370225	rs10924965	AA=ref	C	T	3	338	614	364	364	1069
	1	247377541	rs12041871	AA=ref	A	T	2	333	616	360	356	1051
	1	247408481	rs1630238	AA=ref	G	A	2	350	537	335	342	1029
	1	247408831	rs35595512	INDEL	TCA	T	2	349	535	335	361	1047
	1	247412321	rs2996388	AA=ref	C	A	2	348	569	338	394	1082
	1	247412327	rs10924973	AA=ref	A	G	9	350	570	338	394	1091
	1	247412331	rs10924974	AA=ref	T	C	9	350	570	341	394	1094
	1	247412347	rs35061595	INDEL	TG	T	2	349	571	339	392	1082
	1	247415879	rs1614597	AA=ref	T	C	2	343	532	300	369	1014
	1	247415899	rs1417688	AA=ref	T	C	2	343	532	300	369	1014
	1	247418343	rs1771926	AA=ref	T	G	2	346	533	304	371	1023
	1	247500650	rs10924989	AA=ref	G	A	2	341	515	333	414	1090
	1	247521073	rs138642266	INDEL	CAGGTTAAA	C	0	279	491	484	388	1151
	1	247530238	rs10737801	AA=ref	T	A	2	336	727	652	680	1670
	1	247541796	rs34768388	INDEL	A	AT	5	343	627	546	569	1463
	1	247542052	rs12130139	AA=ref	C	T	4	343	630	544	571	1462
	1	247543227	rs10754550	AA=ref	T	C	5	344	632	546	571	1466
	1	247544594	rs4925638	AA=ref	A	G	5	342	634	547	572	1466
	1	247547734	rs2096070	AA=ref	C	A	7	343	636	549	587	1486
	1	247547759	rs2105290	AA=ref	C	G	6	344	636	548	587	1485
	1	247569275	rs61838752	AA=ref	G	A	7	335	551	513	528	1383
	1	247583677	rs10925015	AA=ref	G	C	3	208	483	438	439	1088
	1	247585444	rs11357625	INDEL	GC	G	4	208	479	437	440	1089
	1	247591947	rs141489636	INDEL	G	GA	6	210	395	434	462	1112
	1	247591949	rs140764778	AA=nnn	T	A	5	208	397	433	458	1104
	1	247591951	rs200394543	INDEL	TTTTTAAA	T	6	210	395	434	462	1112
	2	3172635	rs10495516	AA=ref	G	A	7	385	285	445	297	1134
	2	3654290	rs12988630	AA=ref	C	T	5	393	358	436	600	1434
	2	4254378	rs12470744	AA=ref	C	G	5	274	374	386	363	1028
	2	4258433	rs2139163	AA=ref	G	A	4	271	344	382	360	1017
	2	5494048	rs955146	AA=ref	T	C	1	291	494	273	538	1103
	2	5504924	rs61268182	INDEL	TAAATC	T	8	320	542	334	536	1198
	2	5523968	rs792060	AA=nnn	T	C	6	393	295	562	529	1490
	2	8060169	rs10205352	AA=ref	C	G	6	463	342	673	435	1577
	2	8287365	rs143109683	INDEL	TAC	T	1	168	313	464	430	1063
	2	8649195	rs11691756	AA=ref	C	G	4	253	476	496	540	1293
	2	8654581	rs876753	AA=ref	T	C	2	213	543	430	583	1228
	2	8666671	rs10208156	AA=ref	C	G	7	258	544	552	605	1422
	2	8742411	rs34011894	AA=ref	A	C	6	338	447	606	578	1528
	2	8742761	rs4669301	AA=ref	C	A	9	335	428	606	567	1517
	2	8743476	rs12692363	AA=nnn	G	C	5	333	428	603	567	1508
	2	8745998	rs3856444	AA=ref	C	G	4	337	452	605	578	1524
	2	8746661	rs200851194	INDEL	A	AGGGT	4	338	453	614	587	1543
	2	8747913	rs13007474	AA=ref	C	T	4	338	433	612	580	1534
	2	8750266	rs3856447	AA=ref	A	G	4	339	439	613	580	1536
	2	8761105	rs4669307	AA=ref	T	G	9	266	388	479	502	1256
	2	8842563	rs56101666	AA=ref	A	G	9	323	355	571	485	1388
	2	8920417	rs5829189	INDEL	T	TA	8	366	629	560	500	1434
	2	9283241	rs868623	AA=ref	C	T	6	312	516	455	240	1013
	2	11281101	rs12470798	AA=ref	C	G	7	295	518	425	510	1237
	2	11312181	rs12987956	AA=ref	G	A	6	307	386	483	470	1266
	2	11352338	rs13022598	AA=ref	C	T	4	371	385	464	466	1305
	2	11468326	rs13023677	AA=ref	C	T	7	371	381	468	468	1314
	2	11541654	rs72774890	AA=ref	G	A	8	318	461	427	468	1221
	2	11663338	rs35592769	AA=ref	A	T	7	355	547	557	642	1561
	2	11666339	rs12479436	AA=ref	T	G	7	357	522	556	646	1566
	2	11668593	rs7597563	AA=ref	C	T	7	355	521	556	647	1565
	2	11674295	rs11685032	AA=ref	A	C	6	359	494	559	648	1572
	2	11684484	rs11692588	AA=ref	A	G	6	365	496	555	635	1561
	2	11712075	rs13028479	AA=ref	G	T	5	365	534	517	577	1464
	2	11744573	rs7571803	AA=ref	G	A	6	258	546	419	466	1149
	2	12664043	rs369755956	AA=nnn	G	C	8	234	184	418	410	1070
	2	13588318	rs7606054	AA=ref	T	C	5	274	26	532	259	1070
	2	14082017	rs401974	AA=ref	T	C	6	410	498	448	400	1264
	2	14153031	rs10495619	AA=ref	C	G	5	376	562	405	431	1217
	2	14162065	rs391769	AA=ref	A	G	5	376	561	411	431	1223
	2	14299219	rs11679095	AA=ref	G	A	6	280	485	535	477	1298
	2	14312933	rs62131562	AA=ref	A	G	5	299	382	630	472	1406
	2	14318901	rs17398088	AA=ref	T	A	5	299	387	627	472	1403
	2	23877927	rs3795932	AA=ref	T	C	7	355	520	409	444	1215
	2	23898966	rs11125163	AA=ref	T	C	5	416	608	413	447	1281
	2	24009163	rs9636434	AA=ref	A	G	8	419	644	407	414	1248
	2	24060439	rs13006587	AA=ref	G	A	9	411	630	393	358	1171
	2	24461334	rs17046192	AA=ref	A	G	4	441	563	493	417	1355
	2	26209579	rs11683430	AA=nnn	C	T	2	174	23	446	398	1020
	2	26235800	rs11687984	AA=ref	G	A	1	179	22	457	395	1032
	2	26281239	rs11677219	AA=ref	A	G	1	187	26	499	367	1054
	2	26693215	rs34796712	AA=ref	T	C	5	187	16	479	334	1005
	2	26731442	rs35804683	AA=ref	G	A	7	326	91	394	278	1005
	2	31405958	rs11124245	AA=ref	T	C	3	228	732	525	444	1200
	2	31405959	rs11124246	AA=ref	T	C	3	228	732	525	444	1200
	2	31419934	rs6543617	AA=ref	A	G	4	267	569	492	547	1310
	2	31541391	rs2064816	AA=ref	T	C	3	310	650	336	482	1131
	2	34119265	rs1510873	AA=ref	T	A	4	301	170	493	378	1176
	2	36379720	rs1167454	AA=ref	G	A	4	319	514	484	436	1243
	2	36381495	rs1730586	AA=ref	T	C	5	318	527	480	435	1238
	2	38073608	rs2565628	AA=ref	C	G	6	337	273	401	456	1200
	2	38115537	rs2707275	AA=ref	C	T	1	245	67	504	441	1191
	2	38193304	rs2121256	AA=ref	C	T	3	241	76	454	522	1220
	2	38194020	rs56345734	AA=ref	C	G	3	242	84	450	518	1213
	2	38287064	rs13407652	AA=ref	G	A	4	239	102	420	518	1181
	2	40036311	rs146164823	AA=ref	T	C	2	199	159	495	352	1048
	2	40060225	rs72789113	AA=ref	G	A	2	192	156	476	336	1006
	2	40060993	rs12466672	AA=ref	C	T	2	196	157	488	354	1040
	2	40564647	rs11893826	AA=ref	G	A	5	220	354	355	446	1026
	2	40564655	rs11893746	AA=ref	C	T	5	223	353	356	447	1031
	2	40566235	rs768710	AA=ref	C	A	5	225	376	361	451	1042
	2	40567426	rs4952408	AA=ref	T	C	5	222	385	362	450	1039
	2	43137879	rs4420751	AA=ref	G	C	2	220	272	403	592	1217
	2	44535519	rs11684679	AA=ref	G	C	9	339	199	600	440	1388
	2	51723107	rs9789477	AA=ref	T	C	8	248	393	491	322	1069
	2	55473371	rs2576724	AA=ref	A	G	2	290	527	497	338	1127
	2	55487929	rs2576710	AA=ref	C	T	5	290	520	500	334	1129
	2	60162936	rs67432101	AA=ref	T	C	7	258	205	378	401	1044
	2	66281811	rs1601255	AA=ref	C	A	7	227	249	422	391	1047
	2	66807740	rs5831825	INDEL	TTAAAA	T	8	310	233	500	346	1164
	2	66817909	rs34150689	AA=ref	T	G	9	286	232	498	426	1219
	2	66857087	rs4671745	AA=ref	G	A	9	274	172	402	355	1040
	2	66857453	rs141078219	AA=ref	T	A	9	274	173	401	355	1039
	2	66869868	rs13006322	AA=ref	C	T	9	270	172	398	350	1027
	2	66880373	rs55907104	AA=ref	T	C	9	271	176	402	350	1032
	2	66888937	rs1303866	AA=ref	C	T	9	271	169	398	350	1028
	2	66905657	rs13025385	AA=ref	C	T	9	268	166	398	333	1008
	2	67795549	rs2270344	AA=ref	T	G	7	340	461	287	384	1018
	2	67795852	rs2270346	AA=ref	T	C	6	340	459	286	384	1016
	2	67796880	rs3034953	INDEL	G	GGT	7	346	459	299	384	1036
	2	67797990	rs12624204	AA=ref	G	C	7	346	458	299	383	1035
	2	67799103	rs12616261	AA=ref	T	C	7	346	460	300	384	1037
	2	67800697	rs1107595	AA=alt	C	T	7	346	459	298	383	1034
	2	67801028	rs2270348	AA=ref	T	G	7	346	460	298	383	1034
	2	67805632	rs12619942	AA=alt	A	G	7	346	460	297	384	1034
	2	67806992	rs10490721	AA=ref	C	T	7	340	459	282	382	1011
	2	67807332	rs72621572	AA=alt	C	A	7	346	459	296	383	1032
	2	67807785	rs4671189	AA=alt	A	G	7	346	460	297	383	1033
	2	67807963	rs4671808	AA=ref	T	C	7	347	459	297	383	1034
	2	67808143	rs723712	AA=ref	C	G	7	346	460	296	383	1032
	2	67809763	rs34005991	INDEL	A	ACT	6	346	460	295	383	1030
	2	67810004	rs11126139	AA=alt	T	C	6	345	460	288	383	1022
	2	67811290	rs80095983	INDEL	T	TA	7	346	457	296	385	1034
	2	67813328	rs4444509	AA=alt	A	G	7	340	460	286	383	1016
	2	67813961	rs11679082	AA=alt	A	C	7	346	460	299	384	1036
	2	67814609	rs74671146	INDEL	A	AC	6	346	460	296	383	1031
	2	67814788	rs61004148	AA=alt	C	A	6	345	460	285	383	1019
	2	67817181	rs11126140	AA=ref	A	G	7	346	459	300	384	1037
	2	67817332	rs11693956	AA=ref	T	C	7	346	459	300	384	1037
	2	67818245	rs4368311	AA=alt	A	C	7	346	465	300	384	1037
	2	67819411	rs11680000	AA=ref	A	G	9	346	465	300	385	1040
	2	67820464	rs143593647	AA=ref	A	G	7	346	466	300	385	1038
	2	67820557	rs138105648	AA=ref	T	C	7	346	438	300	383	1036
	2	67821944	rs2902020	AA=ref	T	C	7	346	466	301	384	1038
	2	67825129	rs11680926	AA=ref	A	C	7	348	466	302	384	1041
	2	67833029	rs72621574	AA=ref	T	C	6	346	460	290	383	1025
	2	71202549	rs17664519	AA=ref	A	G	6	289	404	468	351	1114
	2	72803439	rs11126376	AA=ref	T	A	9	547	1001	774	886	2216
	2	72826665	rs1596930	AA=ref	A	G	9	549	1001	773	887	2218
	2	72827112	rs1596931	AA=ref	A	T	9	548	1001	773	886	2216
	2	72833459	rs12996319	AA=ref	C	T	9	547	1001	775	886	2217
	2	72855543	rs7600273	AA=ref	C	G	9	548	1001	773	886	2216
	2	72863139	rs1446887	AA=ref	A	G	9	548	1001	773	886	2216
	2	72873450	rs143953983	INDEL	AG	A	9	548	999	775	886	2218
	2	72882725	rs13006497	AA=ref	G	A	9	548	1001	773	886	2216
	2	72893484	rs4852888	AA=ref	G	A	9	548	1001	772	887	2216
	2	72895081	rs6708156	AA=ref	T	C	9	548	1001	774	887	2218
	2	72908470	rs4852889	AA=ref	C	A	9	548	1001	774	886	2217
	2	72908698	rs4852890	AA=ref	C	G	9	548	1001	774	886	2217
	2	72923891	rs6546781	AA=ref	C	A	9	548	1001	777	886	2220
	2	72924346	rs1032982	AA=ref	C	T	9	548	1001	777	886	2220
	2	72936787	rs2063170	AA=ref	G	A	9	548	1001	775	886	2218
	2	73075080	rs6744758	AA=ref	T	A	9	404	949	723	867	2003
	2	73434565	rs4852914	AA=ref	C	T	1	304	401	311	440	1056
	2	73530977	rs79389234	INDEL	AT	A	4	365	631	582	552	1503
	2	73955125	rs35528262	AA=ref	G	C	8	367	387	654	580	1609
	2	77563984	rs13032377	AA=ref	C	G	6	398	139	495	361	1260
	2	77566479	rs12991755	AA=ref	T	C	6	365	141	466	358	1195
	2	82229391	rs12714075	AA=ref	A	C	8	314	456	358	459	1139
	2	82231249	rs7575912	AA=ref	A	G	8	312	456	353	452	1125
	2	86227341	rs6740044	AA=ref	G	A	8	195	118	479	351	1033
	2	86254268	rs12997506	AA=ref	G	A	8	199	116	484	348	1039
	2	86258784	rs2278536	AA=ref	T	G	8	198	116	489	353	1048
	2	86341328	rs10184246	AA=ref	G	A	8	250	149	475	343	1076
	2	86562902	rs4430958	AA=ref	G	A	5	383	776	391	405	1184
	2	86563739	rs13005269	AA=ref	G	A	5	378	773	389	411	1183
	2	86583582	rs12714181	AA=ref	C	T	7	368	781	413	407	1195
	2	89604322	rs138061075	AA=ref	T	C	6	274	432	598	607	1485
	2	89855775	rs74196097	AA=nnn	A	G	6	349	342	660	555	1570
	2	92257759	rs36090971	AA=ref	A	C	8	441	388	652	618	1719
	2	92259510	rs11679750	AA=nnn	T	C	8	441	388	651	618	1718
	2	92280546	rs62149166	AA=nnn	C	A	8	422	396	648	601	1679
	2	92280547	rs35156161	INDEL	G	GC	8	422	396	648	601	1679
	2	95677094	rs6723444	AA=ref	G	A	8	229	356	564	573	1374
	2	95680267	rs11164117	AA=ref	G	A	7	229	356	566	573	1375
	2	95901265	rs11686534	AA=ref	A	G	9	237	419	583	565	1394
	2	97623413	rs1796043	AA=ref	G	A	6	296	252	692	250	1244
	2	97629886	rs72116349	INDEL	GAC	G	6	308	255	778	266	1358
	2	97633814	rs1257010	AA=ref	C	A	6	308	255	778	266	1358
	2	97701800	rs2911527	AA=ref	T	G	6	314	251	801	269	1390
	2	97709555	rs1148596	AA=ref	T	C	6	307	249	798	273	1384
	2	97751782	rs62155549	AA=nnn	T	C	8	320	281	801	274	1403
	2	97751783	rs62155550	AA=alt	G	A	8	320	280	801	274	1403
	2	97751786	rs62155551	AA=ref	G	A	8	319	253	796	270	1393
	2	97770180	rs1257100	AA=ref	G	A	7	324	251	797	272	1400
	2	97838233	rs56414211	AA=nnn	T	G	6	322	249	794	277	1399
	2	98255776	rs34288415	AA=ref	A	C	5	281	240	644	187	1117
	2	98280055	rs55772322	AA=ref	G	A	3	281	241	645	187	1116
	2	98320186	rs1463174	AA=ref	C	A	3	270	243	637	184	1094
	2	98743130	rs2084713	AA=ref	G	A	9	336	499	338	606	1289
	2	98767244	rs4851830	AA=ref	G	A	9	329	534	329	564	1231
	2	106053343	rs7583367	AA=ref	G	T	8	299	375	428	390	1125
	2	106068297	rs12468682	AA=ref	C	T	9	234	349	488	312	1043
	2	109597334	rs11123720	AA=ref	G	A	4	250	27	585	614	1453
	2	109617206	rs34279514	AA=ref	C	G	9	226	44	578	588	1401
	2	109622794	rs12466749	AA=ref	C	T	5	301	149	584	592	1482
	2	109630184	rs11123721	AA=ref	C	T	1	366	797	421	487	1275
	2	109753381	rs879546	AA=ref	C	T	8	198	71	567	518	1291
	2	112373392	rs13028164	AA=ref	G	A	9	324	168	472	391	1196
	2	112921790	rs55941618	AA=ref	G	A	1	256	420	350	443	1050
	2	113738412	rs11683399	AA=ref	T	G	6	325	327	337	381	1049
	2	113763463	rs2305152	AA=ref	A	C	6	323	331	335	417	1081
	2	113767587	rs725140	AA=ref	T	C	6	324	331	337	418	1085
	2	118369787	rs4849593	AA=ref	G	A	7	341	533	528	510	1386
	2	118397303	rs4848457	AA=ref	C	G	0	315	479	396	436	1147
	2	119243789	rs62164262	AA=nnn	A	G	8	298	429	407	333	1046
	2	119965951	rs4848543	AA=ref	C	A	4	347	689	332	415	1098
	2	120650917	rs12620905	AA=ref	T	C	9	275	440	400	324	1008
	2	128709520	rs2438012	AA=ref	A	G	5	327	504	529	252	1113
	2	128727383	rs2461444	AA=ref	C	T	5	328	505	529	251	1113
	2	128737878	rs4662762	AA=ref	A	G	5	327	505	536	252	1120
	2	128746455	rs2438030	AA=ref	A	G	6	328	508	535	251	1120
	2	128803063	rs35946814	AA=ref	C	T	7	339	535	501	248	1095
	2	129426740	rs3896697	AA=ref	C	T	5	314	104	459	380	1158
	2	129429554	rs12464233	AA=ref	G	A	5	313	105	459	378	1155
	2	129455800	rs35708459	AA=ref	A	G	4	362	204	476	417	1259
	2	129457419	rs10803595	AA=ref	C	G	4	378	214	533	531	1446
	2	129457798	rs10928827	AA=ref	A	G	4	379	214	532	533	1448
	2	129462009	rs62173756	AA=ref	T	G	4	377	214	532	532	1445
	2	129775590	rs893437	AA=alt	T	C	7	148	262	413	470	1038
	2	129805465	rs13021270	AA=ref	C	T	1	152	194	422	440	1015
	2	129825038	rs111162639	AA=ref	G	A	1	166	180	480	492	1139
	2	129826837	rs13026111	AA=alt	A	G	3	168	180	503	460	1134
	2	130177825	rs67836955	AA=ref	G	A	5	189	170	544	380	1118
	2	130238492	rs4662950	AA=ref	A	G	3	218	290	501	361	1083
	2	130530945	rs2954601	AA=ref	G	T	8	271	538	421	494	1194
	2	130562942	rs2707653	AA=ref	C	T	7	303	561	455	430	1195
	2	130686242	rs12987845	AA=ref	G	C	8	242	73	531	400	1181
	2	132299400	rs12616707	AA=ref	G	C	9	331	707	372	354	1066
	2	132301428	rs145995938	INDEL	TGG	T	9	319	707	372	349	1049
	2	132311079	rs13422871	AA=ref	A	G	9	322	716	374	347	1052
	2	132311131	rs13417940	AA=ref	C	G	9	321	716	374	347	1051
	2	132312705	rs7574466	AA=ref	G	A	8	321	715	374	347	1050
	2	133158988	rs4299381	AA=ref	T	G	7	325	585	380	414	1126
	2	133234065	rs13421548	AA=ref	T	C	2	241	67	587	274	1104
	2	133271329	rs13020697	AA=ref	A	C	9	239	36	556	266	1070
	2	140693106	rs149076369	INDEL	T	TA	8	255	317	399	347	1009
	2	143719319	rs34205416	INDEL	G	GA	8	234	165	354	434	1030
	2	143721487	rs62169907	AA=ref	A	C	8	234	166	351	444	1037
	2	145186749	rs12614546	AA=ref	C	T	8	371	578	458	309	1146
	2	146759190	rs11674960	AA=ref	G	T	9	259	601	420	353	1041
	2	146762576	rs1515232	AA=ref	T	C	9	259	623	420	353	1041
	2	146773948	rs17412774	AA=ref	A	C	9	260	636	425	351	1045
	2	146830541	rs7604349	AA=ref	G	A	8	266	641	430	351	1055
	2	146830647	rs7577806	AA=ref	A	G	8	265	642	430	349	1052
	2	146832840	rs56125511	AA=ref	A	G	8	265	642	430	349	1052
	2	146835248	rs17491258	AA=ref	C	T	8	264	626	430	349	1051
	2	146836052	rs2035788	AA=ref	G	A	8	264	642	430	349	1051
	2	146838927	rs11691697	AA=nnn	A	T	9	264	642	430	349	1052
	2	146842114	rs141822715	INDEL	GA	G	8	264	642	429	348	1049
	2	146855992	rs11675490	AA=ref	T	C	9	270	659	431	357	1067
	2	146879189	rs1986285	AA=ref	G	C	8	269	667	426	356	1059
	2	146886776	rs28595092	AA=ref	G	A	9	267	692	428	326	1030
	2	146918336	rs6742634	AA=ref	T	C	9	261	667	426	322	1018
	2	146934608	rs11679557	AA=ref	T	C	9	261	667	426	322	1018
	2	146955504	rs72858396	AA=nnn	C	T	9	274	667	430	309	1022
	2	146972549	rs17735680	AA=ref	T	G	9	274	666	436	309	1028
	2	146980113	rs2042550	AA=ref	C	T	9	273	668	432	310	1024
	2	149990087	rs6737636	AA=ref	C	T	8	275	553	294	465	1042
	2	149991198	rs6730642	AA=ref	G	A	8	275	555	294	465	1042
	2	149992406	rs7594794	AA=ref	C	T	8	275	553	294	465	1042
	2	149993769	rs7606896	AA=ref	A	C	8	275	555	294	465	1042
	2	149997299	rs12615999	AA=ref	C	T	8	276	554	294	465	1043
	2	149999124	rs7609463	AA=ref	T	C	8	275	555	290	461	1034
	2	150016809	rs16826652	AA=ref	T	C	9	286	560	334	504	1133
	2	150018835	rs11695116	AA=ref	G	A	9	287	560	334	505	1135
	2	150037201	rs11684511	AA=ref	G	A	7	299	571	390	517	1213
	2	150038388	rs756443	AA=alt	C	T	9	299	571	391	520	1219
	2	150040224	rs13035861	AA=ref	A	T	8	299	572	392	520	1219
	2	150041596	rs6751737	AA=ref	G	A	7	299	571	392	517	1215
	2	150041846	rs4667347	AA=ref	G	A	7	299	571	392	521	1219
	2	150046401	rs11676178	AA=ref	T	A	7	294	572	381	513	1195
	2	150046823	rs11673945	AA=ref	C	T	7	294	572	381	509	1191
	2	150048607	rs34111434	INDEL	TATC	T	7	293	571	380	508	1188
	2	150048623	rs10930684	AA=ref	G	A	7	293	571	380	508	1188
	2	150049794	rs11674257	AA=ref	G	C	7	294	564	384	511	1196
	2	150051681	rs8179684	AA=ref	A	G	7	294	564	384	511	1196
	2	150077190	rs1035588	AA=ref	G	A	9	293	554	385	520	1207
	2	159415962	rs3771605	AA=ref	G	A	6	365	634	417	584	1372
	2	159551076	rs6437192	AA=ref	C	A	5	328	470	326	385	1044
	2	160088793	rs1065594	AA=ref	A	G	5	381	331	344	382	1112
	2	160109258	rs10490002	AA=ref	C	G	5	376	327	345	378	1104
	2	160114000	rs6746645	AA=ref	C	T	3	369	327	336	373	1081
	2	160123080	rs6761921	AA=ref	C	A	5	376	328	345	376	1102
	2	160128600	rs12478479	AA=ref	G	C	8	384	331	353	377	1122
	2	160141068	rs714156	AA=ref	T	C	8	376	330	345	378	1107
	2	160427646	rs10202187	AA=alt	C	T	7	155	390	374	475	1011
	2	162332328	rs141956568	AA=ref	C	T	2	286	925	368	473	1129
	2	162333430	rs12468729	AA=ref	G	A	2	302	923	399	445	1148
	2	163709629	rs10930074	AA=ref	C	T	7	318	304	562	652	1539
	2	164610887	rs5835958	INDEL	GA	G	7	226	555	490	448	1171
	2	165413448	rs143197602	INDEL	AT	A	4	241	17	516	257	1018
	2	169572087	rs11681255	AA=ref	C	T	6	209	201	472	478	1165
	2	169572114	rs11692394	AA=ref	A	G	6	209	202	475	480	1170
	2	169583149	rs6754773	AA=ref	G	A	9	207	199	475	475	1166
	2	169583762	rs35364154	INDEL	T	TA	7	212	198	476	474	1169
	2	169585794	rs17197685	AA=ref	C	G	5	213	197	476	475	1169
	2	169604893	rs4668105	AA=ref	A	T	8	381	366	511	470	1370
	2	169687359	rs495135	AA=ref	G	A	1	273	528	351	563	1188
	2	169722719	rs830185	AA=ref	C	A	7	262	521	337	564	1170
	2	169782574	rs483234	AA=ref	T	C	0	270	520	325	572	1167
	2	169813396	rs853774	AA=ref	G	A	0	270	498	298	455	1023
	2	170276873	rs145120966	INDEL	TA	T	3	250	417	459	351	1063
	2	171103833	rs77152953	INDEL	A	AT	3	382	693	361	299	1045
	2	171107327	rs78320990	AA=ref	C	T	3	413	659	431	240	1087
	2	171178231	rs35585936	AA=ref	G	A	9	250	622	501	355	1115
	2	174034099	rs17761169	AA=alt	G	A	9	209	223	440	344	1002
	2	174136944	rs752077	AA=ref	A	G	2	194	215	480	329	1005
	2	174138413	rs12620774	AA=ref	G	A	2	203	214	487	330	1022
	2	174141055	rs11692098	AA=ref	T	C	2	195	237	479	328	1004
	2	174370622	rs62175149	AA=ref	G	A	5	354	649	413	328	1100
	2	174398080	rs59048420	AA=ref	G	A	6	326	655	319	353	1004
	2	178696010	rs3770051	AA=ref	A	T	7	386	606	397	372	1162
	2	178699663	rs934807	AA=ref	C	A	9	387	517	391	320	1107
	2	178706487	rs10930814	AA=ref	C	T	9	387	515	391	318	1105
	2	178870181	rs1405644	AA=ref	C	T	9	387	532	394	368	1158
	2	180568986	rs2008230	AA=ref	A	C	1	283	506	304	434	1022
	2	182617191	rs16867493	AA=ref	C	T	2	344	472	517	268	1131
	2	182645975	rs72891044	AA=ref	G	A	3	320	478	495	319	1137
	2	182664843	rs111572990	AA=ref	G	A	2	318	460	481	321	1122
	2	182687039	rs16867499	AA=ref	G	A	1	317	459	481	320	1119
	2	182776851	rs17587367	AA=ref	C	T	3	224	584	508	316	1051
	2	182805314	rs66519136	AA=ref	T	G	4	228	593	511	306	1049
	2	182840114	rs56201324	AA=ref	T	C	3	240	569	523	394	1160
	2	183390401	rs74680771	AA=ref	T	C	6	325	597	371	411	1113
	2	183393283	rs12466615	AA=ref	C	T	5	326	597	371	411	1113
	2	183405014	rs113254009	AA=ref	C	A	5	326	563	389	418	1138
	2	183975099	rs566341661	AA=ref	A	C	9	300	723	376	509	1194
	2	183975116	rs13414689	AA=ref	T	G	9	305	753	392	516	1222
	2	190497824	rs34452062	INDEL	GAT	G	9	251	81	619	250	1129
	2	190497896	rs7568054	AA=ref	A	G	9	251	81	619	248	1127
	2	191774763	rs2355571	AA=ref	C	T	6	179	145	444	393	1022
	2	191807346	rs11683679	AA=ref	T	A	8	182	145	445	394	1029
	2	191811359	rs67601101	INDEL	GAAGTA	G	9	183	145	446	390	1028
	2	191815038	rs1607187	AA=ref	A	C	9	183	153	445	392	1029
	2	192068080	rs55819851	AA=ref	G	A	3	163	358	386	468	1020
	2	192120533	rs142088075	INDEL	ACTG	A	7	183	396	466	390	1046
	2	192277371	rs41332844	AA=ref	C	G	3	243	329	363	479	1088
	2	192478526	rs4255912	AA=ref	C	G	3	340	266	582	530	1455
	2	192890919	rs4241287	AA=ref	G	A	7	344	549	499	572	1422
	2	193009831	rs11692956	AA=ref	T	C	5	253	235	398	357	1013
	2	193022559	rs12466752	AA=ref	A	G	4	250	235	396	374	1024
	2	195285230	rs13024976	AA=ref	G	A	5	251	508	442	390	1088
	2	196319300	rs7559362	AA=ref	G	A	8	203	259	568	471	1250
	2	196333052	rs17294232	AA=ref	C	A	7	201	258	569	470	1247
	2	197404714	rs4341955	AA=ref	G	A	7	501	928	779	690	1977
	2	197574373	rs138643302	AA=ref	A	G	7	503	932	684	670	1864
	2	197579727	rs12997060	AA=ref	T	C	7	504	932	683	669	1863
	2	197624314	rs13011248	AA=ref	G	A	9	420	897	683	669	1781
	2	197952851	rs4850759	AA=ref	A	G	9	458	855	633	661	1761
	2	199082618	rs4355105	AA=ref	G	A	7	384	828	398	542	1331
	2	199161464	rs13035302	AA=ref	A	T	2	415	901	483	589	1489
	2	199299078	rs11688831	AA=ref	G	A	7	258	683	385	493	1143
	2	199346187	rs12465498	AA=ref	G	T	8	188	146	367	501	1064
	2	202526366	rs62193397	AA=ref	G	A	2	269	322	394	371	1036
	2	202543510	rs4675217	AA=ref	C	T	5	352	309	419	263	1039
	2	202549469	rs2015946	AA=ref	T	C	7	350	309	402	242	1001
	2	202636911	rs970595	AA=ref	T	C	3	364	342	500	311	1178
	2	202725173	rs16838312	AA=ref	T	C	1	372	334	382	255	1010
	2	203650558	rs145836386	INDEL	TA	T	2	187	307	317	522	1028
	2	204164552	rs56202721	AA=ref	G	A	2	221	311	339	521	1083
	2	204262626	rs58478831	AA=ref	G	C	1	223	323	345	526	1095
	2	204266343	rs3769676	AA=ref	T	C	2	223	324	345	529	1099
	2	204421284	rs1174604	AA=ref	T	C	2	224	332	347	534	1107
	2	206157605	rs12622352	AA=ref	A	C	4	287	335	298	416	1005
	2	206176868	rs871140	AA=ref	T	C	7	297	325	432	325	1061
	2	206370333	rs994044	AA=ref	G	A	8	337	389	323	368	1036
	2	208568671	rs7572859	AA=ref	C	G	2	329	266	498	381	1210
	2	208571587	rs72962115	AA=ref	G	A	7	326	266	498	382	1213
	2	208627185	rs55731465	AA=ref	A	C	4	323	264	489	386	1202
	2	211947530	rs1370618	AA=ref	A	G	9	223	356	380	459	1071
	2	213749190	rs4561607	AA=ref	C	T	7	214	371	354	434	1009
	2	214527841	rs1515915	AA=ref	G	A	2	305	497	420	414	1141
	2	214869341	rs10932521	AA=ref	A	G	7	324	419	545	160	1036
	2	215213852	rs1912212	AA=ref	C	G	2	223	309	512	600	1337
	2	215486938	rs35119000	INDEL	C	CT	8	172	232	385	443	1008
	2	215735113	rs12994273	AA=ref	C	T	0	264	335	394	376	1034
	2	215861817	rs1980845	AA=ref	A	T	3	227	288	500	452	1182
	2	219267781	rs2227255	AA=ref	C	T	5	400	697	620	572	1597
	2	219297918	rs10932781	AA=ref	G	T	5	395	774	586	551	1537
	2	219432995	rs500422	AA=ref	C	A	9	394	790	583	591	1577
	2	219858744	rs12694444	AA=ref	G	A	3	241	387	519	259	1022
	2	219949913	rs11676741	AA=ref	A	T	2	350	281	677	516	1545
	2	219963550	rs11692085	AA=ref	C	T	2	339	275	654	482	1477
	2	220213934	rs67617711	AA=ref	C	T	1	313	470	554	480	1348
	2	220215849	rs9646859	AA=ref	A	G	7	314	470	553	480	1354
	2	220230158	rs6742073	AA=ref	T	C	0	304	465	540	432	1276
	2	220251208	rs1040009	AA=ref	T	C	8	449	681	643	722	1822
	2	220258250	rs2385587	AA=ref	C	T	8	401	654	648	721	1778
	2	220264412	rs13018645	AA=ref	A	G	8	395	653	651	717	1771
	2	220604512	rs1425028	AA=ref	C	T	7	274	300	563	538	1382
	2	220625929	rs1364697	AA=ref	G	A	5	275	313	579	544	1403
	2	220683937	rs12616475	AA=ref	G	A	5	278	337	481	483	1247
	2	220713825	rs12990411	AA=ref	G	A	8	314	427	457	464	1243
	2	221700416	rs6735874	AA=ref	G	A	9	311	359	418	416	1154
	2	224449334	rs1250906	AA=ref	G	C	2	199	358	460	403	1064
	2	224513612	rs7584795	AA=ref	C	A	3	195	308	409	420	1027
	2	226111304	rs1838203	AA=ref	A	C	4	267	579	393	439	1103
	2	226336889	rs17410253	AA=ref	C	A	4	301	232	440	272	1017
	2	227589780	rs2251692	AA=nnn	A	G	8	359	328	747	561	1675
	2	227650187	rs28695886	AA=ref	C	T	4	380	356	662	570	1616
	2	227948980	rs10206634	AA=ref	T	A	6	249	273	354	393	1002
	2	227949267	rs76957030	INDEL	AT	A	5	296	278	398	408	1107
	2	227950021	rs12620324	AA=ref	C	T	4	297	278	395	407	1103
	2	235534103	rs11678189	AA=ref	C	A	7	254	302	472	443	1176
	2	235535571	rs13018024	AA=ref	G	T	6	254	302	471	442	1173
	2	235542860	rs4074893	AA=ref	C	T	7	262	302	479	429	1177
	2	235549882	rs1526117	AA=ref	C	T	6	265	297	481	427	1179
	2	235551455	rs142238178	INDEL	A	AAAGG	8	266	296	480	425	1179
	2	235558538	rs1608952	AA=ref	T	C	6	269	299	487	445	1207
	2	235559654	rs4663458	AA=ref	G	A	4	287	312	483	426	1200
	2	235563056	rs11683434	AA=ref	T	C	5	295	274	498	481	1279
	2	235570541	rs884064	AA=ref	G	C	5	295	274	500	481	1281
	2	235572019	rs12990323	AA=ref	C	T	5	295	266	500	481	1281
	2	235577329	rs13025997	AA=ref	C	A	5	294	264	498	489	1286
	2	235578462	rs11695178	AA=ref	G	A	4	295	265	499	476	1274
	2	235606762	rs2380278	AA=ref	C	T	4	297	253	493	450	1244
	2	235751889	rs62187390	AA=ref	T	C	4	277	205	384	543	1208
	2	236281030	rs4459688	AA=ref	C	A	1	274	482	434	415	1124
	2	236365350	rs9789377	AA=ref	G	A	2	274	571	397	408	1081
	2	236384375	rs62191463	AA=ref	T	C	7	293	559	436	387	1123
	2	236421629	rs4663204	AA=ref	C	G	4	384	425	496	500	1384
	2	236970608	rs55670838	AA=ref	G	A	4	175	249	463	390	1032
	2	237146643	rs72060634	INDEL	TGTG	T	7	318	569	527	430	1282
	2	237545568	rs2464849	AA=ref	T	C	7	377	745	474	574	1432
	2	237820468	rs8179598	AA=ref	G	A	9	297	573	426	452	1184
	2	238118058	rs10803656	AA=ref	G	A	5	366	467	395	312	1078
	2	238850459	rs1446926	AA=ref	G	A	4	321	207	557	285	1167
	2	238851347	rs4347770	AA=ref	C	T	5	319	206	556	282	1162
	2	238855256	rs140777394	INDEL	GGGAA	G	5	301	208	507	274	1087
	2	240827324	rs9750541	AA=ref	A	C	6	245	586	464	360	1075
	2	240827597	rs9712259	AA=ref	C	T	8	246	586	456	353	1063
	2	241680802	rs56024577	AA=ref	G	A	9	255	426	277	466	1007
	2	242853745	rs28672162	AA=ref	C	T	9	166	199	401	429	1005
	2	242854281	rs12990500	AA=ref	C	G	9	166	199	401	429	1005
	2	242854344	rs12990687	AA=ref	C	T	9	178	336	401	435	1023
	2	242854356	rs13006336	AA=ref	T	C	9	178	336	401	435	1023
	2	242855479	rs28498280	AA=ref	A	G	9	166	199	399	428	1002
	2	242855939	rs6740408	AA=ref	G	A	9	166	199	399	428	1002
	2	242857313	rs13011793	AA=ref	C	T	9	167	200	399	428	1003
	2	242858964	rs77938668	AA=ref	G	A	9	167	200	399	428	1003
	2	242860068	rs6731248	AA=ref	C	T	9	167	199	399	428	1003
	2	242861061	rs13020415	AA=ref	A	T	9	167	199	399	428	1003
	2	242862314	rs28860231	AA=ref	G	C	9	167	199	400	428	1004
	3	372569	rs73009546	AA=ref	A	G	2	328	492	436	274	1040
	3	3309297	rs711586	AA=ref	A	G	7	177	218	397	426	1007
	3	3686152	rs1488400	AA=ref	C	A	5	313	391	390	414	1122
	3	3690897	rs17034952	AA=ref	T	C	8	342	412	437	427	1214
	3	5383919	rs11706776	AA=ref	G	A	9	240	329	585	248	1082
	3	5419894	rs12491626	AA=ref	G	C	6	222	217	606	250	1084
	3	6379792	rs157297	AA=ref	G	A	7	286	521	546	380	1219
	3	6445834	rs280494	AA=ref	T	A	4	212	216	473	321	1010
	3	6763054	rs11714271	AA=ref	G	C	5	283	546	594	458	1340
	3	6764063	rs7624349	AA=ref	T	C	5	277	549	590	459	1331
	3	6768493	rs12497029	AA=ref	G	C	4	277	549	591	461	1333
	3	6788024	rs17462085	AA=ref	G	A	9	242	553	601	508	1360
	3	8836403	rs237850	AA=ref	G	T	9	202	196	419	452	1082
	3	9479142	rs2442825	AA=ref	G	A	9	215	497	483	499	1206
	3	14681591	rs13091631	AA=ref	T	C	6	186	450	390	458	1040
	3	14681718	rs13091948	AA=ref	T	A	6	186	450	390	456	1038
	3	19318624	rs11717492	AA=ref	T	A	3	286	61	498	215	1002
	3	23162960	rs10154911	AA=ref	G	A	6	341	362	408	292	1047
	3	24893218	rs2068901	AA=ref	A	T	7	304	132	398	323	1032
	3	24894242	rs13067118	AA=ref	C	T	7	303	128	396	324	1030
	3	24897554	rs71915965	INDEL	TACA	T	7	304	128	395	321	1027
	3	24901632	rs11709242	AA=ref	A	G	7	308	216	404	351	1070
	3	24901731	rs11709276	AA=ref	A	T	7	308	208	404	351	1070
	3	24902942	rs13064710	AA=ref	T	G	7	306	128	400	335	1048
	3	24903138	rs13089297	AA=ref	C	T	7	306	129	400	324	1037
	3	24908376	rs34606772	AA=nnn	C	T	6	306	80	401	327	1040
	3	24917378	rs2885595	AA=ref	C	A	6	297	151	429	387	1119
	3	24924421	rs2362775	AA=ref	T	C	7	300	158	435	408	1150
	3	24933191	rs17195038	AA=ref	A	G	8	295	130	430	394	1127
	3	24933299	rs57461799	AA=ref	A	G	6	295	130	430	394	1125
	3	24933367	rs60729948	INDEL	AC	A	6	295	130	430	394	1125
	3	24934201	rs13095194	AA=ref	A	T	6	296	132	432	395	1129
	3	24943104	rs11129171	AA=ref	T	C	9	297	128	432	375	1113
	3	24945017	rs13062430	AA=ref	T	C	9	294	129	448	443	1194
	3	24953417	rs2363521	AA=ref	A	T	8	290	130	429	400	1127
	3	25509109	rs35796394	AA=ref	T	C	9	259	524	369	435	1072
	3	25512768	rs871963	AA=ref	A	T	6	316	337	620	526	1468
	3	25528574	rs6768669	AA=ref	T	C	8	290	456	584	620	1502
	3	25548798	rs78358382	INDEL	CT	C	5	272	415	569	620	1466
	3	25548962	rs1997353	AA=ref	C	T	5	269	442	568	620	1462
	3	25550240	rs62235660	AA=ref	C	A	5	275	435	569	623	1472
	3	26450940	esv3595637	UNKNOWN			9	328	314	495	389	1221
	3	26451164	esv3595638	UNKNOWN			9	328	314	495	389	1221
	3	26452883	rs36066206	AA=ref	G	A	9	328	314	495	389	1221
	3	26454607	rs36023907	AA=alt	T	C	9	327	314	495	389	1220
	3	26460311	rs5847397	INDEL	ATTG	A	9	329	313	494	389	1221
	3	26460452	rs4521181	AA=ref	A	G	9	329	313	494	389	1221
	3	27052686	rs6784187	AA=ref	A	C	9	366	736	396	453	1224
	3	27053325	rs4973845	AA=ref	T	A	7	360	736	394	450	1211
	3	27055517	rs66479150	AA=ref	C	T	7	360	736	395	449	1211
	3	27059664	rs4401326	AA=ref	A	G	7	366	736	397	451	1221
	3	27062913	rs61334207	AA=nnn	T	A	3	363	737	388	433	1187
	3	27065505	rs2037465	AA=nnn	C	A	7	366	737	399	449	1221
	3	27065868	rs1402983	AA=nnn	G	A	7	366	737	399	449	1221
	3	27067523	rs11709898	AA=nnn	A	G	7	366	737	399	449	1221
	3	27068677	rs17235998	AA=nnn	G	A	7	365	737	398	448	1218
	3	27076514	rs10433578	AA=nnn	G	A	7	368	741	400	448	1223
	3	27081180	rs1829702	AA=nnn	A	C	7	368	745	400	456	1231
	3	27082029	rs4538337	AA=nnn	T	A	7	368	744	400	449	1224
	3	27082582	rs1851362	AA=nnn	G	A	7	368	744	400	449	1224
	3	27082917	rs2370921	AA=nnn	G	T	7	367	742	399	448	1221
	3	27083112	rs4629290	AA=nnn	T	C	7	372	744	429	552	1360
	3	27086678	rs1464496	AA=nnn	G	T	2	366	744	391	430	1189
	3	27089710	rs56371882	AA=nnn	C	T	7	368	743	399	448	1222
	3	27091537	rs68064117	AA=nnn	C	G	7	368	743	399	448	1222
	3	27092316	rs11129258	AA=nnn	A	T	7	368	743	399	448	1222
	3	27094390	rs36082996	INDEL	AG	A	7	368	743	399	447	1221
	3	27114597	rs12636719	AA=nnn	A	C	7	279	744	394	443	1123
	3	27120434	rs17434152	AA=ref	A	T	7	280	744	397	444	1128
	3	27121942	rs66506821	AA=ref	G	A	8	303	747	451	457	1219
	3	27123670	rs1402980	AA=ref	G	A	8	310	736	459	463	1240
	3	27124001	rs17349692	AA=ref	G	A	8	310	737	459	463	1240
	3	27124194	rs67565656	AA=ref	G	A	8	310	736	459	463	1240
	3	27124261	rs17349706	AA=ref	G	A	2	285	736	399	447	1133
	3	27125652	rs1402975	AA=ref	G	A	9	309	736	460	463	1241
	3	27131168	rs1402972	AA=ref	A	G	8	310	736	460	465	1243
	3	27141808	rs11129261	AA=ref	T	A	8	310	736	461	464	1243
	3	27145162	rs12488954	AA=ref	G	A	8	310	733	459	464	1241
	3	27145591	rs11710255	AA=ref	C	G	8	310	744	461	466	1245
	3	27166202	rs56259835	AA=ref	C	T	9	309	737	458	461	1237
	3	27174261	rs11719250	AA=ref	G	T	8	309	739	461	464	1242
	3	27204567	rs34978733	AA=alt	T	C	6	285	750	398	451	1140
	3	27205135	rs73036931	AA=ref	G	A	6	285	740	398	451	1140
	3	27377648	rs11714071	AA=ref	A	G	7	237	736	408	431	1083
	3	27384489	rs11708152	AA=ref	C	T	6	237	736	411	431	1085
	3	27388820	rs112238765	AA=ref	C	A	6	236	736	408	431	1081
	3	27389599	rs12637272	AA=ref	T	G	6	237	736	409	431	1083
	3	27389740	rs12637322	AA=ref	T	C	6	237	736	409	433	1085
	3	27391598	rs55676236	AA=ref	A	C	6	238	736	412	431	1087
	3	27392093	rs58943232	AA=ref	C	G	6	238	736	410	424	1078
	3	27392625	rs73055736	AA=ref	T	A	6	237	736	409	423	1075
	3	27397148	rs2370959	AA=ref	G	A	6	238	736	405	422	1071
	3	27397530	rs6776355	AA=ref	G	A	6	238	736	405	422	1071
	3	27398358	rs1494419	AA=ref	T	G	6	240	736	409	432	1087
	3	27399466	rs73055746	AA=ref	T	C	6	240	737	410	431	1087
	3	27401247	rs11715126	AA=ref	G	A	6	238	736	405	421	1070
	3	27403304	rs73055753	AA=ref	T	C	6	240	737	409	423	1078
	3	27407310	rs11129284	AA=ref	G	T	6	241	743	405	427	1079
	3	27408054	rs11707188	AA=ref	C	T	6	240	743	404	433	1083
	3	27408811	rs73055754	AA=ref	T	C	7	241	744	405	430	1083
	3	27409853	rs73055756	AA=ref	G	C	6	241	743	405	434	1086
	3	27412180	rs2014047	AA=ref	C	T	6	242	743	404	410	1062
	3	27545138	rs664223	AA=ref	C	T	7	260	674	393	369	1029
	3	27548900	rs820430	AA=ref	A	G	7	259	676	392	369	1027
	3	27549188	rs820429	AA=alt	G	T	8	259	676	392	367	1026
	3	27552361	rs75487052	AA=ref	A	T	7	259	652	394	367	1027
	3	27651675	rs34228681	AA=ref	T	G	9	343	529	338	565	1255
	3	27652395	rs11710317	AA=ref	C	T	8	343	529	337	564	1252
	3	30775963	rs812124	AA=ref	A	C	7	310	336	439	340	1096
	3	30778970	rs795435	AA=ref	T	C	7	311	337	439	341	1098
	3	30786143	rs795457	AA=ref	C	T	7	309	366	428	341	1085
	3	33844174	rs11709570	AA=alt	C	G	4	162	347	453	487	1106
	3	33864198	rs10460995	AA=ref	A	G	4	162	348	456	487	1109
	3	33869713	rs7650739	AA=ref	T	C	4	164	348	470	488	1126
	3	33879770	rs3203777	AA=ref	G	A	4	162	347	455	486	1107
	3	36096488	rs4678829	AA=ref	G	C	7	254	673	373	554	1188
	3	38296817	rs2011	AA=ref	G	A	3	223	207	357	461	1044
	3	38350075	rs11129785	AA=ref	C	T	6	211	124	360	446	1023
	3	38443320	rs35091896	AA=ref	G	A	8	215	261	560	528	1311
	3	38494228	rs1870915	AA=ref	G	C	7	215	262	562	531	1315
	3	38526166	rs56291663	INDEL	CAA	C	7	216	262	567	537	1327
	3	38529825	rs2370840	AA=ref	C	T	7	214	262	565	538	1324
	3	39342412	rs13062785	AA=ref	T	C	5	309	706	301	549	1164
	3	39354715	rs13092233	AA=ref	G	C	5	309	706	301	549	1164
	3	39377803	rs3136662	AA=ref	A	G	5	310	708	299	543	1157
	3	39401925	rs13090528	AA=ref	G	A	5	313	708	300	544	1162
	3	39407952	rs72619992	AA=ref	C	A	6	311	707	299	544	1160
	3	39428005	rs12486423	AA=ref	G	T	9	341	618	501	488	1339
	3	39450737	rs555479392	INDEL	TCCTG	T	9	341	616	502	491	1343
	3	39450743	rs552408036	AA=ref	A	C	9	341	616	502	491	1343
	3	39450745	rs567876198	INDEL	TGCA	T	9	341	616	502	491	1343
	3	39452123	rs2077797	AA=ref	G	A	9	341	617	502	495	1347
	3	44105159	rs1008369	AA=ref	G	A	6	289	214	497	305	1097
	3	44380488	rs13086084	AA=ref	A	C	2	266	774	291	493	1052
	3	44437427	rs4130227	AA=ref	C	T	3	267	771	292	493	1055
	3	44456573	rs13076052	AA=ref	C	G	3	269	771	292	500	1064
	3	45121461	rs4683036	AA=ref	C	T	1	252	748	251	507	1011
	3	45122635	rs4683037	AA=ref	G	A	1	252	748	251	504	1008
	3	45125566	rs4682765	AA=ref	C	T	1	251	746	247	509	1008
	3	45130132	rs4683042	AA=ref	A	G	4	248	703	252	537	1041
	3	51416368	rs11712780	AA=ref	C	T	8	180	337	552	343	1083
	3	51458986	rs56175329	AA=ref	C	T	8	176	351	550	342	1076
	3	51523872	rs73078659	AA=ref	T	A	8	177	340	540	349	1074
	3	54888674	rs62254522	AA=ref	G	C	7	402	457	400	316	1125
	3	54890646	rs62254523	AA=ref	G	C	7	316	469	383	326	1032
	3	54898896	rs57895449	AA=ref	G	A	7	400	461	389	312	1108
	3	55567452	rs1167250	AA=ref	A	G	8	281	664	438	392	1119
	3	56835761	rs3732508	AA=ref	G	A	9	338	196	575	470	1392
	3	56840874	rs75077371	INDEL	T	TTG	7	343	198	578	473	1401
	3	58038343	rs12634644	AA=ref	G	A	3	211	440	309	526	1049
	3	58269737	rs3773009	AA=ref	C	G	9	227	787	283	482	1001
	3	58478970	rs11130651	AA=ref	C	T	7	240	698	294	493	1034
	3	58553209	rs12486363	AA=ref	A	G	9	272	218	592	345	1218
	3	58557175	rs3838609	INDEL	C	CT	8	386	342	600	348	1342
	3	58910094	rs1273551	AA=ref	G	A	9	288	555	380	506	1183
	3	61171806	rs1001788	AA=ref	G	A	6	216	136	477	362	1061
	3	61198069	rs144804267	AA=ref	G	A	6	226	136	510	340	1082
	3	61208024	rs34045993	AA=ref	C	T	7	216	157	492	335	1050
	3	61217770	rs13099397	AA=ref	A	C	6	222	159	502	340	1070
	3	61368839	rs12636375	AA=ref	C	T	5	257	258	429	321	1012
	3	61632377	rs79664326	AA=ref	T	C	9	213	467	412	518	1152
	3	64029383	rs831574	AA=ref	A	G	3	291	338	320	423	1037
	3	65367088	rs3772193	AA=ref	T	C	2	222	581	436	371	1031
	3	65686863	rs141522683	INDEL	G	GA	9	247	209	392	434	1082
	3	65966783	rs7637331	AA=ref	C	T	4	458	515	507	287	1256
	3	66906125	rs12496649	AA=ref	T	C	9	289	450	420	387	1105
	3	66939243	rs11128292	AA=ref	T	A	9	256	336	431	316	1012
	3	71191350	rs4677532	AA=ref	A	G	2	201	543	362	490	1055
	3	71954285	rs1875694	AA=ref	C	T	9	266	489	503	390	1168
	3	73119508	rs57233177	AA=ref	T	C	9	137	355	416	501	1063
	3	73300315	rs34979121	AA=ref	T	G	6	305	433	386	320	1017
	3	73348875	rs17752319	AA=ref	G	C	5	251	432	474	423	1153
	3	73387994	rs2322898	AA=ref	C	A	7	244	214	471	356	1078
	3	73611629	rs55732227	AA=ref	A	T	7	261	384	444	430	1142
	3	73632188	rs4677306	AA=ref	C	T	7	265	388	461	438	1171
	3	73646103	rs62248671	AA=ref	G	C	4	288	510	468	452	1212
	3	73666246	rs7641488	AA=ref	T	C	5	303	510	527	455	1290
	3	73721621	rs34375798	AA=ref	A	G	6	283	568	468	474	1231
	3	73791644	rs10511027	AA=ref	T	G	5	223	588	349	431	1008
	3	73792096	rs73099920	AA=ref	A	C	8	225	588	349	427	1009
	3	73793364	rs73099924	AA=ref	A	T	9	226	588	349	431	1015
	3	73797130	rs35298784	AA=ref	A	G	9	244	607	320	428	1001
	3	73801825	rs56022038	AA=ref	C	T	8	250	582	343	429	1030
	3	73806887	rs3856584	AA=ref	C	T	7	351	597	396	431	1185
	3	74157358	rs34136476	AA=ref	C	T	4	309	572	457	263	1033
	3	74182043	rs34211262	AA=ref	T	C	2	423	642	498	271	1194
	3	74191783	rs13061785	AA=ref	A	T	5	413	626	498	249	1165
	3	74192983	rs199871167	INDEL	AT	A	4	413	623	495	247	1159
	3	74192984	rs11287550	AA=ref	T	C	4	353	520	438	221	1016
	3	74192986	rs200906624	AA=ref	A	C	4	413	623	495	247	1159
	3	74193074	rs397876944	INDEL	GTA	G	4	412	623	492	243	1151
	3	74194972	rs5850160	INDEL	TA	T	5	410	624	492	251	1158
	3	74206048	rs13072365	AA=ref	G	A	4	413	625	495	257	1169
	3	74206732	rs11706554	AA=ref	T	G	4	413	624	495	257	1169
	3	74206790	rs11706558	AA=ref	T	G	4	413	628	496	257	1170
	3	74212615	rs7349581	AA=ref	A	T	4	413	624	495	256	1168
	3	74213254	rs12633526	AA=ref	A	T	4	413	624	496	258	1171
	3	74217731	rs55984085	AA=ref	T	C	4	425	629	523	259	1211
	3	74219928	rs12374152	AA=ref	G	C	4	419	627	519	258	1200
	3	74221493	rs1005940	AA=ref	A	G	4	413	627	500	259	1176
	3	74223567	rs11714468	AA=ref	C	G	4	375	627	398	243	1020
	3	74223945	rs34992948	AA=ref	G	A	7	413	626	499	255	1174
	3	74227176	rs11712141	AA=ref	C	A	5	376	620	496	255	1132
	3	74229660	rs11128379	AA=ref	C	T	6	375	618	496	255	1132
	3	74231816	rs7651186	AA=ref	C	T	4	375	618	495	261	1135
	3	74235259	rs1440622	AA=ref	C	A	4	375	618	496	253	1128
	3	74236971	rs750807	AA=ref	G	T	4	375	620	497	256	1132
	3	74237273	rs2323733	AA=ref	T	A	4	375	620	498	256	1133
	3	74238214	rs10865680	AA=ref	T	C	4	376	621	498	261	1139
	3	74240026	rs6783776	AA=ref	T	C	4	376	621	498	263	1141
	3	74242081	rs935040	AA=ref	T	A	4	375	617	496	259	1134
	3	74242468	rs4677378	AA=ref	G	C	4	375	617	500	261	1140
	3	74243326	rs34614059	AA=ref	C	T	4	375	615	496	258	1133
	3	74244204	rs6549585	AA=ref	C	T	4	375	616	496	257	1132
	3	74245866	rs148151835	AA=ref	T	C	4	371	592	491	258	1124
	3	74245870	rs141892440	AA=ref	T	A	4	371	592	491	257	1123
	3	74246260	rs201072423	INDEL	G	GT	2	375	615	497	258	1132
	3	74246453	rs4277644	AA=ref	A	G	4	376	621	499	266	1145
	3	74248501	rs12631211	AA=ref	C	T	4	375	616	496	257	1132
	3	74249947	rs10511035	AA=ref	G	C	5	375	619	500	266	1146
	3	74252085	rs13079375	AA=ref	T	C	5	367	612	490	266	1128
	3	74258118	rs3891423	AA=ref	T	C	4	366	602	496	261	1127
	3	74258437	rs3912637	AA=ref	C	T	4	366	600	493	261	1124
	3	74264176	rs4676965	AA=ref	G	T	1	372	646	512	276	1161
	3	74322787	rs1873077	AA=ref	T	C	5	287	520	269	518	1079
	3	74343570	rs17012311	AA=ref	C	A	6	266	539	294	622	1188
	3	74343742	rs17012313	AA=ref	G	A	6	268	539	294	622	1190
	3	75446733	rs13081333	AA=ref	C	A	8	286	530	472	420	1186
	3	75465297	rs73118953	AA=nnn	T	C	3	298	476	554	499	1354
	3	75467806	rs4072155	AA=nnn	G	T	4	297	474	553	499	1353
	3	76166762	rs3843873	AA=ref	G	A	7	222	371	510	524	1263
	3	77106910	rs13061055	AA=ref	C	T	2	291	193	622	481	1396
	3	78280294	rs62256227	AA=ref	T	A	6	276	197	495	292	1069
	3	78287935	rs11713404	AA=ref	C	T	3	287	162	514	291	1095
	3	78489549	rs3923142	AA=ref	A	C	8	335	509	409	426	1178
	3	78625066	rs34808653	INDEL	GC	G	8	286	206	408	326	1028
	3	78633881	rs200593511	INDEL	GT	G	9	291	210	419	327	1046
	3	78637361	rs36060603	AA=ref	A	G	9	285	196	410	323	1027
	3	78651638	rs9816191	AA=ref	T	C	9	292	194	420	325	1046
	3	79724489	rs12488868	AA=ref	G	T	4	261	536	318	486	1069
	3	79772951	rs4856289	AA=ref	A	G	4	276	586	324	476	1080
	3	79776444	rs35934244	INDEL	AT	A	9	275	587	323	479	1086
	3	79785327	rs12497790	AA=ref	G	A	8	259	244	397	454	1118
	3	81493023	rs1675838	AA=ref	G	T	5	223	86	434	536	1198
	3	81836548	rs2691085	AA=ref	A	G	6	231	75	483	541	1261
	3	81852388	rs2680260	AA=ref	G	A	6	233	74	483	547	1269
	3	82151758	rs35345401	AA=ref	A	G	5	239	213	443	350	1037
	3	83559186	rs36112303	AA=ref	G	A	4	340	258	362	357	1063
	3	85095897	rs7628129	AA=ref	T	C	3	209	31	573	308	1093
	3	85097345	rs9878472	AA=ref	T	C	3	209	31	573	308	1093
	3	85111108	rs7630382	AA=ref	C	T	3	209	31	573	308	1093
	3	85140723	rs9835904	AA=ref	A	G	3	212	23	573	311	1099
	3	85141564	rs13095644	AA=ref	G	A	3	212	23	574	309	1098
	3	85152987	rs4516626	AA=ref	C	T	2	212	22	576	313	1103
	3	85156425	rs9846802	AA=ref	T	C	2	212	22	576	312	1102
	3	85158931	rs9838091	AA=ref	C	T	3	212	22	576	310	1101
	3	85167427	rs142571413	INDEL	TATC	T	2	213	23	577	313	1105
	3	85168434	rs6808586	AA=ref	C	T	2	212	23	577	314	1105
	3	85196366	rs4411894	AA=alt	G	A	2	307	158	518	244	1071
	3	87096861	rs2575787	AA=ref	A	G	7	315	405	471	407	1200
	3	87113522	rs2575758	AA=ref	G	A	4	312	366	471	402	1189
	3	87123691	rs11360016	INDEL	TA	T	6	307	363	464	404	1181
	3	87425488	rs1845424	AA=ref	T	C	4	474	572	617	532	1627
	3	87854277	rs959132	AA=ref	T	C	3	301	257	402	514	1220
	3	87866257	rs6799017	AA=ref	G	T	9	432	344	607	655	1703
	3	87887277	rs4859106	AA=ref	G	T	9	433	346	607	654	1703
	3	87888936	rs9839363	AA=ref	T	A	4	314	227	430	513	1261
	3	87889752	rs2130352	AA=ref	A	T	4	314	227	430	513	1261
	3	87916115	rs9852744	AA=ref	C	G	4	314	221	436	466	1220
	3	87920956	rs9841274	AA=ref	A	T	4	315	221	429	514	1262
	3	87933067	rs11924753	AA=ref	T	G	4	316	221	429	514	1263
	3	87937065	rs79026287	INDEL	TC	T	7	432	337	606	650	1695
	3	87938537	rs1156394	AA=ref	C	T	7	432	337	606	650	1695
	3	88030545	rs4858926	AA=ref	G	A	3	331	220	458	513	1305
	3	88065338	rs11708981	AA=ref	G	A	3	332	217	459	514	1308
	3	88230466	rs137887435	INDEL	CTG	C	6	387	365	516	558	1467
	3	88338590	rs9834265	AA=ref	A	G	6	371	311	434	518	1329
	3	88345236	rs71619575	INDEL	CTGT	C	7	371	308	434	516	1328
	3	88354316	rs2344553	AA=ref	C	T	7	371	318	434	521	1333
	3	88367906	rs1350410	AA=nnn	C	T	6	371	309	431	518	1326
	3	88373605	rs1350409	AA=ref	A	C	7	371	316	431	499	1308
	3	88373784	rs1350408	AA=ref	G	A	6	369	307	430	496	1301
	3	88375523	rs1841007	AA=ref	C	T	1	208	233	522	561	1292
	3	88377090	rs35793297	AA=ref	C	T	1	206	230	533	543	1283
	3	88379713	rs34415751	AA=ref	T	C	1	206	232	535	567	1309
	3	88381817	rs9858076	AA=ref	T	A	3	213	232	540	567	1323
	3	88387354	rs1457996	AA=ref	T	C	2	213	232	540	570	1325
	3	88393421	rs34470787	INDEL	G	GA	1	213	232	540	570	1324
	3	88398691	rs6783468	AA=ref	G	A	3	213	233	540	570	1326
	3	88407933	rs9866099	AA=ref	G	A	1	213	233	540	570	1324
	3	88408498	rs71131580	INDEL	A	AT	1	213	233	540	570	1324
	3	88408929	rs9871144	AA=ref	C	A	1	213	233	540	570	1324
	3	88409474	rs9875967	AA=ref	G	A	1	213	233	540	570	1324
	3	88413596	rs68076192	AA=ref	G	T	1	213	233	540	570	1324
	3	88415756	rs34694137	AA=ref	G	A	1	213	233	540	570	1324
	3	88426546	rs73149413	AA=ref	C	T	1	213	235	544	569	1327
	3	88426680	rs11711095	AA=ref	C	T	1	213	234	544	568	1326
	3	88426917	rs9835277	AA=ref	C	G	1	213	234	544	569	1327
	3	88427251	rs9855800	AA=ref	T	A	1	213	234	544	569	1327
	3	88432701	rs9828969	AA=ref	A	G	1	213	234	544	569	1327
	3	88432751	rs9867235	AA=ref	G	A	1	213	234	544	569	1327
	3	88432924	rs13082212	AA=ref	C	T	1	213	234	544	569	1327
	3	88440005	rs12714716	AA=ref	G	A	1	213	234	544	569	1327
	3	88442852	rs9817060	AA=ref	G	A	1	213	233	544	559	1317
	3	88443672	rs11708459	AA=ref	G	A	1	214	233	544	559	1318
	3	88445502	rs7647794	AA=nnn	G	T	1	213	232	544	555	1313
	3	88446373	rs9829078	AA=ref	T	C	1	219	234	558	581	1359
	3	88450865	rs34747674	AA=ref	A	G	1	207	259	528	507	1243
	3	88451801	rs143446327	INDEL	CATAAA	C	1	202	232	512	488	1203
	3	88452746	rs2344502	AA=ref	A	G	1	204	259	516	487	1208
	3	88481001	rs9831246	AA=ref	C	T	4	173	252	459	430	1066
	3	88485222	rs73140379	AA=ref	T	C	4	173	252	459	428	1064
	3	88504541	rs9864222	AA=ref	A	G	4	175	244	466	396	1041
	3	88513612	rs11712182	AA=ref	T	A	4	175	244	466	396	1041
	3	88529841	rs73142498	AA=ref	A	C	4	172	244	466	396	1038
	3	88590267	rs9849822	AA=ref	C	A	6	163	258	451	385	1005
	3	88608522	rs9867409	AA=ref	G	A	3	163	258	453	387	1006
	3	88703766	rs78883482	INDEL	GT	G	9	189	320	528	475	1201
	3	89053022	rs62276530	AA=ref	A	G	6	173	279	491	400	1070
	3	89074521	rs13315336	AA=ref	C	G	6	172	268	491	400	1069
	3	89075221	rs28373363	AA=ref	T	A	6	167	258	465	381	1019
	3	89077985	rs9880499	AA=ref	C	G	6	171	287	488	396	1061
	3	89079553	rs11714721	AA=ref	A	G	6	171	287	488	394	1059
	3	89143636	rs2036115	AA=ref	A	C	8	338	454	492	404	1242
	3	89196631	rs11128067	AA=ref	T	C	7	343	449	500	405	1255
	3	89207222	rs11128068	AA=ref	T	G	7	343	450	501	404	1255
	3	89226253	rs7610407	AA=ref	T	G	7	348	449	503	406	1264
	3	89229822	rs55849666	AA=ref	T	C	6	347	449	502	405	1260
	3	89237732	rs4128782	AA=ref	A	G	7	347	448	502	405	1261
	3	89302486	rs6797260	AA=ref	A	T	7	313	464	358	411	1089
	3	89303172	rs13075167	AA=ref	T	C	7	314	464	358	412	1091
	3	89331055	rs12638746	AA=ref	G	A	7	308	466	355	459	1129
	3	89354462	rs35317084	AA=ref	C	T	7	304	489	353	462	1126
	3	89428011	rs67145500	INDEL	CATCA	C	7	318	466	400	527	1252
	3	89431649	rs34468928	AA=ref	A	C	6	323	501	400	533	1262
	3	89447021	rs67707172	AA=ref	C	A	2	324	498	406	529	1261
	3	89694510	rs71950468	INDEL	GATA	G	2	332	488	425	538	1297
	3	89753400	rs6773817	AA=ref	G	A	2	330	453	426	557	1315
	3	89778009	rs13062221	AA=ref	T	C	2	339	471	438	563	1342
	3	89799433	rs138464406	AA=nnn	A	G	3	336	455	430	541	1310
	3	89823487	rs1284258	AA=ref	C	T	2	337	452	429	538	1306
	3	89856887	rs1879650	AA=ref	G	T	2	334	454	423	533	1292
	3	89882102	rs111519232	AA=ref	A	G	4	337	477	428	534	1303
	3	90001588	rs1521800	AA=ref	G	T	4	326	473	412	528	1270
	3	90030538	rs11128078	AA=ref	C	T	4	348	452	432	506	1290
	3	90039465	rs2347959	AA=ref	G	A	4	347	453	432	542	1325
	3	90049321	rs145367119	AA=ref	C	T	3	347	455	434	542	1326
	3	90049995	rs149092028	AA=ref	A	C	4	347	456	435	543	1329
	3	90090619	rs1521806	AA=ref	A	C	5	351	458	447	552	1355
	3	90121534	rs62276243	AA=nnn	C	T	4	350	457	443	547	1344
	3	90124806	rs17804073	AA=ref	T	A	4	350	456	443	550	1347
	3	90127762	rs4974357	AA=ref	T	C	4	350	461	443	548	1345
	3	90144346	rs34732565	AA=ref	T	A	4	358	455	443	539	1344
	3	90272973	rs142985285	INDEL	AAAAT	A	3	354	462	438	540	1335
	3	90314380	rs12485780	AA=nnn	T	C	2	353	498	431	543	1329
	3	90329812	rs76407105	AA=nnn	G	A	1	348	456	425	504	1278
	3	90345475	rs2198955	AA=nnn	C	T	4	345	445	417	493	1259
	3	90359914	rs148446284	AA=nnn	C	T	2	343	454	415	488	1248
	3	90364937	rs13097401	AA=nnn	C	T	3	345	455	417	491	1256
	3	90365748	rs62275613	AA=nnn	G	A	5	344	454	416	494	1259
	3	90369365	rs12490712	AA=nnn	G	T	7	318	418	369	467	1161
	3	90389747	rs2316813	AA=nnn	C	A	6	345	394	414	489	1254
	3	90417760	rs9799286	AA=nnn	T	C	3	344	401	417	490	1254
	3	90428286	rs9714342	AA=nnn	C	T	3	344	392	416	480	1243
	3	90480009	rs12494891	AA=nnn	G	T	3	345	398	416	484	1248
	3	90500225	rs12490606	AA=nnn	C	T	2	333	445	370	481	1186
	3	90503193	rs9799133	AA=nnn	G	A	3	345	412	417	489	1254
	3	93508203	rs71324800	AA=nnn	A	C	2	201	528	376	471	1050
	3	93524233	rs150793751	AA=nnn	T	A	2	200	516	376	465	1043
	3	93524234	rs201576172	INDEL	TA	T	3	200	515	375	465	1043
	3	93529866	rs35714284	AA=ref	G	A	2	199	526	376	465	1042
	3	93625763	rs8178630	AA=ref	G	T	0	205	548	431	479	1115
	3	93629784	rs8178623	AA=ref	C	T	2	204	547	432	478	1116
	3	93632889	rs8178616	AA=ref	G	T	2	203	548	421	478	1104
	3	93716757	rs35793773	AA=ref	G	A	2	214	547	442	456	1114
	3	93721783	rs34309901	AA=ref	T	C	8	325	568	444	459	1236
	3	93723952	rs34411239	AA=nnn	G	A	3	213	511	438	454	1108
	3	93731795	rs35815512	AA=ref	G	A	8	325	567	442	459	1234
	3	93738526	rs6791811	AA=ref	C	T	2	323	565	440	456	1221
	3	93741319	rs12492553	AA=ref	G	T	8	325	567	440	458	1231
	3	93827350	rs6809577	AA=ref	G	A	3	263	634	553	592	1411
	3	93846831	rs4857186	AA=ref	G	A	2	324	577	440	440	1206
	3	93864779	rs10934892	AA=ref	T	C	2	329	580	436	418	1185
	3	93876996	rs7637745	AA=ref	G	A	2	325	541	434	410	1171
	3	93880658	rs1902105	AA=ref	C	A	8	325	510	429	356	1118
	3	93895082	rs62266124	AA=ref	A	G	8	331	535	433	382	1154
	3	93901235	rs6769872	AA=ref	A	T	8	331	537	433	382	1154
	3	93901685	rs36010922	AA=ref	T	G	8	336	538	435	382	1161
	3	93903598	rs13099884	AA=ref	A	C	8	335	534	435	382	1160
	3	93903910	rs16839759	AA=ref	G	A	2	214	511	434	383	1033
	3	93913588	rs62266154	AA=ref	A	G	2	335	533	435	382	1154
	3	93921371	rs62266156	AA=ref	T	C	5	219	513	435	380	1039
	3	93930855	rs35265212	AA=ref	C	T	8	335	532	438	383	1164
	3	93935008	rs62266960	AA=ref	A	T	2	223	516	441	383	1049
	3	93935874	rs17815316	AA=ref	T	G	9	335	533	442	384	1170
	3	93937231	rs4857242	AA=ref	C	A	8	336	532	438	383	1165
	3	93947178	rs35790140	AA=ref	A	G	8	306	452	405	392	1111
	3	93949571	rs12485419	AA=ref	A	G	8	304	442	404	391	1107
	3	93967206	rs4241462	AA=ref	A	C	2	306	470	404	394	1106
	3	94272729	rs36151273	INDEL	GA	G	4	281	342	432	401	1118
	3	94334168	rs72112922	INDEL	CAT	C	4	270	346	407	357	1038
	3	94334170	rs12493833	AA=ref	T	C	4	266	347	406	333	1009
	3	94473611	rs62271536	AA=ref	C	T	8	258	313	441	397	1104
	3	99307961	rs13080628	AA=ref	C	T	5	361	379	576	399	1341
	3	99505203	rs793498	AA=ref	C	T	6	289	489	440	321	1056
	3	99536937	rs1718240	AA=ref	C	T	5	281	491	433	320	1039
	3	99679461	rs4244712	AA=ref	G	A	6	286	477	436	319	1047
	3	102807474	rs13087500	AA=ref	C	A	3	300	294	437	271	1011
	3	104116030	rs2398955	AA=ref	G	C	4	324	314	607	376	1311
	3	105324688	rs4894935	AA=ref	T	A	7	363	491	350	356	1076
	3	109800694	rs13085117	AA=ref	A	G	6	264	428	511	498	1279
	3	109872986	rs55830072	AA=ref	G	A	9	265	422	527	475	1276
	3	109873656	rs13059158	AA=ref	C	T	4	265	422	526	468	1263
	3	110421266	rs55961801	AA=ref	G	A	5	266	184	414	423	1108
	3	112136528	rs13097590	AA=ref	C	T	9	260	257	454	298	1021
	3	116735988	rs13078418	AA=ref	A	C	8	257	252	319	466	1050
	3	117135086	rs1513162	AA=ref	A	G	6	319	363	585	515	1425
	3	117136076	rs1513161	AA=ref	G	C	5	319	363	585	500	1409
	3	117141815	rs9847858	AA=ref	G	A	5	320	360	583	512	1420
	3	117142088	rs9871740	AA=ref	T	C	5	321	361	584	512	1422
	3	117148219	rs4353812	AA=ref	A	G	5	321	365	583	509	1418
	3	123479785	rs34261801	AA=ref	T	C	7	233	13	550	376	1166
	3	123503424	rs11707609	AA=ref	G	A	5	226	15	592	370	1193
	3	127772536	rs2335772	AA=ref	G	T	5	282	357	480	251	1018
	3	127834003	rs7650365	AA=ref	G	A	5	284	373	487	254	1030
	3	127845298	rs7432937	AA=ref	A	G	5	283	372	479	253	1020
	3	127852393	rs77703904	INDEL	CTGTT	C	5	283	370	478	257	1023
	3	127953148	rs62271749	AA=ref	G	A	5	283	371	477	261	1026
	3	127953969	rs12637873	AA=ref	G	A	5	283	367	477	261	1026
	3	127966791	rs17343355	AA=ref	C	T	5	282	366	473	262	1022
	3	127988075	rs62273567	AA=ref	T	C	5	283	366	478	264	1030
	3	128077558	rs12632366	AA=ref	G	A	5	282	384	470	284	1041
	3	128085090	rs1108313	AA=ref	G	A	5	279	377	475	291	1050
	3	129647209	rs9822888	AA=ref	T	C	6	273	73	451	341	1071
	3	130572892	rs2307759	INDEL	A	AGAAGAT	8	304	303	602	493	1407
	3	130968181	rs1991442	AA=ref	A	G	9	361	385	560	495	1425
	3	130974740	rs9867591	AA=ref	A	G	9	360	383	560	488	1417
	3	131370617	rs9821721	AA=ref	T	A	5	213	278	570	321	1109
	3	133158508	rs9883661	AA=ref	G	A	7	244	588	549	550	1350
	3	133270711	rs9842659	AA=ref	G	A	0	308	536	431	430	1169
	3	133324929	rs4854736	AA=ref	G	A	1	259	543	434	409	1103
	3	135306751	rs200397890	AA=ref	G	A	5	264	648	314	431	1014
	3	137817829	rs2622723	AA=ref	A	G	0	342	517	414	464	1220
	3	137925562	rs13314286	AA=ref	G	A	1	315	726	346	423	1085
	3	137932509	rs17282669	AA=ref	A	G	1	316	729	352	438	1107
	3	137940153	rs2346746	AA=ref	A	G	1	315	729	358	438	1112
	3	138241523	rs145028619	AA=ref	T	C	6	378	539	428	469	1281
	3	138244026	rs56394118	AA=ref	T	C	6	376	539	429	468	1279
	3	138346586	rs12636246	AA=ref	G	A	6	232	539	432	458	1128
	3	138385415	rs9878820	AA=ref	C	T	3	397	448	434	455	1289
	3	138400332	rs12493155	AA=ref	C	T	3	397	446	434	455	1289
	3	138508668	rs9878645	AA=ref	G	A	7	396	451	433	458	1294
	3	138590620	rs73231609	AA=ref	C	T	3	398	421	423	444	1268
	3	139629108	rs10049439	AA=ref	C	G	3	253	287	470	388	1114
	3	139696916	rs1426042	AA=ref	G	A	8	223	144	454	360	1045
	3	140868715	rs1108693	AA=ref	G	A	5	322	600	636	799	1762
	3	140872577	rs872329	AA=ref	A	G	5	309	576	640	595	1549
	3	140875814	rs13080353	AA=ref	T	C	5	324	627	661	808	1798
	3	140877955	rs9860331	AA=ref	C	T	5	324	616	659	806	1794
	3	140881291	rs13092946	AA=ref	A	T	5	322	619	656	810	1793
	3	140902128	rs1010717	AA=ref	C	T	8	322	611	655	811	1796
	3	140921893	rs9880393	AA=ref	G	A	6	330	622	652	831	1819
	3	140935717	rs2048459	AA=ref	G	A	5	307	556	580	613	1505
	3	140942232	rs4683585	AA=ref	A	G	4	307	550	580	617	1508
	3	140967436	rs9828891	AA=ref	C	T	9	290	426	560	574	1433
	3	140982851	rs10935423	AA=ref	C	T	9	294	433	559	580	1442
	3	140994221	rs9840622	AA=ref	C	T	8	376	494	572	570	1526
	3	141002641	rs10935428	AA=ref	G	A	8	368	376	576	567	1519
	3	145347565	rs9863358	AA=ref	T	G	8	201	274	476	336	1021
	3	145685526	rs10513274	AA=nnn	C	A	1	306	538	391	416	1114
	3	145696166	rs11921441	AA=ref	G	T	1	311	538	400	430	1142
	3	145699215	rs12636162	AA=ref	C	T	6	312	538	396	430	1144
	3	145730093	rs12490285	AA=ref	G	C	6	314	539	400	442	1162
	3	145750972	rs4314141	AA=ref	C	T	1	347	562	417	440	1205
	3	145756897	rs10804708	AA=ref	A	G	5	350	558	417	434	1206
	3	145757632	rs9790200	AA=ref	A	G	1	349	558	417	438	1205
	3	153251053	rs1586689	AA=ref	A	G	6	251	510	413	373	1043
	3	153254720	rs61792420	AA=ref	A	C	8	252	508	419	379	1058
	3	155048352	rs6783837	AA=ref	T	G	7	262	633	280	563	1112
	3	155048642	rs6786526	AA=ref	T	G	7	247	631	263	533	1050
	3	155049213	rs35852369	AA=ref	A	C	7	247	631	263	533	1050
	3	155050075	rs62276894	AA=alt	C	G	5	248	628	264	533	1050
	3	155050491	rs34852762	AA=ref	G	A	6	248	631	263	533	1050
	3	155050846	rs12495316	AA=alt	A	G	6	248	631	264	532	1050
	3	155050976	rs12495348	AA=ref	A	G	6	243	631	255	533	1037
	3	155051121	rs12488977	AA=ref	G	A	6	243	631	255	533	1037
	3	155052594	rs12489968	AA=ref	C	T	6	244	635	256	533	1039
	3	155060259	rs12495778	AA=ref	T	C	5	243	596	260	521	1029
	3	155068110	rs12636877	AA=ref	C	T	6	243	600	260	521	1030
	3	155071969	rs35468443	AA=ref	G	C	5	241	597	252	515	1013
	3	156372672	rs4273327	AA=ref	T	C	9	409	735	436	356	1210
	3	156421525	rs34277251	AA=ref	G	T	7	352	732	433	373	1165
	3	156443385	rs13061457	AA=ref	T	C	7	332	733	394	374	1107
	3	156701070	rs9850675	AA=ref	G	A	7	350	656	386	422	1165
	3	156743063	rs11716210	AA=ref	C	T	7	330	636	338	401	1076
	3	164798404	rs75796235	AA=ref	G	A	7	288	704	316	402	1013
	3	165073006	rs822718	AA=ref	G	T	8	273	517	490	399	1170
	3	165393232	rs6762531	AA=ref	T	C	4	306	630	390	513	1213
	3	165631805	rs1837232	AA=ref	G	A	3	287	604	358	494	1142
	3	171143092	rs13066979	AA=ref	A	C	9	245	27	470	399	1123
	3	177552252	rs1002240	AA=ref	A	G	4	223	344	485	297	1009
	3	178574176	rs78114769	AA=ref	C	T	6	239	373	389	415	1049
	3	178720734	rs56057195	AA=ref	T	C	7	257	531	330	407	1001
	3	178812830	rs12629950	AA=ref	G	C	1	293	744	427	384	1105
	3	178984890	rs34339875	AA=ref	C	T	6	368	742	449	444	1267
	3	178990402	rs2864411	AA=ref	G	C	7	349	583	429	374	1159
	3	178992931	rs62410405	AA=ref	T	G	7	350	571	427	372	1156
	3	179193408	rs11709463	AA=ref	A	C	6	224	574	378	485	1093
	3	179243702	rs34732656	AA=nnn	C	A	6	240	483	368	436	1050
	3	180930048	rs2718792	AA=nnn	C	G	8	401	535	621	453	1483
	3	180952891	rs2718786	AA=ref	A	G	7	399	538	621	452	1479
	3	181183848	rs984032	AA=ref	A	T	2	235	313	476	308	1021
	3	181186304	rs17538643	AA=ref	T	C	2	235	314	478	308	1023
	3	181186794	rs55688640	AA=ref	A	T	3	235	314	478	308	1024
	3	181203292	rs62291700	AA=ref	G	A	3	235	313	478	305	1021
	3	181247863	rs766742	AA=ref	G	C	2	269	384	455	287	1013
	3	181283743	rs12497008	AA=ref	G	A	4	287	492	453	468	1212
	3	182824432	rs13065749	AA=ref	G	A	7	223	172	525	424	1179
	3	183520112	rs17622152	AA=ref	G	A	1	262	443	366	449	1078
	3	183521603	rs2278968	AA=ref	T	G	1	263	448	366	450	1080
	3	183544772	rs56280268	AA=ref	T	C	5	295	461	460	441	1201
	3	184158450	rs13066472	AA=ref	C	G	3	209	615	405	466	1083
	3	184164004	rs13059275	AA=ref	C	T	4	181	582	396	469	1050
	3	184168883	rs4361310	AA=ref	C	T	7	198	596	430	464	1099
	3	185905003	rs12492112	AA=ref	T	C	4	416	711	498	403	1321
	3	186235528	rs34508858	INDEL	CA	C	6	377	715	447	490	1320
	3	186240142	rs9870397	AA=ref	T	C	7	376	718	450	506	1339
	3	186256133	rs1374808	AA=ref	A	G	6	378	711	450	506	1340
	3	186260740	rs10937252	AA=ref	A	G	6	378	712	450	507	1341
	3	186264587	rs4686430	AA=ref	T	G	6	377	710	450	507	1340
	3	186265201	rs28575058	AA=ref	T	C	6	378	711	450	507	1341
	3	186266906	rs9834133	AA=ref	G	A	6	378	710	449	507	1340
	3	186276393	rs9854418	AA=ref	C	T	6	377	712	449	494	1326
	3	186277600	rs13073909	AA=ref	A	G	7	377	712	450	507	1341
	3	186278629	rs9865403	AA=ref	C	T	6	377	712	450	507	1340
	3	186279588	rs9815378	AA=ref	T	A	6	377	711	450	508	1341
	3	186283235	rs9835997	AA=ref	T	C	6	400	713	516	534	1456
	3	186293820	rs2280390	AA=ref	T	G	7	437	794	658	620	1722
	3	186296304	rs2121752	AA=ref	A	G	7	437	794	658	634	1736
	3	186304218	rs9871546	AA=ref	C	A	8	439	750	662	626	1735
	3	186826589	rs72625031	AA=ref	C	A	4	217	457	394	517	1132
	3	186900407	rs2030472	AA=ref	C	T	9	277	167	455	339	1080
	3	186905786	rs9869355	AA=ref	T	C	9	277	168	454	339	1079
	3	186913297	rs9815957	AA=ref	C	T	9	277	166	455	339	1080
	3	186921881	rs143686935	INDEL	GCACCTCCCCT	G	8	277	175	455	333	1073
	3	186922011	rs146994378	INDEL	A	ATAATTGTAAAATTATG	8	277	174	455	328	1068
	3	186925287	rs35571098	INDEL	GA	G	8	277	176	455	334	1074
	3	186930160	rs28413034	AA=ref	G	A	8	277	174	455	334	1074
	3	187442527	rs1474326	AA=ref	C	A	8	272	623	463	321	1064
	3	188230116	rs62289635	AA=ref	C	T	2	264	109	442	320	1028
	3	192629549	rs9853424	AA=ref	A	T	4	345	248	519	474	1342
	3	192632492	rs9291034	AA=ref	C	T	2	319	240	444	453	1218
	3	192635241	rs67241930	AA=ref	C	T	3	346	235	468	422	1239
	3	192637484	rs562021488	INDEL	T	TG	4	362	242	489	457	1312
	3	192637485	rs367676747	INDEL	T	TG	4	362	242	489	457	1312
	3	192637488	rs547852859	INDEL	T	TG	4	362	242	489	457	1312
	3	192637489	rs201338932	AA=ref	T	G	3	342	240	468	451	1264
	3	192637489	rs561361646	INDEL	T	TG	4	362	242	489	457	1312
	3	192664419	rs6772465	AA=ref	T	C	3	334	284	416	428	1181
	3	192666600	rs2593899	AA=ref	T	C	3	308	276	421	416	1148
	3	194506202	rs34477782	INDEL	ACT	A	5	212	227	608	418	1243
	3	194506427	rs9823829	AA=ref	G	A	5	209	227	585	387	1186
	3	194754652	rs34596395	AA=ref	C	T	3	272	247	431	323	1029
	3	197093778	rs1884985	AA=ref	G	A	3	363	747	369	383	1118
	3	197203719	rs2567350	AA=ref	C	T	4	340	696	273	469	1086
	3	197206148	rs2686036	AA=ref	T	C	4	340	701	274	469	1087
	4	319105	rs113386709	AA=ref	G	A	3	353	497	323	376	1055
	4	409012	rs36005013	INDEL	GA	G	0	354	515	343	382	1079
	4	432029	rs150838899	INDEL	TTCTG	T	0	350	526	347	366	1063
	4	1497690	rs28405340	AA=ref	T	C	8	419	563	592	429	1448
	4	2431065	rs73205480	AA=ref	G	C	4	334	494	295	388	1021
	4	2476710	rs113717693	AA=ref	C	T	4	364	390	321	337	1026
	4	2630946	rs150200524	INDEL	C	CAA	6	370	394	366	418	1160
	4	2642791	rs73207348	AA=ref	A	G	2	373	400	366	432	1173
	4	2689449	rs1828803	AA=ref	C	A	1	371	388	366	408	1146
	4	5847766	rs13131031	AA=ref	T	C	6	172	721	452	425	1055
	4	5849959	rs11731566	AA=ref	C	A	6	174	705	452	424	1056
	4	5850502	rs9995688	AA=ref	G	T	6	172	705	453	424	1055
	4	5850833	rs10937684	AA=ref	G	C	6	173	708	453	427	1059
	4	5851343	rs2276877	AA=ref	C	T	6	172	696	452	423	1053
	4	5852505	rs41424251	AA=ref	A	G	6	175	710	454	427	1062
	4	5860906	rs7356507	AA=ref	G	A	4	294	765	532	472	1302
	4	5861670	rs3889568	AA=ref	A	C	4	310	767	533	492	1339
	4	5863032	rs13130069	AA=ref	G	A	4	287	771	510	455	1256
	4	5864290	rs10446499	AA=ref	C	T	4	298	750	562	502	1366
	4	5864432	rs17444546	AA=ref	G	C	4	293	750	536	466	1299
	4	5867300	rs12503266	AA=ref	A	G	5	301	768	569	504	1379
	4	5868984	rs10021878	AA=ref	G	A	6	292	761	523	448	1269
	4	5870697	rs4396940	AA=ref	G	A	6	271	762	501	450	1228
	4	5878476	rs3821938	AA=ref	C	T	5	286	763	509	483	1283
	4	5881425	rs4594661	AA=ref	G	C	5	281	750	510	486	1282
	4	5884058	rs10014289	AA=ref	C	T	5	281	753	503	485	1274
	4	5886120	rs3774890	AA=ref	C	A	6	282	751	503	484	1275
	4	5888193	rs3774896	AA=ref	C	T	5	285	747	503	480	1273
	4	5895533	rs10001745	AA=ref	T	C	5	275	762	506	500	1286
	4	5896500	rs13102425	AA=ref	C	G	5	275	761	504	498	1282
	4	5904957	rs201510482	AA=ref	T	C	6	245	757	506	275	1032
	4	5906479	rs11731294	AA=ref	A	G	4	270	757	515	472	1261
	4	5907416	rs10804969	AA=ref	C	A	5	272	756	509	497	1283
	4	6097363	rs12649627	AA=ref	T	C	3	388	589	381	414	1186
	4	6122744	rs4688968	AA=ref	T	C	7	295	573	272	454	1028
	4	6143608	rs10017549	AA=ref	C	T	7	395	725	524	507	1433
	4	6257188	rs4689381	AA=ref	C	T	9	384	837	472	509	1374
	4	6258836	rs77206987	AA=ref	A	T	6	357	827	477	513	1353
	4	6276126	rs4996963	AA=ref	G	A	2	259	505	467	392	1120
	4	6295750	rs6820509	AA=ref	A	G	9	381	827	557	561	1508
	4	6303354	rs734312	AA=ref	G	A	7	380	817	566	545	1498
	4	6365284	rs73206113	AA=ref	C	T	4	230	422	438	355	1027
	4	6378053	rs4689425	AA=ref	G	A	6	276	648	544	469	1295
	4	7578042	rs10937837	AA=ref	A	T	6	245	699	294	464	1009
	4	8641696	rs9715724	AA=ref	T	C	9	218	132	576	319	1122
	4	9484511	rs11724549	AA=nnn	G	A	8	289	224	575	361	1233
	4	9904242	rs13129080	AA=ref	G	A	7	283	201	487	352	1129
	4	9909923	rs2280205	AA=ref	G	A	5	283	201	487	350	1125
	4	12098661	rs67057458	AA=ref	T	G	5	271	629	408	333	1017
	4	12100472	rs17330022	AA=alt	T	C	5	271	629	409	337	1022
	4	12140913	rs1479262	AA=ref	A	G	8	286	627	438	348	1080
	4	12142353	rs12648755	AA=ref	T	C	6	273	625	409	325	1013
	4	12330063	rs1531044	AA=ref	T	C	7	306	827	435	671	1419
	4	12357827	rs66720554	AA=ref	G	T	7	273	696	387	611	1278
	4	12364223	rs56170405	AA=ref	G	C	7	276	664	390	610	1283
	4	12365717	rs34868617	AA=alt	G	A	6	275	648	385	612	1278
	4	12515506	rs12505895	AA=ref	G	A	2	272	777	336	628	1238
	4	12524174	rs2903349	AA=ref	T	A	2	275	777	335	629	1241
	4	12727934	rs13116738	AA=ref	G	A	6	290	660	367	645	1308
	4	12749138	rs17300567	AA=ref	C	G	2	237	652	328	541	1108
	4	12763137	rs2866811	AA=ref	A	G	1	240	652	321	545	1107
	4	12845379	rs741313	AA=ref	T	C	3	214	615	279	532	1028
	4	12921102	rs10489032	AA=ref	T	C	6	220	500	362	511	1099
	4	12942139	rs728170	AA=ref	T	C	9	218	394	357	502	1086
	4	16785921	rs207696	AA=ref	C	T	6	211	57	518	414	1149
	4	18040447	rs73242142	AA=ref	C	T	7	280	279	431	536	1254
	4	21786142	rs36125523	AA=ref	T	C	8	354	639	268	515	1145
	4	21786663	rs13129058	AA=ref	G	A	8	355	640	270	514	1147
	4	21803590	rs56318309	AA=ref	A	T	8	353	627	276	514	1151
	4	21836289	rs77468585	AA=ref	G	C	6	348	621	275	503	1132
	4	22376880	rs12498851	AA=ref	T	C	7	280	512	585	342	1214
	4	22377408	rs56717131	AA=ref	T	C	6	280	512	586	343	1215
	4	24705772	rs35989679	AA=ref	T	C	5	327	448	354	505	1191
	4	25857640	rs13131975	AA=ref	G	A	3	354	373	414	345	1116
	4	30590113	rs13128167	AA=ref	C	T	9	267	148	459	304	1039
	4	30595998	rs13133508	AA=ref	G	A	9	264	148	459	305	1037
	4	30600075	rs36079467	AA=ref	A	G	9	294	173	461	306	1070
	4	30602036	rs13125073	AA=ref	A	G	9	294	172	461	306	1070
	4	30640272	rs13109270	AA=ref	C	T	8	290	215	457	334	1089
	4	30643978	rs13137924	AA=ref	C	T	8	290	213	457	333	1088
	4	30646033	rs13141152	AA=ref	T	C	8	284	211	449	344	1085
	4	31212854	rs1875049	AA=ref	T	G	7	378	461	473	282	1140
	4	32267245	rs12641025	AA=ref	T	C	7	185	363	482	339	1013
	4	32268382	rs11734603	AA=ref	A	G	7	218	368	547	341	1113
	4	32277624	rs9997136	AA=ref	G	T	6	210	367	544	342	1102
	4	32284134	rs11729673	AA=ref	A	G	6	215	367	547	343	1111
	4	32292087	rs11133198	AA=ref	C	T	6	214	367	549	351	1120
	4	32301436	rs35335526	INDEL	TG	T	7	212	421	547	353	1119
	4	32539048	rs35090214	INDEL	TG	T	8	269	373	437	375	1089
	4	34964349	rs1455920	AA=ref	C	T	5	310	677	307	462	1084
	4	34964473	rs1455919	AA=ref	C	T	5	310	677	307	462	1084
	4	34969167	rs12643781	AA=ref	T	C	4	311	681	309	460	1084
	4	34970738	rs12500599	AA=ref	C	T	7	313	683	311	461	1092
	4	34985104	rs921852	AA=ref	G	A	4	333	590	304	465	1106
	4	34989911	rs2370154	AA=ref	G	C	8	331	589	303	465	1107
	4	34998064	rs11096754	AA=ref	G	A	9	333	589	303	466	1111
	4	35000184	rs11096755	AA=ref	T	C	5	333	589	306	465	1109
	4	35000235	rs10856811	AA=ref	G	C	9	333	589	306	465	1113
	4	35028663	rs4859332	AA=ref	T	G	4	373	589	438	497	1312
	4	35036407	rs2370156	AA=ref	C	G	6	351	641	446	498	1301
	4	35037506	rs6840059	AA=ref	T	G	5	352	643	446	499	1302
	4	35043524	rs12503078	AA=ref	C	T	4	365	635	442	461	1272
	4	35043608	rs12510596	AA=ref	G	A	4	364	635	442	461	1271
	4	35059371	rs6852767	AA=ref	G	A	4	363	634	443	464	1274
	4	35060054	rs34850770	AA=ref	T	C	4	363	634	443	464	1274
	4	35078024	rs4544729	AA=ref	C	T	5	348	549	417	425	1195
	4	35082150	rs72622793	AA=ref	A	G	4	348	551	417	422	1191
	4	35083867	rs141385024	INDEL	CTTACTTTGTTCTA	C	5	348	548	417	422	1192
	4	35139574	rs62293680	AA=ref	A	T	6	349	604	419	434	1208
	4	37696782	rs1863288	AA=ref	G	A	7	282	484	370	425	1084
	4	38374153	rs11732737	AA=ref	C	T	8	275	82	495	231	1009
	4	39063614	rs12500509	AA=nnn	G	T	7	308	462	453	356	1124
	4	39334387	rs7658917	AA=ref	T	C	4	397	589	437	567	1405
	4	39340664	rs11096993	AA=ref	G	A	4	405	626	499	604	1512
	4	39351868	rs13115589	AA=ref	C	T	5	404	627	499	604	1512
	4	39491979	rs139553864	INDEL	T	TAAC	8	329	346	503	480	1320
	4	39497391	rs6531721	AA=ref	C	A	8	322	349	487	439	1256
	4	39500514	rs1450	AA=ref	T	C	8	323	344	487	438	1256
	4	39501549	rs58958665	AA=ref	C	T	8	323	343	487	438	1256
	4	39533948	rs12512204	AA=ref	C	T	7	275	226	449	421	1152
	4	39718174	rs12513088	AA=ref	G	A	0	361	400	364	390	1115
	4	39722242	rs12644528	AA=ref	C	T	0	364	399	363	390	1117
	4	53329076	rs4340846	AA=nnn	G	T	6	217	115	598	399	1220
	4	58062949	rs17497643	AA=ref	A	G	8	256	227	523	288	1075
	4	58340913	rs12650171	AA=ref	C	T	8	267	461	476	325	1076
	4	58373370	rs62312764	AA=ref	C	T	8	271	461	462	407	1148
	4	61879221	rs62312678	AA=ref	G	T	4	174	114	547	373	1098
	4	61879791	rs7695875	AA=nnn	T	C	6	175	114	550	373	1104
	4	61886843	rs112165640	AA=ref	G	A	6	174	114	549	373	1102
	4	61899077	rs6830089	AA=ref	T	A	6	176	114	549	368	1099
	4	61900003	rs4860078	AA=ref	C	T	6	175	114	550	368	1099
	4	61902188	rs9996944	AA=ref	A	G	6	175	113	548	375	1104
	4	61905477	rs56280879	AA=ref	A	G	6	175	113	547	375	1103
	4	61908858	rs6830304	AA=ref	G	A	6	176	111	540	364	1086
	4	61908963	rs6831944	AA=ref	C	G	6	175	111	537	367	1085
	4	65143834	rs35157342	INDEL	CAGA	C	4	196	582	511	319	1030
	4	65149296	rs62408511	AA=ref	C	T	4	192	569	499	308	1003
	4	68824394	rs7700106	AA=ref	A	C	8	270	401	505	386	1169
	4	68824626	rs7654210	AA=ref	A	T	7	269	401	505	387	1168
	4	68829529	rs6552135	AA=ref	A	G	8	269	400	506	387	1170
	4	68833194	rs12715791	AA=alt	G	A	6	262	398	484	383	1135
	4	70526917	rs7663912	AA=ref	C	T	2	300	224	334	399	1035
	4	70529064	rs4576083	AA=ref	A	T	5	300	224	335	398	1038
	4	70536374	rs4267793	AA=ref	A	C	2	300	224	335	399	1036
	4	70550707	rs11728978	AA=ref	T	C	5	301	224	335	400	1041
	4	70581307	rs1011648	AA=ref	T	C	3	307	236	349	445	1104
	4	70586006	rs1503724	AA=ref	A	T	4	307	236	349	445	1105
	4	70592242	rs4149419	AA=ref	G	T	3	307	236	349	445	1104
	4	70605006	rs13130539	AA=ref	C	G	3	308	238	345	445	1101
	4	70610788	rs1604743	AA=ref	C	A	3	308	238	345	444	1100
	4	70643564	rs11249462	AA=ref	G	A	6	315	240	346	440	1107
	4	74055498	rs56261590	AA=ref	G	A	8	187	391	454	388	1037
	4	74460827	rs17192483	AA=ref	G	T	8	161	369	366	476	1011
	4	74653108	rs1885144	AA=ref	G	C	9	359	544	576	489	1433
	4	75809063	rs2902802	AA=ref	C	T	1	221	104	486	521	1229
	4	75852031	rs13126979	AA=ref	C	T	0	205	101	429	505	1139
	4	76303927	rs4593160	AA=ref	G	A	7	329	266	391	466	1193
	4	76309415	rs12501934	AA=ref	A	G	7	329	265	390	465	1191
	4	76664185	rs10856857	AA=ref	C	T	4	327	751	326	430	1087
	4	79493843	rs13127051	AA=ref	G	A	6	314	572	638	519	1477
	4	79563340	rs62308286	AA=ref	T	G	7	300	628	654	538	1499
	4	79611844	rs4560439	AA=ref	G	C	7	301	628	660	558	1526
	4	79640310	rs11931947	AA=ref	T	C	8	380	650	657	559	1604
	4	79863721	rs6846743	AA=ref	C	T	8	428	647	788	571	1795
	4	80398708	rs10027646	AA=ref	T	C	5	359	481	446	208	1018
	4	80435307	rs12502383	AA=ref	C	T	5	358	482	445	203	1011
	4	80442759	rs9994690	AA=ref	T	C	5	360	482	445	204	1014
	4	80805741	rs77023150	AA=ref	T	C	1	249	304	430	328	1008
	4	80807316	rs11944584	AA=ref	C	T	8	249	305	430	328	1015
	4	80856707	rs33970921	INDEL	AG	A	3	355	288	450	305	1113
	4	80864897	rs77331798	AA=nnn	A	T	9	360	383	446	345	1160
	4	80865256	rs80132302	AA=ref	G	T	1	354	289	450	304	1109
	4	80877935	rs10019300	AA=ref	G	A	1	355	289	451	304	1111
	4	80883021	rs4312703	AA=ref	T	C	1	355	289	451	304	1111
	4	80885218	rs7689222	AA=ref	C	G	0	355	289	451	304	1110
	4	80887556	rs10033596	AA=ref	G	T	6	356	289	451	304	1117
	4	80909153	rs28867112	AA=ref	C	G	1	355	286	451	303	1110
	4	80912476	rs113135813	AA=ref	A	G	1	355	286	451	303	1110
	4	80918357	rs61567570	AA=ref	A	G	1	355	286	451	303	1110
	4	80919632	rs10049995	AA=ref	T	A	1	355	286	451	303	1110
	4	80921370	rs10050061	AA=ref	A	C	1	355	286	451	303	1110
	4	80924813	rs113139419	AA=ref	A	G	1	355	286	451	303	1110
	4	80925644	rs72100382	INDEL	TGTAG	T	1	355	286	451	303	1110
	4	80934065	rs9999865	AA=ref	T	C	1	355	286	450	303	1109
	4	80937651	rs9992915	AA=ref	A	G	6	356	286	450	303	1115
	4	80940681	rs28403886	AA=ref	T	C	1	355	284	450	303	1109
	4	80947704	rs148978298	INDEL	TCA	T	4	356	285	450	303	1113
	4	80959940	rs76275007	AA=ref	C	T	1	356	283	450	302	1109
	4	83672851	rs7437835	AA=ref	C	T	6	302	525	509	539	1356
	4	83833863	rs6849955	AA=ref	C	A	6	448	203	555	337	1346
	4	83853764	rs28574986	AA=ref	G	A	6	449	203	554	337	1346
	4	83865038	rs12499234	AA=ref	T	C	5	449	203	554	337	1345
	4	83886079	rs4693535	AA=ref	A	C	5	448	203	553	338	1344
	4	83903189	rs62311667	AA=ref	A	G	7	448	222	556	326	1337
	4	83919164	rs200059532	AA=ref	A	T	6	447	221	553	327	1333
	4	83944814	rs6814908	AA=ref	A	G	5	451	226	556	326	1338
	4	83954383	rs6821110	AA=ref	C	A	5	451	228	555	328	1339
	4	83957618	rs4693547	AA=ref	T	C	5	451	225	556	351	1363
	4	83957684	rs4693548	AA=ref	G	A	5	451	225	554	350	1360
	4	83998642	rs4693557	AA=ref	A	G	7	465	256	574	366	1412
	4	84835888	rs28578230	AA=ref	A	G	9	292	154	452	250	1003
	4	84835901	rs28529394	AA=ref	G	A	8	291	154	452	250	1001
	4	84837046	rs1505773	AA=ref	T	C	9	291	154	462	251	1013
	4	84838068	rs9332469	AA=alt	T	C	9	291	154	449	252	1001
	4	84838513	rs1505774	AA=ref	G	A	9	292	154	449	252	1002
	4	84839043	rs6823253	AA=ref	G	T	9	291	154	449	252	1001
	4	84841517	rs1039640	AA=ref	T	C	9	293	144	453	249	1004
	4	86101771	rs6822829	AA=ref	A	G	7	304	484	411	284	1006
	4	86466292	rs4693704	AA=ref	G	A	7	318	799	314	481	1120
	4	86484081	rs12501745	AA=ref	G	C	3	296	796	267	440	1006
	4	86565473	rs1384134	AA=ref	T	C	9	326	843	296	478	1109
	4	86590181	rs62315287	AA=ref	G	T	9	326	843	295	476	1106
	4	88030486	rs3822041	AA=ref	A	G	3	322	565	443	353	1121
	4	89702564	rs2290784	AA=ref	C	G	7	330	278	509	255	1101
	4	90238733	rs28714536	AA=ref	C	T	2	206	209	489	343	1040
	4	94799368	rs9993597	AA=ref	C	T	9	316	288	576	445	1346
	4	94899386	rs113362480	AA=ref	C	G	5	228	450	358	444	1035
	4	94908973	rs2618726	AA=ref	G	T	5	228	450	358	443	1034
	4	95476240	rs111322874	AA=ref	G	A	7	262	209	367	512	1148
	4	99730246	rs10011147	AA=ref	A	G	9	289	204	409	325	1032
	4	100407267	rs1072626	AA=ref	C	T	6	296	243	493	250	1045
	4	104804056	rs75108567	AA=ref	G	A	9	334	491	378	313	1034
	4	105070982	rs795116	AA=ref	C	T	4	296	682	290	438	1028
	4	105071573	rs795117	AA=ref	A	C	4	294	676	289	437	1024
	4	105123880	rs12500576	AA=ref	G	A	6	306	694	316	444	1072
	4	105835180	rs11728464	AA=ref	C	T	6	236	450	415	543	1200
	4	106698892	rs2553449	AA=ref	T	C	4	427	910	578	708	1717
	4	106721270	rs2216517	AA=ref	G	A	4	426	910	580	708	1718
	4	110371591	rs6817777	AA=ref	G	A	4	271	314	406	415	1096
	4	110379945	rs13131765	AA=ref	T	A	4	269	313	406	413	1092
	4	110636610	rs150366202	INDEL	TTTTATTTATTTA	T	5	257	211	395	381	1038
	4	110638810	rs2285714	AA=ref	C	T	4	257	203	395	378	1034
	4	110651146	rs11555260	AA=ref	C	A	8	260	208	395	379	1042
	4	113115904	rs13108156	AA=alt	C	T	9	218	168	439	429	1095
	4	114665832	rs10488961	AA=ref	C	T	5	354	410	388	354	1101
	4	114945663	rs11722516	AA=ref	G	T	1	352	261	515	297	1165
	4	116461659	rs34263011	AA=ref	G	T	9	270	290	298	468	1045
	4	116501041	rs4355460	AA=ref	G	A	9	259	294	277	460	1005
	4	117273146	rs11736413	AA=ref	T	A	9	307	447	514	415	1245
	4	118118124	rs72679480	AA=ref	T	G	2	353	298	359	459	1173
	4	118151769	rs397881105	INDEL	A	AC	8	321	247	404	465	1198
	4	118164717	rs13147087	AA=ref	T	C	6	323	256	399	472	1200
	4	118169498	rs546267252	INDEL	T	TCC	6	324	256	391	461	1182
	4	118169499	rs200885828	INDEL	TA	T	6	324	256	391	461	1182
	4	118170091	rs72681306	AA=ref	A	G	6	324	256	393	466	1189
	4	118172215	rs13138568	AA=ref	C	T	6	324	246	393	466	1189
	4	118172464	rs34817815	AA=ref	C	T	6	324	246	393	466	1189
	4	118174311	rs12502216	AA=nnn	T	C	6	323	248	393	468	1190
	4	118182580	rs6534028	AA=ref	C	T	6	330	247	403	450	1189
	4	118189272	rs6820502	AA=ref	A	G	6	330	247	403	450	1189
	4	118189901	rs7669556	AA=ref	A	G	7	330	247	403	450	1190
	4	118192793	rs6842260	AA=ref	C	T	6	330	248	403	450	1189
	4	118217638	rs35895265	AA=ref	G	A	7	330	241	393	452	1182
	4	118219634	rs12505299	AA=ref	A	C	7	332	250	402	451	1192
	4	122661021	rs13113338	AA=ref	T	A	8	389	513	394	303	1094
	4	122662463	rs13145558	AA=ref	C	G	7	388	499	393	295	1083
	4	122665451	rs10024878	AA=ref	C	G	6	392	504	395	302	1095
	4	122666857	rs10028375	AA=nnn	C	T	6	392	504	397	303	1098
	4	122666876	rs6828650	AA=nnn	C	T	6	393	504	396	302	1097
	4	122670064	rs13113421	AA=ref	G	A	6	392	499	396	300	1094
	4	122671315	rs7676867	AA=ref	T	C	6	392	499	397	300	1095
	4	122671553	rs7699289	AA=ref	G	A	6	392	499	397	300	1095
	4	122672461	rs13128434	AA=ref	A	C	6	392	499	397	300	1095
	4	122673274	rs6822155	AA=ref	C	A	6	392	499	397	300	1095
	4	122682249	rs4240262	AA=ref	G	T	6	392	500	398	301	1097
	4	122683623	rs4240263	AA=ref	C	T	7	393	470	399	301	1100
	4	122683818	rs4240264	AA=ref	A	G	7	393	469	397	298	1095
	4	122683906	rs4075065	AA=alt	T	C	9	393	470	398	301	1101
	4	122684283	rs4075066	AA=ref	T	C	7	393	469	397	298	1095
	4	122684367	rs4833232	AA=ref	C	T	7	393	470	398	301	1099
	4	122686957	rs9993206	AA=ref	A	G	7	392	451	397	301	1097
	4	122687238	rs13108419	AA=ref	A	G	7	318	424	393	299	1017
	4	122689245	rs4833773	AA=ref	C	T	6	318	428	396	304	1024
	4	122690166	rs13130789	AA=ref	G	A	7	318	431	395	305	1025
	4	122694799	rs4833234	AA=ref	T	C	6	318	431	394	298	1016
	4	122695136	rs4833235	AA=ref	C	A	6	318	431	395	298	1017
	4	122695685	rs11734075	AA=ref	C	T	6	315	433	394	299	1014
	4	122697850	rs11724322	AA=ref	T	A	6	315	433	394	296	1011
	4	122699222	rs10004284	AA=ref	T	A	6	316	432	393	297	1012
	4	122699630	rs13106764	AA=ref	C	G	6	315	432	393	297	1011
	4	122700669	rs10007956	AA=ref	T	A	6	315	432	393	298	1012
	4	122701507	rs11098643	AA=ref	C	A	6	315	432	393	297	1011
	4	122702179	rs10013916	AA=ref	T	G	6	315	432	393	296	1010
	4	122702222	rs10001889	AA=ref	C	T	8	315	432	394	297	1014
	4	122704331	rs67150579	AA=nnn	T	A	6	315	431	392	297	1010
	4	122705051	rs28672860	AA=ref	G	A	6	315	431	393	297	1011
	4	122708517	rs149966088	INDEL	GAATGCA	G	6	315	431	392	297	1010
	4	122709266	rs28522256	AA=ref	C	T	6	315	431	392	297	1010
	4	122709412	rs28435300	AA=ref	T	C	6	315	431	392	297	1010
	4	122710889	rs34445121	AA=ref	G	A	6	316	431	391	297	1010
	4	122713899	rs13140070	AA=alt	C	T	6	315	432	392	300	1013
	4	122716826	rs4833775	AA=ref	T	C	6	315	433	391	299	1011
	4	123924342	rs11728332	AA=ref	A	G	9	331	446	551	233	1124
	4	124035113	rs6831825	AA=ref	C	T	9	345	468	598	253	1205
	4	125823531	rs1395328	AA=ref	A	G	8	301	630	406	489	1204
	4	127004333	rs62314143	AA=ref	G	A	5	257	237	387	401	1050
	4	127020696	rs77016586	INDEL	TAAC	T	5	253	234	372	500	1130
	4	128303842	rs11098921	AA=ref	G	A	6	172	593	380	524	1082
	4	128343762	rs4833376	AA=ref	G	A	1	164	581	379	523	1067
	4	129522867	rs904478	AA=ref	C	T	9	344	390	469	407	1229
	4	134606728	rs140241385	AA=ref	T	C	1	263	494	304	474	1042
	4	134608335	rs112295983	AA=ref	G	T	9	303	499	407	583	1302
	4	135899290	rs13119229	AA=ref	C	A	6	282	264	539	409	1236
	4	137559518	rs11732765	AA=ref	T	C	9	388	524	433	373	1203
	4	137560893	rs13107079	AA=ref	A	C	9	386	547	431	374	1200
	4	140740982	rs146519942	INDEL	GACAAAAGTCCTTC	G	8	302	214	381	322	1013
	4	141923498	rs1364891	AA=ref	T	C	8	310	204	450	269	1037
	4	143229643	rs1907106	AA=ref	C	T	9	326	633	448	509	1292
	4	143243556	rs2635429	AA=ref	C	T	8	233	244	396	441	1078
	4	143244840	rs2627819	AA=ref	T	C	8	205	270	375	462	1050
	4	143251693	rs2627818	AA=ref	C	T	6	240	365	387	451	1084
	4	143255255	rs2627806	AA=ref	G	A	6	185	312	405	454	1050
	4	143258176	rs2627837	AA=ref	G	A	6	177	229	394	465	1042
	4	143258184	rs2646090	AA=ref	T	C	6	177	229	394	465	1042
	4	143258752	rs2646089	AA=ref	C	T	6	177	229	394	466	1043
	4	143288893	rs13144939	AA=ref	T	C	8	179	232	394	478	1059
	4	143302945	rs1565306	AA=ref	T	A	9	166	293	381	474	1030
	4	143323606	rs11722756	AA=nnn	C	T	6	167	295	379	480	1032
	4	143323915	rs2306913	AA=ref	T	G	6	167	294	380	480	1033
	4	143331053	rs1489578	AA=ref	T	C	6	168	304	376	479	1029
	4	143342583	rs3775711	AA=ref	C	T	7	168	302	373	475	1023
	4	143498544	rs12500963	AA=ref	T	A	4	229	47	465	363	1061
	4	143915454	rs141449948	AA=ref	G	A	2	240	59	468	318	1028
	4	143998428	rs4588411	AA=ref	C	T	7	251	146	496	359	1113
	4	144227841	rs3846235	AA=ref	C	T	5	329	807	455	281	1070
	4	145101405	rs12501242	AA=ref	C	T	5	258	125	419	462	1144
	4	145137295	rs12501983	AA=ref	C	T	6	252	210	395	498	1151
	4	145141188	rs56338885	AA=ref	G	A	6	252	210	397	498	1153
	4	145143924	rs4635768	AA=ref	T	C	6	262	234	403	500	1171
	4	145147150	rs4549337	AA=ref	C	G	7	325	247	403	502	1237
	4	145151018	rs7658605	AA=ref	A	G	6	325	247	403	501	1235
	4	145156118	rs4128281	AA=ref	T	A	6	325	247	403	502	1236
	4	145160146	rs199819061	AA=nnn	C	A	5	269	222	371	426	1071
	4	145160192	rs199765627	AA=nnn	T	C	5	269	222	371	426	1071
	4	145168563	rs4317153	AA=ref	C	T	6	325	240	403	500	1234
	4	145193102	rs4613517	AA=ref	C	A	6	317	237	394	502	1219
	4	145463567	rs6835650	AA=ref	C	T	3	220	315	423	433	1079
	4	145473196	rs1828590	AA=ref	G	A	9	210	316	425	430	1074
	4	145523071	rs13103733	AA=ref	C	T	4	291	208	410	490	1195
	4	145614984	rs13131837	AA=ref	G	A	6	297	176	475	483	1261
	4	145637075	rs1907866	AA=ref	A	T	7	300	179	492	490	1289
	4	145654497	rs7692915	AA=ref	G	T	6	299	176	492	493	1290
	4	145658286	rs6826012	AA=ref	C	T	7	301	166	492	508	1308
	4	149948850	rs6824983	AA=ref	G	T	7	250	418	366	401	1024
	4	149950130	rs13137339	AA=ref	C	T	6	251	418	368	401	1026
	4	149950886	rs4303960	AA=ref	A	G	7	250	418	366	401	1024
	4	149964525	rs11934382	AA=ref	G	A	7	251	472	365	400	1023
	4	149968028	rs199943917	INDEL	GAT	G	6	250	472	366	403	1025
	4	149970301	rs13145798	AA=ref	T	C	7	250	472	366	402	1025
	4	149980664	rs12645734	AA=ref	A	G	5	250	470	365	401	1021
	4	149989990	rs11935774	AA=ref	G	A	6	250	469	365	402	1023
	4	150395259	rs11729341	AA=ref	T	C	9	291	436	488	318	1106
	4	150461325	rs35730720	INDEL	C	CA	7	288	433	486	329	1110
	4	150656603	rs17587072	AA=ref	T	C	9	188	418	536	417	1150
	4	150794468	rs13106029	AA=ref	A	G	9	245	206	455	361	1070
	4	153111678	rs4461503	AA=ref	C	T	9	272	757	283	518	1082
	4	153269363	rs71596287	INDEL	GTCT	G	6	301	430	540	362	1209
	4	153309538	rs2255137	AA=ref	T	C	6	311	429	556	371	1244
	4	154656499	rs12504447	AA=ref	G	T	1	304	183	306	429	1040
	4	155326317	rs1844672	AA=ref	G	A	8	382	647	304	327	1021
	4	155328698	rs10857275	AA=ref	C	T	9	381	643	305	325	1020
	4	155330882	rs990185	AA=ref	G	C	8	384	646	304	312	1008
	4	155332511	rs6818438	AA=ref	G	A	8	384	646	304	312	1008
	4	156485045	rs10567492	INDEL	ATTCT	A	5	165	104	434	401	1005
	4	156506677	rs6816498	AA=ref	C	T	6	167	106	431	398	1002
	4	156510036	rs1483035	AA=ref	G	A	5	168	106	428	401	1002
	4	156510320	rs2705447	AA=ref	T	C	5	168	106	430	401	1004
	4	156513652	rs2705464	AA=ref	A	G	6	168	103	435	401	1010
	4	156645630	rs13139616	AA=ref	A	C	4	260	531	422	371	1057
	4	158597106	rs12648940	AA=ref	C	T	7	469	821	622	575	1673
	4	158600554	rs2200990	AA=ref	C	T	6	467	821	619	575	1667
	4	158601515	rs142029373	INDEL	AAAACATTAG	A	6	467	821	619	575	1667
	4	158604283	rs1948319	AA=ref	A	G	6	467	821	619	575	1667
	4	158607140	rs10857304	AA=ref	G	T	6	467	821	619	575	1667
	4	158610285	rs11734795	AA=ref	A	T	6	467	821	619	575	1667
	4	158611187	rs11100121	AA=ref	G	T	6	467	821	619	575	1667
	4	158612824	rs11722996	AA=ref	G	A	7	467	821	619	576	1669
	4	158614651	rs4645260	AA=ref	G	C	6	468	821	619	576	1669
	4	158614910	rs7437062	AA=ref	C	T	6	467	821	619	575	1667
	4	158617382	rs77172690	AA=ref	C	T	8	469	820	619	575	1671
	4	158621571	rs1532150	AA=ref	C	T	6	468	804	614	573	1661
	4	158624242	rs11100130	AA=ref	T	A	6	465	822	620	578	1669
	4	158627047	rs13129289	AA=ref	G	T	6	465	834	620	572	1663
	4	158627316	rs12510026	AA=ref	G	A	6	465	834	620	572	1663
	4	158633212	rs2345336	AA=ref	T	C	6	465	821	620	573	1664
	4	158642569	rs4690891	AA=ref	C	T	8	456	822	631	587	1682
	4	158646922	rs13140390	AA=ref	C	T	8	456	836	632	590	1686
	4	158681502	rs13140119	AA=ref	G	T	9	474	852	605	611	1699
	4	158703467	rs70958861	INDEL	C	CA	8	440	850	530	544	1522
	4	158703602	rs13108677	AA=alt	T	G	8	440	850	530	544	1522
	4	158703701	rs12643349	AA=ref	A	G	8	440	851	530	544	1522
	4	158707344	rs1825103	AA=nnn	G	A	8	439	810	526	507	1480
	4	158708617	rs12500586	AA=ref	G	A	8	443	810	537	520	1508
	4	158709455	rs4691443	AA=ref	A	T	8	434	834	528	539	1509
	4	158711364	rs11100134	AA=ref	A	T	8	446	736	586	548	1588
	4	163842905	rs4593083	AA=ref	C	T	7	252	239	516	495	1270
	4	163846683	rs4234953	AA=ref	G	C	7	251	248	516	526	1300
	4	163849508	rs4572832	AA=ref	T	G	7	252	247	517	526	1302
	4	163900219	rs4395457	AA=ref	C	A	5	227	216	498	436	1166
	4	163916305	rs12646709	AA=ref	G	A	9	213	237	495	414	1131
	4	165606432	rs1110049	AA=ref	G	A	4	366	243	515	508	1393
	4	165630021	rs12640091	AA=ref	T	C	3	369	238	481	398	1251
	4	166181198	rs62353287	AA=ref	T	A	7	203	308	341	490	1041
	4	167018571	rs17633816	AA=ref	A	G	2	370	505	478	483	1333
	4	167187046	rs13113999	AA=ref	T	G	1	304	55	491	258	1054
	4	167434109	rs138577963	INDEL	CA	C	1	363	192	440	326	1130
	4	167444579	rs111868391	AA=ref	T	G	7	372	182	423	321	1123
	4	167457079	rs72695514	AA=ref	T	A	1	370	183	424	320	1115
	4	167462253	rs34461087	INDEL	G	GA	7	368	197	433	315	1123
	4	167500773	rs4691297	AA=ref	A	G	6	359	201	411	310	1086
	4	167503755	rs7435951	AA=ref	G	T	4	359	193	385	287	1035
	4	167511550	rs12648538	AA=ref	G	T	4	361	176	384	287	1036
	4	167562731	rs28477911	AA=ref	T	C	5	351	172	389	292	1037
	4	167566167	rs28594927	AA=ref	C	T	4	350	173	390	292	1036
[truncated: 4,907 more rows]

## Sheet: EAS RACA
	Table S2. Numbers of occurances of RACA SNPs in East Asia
	Column 7	Counts of RACA SNP in AFR
	Column 8	Counts of RACA SNP in AMR
	Column 9	Counts of RACA SNP in EAS
	Column 10	Counts of RACA SNP in EUR
	Column 11	Counts of RACA SNP in SAS
	Column 12	Total counts in NOT-EAS
	rsflSNP allele is ancestral when column 6 AA=alt; and derived (mutant) when AA=ref. When ancestral status is unknown AA=nnn
	Column 1	Column 2	Column 3	Column 4	Column 5	Column 6	Column 7	Column 8	Column 9	Column 10	Column 11	Column 12
	Chromosome	Position	RS-ids	Ancestral	Reference	Alternative	AFR	AMR	EAS	EUR	SAS	TOTAL
	1	3058370	rs2817184	AA=ref	G	A	329	239	4	562	244	1374
	1	3169590	rs7513217	AA=ref	T	C	160	276	1	347	322	1105
	1	3183867	rs2455093	AA=ref	A	G	573	232	8	175	146	1126
	1	3185430	rs1472598	AA=ref	C	T	648	210	1	142	135	1135
	1	3185594	rs2455121	AA=ref	G	A	656	211	1	142	135	1144
	1	3186320	rs36020806	AA=ref	G	A	670	215	1	142	135	1162
	1	3186355	rs34534631	AA=nnn	T	C	764	220	4	142	135	1261
	1	3186609	rs35838176	AA=alt	T	A	764	220	2	142	135	1261
	1	3188143	rs2455122	AA=alt	C	G	764	220	2	142	135	1261
	1	3188309	rs2455123	AA=alt	A	G	764	220	2	142	135	1261
	1	3189006	rs2455125	AA=ref	G	A	764	221	2	142	135	1262
	1	3189016	rs2455126	AA=ref	C	T	764	221	2	142	135	1262
	1	3191909	rs12760258	AA=ref	G	A	671	214	6	142	136	1163
	1	3192442	rs2500305	AA=ref	T	C	763	220	2	142	136	1261
	1	3192872	rs2500303	AA=alt	T	C	765	219	2	142	136	1262
	1	3193103	rs12742717	AA=alt	C	T	669	213	1	142	136	1160
	1	3193298	rs35617169	AA=alt	T	C	765	219	2	142	136	1262
	1	3193306	rs35451643	INDEL	TC	T	766	219	2	142	136	1263
	1	3193945	rs1553286	AA=alt	G	A	672	213	1	140	136	1161
	1	3193989	rs1553285	AA=alt	A	T	768	219	2	140	136	1263
	1	3194333	rs2455115	AA=ref	A	G	449	199	8	186	178	1012
	1	3195559	rs2455114	AA=ref	G	A	629	210	2	134	125	1098
	1	3262390	rs370873085	AA=ref	C	T	318	124	5	272	287	1001
	1	3303938	rs2065525	AA=ref	C	G	556	219	8	471	214	1460
	1	3312664	rs56378103	AA=ref	C	T	350	149	8	385	148	1032
	1	3313282	rs7535965	AA=ref	G	A	351	149	8	384	147	1031
	1	3674778	rs59291549	AA=nnn	A	G	322	210	9	297	194	1023
	1	3691528	rs1175550	AA=alt	A	G	632	107	2	220	140	1099
	1	3691727	rs1175549	AA=ref	A	C	631	113	2	218	141	1103
	1	3693032	rs1175548	AA=ref	A	G	718	172	3	348	240	1478
	1	3693755	rs1175547	AA=nnn	G	T	712	168	3	340	206	1426
	1	3699568	rs2799185	AA=ref	G	C	717	168	3	341	207	1433
	1	4632818	rs34339970	AA=ref	T	C	146	138	3	388	364	1036
	1	4632970	rs35748829	AA=alt	C	T	148	150	2	406	363	1067
	1	4632979	rs35106071	AA=ref	C	T	140	150	2	406	363	1059
	1	4633685	rs7527742	AA=ref	G	A	144	150	2	408	361	1063
	1	4633922	rs17344823	AA=ref	A	T	143	150	2	408	360	1061
	1	4634390	rs11584033	AA=ref	T	C	143	150	2	408	361	1062
	1	4634978	rs1541318	AA=ref	A	G	143	150	2	408	360	1061
	1	4635249	rs2411777	AA=ref	C	T	143	149	2	408	361	1061
	1	4637393	rs12746043	AA=ref	A	G	143	148	2	408	359	1058
	1	4637474	rs12073968	AA=ref	A	T	151	150	2	408	360	1069
	1	4638061	rs12724503	AA=ref	G	A	147	150	2	408	359	1064
	1	4839458	rs12128381	AA=ref	C	T	499	246	4	284	133	1162
	1	4884690	rs2411948	AA=ref	T	A	208	285	6	341	254	1088
	1	5347336	rs12403491	AA=ref	C	G	568	140	1	292	133	1133
	1	5425401	rs11578287	AA=alt	A	C	336	225	1	388	116	1065
	1	6155928	rs5772218	INDEL	C	CA	473	266	6	361	193	1293
	1	6157282	rs749434	AA=ref	C	T	389	260	6	349	185	1183
	1	6157993	rs1883769	AA=ref	T	C	412	262	6	357	182	1213
	1	6163135	rs1064281	AA=ref	C	T	391	261	6	357	169	1178
	1	6163141	rs11587	AA=ref	C	T	391	259	5	357	169	1176
	1	6527333	rs14708	AA=nnn	A	G	715	101	9	148	178	1142
	1	6529443	rs730600	AA=nnn	A	G	714	99	7	146	202	1161
	1	6533393	rs61741379	AA=nnn	G	C	779	104	9	149	188	1220
	1	6787384	rs448862	AA=ref	C	T	307	262	5	327	117	1013
	1	8042736	rs161801	AA=ref	G	A	295	175	2	431	199	1100
	1	8045835	rs472593	AA=ref	C	A	300	175	2	431	199	1105
	1	8053653	rs146519685	INDEL	C	CT	310	176	2	430	199	1115
	1	8057447	rs12087103	AA=alt	G	A	529	188	2	430	199	1346
	1	8061663	rs72634225	AA=ref	C	T	311	176	2	431	199	1117
	1	8062388	rs11801326	AA=ref	C	A	311	177	2	431	199	1118
	1	8063528	rs12088110	AA=alt	G	A	529	188	2	429	199	1345
	1	8063941	rs56195333	INDEL	GA	G	311	176	2	429	199	1115
	1	8067834	rs11810770	AA=ref	G	A	311	176	2	429	199	1115
	1	8084213	rs4274087	AA=ref	C	T	280	176	2	426	199	1081
	1	8087469	rs6700772	AA=ref	C	G	292	177	2	428	202	1099
	1	8093006	rs141157193	INDEL	T	TA	245	166	2	426	201	1038
	1	8093432	rs72634234	AA=ref	T	C	196	174	2	449	201	1020
	1	8094268	rs7513370	AA=ref	C	A	243	171	2	441	202	1057
	1	8094854	rs11121070	AA=alt	C	T	243	171	2	441	202	1057
	1	8103160	rs55981164	AA=ref	C	A	212	174	2	442	204	1032
	1	8167441	rs6699371	AA=alt	T	C	538	199	3	470	212	1419
	1	8175962	rs11585111	AA=alt	C	G	576	195	4	474	213	1458
	1	10737226	rs284312	AA=alt	C	T	341	214	6	465	360	1380
	1	10737442	rs284311	AA=ref	C	A	323	209	5	465	360	1357
	1	10737562	rs284310	AA=ref	C	T	350	212	5	465	360	1387
	1	10737673	rs284309	AA=ref	C	T	350	212	5	465	360	1387
	1	10737932	rs6540942	AA=ref	C	T	143	201	5	465	360	1169
	1	10739255	rs284307	AA=alt	T	C	340	214	5	467	360	1381
	1	10739372	rs498504	AA=alt	A	C	320	211	5	467	360	1358
	1	10740335	rs7523471	AA=alt	C	G	345	215	5	469	364	1393
	1	10740444	rs521513	AA=alt	T	A	320	212	5	466	360	1358
	1	10742192	rs34761175	AA=ref	C	G	149	202	5	464	358	1173
	1	10742916	rs11121606	AA=ref	G	A	150	202	5	465	358	1175
	1	10743947	rs7555370	AA=ref	G	A	69	184	6	436	355	1044
	1	10746455	rs11579184	AA=ref	G	C	100	184	5	436	355	1075
	1	10839085	rs36083532	AA=ref	C	T	92	277	9	671	375	1415
	1	10842566	rs6698228	AA=ref	G	A	55	261	4	633	363	1312
	1	10856692	rs11121627	AA=nnn	C	T	16	241	3	559	400	1216
	1	13829419	rs2999899	AA=ref	G	A	229	231	4	542	258	1260
	1	13834572	rs2990677	AA=ref	A	G	553	235	4	559	242	1589
	1	13834809	rs2924861	AA=ref	T	A	190	219	4	561	242	1212
	1	13835010	rs3013055	AA=ref	C	T	553	252	4	569	262	1636
	1	13835979	rs2940304	AA=ref	T	C	299	217	4	525	221	1262
	1	15972558	rs7516453	AA=ref	C	G	479	141	6	265	211	1096
	1	16296039	rs4661674	AA=alt	A	G	242	217	8	320	272	1051
	1	16296982	rs5772655	INDEL	G	GTTCAAGTGA	230	214	8	319	268	1031
	1	16297189	rs6684328	AA=ref	G	A	228	214	7	312	259	1013
	1	16299312	rs10927875	AA=alt	C	T	230	214	9	319	269	1032
	1	16304398	rs34178196	AA=alt	G	A	230	214	8	319	264	1027
	1	16305279	rs12138117	AA=nnn	T	C	230	217	8	319	263	1029
	1	16306846	rs3979179	AA=ref	G	A	229	214	7	312	253	1008
	1	16307371	rs6656953	AA=alt	T	C	230	214	8	319	263	1026
	1	16312083	rs34764449	INDEL	C	CA	230	215	7	312	253	1010
	1	16313172	rs3961710	AA=ref	C	T	229	215	7	312	253	1009
	1	16313788	rs4307563	AA=ref	C	T	233	215	7	312	253	1013
	1	17501720	rs3003452	AA=alt	G	C	367	153	8	340	194	1054
	1	17502219	rs2977261	AA=ref	C	G	485	164	8	339	178	1166
	1	17502452	rs2977263	AA=alt	C	T	335	151	8	339	178	1003
	1	17502941	rs2935934	AA=alt	A	G	335	151	8	339	178	1003
	1	17502942	rs2935935	AA=alt	A	G	335	151	8	339	178	1003
	1	17503210	rs2977265	AA=alt	G	A	336	151	8	339	178	1004
	1	17504846	rs2977276	AA=alt	T	A	337	151	8	337	181	1006
	1	17504909	rs34171331	AA=alt	C	T	337	151	8	337	181	1006
	1	17505489	rs2935939	AA=alt	A	G	366	152	8	337	180	1035
	1	17505676	rs2935938	AA=alt	A	G	336	151	8	338	180	1005
	1	17506149	rs2935937	AA=alt	A	T	485	164	8	337	180	1166
	1	17506429	rs3003455	AA=alt	C	T	484	164	8	337	180	1165
	1	17507054	rs56947990	INDEL	G	GA	427	156	8	336	151	1070
	1	17507075	rs57564483	INDEL	C	CA	484	163	8	338	179	1164
	1	17507608	rs3003456	AA=ref	C	A	426	157	8	336	152	1071
	1	17508393	rs11406970	INDEL	A	AG	500	164	8	338	180	1182
	1	17508411	rs3003458	AA=ref	C	T	440	157	8	336	152	1085
	1	17508473	rs3003459	AA=ref	C	A	443	157	8	336	153	1089
	1	17508566	rs2935932	AA=ref	A	C	442	157	8	336	152	1087
	1	17508803	rs2935930	AA=ref	T	G	445	157	8	337	155	1094
	1	17508821	rs2935929	AA=ref	T	C	444	157	8	337	155	1093
	1	17509096	rs34835115	AA=ref	G	A	444	156	8	335	152	1087
	1	17509139	rs34645207	AA=alt	T	C	502	163	8	337	179	1181
	1	17509209	rs34730817	AA=ref	A	C	443	156	8	335	151	1085
	1	17509223	rs71644025	AA=ref	C	T	443	156	8	337	151	1087
	1	17509230	rs34274040	AA=alt	T	G	501	163	8	339	179	1182
	1	17509318	rs34478843	AA=alt	T	C	501	167	8	340	180	1188
	1	17509330	rs34887394	AA=alt	A	C	501	164	8	338	180	1183
	1	17509630	rs2935927	AA=alt	G	A	515	164	8	338	196	1213
	1	17509771	rs2935926	AA=alt	T	C	501	164	8	338	180	1183
	1	17510126	rs2977231	AA=ref	G	C	485	163	8	338	180	1166
	1	17510295	rs2935925	AA=alt	A	G	514	164	8	338	180	1196
	1	17510482	rs2935924	AA=ref	T	A	400	151	8	333	180	1064
	1	17510703	rs2935923	AA=alt	A	G	403	151	8	334	180	1068
	1	17510886	rs2977239	AA=ref	G	A	352	145	8	334	180	1011
	1	17511892	rs2977241	AA=ref	T	C	382	149	8	334	180	1045
	1	17512803	rs3003463	AA=alt	C	A	382	150	8	333	180	1045
	1	17512912	rs2935919	AA=alt	G	C	382	149	9	334	180	1045
	1	17512977	rs2977242	AA=ref	G	A	383	149	8	334	181	1047
	1	17513042	rs2977243	AA=alt	C	T	401	150	8	334	180	1065
	1	17514122	rs2977245	AA=ref	C	G	415	151	8	334	181	1081
	1	17514149	rs2977246	AA=alt	G	A	447	152	8	334	181	1114
	1	17514734	rs3003464	AA=ref	C	G	384	150	9	335	179	1048
	1	17515888	rs2977248	AA=ref	C	T	415	149	8	332	150	1046
	1	17516218	rs2977250	AA=alt	G	T	414	151	8	334	178	1077
	1	17516523	rs2935944	AA=ref	A	G	528	159	8	334	178	1199
	1	17517125	rs3003465	AA=alt	C	T	482	158	8	334	178	1152
	1	17517661	rs2501816	AA=alt	A	C	485	160	8	331	178	1154
	1	17517683	rs2454180	AA=alt	C	A	437	152	8	329	150	1068
	1	17517704	rs2454179	AA=ref	C	T	439	152	8	329	150	1070
	1	17517706	rs2501817	AA=ref	T	C	487	160	8	331	178	1156
	1	17677069	rs11203369	AA=ref	A	G	418	163	4	318	126	1025
	1	19131529	rs4075769	AA=ref	G	C	229	143	7	305	398	1075
	1	19342884	rs6673573	AA=ref	G	A	602	153	6	190	64	1009
	1	19342885	rs4912033	AA=alt	T	C	595	153	6	190	64	1002
	1	19342895	rs6683337	AA=ref	C	A	602	153	6	191	64	1010
	1	19343038	rs11320129	INDEL	TC	T	601	153	6	191	64	1009
	1	19343105	rs2313065	AA=ref	C	T	603	153	6	190	64	1010
	1	19343106	rs2313064	AA=alt	A	G	603	153	6	190	64	1010
	1	19343296	rs2313062	AA=alt	C	T	602	153	6	191	64	1010
	1	19343845	rs11431282	INDEL	A	AT	601	153	6	191	64	1009
	1	19343879	rs6691481	AA=alt	A	G	602	153	6	191	64	1010
	1	19344501	rs7531834	AA=alt	G	A	602	153	6	191	64	1010
	1	19344573	rs7545209	AA=alt	A	C	602	154	6	191	64	1011
	1	19344971	rs7534596	AA=alt	G	A	602	153	7	191	64	1010
	1	19345297	rs28683522	AA=alt	T	G	603	153	6	191	64	1011
	1	19346775	rs7537191	AA=ref	A	C	603	153	6	191	64	1011
	1	19347626	rs111614116	INDEL	AT	A	628	155	6	192	64	1039
	1	19347700	rs9426632	AA=ref	C	T	605	153	6	191	64	1013
	1	19347825	rs9426712	AA=alt	C	T	606	153	6	191	64	1014
	1	19348073	rs6690248	AA=alt	T	C	605	153	6	191	64	1013
	1	19349697	rs57870020	AA=ref	C	T	606	153	7	191	64	1014
	1	19350618	rs7534278	AA=nnn	G	T	605	152	6	191	64	1012
	1	19355177	rs9426715	AA=ref	G	A	600	152	6	191	64	1007
	1	19355183	rs9426716	AA=ref	G	A	600	152	6	191	64	1007
	1	19355259	rs9426633	AA=ref	C	A	600	152	6	191	64	1007
	1	20635028	rs12093685	AA=ref	G	A	616	115	1	197	137	1065
	1	20635393	rs10916759	AA=ref	T	C	616	115	1	197	137	1065
	1	20635722	rs11809335	AA=alt	A	G	621	116	1	197	137	1071
	1	20683946	rs230177	AA=ref	G	A	602	167	9	277	155	1201
	1	21679817	rs2682353	AA=nnn	A	T	730	94	1	133	77	1034
	1	21680164	rs540183610	INDEL	GT	G	715	88	1	132	79	1014
	1	21680177	rs562035942	INDEL	GTT	G	715	88	1	132	79	1014
	1	21718145	rs2102945	AA=alt	T	C	631	201	6	475	202	1509
	1	22855441	rs12137696	AA=ref	C	T	392	211	2	296	187	1086
	1	22863993	rs12130508	AA=ref	A	G	446	214	2	300	186	1146
	1	23991742	rs34288954	AA=ref	T	G	317	154	3	313	218	1002
	1	24012945	rs4648913	AA=ref	G	T	245	302	4	436	257	1240
	1	24014064	rs71575766	INDEL	G	GA	99	287	4	425	257	1068
	1	24023132	rs4649111	AA=ref	G	A	114	297	4	440	271	1122
	1	24023720	rs12146103	AA=ref	G	A	75	295	4	440	270	1080
	1	24029856	rs67528570	AA=ref	G	A	25	290	4	441	272	1028
	1	24513608	rs12094257	AA=ref	C	T	202	163	6	456	306	1127
	1	24549857	rs12131385	AA=ref	A	G	293	162	2	390	181	1026
	1	24552110	rs6424165	AA=ref	A	G	859	191	2	397	199	1646
	1	24552117	rs6424166	AA=ref	G	C	859	191	2	397	199	1646
	1	24552232	rs34049383	AA=ref	A	G	361	164	2	390	180	1095
	1	24557242	rs61772934	AA=ref	C	G	280	166	2	412	192	1050
	1	24559066	rs7556391	AA=ref	G	A	294	167	2	414	191	1066
	1	24560741	rs34007262	INDEL	AC	A	295	167	2	413	182	1057
	1	24638154	rs942541	AA=alt	C	T	681	120	0	219	97	1117
	1	24638433	rs592614	AA=alt	T	C	682	122	0	219	97	1120
	1	24639413	rs544030	AA=alt	A	G	681	120	0	219	97	1117
	1	24639724	rs1769650	AA=ref	G	A	718	126	0	219	97	1160
	1	24639778	rs1748402	AA=ref	G	A	717	126	0	219	97	1159
	1	24639877	rs1748401	AA=ref	C	G	718	126	0	219	97	1160
	1	24639932	rs1769649	AA=ref	G	C	681	126	1	219	97	1123
	1	24640017	rs620141	AA=alt	T	C	718	125	0	219	97	1159
	1	24640314	rs621535	AA=alt	G	A	718	126	0	219	96	1159
	1	24640456	rs622345	AA=ref	C	T	696	125	0	219	97	1137
	1	24640491	rs478996	AA=ref	C	A	696	125	0	219	97	1137
	1	29114876	rs7525656	AA=alt	T	C	565	148	3	269	129	1111
	1	31380696	rs12126098	AA=ref	C	T	177	244	6	382	340	1143
	1	31385238	rs1106498	AA=ref	C	A	173	245	6	378	334	1130
	1	31387330	rs6680835	AA=ref	G	T	167	232	6	367	336	1102
	1	31388704	rs34097660	AA=ref	T	A	167	235	6	367	341	1110
	1	31547918	rs7365158	AA=nnn	G	A	257	227	4	290	239	1013
	1	31549962	rs113064761	AA=ref	G	A	257	227	4	293	239	1016
	1	31562371	rs4949341	AA=ref	T	C	248	228	4	289	240	1005
	1	31568123	rs1974257	AA=alt	T	C	265	231	4	289	238	1023
	1	31568962	rs57695712	AA=ref	T	C	257	231	4	289	238	1015
	1	31569772	rs12061390	AA=ref	C	T	711	260	4	290	238	1499
	1	34608540	rs2045958	AA=ref	C	T	252	163	2	470	142	1027
	1	34615965	rs34737458	AA=ref	C	T	276	175	2	480	142	1073
	1	40391752	rs7542907	AA=alt	C	T	503	101	5	236	227	1067
	1	42315945	rs509814	AA=alt	C	T	573	184	3	187	123	1067
	1	42318677	rs531299	AA=ref	C	A	527	184	3	187	123	1021
	1	43587595	rs611401	AA=alt	G	T	848	206	9	347	236	1637
	1	43597014	rs585655	AA=alt	G	A	772	103	8	61	98	1034
	1	43608078	rs528664	AA=alt	C	A	465	186	8	337	158	1146
	1	43608372	rs587361	AA=alt	C	T	465	186	8	337	158	1146
	1	43609008	rs597778	AA=alt	G	A	465	186	8	337	159	1147
	1	43609613	rs1198832	AA=alt	A	C	608	192	8	345	236	1381
	1	43609941	rs1198834	AA=alt	G	A	563	190	8	345	236	1334
	1	43622560	rs603786	AA=alt	T	C	579	154	0	329	154	1216
	1	45021442	rs7553355	AA=ref	T	C	413	119	4	292	235	1059
	1	45064759	rs17842391	AA=ref	T	C	468	250	5	582	359	1659
	1	45065386	rs17842390	AA=alt	T	G	468	249	5	582	358	1657
	1	45067435	rs6704426	AA=ref	C	T	444	251	0	582	340	1617
	1	45067456	rs6668417	AA=ref	A	G	469	253	5	582	359	1663
	1	45068010	rs6671522	AA=alt	T	C	458	254	5	582	357	1651
	1	45068727	rs10789450	AA=alt	A	G	465	253	5	583	357	1658
	1	45069140	rs6683672	AA=alt	G	C	465	253	5	583	357	1658
	1	45071216	rs5027205	AA=ref	A	G	422	250	5	583	358	1613
	1	45072424	rs56310312	AA=alt	A	G	430	250	5	583	358	1621
	1	45137703	rs6678831	AA=ref	G	A	384	148	6	393	243	1168
	1	46990044	rs12408243	AA=ref	G	T	100	281	7	461	267	1109
	1	46996266	rs35051406	AA=ref	C	T	110	289	8	459	279	1137
	1	46998085	rs33998070	AA=ref	G	C	99	291	8	459	280	1129
	1	47002213	rs2404609	AA=ref	G	A	14	287	8	457	280	1038
	1	47005429	rs1317949	AA=ref	C	T	12	285	9	458	273	1028
	1	47055948	rs956526	AA=ref	G	A	81	281	8	505	227	1094
	1	47055992	rs956527	AA=ref	T	C	163	287	8	504	227	1181
	1	47072869	rs7526249	AA=ref	C	T	67	282	9	502	227	1078
	1	47072937	rs7526328	AA=ref	C	T	67	281	8	502	227	1077
	1	47080983	rs35494693	AA=ref	G	A	114	286	8	525	228	1153
	1	47648377	rs11211476	AA=ref	C	T	23	233	5	494	280	1030
	1	48046399	rs17421581	AA=ref	T	C	179	235	1	520	313	1247
	1	50835606	rs11205716	AA=ref	G	A	342	144	3	296	226	1008
	1	50840548	rs12072933	AA=ref	A	G	344	145	3	296	226	1011
	1	50857192	rs3850872	AA=ref	G	A	397	149	3	300	237	1083
	1	50859745	rs4309025	AA=ref	C	G	400	150	3	300	237	1087
	1	50863454	rs7413619	AA=ref	A	G	341	141	3	300	226	1008
	1	50868684	rs11588379	AA=ref	A	G	337	141	3	300	234	1012
	1	50869199	rs10449746	AA=alt	A	T	341	142	3	300	235	1018
	1	50869308	rs7533724	AA=ref	C	T	341	142	3	300	226	1009
	1	50875836	rs11576968	AA=ref	A	G	342	142	3	300	226	1010
	1	50880765	rs17372363	AA=ref	C	G	342	139	3	300	223	1004
	1	56651693	rs10888959	AA=ref	C	T	316	230	5	238	232	1016
	1	56654365	rs10673234	INDEL	C	CCA	317	230	5	238	233	1018
	1	56665700	rs11206756	AA=ref	G	A	329	230	5	238	233	1030
	1	56666437	rs72675591	AA=ref	A	G	329	230	6	238	233	1030
	1	56668472	rs7554047	AA=ref	C	T	317	230	5	238	233	1018
	1	56679309	rs6685185	AA=ref	A	T	316	227	5	234	234	1011
	1	57524101	rs11206964	AA=ref	T	C	46	214	6	485	284	1029
	1	57525481	rs12133813	AA=ref	G	A	48	211	6	479	285	1023
	1	63396342	rs12134779	AA=ref	C	T	298	233	2	261	209	1001
	1	63597275	rs34632905	AA=alt	C	A	348	249	9	379	292	1268
	1	63602362	rs11583639	AA=nnn	T	C	393	210	7	301	267	1171
	1	64764403	rs1069699	AA=alt	C	T	642	126	8	254	169	1191
	1	64766900	rs825212	AA=alt	A	C	640	126	8	254	169	1189
	1	64769980	rs705566	AA=alt	G	T	641	126	8	255	168	1190
	1	64771013	rs705570	AA=alt	C	T	641	126	8	254	168	1189
	1	64771492	rs825209	AA=alt	T	C	641	126	8	254	168	1189
	1	64773973	rs825200	AA=alt	T	C	641	126	8	254	168	1189
	1	67174461	rs35422955	INDEL	CA	C	581	200	4	438	180	1399
	1	67184093	rs11290472	INDEL	TG	T	581	200	4	438	174	1393
	1	67187133	rs492109	AA=ref	C	A	379	182	4	438	180	1179
	1	67188276	rs523956	AA=ref	T	C	409	185	4	437	181	1212
	1	67188335	rs524114	AA=ref	G	A	409	185	4	437	181	1212
	1	67191084	rs536410	AA=alt	T	C	625	203	4	438	181	1447
	1	67191180	rs2483705	AA=ref	C	G	409	184	4	438	181	1212
	1	67193581	rs36091162	INDEL	C	CA	352	178	4	418	183	1131
	1	67193793	rs536527	AA=alt	G	T	501	193	4	418	183	1295
	1	67194372	rs485543	AA=ref	C	T	320	176	4	418	181	1095
	1	67194378	rs481681	AA=alt	G	A	501	193	4	418	181	1293
	1	67195184	rs1032635	AA=alt	C	G	577	199	4	418	181	1375
	1	67195192	rs1032634	AA=ref	C	G	417	187	4	418	181	1203
	1	67195353	rs2483704	AA=alt	G	A	417	188	4	418	181	1204
	1	67206037	rs35851258	INDEL	AATTG	A	300	175	4	422	184	1081
	1	67208185	rs1280313	AA=nnn	C	T	311	176	4	421	182	1090
	1	67209562	rs485521	AA=ref	T	C	300	175	4	423	167	1065
	1	67211887	rs539014	AA=alt	G	A	333	162	4	412	125	1032
	1	67213573	rs628655	AA=ref	T	G	319	163	4	412	126	1020
	1	67215686	rs372765518	INDEL	C	CTCTTTA	566	184	4	426	126	1302
	1	67216454	rs35973072	INDEL	GACTT	G	382	166	4	412	126	1086
	1	67216697	rs2916	AA=alt	G	A	372	166	4	412	126	1076
	1	67216823	rs1280310	AA=ref	T	A	381	166	4	412	126	1085
	1	67219209	rs544258	AA=alt	T	C	453	176	4	414	127	1170
	1	67219980	rs515944	AA=alt	C	A	396	168	5	414	132	1110
	1	67221552	rs693272	AA=ref	A	G	314	165	4	416	134	1029
	1	67222966	rs688630	AA=ref	A	G	227	178	5	457	183	1045
	1	67223503	rs532564	AA=ref	G	A	223	176	4	456	182	1037
	1	67224330	rs672230	AA=ref	T	C	224	176	4	456	184	1040
	1	75176928	rs35497701	AA=ref	C	T	96	267	8	501	177	1041
	1	75189847	rs1424671	AA=ref	T	C	59	293	8	547	188	1087
	1	75192338	rs28796647	AA=ref	C	G	59	293	8	547	188	1087
	1	75197283	rs28654603	AA=ref	G	T	59	293	8	548	188	1088
	1	75197614	rs28695657	AA=ref	G	T	59	293	8	547	188	1087
	1	75199973	rs28602706	AA=ref	T	C	59	293	8	548	188	1088
	1	75205344	rs28685856	AA=ref	A	C	59	293	8	547	187	1086
	1	75207320	rs28796389	AA=ref	G	A	59	293	8	547	188	1087
	1	75209312	rs28767547	AA=ref	A	G	59	293	8	547	188	1087
	1	75209522	rs28831813	AA=ref	G	A	59	293	8	547	188	1087
	1	75211738	rs28683801	AA=ref	T	C	59	293	8	547	188	1087
	1	75213088	rs61790736	AA=nnn	G	A	59	293	8	547	188	1087
	1	75213503	rs150343838	INDEL	G	GTA	58	293	8	547	187	1085
	1	75213566	rs112199041	INDEL	CAT	C	59	285	8	521	184	1049
	1	75213619	rs61790737	AA=ref	G	T	59	293	8	547	188	1087
	1	75214390	rs749690	AA=ref	G	C	59	293	8	547	188	1087
	1	82299571	rs754054	AA=ref	A	G	406	157	3	362	195	1120
	1	82305614	rs145054569	INDEL	G	GAA	407	157	4	363	195	1122
	1	82313313	rs11163388	AA=ref	A	G	298	148	2	361	195	1002
	1	82313485	rs11163389	AA=ref	A	G	298	148	2	361	195	1002
	1	82316509	rs4970681	AA=ref	T	C	299	148	2	361	196	1004
	1	84027630	rs12404518	AA=ref	G	C	127	160	8	425	311	1023
	1	84028076	rs11585440	AA=alt	C	T	232	167	8	426	311	1136
	1	84028147	rs11580171	AA=ref	T	C	135	160	8	425	311	1031
	1	84028807	rs34315672	AA=ref	C	T	134	160	8	425	311	1030
	1	84029153	rs11803200	AA=ref	T	G	134	160	8	426	311	1031
	1	85276650	rs9729377	AA=alt	T	C	563	213	4	355	254	1385
	1	90656299	rs35697535	INDEL	T	TG	468	133	2	286	123	1010
	1	90656996	rs6428581	AA=alt	T	G	524	141	3	286	123	1074
	1	93441080	rs7543548	AA=ref	C	T	263	190	9	368	227	1048
	1	93461495	rs12081675	AA=ref	C	G	260	190	9	370	235	1055
	1	93463949	rs11583491	AA=ref	C	T	259	190	9	369	234	1052
	1	94486355	rs17110858	AA=ref	A	G	514	109	9	229	209	1061
	1	99631003	rs676668	AA=alt	C	G	725	130	6	211	178	1244
	1	99631550	rs581687	AA=ref	C	T	689	129	6	210	178	1206
	1	99632772	rs631724	AA=ref	A	G	630	127	6	210	179	1146
	1	99632789	rs631704	AA=alt	G	A	727	130	6	210	179	1246
	1	99633220	rs619359	AA=alt	G	T	727	131	6	210	179	1247
	1	99636186	rs670374	AA=ref	T	C	689	129	6	209	179	1206
	1	99636431	rs683131	AA=ref	C	T	689	129	6	209	179	1206
	1	99636921	rs302802	AA=ref	T	C	581	125	6	207	179	1092
	1	99638763	rs302804	AA=alt	T	G	639	129	6	207	179	1154
	1	99639711	rs302805	AA=ref	A	C	639	129	6	207	179	1154
	1	99641302	rs34396956	INDEL	AAC	A	640	131	8	203	180	1154
	1	99642276	rs302809	AA=ref	G	A	556	122	1	206	177	1061
	1	99642650	rs819789	AA=ref	G	A	644	131	6	207	179	1161
	1	104082752	rs61716293	AA=nnn	G	C	412	123	4	299	180	1014
	1	104097685	rs10754	AA=nnn	C	T	420	126	4	300	180	1026
	1	104125556	rs11184556	AA=nnn	C	T	416	126	4	300	181	1023
	1	106828891	rs377418178	INDEL	G	GTA	624	106	9	219	58	1007
	1	106841327	rs11808812	AA=ref	C	T	378	177	9	346	284	1185
	1	106848800	rs12076201	AA=alt	T	C	676	199	9	351	281	1507
	1	110255167	rs12736389	AA=alt	G	C	607	115	3	190	181	1093
	1	110280252	rs36120609	INDEL	ATCC	A	715	95	2	147	114	1071
	1	110455433	rs915357	AA=alt	A	G	290	217	2	470	233	1210
	1	110663295	rs501994	AA=ref	T	G	756	151	0	247	120	1274
	1	111543948	rs12090282	AA=ref	T	C	411	164	5	389	184	1148
	1	112489832	rs9429614	AA=alt	C	T	481	170	6	383	129	1163
	1	112489959	rs9429615	AA=alt	T	A	494	170	6	383	129	1176
	1	112491305	rs34585995	AA=ref	T	G	475	170	6	383	129	1157
	1	112491453	rs1893738	AA=ref	G	A	485	170	6	384	129	1168
	1	113412626	rs9429496	AA=nnn	A	C	605	100	1	232	87	1024
	1	114865315	rs668828	AA=alt	C	T	693	108	1	164	97	1062
	1	115072041	rs11102811	AA=alt	A	C	410	164	2	349	200	1123
	1	115235374	rs138950067	INDEL	ATT	A	308	150	5	369	218	1045
	1	147076702	rs12126758	AA=ref	A	G	598	151	7	146	154	1049
	1	155027763	rs10158328	AA=alt	A	G	469	219	7	521	281	1490
	1	155028522	rs11264302	AA=alt	G	A	469	219	7	521	281	1490
	1	155030557	rs11264303	AA=ref	A	C	441	217	7	521	284	1463
	1	158730706	rs12087850	AA=ref	T	C	480	111	3	254	160	1005
	1	159176856	rs55872368	AA=ref	G	T	911	117	0	165	54	1247
	1	163615362	rs1298243	AA=ref	A	T	320	192	2	427	233	1172
	1	163616199	rs1288913	AA=nnn	G	A	439	196	2	428	233	1296
	1	163640675	rs2760218	AA=ref	A	G	428	193	2	424	234	1279
	1	163641173	rs2760217	AA=ref	G	A	428	193	2	424	234	1279
	1	163644938	rs1290506	AA=alt	G	A	583	200	2	433	235	1451
	1	163646391	rs5778340	INDEL	TA	T	460	196	2	432	235	1323
	1	163662427	rs1289007	AA=ref	C	A	447	192	2	430	235	1304
	1	163662479	rs2486425	AA=ref	G	T	323	186	2	423	234	1166
	1	163666085	rs1768785	AA=ref	T	C	326	187	2	423	235	1171
	1	163666974	rs1768786	AA=ref	T	C	328	186	2	423	235	1172
	1	163667287	rs1289020	AA=ref	A	G	471	194	2	430	236	1331
	1	163671570	rs1289022	AA=ref	A	C	326	188	3	424	235	1173
	1	163678435	rs1289003	AA=ref	G	T	570	199	2	432	237	1438
	1	163679501	rs1289002	AA=ref	T	C	323	189	2	423	236	1171
	1	163680402	rs1290505	AA=ref	G	A	457	195	2	432	238	1322
	1	163682555	rs1300177	AA=ref	T	C	473	195	2	432	240	1340
	1	163688765	rs1745604	AA=ref	G	A	591	200	2	433	240	1464
	1	167044527	rs12133648	AA=alt	G	T	601	164	1	356	119	1240
	1	167045333	rs10918616	AA=alt	A	G	601	164	1	356	119	1240
	1	167048067	rs10918619	AA=alt	C	G	602	164	1	356	119	1241
	1	168720250	rs3950134	AA=ref	G	A	639	141	1	226	180	1186
	1	168726370	rs6674034	AA=ref	A	C	643	142	1	227	180	1192
	1	169652772	rs112361437	AA=nnn	T	C	617	183	8	335	205	1340
	1	170963685	rs9427212	AA=alt	A	G	678	137	1	208	146	1169
	1	170968467	rs28693474	AA=alt	T	C	687	136	1	207	138	1168
	1	170969857	rs28849767	AA=alt	T	C	687	136	1	207	138	1168
	1	170974911	rs3853181	AA=alt	A	C	682	137	1	207	138	1164
	1	170978750	rs4259722	AA=alt	G	A	624	135	1	207	138	1104
	1	170995055	rs7892078	AA=alt	C	A	674	115	1	136	87	1012
	1	171001707	rs28872911	AA=alt	G	T	673	116	1	138	87	1014
	1	176465969	rs6667264	AA=ref	G	A	536	146	8	235	218	1135
	1	176486891	rs12064625	AA=ref	C	T	522	140	8	229	212	1103
	1	176488493	rs10127938	AA=ref	T	A	523	140	8	229	211	1103
	1	176528048	rs10913202	AA=alt	T	A	669	99	6	180	154	1102
	1	176562608	rs10489477	AA=alt	C	T	662	98	1	176	147	1083
	1	176766340	rs16850212	AA=ref	G	C	519	117	2	225	167	1028
	1	176767594	rs1015420	AA=ref	C	T	518	117	2	224	167	1026
	1	176867860	rs726517	AA=alt	T	C	383	120	1	287	213	1003
	1	176876916	rs6664184	AA=ref	G	C	382	121	1	288	211	1002
	1	176878864	rs3040990	INDEL	T	TAACA	381	121	2	288	211	1001
	1	176880863	rs4650953	AA=alt	A	G	384	121	1	288	211	1004
	1	176957925	rs4652217	AA=nnn	G	C	289	157	5	438	248	1132
	1	176964273	rs10798494	AA=ref	C	T	290	152	4	436	241	1119
	1	176966824	rs10489305	AA=ref	C	T	256	151	4	435	241	1083
	1	176969316	rs10913287	AA=ref	T	C	255	151	4	435	241	1082
	1	176972061	rs7556507	AA=ref	T	G	265	154	4	435	241	1095
	1	176973194	rs12755513	AA=ref	T	C	265	154	4	435	241	1095
	1	176975509	rs12125802	AA=ref	T	C	271	154	4	435	241	1101
	1	176976782	rs735607	AA=ref	G	A	262	151	4	435	241	1089
	1	176979196	rs12724698	AA=alt	G	A	260	151	4	435	241	1087
	1	176984748	rs10913288	AA=ref	C	T	259	151	4	435	241	1086
	1	176986123	rs7525302	AA=alt	C	T	269	154	4	435	241	1099
	1	176986753	rs10798495	AA=ref	T	A	256	151	4	435	242	1084
	1	176988231	rs67453034	INDEL	ACAGGTTTGAATAATGGT	A	268	154	4	435	241	1098
	1	176989128	rs6662739	AA=ref	C	T	257	131	4	401	237	1026
	1	176990417	rs7545444	AA=alt	G	T	262	155	3	440	240	1097
	1	176992676	rs10798496	AA=ref	C	T	257	156	3	439	240	1092
	1	176993229	rs2861883	AA=ref	T	C	268	159	3	439	240	1106
	1	176995300	rs7513967	AA=ref	G	T	266	156	3	441	242	1105
	1	176996052	rs4650956	AA=ref	C	G	259	155	3	434	242	1090
	1	176996953	rs4652220	AA=alt	T	C	292	157	3	435	242	1126
	1	176998368	rs10753142	AA=ref	T	A	261	159	4	446	243	1109
	1	177000203	rs6682507	AA=ref	C	T	255	158	3	452	243	1108
	1	177009394	rs6672689	AA=ref	G	A	242	159	3	452	243	1096
	1	177042186	rs12750202	AA=ref	G	A	258	194	9	498	174	1124
	1	177042531	rs12741354	AA=ref	T	C	257	194	9	498	174	1123
	1	177053036	rs2902093	AA=ref	G	A	284	194	9	497	173	1148
	1	177054036	rs7517664	AA=ref	C	T	286	194	9	497	173	1150
	1	180127107	rs6425611	AA=ref	A	C	603	99	7	201	193	1096
	1	181318295	rs2804702	AA=alt	G	A	715	102	4	117	126	1060
	1	182312609	rs2494455	AA=alt	T	C	372	176	9	297	312	1157
	1	195898088	rs58600934	AA=nnn	A	G	522	157	1	331	90	1100
	1	195898974	rs2923879	AA=alt	T	C	581	162	2	331	88	1162
	1	195901676	rs984081	AA=alt	T	C	538	155	2	331	88	1112
	1	199458964	rs12119627	AA=ref	A	G	261	148	4	329	347	1085
	1	199460103	rs72749036	AA=ref	T	C	299	151	4	329	347	1126
	1	199460341	rs72749038	AA=ref	C	T	299	150	4	327	347	1123
	1	199462025	rs72749045	AA=ref	T	C	300	151	4	329	348	1128
	1	199465153	rs12121109	AA=ref	A	C	300	151	4	329	347	1127
	1	199466976	rs12129989	AA=ref	C	T	294	151	4	329	347	1121
	1	199467081	rs12145604	AA=ref	G	T	294	151	4	329	347	1121
	1	199467220	rs149910590	INDEL	AAAG	A	292	151	4	329	345	1117
	1	199471395	rs1415666	AA=ref	T	C	295	151	4	329	347	1122
	1	199471616	rs12124166	AA=ref	T	C	268	148	4	328	347	1091
	1	199474836	rs56667131	AA=alt	G	A	294	151	4	330	346	1121
	1	199478856	rs12126081	AA=ref	T	C	385	287	7	413	388	1473
	1	199480480	rs61212010	AA=ref	G	A	386	286	7	412	388	1472
	1	199481158	rs16844944	AA=ref	G	A	379	286	7	412	388	1465
	1	199481478	rs72735416	AA=ref	T	G	363	285	7	412	389	1449
	1	199481760	rs17688529	AA=ref	A	G	272	160	5	360	359	1151
	1	199482986	rs11583222	AA=ref	T	C	380	286	8	412	389	1467
	1	199485001	rs10919703	AA=ref	C	T	356	284	7	409	390	1439
	1	199489724	rs7546771	AA=alt	C	T	373	285	7	409	387	1454
	1	200194794	rs142381179	INDEL	G	GCACACACACACACACACACA	117	218	6	528	303	1166
	1	200208417	rs12130750	AA=ref	T	C	113	229	4	425	267	1034
	1	200277221	rs5780018	INDEL	G	GA	44	300	8	624	352	1320
	1	200423649	rs7526932	AA=ref	C	T	559	190	9	351	176	1276
	1	200425398	rs12132868	AA=ref	G	C	628	192	9	351	182	1353
	1	200425433	rs12117955	AA=ref	C	A	559	190	9	351	182	1282
	1	201038687	rs7415038	AA=alt	A	G	518	209	1	424	154	1305
	1	203984138	rs9438467	AA=alt	C	G	656	107	9	193	45	1001
	1	205556426	rs6593954	AA=ref	T	C	560	132	4	308	92	1092
	1	208329437	rs11273523	INDEL	GGAAAGCAGGGTGAAA	G	259	133	4	364	277	1033
	1	208342846	rs1249874	AA=ref	G	C	228	175	2	452	206	1061
	1	208596538	rs6684369	AA=ref	A	G	585	92	5	161	240	1078
	1	208610357	rs113298002	INDEL	G	GAAAAAAAAA	560	91	5	159	245	1055
	1	208709129	rs35329479	AA=ref	C	T	143	205	7	460	218	1026
	1	208710349	rs7512748	AA=alt	G	A	143	205	6	459	217	1024
	1	208710765	rs12121038	AA=ref	G	A	133	205	6	459	217	1014
	1	208711932	rs4844691	AA=alt	G	A	143	205	6	459	217	1024
	1	208810729	rs1166866	AA=ref	T	C	659	140	8	266	102	1167
	1	210696806	rs6540602	AA=ref	T	C	222	144	9	373	337	1076
	1	210698290	rs12122746	AA=ref	G	C	148	144	9	372	337	1001
	1	212563919	rs4540733	AA=ref	C	T	606	96	2	166	199	1067
	1	212565725	rs6685737	AA=ref	G	A	608	94	2	162	194	1058
	1	212567771	rs6669027	AA=ref	C	T	607	94	2	162	194	1057
	1	212573298	rs6704234	AA=ref	T	C	607	94	2	162	194	1057
	1	212573507	rs10563965	INDEL	ACT	A	607	94	2	162	194	1057
	1	212582876	rs6666415	AA=ref	A	G	618	95	3	162	194	1069
	1	212585092	rs17018997	AA=ref	C	T	600	94	4	162	200	1056
	1	212586836	rs6697910	AA=ref	C	T	640	96	3	162	196	1094
	1	212587669	rs11803766	AA=ref	G	A	650	96	3	162	195	1103
	1	212588695	rs7533689	AA=ref	G	A	559	93	3	162	194	1008
	1	213580555	rs200785135	INDEL	ACG	A	683	91	4	154	92	1020
	1	214305863	rs7550684	AA=ref	T	C	130	285	7	635	297	1347
	1	214306332	rs11120259	AA=ref	T	G	118	284	7	636	296	1334
	1	214459039	rs35091922	INDEL	A	ATGT	500	194	2	284	142	1120
	1	214463228	rs7412913	AA=ref	G	A	500	193	2	284	142	1119
	1	214466446	rs12073421	AA=ref	A	C	498	193	2	284	142	1117
	1	214495139	rs6687629	AA=alt	G	A	471	236	2	421	165	1293
	1	214497080	rs4655334	AA=ref	G	A	311	226	2	421	166	1124
	1	217048910	rs1436889	AA=ref	G	T	639	173	0	152	88	1052
	1	217049908	rs1030851	AA=ref	G	T	638	169	0	150	85	1042
	1	217049915	rs1030850	AA=ref	C	T	639	171	0	150	86	1046
	1	218164065	rs61827706	AA=alt	A	G	375	137	3	392	219	1123
	1	218814950	rs7550519	AA=ref	T	A	297	177	3	328	246	1048
	1	218855686	rs61823088	AA=ref	C	T	244	171	2	353	264	1032
	1	222030561	rs35090621	AA=ref	C	T	232	157	4	370	252	1011
	1	222041715	rs4384245	AA=ref	G	A	366	162	4	369	253	1150
	1	222042217	rs6604677	AA=ref	T	G	366	162	4	369	253	1150
	1	222045446	rs6691170	AA=ref	G	T	358	169	4	403	262	1192
	1	222046282	rs12118052	AA=ref	C	T	361	167	4	401	262	1191
	1	222048633	rs7556214	AA=ref	G	A	171	163	4	406	264	1004
	1	222050130	rs6659311	AA=ref	G	A	359	170	4	406	262	1197
	1	222050467	rs11579490	AA=ref	C	A	360	172	4	418	269	1219
	1	222051929	rs6604678	AA=ref	G	A	360	172	4	418	268	1218
	1	222054104	rs144913050	INDEL	CTTCT	C	180	166	4	419	267	1032
	1	222072302	rs12060596	AA=ref	T	C	725	173	6	386	241	1525
	1	222072955	rs11579232	AA=ref	A	T	296	141	7	356	230	1023
	1	222074742	rs6673317	AA=ref	G	A	296	140	7	355	230	1021
	1	222075614	rs12127506	AA=ref	C	A	286	140	7	355	230	1011
	1	222265553	rs11118942	AA=ref	G	A	476	187	3	437	234	1334
	1	222266606	rs11118943	AA=ref	G	A	511	188	3	437	234	1370
	1	222267025	rs11118944	AA=ref	C	T	511	188	3	437	235	1371
	1	222268856	rs12125086	AA=ref	C	T	406	183	3	437	233	1259
	1	231207556	rs4076800	AA=ref	A	G	494	147	6	290	109	1040
	1	234258208	rs12142422	AA=ref	A	T	405	112	8	312	271	1100
	1	234261466	rs12145633	AA=alt	A	G	318	110	8	302	291	1021
	1	234360064	rs651428	AA=ref	C	T	880	112	2	139	52	1183
	1	234362782	rs515952	AA=ref	T	A	902	114	2	139	51	1206
	1	234364047	rs482978	AA=ref	C	T	848	113	2	138	54	1153
	1	234364335	rs480166	AA=ref	G	A	840	112	2	140	54	1146
	1	234365081	rs10711310	INDEL	AT	A	847	96	4	89	39	1071
	1	234648819	rs6586395	AA=alt	A	C	852	103	8	93	86	1134
	1	235178298	rs71576459	INDEL	C	CAA	608	227	7	546	188	1569
	1	235178586	rs1986754	AA=alt	G	A	620	226	7	546	188	1580
	1	236055833	rs6657655	AA=ref	C	T	532	139	3	267	73	1011
	1	236056355	rs12058280	AA=alt	G	A	533	137	3	264	72	1006
	1	236059345	rs147110199	INDEL	T	TA	612	137	4	265	72	1086
	1	236061124	rs5781848	INDEL	AT	A	558	140	4	271	79	1048
	1	236062299	rs112925259	AA=ref	A	G	530	133	3	269	72	1004
	1	236062433	rs7552590	AA=alt	T	C	537	132	3	269	72	1010
	1	236661096	rs11582937	AA=alt	C	T	154	232	9	500	273	1159
	1	237177572	rs12724972	AA=ref	T	C	479	130	9	217	192	1018
	1	241188170	rs35126059	INDEL	C	CGA	229	189	7	358	257	1033
	1	243083639	rs4520405	AA=ref	T	G	355	151	8	340	183	1029
	1	246705456	rs3120698	AA=alt	T	A	470	172	3	308	106	1056
	1	247176595	rs78199548	AA=nnn	A	G	751	166	9	326	258	1501
	1	247178235	rs6426200	AA=alt	G	T	757	173	9	337	271	1538
	1	247183140	rs2818885	AA=alt	A	G	660	152	2	237	88	1137
	1	247183166	rs112599127	AA=alt	C	A	597	164	4	239	103	1103
	1	247925995	rs61857833	AA=ref	A	G	405	222	8	332	203	1162
	1	248017236	rs6659169	AA=alt	A	G	495	164	5	201	168	1028
	2	853794	rs6716510	AA=ref	C	T	318	90	8	232	374	1014
	2	2786351	rs72776805	AA=alt	A	G	362	160	5	351	164	1037
	2	2786490	rs72776806	AA=alt	T	C	362	160	5	351	164	1037
	2	2788127	rs34947212	AA=alt	C	T	364	159	5	352	165	1040
	2	4028753	rs903236	AA=alt	C	G	537	155	9	398	166	1256
	2	4028756	rs903235	AA=alt	T	C	642	162	9	399	166	1369
	2	4029774	rs1494056	AA=alt	C	G	630	161	9	396	165	1352
	2	4151204	rs2028169	AA=alt	T	C	476	133	1	277	126	1012
	2	4186285	rs1898517	AA=alt	A	T	287	177	8	370	325	1159
	2	4186566	rs4850056	AA=alt	T	G	288	180	6	376	284	1128
	2	4207962	rs372549841	AA=nnn	A	C	269	151	8	333	261	1014
	2	4213919	rs6542683	AA=alt	A	G	575	156	8	304	293	1328
	2	4213957	rs6542684	AA=alt	G	A	575	156	8	303	293	1327
	2	4821951	rs7604940	AA=alt	G	A	535	151	2	378	109	1173
	2	6352190	rs7588404	AA=alt	G	T	538	108	6	230	144	1020
	2	7921237	rs36067331	AA=alt	A	G	526	90	9	169	216	1001
	2	8578139	rs10929522	AA=ref	C	A	205	262	3	405	245	1117
	2	9283168	rs868622	AA=alt	T	A	739	154	5	312	174	1379
	2	9546690	rs4313949	AA=ref	C	T	521	140	8	296	156	1113
	2	9776569	rs10187701	AA=ref	C	T	341	135	7	298	251	1025
	2	9780744	rs1534043	AA=ref	C	T	344	136	7	293	250	1023
	2	11871729	rs7570139	AA=alt	T	C	810	108	1	178	90	1186
	2	11873595	rs60662456	AA=alt	T	A	683	98	1	176	87	1044
	2	11874771	rs62113298	AA=alt	A	G	678	98	1	176	86	1038
	2	11881198	rs56788115	AA=ref	A	C	692	98	1	176	86	1052
	2	11886415	rs6716999	AA=alt	T	A	816	95	1	137	53	1101
	2	11886952	rs62113307	AA=alt	G	C	813	95	1	139	53	1100
	2	11898931	rs6726960	AA=alt	C	T	723	115	1	207	116	1161
	2	11899088	rs6744695	AA=alt	T	C	723	115	1	207	116	1161
	2	11899175	rs6744803	AA=alt	T	C	723	115	1	207	116	1161
	2	11906888	rs72381339	INDEL	AACAAAC	A	711	115	1	207	116	1149
	2	11911003	rs11890442	AA=alt	C	T	720	115	1	207	115	1157
	2	11917116	rs6717771	AA=alt	T	A	723	114	1	204	114	1155
	2	11993848	rs2577249	AA=ref	T	C	408	196	2	279	173	1056
	2	12725557	rs6749164	AA=ref	T	C	476	164	6	401	79	1120
	2	12873025	rs2380450	AA=alt	T	C	623	96	0	158	145	1022
	2	12874437	rs7609362	AA=alt	T	C	616	96	0	158	145	1015
	2	13563365	rs58790349	AA=alt	A	G	759	71	0	102	96	1028
	2	13578458	rs1835396	AA=alt	A	G	759	70	0	102	96	1027
	2	13578736	rs6414058	AA=alt	C	T	761	70	0	102	96	1029
	2	13585999	rs10495613	AA=ref	T	C	759	70	0	103	92	1024
	2	13594894	rs13421637	AA=alt	A	G	760	69	0	104	96	1029
	2	13595204	rs7565862	AA=alt	G	C	760	69	0	104	96	1029
	2	14985408	rs2714274	AA=alt	T	C	785	90	1	125	78	1078
	2	14987376	rs2679418	AA=ref	A	G	788	90	1	125	78	1081
	2	14987482	rs2679417	AA=alt	C	G	785	90	1	125	78	1078
	2	14990084	rs28782329	AA=nnn	G	C	778	85	1	120	75	1058
	2	14991842	rs553516362	AA=nnn	T	A	742	77	1	115	71	1005
	2	14997400	rs2679438	AA=alt	T	C	787	90	1	125	78	1080
	2	15002176	rs1540790	AA=ref	C	G	759	89	1	125	75	1048
	2	15004104	rs10176935	AA=alt	T	C	787	90	1	125	76	1078
	2	15004345	rs10174600	AA=alt	A	G	787	90	1	125	76	1078
	2	15005388	rs11884086	AA=ref	C	A	679	88	4	158	161	1086
	2	15005925	rs139083692	INDEL	CTGTTAT	C	725	84	6	101	112	1022
	2	15006960	rs1878847	AA=alt	C	T	728	84	6	101	112	1025
	2	15007384	rs66608293	AA=alt	C	T	720	84	6	101	113	1018
	2	15012838	rs67268152	AA=alt	T	C	731	88	7	116	165	1100
	2	15035627	rs7583338	AA=alt	A	C	691	72	9	107	150	1020
	2	15035628	rs7583339	AA=alt	A	C	691	72	9	107	150	1020
	2	15134709	rs11892626	AA=ref	G	T	235	180	3	410	278	1103
	2	15135364	rs7593885	AA=ref	G	C	254	186	3	428	285	1153
	2	15136543	rs6739298	AA=ref	T	C	163	178	3	428	285	1054
	2	15137405	rs11675564	AA=ref	T	C	291	187	3	426	285	1189
	2	15138261	rs6432495	AA=ref	G	T	415	197	6	428	326	1366
	2	15138286	rs6432496	AA=ref	G	A	415	197	6	428	326	1366
	2	15138399	rs6432497	AA=alt	C	G	415	197	6	428	326	1366
	2	15138827	rs6744640	AA=ref	A	G	253	184	3	426	286	1149
	2	15139168	rs1344743	AA=ref	A	G	296	188	4	426	285	1195
	2	15140158	rs1367482	AA=ref	T	C	297	189	4	423	285	1194
	2	15141378	rs6432498	AA=nnn	G	T	418	197	8	425	326	1366
	2	15141380	rs6432499	AA=ref	G	T	418	193	7	412	325	1348
	2	15141770	rs6432501	AA=ref	C	T	418	197	7	425	326	1366
	2	15141900	rs7591235	AA=alt	C	T	418	192	7	410	324	1344
	2	15142237	rs7564328	AA=ref	G	C	418	192	7	410	324	1344
	2	15142358	rs7567077	AA=alt	G	C	417	192	7	410	310	1329
	2	15142397	rs7594376	AA=alt	C	T	425	192	7	410	324	1351
	2	15142737	rs11687385	AA=ref	G	A	163	170	4	396	283	1012
	2	15143010	rs61522543	AA=ref	C	T	429	192	7	410	330	1361
	2	15143118	rs13416472	AA=ref	G	A	428	192	7	409	325	1354
	2	15143186	rs13416591	AA=ref	G	A	425	192	7	410	324	1351
	2	15145285	rs35022437	AA=ref	T	G	299	183	4	408	282	1172
	2	15145400	rs7558470	AA=alt	G	A	360	191	7	411	324	1286
	2	15146466	rs12692540	AA=ref	T	C	330	185	4	408	282	1205
	2	15148093	rs7607769	AA=ref	A	C	330	186	4	415	282	1213
	2	15150297	rs12993466	AA=ref	A	G	301	183	4	408	282	1174
	2	15153794	rs6708157	AA=alt	T	G	328	185	4	406	282	1201
	2	15155099	rs13389742	AA=alt	G	C	327	184	4	406	282	1199
	2	15156739	rs57365734	INDEL	G	GA	312	180	4	408	281	1181
	2	15159714	rs13427749	AA=ref	T	C	283	179	5	408	282	1152
	2	15159783	rs10204314	AA=ref	A	T	283	179	5	408	282	1152
	2	16687967	rs4295008	AA=ref	A	G	318	213	3	262	210	1003
	2	16798505	rs6750902	AA=ref	G	T	198	156	8	433	387	1174
	2	17264434	rs13422320	AA=ref	G	A	325	223	7	353	215	1116
	2	17265900	rs7602480	AA=ref	G	A	325	223	7	353	215	1116
	2	17266199	rs7605468	AA=ref	G	A	325	223	7	353	215	1116
	2	17271643	rs13395997	AA=ref	T	C	384	227	7	353	215	1179
	2	18678671	rs10179584	AA=alt	T	C	732	183	8	359	207	1481
	2	18681183	rs13405978	AA=ref	A	G	409	158	8	357	209	1133
	2	18681269	rs13406083	AA=alt	A	G	409	158	8	357	209	1133
	2	18681330	rs13393068	AA=alt	C	T	364	157	8	357	209	1087
	2	18681365	rs13417750	AA=alt	G	A	373	156	8	357	209	1095
	2	18684371	rs6743746	AA=alt	A	C	374	158	8	356	210	1098
	2	21417576	rs4596008	AA=ref	C	T	585	124	7	229	145	1083
	2	21418719	rs36047821	AA=alt	C	A	586	124	7	229	145	1084
	2	21418756	rs34125138	AA=ref	A	G	586	124	7	229	145	1084
	2	21419320	rs11897480	AA=ref	C	G	584	124	7	229	145	1082
	2	21419375	rs57978882	INDEL	ATTTT	A	599	126	7	236	169	1130
	2	21419809	rs10221876	AA=ref	A	T	586	124	7	229	145	1084
	2	21420358	rs1878512	AA=ref	C	A	584	124	7	229	145	1082
	2	21420697	rs17041988	AA=ref	A	G	595	124	7	229	145	1093
	2	21421782	rs12712923	AA=ref	C	A	593	124	7	229	145	1091
	2	21422403	rs7578527	AA=alt	G	A	593	124	7	229	157	1103
	2	21426171	rs10205292	AA=alt	A	T	667	149	9	272	167	1255
	2	21428049	rs312053	AA=ref	A	C	669	149	9	272	167	1257
	2	21428185	rs312052	AA=ref	A	G	669	149	9	272	167	1257
	2	25655772	rs7583475	AA=ref	T	C	342	146	5	351	261	1100
	2	28602057	rs55767331	AA=alt	G	T	537	144	3	289	105	1075
	2	29608251	rs6708793	AA=ref	T	G	424	125	5	295	229	1073
	2	29614392	rs12995973	AA=ref	C	A	363	122	7	295	227	1007
	2	30472840	rs13030740	AA=alt	T	A	267	226	9	366	253	1112
	2	30509158	rs1973573	AA=ref	C	T	206	182	9	378	288	1054
	2	30515917	rs71444456	AA=alt	A	C	301	167	6	366	235	1069
	2	33088870	rs6760225	AA=alt	T	C	706	116	1	193	216	1231
	2	33212979	rs219147	AA=alt	C	T	435	307	8	677	359	1778
	2	33247657	rs62135740	AA=alt	G	A	323	170	5	378	188	1059
	2	33969311	rs4480968	AA=ref	A	T	473	185	7	215	195	1068
	2	34318651	rs7577370	AA=ref	C	G	388	201	2	242	179	1010
	2	35005351	rs6743932	AA=alt	G	A	621	109	2	182	168	1080
	2	36580097	rs13392090	AA=ref	C	A	49	205	8	438	310	1002
	2	41367404	rs17634719	AA=ref	T	C	23	293	9	450	245	1011
	2	42239044	rs720043	AA=alt	T	C	554	103	1	216	233	1106
	2	42239495	rs13424159	AA=alt	A	G	553	103	1	216	234	1106
	2	42239532	rs13424176	AA=ref	A	G	553	103	1	216	235	1107
	2	42239736	rs34006080	AA=alt	T	C	553	103	1	216	234	1106
	2	42239901	rs12996528	AA=ref	T	C	553	103	1	216	235	1107
	2	42240300	rs74215351	AA=nnn	T	C	535	99	0	202	213	1049
	2	42240663	rs142678416	INDEL	AT	A	546	102	2	215	233	1096
	2	42240763	rs1550428	AA=alt	C	G	546	102	1	215	233	1096
	2	42241004	rs3862982	AA=nnn	A	G	539	100	1	215	226	1080
	2	42242155	rs192015990	AA=nnn	T	C	521	101	1	216	230	1068
	2	42242236	rs113292998	AA=nnn	G	A	504	97	1	205	226	1032
	2	42242716	rs10190241	AA=nnn	C	T	530	102	1	214	228	1074
	2	42242734	rs10190251	AA=nnn	C	G	532	102	1	214	228	1076
	2	42242872	rs10166598	AA=ref	A	G	547	102	1	217	234	1100
	2	42243076	rs58360854	AA=alt	A	G	546	103	1	216	236	1101
	2	42243359	rs7591688	AA=ref	T	C	546	102	1	216	235	1099
	2	42243480	rs7578091	AA=ref	G	C	546	102	1	216	235	1099
	2	42243550	rs7591932	AA=alt	T	G	546	102	1	216	235	1099
	2	42243667	rs7592119	AA=alt	T	A	547	102	1	217	236	1102
	2	42243861	rs7604533	AA=ref	A	T	547	102	1	217	235	1101
	2	42243943	rs7604662	AA=ref	A	G	524	103	1	217	235	1079
	2	42244141	rs13016140	AA=alt	A	C	548	102	1	217	235	1102
	2	42244218	rs12712823	AA=alt	A	G	547	102	1	217	236	1102
	2	42244325	rs12712824	AA=alt	T	C	548	102	1	217	235	1102
	2	42244378	rs12712825	AA=nnn	T	G	548	102	1	216	235	1101
	2	42244462	rs12712826	AA=nnn	A	G	542	102	1	216	235	1095
	2	42244494	rs199516363	INDEL	TA	T	626	104	1	216	230	1176
	2	42244496	rs60334710	AA=nnn	T	G	626	104	1	216	230	1176
	2	42244794	rs12712827	AA=nnn	T	G	545	101	1	212	233	1091
	2	42244795	rs12712828	AA=nnn	T	G	545	101	2	212	233	1091
	2	42244818	rs12712829	AA=nnn	A	G	545	101	1	212	233	1091
	2	42244927	rs13017933	AA=ref	C	T	547	102	1	215	233	1097
	2	42245125	rs58351981	AA=alt	T	G	542	102	1	215	224	1083
	2	42245179	rs13414536	AA=alt	T	C	547	102	2	216	225	1090
	2	42245188	rs13401256	AA=alt	G	A	547	102	1	217	229	1095
	2	42245267	rs13401161	AA=alt	C	T	547	102	1	216	225	1090
	2	42246149	rs11892988	AA=ref	G	C	552	112	1	252	239	1155
	2	42246498	rs6718777	AA=ref	G	A	548	112	1	252	231	1143
	2	42247361	rs10189068	AA=ref	G	A	548	108	1	248	229	1133
	2	42247958	rs7599890	AA=alt	A	G	548	108	1	248	229	1133
	2	42249643	rs10195970	AA=ref	G	A	501	96	2	216	225	1038
	2	42249890	rs9309078	AA=ref	C	G	505	103	1	249	231	1088
	2	42252889	rs36036427	AA=ref	G	A	519	98	1	217	208	1042
	2	42252950	rs13024096	AA=ref	A	G	499	95	1	217	208	1019
	2	42252955	rs12712830	AA=alt	T	G	519	98	1	217	208	1042
	2	42252990	rs36109745	AA=alt	C	A	519	99	1	217	205	1040
	2	42254356	rs2165239	AA=alt	C	T	526	107	1	252	205	1090
	2	42254637	rs2119171	AA=alt	T	G	523	98	1	217	203	1041
	2	42255080	rs2374382	AA=alt	G	A	527	98	1	217	204	1046
	2	43186311	rs750050	AA=ref	A	C	383	138	1	281	239	1041
	2	43450901	rs71737208	INDEL	AAT	A	649	171	3	175	224	1219
	2	43455063	rs67278917	INDEL	CCA	C	573	163	3	173	222	1131
	2	43458611	rs13402621	AA=alt	T	C	644	174	3	200	227	1245
	2	43460514	rs1549723	AA=alt	C	A	619	166	3	173	225	1183
	2	43462135	rs11682778	AA=alt	C	T	651	166	3	174	225	1216
	2	43462169	rs10196416	AA=alt	T	A	651	166	3	174	226	1217
	2	43462822	rs6732337	AA=alt	T	C	654	166	3	174	225	1219
	2	43463637	rs13420649	AA=alt	T	C	788	180	3	175	225	1368
	2	43468745	rs6720087	AA=alt	G	A	688	170	3	173	227	1258
	2	43470408	rs6727631	AA=alt	C	T	476	151	2	172	227	1026
	2	43471528	rs6544634	AA=alt	G	C	652	166	3	176	229	1223
	2	43474295	rs11685054	AA=alt	C	T	738	177	3	176	228	1319
	2	43483044	rs6755601	AA=alt	G	A	708	169	5	174	220	1271
	2	43484675	rs10188539	AA=alt	G	C	575	162	5	175	222	1134
	2	43487486	rs6544636	AA=alt	C	A	554	161	5	175	222	1112
	2	43489313	rs6756625	AA=alt	T	C	748	179	5	175	218	1320
	2	43534414	rs13390381	AA=alt	C	A	466	148	5	166	225	1005
	2	43542480	rs11690012	AA=alt	G	C	478	154	5	202	234	1068
	2	43544328	rs13432574	AA=alt	A	G	493	154	5	182	229	1058
	2	43546658	rs13414908	AA=alt	G	C	467	152	5	179	224	1022
	2	43546835	rs9808360	AA=alt	C	G	479	153	5	179	223	1034
	2	43549229	rs2163227	AA=alt	T	C	475	163	6	247	286	1171
	2	43549438	rs59779859	AA=alt	A	T	466	153	5	201	228	1048
	2	43549523	rs59803703	AA=alt	T	G	465	154	5	202	230	1051
	2	43553304	rs541627740	INDEL	CAAAA	C	481	110	5	174	246	1011
	2	43553321	rs28456986	AA=ref	A	C	459	153	5	177	223	1012
	2	43554397	rs9309097	AA=alt	T	A	462	153	5	176	227	1018
	2	43554729	rs4128209	AA=nnn	G	C	462	155	5	198	228	1043
	2	43554972	rs9309098	AA=alt	C	A	462	154	5	176	225	1017
	2	43555805	rs6744746	AA=alt	G	T	462	153	5	176	220	1011
	2	43556636	rs10210507	AA=alt	G	T	461	153	5	176	224	1014
	2	43557363	rs13384080	AA=ref	C	T	463	153	5	177	224	1017
	2	43557977	rs10166994	AA=ref	G	C	449	151	6	176	228	1004
	2	43558743	rs6756736	AA=alt	C	T	447	153	5	198	227	1025
	2	43561989	rs6711966	AA=ref	C	T	487	159	5	197	229	1072
	2	43562000	rs6727237	AA=alt	T	C	498	161	5	197	229	1085
	2	43562230	rs6715072	AA=ref	C	T	486	158	5	196	229	1069
	2	43562479	rs11693666	AA=alt	A	T	497	159	5	196	226	1078
	2	43566941	rs6710656	AA=alt	C	T	512	159	5	175	223	1069
	2	43569798	rs6722694	AA=alt	C	G	532	164	5	197	224	1117
	2	43571885	rs10196095	AA=ref	G	A	488	154	5	171	224	1037
	2	43572047	rs10172375	AA=alt	A	G	486	153	5	174	225	1038
	2	43573670	rs6738717	AA=alt	C	T	505	157	5	173	219	1054
	2	43901179	rs13009832	AA=ref	G	C	240	130	5	400	269	1039
	2	43903787	rs13001285	AA=ref	T	A	242	129	5	401	252	1024
	2	43906789	rs7557466	AA=ref	C	A	245	133	5	408	269	1055
	2	44902440	rs491177	AA=ref	A	G	394	246	4	565	284	1489
	2	44903040	rs653231	AA=ref	G	A	309	229	5	550	284	1372
	2	44903926	rs667389	AA=alt	C	A	473	250	4	564	280	1567
	2	44904846	rs70937929	INDEL	TA	T	367	237	4	558	286	1448
	2	44904859	rs786181	AA=ref	A	T	315	229	4	549	281	1374
	2	45820730	rs7565332	AA=alt	C	G	589	149	1	203	71	1012
	2	47845845	rs6723621	AA=ref	G	T	652	149	3	198	144	1143
	2	47846246	rs6727032	AA=alt	G	A	773	168	4	248	171	1360
	2	47847622	rs6731588	AA=ref	G	A	653	147	3	200	146	1146
	2	52763368	rs202111559	INDEL	CAG	C	447	188	3	253	184	1072
	2	55294628	rs4444576	AA=alt	C	A	650	99	5	114	232	1095
	2	55295805	rs138508337	INDEL	C	CA	601	90	6	111	233	1035
	2	55307523	rs10184478	AA=ref	C	T	681	98	5	112	229	1120
	2	55318362	rs10179627	AA=ref	A	G	698	84	0	61	199	1042
	2	60617563	rs243076	AA=ref	G	A	377	161	5	419	131	1088
	2	60621375	rs243068	AA=ref	G	T	377	162	5	418	135	1092
	2	60621643	rs243067	AA=ref	G	T	377	162	5	420	134	1093
	2	60622899	rs243063	AA=ref	A	T	376	162	5	418	134	1090
	2	60626822	rs13011022	AA=ref	G	A	376	162	5	418	133	1089
	2	60630898	rs67560546	AA=ref	G	T	338	161	5	420	133	1052
	2	60633364	rs13009393	AA=ref	G	A	310	158	5	418	133	1019
	2	60636416	rs12464462	AA=alt	A	G	503	173	5	426	137	1239
	2	60636955	rs71986239	INDEL	TCTAA	T	355	167	5	424	137	1083
	2	60637656	rs10445937	AA=alt	G	A	506	176	7	423	136	1241
	2	60637949	rs66511605	INDEL	GTCAAATT	G	289	164	5	422	135	1010
	2	60639904	rs12476132	AA=ref	G	A	294	165	5	423	134	1016
	2	60647456	rs149801367	AA=nnn	A	T	503	179	6	429	136	1247
	2	60648780	rs12991515	AA=ref	G	A	449	171	6	424	136	1180
	2	60649143	rs12997266	AA=ref	G	A	462	173	6	424	136	1195
	2	60651664	rs67482615	INDEL	TGA	T	447	171	6	423	136	1177
	2	60710571	rs13019832	AA=alt	G	A	467	197	7	427	159	1250
	2	60903117	rs6730547	AA=alt	C	T	498	120	4	242	156	1016
	2	61917652	rs11125888	AA=alt	C	G	607	100	8	198	111	1016
	2	62680793	rs10193644	AA=alt	C	T	238	185	2	419	180	1022
	2	65270648	rs2540954	AA=alt	A	C	682	99	9	134	93	1008
	2	65409712	rs28895907	AA=alt	G	A	577	118	6	299	175	1169
	2	65410316	rs13387190	AA=alt	G	A	579	118	6	299	175	1171
	2	65414296	rs2110793	AA=alt	G	T	664	122	6	300	175	1261
	2	65419426	rs13425783	AA=alt	A	G	666	123	6	301	174	1264
	2	65423704	rs12713539	AA=alt	T	G	568	119	7	300	173	1160
	2	65423765	rs13428662	AA=alt	T	C	568	119	7	300	173	1160
	2	65424276	rs2110796	AA=alt	A	C	562	119	7	300	173	1154
	2	65424816	rs6712606	AA=alt	C	G	562	118	7	301	174	1155
	2	65425014	rs6712836	AA=alt	C	T	567	119	7	300	173	1159
	2	65426021	rs6717019	AA=alt	C	A	655	122	7	301	173	1251
	2	65427747	rs7589064	AA=alt	T	C	546	119	7	300	173	1138
	2	65430499	rs13421062	AA=alt	C	A	651	122	7	301	173	1247
	2	65431052	rs6708305	AA=ref	A	G	542	119	7	300	173	1134
	2	65431194	rs6546134	AA=alt	T	C	549	119	7	301	173	1142
	2	65435028	rs7581784	AA=ref	C	A	652	122	7	301	168	1243
	2	65437122	rs7591985	AA=alt	C	T	549	119	7	300	168	1136
	2	65438420	rs11888219	AA=alt	T	C	542	119	7	300	168	1129
	2	65444533	rs7598807	AA=ref	C	T	488	118	7	315	183	1104
	2	65444939	rs10165074	AA=alt	C	G	687	125	7	318	183	1313
	2	65445617	rs6546136	AA=alt	C	T	687	130	7	329	187	1333
	2	65446818	rs6419637	AA=alt	T	C	540	125	7	329	187	1181
	2	65447062	rs2422470	AA=ref	A	C	463	120	7	327	149	1059
	2	65447183	rs2901751	AA=alt	T	C	540	125	7	328	187	1180
	2	65447389	rs6704941	AA=alt	C	G	688	130	7	329	187	1334
	2	65448203	rs7560356	AA=alt	C	G	540	126	7	328	187	1181
	2	65448897	rs9309369	AA=ref	A	G	536	125	7	328	187	1176
	2	65449859	rs1009139	AA=alt	T	A	688	130	7	329	187	1334
	2	65450226	rs7594330	AA=alt	A	G	541	125	7	328	187	1181
	2	65454120	rs869548	AA=alt	C	T	539	125	7	327	187	1178
	2	65454317	rs5831744	INDEL	G	GGAA	541	125	7	328	187	1181
	2	65454644	rs2008312	AA=alt	A	G	541	126	7	328	187	1182
	2	65455301	rs7566950	AA=ref	C	T	541	125	7	328	187	1181
	2	65456245	rs6546137	AA=ref	G	C	488	123	7	326	187	1124
	2	65456687	rs6546138	AA=alt	T	C	543	125	7	328	188	1184
	2	65457601	rs6724588	AA=alt	G	A	541	124	7	327	187	1179
	2	65458048	rs13018840	AA=alt	T	C	544	125	7	328	192	1189
	2	65459100	rs7608149	AA=alt	A	T	689	130	7	329	192	1340
	2	65460622	rs6736553	AA=alt	C	T	690	130	7	331	192	1343
	2	65460809	rs6751896	AA=alt	T	A	542	125	7	328	192	1187
	2	65460920	rs6546140	AA=alt	C	G	543	125	7	328	192	1188
	2	65461447	rs13424622	AA=ref	G	A	497	123	7	326	192	1138
	2	65461831	rs7589984	AA=alt	C	T	688	130	7	329	192	1339
	2	65462027	rs7590409	AA=alt	G	T	530	126	7	327	192	1175
	2	65463665	rs7570647	AA=ref	A	G	460	120	7	326	155	1061
	2	65463835	rs7597448	AA=ref	C	A	458	120	7	326	155	1059
	2	65464443	rs11897957	AA=ref	C	T	540	125	7	328	193	1186
	2	65464491	rs11903417	AA=alt	T	C	541	125	7	328	193	1187
	2	65465468	rs13419887	AA=alt	C	T	541	125	7	328	193	1187
	2	65465783	rs34271403	INDEL	A	ACT	540	125	7	328	192	1185
	2	65466743	rs13423881	AA=alt	G	C	540	125	7	328	192	1185
	2	65467849	rs35346281	AA=alt	A	G	688	130	7	329	192	1339
	2	65470166	rs268860	AA=ref	G	A	540	125	7	328	192	1185
	2	65470896	rs268859	AA=alt	G	A	540	125	7	328	192	1185
	2	65472816	rs7558354	AA=ref	C	T	576	125	7	329	193	1223
	2	71278165	rs687341	AA=ref	G	T	415	295	2	501	345	1556
	2	71526860	rs35411738	AA=ref	T	G	614	94	4	211	126	1045
	2	71529775	rs7579108	AA=ref	A	G	615	94	4	211	126	1046
	2	71533984	rs10184396	AA=ref	C	G	617	94	4	211	126	1048
	2	71539621	rs111472411	INDEL	GATAAC	G	616	95	4	222	126	1059
	2	71539662	rs11695240	AA=ref	A	G	616	95	4	222	126	1059
	2	71540806	rs12990217	AA=ref	C	G	616	98	4	222	126	1062
	2	71542955	rs13004467	AA=ref	C	T	618	96	4	211	125	1050
	2	71550442	rs6742322	AA=ref	G	A	576	93	4	211	124	1004
	2	71552158	rs6546687	AA=ref	C	T	577	95	4	211	125	1008
	2	71555238	rs7589887	AA=ref	C	T	576	93	4	211	124	1004
	2	71561944	rs35236257	AA=ref	G	C	576	93	4	211	125	1005
	2	71562428	rs7563546	AA=nnn	G	A	577	93	5	211	124	1005
	2	71563655	rs7567305	AA=ref	C	T	577	93	4	211	124	1005
	2	71565321	rs13391111	AA=alt	G	A	578	93	4	211	124	1006
	2	71573340	rs13009964	AA=ref	A	G	578	93	4	213	124	1008
	2	71575470	rs17006895	AA=ref	A	T	579	93	4	214	124	1010
	2	71578341	rs7583716	AA=ref	G	T	577	93	4	213	124	1007
	2	71578684	rs11904616	AA=ref	T	G	579	93	4	213	124	1009
	2	71592026	rs13403810	AA=ref	A	G	577	93	4	211	121	1002
	2	71592438	rs71402912	INDEL	A	AT	577	93	4	211	121	1002
	2	71594881	rs60782768	AA=ref	T	A	578	94	5	211	123	1006
	2	71596085	rs13389932	AA=ref	T	G	577	93	4	211	121	1002
	2	71596294	rs537957288	INDEL	G	GTGT	576	93	4	211	121	1001
	2	71597387	rs35959683	AA=ref	A	G	577	93	4	211	124	1005
	2	71606686	rs10199030	AA=ref	A	G	577	93	4	211	124	1005
	2	71612055	rs11438320	INDEL	C	CT	577	93	4	211	124	1005
	2	71612293	rs7606282	AA=ref	A	G	577	93	4	211	124	1005
	2	71612681	rs7580557	AA=ref	G	A	579	93	4	211	124	1007
	2	71617764	rs6757817	AA=ref	A	G	575	94	4	211	123	1003
	2	71669993	rs10198192	AA=ref	T	C	575	93	5	209	124	1001
	2	72430888	rs7597679	AA=ref	A	G	744	106	2	147	17	1014
	2	72431681	rs58689827	INDEL	AG	A	778	102	2	149	17	1046
	2	72501137	rs2192015	AA=ref	T	C	997	263	9	363	134	1757
	2	72501263	rs2192014	AA=alt	C	G	997	251	9	315	124	1687
	2	72502270	rs10192800	AA=alt	G	A	977	245	9	315	124	1661
	2	72503373	rs4852287	AA=ref	T	G	814	222	8	262	117	1415
	2	72504516	rs6742264	AA=ref	A	G	774	217	8	262	117	1370
	2	72504809	rs6546756	AA=alt	A	G	995	228	8	262	117	1602
	2	72504873	rs2420442	AA=ref	T	G	771	217	8	262	117	1367
	2	72504976	rs5832077	INDEL	AT	A	773	212	9	251	127	1363
	2	72505243	rs2901144	AA=alt	T	C	774	217	8	262	122	1375
	2	72505475	rs4852288	AA=alt	G	T	793	222	8	262	118	1395
	2	72506035	rs11694921	AA=alt	A	G	774	206	7	253	118	1351
	2	72506138	rs11690734	AA=ref	T	C	774	206	7	253	118	1351
	2	72506938	rs6722637	AA=ref	G	T	789	210	7	254	119	1372
	2	72507502	rs10168145	AA=ref	A	C	774	207	7	255	119	1355
	2	72508332	rs6729863	AA=ref	C	T	774	206	7	253	123	1356
	2	72508467	rs6758462	AA=ref	A	G	828	208	7	253	123	1412
	2	72509115	rs7583271	AA=ref	C	T	820	212	7	253	122	1407
	2	72510368	rs6753073	AA=alt	T	C	823	213	7	253	124	1413
	2	72510385	rs6709109	AA=alt	A	G	920	216	7	254	126	1516
	2	72510391	rs6737957	AA=ref	C	T	771	207	7	254	126	1358
	2	72510392	rs6709114	AA=ref	A	T	771	207	7	254	126	1358
	2	72511896	rs11902025	AA=alt	C	G	773	206	7	253	119	1351
	2	72513375	rs2109961	AA=alt	G	A	876	212	7	253	117	1458
	2	72514559	rs60011551	INDEL	CA	C	781	204	7	253	116	1354
	2	72514758	rs6733210	AA=ref	C	T	771	203	7	252	116	1342
	2	72514837	rs12466613	AA=alt	A	C	773	203	8	252	118	1346
	2	72515816	rs11318958	INDEL	GA	G	771	202	7	251	118	1342
	2	72515820	rs11318959	INDEL	TA	T	771	202	7	251	118	1342
	2	72516703	rs719118	AA=alt	C	T	844	209	7	252	116	1421
	2	72517296	rs10207299	AA=alt	C	G	995	214	7	252	117	1578
	2	72518487	rs13432350	AA=alt	G	T	996	216	7	252	117	1581
	2	72518970	rs7559131	AA=alt	T	C	945	211	7	255	122	1533
	2	72519728	rs6711265	AA=alt	T	C	996	212	6	252	122	1582
	2	72523949	rs7577877	AA=alt	T	C	928	125	6	199	90	1342
	2	72525754	rs6727607	AA=ref	A	G	991	132	6	199	90	1412
	2	72526321	rs7580952	AA=alt	A	C	981	132	6	199	90	1402
	2	72527224	rs6546759	AA=alt	C	G	996	132	6	199	90	1417
	2	72529188	rs57270251	AA=ref	A	G	932	125	6	199	90	1346
	2	72533963	rs9309464	AA=alt	A	G	978	132	6	201	89	1400
	2	72534469	rs10194216	AA=alt	T	G	978	132	6	199	89	1398
	2	72535690	rs7595180	AA=alt	A	G	983	134	6	206	92	1415
	2	72537018	rs6737565	AA=alt	T	C	932	125	6	199	90	1346
	2	72538013	rs6726486	AA=ref	C	T	679	96	4	159	69	1003
	2	72540123	rs6546760	AA=ref	A	G	919	118	6	190	75	1302
	2	72540293	rs72395721	INDEL	TACACAGAGAGGAACA	T	872	125	6	195	73	1265
	2	72544130	rs10173381	AA=alt	A	G	996	134	7	199	90	1419
	2	72545678	rs6752122	AA=alt	T	C	968	134	6	199	90	1391
	2	72548895	rs7558919	AA=alt	T	G	890	126	6	199	90	1305
	2	72552935	rs6546764	AA=alt	T	C	909	130	6	200	90	1329
	2	72554292	rs11126366	AA=alt	C	G	835	125	6	200	89	1249
	2	72565649	rs7568803	AA=alt	G	C	995	134	6	197	89	1415
	2	72566457	rs2420444	AA=alt	G	C	983	134	6	197	89	1403
	2	72572214	rs7594350	AA=alt	C	T	983	134	6	197	89	1403
	2	72572908	rs7595315	AA=alt	G	A	997	134	6	197	89	1417
	2	72578789	rs7558686	AA=alt	T	A	915	132	6	197	89	1333
	2	72584121	rs13390754	AA=alt	A	G	896	127	6	197	91	1311
	2	72584921	rs598496	AA=alt	C	T	896	127	6	197	91	1311
	2	72584975	rs598138	AA=alt	T	C	921	131	6	197	91	1340
	2	72592238	rs680495	AA=alt	A	G	969	134	6	197	91	1391
	2	72599824	rs6714312	AA=alt	G	A	968	135	6	198	91	1392
	2	72602388	rs666233	AA=alt	T	C	947	130	6	198	91	1366
	2	72607816	rs590252	AA=alt	A	G	921	132	6	198	89	1340
	2	72611175	rs641939	AA=alt	A	G	981	133	6	198	88	1400
	2	72611844	rs638854	AA=alt	T	C	996	135	6	198	89	1418
	2	72621970	rs630241	AA=alt	T	C	926	132	6	198	89	1345
	2	72622480	rs642652	AA=alt	C	T	983	135	6	198	89	1405
	2	72623612	rs628432	AA=alt	A	G	968	135	6	198	89	1390
	2	72631258	rs584522	AA=alt	T	G	931	131	6	198	88	1348
	2	72631576	rs583119	AA=alt	A	G	969	134	6	198	88	1389
	2	72636449	rs601217	AA=alt	T	G	943	131	6	198	89	1361
	2	72640810	rs150924288	INDEL	CAAAAAAGAAAAAAA	C	839	97	5	118	75	1129
	2	72642988	rs659833	AA=alt	C	A	989	134	6	198	88	1409
	2	72643375	rs3115351	AA=alt	A	G	938	131	6	198	88	1355
	2	72648052	rs7420588	AA=alt	A	G	962	135	6	198	89	1384
	2	72650937	rs640610	AA=alt	C	T	953	130	6	197	88	1368
	2	72652453	rs10175824	AA=alt	C	A	841	74	1	97	13	1025
	2	72652484	rs10176044	AA=alt	G	T	842	74	1	97	14	1027
	2	72654662	rs689154	AA=alt	A	G	961	135	6	198	89	1383
	2	72655374	rs587744	AA=alt	T	C	941	132	6	197	89	1359
	2	72657984	rs663218	AA=ref	A	G	949	132	6	198	89	1368
	2	72659731	rs634586	AA=alt	C	T	997	146	7	234	98	1475
	2	72660394	rs34054027	INDEL	T	TA	940	142	7	234	97	1413
	2	72661525	rs589547	AA=alt	A	G	906	139	7	234	99	1378
	2	72661791	rs676078	AA=alt	G	A	824	140	7	234	99	1297
	2	72663316	rs668586	AA=alt	A	G	940	144	7	236	99	1419
	2	72673448	rs620770	AA=alt	C	T	931	147	7	234	96	1408
	2	72674211	rs639843	AA=ref	G	A	931	145	7	234	96	1406
	2	72676529	rs56298436	AA=alt	A	T	997	146	8	234	96	1473
	2	72678488	rs2901146	AA=alt	T	G	997	147	7	236	98	1478
	2	72680709	rs590345	AA=alt	A	G	861	144	7	236	99	1340
	2	72682937	rs647242	AA=alt	C	G	883	143	7	234	96	1356
	2	72687409	rs372752509	INDEL	CA	C	987	141	6	226	82	1436
	2	72688538	rs2203679	AA=alt	G	A	930	145	7	234	88	1397
	2	72706633	rs17263172	AA=alt	T	C	817	89	1	135	20	1061
	2	72707874	rs653220	AA=alt	A	G	988	147	7	236	89	1460
	2	72712091	rs6714419	AA=alt	A	T	988	147	7	236	89	1460
	2	72712248	rs6714595	AA=alt	A	C	988	147	7	236	89	1460
	2	72712364	rs6758593	AA=alt	T	C	996	147	7	236	89	1468
	2	72787937	rs7604818	AA=alt	T	C	804	82	0	131	19	1036
	2	72863646	rs112978828	INDEL	G	GGAA	822	83	1	132	22	1059
	2	72909156	rs112745780	INDEL	ATC	A	845	85	3	124	25	1079
	2	72939692	rs67926386	AA=alt	C	T	847	85	1	120	21	1073
	2	72941246	rs17008360	AA=alt	A	C	902	86	1	122	21	1131
	2	72942331	rs10180259	AA=alt	A	G	905	86	1	122	23	1136
	2	72953786	rs11126379	AA=alt	T	A	845	85	1	122	21	1073
	2	73149795	rs6745468	AA=alt	C	G	780	86	1	200	53	1119
	2	73151153	rs56293554	INDEL	T	TG	780	86	1	202	54	1122
	2	73622026	rs11689392	AA=alt	T	C	914	272	9	226	153	1565
	2	73622663	rs56672945	AA=alt	C	T	773	175	5	217	136	1301
	2	73623205	rs60844734	AA=alt	T	A	772	175	5	217	136	1300
	2	73623439	rs56145559	AA=ref	C	T	625	170	5	215	136	1146
	2	73623882	rs6741067	AA=alt	T	C	914	272	9	226	153	1565
	2	73624844	rs11679809	AA=ref	C	T	594	163	5	216	135	1108
	2	73627044	rs10184268	AA=alt	C	T	914	270	9	225	144	1553
	2	73631564	rs11899902	AA=ref	G	A	772	177	5	217	136	1302
	2	73631779	rs13383871	AA=ref	T	C	594	165	5	215	136	1110
	2	73633430	rs13428235	AA=ref	G	A	771	177	5	217	136	1301
	2	73635148	rs7580825	AA=ref	G	A	702	169	5	216	136	1223
	2	73637519	rs10179134	AA=ref	A	G	624	163	5	215	135	1137
	2	73641364	rs6755241	AA=ref	C	T	590	163	7	216	144	1113
	2	73641853	rs7564890	AA=ref	T	C	623	165	5	216	151	1155
	2	73644481	rs1918863	AA=ref	A	G	822	264	9	225	152	1463
	2	73645089	rs1881244	AA=alt	G	A	892	155	5	67	27	1141
	2	73647508	rs1534471	AA=alt	G	A	896	271	9	227	143	1537
	2	73648811	rs6705489	AA=ref	G	T	623	164	5	217	135	1139
	2	73649928	rs1881245	AA=ref	G	A	820	264	9	226	143	1453
	2	73650705	rs6146808	INDEL	G	GAAAACCCACCTTAAATT	657	167	5	219	143	1186
	2	73650751	rs142818298	INDEL	AGTAACCTCT	A	821	265	9	227	152	1465
	2	73651967	rs3813227	AA=alt	C	T	915	272	9	228	151	1566
	2	73652628	rs7598396	AA=ref	A	G	625	165	5	218	144	1152
	2	73653138	rs6753344	AA=ref	A	G	625	165	5	218	145	1153
	2	73653332	rs6740223	AA=ref	T	C	895	272	9	228	151	1546
	2	73654363	rs6707722	AA=ref	G	A	894	272	9	228	151	1545
	2	73658331	rs10190219	AA=ref	C	T	588	163	5	217	136	1104
	2	73658686	rs2421550	AA=alt	A	G	894	271	9	227	143	1535
	2	73664715	rs6546835	AA=alt	G	A	891	271	9	228	152	1542
	2	73665656	rs2901438	AA=alt	G	A	893	271	9	228	152	1544
	2	73666116	rs142350660	INDEL	TTCTTCTTCC	T	624	166	6	218	146	1154
	2	73666244	rs11395640	INDEL	C	CT	814	193	7	230	148	1385
	2	73666402	rs7584575	AA=ref	C	T	823	264	9	227	153	1467
	2	73666645	rs7585004	AA=alt	G	C	914	271	9	226	152	1563
	2	73666724	rs7585124	AA=alt	G	A	892	271	9	228	152	1543
	2	73666729	rs7598946	AA=alt	T	C	913	271	9	228	152	1564
	2	73673123	rs10175180	AA=alt	C	T	897	271	9	228	152	1548
	2	73673798	rs10496191	AA=alt	C	T	896	271	9	228	152	1547
	2	73677833	rs6546836	AA=ref	A	G	816	267	9	227	152	1462
	2	73677898	rs6546837	AA=alt	G	C	915	271	9	228	152	1566
	2	73679280	rs6546838	AA=alt	A	G	895	272	9	229	152	1548
	2	73679990	rs6724782	AA=alt	T	A	914	272	9	229	152	1567
	2	73680508	rs6546839	AA=alt	G	C	915	272	9	229	154	1570
	2	73681639	rs7594511	AA=ref	A	G	627	167	5	219	145	1158
	2	73687077	rs6756987	AA=alt	G	T	913	270	9	229	153	1565
	2	73688384	rs62151646	AA=ref	A	G	627	166	5	218	145	1156
	2	73689973	rs9752660	AA=ref	A	G	820	265	9	227	152	1464
	2	73691524	rs144788670	AA=ref	C	G	622	165	6	219	145	1151
	2	73694043	rs9807961	AA=ref	A	G	824	264	9	227	152	1467
	2	73697844	rs10186501	AA=alt	C	T	893	270	9	229	153	1545
	2	73698518	rs10189574	AA=alt	C	A	913	271	9	229	153	1566
	2	73700131	rs62151652	AA=ref	A	C	628	165	5	218	145	1156
	2	73702344	rs2140195	AA=alt	A	G	823	264	9	227	153	1467
	2	73708333	rs78042755	AA=ref	T	G	630	166	5	218	146	1160
	2	73708783	rs34142813	AA=alt	G	A	893	199	6	215	123	1430
	2	73711775	rs7563785	AA=ref	T	C	634	165	6	216	146	1161
	2	73711964	rs7602980	AA=ref	G	A	626	165	5	217	145	1153
	2	73713029	rs10195357	AA=ref	A	G	748	260	9	225	153	1386
	2	73713030	rs10195358	AA=ref	A	G	748	260	9	225	153	1386
	2	73713741	rs10187416	AA=alt	T	G	825	264	9	226	153	1468
	2	73714097	rs10207264	AA=ref	G	A	823	264	9	225	152	1464
	2	73717567	rs2056486	AA=alt	G	T	894	271	9	228	152	1545
	2	73717656	rs10193972	AA=alt	A	G	894	271	9	228	152	1545
	2	73719875	rs13421462	AA=ref	A	C	600	166	5	218	145	1129
	2	73720258	rs13398956	AA=ref	C	A	624	167	5	217	145	1153
	2	73720444	rs11901272	AA=alt	A	G	911	272	9	228	153	1564
	2	73721767	rs56154726	AA=ref	C	T	626	166	5	218	145	1155
	2	73723185	rs11674602	AA=ref	A	T	704	171	5	221	145	1241
	2	73724675	rs7572722	AA=ref	T	C	626	167	5	218	146	1157
	2	73726605	rs58603761	AA=alt	A	G	915	271	9	228	153	1567
	2	73730174	rs7607014	AA=ref	A	G	628	256	9	226	153	1263
	2	73732096	rs7588169	AA=alt	G	C	893	270	9	228	152	1543
	2	73733071	rs13400985	AA=ref	A	G	625	166	5	218	146	1155
	2	73733313	rs9753079	AA=alt	C	T	894	270	9	227	153	1544
	2	73733875	rs11693588	AA=ref	C	T	625	166	5	216	146	1153
	2	73734130	rs13385564	AA=ref	A	T	594	164	5	216	146	1120
	2	73734133	rs13411311	AA=ref	G	A	594	165	5	216	146	1121
	2	73737204	rs6708766	AA=ref	A	T	703	169	5	219	144	1235
	2	73743982	rs9309473	AA=ref	A	G	613	165	5	219	144	1141
	2	73746643	rs6711033	AA=ref	T	C	656	255	9	226	151	1288
	2	73746923	rs11884776	AA=alt	C	T	594	163	5	215	144	1116
	2	73747932	rs10170849	AA=alt	G	A	883	270	9	225	151	1529
	2	73749054	rs6719753	AA=ref	T	G	881	270	9	227	152	1530
	2	73751966	rs7567585	AA=alt	G	A	895	270	9	228	151	1544
	2	73752368	rs10469966	AA=ref	G	A	445	162	5	238	167	1012
	2	73753187	rs13409668	AA=ref	C	T	647	255	9	223	151	1276
	2	73756817	rs7566385	AA=alt	G	T	914	270	9	225	151	1560
	2	73758803	rs2421552	AA=ref	C	T	593	164	5	213	145	1115
	2	73761446	rs10199224	AA=ref	C	G	623	164	5	213	144	1144
	2	73761881	rs3738848	AA=ref	G	A	882	269	9	225	151	1527
	2	73762236	rs10178678	AA=ref	A	G	622	164	5	215	144	1145
	2	73766454	rs6704782	AA=ref	A	T	609	164	5	219	146	1138
	2	73767897	rs4500972	AA=alt	G	A	903	270	9	229	152	1554
	2	73768232	rs78492200	AA=ref	T	G	816	267	9	229	153	1465
	2	73768746	rs111562669	AA=alt	G	A	883	270	9	229	152	1534
	2	73769974	rs6546844	AA=alt	A	G	915	271	9	230	153	1569
	2	73770077	rs6546845	AA=ref	T	G	692	258	9	228	152	1330
	2	73770910	rs113271013	AA=alt	G	A	883	269	9	229	153	1534
	2	73773503	rs10496193	AA=alt	G	A	895	270	9	227	152	1544
	2	73780913	rs6740766	AA=ref	A	G	624	167	5	221	145	1157
	2	73782200	rs13431267	AA=ref	A	G	625	167	5	222	145	1159
	2	73783910	rs11686019	AA=alt	G	A	896	272	9	231	150	1549
	2	73785046	rs10207220	AA=ref	G	C	624	168	5	220	145	1157
	2	73785358	rs6546847	AA=ref	A	G	907	272	9	231	153	1563
	2	73787234	rs10169213	AA=ref	G	C	612	166	5	220	145	1143
	2	73788026	rs7604682	AA=alt	G	A	895	273	9	229	151	1548
	2	73788126	rs7580750	AA=alt	A	G	907	272	9	231	151	1561
	2	73790058	rs6735946	AA=ref	A	G	625	166	5	221	150	1162
	2	73790368	rs17009149	AA=ref	T	C	596	164	5	220	146	1126
	2	73794404	rs10198549	AA=alt	A	G	625	166	5	221	148	1160
	2	73795962	rs9653557	AA=alt	A	C	625	165	5	221	145	1156
	2	73796173	rs10181563	AA=ref	G	T	625	165	5	217	145	1152
	2	73796923	rs11126403	AA=alt	A	G	926	272	9	229	150	1577
	2	73796924	rs11126404	AA=alt	T	A	926	272	9	229	150	1577
	2	73797507	rs10185080	AA=alt	C	A	625	167	5	217	146	1155
	2	73797623	rs10197755	AA=ref	T	A	625	167	5	218	146	1156
	2	73797762	rs17009159	AA=alt	A	T	624	167	5	220	146	1157
	2	73797772	rs148480175	INDEL	C	CCCAGTAGAGAGGGAGAA	622	167	5	220	146	1155
	2	73797996	rs7583255	AA=alt	T	G	625	166	5	221	146	1158
	2	73798476	rs7586463	AA=ref	T	C	625	165	5	220	146	1156
	2	73804708	rs1114380	AA=ref	A	G	660	166	5	220	145	1191
	2	73805172	rs6756885	AA=ref	A	G	739	170	5	222	146	1277
	2	73806632	rs7424690	AA=alt	T	C	649	165	5	219	146	1179
	2	73808773	rs10169714	AA=alt	T	G	660	167	5	221	146	1194
	2	73809974	rs6745368	AA=nnn	C	T	611	165	5	219	146	1141
	2	73810909	rs7558944	AA=ref	T	G	646	166	5	220	146	1178
	2	73810981	rs13432605	AA=ref	C	G	646	166	5	219	146	1177
	2	73811880	rs9750915	AA=alt	T	C	647	166	5	219	146	1178
	2	73812623	rs62149781	AA=alt	A	C	648	165	5	217	146	1176
	2	73812886	rs28879089	AA=ref	G	A	646	165	5	218	146	1175
	2	73812988	rs10170786	AA=alt	C	T	880	268	9	227	151	1526
	2	73813432	rs10173534	AA=ref	C	T	611	163	5	219	146	1139
	2	73813945	rs7582606	AA=ref	A	G	646	165	5	219	146	1176
	2	73815328	rs11903916	AA=alt	G	A	858	267	9	228	151	1504
	2	73816955	rs2421555	AA=alt	G	A	913	268	9	229	151	1561
	2	73817238	rs7603647	AA=alt	G	A	650	165	5	217	146	1178
	2	73818707	rs7607892	AA=alt	C	T	612	163	5	216	146	1137
	2	73818936	rs13391552	AA=alt	G	A	649	164	5	217	146	1176
	2	73820108	rs6710438	AA=alt	G	C	648	164	5	219	146	1177
	2	73821381	rs78450880	AA=ref	T	G	648	164	5	219	146	1177
	2	73821382	rs79145598	AA=ref	T	A	649	159	5	219	147	1174
	2	73821384	rs62149783	AA=ref	T	A	649	159	5	219	147	1174
	2	73824373	rs11893881	AA=alt	T	A	779	170	5	219	145	1313
	2	73829372	rs1052162	AA=ref	C	T	838	264	9	229	150	1481
	2	73829678	rs7576245	AA=ref	C	T	838	264	9	229	150	1481
	2	73831037	rs6546849	AA=alt	A	G	873	266	9	231	150	1520
	2	73831147	rs6546850	AA=alt	A	T	873	265	9	230	150	1518
	2	73832786	rs7587577	AA=ref	C	T	637	162	5	217	145	1161
	2	73833283	rs6546851	AA=alt	C	T	881	266	9	227	150	1524
	2	73833431	rs6546852	AA=alt	G	A	872	266	9	230	150	1518
	2	73833739	rs6546853	AA=alt	G	A	872	266	9	230	150	1518
	2	73834034	rs6546854	AA=alt	A	G	637	164	5	220	145	1166
	2	73837751	rs6546856	AA=ref	T	C	888	270	9	237	151	1546
	2	73837955	rs6546857	AA=ref	A	G	636	167	5	225	146	1174
	2	73838613	rs6546858	AA=alt	G	A	873	266	9	229	150	1518
	2	73838756	rs137962971	INDEL	TATTC	T	808	136	3	66	44	1054
	2	73838758	rs60673338	AA=alt	T	C	765	153	3	66	39	1023
	2	73838802	rs11388758	INDEL	T	TC	873	266	9	230	150	1519
	2	73840055	rs6745480	AA=alt	G	A	873	266	9	229	150	1518
	2	73840998	rs2421577	AA=alt	G	T	872	266	9	226	150	1514
	2	73841718	rs34932428	INDEL	TAAGA	T	872	265	9	226	150	1513
	2	73842055	rs6546859	AA=alt	C	A	872	266	9	229	150	1517
	2	73842889	rs7566364	AA=alt	T	C	888	267	9	229	150	1534
	2	73844249	rs6546860	AA=alt	G	A	872	265	9	229	150	1516
	2	73844818	rs13427832	AA=ref	G	A	881	266	9	228	150	1525
	2	73845392	rs10209517	AA=alt	C	G	873	266	9	229	157	1525
	2	73846000	rs7596773	AA=ref	C	T	638	164	5	219	146	1167
	2	73846749	rs6723247	AA=alt	A	G	878	267	9	230	150	1525
	2	73846767	rs13409366	AA=ref	A	G	637	165	5	220	145	1167
	2	73847230	rs6726694	AA=ref	A	G	778	264	9	231	152	1425
	2	73847901	rs34760583	AA=alt	T	G	868	267	9	219	141	1495
	2	73847903	rs11291536	INDEL	AC	A	868	267	9	219	141	1495
	2	73848933	rs13391258	AA=ref	C	T	873	267	9	219	141	1500
	2	73849170	rs6705977	AA=alt	C	G	900	268	9	219	148	1535
	2	73849861	rs6546861	AA=ref	C	T	873	267	9	219	141	1500
	2	73850820	rs6711001	AA=nnn	C	G	899	268	9	220	141	1528
	2	73851204	rs112833082	INDEL	GTCC	G	857	268	9	219	145	1489
	2	73852019	rs111900973	AA=alt	A	G	718	143	4	77	68	1006
	2	73852127	rs73947818	AA=ref	A	G	829	221	9	137	85	1272
	2	73852505	rs6718843	AA=nnn	C	A	872	266	9	219	141	1498
	2	73852931	rs11281455	INDEL	T	TTCTCTGTC	596	228	8	188	120	1132
	2	73854394	rs111540621	AA=ref	C	G	632	176	5	210	136	1154
	2	73855386	rs2947860	AA=ref	A	G	627	177	5	210	143	1157
	2	73858965	rs10201159	AA=ref	T	C	636	181	5	210	143	1170
	2	73867862	rs4547554	AA=nnn	G	C	636	182	5	212	136	1166
	2	73868328	rs13538	AA=nnn	A	G	636	182	5	211	136	1165
	2	73870324	rs375811360	AA=ref	C	G	647	183	6	212	139	1181
	2	73871665	rs13384756	AA=ref	C	T	745	186	5	210	136	1277
	2	73873502	rs60762909	AA=ref	C	T	636	178	5	208	136	1158
	2	73876041	rs13431529	AA=ref	G	C	619	181	5	210	136	1146
	2	73877055	rs10189885	AA=nnn	A	G	599	177	5	210	136	1122
	2	73877219	rs10168931	AA=nnn	G	A	635	181	5	210	136	1162
	2	73883072	rs13408433	AA=ref	G	A	634	180	5	209	136	1159
	2	73891957	rs10182082	AA=nnn	C	G	638	178	5	208	136	1160
	2	73895765	rs6546869	AA=ref	G	A	635	177	5	208	136	1156
	2	73897144	rs6744398	AA=ref	A	G	638	179	5	208	136	1161
	2	73900900	rs10206899	AA=nnn	T	C	637	180	6	209	136	1162
	2	73907646	rs73949333	AA=nnn	A	G	606	199	7	211	102	1118
	2	74122223	rs13415017	AA=ref	T	C	382	280	4	312	150	1124
	2	74196891	rs868209	AA=alt	T	A	770	146	6	251	148	1315
	2	82465101	rs62139694	AA=alt	T	C	719	113	4	217	92	1141
	2	82470530	rs373853673	AA=ref	G	A	778	118	4	217	92	1205
	2	82472911	rs7569119	AA=alt	C	T	785	118	4	216	92	1211
	2	82473101	rs1430734	AA=alt	G	A	785	118	4	216	92	1211
	2	82476873	rs11896872	AA=alt	T	G	890	119	4	216	92	1317
	2	82481197	rs61656564	INDEL	C	CTT	782	118	4	217	84	1201
	2	82482510	rs6707963	AA=alt	A	G	782	118	4	217	84	1201
	2	82484283	rs6547414	AA=alt	A	G	782	119	4	217	84	1202
	2	82487155	rs6743623	AA=alt	A	G	864	66	4	75	40	1045
	2	82489824	rs58157647	AA=alt	G	A	863	66	4	76	38	1043
	2	82493707	rs4637147	AA=alt	A	C	864	63	3	72	38	1037
	2	82495242	rs7576542	AA=alt	C	T	863	67	4	76	38	1044
	2	83608543	rs35276764	AA=ref	A	G	433	162	8	268	146	1009
	2	83614315	rs7581633	AA=ref	T	G	432	161	8	268	146	1007
	2	83618862	rs2019201	AA=ref	G	A	443	159	8	267	144	1013
	2	83620727	rs1366819	AA=ref	C	T	443	158	9	267	144	1012
	2	83623763	rs6547491	AA=ref	T	C	444	159	8	267	145	1015
	2	83627462	rs7569970	AA=ref	A	G	443	162	8	268	144	1017
	2	83634153	rs35343361	AA=ref	T	G	444	162	8	268	145	1019
	2	83634239	rs10445958	AA=ref	G	A	443	162	8	269	144	1018
	2	83634812	rs1896851	AA=ref	C	A	443	162	8	268	144	1017
	2	86053544	rs36044873	INDEL	G	GT	702	180	7	350	198	1430
	2	86053812	rs34593202	AA=ref	C	G	700	180	5	350	196	1426
	2	86058655	rs13031939	AA=ref	A	T	565	178	5	349	191	1283
	2	98138437	rs2259030	AA=nnn	T	A	820	124	9	156	32	1132
	2	102909277	rs4851003	AA=alt	T	C	588	143	1	273	113	1117
	2	102911057	rs6543113	AA=alt	C	T	586	145	1	288	113	1132
	2	102914569	rs9679297	AA=alt	T	C	589	145	1	288	114	1136
	2	103460719	rs13410064	AA=alt	A	G	563	240	4	323	123	1249
	2	103785019	rs6543198	AA=alt	C	A	791	184	0	371	256	1602
	2	103788090	rs6726265	AA=alt	T	C	439	164	0	369	256	1228
	2	103789142	rs141366279	AA=ref	T	C	439	164	0	369	256	1228
	2	103791847	rs11895342	AA=alt	A	C	440	164	0	370	256	1230
	2	103792140	rs75284942	AA=alt	A	C	440	164	0	370	257	1231
	2	103795426	rs1430072	AA=alt	T	G	828	150	0	274	145	1397
	2	103798470	rs1430069	AA=alt	A	G	820	145	0	273	145	1383
	2	103799972	rs10202086	AA=alt	T	C	773	143	1	274	145	1335
	2	103805514	rs28889125	AA=alt	C	T	828	150	0	273	145	1396
	2	103806427	rs7604497	AA=alt	T	C	824	150	0	274	147	1395
	2	103806509	rs7601763	AA=alt	A	G	828	150	0	274	145	1397
	2	103806942	rs6754161	AA=alt	A	G	796	148	0	274	145	1363
	2	103808526	rs6543200	AA=alt	G	A	827	150	0	273	145	1395
	2	103808540	rs6543201	AA=alt	C	T	795	148	0	273	145	1361
	2	103810790	rs6755482	AA=alt	C	A	746	139	0	272	145	1302
	2	103813615	rs2310401	AA=alt	C	G	802	150	0	274	145	1371
	2	103816804	rs1430068	AA=ref	G	A	808	149	0	273	145	1375
	2	103817504	rs6719646	AA=alt	A	G	828	151	0	274	144	1397
	2	103818892	rs10168294	AA=alt	C	T	746	139	0	272	145	1302
	2	103822418	rs13413273	AA=ref	A	G	829	150	0	274	145	1398
	2	103823873	rs6747079	AA=alt	T	C	747	139	0	272	145	1303
	2	103828823	rs140748730	INDEL	GT	G	727	141	0	272	145	1285
	2	103835700	rs112632314	INDEL	C	CACTT	826	150	0	274	145	1395
	2	103837781	rs6740972	AA=alt	T	C	809	150	0	273	145	1377
	2	103844425	rs10199725	AA=alt	T	A	742	140	0	273	145	1300
	2	103848002	rs11695376	AA=alt	A	G	818	151	0	274	145	1388
	2	103852487	rs9308864	AA=alt	A	T	808	148	0	272	144	1372
	2	103858181	rs7575544	AA=alt	T	C	790	148	0	273	145	1356
	2	103861579	rs7570652	AA=alt	C	T	809	149	0	273	144	1375
	2	103862610	rs41496048	AA=alt	T	C	790	149	0	273	144	1356
	2	103866627	rs6746442	AA=alt	G	A	735	139	0	272	146	1292
	2	103871938	rs9941694	AA=alt	A	G	735	139	0	272	150	1296
	2	103875563	rs1975083	AA=alt	T	G	730	147	0	272	144	1293
	2	103876070	rs10166841	AA=ref	G	A	607	136	0	271	144	1158
	2	103876626	rs9749866	AA=ref	G	A	607	136	0	271	144	1158
	2	103878818	rs4485587	AA=alt	T	A	606	136	0	271	144	1157
	2	103879559	rs10166643	AA=alt	A	G	662	146	0	272	144	1224
	2	103880450	rs140566213	INDEL	G	GTTTTCACT	668	146	0	272	144	1230
	2	103881423	rs12104734	AA=alt	A	G	681	146	0	272	144	1243
	2	103883379	rs13401574	AA=alt	T	C	607	136	0	271	144	1158
	2	103883837	rs6723938	AA=alt	A	G	606	136	0	271	144	1157
	2	103885687	rs11680993	AA=alt	G	A	668	146	0	272	143	1229
	2	103885889	rs10172002	AA=alt	T	C	606	136	0	271	143	1156
	2	103887691	rs5833062	INDEL	T	TC	599	136	0	271	142	1148
	2	103887761	rs1367168	AA=alt	A	C	674	146	0	272	143	1235
	2	103887818	rs1367167	AA=ref	A	G	599	136	0	271	143	1149
	2	103888524	rs10166815	AA=alt	C	T	661	146	0	272	143	1222
	2	103889440	rs142081059	INDEL	T	TA	599	136	0	271	143	1149
	2	103891760	rs6543203	AA=alt	C	A	606	136	0	271	143	1156
	2	103891996	rs6543204	AA=alt	A	G	606	136	0	271	143	1156
	2	103893803	rs1430078	AA=alt	C	T	679	146	0	272	143	1240
	2	103893857	rs6745915	AA=alt	T	G	662	146	0	272	143	1223
	2	103894835	rs10184253	AA=alt	T	C	606	136	0	271	143	1156
	2	103895203	rs2082124	AA=alt	A	G	605	136	0	271	144	1156
	2	103895459	rs2099180	AA=alt	A	G	606	136	0	271	144	1157
	2	103898492	rs10205465	AA=ref	G	A	606	136	1	271	143	1156
	2	103900940	rs17028559	AA=alt	A	G	655	146	0	272	143	1216
	2	103901991	rs2115853	AA=ref	G	A	599	136	0	271	143	1149
	2	103905438	rs7599649	AA=alt	T	G	674	146	0	272	143	1235
	2	103908150	rs10173646	AA=alt	G	A	606	135	0	271	143	1155
	2	104160826	rs1451975	AA=ref	G	A	268	196	7	514	205	1183
	2	104162375	rs4851655	AA=ref	G	A	313	209	8	522	206	1250
	2	104162463	rs4851656	AA=ref	T	A	314	208	7	522	206	1250
	2	104162842	rs4851657	AA=ref	T	C	313	208	7	522	206	1249
	2	104163560	rs6722293	AA=ref	G	C	313	208	7	522	206	1249
	2	104166182	rs12465553	AA=alt	G	A	322	209	7	522	205	1258
	2	104166330	rs13389342	AA=ref	G	C	313	208	7	522	205	1248
	2	104166430	rs13415620	AA=ref	C	T	350	212	7	522	205	1289
	2	104166500	rs6712904	AA=ref	G	A	314	208	7	522	205	1249
	2	104167879	rs11899332	AA=ref	C	T	316	208	7	522	207	1253
	2	104168736	rs4851659	AA=alt	G	A	323	209	7	522	205	1259
	2	104170019	rs10173461	AA=ref	A	G	315	208	7	522	205	1250
	2	104170265	rs10184356	AA=ref	G	A	313	208	7	522	205	1248
	2	104170556	rs12466543	AA=ref	A	G	313	208	7	522	205	1248
	2	104171172	rs13382396	AA=alt	C	T	322	209	7	522	205	1258
	2	104171464	rs6720153	AA=ref	A	G	313	208	7	522	205	1248
	2	104171783	rs6720582	AA=alt	A	G	322	209	7	522	205	1258
	2	104172144	rs6708871	AA=ref	C	T	313	208	7	522	205	1248
	2	104172374	rs1073892	AA=alt	C	T	322	209	7	522	205	1258
	2	104172815	rs2084812	AA=alt	T	C	322	209	7	522	205	1258
	2	104173280	rs4599141	AA=alt	A	T	322	209	7	522	205	1258
	2	104173982	rs13424904	AA=ref	C	A	313	208	8	522	205	1248
	2	104174316	rs6753094	AA=ref	C	T	313	208	7	522	205	1248
	2	104174496	rs6713948	AA=alt	T	C	322	209	7	522	205	1258
	2	104175323	rs7568612	AA=alt	T	G	313	208	7	522	205	1248
	2	104175533	rs11357253	INDEL	CA	C	322	209	8	522	207	1260
	2	104175913	rs1567959	AA=ref	G	A	313	208	7	522	205	1248
	2	104177085	rs6725608	AA=ref	T	C	313	208	7	522	205	1248
	2	104177586	rs13398567	AA=ref	A	T	313	208	7	522	205	1248
	2	104177804	rs6708478	AA=ref	C	T	313	208	7	522	205	1248
	2	104179269	rs6716087	AA=alt	C	A	322	209	7	522	205	1258
	2	104179662	rs10174252	AA=alt	C	G	313	208	7	522	205	1248
	2	104179699	rs10174328	AA=ref	C	T	313	208	7	522	205	1248
	2	104179749	rs10186556	AA=ref	A	T	327	209	7	522	205	1263
	2	104180015	rs34811626	INDEL	G	GA	334	210	7	522	205	1271
	2	104181559	rs56161875	AA=ref	C	T	325	209	7	522	205	1261
	2	104182857	rs10865053	AA=ref	T	C	263	196	7	514	203	1176
	2	104184130	rs9941588	AA=ref	A	G	314	208	7	522	205	1249
	2	104185339	rs11894393	AA=ref	A	G	313	208	7	522	205	1248
	2	104187523	rs60608011	AA=ref	C	A	313	208	7	522	205	1248
	2	104187685	rs57331664	AA=ref	A	C	313	208	7	522	205	1248
	2	104187889	rs13402723	AA=ref	C	T	313	208	7	522	206	1249
	2	104189306	rs17336684	AA=ref	G	A	316	209	7	522	205	1252
	2	104190846	rs11885577	AA=ref	G	A	248	194	7	514	203	1159
	2	104192477	rs11443079	INDEL	G	GA	298	206	7	522	205	1231
	2	104193230	rs6751174	AA=ref	C	T	298	206	7	522	205	1231
	2	104194271	rs147287118	INDEL	AG	A	298	206	7	522	205	1231
	2	104195314	rs1597750	AA=ref	G	A	298	206	7	522	205	1231
	2	104197423	rs12329387	AA=ref	A	C	230	199	9	520	196	1145
	2	104197609	rs12327970	AA=ref	T	G	298	206	7	522	205	1231
	2	104201593	rs2060818	AA=ref	G	A	281	199	7	514	203	1197
	2	104203551	rs7578295	AA=ref	A	G	298	206	7	522	205	1231
	2	104204310	rs10171837	AA=ref	T	C	248	194	7	515	203	1160
	2	104207812	rs13398688	AA=ref	A	G	302	206	7	522	205	1235
	2	104214676	rs10185399	AA=ref	A	T	258	194	7	514	203	1169
	2	104215727	rs2044933	AA=ref	T	C	254	194	7	514	203	1165
	2	104226989	rs58177455	AA=ref	T	C	258	194	7	514	203	1169
	2	104237468	rs2167539	AA=ref	C	T	258	193	7	513	203	1167
	2	104739692	rs13010667	AA=ref	C	T	37	217	2	539	220	1013
	2	104758472	rs7370658	AA=ref	T	A	26	284	3	740	447	1497
	2	104758840	rs7369597	AA=ref	C	T	26	284	3	740	447	1497
	2	104760319	rs11684118	AA=ref	C	G	26	284	3	741	447	1498
	2	104763415	rs4508618	AA=ref	A	G	43	287	3	742	450	1522
	2	104764883	rs12469650	AA=ref	C	G	43	287	3	742	451	1523
	2	104766351	rs4402785	AA=alt	C	T	43	287	3	742	451	1523
	2	104768424	rs34827178	AA=ref	A	T	48	287	3	741	451	1527
	2	104768507	rs11123981	AA=ref	G	C	48	287	3	741	451	1527
	2	104769467	rs11695931	AA=ref	A	T	43	288	3	741	451	1523
	2	104769715	rs11674884	AA=ref	T	A	43	288	3	741	451	1523
	2	104770547	rs35857424	AA=ref	C	A	48	288	3	741	451	1528
	2	104771143	rs55999209	AA=ref	G	A	48	288	3	741	451	1528
	2	104773607	rs12987030	AA=ref	G	A	48	288	3	741	451	1528
	2	104775978	rs11681059	AA=ref	G	A	43	288	3	741	451	1523
	2	104779590	rs4299355	AA=ref	C	T	43	288	3	741	451	1523
	2	104779746	rs7423257	AA=ref	G	A	43	288	3	741	453	1525
	2	104781454	rs7593295	AA=ref	G	C	43	288	3	741	451	1523
	2	104782032	rs12472737	AA=ref	T	G	44	288	3	741	451	1524
	2	104782322	rs12467777	AA=ref	C	T	43	288	3	741	451	1523
	2	104783612	rs4542871	AA=ref	G	A	43	288	3	741	451	1523
	2	104787092	rs12992561	AA=alt	T	A	67	293	3	745	475	1580
	2	104787267	rs12987584	AA=ref	A	G	59	294	3	745	475	1573
	2	104788566	rs35135256	AA=ref	A	G	59	293	3	745	475	1572
	2	104790753	rs4283442	AA=ref	C	A	26	163	1	498	330	1017
	2	104791799	rs12472241	AA=ref	C	A	60	294	3	745	475	1574
	2	104792943	rs11693383	AA=ref	A	T	59	293	3	745	474	1571
	2	104793701	rs12479435	AA=ref	T	C	59	294	3	745	475	1573
	2	104795030	rs13011627	AA=ref	T	C	59	294	3	745	475	1573
	2	104796495	rs60795738	AA=ref	A	G	59	296	3	745	475	1575
	2	104798076	rs56858989	AA=ref	C	T	60	291	2	737	473	1561
	2	104806170	rs4458231	AA=ref	G	C	59	290	2	736	457	1542
	2	104806281	rs4594464	AA=ref	G	A	59	290	2	736	457	1542
	2	104808567	rs71417309	AA=ref	C	A	59	290	2	736	457	1542
	2	104813884	rs4456727	AA=ref	A	G	59	291	2	736	457	1543
	2	104817402	rs4851673	AA=ref	A	G	58	286	2	746	474	1564
	2	104819520	rs11123982	AA=ref	T	C	71	298	4	757	460	1586
	2	104819928	rs13025481	AA=ref	G	A	75	298	3	757	461	1591
	2	104826227	rs34214655	INDEL	CA	C	73	294	3	743	447	1557
	2	104830013	rs4555365	AA=ref	T	C	70	296	3	744	448	1558
	2	104830710	rs34938541	AA=ref	A	T	74	299	3	767	463	1603
	2	104832008	rs11123983	AA=ref	G	A	56	243	3	657	416	1372
	2	104832066	rs7566674	AA=ref	A	G	61	287	3	660	416	1424
	2	104833954	rs13014612	AA=ref	A	G	58	297	4	682	421	1458
	2	104834408	rs4552208	AA=ref	C	T	58	286	4	660	420	1424
	2	104834440	rs4549106	AA=ref	G	C	56	286	4	660	420	1422
	2	104838114	rs13025571	AA=ref	A	G	52	285	4	666	424	1427
	2	104847417	rs12151811	AA=ref	C	G	52	285	4	668	422	1427
	2	104848130	rs11695419	AA=ref	C	T	52	285	4	668	421	1426
	2	109918918	rs10181589	AA=alt	A	G	622	111	9	219	179	1131
	2	109919117	rs10173158	AA=alt	T	C	622	111	9	219	179	1131
	2	109919205	rs72003405	INDEL	GAC	G	622	111	9	219	179	1131
	2	109919232	rs10208078	AA=ref	G	A	566	110	9	219	179	1074
	2	109919518	rs10208403	AA=ref	G	A	622	111	9	219	179	1131
	2	109934924	rs11123739	AA=ref	C	T	566	110	9	218	203	1097
	2	109942761	rs987841	AA=ref	G	A	555	110	9	218	205	1088
	2	109945240	rs7597214	AA=ref	C	T	611	114	9	219	205	1149
	2	109946164	rs60231662	INDEL	GA	G	557	111	9	218	204	1090
	2	109950837	rs67450565	INDEL	TA	T	560	111	9	218	204	1093
	2	109951710	rs720979	AA=ref	C	T	557	111	9	217	204	1089
	2	109952949	rs10177863	AA=ref	G	C	559	111	9	218	205	1093
	2	120066535	rs11410249	INDEL	C	CT	702	112	7	240	129	1183
	2	120068123	rs6753601	AA=alt	T	C	614	105	7	240	129	1088
	2	120071172	rs139155314	INDEL	A	AAAAAAC	614	105	7	240	130	1089
	2	120073602	rs4369868	AA=alt	A	G	614	105	7	240	129	1088
	2	120074317	rs7604396	AA=alt	A	G	614	105	7	240	129	1088
	2	120075308	rs59164044	INDEL	AGT	A	614	103	7	237	123	1077
	2	120076267	rs6707094	AA=alt	A	G	615	105	7	240	129	1089
	2	120079538	rs12986918	AA=alt	C	T	615	104	7	237	123	1079
	2	120176240	rs6705957	AA=ref	T	C	536	131	6	256	127	1050
	2	120176745	rs12711927	AA=alt	T	C	582	145	7	283	160	1170
	2	120180566	rs12990370	AA=ref	G	A	534	131	6	256	127	1048
	2	121649810	rs10199937	AA=alt	G	A	668	125	7	128	90	1011
	2	122069258	rs2580366	AA=alt	G	A	750	71	2	74	129	1024
	2	125427415	rs11123058	AA=alt	C	T	274	191	7	346	204	1015
	2	125427453	rs35626704	AA=ref	C	T	274	190	7	346	204	1014
	2	125428323	rs12472624	AA=ref	A	T	274	190	7	346	203	1013
	2	125429322	rs35643233	AA=ref	T	G	274	190	7	346	203	1013
	2	125430731	rs2901333	AA=ref	G	C	274	190	7	346	203	1013
	2	125431861	rs11900585	AA=ref	A	G	274	190	6	347	203	1014
	2	125437242	rs2421094	AA=ref	C	T	258	207	6	347	203	1015
	2	125451034	rs13002390	AA=ref	T	C	413	198	7	450	239	1300
	2	125453333	rs1454134	AA=alt	G	A	456	184	7	412	233	1285
	2	125454396	rs10178249	AA=alt	A	G	470	200	7	449	239	1358
	2	125455265	rs1993273	AA=ref	A	G	470	200	7	450	239	1359
	2	125455299	rs1993272	AA=alt	T	C	505	200	7	451	239	1395
	2	125455912	rs11902093	AA=alt	C	G	456	200	7	450	238	1344
	2	125456247	rs6755119	AA=ref	C	G	455	184	7	413	233	1285
	2	125456769	rs11268782	INDEL	AGAAGATTACGT	A	468	200	7	451	239	1358
	2	125457240	rs7580383	AA=alt	A	G	489	198	7	451	239	1377
	2	125457359	rs70996099	INDEL	C	CCTTT	444	169	8	273	201	1087
	2	125644279	rs2602650	AA=ref	T	C	322	170	5	375	242	1109
	2	126687820	rs12711715	AA=ref	T	A	470	147	1	303	131	1051
	2	126691025	rs63135261	AA=ref	T	A	470	147	1	303	134	1054
	2	126694245	rs7579432	AA=alt	A	G	490	205	2	468	165	1328
	2	126704567	rs141788460	INDEL	T	TCACACACACACA	737	185	5	363	162	1447
	2	126707123	rs34586566	AA=nnn	T	A	490	205	2	467	165	1327
	2	126709241	rs1378539	AA=alt	T	G	491	205	2	467	165	1328
	2	126711616	rs12994681	AA=alt	T	C	360	197	2	463	164	1184
	2	126712081	rs12711718	AA=alt	T	C	486	201	2	466	164	1317
	2	126717696	rs12711720	AA=alt	C	G	362	195	2	460	164	1181
	2	126718142	rs13389529	AA=alt	T	C	362	195	2	460	164	1181
	2	126719256	rs12711721	AA=alt	C	G	362	195	2	460	164	1181
	2	126719471	rs12711722	AA=nnn	T	C	362	195	2	460	164	1181
	2	126719639	rs12711725	AA=alt	G	A	362	195	2	460	164	1181
	2	126720383	rs11681254	AA=alt	T	C	507	200	2	462	164	1333
	2	126722908	rs874770	AA=alt	A	G	530	204	2	462	166	1362
	2	128095588	rs56273408	AA=ref	T	C	441	122	1	308	246	1117
	2	128119846	rs55998444	AA=alt	T	C	436	123	1	307	246	1112
	2	128140500	rs1518760	AA=alt	T	G	445	124	1	309	246	1124
	2	128162623	rs6430938	AA=ref	C	T	374	123	1	304	249	1050
	2	128174068	rs2069895	AA=ref	A	G	322	145	1	310	250	1027
	2	128174227	rs2069898	AA=alt	T	C	323	145	1	309	251	1028
	2	128174863	rs2069902	AA=ref	C	G	367	147	1	309	251	1074
	2	128179553	rs2069919	AA=ref	G	A	384	151	1	315	254	1104
	2	128184770	rs5937	AA=ref	T	C	359	146	1	307	238	1050
	2	128188335	rs146926081	INDEL	T	TA	370	145	1	306	238	1059
	2	128190195	rs1568278	AA=ref	G	A	367	145	1	305	238	1055
	2	128193231	rs140347203	INDEL	AGGAG	A	366	146	1	305	240	1057
	2	129022965	rs34800061	AA=ref	C	T	515	165	7	254	103	1037
	2	139917267	rs116171983	AA=alt	A	G	228	203	3	466	148	1045
	2	139942570	rs10204279	AA=ref	T	C	252	204	3	475	150	1081
	2	139944386	rs10208232	AA=ref	A	G	268	204	3	475	152	1099
	2	139950281	rs146318145	INDEL	CTTTA	C	268	204	3	474	152	1098
	2	139999389	rs7559388	AA=ref	C	T	251	206	3	474	146	1077
	2	140001590	rs4954652	AA=alt	C	T	253	207	1	474	146	1080
	2	144254140	rs9973511	AA=ref	A	G	183	222	5	508	301	1214
	2	144265362	rs6705184	AA=ref	C	G	188	218	5	502	244	1152
	2	145713023	rs786216	AA=alt	G	A	580	142	1	249	198	1169
	2	145720415	rs786261	AA=alt	C	T	584	142	4	249	198	1173
	2	145723284	rs2579020	AA=alt	A	T	610	142	4	250	200	1202
	2	145723286	rs2697042	AA=alt	A	G	610	142	4	250	200	1202
	2	150030533	rs59132227	AA=ref	C	T	235	188	2	351	247	1021
	2	153475840	rs56191709	AA=ref	C	T	462	221	4	271	193	1147
	2	159743668	rs6711154	AA=alt	T	G	301	217	6	494	274	1286
	2	159744093	rs56199877	INDEL	GA	G	191	212	6	493	253	1149
	2	159744388	rs55933331	INDEL	C	CA	129	207	6	493	255	1084
	2	160694273	rs4644979	AA=ref	T	C	461	144	0	389	64	1058
	2	163154363	rs13023380	AA=ref	G	A	13	219	4	513	335	1080
	2	163210343	rs7587426	AA=ref	C	T	115	230	8	528	340	1213
	2	171426601	rs55704273	AA=ref	G	T	127	226	9	419	249	1021
	2	171427745	rs62168208	AA=ref	A	G	168	255	9	456	253	1132
	2	171436935	rs57305893	AA=ref	G	A	85	292	6	431	243	1051
	2	171439564	rs62168211	AA=alt	C	A	75	332	6	583	321	1311
	2	173264568	rs4972507	AA=ref	T	C	119	289	9	448	210	1066
	2	173264702	rs4972824	AA=ref	G	A	119	289	9	449	211	1068
	2	173264741	rs4972825	AA=ref	A	C	119	289	9	449	210	1067
	2	173264743	rs4972508	AA=ref	T	C	276	296	9	450	210	1232
	2	177548513	rs938278	AA=alt	C	T	755	109	9	191	361	1416
	2	177552012	rs2056020	AA=alt	G	A	530	157	3	375	191	1253
	2	177552014	rs112113379	AA=alt	G	A	513	157	3	375	190	1235
	2	177552016	rs2056018	AA=alt	G	A	475	154	0	371	191	1191
	2	177552018	rs2056017	AA=alt	G	A	475	154	0	372	191	1192
	2	177556099	rs955973	AA=ref	A	G	521	172	0	414	257	1364
	2	177557368	rs2885627	AA=ref	A	G	632	220	2	513	359	1724
	2	177577754	rs953623	AA=ref	T	C	711	137	2	327	217	1392
	2	177579054	rs7566988	AA=ref	T	G	714	138	0	326	218	1396
	2	177585166	rs6719218	AA=ref	T	C	714	137	2	327	218	1396
	2	177586658	rs1513882	AA=ref	A	G	714	138	2	327	218	1397
	2	177586748	rs1513883	AA=ref	A	G	732	138	2	326	218	1414
	2	177586966	rs12693098	AA=ref	T	C	660	135	2	326	218	1339
	2	177589998	rs2885629	AA=ref	T	C	747	136	2	326	218	1427
	2	177597137	rs1398970	AA=ref	A	G	600	147	2	393	157	1297
	2	177603719	rs12693099	AA=ref	A	C	557	142	2	395	168	1262
	2	177645724	rs13019320	AA=alt	T	C	244	178	2	453	226	1101
	2	177645839	rs12993530	AA=ref	G	T	243	178	2	453	226	1100
	2	177645948	rs12993397	AA=ref	C	A	156	167	1	453	226	1002
	2	177646578	rs4021395	AA=ref	G	C	227	178	2	453	227	1085
	2	177646669	rs4021396	AA=alt	T	A	261	179	2	453	227	1120
	2	177647270	rs11688079	AA=alt	C	T	242	178	3	454	228	1102
	2	177647281	rs11688181	AA=alt	G	A	227	178	2	453	228	1086
	2	177647815	rs7601006	AA=ref	G	A	227	178	2	453	227	1085
	2	177647862	rs7562010	AA=ref	T	C	156	167	1	453	227	1003
	2	177648046	rs7601248	AA=alt	G	T	227	178	2	453	227	1085
	2	177648085	rs147510864	INDEL	C	CCT	227	178	2	453	227	1085
	2	177648151	rs34652621	AA=ref	G	A	156	167	1	453	227	1003
	2	177648762	rs10177590	AA=alt	A	G	227	178	2	453	227	1085
	2	177648953	rs1398976	AA=alt	C	T	156	167	1	453	227	1003
	2	177649070	rs1398975	AA=ref	C	G	156	167	1	453	228	1004
	2	177649131	rs10178007	AA=alt	A	C	244	178	2	459	227	1108
	2	177649722	rs7581696	AA=alt	A	G	245	178	2	453	227	1103
	2	177650527	rs11681760	AA=ref	A	G	264	178	2	453	227	1122
	2	177651264	rs12991908	AA=alt	C	A	264	178	2	451	225	1118
	2	177653191	rs11678055	AA=alt	A	T	298	191	2	476	230	1195
	2	177654979	rs11692259	AA=ref	C	T	157	167	1	451	226	1001
	2	177655219	rs66512507	INDEL	A	AC	157	167	1	451	226	1001
	2	177656432	rs2696970	AA=ref	C	T	154	170	1	458	226	1008
	2	177656651	rs77039132	AA=alt	A	T	294	191	2	478	232	1195
	2	177656652	rs77729341	AA=alt	T	C	294	191	2	478	232	1195
	2	177656655	rs78563133	AA=alt	G	A	295	191	2	478	232	1196
	2	177656656	rs79409287	AA=alt	A	T	295	191	2	478	232	1196
	2	177657814	rs2670674	AA=ref	T	C	156	170	1	460	227	1013
	2	177658759	rs1251035	AA=ref	G	A	173	171	2	458	227	1029
	2	177659673	rs1251034	AA=ref	C	T	179	171	1	458	227	1035
	2	177659993	rs1251033	AA=ref	A	G	302	186	2	478	232	1198
	2	177660411	rs1251032	AA=ref	T	C	302	186	2	476	232	1196
	2	177661308	rs2577244	AA=ref	G	A	174	173	1	458	225	1030
	2	177662344	rs1251029	AA=ref	C	T	238	182	2	476	230	1126
	2	177663011	rs140375934	AA=nnn	A	G	298	186	2	476	232	1192
	2	177664297	rs10930754	AA=ref	A	C	240	181	2	475	229	1125
	2	177664334	rs10930755	AA=ref	G	A	227	172	1	458	225	1082
	2	177664427	rs200235294	INDEL	GAC	G	177	169	1	457	225	1028
	2	177665543	rs10930756	AA=ref	T	A	172	165	1	454	224	1015
	2	177666742	rs112866337	AA=nnn	G	A	220	175	2	459	212	1066
	2	177667237	rs1251027	AA=ref	G	A	174	171	1	458	225	1028
	2	177669182	rs840681	AA=alt	A	G	296	186	3	477	231	1190
	2	177669207	rs840682	AA=ref	C	T	157	168	1	458	224	1007
	2	177671018	rs10187286	AA=ref	T	C	224	168	1	452	203	1047
	2	177672726	rs13021258	AA=ref	A	G	223	168	1	451	203	1045
	2	177679390	rs72391554	INDEL	ATAAT	A	219	163	1	446	199	1027
	2	177750411	rs7608079	AA=alt	G	A	567	167	8	183	125	1042
	2	177799255	rs6707630	AA=nnn	A	G	534	150	5	166	265	1115
	2	177799643	rs6737247	AA=ref	G	T	526	149	5	166	267	1108
	2	177799752	rs7603168	AA=ref	T	G	527	149	5	166	267	1109
	2	177800307	rs4894220	AA=alt	G	C	524	149	5	166	265	1104
	2	177801032	rs4894221	AA=alt	T	C	497	147	5	165	264	1073
	2	177802008	rs7577255	AA=alt	C	T	496	145	5	166	264	1071
	2	177802462	rs73035099	AA=alt	A	G	497	147	5	166	264	1074
	2	177806005	rs10930769	AA=ref	G	A	503	146	5	167	267	1083
	2	177806514	rs6715148	AA=alt	A	C	530	147	5	166	266	1109
	2	177807126	rs5836576	INDEL	CTA	C	532	150	6	166	263	1111
	2	177807449	rs2118398	AA=alt	T	A	529	147	5	165	265	1106
	2	177808217	rs11692166	AA=alt	G	C	525	147	5	166	266	1104
	2	177808503	rs11692303	AA=alt	G	A	529	147	5	166	266	1108
	2	180221072	rs11686902	AA=ref	T	C	613	235	1	303	128	1279
	2	184392792	rs10198434	AA=ref	T	G	311	207	4	404	133	1055
	2	184398817	rs7589277	AA=alt	T	C	398	216	4	405	133	1152
	2	192995603	rs62180403	AA=nnn	G	A	266	212	4	474	167	1119
	2	193000709	rs34874254	AA=ref	G	A	241	214	4	467	156	1078
	2	193000757	rs35215307	AA=ref	A	G	288	225	7	477	172	1162
	2	193004176	rs13004835	AA=nnn	G	A	231	218	3	472	168	1089
	2	193007623	rs17433337	AA=ref	A	T	236	215	3	464	154	1069
	2	193011880	rs11692977	AA=nnn	A	G	242	222	4	474	171	1109
	2	193022315	rs56368303	AA=ref	T	C	351	227	8	462	194	1234
	2	196773829	rs62201532	AA=ref	G	A	651	102	1	155	94	1002
	2	196804715	rs9808127	AA=nnn	C	T	667	104	0	157	92	1020
	2	196833851	rs1873216	AA=alt	A	C	691	105	0	164	95	1055
	2	198965751	rs7570678	AA=alt	T	C	736	76	4	89	181	1082
	2	199723740	rs1914615	AA=ref	A	T	265	254	7	538	258	1315
	2	199723936	rs35651531	INDEL	TGAG	T	264	254	7	538	258	1314
	2	200348803	rs13013628	AA=alt	T	C	735	89	6	153	39	1016
	2	206155107	rs1207425	AA=ref	A	G	566	134	3	225	87	1012
	2	206237326	rs849201	AA=ref	A	G	627	102	2	200	77	1006
	2	206699696	rs11681752	AA=ref	C	T	146	275	9	413	315	1149
	2	207303146	rs12694055	AA=ref	C	T	296	295	0	328	89	1008
	2	207937286	rs7565229	AA=ref	A	G	281	238	6	390	171	1080
	2	210291373	rs6435527	AA=ref	A	G	563	193	8	290	365	1411
	2	210306059	rs71395554	INDEL	T	TAAAAC	772	118	0	157	150	1197
	2	211539150	rs11902281	AA=ref	G	A	403	170	9	319	165	1057
	2	211785277	rs4600582	AA=alt	C	G	403	202	7	381	158	1144
	2	211785292	rs4605308	AA=alt	T	C	440	202	7	381	158	1181
	2	212535735	rs1851169	AA=ref	A	G	215	223	3	454	271	1163
	2	212535932	rs1851170	AA=ref	T	C	307	228	3	464	273	1272
	2	212538586	rs72305448	INDEL	CACA	C	239	223	3	451	271	1184
	2	212538940	rs10183152	AA=alt	T	C	556	259	9	454	317	1586
	2	212541989	rs2371308	AA=ref	A	T	555	259	9	454	317	1585
	2	212542196	rs4016512	AA=ref	G	A	578	259	9	453	317	1607
	2	212542567	rs7562364	AA=ref	C	T	577	261	9	455	317	1610
	2	212542636	rs7562573	AA=alt	G	T	551	259	9	453	317	1580
	2	212542748	rs7565327	AA=ref	G	A	579	259	9	456	314	1608
	2	212542832	rs7591647	AA=ref	A	T	579	259	9	457	316	1611
	2	212543176	rs6714837	AA=ref	G	C	613	258	9	458	317	1646
	2	212543278	rs6743138	AA=alt	A	G	590	258	9	458	317	1623
	2	212543560	rs10166875	AA=ref	C	T	590	258	9	458	317	1623
	2	212543924	rs4673628	AA=ref	A	G	528	257	9	458	317	1560
	2	212544024	rs10169970	AA=ref	G	A	590	258	9	459	317	1624
	2	212544586	rs1983399	AA=ref	G	A	215	223	3	455	271	1164
	2	212545877	rs6741480	AA=ref	T	G	641	259	9	459	317	1676
	2	212546206	rs6755268	AA=ref	A	T	628	259	9	459	316	1662
	2	212547244	rs13398913	AA=ref	C	T	179	220	3	453	270	1122
	2	212552299	rs149343737	INDEL	G	GTGTT	341	238	3	454	277	1310
	2	212554475	rs10612711	INDEL	ATC	A	217	222	3	453	270	1162
	2	212963295	rs4319888	AA=alt	C	G	625	120	2	176	183	1104
	2	212966070	rs543649126	INDEL	C	CTATACATATATATATA	705	126	2	174	181	1186
	2	213114124	rs28539084	AA=alt	T	C	482	132	6	334	170	1118
	2	213117976	rs1521636	AA=ref	T	C	446	121	6	327	162	1056
	2	213125413	rs13389250	AA=alt	T	C	599	135	6	336	171	1241
	2	213279029	rs6757140	AA=alt	C	T	391	165	7	369	262	1187
	2	213282922	rs10197535	AA=alt	G	A	391	169	7	369	261	1190
	2	213312160	rs2047950	AA=alt	T	A	486	199	4	384	244	1313
	2	213314038	rs12694281	AA=alt	G	A	487	199	4	384	244	1314
	2	213314578	rs5838331	INDEL	A	ATAAT	486	199	4	385	244	1314
	2	213314620	rs1546371	AA=alt	A	G	487	199	4	385	244	1315
	2	213930616	rs9288465	AA=ref	T	C	471	186	8	422	267	1346
	2	213931662	rs7594137	AA=alt	G	A	221	175	6	411	262	1069
	2	214139065	rs1219972	AA=alt	A	G	466	159	6	269	115	1009
	2	214143759	rs2708165	AA=alt	T	G	520	162	6	283	123	1088
	2	214271199	rs2634482	AA=alt	A	G	460	161	6	279	109	1009
	2	214272222	rs28466574	AA=alt	T	C	465	159	6	277	108	1009
	2	215968929	rs2948974	AA=alt	T	C	758	175	3	126	162	1221
	2	215970299	rs2948975	AA=alt	A	C	767	174	3	126	147	1214
	2	216007672	rs113354229	INDEL	T	TTTTTTG	595	164	2	148	149	1056
	2	216007840	rs1965503	AA=ref	T	C	627	167	2	148	151	1093
	2	216009802	rs34210360	INDEL	AG	A	648	167	2	148	151	1114
	2	216012254	rs1568741	AA=ref	T	C	649	167	2	148	150	1114
	2	216019261	rs2970976	AA=ref	G	A	546	161	4	147	150	1004
	2	216206779	rs6707934	AA=ref	A	G	478	158	1	330	94	1060
	2	216207121	rs6737407	AA=ref	G	C	481	158	1	330	94	1063
	2	216208792	rs2030774	AA=ref	C	T	448	154	1	330	94	1026
	2	216287497	rs16854041	AA=ref	A	G	362	120	0	268	262	1012
	2	216294016	rs7609476	AA=alt	C	A	657	221	1	512	301	1691
	2	216300795	rs7562601	AA=ref	C	G	413	210	2	507	297	1427
	2	216308221	rs7423688	AA=alt	C	T	643	231	4	556	304	1734
	2	216308303	rs34570017	AA=ref	C	G	310	125	0	303	274	1012
	2	216551531	rs56716984	AA=ref	G	A	393	171	2	300	194	1058
	2	216557733	rs1250070	AA=alt	G	A	239	241	4	431	264	1175
	2	216559457	rs1269869	AA=ref	T	A	106	233	4	432	262	1033
	2	216560998	rs671969	AA=ref	G	A	116	351	4	729	357	1553
	2	216562238	rs607214	AA=ref	G	A	125	352	4	734	358	1569
	2	216562509	rs667980	AA=ref	G	A	128	352	4	734	358	1572
	2	216563704	rs10202393	AA=ref	G	A	93	339	4	712	352	1496
	2	216566444	rs11695198	AA=ref	G	A	70	335	4	712	352	1469
	2	216566569	rs667519	AA=ref	C	T	129	352	4	729	357	1567
	2	216567668	rs683007	AA=ref	G	T	129	352	4	729	357	1567
	2	216568162	rs670311	AA=ref	G	A	131	352	4	729	357	1569
	2	216569707	rs11689816	AA=ref	A	G	68	336	4	712	352	1468
	2	216570759	rs615005	AA=ref	C	T	127	352	4	729	357	1565
	2	216572452	rs632876	AA=ref	A	G	147	362	4	767	396	1672
	2	216573059	rs645779	AA=ref	G	A	147	361	4	766	396	1670
	2	216575093	rs11689499	AA=ref	A	G	101	339	4	712	353	1505
	2	216577232	rs3113502	AA=ref	C	T	96	337	4	705	327	1465
	2	216577567	rs13022398	AA=ref	C	A	68	334	4	705	326	1433
	2	216577638	rs13027215	AA=ref	A	T	68	334	4	705	326	1433
	2	216577817	rs13027794	AA=ref	C	T	68	334	4	705	326	1433
	2	216581346	rs10189663	AA=ref	T	A	73	335	4	710	327	1445
	2	216584523	rs1004071	AA=ref	C	T	73	334	4	714	327	1448
	2	216584717	rs1004070	AA=alt	T	G	194	343	4	715	327	1579
	2	216586527	rs11693582	AA=ref	T	C	73	335	4	714	327	1449
	2	216591888	rs10202705	AA=ref	A	G	70	335	4	711	326	1442
	2	216593110	rs13025157	AA=ref	G	A	192	341	4	706	324	1563
	2	216597355	rs12694370	AA=ref	A	C	73	335	4	707	325	1440
	2	216598968	rs13016979	AA=ref	A	G	71	333	4	705	324	1433
	2	216603916	rs10166786	AA=ref	T	C	72	319	4	704	317	1412
	2	216606809	rs7595535	AA=ref	T	C	82	334	4	701	319	1436
	2	216607166	rs12986459	AA=ref	A	G	82	334	4	701	318	1435
	2	216607210	rs12987160	AA=ref	G	A	82	334	4	701	318	1435
	2	216610853	rs7576718	AA=ref	C	T	78	315	4	702	320	1415
	2	216613311	rs12992226	AA=ref	G	A	101	317	4	700	319	1437
	2	216625435	rs35961195	AA=ref	C	G	142	311	4	673	303	1429
	2	218622116	rs2152	AA=ref	A	G	275	170	8	336	224	1005
	2	220706985	rs11677783	AA=alt	T	A	914	144	8	203	70	1331
	2	220710957	rs11692212	AA=alt	G	A	799	144	8	205	67	1215
	2	221103636	rs1454572	AA=ref	C	T	297	251	3	384	173	1105
	2	221103742	rs1454573	AA=ref	A	G	296	251	4	384	171	1102
	2	221107376	rs12994839	AA=ref	T	G	250	248	3	384	171	1053
	2	221108868	rs13031483	AA=ref	G	T	248	248	3	384	171	1051
	2	221109103	rs13032066	AA=ref	G	A	296	250	3	386	171	1103
	2	221110281	rs6705130	AA=ref	G	A	335	248	2	386	174	1143
	2	221111217	rs35246257	AA=ref	C	A	319	247	2	379	173	1118
	2	221115736	rs79554224	AA=ref	G	T	252	245	2	378	173	1048
	2	221116583	rs6708161	AA=ref	C	G	250	245	2	377	173	1045
	2	221117025	rs68038185	AA=ref	A	G	250	245	2	377	173	1045
	2	221117844	rs1840351	AA=ref	G	A	252	245	2	377	174	1048
	2	221118308	rs2198590	AA=ref	A	G	245	244	2	377	174	1040
	2	221129320	rs17576007	AA=ref	C	G	253	244	2	376	174	1047
	2	221133176	rs1542356	AA=ref	T	C	312	248	2	363	168	1091
	2	221141148	rs3928512	AA=ref	G	A	359	252	3	371	167	1149
	2	221150028	rs7608619	AA=ref	C	T	431	260	3	377	170	1238
	2	221154361	rs10177249	AA=ref	A	G	492	263	1	376	171	1302
	2	221154733	rs35615125	INDEL	A	AT	487	265	2	375	170	1297
	2	221155601	rs35319560	INDEL	C	CT	483	263	5	379	173	1298
	2	221160145	rs1378022	AA=ref	A	C	448	265	1	376	171	1260
	2	221167414	rs4672974	AA=ref	T	A	467	261	1	378	171	1277
	2	221170656	rs11888018	AA=ref	C	T	415	252	1	379	171	1217
	2	221175875	rs2219137	AA=ref	T	C	396	256	1	378	171	1201
	2	221184136	rs34172476	INDEL	C	CA	413	239	7	350	172	1174
	2	221192298	rs35013163	INDEL	G	GC	400	259	1	377	171	1207
	2	221198420	rs34044598	AA=ref	A	G	414	261	1	379	171	1225
	2	221207819	rs12473349	AA=ref	T	C	445	262	1	364	172	1243
	2	221209365	rs13029711	AA=ref	A	T	425	257	1	364	171	1217
	2	221218885	rs6746678	AA=ref	A	G	275	233	1	347	168	1023
	2	221228108	rs1378012	AA=ref	T	C	348	241	1	350	165	1104
	2	225290508	rs147887755	INDEL	CTCTCTT	C	594	83	2	181	174	1032
	2	228548206	rs140927266	INDEL	A	AT	249	163	3	469	195	1076
	2	228549571	rs35555555	AA=ref	C	T	249	163	4	469	193	1074
	2	228550298	rs34020562	AA=ref	T	G	274	179	3	488	204	1145
	2	228552709	rs13025803	AA=ref	C	T	250	163	3	469	199	1081
	2	228558006	rs13012087	AA=ref	C	A	260	166	3	473	180	1079
	2	228558306	rs13012824	AA=ref	C	A	252	161	3	459	178	1050
	2	228565656	rs11694828	AA=ref	G	A	257	172	3	484	212	1125
	2	235350173	rs28757817	AA=alt	A	G	656	106	6	150	240	1152
	2	236515830	rs35440037	INDEL	G	GC	617	100	1	236	146	1099
	2	236516263	rs7607999	AA=alt	T	C	624	100	1	237	145	1106
	2	236517172	rs13382523	AA=ref	C	A	624	100	1	233	144	1101
	2	236518287	rs12692175	AA=ref	G	A	611	99	1	234	143	1087
	2	236519336	rs10183804	AA=ref	A	G	698	113	1	261	143	1215
	2	236519555	rs10203779	AA=ref	C	T	596	99	1	233	143	1071
	2	236886196	rs6431417	AA=alt	T	A	858	47	3	23	105	1033
	2	237105981	rs7564581	AA=alt	G	A	678	88	3	162	119	1047
	2	237108054	rs368012989	INDEL	CAAAAAAAA	C	892	101	5	163	168	1324
	2	237114315	rs59489263	AA=ref	T	C	687	86	3	162	122	1057
	2	237123104	rs7588748	AA=alt	G	C	790	95	5	156	180	1221
	2	237155259	rs111699014	AA=alt	G	A	624	95	9	161	180	1060
	2	237155261	rs115794429	AA=alt	T	C	624	95	9	161	180	1060
	2	237155262	rs116252704	AA=ref	G	A	624	95	9	161	180	1060
	2	237155439	rs71833434	INDEL	TCTTTC	T	628	95	9	162	182	1067
	2	237155599	rs1377451	AA=ref	C	T	629	95	9	162	181	1067
	2	237155923	rs113291592	INDEL	A	AAAAC	582	93	5	162	165	1002
	2	237522641	rs7574312	AA=ref	T	G	590	80	1	178	183	1031
	2	237524108	rs11693056	AA=ref	G	A	677	76	1	178	182	1113
	2	237539128	rs558625799	INDEL	GC	G	655	70	3	155	137	1017
	2	238128311	rs111439259	AA=alt	G	A	911	116	8	78	56	1161
	2	238128352	rs113871300	AA=ref	G	C	911	116	8	78	55	1160
	2	239688784	rs139004473	AA=ref	C	T	154	204	4	467	206	1031
	2	239691865	rs56136455	AA=ref	G	T	205	226	4	487	191	1109
	2	239759733	rs36186396	AA=ref	T	C	426	212	2	484	144	1266
	2	239760214	rs374830314	INDEL	C	CT	311	202	3	477	159	1149
	2	239766619	rs149346792	AA=ref	T	C	277	157	1	369	215	1018
	2	239949666	rs4075019	AA=alt	A	C	674	130	6	214	156	1174
	2	239949681	rs4075018	AA=alt	G	A	671	123	6	206	154	1154
	2	239949823	rs12185725	AA=alt	A	G	686	118	6	194	154	1152
	2	239950153	rs62189261	AA=alt	T	C	675	129	6	213	158	1175
	2	239950595	rs10201612	AA=alt	C	G	645	117	4	210	157	1129
	2	240990056	rs60873450	AA=ref	G	C	662	143	5	77	145	1027
	2	240990568	rs7587455	AA=ref	C	T	661	142	5	77	145	1025
	2	241003605	rs7605835	AA=ref	G	A	811	144	0	185	32	1172
	2	241003667	rs2196871	AA=ref	A	G	877	149	0	185	32	1243
	3	603007	rs1385188	AA=alt	A	G	804	92	5	69	61	1026
	3	608332	rs2729249	AA=alt	A	G	806	92	5	70	53	1021
	3	669478	rs9826534	AA=alt	G	A	803	97	5	87	49	1036
	3	669605	rs9826793	AA=alt	G	A	803	97	6	87	49	1036
	3	1143424	rs9878022	AA=alt	T	G	792	64	2	89	75	1020
	3	1144185	rs6789876	AA=alt	T	C	779	73	8	106	78	1036
	3	1149544	rs6442206	AA=alt	G	A	809	68	4	88	65	1030
	3	1164931	rs9828588	AA=ref	A	T	617	109	2	159	122	1007
	3	1164941	rs9809355	AA=alt	C	T	675	114	2	159	122	1070
	3	1165284	rs9836736	AA=ref	T	C	616	108	2	154	127	1005
	3	1457166	rs6442419	AA=ref	T	C	157	204	3	422	252	1035
	3	1457879	rs67617512	AA=ref	T	G	157	203	3	423	254	1037
	3	1458075	rs66466412	AA=ref	A	G	136	202	4	423	252	1013
	3	1666176	rs465692	AA=ref	A	G	623	160	4	281	135	1199
	3	1843736	rs7632773	AA=ref	G	A	697	107	2	141	58	1003
	3	3326456	rs55698044	AA=ref	T	C	453	126	8	258	208	1045
	3	3326879	rs143752153	INDEL	T	TGCA	456	126	8	257	205	1044
	3	5527867	rs7612759	AA=ref	T	C	446	163	1	386	118	1113
	3	5534485	rs1991577	AA=ref	T	C	409	204	5	472	171	1256
	3	6868515	rs191463	AA=ref	A	G	25	226	6	640	272	1163
	3	7978341	rs2129920	AA=alt	C	A	379	141	8	279	261	1060
	3	7982884	rs7652192	AA=alt	G	T	380	139	8	281	261	1061
	3	8159624	rs12490765	AA=ref	A	C	80	214	5	508	311	1113
	3	8177738	rs467366	AA=ref	T	A	72	212	5	499	296	1079
	3	8203693	rs667611	AA=ref	C	G	410	240	4	514	308	1472
	3	8204357	rs34373857	INDEL	T	TA	404	239	4	514	308	1465
	3	8817758	rs7628938	AA=alt	T	G	674	107	6	164	227	1172
	3	10226982	rs776804	AA=alt	A	C	776	208	9	408	141	1533
	3	10247811	rs1681671	AA=ref	T	C	407	158	8	360	129	1054
	3	10457572	rs11719939	AA=ref	A	G	312	255	8	265	250	1082
	3	12462125	rs4135289	INDEL	CG	C	759	228	3	183	144	1314
	3	14509865	rs7642354	AA=alt	A	G	641	131	7	231	195	1198
	3	16729269	rs9310502	AA=ref	G	A	249	175	9	343	273	1040
	3	19367848	rs34714826	INDEL	AATAT	A	550	147	0	256	131	1084
	3	21440126	rs6801045	AA=ref	C	T	616	140	1	244	60	1060
	3	21440128	rs6764896	AA=ref	A	G	616	140	1	243	60	1059
	3	21441138	rs395247	AA=ref	C	A	616	140	1	243	60	1059
	3	21443804	rs35673020	INDEL	AT	A	609	141	1	243	60	1053
	3	21443929	rs433667	AA=ref	A	G	605	141	1	242	60	1048
	3	23752657	rs4858532	AA=ref	G	A	583	110	9	168	229	1090
	3	23921206	rs7610935	AA=ref	T	G	499	144	3	106	262	1011
	3	24483623	rs9831133	AA=alt	G	A	473	246	5	301	115	1135
	3	24484207	rs6807873	AA=ref	C	T	482	247	5	302	115	1146
	3	28990919	rs55838476	INDEL	TA	T	478	188	6	332	268	1266
	3	34202439	rs11927616	AA=ref	T	A	280	219	7	563	186	1248
	3	34209328	rs2336118	AA=ref	C	T	288	220	7	561	186	1255
	3	34209724	rs7618115	AA=ref	T	C	497	254	7	611	254	1616
	3	34211292	rs11711207	AA=nnn	A	T	302	213	7	512	217	1244
	3	34212616	rs11708781	AA=ref	T	G	288	223	7	569	227	1307
	3	34214149	rs113459602	AA=ref	G	T	621	267	8	613	258	1759
	3	34214157	rs369258977	INDEL	GT	G	842	311	8	701	292	2146
	3	34215407	rs6773489	AA=ref	T	A	286	208	7	541	194	1229
	3	34216392	rs1960959	AA=ref	A	T	556	260	7	611	254	1681
	3	34216827	rs7612155	AA=ref	G	A	556	260	7	612	254	1682
	3	34217664	rs7626572	AA=ref	T	G	285	223	7	570	229	1307
	3	34221477	rs7627333	AA=ref	G	A	174	216	7	564	229	1183
	3	34222189	rs10510658	AA=ref	C	T	174	216	7	564	229	1183
	3	34224005	rs11129588	AA=ref	A	G	194	218	7	568	229	1209
	3	34229122	rs11710773	AA=ref	C	T	181	216	7	569	228	1194
	3	34229700	rs11927965	AA=ref	A	G	181	216	7	569	228	1194
	3	34229982	rs11129590	AA=ref	A	G	181	216	7	569	228	1194
	3	34230933	rs11712920	AA=ref	C	T	181	215	7	565	228	1189
	3	34231929	rs17280068	AA=ref	A	G	181	216	7	569	228	1194
	3	34232337	rs13066843	AA=ref	G	A	180	216	7	569	229	1194
	3	34234463	rs968102	AA=ref	C	T	181	215	7	565	227	1188
	3	34234573	rs968103	AA=ref	T	C	181	215	7	565	227	1188
	3	34236400	rs62248461	AA=ref	C	T	181	215	7	571	229	1196
	3	34236633	rs13059714	AA=nnn	G	C	181	215	7	571	229	1196
	3	34236801	rs11717786	AA=alt	T	G	351	235	7	574	230	1390
	3	34237149	rs11713830	AA=ref	G	T	181	214	7	567	229	1191
	3	34237150	rs11713781	AA=ref	C	T	181	214	7	567	229	1191
	3	34237250	rs11714556	AA=ref	C	T	181	214	7	567	228	1190
	3	34237807	rs62248462	AA=ref	G	A	169	214	7	567	228	1178
	3	34237992	rs66558495	AA=ref	G	A	169	213	7	567	229	1178
	3	34238091	rs13065915	AA=ref	A	G	168	212	7	563	225	1168
	3	34238217	rs11714874	AA=ref	G	A	169	214	7	575	229	1187
	3	34239403	rs1866754	AA=ref	G	A	181	213	7	571	229	1194
	3	34240347	rs11717932	AA=ref	C	T	183	213	7	571	229	1196
	3	34240486	rs13063086	AA=ref	T	G	199	214	7	575	230	1218
	3	34240511	rs13083357	AA=ref	G	A	197	213	7	571	229	1210
	3	34240936	rs7621412	AA=alt	T	C	512	245	7	602	238	1597
	3	34241410	rs6789334	AA=ref	A	G	412	233	7	572	234	1451
	3	44581825	rs10719349	INDEL	GT	G	503	126	2	337	59	1025
	3	44622369	rs72860788	AA=alt	G	C	510	127	1	335	59	1031
	3	45927759	rs7653372	AA=alt	T	C	445	74	4	141	384	1044
	3	45936945	rs6782814	AA=ref	G	C	567	81	4	138	383	1169
	3	45985347	rs6785091	AA=ref	C	G	516	83	4	126	364	1089
	3	46049765	rs13433997	AA=ref	T	C	538	70	4	128	349	1085
	3	46049827	rs67937868	AA=ref	G	T	467	62	4	126	349	1004
	3	54266145	rs61412165	AA=ref	T	A	263	187	6	532	310	1292
	3	54641568	rs2884808	AA=alt	G	A	486	106	8	243	168	1003
	3	57303478	rs10662232	INDEL	A	AGAATT	687	134	4	171	103	1095
	3	57393243	rs9311646	AA=ref	T	C	705	161	4	236	114	1216
	3	57393368	rs9311647	AA=alt	G	A	708	147	4	199	110	1164
	3	57398343	rs62252057	AA=ref	A	G	707	147	4	199	110	1163
	3	57402850	rs9860218	AA=ref	G	C	748	148	4	179	110	1185
	3	57404037	rs62252863	AA=alt	T	C	748	168	4	216	127	1259
	3	57404880	rs9870672	AA=ref	C	T	667	142	4	179	111	1099
	3	57404995	rs9870842	AA=alt	C	T	748	168	4	216	127	1259
	3	57405347	rs9833502	AA=alt	A	T	748	168	4	216	127	1259
	3	57405722	rs9875683	AA=ref	C	A	668	142	4	179	110	1099
	3	57408200	rs7616063	AA=alt	T	C	713	162	4	208	128	1211
	3	57411935	rs11928930	AA=alt	G	A	749	168	4	216	128	1261
	3	57511750	rs6445906	AA=ref	A	G	609	138	5	178	97	1022
	3	57514050	rs62260465	AA=ref	C	T	608	138	5	178	97	1021
	3	57515116	rs1816948	AA=ref	C	T	609	138	5	178	97	1022
	3	57517956	rs6781521	AA=ref	T	G	609	138	5	178	97	1022
	3	57523472	rs6768312	AA=ref	C	T	577	137	5	190	100	1004
	3	57989169	rs11130605	AA=ref	C	T	271	177	6	400	246	1094
	3	57990463	rs11710057	AA=ref	T	C	264	172	6	388	241	1065
	3	57990920	rs7631741	AA=ref	T	G	273	177	6	400	246	1096
	3	58006752	rs7634753	AA=ref	C	T	218	176	7	403	247	1044
	3	58354251	rs12715530	AA=alt	A	G	696	285	3	536	309	1826
	3	58358958	rs6764532	AA=ref	A	G	436	254	2	450	216	1356
	3	58383970	rs3922712	AA=alt	T	A	572	280	2	536	305	1693
	3	58388482	rs150516194	INDEL	CTT	C	256	228	8	465	259	1208
	3	58409126	rs6767498	AA=alt	C	A	572	280	2	536	305	1693
	3	58410431	rs11714515	AA=ref	A	G	229	229	1	476	285	1219
	3	58428397	rs11714870	AA=alt	C	T	634	283	2	534	302	1753
	3	58429245	rs112173668	INDEL	A	ATTTTGT	629	283	2	534	302	1748
	3	58470351	rs9311676	AA=ref	C	T	201	213	1	416	224	1054
	3	59063421	rs28690178	AA=ref	C	A	535	133	7	210	131	1009
	3	59076222	rs9311706	AA=alt	G	A	503	131	1	208	165	1007
	3	59084896	rs9826634	AA=alt	A	G	510	132	1	208	178	1028
	3	59085453	rs60688360	INDEL	C	CGTT	517	131	1	208	178	1034
	3	59085808	rs9869770	AA=alt	G	C	512	131	1	208	178	1029
	3	59088628	rs9815540	AA=alt	A	T	516	131	1	208	178	1033
	3	59089003	rs11707993	AA=alt	A	G	516	131	1	208	178	1033
	3	59112516	rs12485713	AA=alt	A	C	585	256	1	229	172	1242
	3	59114012	rs4681911	AA=nnn	T	C	586	250	1	229	172	1237
	3	59114059	rs4681912	AA=nnn	T	C	586	250	1	229	173	1238
	3	59114369	rs6797499	AA=ref	A	G	508	248	1	228	172	1156
	3	59116001	rs9814422	AA=alt	T	G	586	250	1	229	171	1236
	3	59117987	rs7640230	AA=alt	C	T	585	250	1	229	164	1228
	3	59118834	rs73080070	AA=alt	T	C	586	256	1	229	171	1242
	3	59120405	rs7618705	AA=alt	T	G	584	250	1	229	171	1234
	3	59120419	rs7618708	AA=ref	T	C	584	256	1	229	171	1240
	3	59120541	rs7649260	AA=ref	C	A	544	247	1	229	171	1191
	3	59121374	rs6783931	AA=alt	G	C	586	250	1	229	171	1236
	3	59121943	rs6784568	AA=alt	G	C	584	249	1	229	171	1233
	3	59124081	rs536441495	INDEL	ATT	A	554	250	1	229	176	1209
	3	59143092	rs9815991	AA=alt	A	T	611	247	1	224	166	1248
	3	59144684	rs1512822	AA=alt	A	G	616	247	1	224	166	1253
	3	59147294	rs1949193	AA=alt	T	C	641	250	1	224	166	1281
	3	59153404	rs2175655	AA=ref	C	T	583	243	1	224	166	1216
	3	59156533	rs1581115	AA=alt	C	T	575	242	1	224	159	1200
	3	59156561	rs1581114	AA=alt	G	A	593	243	1	224	159	1219
	3	59158463	rs144136363	INDEL	C	CTA	506	246	5	256	183	1191
	3	59158611	rs7634949	AA=alt	G	A	567	242	1	223	159	1191
	3	59162045	rs2365683	AA=alt	C	A	574	280	1	306	129	1289
	3	59162811	rs7652309	AA=alt	T	G	580	278	1	306	135	1299
	3	59165167	rs1913158	AA=alt	A	G	573	279	1	306	135	1293
	3	59174010	rs7623633	AA=alt	A	G	596	276	0	296	134	1302
	3	59174381	rs1913157	AA=ref	C	G	596	276	0	296	134	1302
	3	59175256	rs7629106	AA=ref	A	G	606	278	0	296	134	1314
	3	59177084	rs11441628	INDEL	T	TA	606	277	0	304	134	1321
	3	59178030	rs1512828	AA=alt	A	C	606	278	0	304	134	1322
	3	59178192	rs1512827	AA=alt	C	G	606	278	0	304	134	1322
	3	59178203	rs1512826	AA=alt	G	C	607	278	0	304	134	1323
	3	59178384	rs35164495	INDEL	C	CA	606	278	0	304	134	1322
	3	59178740	rs10222437	AA=ref	G	A	605	278	0	296	134	1313
	3	59178953	rs10222604	AA=alt	A	C	596	278	0	304	133	1311
	3	59179000	rs10222440	AA=alt	G	A	599	278	0	304	135	1316
	3	59179590	rs9851844	AA=ref	T	C	599	277	0	304	136	1316
	3	59180616	rs36061790	AA=alt	A	T	575	282	1	320	131	1308
	3	59180663	rs34399200	AA=alt	G	C	575	279	1	321	132	1307
	3	59183655	rs9853250	AA=alt	C	G	632	367	2	548	174	1721
	3	59782411	rs2605433	AA=alt	T	C	576	124	4	163	183	1046
	3	59882206	rs9284900	AA=alt	G	A	690	132	8	137	106	1065
	3	59886332	rs6446087	AA=alt	A	T	679	122	9	119	101	1021
	3	59889113	rs9844365	AA=alt	C	T	684	121	9	113	98	1016
	3	60831940	rs751252	AA=alt	T	C	606	150	1	290	161	1207
	3	60833509	rs1447915	AA=alt	G	A	463	141	1	289	161	1054
	3	60837937	rs66782740	AA=alt	T	C	605	149	1	291	163	1208
	3	65662123	rs6765502	AA=alt	C	T	612	93	0	201	104	1010
	3	65663656	rs9311950	AA=alt	G	A	669	91	0	194	104	1058
	3	65697011	rs9849259	AA=alt	C	T	432	141	2	353	94	1020
	3	65697738	rs9845962	AA=ref	T	C	501	173	2	421	123	1218
	3	65702579	rs9810957	AA=alt	A	C	481	173	2	425	122	1201
	3	65702885	rs9815082	AA=ref	A	G	383	170	2	429	124	1106
	3	65705885	rs6772787	AA=alt	T	G	373	169	2	423	122	1087
	3	65706555	rs7610737	AA=alt	G	T	580	167	2	396	121	1264
	3	65709224	rs142557865	INDEL	CA	C	549	142	2	326	93	1110
	3	65710607	rs9863366	AA=alt	G	A	614	147	2	327	92	1180
	3	65711119	rs1499498	AA=alt	C	T	548	144	2	326	92	1110
	3	65711266	rs9868099	AA=alt	G	A	548	144	2	326	92	1110
	3	65712396	rs9873382	AA=alt	C	T	551	142	2	325	92	1110
	3	65712515	rs6765399	AA=alt	C	T	545	142	2	325	92	1104
	3	65712580	rs6445499	AA=ref	A	G	545	142	2	325	92	1104
	3	65712905	rs6445500	AA=alt	C	T	545	142	2	325	92	1104
	3	65714403	rs11713431	AA=alt	A	T	638	147	2	329	93	1207
	3	65716956	rs9823955	AA=alt	C	T	630	155	4	354	109	1248
	3	65717066	rs9861742	AA=alt	A	G	630	155	4	354	109	1248
	3	65717427	rs6782678	AA=alt	G	T	628	155	4	354	109	1246
	3	65717714	rs13319304	AA=ref	A	G	596	115	2	248	63	1022
	3	65719395	rs7646130	AA=ref	T	C	414	150	2	353	109	1026
[truncated: 8,534 more rows]

## Sheet: EUR RACA
	Table S2. Numbers of occurances of RACA SNPs in Europe
	Column 7	Counts of RACA SNP in AFR
	Column 8	Counts of RACA SNP in AMR
	Column 9	Counts of RACA SNP in EAS
	Column 10	Counts of RACA SNP in EUR
	Column 11	Counts of RACA SNP in SAS
	Column 12	Total counts in NOT-Europe
	RACA SNP allele is ancestral when column 6 AA=alt; and derived (mutant) when AA=ref. When ancestral status is unknown AA=nnn
	Column 1	Column 2	Column 3	Column 4	Column 5	Column 6	Column 7	Column 8	Column 9	Column 10	Column 11	Column 12
	Chromosome	Position	RS-ids	Ancestral	Reference	Alternative	AFR	AMR	EAS	EUR	SAS	TOTAL
	8	35797290	rs6986608	AA=alt	T	G	785	63	185	5	162	1015
	8	35803681	rs6987006	AA=alt	A	G	785	63	191	5	162	1015
	8	116765116	rs55932928	AA=alt	A	G	802	128	36	7	70	1007
	8	116786471	rs73706214	AA=nnn	T	C	795	158	84	8	62	1023
	9	21933125	rs2188126	AA=alt	G	C	829	40	54	7	126	1002
	9	21936381	rs7875199	AA=alt	T	C	835	40	54	7	126	1008
	9	36745892	rs11998844	AA=ref	A	G	796	115	204	8	284	1203
	15	29152317	rs143431483	AA=nnn	A	G	806	56	11	3	149	1014
	15	48392165	rs1834640	AA=alt	A	G	954	218	931	6	308	1486
	15	48394586	rs57108441	AA=ref	T	G	749	210	929	7	254	1220
	15	48396808	rs1559857	AA=alt	G	A	698	132	493	4	212	1046
	15	48400199	rs2675345	AA=alt	A	G	952	233	763	5	268	1458
	15	48411821	rs2675346	AA=alt	C	T	698	132	496	1	210	1041
	15	48414969	rs2433354	AA=alt	C	T	696	133	494	1	208	1038
	15	48418645	rs2675347	AA=alt	A	G	696	134	494	6	211	1047
	15	48420744	rs2675348	AA=alt	A	G	712	134	494	1	211	1058
	15	48426484	rs1426654	AA=alt	A	G	953	285	996	3	308	1549
	15	48433494	rs2470102	AA=alt	A	G	952	235	759	6	266	1459
	15	48438269	rs2469597	AA=alt	C	T	694	132	492	2	211	1039
	15	48444748	rs2459394	AA=alt	T	A	694	134	493	6	213	1047
	15	48445387	rs2675349	AA=alt	A	G	694	134	494	1	212	1041
	19	42392130	rs28396197	AA=alt	T	C	851	52	185	8	176	1087
	21	17877794	rs2823850	AA=alt	C	T	877	70	61	8	98	1053
	21	17917666	rs28647658	AA=alt	C	T	861	76	67	8	101	1046
	21	17928554	rs2823880	AA=alt	A	C	877	75	77	8	106	1066
