# Supplementary material for: Analysis of Common SNPs across Continents Reveals Major Genomic Differences between Human Populations
Source: Genes (Basel). 2022 Aug 18;13(8):1472. doi: 10.3390/genes13081472 (PMC9408407; doi:10.3390/genes13081472)
Supplement: Supplementary file 1 [file genes-13-01472-s001.zip › genes-1766591-supplementary/Table S3.xlsx]

## Sheet: ARSA SNP_AFR
Variant name	Chromosome/scaffold name	Chromosome/scaffold position start (bp)	Associated gene with phenotype	Phenotype description	P value	Variant alleles	Associated variant risk allele
rs1061955	1	149942458	OTUD7B	Obesity-related traits	4e-06	G/A	A
rs3926124	1	154569616	CHRNB2	Autosomal dominant nocturnal frontal lobe epilepsy		A/G	G
rs6676290	1	63654368	PGM1	Congenital Disorder of Glycosylation		G/A/C	A
rs6676290	1	63654368	PGM1	Congenital disorder of glycosylation type 1t		G/A/C	A
rs11211488	1	47250820	STIL	Primary autosomal recessive microcephaly 7		A/G	G
rs639802	1	23279508	RPL29P6,HNRNPR	Blood pressure	1.40378e-12	A/C
rs639802	1	23279508	RPL29P6,HNRNPR	Blood pressure	1.71023e-06	A/C
rs639802	1	23279508	RPL29P6,HNRNPR	Blood pressure	2.67775e-06	A/C
rs639802	1	23279508	RPL29P6,HNRNPR	Blood pressure	3.79554e-08	A/C
rs639802	1	23279508	RPL29P6,HNRNPR	Blood pressure	3.91098e-32	A/C
rs639802	1	23279508	RPL29P6,HNRNPR	Blood pressure	4.79998e-24	A/C
rs639802	1	23279508	RPL29P6,HNRNPR	Echocardiography	1.69804e-09	A/C
rs639802	1	23279508	RPL29P6,HNRNPR	Echocardiography	2.02692e-07	A/C
rs639802	1	23279508	RPL29P6,HNRNPR	Echocardiography	5.16595e-08	A/C
rs639802	1	23279508	RPL29P6,HNRNPR	Echocardiography	6.74718e-10	A/C
rs639802	1	23279508	RPL29P6,HNRNPR	Respiratory Function Tests	1.32623e-06	A/C
rs639802	CHR_HSCHR1_4_CTG3	23286972	RPL29P6,HNRNPR	Blood pressure	1.40378e-12	A/C
rs639802	CHR_HSCHR1_4_CTG3	23286972	RPL29P6,HNRNPR	Blood pressure	1.71023e-06	A/C
rs639802	CHR_HSCHR1_4_CTG3	23286972	RPL29P6,HNRNPR	Blood pressure	2.67775e-06	A/C
rs639802	CHR_HSCHR1_4_CTG3	23286972	RPL29P6,HNRNPR	Blood pressure	3.79554e-08	A/C
rs639802	CHR_HSCHR1_4_CTG3	23286972	RPL29P6,HNRNPR	Blood pressure	3.91098e-32	A/C
rs639802	CHR_HSCHR1_4_CTG3	23286972	RPL29P6,HNRNPR	Blood pressure	4.79998e-24	A/C
rs639802	CHR_HSCHR1_4_CTG3	23286972	RPL29P6,HNRNPR	Echocardiography	1.69804e-09	A/C
rs639802	CHR_HSCHR1_4_CTG3	23286972	RPL29P6,HNRNPR	Echocardiography	2.02692e-07	A/C
rs639802	CHR_HSCHR1_4_CTG3	23286972	RPL29P6,HNRNPR	Echocardiography	5.16595e-08	A/C
rs639802	CHR_HSCHR1_4_CTG3	23286972	RPL29P6,HNRNPR	Echocardiography	6.74718e-10	A/C
rs639802	CHR_HSCHR1_4_CTG3	23286972	RPL29P6,HNRNPR	Respiratory Function Tests	1.32623e-06	A/C
rs651905	1	155672184	YY1AP1	Macular Degeneration	4.67205e-06	A/G
rs3126087	1	152333274		Core binding factor acute myeloid leukemia	3e-12	T/A	rs1858483-C; rs11204981-A; rs1858481-G; rs3126088-A; rs1933063-G; rs3134871-A; rs3126087-T; rs1858482-T; rs1858480-G
rs3126087	1	152333274		Core binding factor acute myeloid leukemia	8e-08	T/A	rs1858483-C; rs11204981-A; rs1858481-G; rs3126088-G; rs1933063-G; rs3134871-A; rs3126087-T; rs1858482-T; rs1858480-G
rs16832868	1	235808502	LYST	Chediak-Higashi syndrome		G/A/C	A
rs16840450	1	158657525	SPTA1	Spherocytosis type 3		T/A/C/G	C
rs16840450	1	158657525	SPTA1	Hereditary pyropoikilocytosis		T/A/C/G	C
rs16840450	1	158657525	SPTA1	ELLIPTOCYTOSIS 2		T/A/C/G	C
rs35121052	1	158661316	SPTA1	Spherocytosis type 3		G/A/C	C
rs35121052	1	158661316	SPTA1	Hereditary pyropoikilocytosis		G/A/C	C
rs35121052	1	158661316	SPTA1	ELLIPTOCYTOSIS 2		G/A/C	C
rs12072780	1	119685572	PHGDH	Nicotine dependence and major depression (severity of comorbidity)	3e-06	C/T	T
rs1578163	1	192963124	RGS2,UCHL5	Blood Coagulation Factors	4.57475e-12	C/T
rs1578163	1	192963124	RGS2,UCHL5	Blood pressure	2.26297e-07	C/T
rs1578163	1	192963124	RGS2,UCHL5	Blood pressure	5.39817e-11	C/T
rs1578163	1	192963124	RGS2,UCHL5	C-reactive protein	1.00241e-05	C/T
rs1578163	1	192963124	RGS2,UCHL5	C-reactive protein	6.42724e-08	C/T
rs1578163	1	192963124	RGS2,UCHL5	Receptors Tumor Necrosis Factor	2.27849e-08	C/T
rs1578163	1	192963124	RGS2,UCHL5	Receptors Tumor Necrosis Factor	6.28294e-08	C/T
rs10493144	1	49816982	AGBL4	Respiratory Function Tests	1.09197e-07	A/G
rs10493144	1	49816982	AGBL4	Respiratory Function Tests	2.11349e-06	A/G
rs10493144	1	49816982	AGBL4	Respiratory Function Tests	3.62724e-07	A/G
rs2229680	1	42929216	SLC2A1	History of neurodevelopmental disorder		G/A/C	A
rs2229680	1	42929216	SLC2A1	Glut1 deficiency syndrome 1 autosomal recessive		G/A/C	A
rs2229680	1	42929216	SLC2A1	DYSTONIA 9		G/A/C	A
rs2229680	1	42929216	SLC2A1	GLUT1 DEFICIENCY SYNDROME 1		G/A/C	A
rs11121390	1	9367737		Core binding factor acute myeloid leukemia	5e-18	G/A/C/T	rs10864411-C; rs9660866-C; rs11121390-G; rs2275458-A
rs11121390	1	9367737		Core binding factor acute myeloid leukemia	1e-22	G/A/C/T	rs10864411-C; rs9660866-C; rs11121390-G; rs2275458-G
rs34466404	1	235759223	LYST	Chediak-Higashi syndrome		T/C	C
rs57541735	1	32362000	BSDC1,TSSK3,FAM229A	Pre-treatment viral load in HIV-1 infection	4e-16	G/A/C	C
rs16853497	1	14045905		Adolescent idiopathic scoliosis	2e-07	A/G
rs534399	1	196741937	CFH	Age-related macular degeneration 4		G/A/C/T	T
rs534399	1	196741937	CFH	BASAL LAMINAR DRUSEN		G/A/C/T	T
rs534399	1	196741937	CFH	CFH-Related Dense Deposit Disease / Membranoproliferative Glomerulonephritis Type II		G/A/C/T	T
rs534399	1	196741937	CFH	Atypical hemolytic-uremic syndrome 1		G/A/C/T	T
rs11264444	1	156134988	LMNA	Charcot-Marie-Tooth disease		G/A/T	T
rs11264444	1	156134988	LMNA	Benign scapuloperoneal muscular dystrophy with cardiomyopathy		G/A/T	T
rs11264444	1	156134988	LMNA	Familial partial lipodystrophy 2		G/A/T	T
rs11264444	1	156134988	LMNA	Lethal tight skin contracture syndrome		G/A/T	T
rs11264444	1	156134988	LMNA	Limb-Girdle Muscular Dystrophy Recessive		G/A/T	T
rs11264444	1	156134988	LMNA	Congenital muscular dystrophy LMNA-related		G/A/T	T
rs11264444	1	156134988	LMNA	Hutchinson-Gilford syndrome		G/A/T	T
rs11264444	1	156134988	LMNA	Dilated cardiomyopathy 1A		G/A/T	T
rs11264444	1	156134988	LMNA	MANDIBULOACRAL DYSPLASIA WITH TYPE A LIPODYSTROPHY		G/A/T	T
rs11264444	1	156134988	LMNA	Lipoatrophy with Diabetes Hepatic Steatosis Hypertrophic Cardiomyopathy and Leukomelanodermic Papules		G/A/T	T
rs11264444	1	156134988	LMNA	Emery-Dreifuss muscular dystrophy		G/A/T	T
rs11264444	1	156134988	LMNA	Charcot-Marie-Tooth disease type 2B1		G/A/T	T
rs11264444	1	156134988	LMNA	Cardiomyopathy		G/A/T	T
rs6665568	1	235770235	LYST	Chediak-Higashi syndrome		C/G	G
rs2774205	13	106891918	ARGLU1,FAM155A	Creatinine	7.75014e-07	A/G
rs2774205	13	106891918	ARGLU1,FAM155A	Glomerular filtration rate	3.88155e-06	A/G
rs2209372	13	34428716	RFC3,GAMTP2	Apolipoproteins C	3.96253e-07	C/A/T
rs2209372	13	34428716	RFC3,GAMTP2	Apolipoproteins C	5.859e-09	C/A/T
rs2209372	13	34428716	RFC3,GAMTP2	Cholesterol HDL	1.60577e-12	C/A/T
rs2209372	13	34428716	RFC3,GAMTP2	Cholesterol HDL	2.08636e-09	C/A/T
rs2209372	13	34428716	RFC3,GAMTP2	Cholesterol LDL	3.9936e-06	C/A/T
rs2209372	13	34428716	RFC3,GAMTP2	Cholesterol LDL	5.82517e-06	C/A/T
rs2209372	13	34428716	RFC3,GAMTP2	Lipids	1.13777e-13	C/A/T
rs2209372	13	34428716	RFC3,GAMTP2	Triglycerides	2.05563e-23	C/A/T
rs2020915	13	102852300	BIVM-ERCC5,ERCC5	Xeroderma pigmentosum group G		G/A	A
rs544434	13	102196915	FGF14	Response to methylphenidate treatment in attention-deficit/hyperactivity disorder (blood pressure)	6e-06	T/C	C
rs17054796	13	36996594	ALG5	Interleukin-10 levels	2e-07	T/C	C
rs1211337	13	37043162	FAM48A	Interleukin-10 levels	1e-07	G/A	A
rs60181108	13	103929029		Protein quantitative trait loci liver	4e-09	C/A/T	T
rs10502799	18	42811721	RIT2	Body Mass Index	1.95727e-07	C/T
rs10502799	18	42811721	RIT2	Body Weight	7.56263e-09	C/T
rs342958	4	85359485	C4orf12,ARHGAP24	Diisocyanate-induced asthma	1e-06	A/G	G
rs2699039	4	159432070		Fear of minor pain	4e-07	G/A	A
rs2333163	4	175349734	LOC391718	Obesity-related traits	5e-06	T/C	G
rs3905453	3	9295888	SRGAP3,THUMPD3	Body Weight	1.03495e-07	T/C/G
rs3905453	3	9295888	SRGAP3,THUMPD3	Body Weight	1.13267e-08	T/C/G
rs3905453	3	9295888	SRGAP3,THUMPD3	Body Weight	1.24188e-10	T/C/G
rs3905453	3	9295888	SRGAP3,THUMPD3	Body Weight	1.37609e-09	T/C/G
rs3905453	3	9295888	SRGAP3,THUMPD3	Body Weight	1.4498e-16	T/C/G
rs3905453	3	9295888	SRGAP3,THUMPD3	Body Weight	2.13678e-08	T/C/G
rs3905453	3	9295888	SRGAP3,THUMPD3	Body Weight	3.73557e-11	T/C/G
rs3905453	3	9295888	SRGAP3,THUMPD3	Body Weight	6.72447e-14	T/C/G
rs3905453	3	9295888	SRGAP3,THUMPD3	Body Weight	6.72957e-09	T/C/G
rs3905453	3	9295888	SRGAP3,THUMPD3	Body Weight	7.62978e-12	T/C/G
rs3905453	3	9295888	SRGAP3,THUMPD3	Body Weight	7.89516e-12	T/C/G
rs3905453	3	9295888	SRGAP3,THUMPD3	Body Weight	8.36791e-09	T/C/G
rs111271184	3	47009499	NBEAL2	GRAY PLATELET SYNDROME		C/A/T	A
rs17006077	4	122741943	BBS12	BARDET-BIEDL SYNDROME 12		A/G	G
rs17006077	4	122741943	BBS12	Bardet-Biedl syndrome		A/G	G
rs17055010	4	169562149	NEK1	Short rib-polydactyly syndrome Majewski type		C/T	T
rs17010587	3	232632		Asparaginase hypersensitivity in acute lymphoblastic leukemia	1e-06	T/C	C
rs10510713	3	40765645	RPS27P4,MRPS31P1	Factor VII	4.28677e-16	C/A
rs10488841	4	3429468	RGS12	Echocardiography	1.43422e-06	A/G
rs10488841	4	3429468	RGS12	Echocardiography	1.86689e-06	A/G
rs10489108	4	102719745	MANBA	Body Mass Index	2.3603e-06	C/T
rs10489108	4	102719745	MANBA	Body Mass Index	8.73065e-09	C/T
rs10517541	4	61570098	LPHN3	Carotid Arteries	6.28242e-06	T/C
rs55644439	3	27154214	NEK10	Electrocardiogram morphology amplitude at temporal datapoints	4e-09	A/T	A
rs55644439	3	27154214	NEK10	Electrocardiogram morphology amplitude at temporal datapoints	2e-09	A/T	A
rs55644439	3	27154214	NEK10	Electrocardiogram morphology amplitude at temporal datapoints	7e-10	A/T	A
rs55644439	3	27154214	NEK10	Electrocardiogram morphology amplitude at temporal datapoints	3e-10	A/T	A
rs55644439	3	27154214	NEK10	Electrocardiogram morphology amplitude at temporal datapoints	1e-10	A/T	A
rs55644439	3	27154214	NEK10	Electrocardiogram morphology amplitude at temporal datapoints	4e-11	A/T	A
rs28600082	4	175326791		Daytime sleepiness	1e-08	C/T	T
rs28479566	4	14775070		Skin pigmentation	8e-06	C/T	T
rs35953626	4	5753797	EVC	Curry-Hall syndrome		G/A	A
rs35953626	4	5753797	EVC	ELLIS-VAN CREVELD SYNDROME		G/A	A
rs57827131	3	195192301		3-hydroxypropylmercapturic acid levels in smokers	1e-06	A/T
rs28875200	4	89106777	FAM13A	Post bronchodilator FEV1	4e-06	G/A	A
rs28642232	4	122732692	BBS12	Bardet-Biedl syndrome		C/T	T
rs35111588	4	186083390	TLR3	Herpes simplex encephalitis 1		C/T	T
rs58906143	3	47121932	SETD2	LUSCAN-LUMISH SYNDROME		C/G/T	G
rs496290	15	53733156	WDR72	Amelogenesis Imperfecta Recessive		C/T	T
rs1801528	15	40206302	BUB1B	MOSAIC VARIEGATED ANEUPLOIDY SYNDROME 1		T/C	C
rs1802083	17	10697336	SCO1	MITOCHONDRIAL COMPLEX IV DEFICIENCY		G/A	A
rs1802083	17	10697336	SCO1	Leigh syndrome		G/A	A
rs4287628	17	60857113		Adolescent idiopathic scoliosis	3e-06	G/A
rs3176190	15	89325718	POLG	Progressive sclerosing poliodystrophy		G/A/C	A
rs2470907	15	44861212		Adolescent idiopathic scoliosis	1e-06	G/A
rs2470907	CHR_HSCHR15_3_CTG8	44869739		Adolescent idiopathic scoliosis	1e-06	A/G
rs2227907	17	63940879	GH-LCR,SCN4A	Potassium-aggravated myotonia		G/A	A
rs2227907	17	63940879	GH-LCR,SCN4A	Familial hyperkalemic periodic paralysis		G/A	A
rs2227907	17	63940879	GH-LCR,SCN4A	PARAMYOTONIA CONGENITA OF VON EULENBURG		G/A	A
rs2227907	17	63940879	GH-LCR,SCN4A	HYPOKALEMIC PERIODIC PARALYSIS TYPE 2		G/A	A
rs2227907	17	63940879	GH-LCR,SCN4A	Congenital myasthenic syndrome acetazolamide-responsive		G/A	A
rs13329612	15	99971701	ADAMTS17	WEILL-MARCHESANI SYNDROME 4		C/G/T	G
rs28488643	17	56880732		Myopia age of diagnosis	2e-24	T/G	T
rs16947276	17	63939034	GH-LCR,SCN4A	Familial hyperkalemic periodic paralysis		T/C	C
rs16947276	17	63939034	GH-LCR,SCN4A	Congenital myasthenic syndrome acetazolamide-responsive		T/C	C
rs16947276	17	63939034	GH-LCR,SCN4A	Potassium-aggravated myotonia		T/C	C
rs16947276	17	63939034	GH-LCR,SCN4A	HYPOKALEMIC PERIODIC PARALYSIS TYPE 2		T/C	C
rs16947276	17	63939034	GH-LCR,SCN4A	PARAMYOTONIA CONGENITA OF VON EULENBURG		T/C	C
rs12324693	15	88200163		Core binding factor acute myeloid leukemia	8e-08	A/G	rs12324693-A; rs16941424-T; rs2067559-A; rs4887210-C
rs11870627	17	75524404	TSEN54	Pontoneocerebellar hypoplasia		G/A/C	C
rs11870904	17	3557815	TRPV3	PALMOPLANTAR KERATODERMA NONEPIDERMOLYTIC FOCAL 2		C/G	G
rs10083831	17	70177155	KCNJ2	ATRIAL FIBRILLATION FAMILIAL 9		G/A	A
rs10083831	17	70177155	KCNJ2	SHORT QT SYNDROME 3		G/A	A
rs10083831	17	70177155	KCNJ2	Andersen Tawil syndrome		G/A	A
rs2532112	17	63940208	GH-LCR,SCN4A	HYPOKALEMIC PERIODIC PARALYSIS TYPE 2		C/T	T
rs2532112	17	63940208	GH-LCR,SCN4A	PARAMYOTONIA CONGENITA OF VON EULENBURG		C/T	T
rs2532112	17	63940208	GH-LCR,SCN4A	Congenital myasthenic syndrome acetazolamide-responsive		C/T	T
rs2532112	17	63940208	GH-LCR,SCN4A	Familial hyperkalemic periodic paralysis		C/T	T
rs2532112	17	63940208	GH-LCR,SCN4A	Potassium-aggravated myotonia		C/T	T
rs56169438	17	3528109	TRPV3	PALMOPLANTAR KERATODERMA NONEPIDERMOLYTIC FOCAL 2		C/G	G
rs35611758	15	40220705	BUB1B,BUB1B-PAK6	MOSAIC VARIEGATED ANEUPLOIDY SYNDROME 1		A/G	G
rs58960452	15	99974303	ADAMTS17	WEILL-MARCHESANI SYNDROME 4		T/C	C
rs113133607	17	15930279		Whole brain grey matter density	4e-07	G/A/T
rs1638558	11	67451648	GPR152	Macular Degeneration	1.4385e-05	C/T
rs1445404	8	71354848	EYA1	Melnick-Fraser syndrome		G/C/T	C
rs1445404	8	71354848	EYA1	BRANCHIOOTIC SYNDROME 1		G/C/T	C
rs1445404	8	71354848	EYA1	OTOFACIOCERVICAL SYNDROME 1		G/C/T	C
rs1564159	8	139332790		Adolescent idiopathic scoliosis	1e-06	A/G
rs1804854	8	118924430	TNFRSF11B	Hyperphosphatasemia with bone disease		A/C/G	G
rs2248558	11	120555799	GRIK4	Lateral ventricle volume	4e-06	C/T
rs2514262	11	67460356	CABP4	Congenital stationary night blindness type 2B		A/G	G
rs3842770	11	2157440	INS-IGF2	Type 2 diabetes	3e-08	G/A	A
rs2616222	8	20862943		Entorhinal cortical volume	1e-07	C/T
rs4647707	11	47215017	DDB2	Xeroderma pigmentosum group E		G/A/C	C
rs4647707	11	47215017	DDB2	Xeroderma pigmentosum group E		G/A/C	A
rs1804670	5	132642271	RAD50,TH2LCRR	NIJMEGEN BREAKAGE SYNDROME-LIKE DISORDER		T/C	C
rs1804670	5	132642271	RAD50,TH2LCRR	Hereditary cancer-predisposing syndrome		T/C	C
rs1243963	10	8070279	GATA3	Creatinine	2.07001e-09	C/T
rs1243963	10	8070279	GATA3	Creatinine	4.77931e-06	C/T
rs1243963	10	8070279	GATA3	Creatinine	7.81541e-07	C/T
rs1243963	10	8070279	GATA3	Creatinine	9.27971e-08	C/T
rs1338637	10	70995397		Adolescent idiopathic scoliosis	4e-06	T/C
rs2228373	10	74094424	VCL	Dilated cardiomyopathy 1W		G/A	A
rs2228373	10	74094424	VCL	Cardiovascular phenotype		G/A	A
rs2229507	10	74094325	VCL	Dilated cardiomyopathy 1W		C/T	T
rs2229507	10	74094325	VCL	Cardiovascular phenotype		C/T	T
rs2249301	10	7419730		Core binding factor acute myeloid leukemia	1e-08	T/C	rs2249301-T; rs2249698-A; rs719810-G; rs2249303-G
rs2249301	10	7419730		Core binding factor acute myeloid leukemia	1e-09	T/C	rs2249301-T; rs2249698-A; rs719810-A; rs2249303-G
rs3891620	10	5914871		Adolescent idiopathic scoliosis	2e-14	C/T
rs476080	6	125081863	RNF217	Rosacea symptom severity	8e-06	C/T	T
rs10488681	11	5238538	HBD,HBBP1	Echocardiography	8.80792e-06	A/G
rs10502239	11	120621142	TCEB1P22,GRIK4	Echocardiography	1.92539e-05	A/G
rs4647155	5	60874176	ERCC8	Cockayne syndrome type A		C/A	A
rs2479808	6	21824163	LOC729161,LOC729177	Diisocyanate-induced asthma	1e-06	C/T	A
rs16906991	11	20884506		Adolescent idiopathic scoliosis	1e-11	A/G
rs16936975	11	19557715		Core binding factor acute myeloid leukemia	3e-07	C/T	rs7113653-C; rs16936975-C; rs10766568-C; rs10766570-A; rs16936980-T; rs10734277-G; rs11025183-T; rs10734276-T
rs11953095	5	97063977		Adolescent idiopathic scoliosis	8e-12	T/C
rs28438700	8	22161695	BMP1,SFTPC	SURFACTANT METABOLISM DYSFUNCTION PULMONARY 2		G/C/T	C
rs28438700	8	22161695	BMP1,SFTPC	Idiopathic pulmonary fibrosis		G/C/T	C
rs28438700	8	22161695	BMP1,SFTPC	Osteogenesis Imperfecta Recessive		G/C/T	C
rs28438700	8	22161695	BMP1,SFTPC	Pulmonary Surfactant Metabolism Dysfunction Dominant		G/C/T	C
rs11954026	5	82788690	RPL5P16,ST13P12	Bipolar disorder	5.95e-05	C/T
rs2646928	6	37487051	C6orf129,FTSJD2,FLJ45825	Diisocyanate-induced asthma	1e-06	T/C	G
rs17148285	11	85648028	TMEM126A	OPTIC ATROPHY 7		T/A	A
rs6480928	10	52643565		Core binding factor acute myeloid leukemia	4e-06	G/A	rs6480928-G; rs12251299-T; rs1443134-G
rs34839859	8	86629043	CNGB3	STARGARDT DISEASE 1		C/T	T
rs34839859	8	86629043	CNGB3	Achromatopsia 3		C/T	T
rs35027700	8	143920748	PLEC	EPIDERMOLYSIS BULLOSA SIMPLEX WITH MUSCULAR DYSTROPHY		C/T	T
rs16874261	5	77427010	WDR41,PDE8B	STRIATAL DEGENERATION AUTOSOMAL DOMINANT 1		A/G	G
rs10491363	5	100632674		Core binding factor acute myeloid leukemia	4e-14	C/T	rs32282-C; rs282072-A; rs10491363-C
rs10491363	5	100632674		Core binding factor acute myeloid leukemia	3e-10	C/T	rs32282-A; rs282072-A; rs10491363-C
rs1890312	6	153222737		Adolescent idiopathic scoliosis	1e-06	G/A
rs10076419	5	23223744	LOC100420804	Venous thromboembolism adjusted for sickle cell variant rs77121243-T	8e-06	C/A
rs10508719	10	26493782	APBB1IP	Macular Degeneration	1.40105e-05	A/G
rs10509396	10	77982642	POLR3A	Hypomyelinating leukodystrophy 7		T/G	G
rs10509626	10	91558639	RPS27P1,PPP1R3C	Blood Cells	1.35384e-07	A/G
rs10509626	10	91558639	RPS27P1,PPP1R3C	Blood Cells	5.21476e-08	A/G
rs10509626	10	91558639	RPS27P1,PPP1R3C	Carotid Stenosis	2.93357e-07	A/G
rs10509626	10	91558639	RPS27P1,PPP1R3C	Echocardiography	1.13345e-06	A/G
rs10509626	10	91558639	RPS27P1,PPP1R3C	Echocardiography	6.64044e-06	A/G
rs10509626	10	91558639	RPS27P1,PPP1R3C	Echocardiography	7.46961e-06	A/G
rs10509626	10	91558639	RPS27P1,PPP1R3C	Hip	3.46819e-06	A/G
rs10509626	10	91558639	RPS27P1,PPP1R3C	Lipids	1.43606e-06	A/G
rs10509626	10	91558639	RPS27P1,PPP1R3C	Triglycerides	2.62471e-06	A/G
rs10509626	10	91558639	RPS27P1,PPP1R3C	Triglycerides	6.1118e-06	A/G
rs10509626	10	91558639	RPS27P1,PPP1R3C	Triglycerides	7.76523e-06	A/G
rs584274	6	62464512	KHDRBS2,FKBP1C	Alcohol Drinking	2.26327e-10	C/G
rs584274	6	62464512	KHDRBS2,FKBP1C	Cholesterol HDL	1.3472e-08	C/G
rs12261068	10	78859379		Blood osmolality (transformed sodium)	9e-07	A/G	A
rs11820548	11	93429742	CCDC67	Rostral middle frontal gyrus volume	8e-06	C/T
rs60490907	8	124570463	MTSS1	Cognitive performance in schizophrenia or bipolar disorder	1e-07	G/A
rs2760156	6	24579594		Serum alkaline phosphatase levels	1e-42	G/A	A
rs58308209	8	143921001	PLEC	EPIDERMOLYSIS BULLOSA SIMPLEX WITH MUSCULAR DYSTROPHY		G/A/C	C
rs16935567	10	78039161		Core binding factor acute myeloid leukemia	1e-13	G/A	rs16935567-G; rs1863900-A; rs10762769-C; rs6480875-G; rs2241551-T; rs16935524-G; rs2559825-C; rs3815891-A; rs16935509-T; rs2288374-C; rs7090135-G; rs16935512-G; rs6480874-C
rs16935567	10	78039161		Core binding factor acute myeloid leukemia	1e-16	G/A	rs16935567-G; rs1863900-A; rs10762769-C; rs6480875-G; rs2241551-T; rs16935524-G; rs2559825-T; rs3815891-A; rs16935509-T; rs2288374-C; rs7090135-G; rs16935512-G; rs6480874-C
rs35757003	5	78780637	ARSB	MUCOPOLYSACCHARIDOSIS TYPE 6		C/T	T
rs17064169	5	174953675		Clostridium difficile infection in multiple myeloma	3e-06	T/C
rs35679345	6	112119261	LAMA4	Dilated cardiomyopathy 1JJ		G/A	A
rs11991764	8	143927875	PLEC	EPIDERMOLYSIS BULLOSA SIMPLEX WITH MUSCULAR DYSTROPHY		C/T	T
rs56877632	6	152390271	SYNE1	SPINOCEREBELLAR ATAXIA AUTOSOMAL RECESSIVE 8		G/A	A
rs56877632	6	152390271	SYNE1	Emery-Dreifuss muscular dystrophy 4 autosomal dominant		G/A	A
rs58905396	6	152390294	SYNE1	SPINOCEREBELLAR ATAXIA AUTOSOMAL RECESSIVE 8		G/A/T	A
rs58905396	6	152390294	SYNE1	Emery-Dreifuss muscular dystrophy 4 autosomal dominant		G/A/T	A
rs11816151	10	81944573		Core binding factor acute myeloid leukemia	4e-06	A/G	rs10786777-A; rs17725640-G; rs11816151-A; rs12241007-C; rs1884360-G; rs17098782-A
rs11816151	10	81944573		Core binding factor acute myeloid leukemia	5e-08	A/G	rs10786777-G; rs17725640-G; rs11816151-A; rs12241007-C; rs1884360-C; rs17098782-A
rs12243257	10	131474466	TCERG1L,PPP2R2D	Rosacea symptom severity	9e-06	G/A	G
rs1407015	20	33222046	C20orf71	Blood pressure	7.85296e-07	C/T
rs1407015	20	33222046	C20orf71	Body Height	2.32396e-06	C/T
rs1407015	20	33222046	C20orf71	Body Weight	1.08527e-08	C/T
rs1407015	20	33222046	C20orf71	Bone Density	1.91306e-13	C/T
rs1814106	20	11826934		Adolescent idiopathic scoliosis	4e-06	C/T
rs6022993	20	54162708	CYP24A1	HYPERCALCEMIA INFANTILE 1		C/T	T
rs6025296	20	57002289		Core binding factor acute myeloid leukemia	3e-20	T/C	rs6099392-T; rs6025296-T; rs6092401-G; rs11908290-T; rs4811784-G; rs6025299-C; rs17397218-C; rs2754289-G
rs6025296	20	57002289		Core binding factor acute myeloid leukemia	8e-25	T/C	rs6099392-T; rs6025296-T; rs6092401-G; rs11908290-T; rs4811784-A; rs6025299-C; rs17397218-C; rs2754289-G
rs2224610	20	9650739		3-hydroxypropylmercapturic acid levels in smokers	3e-07	T/C
rs6037853	20	4472888		Core binding factor acute myeloid leukemia	7e-08	C/T	rs17227126-T; rs6116371-T; rs3907202-A; rs4465845-A; rs297660-C; rs6037853-C; rs979073-C; rs1382033-G
rs1952730	14	45423838	C14orf106,RPL10L	Respiratory Function Tests	2.80767e-06	T/C
rs1952730	14	45423838	C14orf106,RPL10L	Respiratory Function Tests	4.44135e-06	T/C
rs10129758	14	52494930		Peripheral arterial disease (traffic-related air pollution interaction)	4e-06	G/A
rs10141326	14	24240145	TINF2	Dyskeratosis congenita		C/A/T	T
rs10141326	14	24240145	TINF2	Revesz syndrome		C/A/T	T
rs10141326	14	24240145	TINF2	Dyskeratosis congenita autosomal dominant 3		C/A/T	T
rs10141326	CHR_HG1_PATCH	24240144	TINF2	Dyskeratosis congenita		C/A/T	T
rs10141326	CHR_HG1_PATCH	24240144	TINF2	Revesz syndrome		C/A/T	T
rs10141326	CHR_HG1_PATCH	24240144	TINF2	Dyskeratosis congenita autosomal dominant 3		C/A/T	T
rs12100649	14	45537037	RPL10L,FANCM	Severe influenza A (H1N1) infection	3e-10	G/A/T
rs1134281	2	227685434	SLC19A3	Biotin-responsive basal ganglia disease		G/A	A
rs1134282	2	227685423	SLC19A3	Biotin-responsive basal ganglia disease		C/A	A
rs2228558	2	227147485	COL4A4	Alport syndrome		G/A	A
rs3843344	2	216250700		Core binding factor acute myeloid leukemia	1e-15	T/A/C	rs207865-A; rs3843344-T; rs207811-G; rs721774-A; rs10490364-C; rs207866-G; rs17822276-G; rs207822-C; rs207808-C; rs117448-G
rs3843344	2	216250700		Core binding factor acute myeloid leukemia	2e-16	T/A/C	rs207865-A; rs3843344-T; rs207811-G; rs721774-G; rs10490364-C; rs207866-G; rs17822276-G; rs207822-C; rs207808-C; rs117448-G
rs1008532	20	55893002		Core binding factor acute myeloid leukemia	3e-12	C/T	rs4811635-C; rs1008532-C; rs6064290-C; rs6069449-G; rs6092202-C; rs6064289-G; rs6098869-G; rs6069445-C; rs7271399-A; rs8120564-T; rs2295461-T; rs6069442-A; rs11906093-A; rs6024489-A; rs6069452-G; rs6069441-G
rs1008532	20	55893002		Core binding factor acute myeloid leukemia	6e-15	C/T	rs4811635-C; rs1008532-C; rs6064290-C; rs6069449-G; rs6092202-C; rs6064289-G; rs6098869-G; rs6069445-C; rs7271399-G; rs8120564-T; rs2295461-T; rs6069442-A; rs11906093-A; rs6024489-A; rs6069452-G; rs6069441-G
rs2413502	22	38129554	PLA2G6	Infantile neuroaxonal dystrophy		G/A	A
rs2413502	22	38129554	PLA2G6	PLA2G6-associated neurodegeneration		G/A	A
rs10182866	2	19912069	WDR35	SHORT-RIB THORACIC DYSPLASIA 7 WITH OR WITHOUT POLYDACTYLY		C/T	T
rs10182866	2	19912069	WDR35	Cranioectodermal dysplasia 2		C/T	T
rs10185197	2	108783811	RANBP2	Encephalopathy acute infection-induced 3 suceptibility to		C/T	T
rs12106586	22	17114776	IL17RA	Familial Candidiasis Recessive		G/A	A
rs60065827	22	17113819	IL17RA	Familial Candidiasis Recessive		G/A	A
rs55893323	22	17111995	IL17RA	Familial Candidiasis Recessive		C/A	A
rs10933622	2	239960487	NDUFA10	Mitochondrial complex I deficiency nuclear type 1		G/A	A
rs10933622	2	239960487	NDUFA10	Leigh syndrome		G/A	A
rs56069130	22	17112134	IL17RA	Familial Candidiasis Recessive		A/G	G
rs56711032	22	17113632	IL17RA	Familial Candidiasis Recessive		T/C	C
rs10084168	2	29074225	PCARE	Retinitis pigmentosa		T/A	A
rs12105323	2	227685657	SLC19A3	Biotin-responsive basal ganglia disease		C/G/T	G
rs12105610	2	227685970	SLC19A3	Biotin-responsive basal ganglia disease		A/G	G
rs12105737	2	227685713	SLC19A3	Biotin-responsive basal ganglia disease		T/C	C
rs6000622	22	37241567	RAC2	NEUTROPHIL IMMUNODEFICIENCY SYNDROME		A/G	G
rs10495651	2	16374377	MYCN,FAM49A	Carotid Arteries	4.66198e-08	G/A
rs10496473	2	114770944	DPP10	Cholesterol	4.03701e-09	A/G
rs10496473	2	114770944	DPP10	Respiratory Function Tests	1.51558e-06	A/G
rs10496473	2	114770944	DPP10	Thyrotropin	1.64441e-06	A/G
rs10496473	2	114770944	DPP10	Thyrotropin	3.28929e-10	A/G
rs10496473	2	114770944	DPP10	Thyrotropin	3.69302e-06	A/G
rs10496473	2	114770944	DPP10	Thyrotropin	7.80772e-11	A/G
rs10485063	6	84884896	TBX18,RPL31P32	Body Weights and Measures	1.83047e-06	C/A/G/T
rs10485063	6	84884896	TBX18,RPL31P32	Body Weights and Measures	5.63933e-10	C/A/G/T
rs10485063	6	84884896	TBX18,RPL31P32	Calcium	2.47873e-07	C/A/G/T
rs10485063	6	84884896	TBX18,RPL31P32	Calcium	8.62739e-10	C/A/G/T
rs10485063	6	84884896	TBX18,RPL31P32	Cholesterol	4.12977e-07	C/A/G/T
rs10485063	6	84884896	TBX18,RPL31P32	Cholesterol	5.48878e-10	C/A/G/T
rs10485063	6	84884896	TBX18,RPL31P32	Cholesterol	9.18435e-06	C/A/G/T
rs10485063	6	84884896	TBX18,RPL31P32	Hip	1.10231e-06	C/A/G/T
rs10485063	6	84884896	TBX18,RPL31P32	Mental Competency	2.22013e-08	C/A/G/T
rs10485064	6	84886854	TBX18,RPL31P32	Body Weights and Measures	2.20854e-06	T/A/G
rs10485064	6	84886854	TBX18,RPL31P32	Hand Strength	1.19167e-05	T/A/G
rs10485064	6	84886854	TBX18,RPL31P32	Hand Strength	8.98519e-06	T/A/G
rs45612839	2	31375473	XDH	Xanthinuria type II		G/A/C	C
rs45612839	2	31375473	XDH	Hereditary xanthinuria type 1		G/A/C	C
rs17024218	2	39712396	LOC728730,TMEM178	Obesity-related traits	2e-06	T/C	G
rs111677724	22	23766251	CHCHD10	Spinal muscular atrophy jokela type		G/T	T
rs111677724	CHR_HSCHR22_1_CTG7	23766251	CHCHD10	Spinal muscular atrophy jokela type		G/T	T
rs13430864	2	200783916	AOX2P	Response to citalopram treatment	5e-07	T/G	G
rs16825105	2	228539162		Adolescent idiopathic scoliosis	7e-08	G/C
rs1800457	22	42628265	CYB5R3	NADH-CYTOCHROME b5 REDUCTASE POLYMORPHISM		G/A/C	C
rs113979210	2	227685444	SLC19A3	Biotin-responsive basal ganglia disease		C/T	T
rs4081725	19	47843205	CRX	CONE-ROD DYSTROPHY 2		G/A	A
rs4081725	19	47843205	CRX	Retinitis pigmentosa		G/A	A
rs4081725	19	47843205	CRX	LEBER CONGENITAL AMAUROSIS 7		G/A	A
rs11085919	19	14890285	OR7A17	Epigenetic age acceleration in alcohol use disorder	9e-07	G/A
rs57483118	19	53907323	PRKCG	Spinocerebellar ataxia type 14		C/G	G
rs111467219	2	227686397	SLC19A3	Biotin-responsive basal ganglia disease		T/C	C
rs157599	19	44924674		Low density lipoprotein cholesterol levels	1e-09	A/G	G
rs157599	19	44924674		Apolipoprotein B levels	2e-13	A/G	G
rs10048897	22	17777938	MICAL3,BID	Diisocyanate-induced asthma	1e-06	T/C	G
rs11570679	22	38132951	PLA2G6	Infantile neuroaxonal dystrophy		C/T	T
rs11570679	22	38132951	PLA2G6	PLA2G6-associated neurodegeneration		C/T	T
rs35566549	19	38485989	RYR1	RYR1-Related Disorders		G/A/T	T
rs35566549	19	38485989	RYR1	Central core myopathy		G/A/T	T
rs35566549	19	38485989	RYR1	MALIGNANT HYPERTHERMIA SUSCEPTIBILITY TO 1		G/A/T	T
rs35566549	19	38485989	RYR1	Neuromuscular disease congenital with uniform type 1 fiber		G/A/T	T
rs35566549	19	38485989	RYR1	MINICORE MYOPATHY WITH EXTERNAL OPHTHALMOPLEGIA		G/A/T	T
rs35566549	19	38485989	RYR1	RYR1-Related Disorders		G/A/T	A
rs1110062	9	124500585	NR5A1	Oligosynaptic infertility		C/A/T	T
rs203351	12	119794842		Adolescent idiopathic scoliosis	2e-09	A/G
rs2230807	9	104816197	ABCA1	Familial hypoalphalipoproteinemia		C/T	T
rs2230807	9	104816197	ABCA1	TANGIER DISEASE		C/T	T
rs1359845	9	129102821	CRAT	Cholesterol HDL	2.23227e-13	G/A
rs1359845	9	129102821	CRAT	Glomerular filtration rate	1.47586e-06	G/A
rs1359845	9	129102821	CRAT	Glomerular filtration rate	6.25069e-07	G/A
rs4146825	16	2329810	ABCA3	SURFACTANT METABOLISM DYSFUNCTION PULMONARY 3		G/A	A
rs323049	16	2328595	ABCA3	SURFACTANT METABOLISM DYSFUNCTION PULMONARY 3		C/G/T	T
rs328398	16	73801272		Core binding factor acute myeloid leukemia	9e-11	A/G	rs328398-A; rs328389-G; rs328317-A; rs328384-A; rs328395-C
rs328398	16	73801272		Core binding factor acute myeloid leukemia	5e-12	A/G	rs328398-A; rs328389-G; rs328317-A; rs328384-A; rs328395-T
rs2371545	7	83367703	SEMA3E	CHARGE association		T/C	C
rs5744833	12	132664477	POLE	Colorectal cancer susceptibility to 12		C/T	T
rs5744833	12	132664477	POLE	Polymerase proofreading-related adenomatous polyposis		C/T	T
rs11864332	16	12883205		3-hydroxypropylmercapturic acid levels in smokers	3e-09	C/T
rs11865799	16	50791548	CYLD	Familial multiple trichoepitheliomata		G/A	A
rs11865799	16	50791548	CYLD	BROOKE-SPIEGLER SYNDROME		G/A	A
rs11865799	16	50791548	CYLD	CYLINDROMATOSIS FAMILIAL		G/A	A
rs13335729	16	49006934		Peripheral arterial disease (traffic-related air pollution interaction)	9e-06	A/G
rs13339105	16	2496118	TBC1D24	MYOCLONIC EPILEPSY FAMILIAL INFANTILE		T/C	C
rs13339237	16	2496355	TBC1D24	Seizures		T/C	C
rs13339237	16	2496355	TBC1D24	Epileptic encephalopathy early infantile 1		T/C	C
rs13339237	16	2496355	TBC1D24	MYOCLONIC EPILEPSY FAMILIAL INFANTILE		T/C	C
rs16942711	16	87135976	FOXL1,RPL39P30	Echocardiography	1.79347e-07	G/A
rs2718151	7	134989439	AGBL3	Varicose Veins	3.10714e-28	C/A/G
rs10275663	7	50729988	GRB10	Blood pressure (smoking interaction)	8e-07	G/A
rs10280201	7	38637079		Adolescent idiopathic scoliosis	4e-11	G/A/T
rs41389746	16	82604613		Creatinine levels in ischemic stroke	2e-06	A/G
rs10488589	7	84328140	SEMA3A,RPL7P30	Body Weights and Measures	1.01257e-07	T/G
rs10488589	7	84328140	SEMA3A,RPL7P30	Cholesterol HDL	1.2579e-14	T/G
rs10488589	7	84328140	SEMA3A,RPL7P30	Cholesterol HDL	1.64281e-07	T/G
rs10488589	7	84328140	SEMA3A,RPL7P30	Cholesterol HDL	2.04328e-06	T/G
rs10488589	7	84328140	SEMA3A,RPL7P30	Cholesterol HDL	9.08662e-07	T/G
rs16910744	9	94620386	FBP1	Fructose-biphosphatase deficiency		C/A/T	A
rs16933969	12	6021995	VWF	von Willebrand disorder		A/C/G	G
rs17166384	7	94623400	CASD1,SGCE	Myoclonic dystonia 11		A/G	G
rs12340173	9	8346473	PTPRD	Pursuit maintenance gain	4e-07	A/C	C
rs58889246	9	127668131	STXBP1	History of neurodevelopmental disorder		C/T	T
rs58889246	9	127668131	STXBP1	Early infantile epileptic encephalopathy with suppression bursts		C/T	T
rs34287137	16	15748148	MYH11	Cardiovascular phenotype		G/A	A
rs34287137	16	15748148	MYH11	Aortic aneurysm familial thoracic 4		G/A	A
rs34287137	16	15748148	MYH11	Familial thoracic aortic aneurysm and aortic dissection		G/A	A
rs34287137	CHR_HSCHR16_1_CTG1	15833302	MYH11	Cardiovascular phenotype		G/A	A
rs34287137	CHR_HSCHR16_1_CTG1	15833302	MYH11	Aortic aneurysm familial thoracic 4		G/A	A
rs34287137	CHR_HSCHR16_1_CTG1	15833302	MYH11	Familial thoracic aortic aneurysm and aortic dissection		G/A	A
rs10237103	7	80032911	LOC100130215,LOC100128030	Diisocyanate-induced asthma	1e-06	C/T	A
rs12303681	12	2582090	CACNA1C	Long QT syndrome		T/C	C
rs12303681	CHR_HG1815_PATCH	2588062	CACNA1C	Long QT syndrome		T/C	C
rs61732491	9	128424504	CERCAM	Systemic lupus erythematosus	2e-06	C/T	T
rs35943616	9	137813138	EHMT1	History of neurodevelopmental disorder		C/T	T
rs35943616	9	137813138	EHMT1	KLEEFSTRA SYNDROME 1		C/T	T
rs10238767	7	152092941		Adolescent idiopathic scoliosis	2e-12	G/A
rs56868568	7	19125257	TWIST1,FERD3L	Diisocyanate-induced asthma	1e-06	A/G	G
rs56696262	12	56044133	RPS26	DIAMOND-BLACKFAN ANEMIA 10		T/A	A
rs111484500	9	813298	intergenic	Nicotine dependence symptom count	7e-07	C/G	G
rs113276942	16	17259233	XYLT1	DESBUQUOIS DYSPLASIA 1		G/C	C
rs113446850	12	6023624	VWF	von Willebrand disorder		T/G	G
rs113957250	12	2674838	CACNA1C	Long QT syndrome		G/T	T
rs113957250	CHR_HG1815_PATCH	2680810	CACNA1C	Long QT syndrome		G/T	T
rs57870103	7	90854088		Protein quantitative trait loci liver	5e-09	C/G	G
rs115222174	9	3824863	GLIS3	DIABETES MELLITUS NEONATAL WITH CONGENITAL HYPOTHYROIDISM		C/T	T
rs73066394	1	203216355	CHIT1	CHITOTRIOSIDASE DEFICIENCY		A/C/T	C
rs72891772	1	44296039	ERI3	Coronary artery calcified atherosclerotic plaque (130 HU threshold) in type 2 diabetes	7e-06	G/A/C
rs78281932	1	237456734	RYR2	Catecholaminergic polymorphic ventricular tachycardia type 1		G/A	A
rs78281932	1	237456734	RYR2	ARRHYTHMOGENIC RIGHT VENTRICULAR DYSPLASIA FAMILIAL 2		G/A	A
rs78281932	1	237456734	RYR2	Catecholaminergic polymorphic ventricular tachycardia		G/A	A
rs78281932	1	237456734	RYR2	Cardiovascular phenotype		G/A	A
rs78281932	1	237456734	RYR2	Cardiomyopathy		G/A	A
rs842799	1	192952231	RGS2,UCHL5	Blood Coagulation Factors	7.95472e-12	A/T
rs842799	1	192952231	RGS2,UCHL5	Blood pressure	2.34529e-07	A/T
rs842799	1	192952231	RGS2,UCHL5	Blood pressure	5.94335e-11	A/T
rs842799	1	192952231	RGS2,UCHL5	C-reactive protein	8.71416e-08	A/T
rs842799	1	192952231	RGS2,UCHL5	C-reactive protein	9.58004e-06	A/T
rs842799	1	192952231	RGS2,UCHL5	Receptors Tumor Necrosis Factor	2.55537e-08	A/T
rs842799	1	192952231	RGS2,UCHL5	Receptors Tumor Necrosis Factor	6.77093e-08	A/T
rs842806	1	192949915		Core binding factor acute myeloid leukemia	3e-06	A/C	rs842814-T; rs17525308-A; rs842805-G; rs710140-A; rs842798-T; rs7512163-C; rs7512241-A; rs10921293-A; rs6428143-G; rs842806-A; rs16835087-T; rs842783-T
rs7547313	1	158662741	SPTA1	ELLIPTOCYTOSIS 2		T/C	C
rs7547313	1	158662741	SPTA1	Hereditary pyropoikilocytosis		T/C	C
rs7547313	1	158662741	SPTA1	Spherocytosis type 3		T/C	C
rs7551641	1	119475304	HSD3B1,LOC391076,LOC391077,LOC644213	Diisocyanate-induced asthma	1e-06	A/C	C
rs7527074	1	180676305	XPR1	Asthma (childhood onset)	9e-06	C/T
rs74117900	1	110608906		DNA methylation-estimated granulocyte proportions	4e-09	C/T	C
rs72979555	1	107159734	NTNG1	Hip circumference adjusted for BMI	9e-06	C/G	C
rs696116	1	74623555	C1orf173	C-reactive protein	1.03995e-06	A/C
rs696116	1	74623555	C1orf173	Parietal Lobe	2.28542e-06	A/C
rs78943690	1	186845437		Protein quantitative trait loci liver	2e-08	G/A/C/T	T
rs948618	1	115553341		Protein quantitative trait loci liver	1e-09	G/C	C
rs948618	1	115553341		Protein quantitative trait loci liver	2e-09	G/C	C
rs990926	1	195805434		Adolescent idiopathic scoliosis	4e-06	T/A
rs9301037	13	105503337	DAOA,RPL35P7	Macular Degeneration	4.11502e-05	G/A
rs77095672	13	113804866		Heart rate in heart failure with reduced ejection fraction	9e-06	C/T
rs9957639	18	56869704		Protein quantitative trait loci liver	4e-09	A/C	C
rs8098064	18	8209271	PTPRM	Dialysis-related mortality	4e-06	G/A
rs8088297	18	48920470	MAPK4	Normal facial asymmetry (angle of surface orientation score)	1e-11	A/C
rs8088297	18	48920470	MAPK4	Normal facial asymmetry (angle of surface orientation score)	3e-15	A/C
rs9949526	18	79614321	LOC100127987,FLJ25715	Diisocyanate-induced asthma	1e-06	C/A/T	A
rs9949526	CHR_HSCHR18_3_CTG2_1	79614216	LOC100127987,FLJ25715	Diisocyanate-induced asthma	1e-06	C/A/T	A
rs9957059	18	10676141		COVID-19 covid respiratory support vs population	3e-06	C/T
rs7236133	18	61726757	LSM6P1,RNF152	Body Mass Index	1.02428e-07	G/A
rs7236133	18	61726757	LSM6P1,RNF152	Body Mass Index	1.15203e-13	G/A
rs7236133	18	61726757	LSM6P1,RNF152	Body Mass Index	1.50662e-10	G/A
rs7236133	18	61726757	LSM6P1,RNF152	Body Mass Index	1.53097e-08	G/A
rs7236133	18	61726757	LSM6P1,RNF152	Body Mass Index	1.54594e-07	G/A
rs7236133	18	61726757	LSM6P1,RNF152	Body Mass Index	5.88835e-13	G/A
rs7236133	18	61726757	LSM6P1,RNF152	Body Mass Index	6.28814e-11	G/A
rs7236133	18	61726757	LSM6P1,RNF152	Body Mass Index	7.2213e-08	G/A
rs7236133	18	61726757	LSM6P1,RNF152	Body Weight	6.18273e-08	G/A
rs9613	3	58171884	FLNB	FLNB-Related Spectrum Disorders		T/A/C/G	C
rs6856328	4	61571600	LPHN3	Response to antipsychotic treatment in schizophrenia (working memory)	8e-07	C/G
rs6850875	4	5625744	EVC2	ELLIS-VAN CREVELD SYNDROME		T/A/C	C
rs75976017	4	169612577	NEK1	Short rib-polydactyly syndrome Majewski type		C/T	T
rs7672202	4	56227038		Adolescent idiopathic scoliosis	2e-10	C/G
rs6795349	3	130794	CHL1	Response to anti-depressant treatment in major depressive disorder	2e-06	A/G	G
rs6788280	3	77098046	ROBO2	VESICOURETERAL REFLUX 2		C/A/T	A
rs6789327	3	189395472	TPRG1	Axial length	3e-07	G/A	A
rs9825648	3	95905623		Clostridium difficile infection in multiple myeloma	3e-06	T/A/C
rs9878928	3	57198476	HESX1	Septo-optic dysplasia sequence		T/C	C
rs9878928	3	57198476	HESX1	Combined Pituitary Hormone Deficiency Dominant/Recessive		T/C	C
rs9994891	4	109870297	LRIT3	Congenital Stationary Night Blindness Recessive		T/C	C
rs9848317	3	126750560		Core binding factor acute myeloid leukemia	7e-07	C/T	rs13313873-G; rs16837729-C; rs4679286-G; rs951739-C; rs17693438-G; rs13061453-G; rs7623626-T; rs16837708-T; rs9848317-C; rs17693752-A; rs9852584-G; rs11706899-G; rs999215-G
rs781856	17	4046930	ZZEF1	Glucose homeostasis traits	7e-06	G/A
rs872029	17	81934710	PYCR1	Cutis laxa		A/G	G
rs916976	15	28268367	HERC2	Asthma	8.17076e-05	A/G
rs916976	CHR_HSCHR15_4_CTG8	28381311	HERC2	Asthma	8.17076e-05	A/G
rs7168394	15	40161229	BUB1B	MOSAIC VARIEGATED ANEUPLOIDY SYNDROME 1		G/A/T	T
rs8029754	15	99438954	LRRC28,MEF2A	Gestational age at birth (maternal effect)	2e-08	A/G	G
rs8073819	17	53395248		Adolescent idiopathic scoliosis	5e-08	C/T
rs8081319	17	37374139	HOXB9	CELIAC DISEASE	8e-07	A/G
rs8081319	CHR_HSCHR17_7_CTG4	37375614	HOXB9	CELIAC DISEASE	8e-07	A/G
rs7221086	17	70175699	KCNJ2	Andersen Tawil syndrome		C/T	T
rs7221086	17	70175699	KCNJ2	ATRIAL FIBRILLATION FAMILIAL 9		C/T	T
rs7221086	17	70175699	KCNJ2	SHORT QT SYNDROME 3		C/T	T
rs7221086	17	70175699	KCNJ2	Cardiovascular phenotype		C/T	T
rs7221086	17	70175699	KCNJ2	Cardiac arrhythmia		C/T	T
rs7225547	17	6474484	PITPNM3	CONE-ROD DYSTROPHY 5		C/T	T
rs7182209	15	45840303	SEMA6D,SQRDL	Carotid plaque burden (smoking interaction)	9e-06	T/C	C
rs8065946	17	75949876	ACOX1	PEROXISOMAL ACYL-CoA OXIDASE DEFICIENCY		A/G	G
rs8025962	15	99972119	ADAMTS17	WEILL-MARCHESANI SYNDROME 4		T/C	C
rs9894661	17	70177574	KCNJ2	Andersen Tawil syndrome		C/T	T
rs9894661	17	70177574	KCNJ2	SHORT QT SYNDROME 3		C/T	T
rs9894661	17	70177574	KCNJ2	ATRIAL FIBRILLATION FAMILIAL 9		C/T	T
rs9895478	17	70177521	KCNJ2	ATRIAL FIBRILLATION FAMILIAL 9		A/G	G
rs9895478	17	70177521	KCNJ2	Andersen Tawil syndrome		A/G	G
rs9895478	17	70177521	KCNJ2	SHORT QT SYNDROME 3		A/G	G
rs9302914	17	70176881	KCNJ2	Andersen Tawil syndrome		C/A/T	T
rs9302914	17	70176881	KCNJ2	ATRIAL FIBRILLATION FAMILIAL 9		C/A/T	T
rs9302914	17	70176881	KCNJ2	SHORT QT SYNDROME 3		C/A/T	T
rs9748005	17	43569798		Core binding factor acute myeloid leukemia	4e-11	G/T	rs12603053-T; rs1316956-G; rs7210301-C; rs9748005-G; rs7208294-G; rs11650719-A; rs4792997-C; rs7217897-T; rs3826413-C; rs12941944-T; rs7223638-G; rs1317254-T; rs4793000-T; rs4792900-C
rs9748005	17	43569798		Core binding factor acute myeloid leukemia	1e-11	G/T	rs12603053-T; rs1316956-G; rs7210301-C; rs9748005-G; rs7208294-G; rs11650719-A; rs4792997-C; rs7217897-T; rs3826413-C; rs12941944-G; rs7223638-G; rs1317254-T; rs4793000-T; rs4792900-C
rs8041971	15	99971861	ADAMTS17	WEILL-MARCHESANI SYNDROME 4		T/C	C
rs9915973	17	75943977	ACOX1	PEROXISOMAL ACYL-CoA OXIDASE DEFICIENCY		T/G	G
rs75335214	17	43753948	SOST	SCLEROSTEOSIS 1		G/C	C
rs73998781	17	70176459	KCNJ2	SHORT QT SYNDROME 3		G/A	A
rs73998781	17	70176459	KCNJ2	ATRIAL FIBRILLATION FAMILIAL 9		G/A	A
rs73998781	17	70176459	KCNJ2	Andersen Tawil syndrome		G/A	A
rs77370764	17	56557322	intergenic	Coronary artery calcified atherosclerotic plaque (130 HU threshold) in type 2 diabetes	7e-06	A/T
rs949252	11	67451438	GPR152	Macular Degeneration	5.01196e-07	A/G
rs7107543	11	61392630	TMEM216	Joubert syndrome 2		G/A/T	T
rs7107543	11	61392630	TMEM216	MECKEL SYNDROME TYPE 2		G/A/T	T
rs7107543	11	61392630	TMEM216	Joubert Syndrome		G/A/T	T
rs7124630	11	67473140	TMEM134,AIP	Macular Degeneration	4.90209e-07	A/G
rs7126177	11	1759104	CTSD	Neuronal Ceroid Lipofuscinosis		G/A/C	A
rs7129637	11	62271280	SCGB2A2	Macular Degeneration	1.38089e-05	T/A
rs7015239	8	4061891	CSMD1	Anti-saccade response	6e-06	C/G	G
rs6860897	5	158093577	intergenic	Triacylglycerol 56:2 levels	1e-06	G/A	G
rs7815884	8	118924007	TNFRSF11B	Hyperphosphatasemia with bone disease		C/T	T
rs7089474	10	126821135	C10orf90,DOCK1	Body Weight Changes	5.72485e-06	G/A
rs7089474	10	126821135	C10orf90,DOCK1	Bone Density	1.14087e-17	G/A
rs7089474	10	126821135	C10orf90,DOCK1	INSULIN	7.69164e-07	G/A
rs7089474	10	126821135	C10orf90,DOCK1	Intercellular Adhesion Molecule-1	1.70773e-16	G/A
rs7089474	10	126821135	C10orf90,DOCK1	Intercellular Adhesion Molecule-1	3.01374e-33	G/A
rs7709073	5	120143987		Adolescent idiopathic scoliosis	1e-13	T/G
rs7714441	5	66949749	MAST4	Intercellular Adhesion Molecule-1	1.5034e-07	C/A/T
rs7714441	5	66949749	MAST4	Intercellular Adhesion Molecule-1	2.43165e-11	C/A/T
rs6888341	5	59842043	PDE4D	Calcium-Binding Proteins	4.87438e-13	T/C
rs6888341	5	59842043	PDE4D	Calcium-Binding Proteins	6.74657e-11	T/C
rs7898873	10	16835081	CUBN	Imerslund-Grasbeck syndrome		G/A/C	C
rs7898873	10	16835081	CUBN	Imerslund-Grasbeck syndrome 1		G/A/C	C
rs7903475	10	71617312	CDH23	Usher syndrome type 1		C/T	T
rs7903475	10	71617312	CDH23	USHER SYNDROME TYPE 1D		C/T	T
rs7903475	10	71617312	CDH23	DEAFNESS AUTOSOMAL RECESSIVE 12		C/T	T
rs6863560	5	33988866	SLC45A2,C1QTNF3-AMACR,AMACR	Oculocutaneous albinism		A/C	C
rs6863560	5	33988866	SLC45A2,C1QTNF3-AMACR,AMACR	ALPHA-METHYLACYL-CoA RACEMASE DEFICIENCY		A/C	C
rs6921035	6	159424084	FNDC1,RPL21P69	Pulse	2.78654e-06	A/G
rs7744326	6	166583689		DNA methylation GrimAge acceleration	5e-12	C/T	C
rs6902316	6	160472135	LPA	Lipoprotein a levels	4e-29	A/G/T	G
rs9456711	6	161785860	PRKN	Parkinson disease 2		T/C/G	C
rs9457986	6	160648258	LPA	Lipoprotein a levels	1e-09	C/A/T	rs1367211-T; rs6415084-C; rs9457986-C; rs1406888-C; rs3798221-G
rs9457986	6	160648258	LPA	Lipoprotein a levels	1e-06	C/A/T	rs1367211-C; rs6415084-T; rs9457986-C; rs1406888-T; rs3798221-G
rs9457986	6	160648258	LPA	Lipoprotein a levels	1e-11	C/A/T	rs1367211-T; rs6415084-T; rs9457986-T; rs1406888-C; rs3798221-G
rs9457986	6	160648258	LPA	Lipoprotein a levels	3e-45	C/A/T	rs1367211-T; rs6415084-T; rs9457986-T; rs1406888-T; rs3798221-G
rs77909890	11	114239645		Protein quantitative trait loci liver	3e-09	C/A	A
rs73788091	5	133429517	FSTL4	Non-response to selective serotonin reuptake inhibitors and depression	1e-06	C/T
rs73304446	10	64206875	Intergenic	Mosquito bite size	7e-06	G/A	G
rs7758616	6	14199916	CD83	Obesity-related traits	4e-06	G/A	A
rs74144963	10	71439910	CDH23	USHER SYNDROME TYPE 1D		C/T	T
rs74144963	10	71439910	CDH23	DEAFNESS AUTOSOMAL RECESSIVE 12		C/T	T
rs78192203	8	141364973	GPR20	Systolic blood pressure	3e-06	T/A/C	T
rs78192203	8	141364973	GPR20	Diastolic blood pressure	4e-11	T/A/C	T
rs78192203	8	141364973	GPR20	Blood pressure traits (multi-trait analysis)	2e-08	T/A/C	T
rs78192203	8	141364973	GPR20	Blood pressure traits (multi-trait analysis)	1e-07	T/A/C	T
rs78192203	CHR_HSCHR8_5_CTG7	141364973	GPR20	Systolic blood pressure	3e-06	T/A/C	T
rs78192203	CHR_HSCHR8_5_CTG7	141364973	GPR20	Diastolic blood pressure	4e-11	T/A/C	T
rs78192203	CHR_HSCHR8_5_CTG7	141364973	GPR20	Blood pressure traits (multi-trait analysis)	2e-08	T/A/C	T
rs78192203	CHR_HSCHR8_5_CTG7	141364973	GPR20	Blood pressure traits (multi-trait analysis)	1e-07	T/A/C	T
rs74935252	5	79733488	intergenic	Diisocyanate-induced asthma	1e-06	A/T	A
rs7098187	10	15496384	Intergenic	Systemic lupus erythematosus	3e-06	C/T	T
rs9282595	5	34007753	C1QTNF3-AMACR,AMACR	ALPHA-METHYLACYL-CoA RACEMASE DEFICIENCY		C/A/G/T	T
rs9471797	6	42184358	GUCA1A,GUCA1B	Retinitis pigmentosa		T/C	C
rs9471797	6	42184358	GUCA1A,GUCA1B	Retinitis Pigmentosa Dominant		T/C	C
rs9471797	6	42184358	GUCA1A,GUCA1B	Cone dystrophy		T/C	C
rs78245588	11	46918742	LRP4	Pre-treatment viral load in HIV-1 infection	1e-17	C/T	T
rs8116100	20	38580916		Adolescent idiopathic scoliosis	2e-06	T/C/G
rs8123257	20	55794694	RPL12P4,CBLN4	Hip	4.77347e-08	G/C
rs8124728	20	36892303	SAMHD1,TLDC2	CHILBLAIN LUPUS 2		G/A	A
rs8124728	20	36892303	SAMHD1,TLDC2	Aicardi Goutieres syndrome 5		G/A	A
rs7344105	20	25245309	ENTPD6,PYGB	Diisocyanate-induced asthma	2e-06	A/G	G
rs73443003	11	20539464	Intergenic	Cannabis dependence symptom count	1e-07	C/G	C
rs7140958	14	45560484	intergenic	Bilirubin levels	2e-07	C/T
rs692003	2	218809759	CYP27A1	Cholestanol storage disease		G/A/T	A
rs6750839	2	114183592	intergenic	Resistance to antihypertensive treatment in hypertension	8e-06	T/C
rs6752271	2	69877181	GMCL1	Whole brain grey matter density	2e-06	A/C
rs6757017	2	54553641		Core binding factor acute myeloid leukemia	9e-13	A/T	rs17344072-T; rs9309255-T; rs4261758-C; rs6734445-C; rs6757017-A; rs11895933-A; rs6729826-A; rs17039558-C; rs3936082-T; rs12104998-T; rs12105792-T; rs4671956-A; rs13016942-T; rs1112919-G; rs11904679-C; rs1367295-G
rs6757017	2	54553641		Core binding factor acute myeloid leukemia	4e-17	A/T	rs17344072-T; rs9309255-T; rs4261758-C; rs6734445-C; rs6757017-A; rs11895933-A; rs6729826-G; rs17039558-C; rs3936082-T; rs12104998-T; rs12105792-T; rs4671956-A; rs13016942-T; rs1112919-G; rs11904679-C; rs1367295-G
rs6742445	2	58218738	FANCL	Pre-treatment viral load in HIV-1 infection	4e-16	A/T	T
rs6730483	2	173584189		Adolescent idiopathic scoliosis	1e-08	T/G
rs7561107	2	128271828		3-hydroxy-1-methylpropylmercapturic acid levels in smokers	3e-06	G/A
rs9288330	2	202674343	FAM117B	CD40 Ligand	3.109e-08	C/T
rs9288330	2	202674343	FAM117B	CD40 Ligand	4.32944e-09	C/T
rs9288330	2	202674343	FAM117B	Cholesterol HDL	1.21716e-15	C/T
rs9288330	2	202674343	FAM117B	Cholesterol HDL	5.49919e-13	C/T
rs9288330	2	202674343	FAM117B	Lipids	5.8287e-08	C/T
rs9288330	2	202674343	FAM117B	Triglycerides	3.77525e-07	C/T
rs9621578	22	32862028	TIMP3,SYN3	SORSBY FUNDUS DYSTROPHY		T/C/G	C
rs73876646	22	17113758	IL17RA	Familial Candidiasis Recessive		G/A	A
rs73876647	22	17115134	IL17RA	Familial Candidiasis Recessive		T/C	C
rs7565577	2	96810761	CNNM4	JALILI SYNDROME		C/T	T
rs7581456	2	96809608	CNNM4	JALILI SYNDROME		C/T	T
rs77776214	5	37812768	GDNF	Hirschsprung disease 3		C/G/T	T
rs78975256	5	120880342	FTMT,PRR16	Bronchopulmonary dysplasia	4e-06	T/C	G
rs76009965	14	54842834	GCH1	Dystonia 5		G/A	A
rs76009965	14	54842834	GCH1	GTP cyclohydrolase I deficiency		G/A	A
rs6714575	2	38313014		Core binding factor acute myeloid leukemia	3e-17	C/A	rs17022556-C; rs11883614-C; rs11894455-T; rs12712583-C; rs17022549-T; rs6714575-C
rs6714575	2	38313014		Core binding factor acute myeloid leukemia	7e-20	C/A	rs17022556-C; rs11883614-A; rs11894455-T; rs12712583-C; rs17022549-T; rs6714575-C
rs74372767	2	227685558	SLC19A3	Biotin-responsive basal ganglia disease		C/T	T
rs77892978	2	96811210	CNNM4	JALILI SYNDROME		G/A	A
rs76100632	2	227685584	SLC19A3	Biotin-responsive basal ganglia disease		T/C	C
rs76100632	2	227685584	SLC19A3	Thiamine Metabolism Dysfunction Syndrome		T/C	C
rs80307329	2	227687194	SLC19A3	Biotin-responsive basal ganglia disease		G/A	A
rs73369674	21	41740563	RIPK4	Bartsocas-Papas syndrome		A/G	G
rs73398122	21	36753987	HLCS	HOLOCARBOXYLASE SYNTHETASE DEFICIENCY		A/G	G
rs846664	7	122995119	TAS2R16	Alcohol dependence susceptibility to		A/C	C
rs846664	7	122995119	TAS2R16	BETA-GLUCOPYRANOSIDE TASTING		A/C	C
rs733631	16	4886090	PPL	Mitochondrial DNA copy number (white blood cells)	4e-07	C/T	T
rs8058996	16	67384957		Adolescent idiopathic scoliosis	2e-06	G/A
rs6951258	7	37717954	GPR141	Obesity-related traits	4e-06	T/C	G
rs7028925	9	68535777		Tuberculosis	5e-06	C/T
rs7132280	12	74728344		Adolescent idiopathic scoliosis	8e-13	T/C
rs7033181	9	4507994		Adolescent idiopathic scoliosis	5e-06	G/A/C/T
rs924260	16	17108920	XYLT1	DESBUQUOIS DYSPLASIA 1		G/A/C	A
rs6967542	7	4792740	AP5Z1	SPASTIC PARAPLEGIA 48 AUTOSOMAL RECESSIVE		G/A	A
rs7787595	7	157416824	DNAJB6	Limb-girdle muscular dystrophy type 1E		A/G	G
rs7787595	7	157416824	DNAJB6	Myofibrillar Myopathy Dominant		A/G	G
rs7200749	16	31091268	VKORC1	VITAMIN K-DEPENDENT CLOTTING FACTORS COMBINED DEFICIENCY OF 2		G/A	A
rs7186843	16	10556844	TEKT5	Normal facial asymmetry (angle of surface orientation score)	7e-11	T/A/C
rs7186843	16	10556844	TEKT5	Normal facial asymmetry (angle of surface orientation score)	4e-10	T/A/C
rs7192027	16	87137221	FOXL1,RPL39P30	Apolipoproteins E	1.85962e-08	C/T
rs7192027	16	87137221	FOXL1,RPL39P30	Apolipoproteins E	3.3137e-09	C/T
rs7192027	16	87137221	FOXL1,RPL39P30	Echocardiography	5.80751e-10	C/T
rs73519694	16	15725974	MYH11,NDE1	Lissencephaly 4		C/T	T
rs73519694	16	15725974	MYH11,NDE1	Aortic aneurysm familial thoracic 4		C/T	T
rs73519694	16	15725974	MYH11,NDE1	Lissencephaly Recessive		C/T	T
rs73519694	CHR_HSCHR16_1_CTG1	15811128	MYH11,NDE1	Lissencephaly 4		C/T	T
rs73519694	CHR_HSCHR16_1_CTG1	15811128	MYH11,NDE1	Aortic aneurysm familial thoracic 4		C/T	T
rs73519694	CHR_HSCHR16_1_CTG1	15811128	MYH11,NDE1	Lissencephaly Recessive		C/T	T
rs7139429	12	115680746		Proliferative diabetic retinopathy (vs NPDR and no DR)	2e-06	A/T
rs7042246	9	106699374	DEPDC1P2,ZNF462	Echocardiography	5.00378e-08	G/A
rs7298126	12	117169350		Core binding factor acute myeloid leukemia	1e-11	A/C	rs10774905-A; rs4767511-A; rs2133678-C; rs4238052-A; rs7487508-T; rs2279766-C; rs4767502-C; rs11068363-G; rs6490117-G; rs7298126-A; rs7300763-A; rs11068384-G; rs10850780-C; rs3741472-T; rs868757-C
rs7298126	12	117169350		Core binding factor acute myeloid leukemia	9e-18	A/C	rs10774905-A; rs4767511-A; rs2133678-T; rs4238052-A; rs7487508-T; rs2279766-C; rs4767502-C; rs11068363-G; rs6490117-G; rs7298126-A; rs7300763-G; rs11068384-G; rs10850780-C; rs3741472-T; rs868757-C
rs7300612	12	120926389		Core binding factor acute myeloid leukemia	1e-14	C/G	rs10774577-T; rs6489785-T; rs7300612-C; rs7969196-G; rs11065341-T; rs2701179-C; rs868795-C
rs7300612	12	120926389		Core binding factor acute myeloid leukemia	1e-24	C/G	rs10774577-C; rs6489785-T; rs7300612-C; rs7969196-G; rs11065341-T; rs2701179-C; rs868795-C
rs74009651	16	16891684		Pericalcarine cortex volume	2e-06	A/G
rs74009651	16	16891684		Cuneus cortex volume	5e-06	A/G
rs74009651	CHR_HSCHR16_1_CTG1	16979760		Pericalcarine cortex volume	2e-06	A/G
rs74009651	CHR_HSCHR16_1_CTG1	16979760		Cuneus cortex volume	5e-06	A/G
rs75273069	16	28878650	ATP2A1	BRODY MYOPATHY		C/T	T
rs80083556	16	66548963	TK2	Mitochondrial DNA depletion syndrome 2		A/C/G	G
rs7853304	9	15788189		Clostridium difficile infection in multiple myeloma	3e-06	G/A
rs75958174	9	3824580	GLIS3	DIABETES MELLITUS NEONATAL WITH CONGENITAL HYPOTHYROIDISM		T/A	A
rs73305371	7	4783682	AP5Z1	SPASTIC PARAPLEGIA 48 AUTOSOMAL RECESSIVE		A/G	G
rs73383440	9	4566036	SLC1A1,SPATA6L	Dicarboxylic aminoaciduria		G/A	A
rs8045544	16	258003		Red blood cell count	1e-14	G/A/C	G
rs73596779	9	126697755	LMX1B	NAIL-PATELLA SYNDROME		G/A	A
rs74415766	7	39945012	CDK13	Serum uric acid levels in response to allopurinol in gout	3e-06	G/A
rs77242017	12	39294006	KIF21A	FIBROSIS OF EXTRAOCULAR MUSCLES CONGENITAL 1		T/C	C

## Sheet: ARSA SNP_AMR
Variant name	Chromosome/scaffold name	Chromosome/scaffold position start (bp)	Associated gene with phenotype	Phenotype description	P value	Variant alleles	Associated variant risk allele
rs145088108	1	32274765	LCK	Immunodeficiency 22		G/A	A
rs12493789	3	122262368	CASR	Hypocalciuric hypercalcemia familial type 1		A/G	G
rs12493789	3	122262368	CASR	Inborn genetic diseases		A/G	G
rs12493789	3	122262368	CASR	Familial hypocalciuric hypercalcemia		A/G	G
rs12493789	3	122262368	CASR	HYPOCALCEMIA AUTOSOMAL DOMINANT 1		A/G	G
rs12493789	3	122262368	CASR	Familial Isolated Hypoparathyroidism		A/G	G
rs12493789	3	122262368	CASR	Neonatal severe hyperparathyroidism		A/G	G
rs138986942	4	56478422	SRP72	BONE MARROW FAILURE SYNDROME 1		A/C/G/T	G
rs149005978	3	138783216		3-hydroxypropylmercapturic acid levels in smokers	2e-11	T/C
rs12440825	15	84680172		3-hydroxy-1-methylpropylmercapturic acid levels in smokers	1e-06	G/A
rs143246503	17	8096731	ALOXE3	Autosomal recessive congenital ichthyosis 3		G/A	A
rs137909519	17	8312106	ARHGEF15	Early infantile epileptic encephalopathy with suppression bursts		C/T	T
rs182653629	17	43077808	BRCA1	Breast-ovarian cancer familial 1		A/G	G
rs12471771	2	178632291	TTN	Cardiomyopathy		G/A/T	A
rs12471771	2	178632291	TTN	MYOPATHY MYOFIBRILLAR 9 WITH EARLY RESPIRATORY FAILURE		G/A/T	A
rs12471771	2	178632291	TTN	Limb-girdle muscular dystrophy type 2J		G/A/T	A
rs12471771	2	178632291	TTN	Dilated cardiomyopathy 1G		G/A/T	A
rs12471771	2	178632291	TTN	Myopathy early-onset with fatal cardiomyopathy		G/A/T	A
rs12471771	2	178632291	TTN	Tibial muscular dystrophy		G/A/T	A
rs12471771	2	178632291	TTN	Cardiovascular phenotype		G/A/T	A
rs12474866	2	69415258	NFU1	Multiple mitochondrial dysfunctions syndrome 1		A/G	G
rs144391508	12	112477621	PTPN11	Noonan Syndrome		T/C	C
rs148639270	12	889172	WNK1	Hereditary sensory and autonomic neuropathy type IIA		A/G	G
rs148639270	12	889172	WNK1	Pseudohypoaldosteronism type 2C		A/G	G
rs150631144	5	28577827	Intergenic	Late-onset Alzheimer's disease	1e-07	C/T	T
rs181764204	5	38204922		Nonsyndromic cleft lip with or without cleft palate	3e-07	C/T	T
rs193095412	12	865284	WNK1	Hereditary sensory and autonomic neuropathy type IIA		T/C	C
rs12423382	12	16026437		3-hydroxy-1-methylpropylmercapturic acid levels in smokers	3e-06	G/C
rs61747681	7	138755750	ATP6V0A4	RENAL TUBULAR ACIDOSIS DISTAL AUTOSOMAL RECESSIVE		G/C	C

## Sheet: ARSA SNP_EAS
Variant name	Chromosome/scaffold name	Chromosome/scaffold position start (bp)	Associated gene with phenotype	Phenotype description	P value	Variant alleles	Associated variant risk allele
rs2293018	3	49906323		Schizophrenia	4e-09	C/T
rs76442143	3	51006168		Schizophrenia	6e-10	C/T
rs3805322	4	99135847	ADH4	Esophageal cancer (alcohol interaction)	6e-07	A/C/G/T
rs117465168	3	51263988		Schizophrenia	3e-08	C/G

## Sheet: ARSA SNP_EUR
Variant name	Chromosome/scaffold name	Chromosome/scaffold position start (bp)	Associated gene with phenotype	Phenotype description	P value	Variant alleles	Associated variant risk allele
rs61799395	1	65942086	PDE4B	Risk-taking tendency (4-domain principal component model)	1e-09	G/A/C	C
rs34603401	1	9245386	H6PD	Blood protein levels	1e-126	A/C	C
rs55734382	1	201049931	CACNA1S	Lymphocyte percentage of white cells	3e-11	C/T	T
rs55734382	1	201049931	CACNA1S	Lymphocyte counts	2e-16	C/T	T
rs55734382	1	201049931		Lymphocyte counts	1e-18	C/T	T
rs55734382	1	201049931		Lymphocyte counts	6e-17	C/T	T
rs6664626	1	65662556		Body Mass Index	4e-11	G/T
rs11577371	1	39694913	HPCAL4	Bone mineral density (Ward's triangle area)	4e-06	G/A	G
rs9581857	13	27453577	MTIF3	Psychosis proneness (hypomanic personality scale and perceptual aberration scale)	7e-07	A/C
rs896686	18	55455800		Depressed affect	5e-08	T/G
rs8095193	18	63015882	PHLPP1,BCL2	Stroke	0.000132847	C/T
rs8095193	18	63015882	intergenic	Nonobstructive coronary artery disease	7e-06	C/T	A
rs75150069	4	1245182		Waist-to-hip ratio adjusted for BMI	2e-08	G/A
rs111289888	3	46855965		Waist-to-hip ratio adjusted for BMI	1e-09	C/T
rs111289888	3	46855965		Waist circumference adjusted for body mass index	2e-08	C/T
rs5743594	4	38801130	TLR1	Body Height	3.91e-05	G/A
rs13119516	4	101920448		Schizophrenia	5e-06	G/A	A
rs9856118	3	151360428	P2RY12,P2RY14	Diverticular disease	9e-11	A/G	G
rs11724319	4	144589888	Intergenic	Post bronchodilator FEV1/FVC ratio	2e-08	A/G	A
rs11724319	4	144589888	Intergenic	Post bronchodilator FEV1	2e-06	A/G	A
rs140237746	4	89150413	RNU6-907P	Waist-to-hip ratio adjusted for BMI	4e-08	G/A	A
rs140237746	4	89150413	Intergenic	Post bronchodilator FEV1	5e-06	G/A	A
rs35855737	3	65557181	MAGI1	Neuroticism	2e-08	T/C	C
rs35855737	3	65557181		Neuroticism	7e-07	T/C	T
rs72661730	4	80740272		Hair color	3e-72	G/A
rs35608075	4	38591640		Male-pattern baldness	5e-11	G/C	C
rs55935606	3	49528072	DAG1	Waist circumference adjusted for body mass index	1e-13	A/G	G
rs55935606	3	49528072	DAG1	Body shape index	2e-09	A/G	G
rs799923	17	43099914	BRCA1	Hereditary breast and ovarian cancer syndrome		G/A/C/T	A
rs799923	17	43099914	BRCA1	Hereditary cancer-predisposing syndrome		G/A/C/T	A
rs799923	17	43099914	BRCA1	Breast-ovarian cancer familial 1		G/A/C/T	A
rs799923	17	43099914	BRCA1	Hereditary cancer-predisposing syndrome		G/A/C/T	T
rs2134808	17	42630065	TUBG1,ATP5LP7	Creatinine	3.51876e-05	T/A/G
rs17671533	17	43052839	BRCA1	Breast-ovarian cancer familial 1		G/A/C	A
rs11653363	17	71384745	CALM2P1,SOX9	Body Composition	2.629e-05	A/G
rs11653363	17	71384745	CALM2P1,SOX9	Body Mass Index	2.24e-05	A/G
rs11653363	17	71384745	CALM2P1,SOX9	Diabetes Mellitus	5.164e-05	A/G
rs12952704	17	29305341		Reaction time	3e-06	A/C
rs8176267	17	43061731	BRCA1	Breast-ovarian cancer familial 1		T/C/G	C
rs66637059	17	17514494	PEMT	Hip index	5e-08	C/T	T
rs12936050	17	57156492		Male-pattern baldness	8e-23	G/A/T	T
rs34717629	17	17707090	RAI1	Offspring birth weight	8e-09	G/A	A
rs36147593	15	27342617		Hair color	1e-22	A/G
rs77556405	17	48386547		Ease of getting up in the morning	2e-13	G/A	A
rs9769	11	68940396	IGHMBP2	SPINAL MUSCULAR ATROPHY DISTAL AUTOSOMAL RECESSIVE 1		C/G/T	T
rs1126809	11	89284793	TYR	Vitiligo	1e-43	G/A	G
rs1126809	11	89284793	TYR	Tanning	5e-21	G/A	G
rs1126809	11	89284793		Sunburns	4e-280	G/A
rs1126809	11	89284793	TYR	Sunburns	2e-08	G/A	G
rs1126809	11	89284793	TYR	Squamous cell carcinoma	2e-20	G/A	A
rs1126809	11	89284793	TYR	Squamous cell carcinoma	2e-23	G/A	A
rs1126809	11	89284793	TYR	Skin hair and eye pigmentation (multivariate analysis)	7e-13	G/A
rs1126809	11	89284793	LOC107984363,TYR	Skin pigmentation traits	4e-09	G/A
rs1126809	11	89284793	LOC107984363,TYR	Skin pigmentation traits	4e-08	G/A
rs1126809	11	89284793	TYR	Skin pigmentation	3e-09	G/A
rs1126809	11	89284793	TYR	Optic disc size	8e-09	G/A	A
rs1126809	11	89284793	TYR	Nevus count or cutaneous melanoma	1e-48	G/A	G
rs1126809	11	89284793		Melanoma	5e-19	G/A	A
rs1126809	11	89284793	TYR	Low tan response	2e-172	G/A	A
rs1126809	11	89284793	TYR	Keratinocyte cancer MTAG	9e-62	G/A	A
rs1126809	11	89284793	TYR	Hair color	6e-06	G/A
rs1126809	11	89284793	TYR	Eye color (brightness)	5e-06	G/A
rs1126809	11	89284793	TYR	Eye color	2e-255	G/A	G
rs1126809	11	89284793	TYR	cutaneous squamous cell carcinoma	2e-38	G/A	A
rs1126809	11	89284793	TYR	cutaneous squamous cell carcinoma	3e-14	G/A	A
rs1126809	11	89284793	TYR	Cutaneous melanoma or hair colour	4e-199	G/A	G
rs1126809	11	89284793	TYR	Cutaneous malignant melanoma	4e-70	G/A	A
rs1126809	11	89284793		Cancer pleiotropy	4e-16	G/A	A
rs1126809	11	89284793	TYR	Malignant tumor of breast		G/A	A
rs1126809	11	89284793	TYR	Autosomal recessive ocular albinism		G/A	A
rs1126809	11	89284793	TYR	FOVEAL HYPOPLASIA		G/A	A
rs1126809	11	89284793	TYR	Tyrosinase-negative oculocutaneous albinism		G/A	A
rs1126809	11	89284793	TYR	Oculocutaneous albinism		G/A	A
rs1126809	11	89284793	TYR	Skin/hair/eye pigmentation 3 blue/green eyes		G/A	A
rs1126809	11	89284793	TYR	SKIN/HAIR/EYE PIGMENTATION VARIATION IN 3		G/A	A
rs1126809	11	89284793	TYR	Cutaneous malignant melanoma 8		G/A	A
rs1126809	11	89284793	TYR	Oculocutaneous albinism type 1 temperature sensitive		G/A	A
rs1126809	11	89284793	TYR	Oculocutaneous albinism type 1B		G/A	A
rs1126809	11	89284793	TYR	Basal cell carcinoma	5e-33	G/A	A
rs1126809	11	89284793	TYR	Basal cell carcinoma	7e-51	G/A	A
rs1126809	11	89284793	TYR	Basal cell carcinoma	3e-19	G/A	A
rs1126809	11	89284793	TYR	Aging traits healthspan parental lifespan or longevity multivariate analysis	8e-13	G/A	G
rs1126809	11	89284793		Age-related hearing impairment MTAG	5e-15	G/A
rs1393350	11	89277878	TYR	Vitiligo	2e-18	G/A	G
rs1393350	11	89277878	TYR	Tanning	2e-13	G/A	A
rs1393350	11	89277878	TYR	Skin sensitivity to sun	2e-06	G/A	A
rs1393350	11	89277878	TYR	Melanoma	2e-13	G/A	A
rs1393350	11	89277878	TYR	Melanoma	2e-14	G/A	A
rs1393350	11	89277878	TYR	Melanoma	4e-13	G/A	A
rs1393350	11	89277878	TYR	Eye color	3e-09	G/A	A
rs1393350	11	89277878	TYR	Brown vs. black hair color	5e-24	G/A	A
rs1393350	11	89277878	TYR	Blue vs. green eyes	3e-12	G/A	A
rs1393350	11	89277878	TYR	Blond vs. brown/black hair color	3e-71	G/A	A
rs2049045	11	27672694		Body Mass Index	4.01e-12	G/A/C	G
rs2049045	11	27672694	BDNF-AS,BDNF	White blood cell count	5e-10	G/A/C	C
rs2049045	11	27672694		Snoring	9e-11	G/A/C	G
rs2049045	11	27672694		Snoring	9e-10	G/A/C	G
rs2049045	11	27672694		Snoring	4e-06	G/A/C	G
rs2049045	11	27672694	BDNF|BDNF-AS1	Smoking initiation (ever regular vs never regular)	1e-11	G/A/C	C
rs2049045	11	27672694		Smoking cessation (MTAG)	3e-06	G/A/C	C
rs2049045	11	27672694	BDNF	Risk-taking tendency (4-domain principal component model)	3e-11	G/A/C	C
rs2049045	11	27672694		Problematic alcohol use MTAG	2e-09	G/A/C	C
rs2049045	11	27672694		Male puberty timing age at voice breaking MTAG	1e-10	G/A/C	C
rs2049045	11	27672694		C-reactive protein levels	2e-11	G/A/C	C
rs2049045	11	27672694	BDNF	Body mass index variance	7e-10	G/A/C
rs2049045	11	27672694	BDNF	Body mass index in physically inactive individuals	3e-10	G/A/C	G
rs2049045	11	27672694	BDNF	Body mass index in physically inactive individuals	5e-06	G/A/C	G
rs2049045	11	27672694	BDNF	Body mass index in physically active individuals	1e-12	G/A/C	G
rs2049045	11	27672694	BDNF	Body mass index (joint analysis main effects and physical activity interaction)	1e-06	G/A/C
rs2049045	11	27672694	BDNF	Body Mass Index	9e-10	G/A/C	G
rs2049045	11	27672694	BDNF	Body Mass Index	8e-42	G/A/C
rs4121827	11	88936881		Low tan response	1e-79	T/C	C
rs7120173	11	116958937	KIAA0999	Visceral adipose tissue adjusted for BMI	5e-06	T/A/C/G	G
rs2915875	5	151771696	G3BP1,ATOX1	Red cell distribution width	2e-10	C/T	T
rs72728734	8	128921474	intergenic	Orofacial clefts	5e-20	A/G
rs72728734	8	128921474	intergenic	Cleft lip with or without cleft palate	6e-26	A/G
rs72728734	8	128921474		Bilateral cleft lip and palate	5e-15	A/G
rs72728734	CHR_HSCHR8_1_CTG7	128924871	intergenic	Orofacial clefts	5e-20	A/G
rs72728734	CHR_HSCHR8_1_CTG7	128924871	intergenic	Cleft lip with or without cleft palate	6e-26	A/G
rs72728734	CHR_HSCHR8_1_CTG7	128924871		Bilateral cleft lip and palate	5e-15	A/G
rs17184083	8	10434422	ENSG00000261451	General factor of neuroticism	2e-09	G/A/C	G
rs17184083	CHR_HG76_PATCH	9517337	ENSG00000261451	General factor of neuroticism	2e-09	C/T/G	G
rs2496585	6	143408310	RPL31P27,ADAT2	Breast Neoplasms	0.0001205	C/A/T
rs34516251	11	128440451		Plateletcrit	3e-12	G/A	A
rs11253424	10	767486	C10orf108,LARP4B	Inflammation	1.131e-05	C/A/T
rs13177732	5	177429924		Serum phosphate levels	7e-15	T/G	G
rs35025195	11	134652703		Body Mass Index	3e-11	G/A
rs13257518	8	32778056	NRG1	Refractive astigmatism	2e-06	T/A	A
rs11224514	11	100922958	ARHGAP42	Glucose	1.711e-05	A/C
rs12788099	11	100989064		Lung function FEV1/FVC	4e-10	A/T
rs12788818	11	100997915	TMEM133,PGR	Glucose	7.724e-05	A/G
rs12766378	10	112819116		Smoking initiation (ever regular vs never regular) (MTAG)	8e-08	C/T	T
rs55966801	11	200343	BET1L	Plateletcrit	9e-52	T/C	C
rs55966801	11	200343	BET1L	Plateletcrit	3e-24	T/C	C
rs55650389	8	134644908	ZFAT	Waist-hip index	2e-09	C/T	T
rs56064043	8	96785908	CPQ	Epstein-Barr virus copy number in lymphoblastoid cell lines	7e-06	G/T
rs61900932	11	118391991	LOC100131626	Lung adenocarcinoma	5e-06	C/T	C
rs61901554	11	92503521		Brain region volumes	2e-08	G/C/T
rs61910767	11	134646005		Predicted visceral adipose tissue	7e-12	C/T	T
rs35228837	8	10018398	ENSG00000260093	General factor of neuroticism	3e-09	C/T	C
rs35228837	CHR_HG76_PATCH	9934719	ENSG00000260093	General factor of neuroticism	3e-09	A/G	C
rs17581504	5	147162068	STK32A	Gut microbiota bacterial taxa rank normal transformation method	5e-06	C/G	G
rs17265513	20	41203988	ZHX3	Youthful appearance self-reported	1e-09	T/C	T
rs17265513	20	41203988	ZHX3	Type 2 diabetes (adjusted for BMI)	3e-06	T/C	C
rs17265513	20	41203988		Type 2 diabetes	3e-09	T/C	C
rs17265513	20	41203988		Type 2 diabetes	1e-08	T/C	C
rs17265513	20	41203988	ZHX3	Type 2 diabetes	7e-06	T/C	C
rs17265513	20	41203988	ZHX3	Type 2 diabetes	9e-08	T/C	C
rs17265513	20	41203988		Total bilirubin levels	2e-10	T/C	C
rs17265513	20	41203988		Serum phosphate levels	2e-22	T/C	C
rs17265513	20	41203988		Serum alkaline phosphatase levels	2e-16	T/C	C
rs17265513	20	41203988	ZHX3,EMILIN3	Resting heart rate	1e-08	T/C	C
rs17265513	20	41203988	CHD6,EMILIN3,LPIN3,PLCG1,TOP1,ZHX3	Male-pattern baldness	2e-15	T/C	C
rs17265513	20	41203988		Male-pattern baldness	5e-59	T/C	C
rs17265513	20	41203988		Insulin-like growth factor 1 levels	3e-12	T/C	C
rs17265513	20	41203988		Height	8e-13	T/C
rs17265513	20	41203988		Heel bone mineral density	1e-49	T/C
rs17265513	20	41203988		Heel bone mineral density	8e-45	T/C
rs17265513	20	41203988	ZHX3	Heel bone mineral density	7e-45	T/C	T
rs17265513	20	41203988	ZHX3	Fasting Glucose	5e-14	T/C	T
rs17265513	20	41203988	ZHX3	Fasting blood glucose adjusted for BMI	4e-07	T/C	C
rs17265513	20	41203988	ZHX3	Daytime nap	1e-14	T/C	C
rs17265513	20	41203988	TOP1,PLCG1,ZHX3,LPIN3	Brain morphology MOSTest	1e-09	T/C
rs17265513	20	41203988		Balding type 1	7e-38	T/C
rs35164685	20	47719481		High density lipoprotein cholesterol levels	3e-09	C/T	T
rs35164685	20	47719481		Apolipoprotein A1 levels	2e-10	C/T	T
rs8764	20	7981425	TMX4	Sodium	4.168e-05	A/C
rs13198979	6	104574360	RP11-427E4.1	Hip circumference adjusted for BMI	3e-08	T/C	C
rs56218501	20	47736892		Body Mass Index	4e-08	C/G/T
rs56218501	20	47736892		Balding type 1	3e-08	C/G/T
rs66806308	20	47731721		Male-pattern baldness	2e-11	C/T	T
rs61842261	10	17640091		Aspartate aminotransferase to alanine aminotransferase ratio	5e-36	A/G	G
rs61842261	10	17640091		Aspartate aminotransferase levels	6e-70	A/G	G
rs4981131	14	31859302	NUBPL	Mitochondrial complex I deficiency nuclear type 1		G/A/C	C
rs12419742	11	132452811	OPCML	Takayasu arteritis	9e-06	T/A/C
rs12888449	14	81601347		Gut microbiota relative abundance bacterial taxa	5e-08	T/C
rs150491901	8	10468395		Worry	1e-09	G/A/T	A
rs150491901	CHR_HG76_PATCH	9483367		Worry	1e-09	C/T/A	A
rs6065808	20	45354752		Velopharyngeal dysfunction	3e-06	G/A
rs56112295	14	105410720		Sex hormone-binding globulin levels adjusted for BMI	2e-10	C/T	T
rs56112295	14	105410720		Sex hormone-binding globulin levels	3e-07	C/T	T
rs11621061	14	73526665	HEATR4	Estimated glomerular filtration rate in non-diabetics	4e-08	C/T	T
rs55633823	14	105488368	CRIP1	Monocyte percentage of white cells	7e-10	C/T	T
rs55633823	14	105488368		Height	4e-22	C/T
rs55633823	14	105488368		Heel bone mineral density	1e-13	C/T
rs55633823	14	105488368		Heel bone mineral density	3e-14	C/T
rs112766772	14	105458963	MTA1	Heel bone mineral density	4e-14	T/C	T
rs11683207	2	97716827	Intergenic	Self-reported math ability (MTAG)	6e-18	T/C	T
rs11683207	2	97716827	Intergenic	Self-reported math ability	1e-16	T/C	T
rs11683207	2	97716827	Intergenic	Highest math class taken (MTAG)	1e-18	T/C	T
rs11683207	2	97716827	Intergenic	Highest math class taken	3e-10	T/C	T
rs11683207	2	97716827	Intergenic	Educational attainment (MTAG)	1e-11	T/C	T
rs11683207	2	97716827		Body Mass Index	6e-09	T/C
rs11688742	2	95701868		Calcium levels	5e-13	C/T	T
rs11680810	2	24274027		Sitting height ratio	5e-06	C/T	T
rs10498060	2	218566568		Urea levels	4e-10	G/A	A
rs10498060	2	218566568		Insulin-like growth factor 1 levels	2e-10	G/A	A
rs10498060	2	218566568		Cystatin C levels	6e-20	G/A	A
rs66531120	8	9665407	TNKS	Waist circumference adjusted for body mass index	5e-08	A/C	C
rs66531120	CHR_HG76_PATCH	10290880	TNKS	Waist circumference adjusted for body mass index	5e-08	G/T	C
rs71480157	11	27588494		Hematocrit	4e-11	T/C	C
rs12522670	5	151805872		Red cell distribution width	8e-12	T/C	T
rs72847650	2	136294404		Gut microbiota abundance order Bifidobacteriales id.432	5e-07	C/A	A
rs72847650	2	136294404		Gut microbiota abundance genus Bifidobacterium id.436	8e-07	C/A	A
rs72847650	2	136294404		Gut microbiota abundance family Bifidobacteriaceae id.433	5e-07	C/A	A
rs75324100	2	60070441		Height	2e-12	C/T
rs78381888	2	96835038	Intergenic	Self-reported math ability (MTAG)	3e-12	A/G	A
rs78381888	2	96835038	Intergenic	Self-reported math ability	7e-11	A/G	A
rs78381888	2	96835038		Schizophrenia	2e-07	A/G	A
rs78381888	2	96835038	Intergenic	Highest math class taken (MTAG)	1e-11	A/G	A
rs78381888	2	96835038		Calcium levels	9e-21	A/G	G
rs78381888	2	96835038		Bipolar I disorder	5e-07	A/G	A
rs1296720	16	3823641	CREBBP	QT interval	4e-10	A/C/G	C
rs740893	12	567043		Sex hormone-binding globulin levels adjusted for BMI	5e-11	C/G	G
rs740893	12	567043		Sex hormone-binding globulin levels	5e-08	C/G	G
rs10492361	12	28080433	PTHLH,CCDC91	Adiponectin	5.67337e-05	A/G
rs10492361	CHR_HSCHR12_1_CTG2	28086492	PTHLH,CCDC91	Adiponectin	5.67337e-05	T/C
rs11771617	7	125733372		Diabetic retinopathy (all NPDR and PDR)	1e-06	A/G
rs11772444	7	133769121	Intergenic	Self-reported math ability (MTAG)	3e-20	G/A	A
rs11772444	7	133769121	EXOC4	Age at first sexual intercourse	2e-14	G/A	G
rs12822755	12	20924596		Mean platelet volume	3e-10	C/T	C
rs11045611	12	20946338	intergenic	Serum metabolite levels	4e-12	A/C
rs11117487	16	86387664	intergenic	Alanine aminotransferase levels in non-alcoholic fatty liver disease	6e-06	G/A/C	A
rs56289193	7	132339906	PLXintergenic4	Nicotine dependence symptom count	4e-06	C/G	G

## Sheet: ARSA SNP_OCE
Variant name	Chromosome/scaffold name	Chromosome/scaffold position start (bp)	Associated gene with phenotype	Phenotype description	P value	Variant alleles	Associated variant risk allele
rs201214741	3	12503606	TSEN2	Pontocerebellar hypoplasia type 2B		C/T	T
rs116448253	17	8319527	ARHGEF15	Early infantile epileptic encephalopathy with suppression bursts		G/A/C	A
rs142726694	5	35876177	IL7R	Severe combined immunodeficiency autosomal recessive T cell-negative B cell-positive NK cell-positive		T/C	C
