# Supplementary material for: Analysis of Common SNPs across Continents Reveals Major Genomic Differences between Human Populations
Source: Genes (Basel). 2022 Aug 18;13(8):1472. doi: 10.3390/genes13081472 (PMC9408407; doi:10.3390/genes13081472)
Supplement: Supplementary file 1 [file genes-13-01472-s001.zip › genes-1766591-supplementary/Table S4.xlsx]

## Sheet: RACA SNP_AFR
Variant name	Chromosome/scaffold name	Chromosome/scaffold position start (bp)	Associated gene with phenotype	Phenotype description	P value	Variant alleles	Associated variant risk allele
rs1415343	1	197269606		Age Related Macular Degeneration with neovascularization	3.1278e-08	G/A/C/T	A
rs1415343	1	197269606		Advanced age related macular degeneration	3.0592e-11	G/A/C/T	A
rs4657616	1	159001296		White blood cell count	2e-44	A/G
rs4657616	1	159001296	DARC	Hematology traits	5e-47	A/G	G
rs1754349	1	174837663		White blood cell count	1e-10	C/T	C
rs856046	1	159018151		DNA methylation-estimated granulocyte proportions	5e-49	A/G	A
rs3856261	1	155906822		Schizophrenia	3e-06	G/A	G
rs3856261	1	155906822		Eczema	7e-09	G/A
rs413582	1	109308504		Cholesterol total	1.163e-18	C/T	T
rs4970843	1	109344569		Cholesterol total	4.894e-18	T/A/C	T
rs4971072	1	155304078		DNA methylation-estimated granulocyte proportions	9e-19	G/A/C/T	G
rs4971072	CHR_HSCHR1_2_CTG31	155319482		DNA methylation-estimated granulocyte proportions	9e-19	G/A/C/T	G
rs4387163	1	165026476		Monocyte count	1e-11	G/A	A
rs4387163	1	165026476		Monocyte count	4e-14	G/A	G
rs2280865	1	181732287	CACNA1E	Developmental and epileptic encephalopathy 69		C/A/G/T	T
rs11184940	1	106620820		White blood cell count	8e-12	C/A/T	C
rs670523	1	155908941	RIT1,MSTO1,UBQLN4	Inflammatory bowel disease	6e-11	A/G/T	A
rs670523	1	155908941		Crohn's disease	6e-09	A/G/T	A
rs670523	1	155908941	RIT1,LMNA	Birth weight	8e-12	A/G/T	G
rs10925015	1	247420375	NLRP3	Word reading	8e-06	G/C/T
rs10925358	1	237287133		Smoking initiation (ever regular vs never regular) (MTAG)	3e-07	C/T	T
rs12566519	1	95524422		Neutrophil count	8e-11	T/C	T
rs10733045	1	165628074		DNA methylation-estimated granulocyte proportions	5e-09	G/C/T	G
rs12025137	1	96417671		Schizophrenia vs ADHD ordinary least squares OLS	8e-10	G/C/T
rs12041056	1	67161577	C1orf141	Shigella-associated diarrhea	9e-06	C/T
rs10890383	1	46122831		Mean corpuscular hemoglobin	7e-17	A/C/G/T	G
rs1578800	1	49644398		Reaction time	9e-08	A/G
rs332827	1	61277488	NFIA	General risk tolerance (MTAG)	5e-14	G/A	A
rs332827	1	61277488		Coronary Artery Disease	1e-07	G/A
rs1931175	1	96462717	PTBP2	Daytime nap	5e-13	C/A/G	G
rs6698653	1	65479167		C-reactive protein levels	4e-209	T/C	T
rs7522310	1	236763367	ACTN2	Hypertrophic cardiomyopathy		A/G/T	G
rs1337170	1	197299363		Advanced age related macular degeneration	4.2336e-11	G/A	A
rs10908505	1	156498451	MEF2D	Plateletcrit	2e-39	T/A/C/G	A
rs10908505	1	156498451		Height	5e-14	T/A/C/G
rs4846580	1	219724599		Total body bone mineral density	3e-09	G/A	A
rs4846580	1	219724599	SLC30A10	Hip index	2e-09	G/A	G
rs4846580	1	219724599		Chronic obstructive pulmonary disease x ever smoker interaction main effect	1e-06	G/A	G
rs4846580	1	219724599		Chronic obstructive pulmonary disease x ever smoker interaction 2df	6e-10	G/A	G
rs4846580	1	219724599		Chronic obstructive pulmonary disease x current smoker interaction main effect	9e-10	G/A	G
rs4846580	1	219724599		Chronic obstructive pulmonary disease x current smoker interaction 2df	2e-09	G/A	G
rs4846580	1	219724599		Chronic obstructive pulmonary disease in non-current smokers	1e-09	G/A	G
rs4846580	1	219724599		Chronic obstructive pulmonary disease in never smokers	2e-06	G/A	G
rs4846580	1	219724599		Chronic obstructive pulmonary disease in ever smokers	1e-05	G/A	G
rs4847127	1	105530471		Neutrophil count	6e-11	T/A	T
rs4926814	1	49491464		Reaction time	5e-08	A/G/T
rs11118448	1	219879378	SLC30A10	Hip index	2e-09	G/A	G
rs12144133	1	10144128		White blood cell count	6e-09	T/G
rs538423	1	241036695	RGS7	Cholesterol	1.99902e-05	T/A/C
rs538423	1	241036695	RGS7	Cholesterol LDL	9.73397e-06	T/A/C
rs12755914	1	96469305		ADHD vs anorexia nervosa ordinary least squares OLS	7e-09	A/G/T
rs11264422	1	155938032		White blood cell count	8e-35	T/A
rs3737843	1	147615921		DNA methylation-estimated granulocyte proportions	4e-11	T/A	T
rs3767879	1	25744418	MAN1C1	Blood protein levels	9e-14	C/T	C
rs75348188	1	153656169		Monocyte count	4e-10	C/T	C
rs6671166	1	154121349		Triglycerides	2e-09	G/A	rs6671166-G
rs6671166	1	154121349		Triglycerides	2e-06	G/A	G
rs6671166	1	154121349		Triglycerides	2e-07	G/A	G
rs35881187	1	1043224	AGRN	MYASTHENIC SYNDROME CONGENITAL 8		CT/-
rs1051251	1	236762730	ACTN2	Hypertrophic cardiomyopathy		A/C/G	G
rs143424888	1	102991441	COL11A1	Tinnitus	1e-10	ACGTGATCTA/ACGTGATCTACGTGATCTA	C
rs7542755	1	80665095	COX6A1P1,RPL7P10	Body Mass Index	9.198e-05	G/A
rs11580768	1	2882915	PRKCZ	Cortical surface area MOSTest	1e-14	C/G/T
rs11580768	1	2882915		Balding type 1	2e-12	C/G/T
rs961860	13	70230264	NRxNR	Neurofibrillary tangles SNP x SNP interaction	1e-08	G/A/C
rs2298058	13	94596312	intergenic	Triglycerides	3e-20	C/G/T	T
rs2298058	13	94596312	TGDS	Liver enzyme levels (alkaline phosphatase)	6e-92	C/G/T	C
rs2405414	13	46542816	FKBP1AP3,LRCH1	Blood pressure	1.10709e-05	G/A
rs1477921	13	106365805	FLJ10154	Metabolite levels	5e-06	A/C/G
rs7992327	13	21978665	NRxNR	Total PHF-tau SNP x SNP interaction	7e-08	C/A/G/T
rs3786309	18	32392811	NRxNR	Neurofibrillary tangles SNP x SNP interaction	3e-09	T/A/C
rs12960757	18	64419273		Interleukin-8 levels	7e-06	G/A/T	G
rs56249713	18	69866096	CD226	White blood cell count	4e-09	T/C	C
rs56249713	18	69866096		Platelet Count	1e-11	T/C	C
rs56249713	18	69866096		Platelet Count	1e-12	T/C	C
rs56249713	18	69866096	CD226	Neutrophil count	2e-12	T/C	C
rs56249713	18	69866096	CD226	Medication use thyroid preparations	9e-10	T/C	C
rs56249713	18	69866096	CD226	Lymphocyte percentage of white cells	1e-12	T/C	C
rs12454487	18	54306037		Eosinophil counts	5e-09	C/T
rs12457394	18	66818517		Core binding factor acute myeloid leukemia	6e-13	T/G	rs10163820-T; rs9954260-A; rs2333624-T; rs7504707-C; rs9962096-T; rs1489299-T; rs7231206-A; rs12457394-T; rs9954646-C; rs7230770-C; rs7505845-A
rs12457394	18	66818517		Core binding factor acute myeloid leukemia	2e-17	T/G	rs10163820-T; rs9954260-A; rs2333624-T; rs7504707-C; rs9962096-T; rs1489299-T; rs7231206-A; rs12457394-T; rs9954646-C; rs7230770-C; rs7505845-G
rs664223	3	27503647		Systolic blood pressure	1e-14	C/G/T	T
rs664223	3	27503647		Mean arterial pressure	3e-11	C/G/T	T
rs734312	4	6301627		Glycated hemoglobin levels	4e-11	G/A	A
rs734312	4	6301627	WFS1	WOLFRAM SYNDROME 1		G/A	A
rs734312	4	6301627	WFS1	WFS1-Related Spectrum Disorders		G/A	A
rs734312	4	6301627	WFS1	Autosomal dominant nonsyndromic deafness 6		G/A	A
rs795435	3	30737478	NRxNR	Neurofibrillary tangles SNP x SNP interaction	4e-10	T/C/G
rs820430	3	27507409	SLC4A7	Systolic blood pressure	1e-12	A/G	A
rs820430	3	27507409	UBA52P4-LOC105377005	Systolic blood pressure	4e-10	A/G	A
rs820430	3	27507409	UBA52P4,LOC105377005	Pulse pressure	6e-08	A/G	A
rs820430	3	27507409	UBA52P4,LOC105377005	Mean arterial pressure	2e-07	A/G	A
rs820430	3	27507409	SLC4A7	Hypertension	1e-06	A/G	A
rs820430	3	27507409	UBA52P4,LOC105377005	Hypertension	4e-07	A/G	A
rs820430	3	27507409	SLC4A7	Diastolic blood pressure	8e-06	A/G	A
rs831574	3	64043707	PSMD6	Metabolite levels (Dihydroxy docosatrienoic acid)	8e-06	A/G	A
rs959132	3	87805127	KRT8P25,HTR1F	Arteries	6.721e-05	T/C
rs2362775	3	24882930	THRB,RARB	Chronotype	6e-09	T/C	C
rs2370840	3	38488334	ACVR2B	HETEROTAXY VISCERAL 4 AUTOSOMAL		C/T	T
rs2442825	3	9437458	SETD5	Cerebrospinal fluid clusterin levels	8e-06	G/A
rs2280205	4	9908299	SLC2A9	Renal hypouricemia 2		G/A/C	A
rs2285714	4	109717654	PLA2G12A	Macular Degeneration	3.577e-07	C/T
rs2285714	4	109717654	PLA2G12A	Macular Degeneration	7.85e-08	C/T
rs2285714	4	109717654	CFI	Age-related macular degeneration	3e-07	C/T	T
rs2635429	4	142322403		Core binding factor acute myeloid leukemia	4e-10	C/T	rs2636669-C; rs6811427-T; rs10519642-G; rs16998530-A; rs2636670-G; rs3756121-G; rs2636671-G; rs2635429-C
rs1483035	4	155588884	GUCY1A3	Influenza A (H1N1) severity	6e-06	G/A
rs1828590	4	144552044	Intergenic	Post bronchodilator FEV1/FVC ratio in COPD	4e-06	G/A	A
rs1828590	4	144552044	Intergenic	Post bronchodilator FEV1/FVC ratio	2e-17	G/A	A
rs1828590	4	144552044	Intergenic	Post bronchodilator FEV1	2e-13	G/A	A
rs1828803	4	2687722	FAM193A	Eosinophil percentage of white cells	3e-10	C/A/G	A
rs1828803	4	2687722		Eosinophil counts	5e-12	C/A/G
rs1828803	4	2687722		Eosinophil counts	1e-10	C/A/G	A
rs3732508	3	56801733	ARHGEF3	Mean platelet volume	5e-15	G/A/T	A
rs4560439	4	78690690		Mean corpuscular volume	4e-12	G/A/C	C
rs4560439	4	78690690		Mean corpuscular hemoglobin	9e-20	G/A/C	C
rs9291034	3	192914703		Brain region volumes	7e-09	C/T
rs7658917	4	39332767		Mean corpuscular hemoglobin	6e-13	T/A/C/G	T
rs11734075	4	121774530		Mean corpuscular volume	1e-10	C/A/T	C
rs11734075	4	121774530	AC079341.1	Hip circumference adjusted for BMI	3e-11	C/A/T	T
rs6835650	4	144542415	Intergenic	Post bronchodilator FEV1/FVC ratio in COPD	4e-06	C/T	T
rs6835650	4	144542415	Intergenic	Post bronchodilator FEV1/FVC ratio	3e-18	C/T	T
rs6835650	4	144542415	Intergenic	Post bronchodilator FEV1	8e-14	C/T	T
rs6773817	3	89704250		General cognitive ability	3e-06	G/A/C/T
rs112238765	3	27347329		Breast Cancer	1e-18	C/A	C
rs145367119	3	90000171		Snoring	1e-08	C/T	C
rs145367119	3	90000171		Snoring	4e-06	C/T	C
rs145367119	3	90000171		Snoring	6e-06	C/T	C
rs6824983	4	149027698	ATP5LP4,DCLK2	Body Height	1.158e-05	G/T
rs6824983	4	149027698	ATP5LP4,DCLK2	Body Height	5.302e-05	G/T
rs6826012	4	144737134		Height	1.707e-19	C/G/T	T
rs6826012	4	144737134	HHIP	Hip circumference adjusted for BMI	1e-40	C/G/T	C
rs7630382	3	85061957		Body Mass Index	2e-17	C/T
rs13076052	3	44415081		Body Mass Index	1e-10	C/G/T
rs7692915	4	144733345		Height	6.49e-20	G/A/T	T
rs9823829	3	194785698		Red blood cell count	3e-12	G/A
rs9823829	3	194785698	AC090505.6	Red blood cell count	1e-12	G/A	A
rs9823829	3	194785698	AC090505.6	Hemoglobin	8e-18	G/A	A
rs9823829	3	194785698		Hematocrit	7e-24	G/A	A
rs9823829	3	194785698	AC090505.6	Hematocrit	7e-18	G/A	A
rs17192483	4	73595110	RASSF6	Calcium	2.106e-05	G/C/T
rs9992915	4	80016497	Intergenic	Educational attainment (MTAG)	3e-08	A/G	A
rs11715126	3	27359756		Breast Cancer	2e-12	G/A
rs13061457	3	156725596	TIPARP	Youthful appearance self-reported	2e-08	T/C/G	T
rs13113999	4	166265894		Serous borderline ovarian cancer	5e-08	T/G	T
rs17622152	3	183802324		Systolic blood pressure	2e-07	G/A/C/T	A
rs17622152	3	183802324		Mean arterial pressure	2e-08	G/A/C/T	A
rs17622152	3	183802324		Diastolic blood pressure	7e-08	G/A/C/T	A
rs34477782	3	194785474	AC090505.6	Reticulocyte count	9e-15	CT/-	A
rs34477782	3	194785474	AC090505.6	Immature fraction of reticulocytes	2e-11	CT/-	A
rs34477782	3	194785474	AC090505.6	High light scatter reticulocyte count	2e-18	CT/-	A
rs34477782	3	194785474	AC090505.6	Hemoglobin concentration	2e-10	CT/-	A
rs34477782	3	194785474	AC090505.6	Hematocrit	4e-10	CT/-	A
rs13108419	4	121766083	PP12613	Mean corpuscular volume	1e-08	A/C/G
rs11096754	4	34996442	RPL31P31,ARAP2	Lipoproteins	5.97e-05	G/A
rs10050061	4	80000216		White blood cell count	3e-13	A/C/G	C
rs13131837	4	144693832		Height	4.312e-20	G/A/T	A
rs10488961	4	113744676	CAMK2D	Body Mass Index	4.883e-05	C/G/T
rs10489032	4	12919478		Lung function (FVC)	3e-08	T/A/C
rs35714284	3	93811022		General cognitive ability	4e-06	G/A
rs201072423	3	74197110	CNTN3	Left-handedness	3e-08	TTTTTT/TTTTTTT/TTTTTTTT	D
rs56261590	4	73189781		Menstruation quality of life impact (pressure in breast)	2e-06	G/A/T	A
rs1127796	15	74900663		Red cell distribution width	4e-12	T/C	T
rs1127796	15	74900663		Red cell distribution width	2e-13	T/C	T
rs1133322	15	74920016	COX5A	Systolic blood pressure x alcohol consumption (light vs heavy) interaction (2df test)	4e-12	A/C/G	A
rs1378940	15	74791153	CSK	Body mass index and systole blood pressure pairwise	1e-15	C/A/G	A
rs1378942	15	74785026	CYP1A1,CSK,ULK3	Systolic blood pressure (cigarette smoking interaction)	1e-28	C/A/T
rs1378942	15	74785026	CYP1A1,ULK3	Systolic blood pressure	6e-23	C/A/T	C
rs1378942	15	74785026	CYP1A1,ULK3	Systolic blood pressure	2e-12	C/A/T	A
rs1378942	15	74785026	CSK	Systolic blood pressure	1e-17	C/A/T	A
rs1378942	15	74785026	CSK	Systemic sclerosis	2e-14	C/A/T	C
rs1378942	15	74785026	CSK	Systemic lupus erythematosus	5e-06	C/A/T
rs1378942	15	74785026	CSK	Hypertension	8e-06	C/A/T
rs1378942	15	74785026	CYP1A1,CSK,ULK3	Diastolic blood pressure (cigarette smoking interaction)	8e-33	C/A/T
rs1378942	15	74785026	CYP1A1,CYP1A2,LMAN1L,CPLX3,CSK,ARID3B	Diastolic blood pressure	1e-23	C/A/T	C
rs1378942	15	74785026	CYP1A1,ULK3	Diastolic blood pressure	3e-26	C/A/T	C
rs1378942	15	74785026	CSK,CYP1A1,ULK3	Diastolic blood pressure	5e-06	C/A/T	A
rs1378942	15	74785026	CYP1A1,ULK3	Diastolic blood pressure	6e-16	C/A/T	A
rs1378942	15	74785026	CYP1A1-ULK3	Diastolic blood pressure	2e-15	C/A/T	A
rs1378942	15	74785026		Coronary artery disease and total cholesterol levels (multivariate analysis)	2e-08	C/A/T	A
rs1378942	15	74785026	CSK	Blood pressure	2e-15	C/A/T	C
rs906175	17	81199662	ENTHD2,C17orf89,CEP131	FRONTOTEMPORAL DEMENTIA	4e-06	C/T	rs9319617-T; rs969413-A; rs2255166-C; rs906175-T; rs2725391-T; rs1048775-C; rs2659030-A
rs906175	17	81199662	CEP131,ENTHD2,C17orf89	FRONTOTEMPORAL DEMENTIA	8e-07	C/T
rs906175	17	81199662	CEP131,ENTHD2,C17orf89	FRONTOTEMPORAL DEMENTIA	7e-06	C/T
rs906175	17	81199662	C17orf89,CEP131,ENTHD2	FRONTOTEMPORAL DEMENTIA	1e-07	C/T	T
rs228758	17	44070837	G6PC3	Height	4e-06	C/G/T	C
rs228758	17	44070837	G6PC3	Height	3e-08	C/G/T	C
rs228758	17	44070837	G6PC3	Severe congenital neutropenia 4 autosomal recessive		C/G/T	T
rs1476512	17	44252754	SLC4A1	Immature fraction of reticulocytes	4e-18	C/T	T
rs1476512	17	44252754	SLC4A1	Immature fraction of reticulocytes	1e-16	C/T	T
rs2168518	15	74788737	MIR4513	Medication use calcium channel blockers	3e-12	G/A	G
rs4792250	17	8120900		Height	2e-33	T/A/C
rs4774899	15	56909350		Urinary tract infection frequency	6e-06	C/G/T
rs1053004	17	42314074	KCNH4,HSD17B1	Pulse pressure	4e-07	G/A	A
rs1053004	17	42314074	STAT3	Mean corpuscular volume	7e-10	G/A	A
rs1053004	17	42314074	STAT3	HYPER-IgE RECURRENT INFECTION SYNDROME 1 AUTOSOMAL DOMINANT		G/A	A
rs3027279	17	8124275	Intergenic	Educational attainment (MTAG)	4e-10	G/C/T	T
rs2659005	17	81244914		IgG glycosylation	9e-06	C/G/T	C
rs2659005	17	81244914		IgG glycosylation	4e-07	C/G/T	C
rs2659005	17	81244914		IgG glycosylation	3e-07	C/G/T	C
rs2659005	17	81244914		IgG glycosylation	2e-06	C/G/T	C
rs2659005	17	81244914	CEP131,ENTHD2,C17orf89	FRONTOTEMPORAL DEMENTIA	7e-06	C/G/T
rs2659030	17	81204174	ENTHD2,C17orf89,CEP131	FRONTOTEMPORAL DEMENTIA	4e-06	G/A/T	rs9319617-T; rs969413-A; rs2255166-C; rs906175-T; rs2725391-T; rs1048775-C; rs2659030-A
rs2659030	17	81204174	CEP131,ENTHD2,C17orf89	FRONTOTEMPORAL DEMENTIA	8e-07	G/A/T
rs2659030	17	81204174	CEP131,ENTHD2,C17orf89	FRONTOTEMPORAL DEMENTIA	7e-06	G/A/T
rs2725405	17	81246424		Menarche age at onset	7e-12	G/A/C/T
rs3784789	15	74790211	CSK	Offspring birth weight	2e-11	C/G	G
rs1991401	17	64506317		Systolic blood pressure	3e-12	A/G/T
rs1991401	17	64506317		Sex hormone-binding globulin levels adjusted for BMI	1e-08	A/G/T	G
rs1991401	17	64506317		Sex hormone-binding globulin levels	2e-07	A/G/T	G
rs1991401	17	64506317	KCNH6,POLG2,DDX5	Refractive error	2e-13	A/G/T
rs1991401	17	64506317	CEP95/DDX5	Asthma	1e-08	A/G/T	A
rs2255166	17	81239762	ENTHD2,C17orf89,CEP131	FRONTOTEMPORAL DEMENTIA	4e-06	T/A/C	rs9319617-T; rs969413-A; rs2255166-C; rs906175-T; rs2725391-T; rs1048775-C; rs2659030-A
rs2255166	17	81239762	CEP131,ENTHD2,C17orf89	FRONTOTEMPORAL DEMENTIA	8e-07	T/A/C
rs2255166	17	81239762	CEP131,ENTHD2,C17orf89	FRONTOTEMPORAL DEMENTIA	7e-06	T/A/C
rs7216645	17	9202266	NRxNR	Total PHF-tau SNP x SNP interaction	1e-08	T/A/C/G
rs11655369	17	74675175	RAB37,CTD-2006K23.2	Neurological blood protein biomarker levels	1e-21	G/A/T	A
rs8068222	17	7565371	SENP3	Serum metabolite levels	5e-11	G/T	G
rs12910459	15	56705998	ZNF280D	Hand grip strength	3e-11	T/C/G	T
rs4796791	17	42378745	STAT3	Multiple sclerosis	4e-20	T/C/G	A
rs4796791	17	42378745	STAT3	Crohn's disease or systemic sclerosis	3e-08	T/C/G	T
rs12942088	17	7579461		Red cell distribution width	1e-16	T/C
rs10852151	15	91540065	SLCO3A1,CRTC3,RP11-387D10.2	Gastroesophageal reflux disease	2e-07	A/G/T	A
rs11072508	15	74770056	CSK	Medication use agents acting on the renin-angiotensin system	9e-21	C/T	C
rs11072508	15	74770056		Cardiovascular disease	5e-24	C/T
rs35206230	15	74805439		Osteoarthritis	1e-12	C/T	T
rs35344256	17	81976318	ASPSCR1	Waist-to-hip ratio adjusted for BMI	4e-08	C/A/G/T	A
rs35344256	17	81976318		Waist-hip ratio	4e-12	C/A/G/T
rs11632414	15	74769575	CSK	Medication use diuretics	3e-15	A/C/G	A
rs34862454	15	74809189	LMAN1L	Medication use anti-inflammatory and antirheumatic products non-steroids	4e-08	C/T	C
rs12601991	17	37741642	HNF1B	Cancer pleiotropy	7e-28	T/A/G	T
rs12601991	17	37741642	HNF1B	Cancer	1e-09	T/A/G	T
rs12601991	CHR_HSCHR17_7_CTG4	37746166	HNF1B	Cancer pleiotropy	7e-28	G/T/A	T
rs12601991	CHR_HSCHR17_7_CTG4	37746166	HNF1B	Cancer	1e-09	G/T/A	T
rs12594062	15	74810510	LMAN1L	Fasting Glucose	5e-09	T/C	T
rs12899430	15	74936759	COX5A	Systolic blood pressure x alcohol consumption (light vs heavy) interaction (2df test)	1e-11	T/C	T
rs62088246	17	75811880	UNK	Multiple sclerosis	7e-06	G/A/C/T	G
rs72748935	15	63347217	CA12	Number of decayed missing and filled tooth surfaces or use of dentures	1e-26	T/C	T
rs72748935	15	63347217	CA12	Number of decayed missing and filled tooth surfaces	2e-08	T/C	T
rs72748935	15	63347217	CA12	Dentures	5e-21	T/C	T
rs76801888	15	57927668		Brain region volumes	4e-10	A/C/G
rs7386	11	62662863	C11orf48	Neutrophil percentage of white cells	6e-10	G/A/C	A
rs7386	11	62662863		Heel bone mineral density	3e-10	G/A/C
rs232054	11	4102197		Red cell distribution width	3e-22	C/A/G/T	C
rs232054	11	4102197		Red cell distribution width	3e-23	C/A/G/T	C
rs31251	5	131498253	RAPGEF6	Itch intensity from mosquito bite adjusted by bite size	2e-10	C/T	T
rs31251	5	131498253	RAPGEF6	Itch intensity from mosquito bite adjusted by bite size	3e-09	C/T	T
rs618401	11	104575635	Intergenic	Educational attainment (MTAG)	5e-08	A/G/T	A
rs874168	8	30991934		INSOMNIA	8e-09	T/A/C	T
rs1046611	11	18279418	HPS5	Hermansky-Pudlak syndrome 5		G/T	T
rs1005502	8	116155618		Height	1e-14	C/G/T
rs1005502	8	116155618		Heel bone mineral density	9e-33	C/G/T
rs1005502	8	116155618		Heel bone mineral density	2e-31	C/G/T
rs1005502	8	116155618	LINC00536	Heel bone mineral density	1e-08	C/G/T	C
rs1005502	8	116155618	LINC00536	Heel bone mineral density	2e-38	C/G/T	C
rs1005502	8	116155618	LINC00536	Heel bone mineral density	6e-11	C/G/T	C
rs1393957	11	19151364	ZDHHC13	Stroke	0.000790374	C/T
rs1554929	11	113408042		Neuroticism	4e-13	C/T	T
rs1554929	11	113408042		Depressive symptoms	5e-13	C/T	T
rs457106	5	119477545	HSD17B4	PERRAULT SYNDROME 1		T/A/C	C
rs457106	5	119477545	HSD17B4	Bifunctional peroxisomal enzyme deficiency		T/A/C	C
rs467367	5	56515519	AC022431.2	Waist-to-hip ratio adjusted for BMI	3e-18	C/A/G	C
rs467367	5	56515519	AC022431.2	Waist-hip index	1e-08	C/A/G	C
rs467367	5	56515519	AC022431.2	Waist-hip index	3e-19	C/A/G	C
rs467367	5	56515519	AC022431.2	Waist circumference adjusted for body mass index	3e-09	C/A/G	C
rs467367	5	56515519	AC022431.2	Waist circumference adjusted for body mass index	3e-17	C/A/G	C
rs467367	5	56515519	AC022431.2	Body shape index	1e-15	C/A/G	C
rs2073800	11	65393658	FRMD8	Hip circumference adjusted for BMI	4e-08	C/A/T	C
rs2045084	8	143611669	TSTA3,PYCRL	Rhegmatogenous retinal detachment	3e-06	C/G/T	G
rs2045084	CHR_HSCHR8_3_CTG7	143611669	TSTA3,PYCRL	Rhegmatogenous retinal detachment	3e-06	C/G/T	G
rs2735691	11	4096479	STIM1	Metabolite levels	5e-06	C/G
rs3136516	11	46739206	F2	Venous thromboembolism	1e-15	G/A	G
rs3136516	11	46739206	F2	Venous thromboembolism	8e-09	G/A	G
rs3136516	11	46739206	F2	THROMBOPHILIA DUE TO THROMBIN DEFECT		G/A	A
rs1316776	5	79134784	DMGDH	Type 2 diabetes	3e-12	C/A/G/T	C
rs3794153	11	8730342	ST5	Hemoglobin levels	1e-20	C/G	G
rs1049524	5	36687291	SLC1A3	EPISODIC ATAXIA TYPE 6		G/A/C	A
rs2958540	11	62457648	AHNAK	Monocyte percentage of white cells	1e-10	C/A/G/T	G
rs1122900	5	36689079	CTD-2353F22.1	Aggressive periodontitis	8e-07	A/C/G	A
rs3812442	8	143610801	PYCRL	Mean corpuscular hemoglobin concentration	6e-09	C/G/T	C
rs3812442	CHR_HSCHR8_3_CTG7	143610801	PYCRL	Mean corpuscular hemoglobin concentration	6e-09	C/G/T	C
rs3849825	8	4151294	CSMD1	Sodium	9.785e-05	T/G
rs4910914	11	4149561		Mean corpuscular hemoglobin	4e-10	C/G	C
rs4909314	8	134611555		Height	6.494e-11	T/A	T
rs4319131	8	118935412		OSteoporosis_Lumbar_Spine_BMD	1.124e-17	A/C/G	A
rs4319131	8	118935412		Femoral_Neck_BMD	9.366e-14	A/C/G	A
rs2060296	5	139943672		Hair color	6e-09	G/A
rs2915859	5	167119475		Vegetable consumption	2e-09	C/T	T
rs2915859	5	167119475	intergenic	Fish- and plant-related diet	5e-09	C/T
rs7945705	11	8840983	AKIP1,ST5	Hemoglobin levels	2e-22	G/A	A
rs7945705	11	8840983	ST5	Hemoglobin concentration	3e-17	G/A	A
rs10791902	11	67325889	SSH3	Waist circumference adjusted for body mass index	1e-08	C/T	T
rs10791902	11	67325889	SSH3	Body size at age 10	4e-08	C/T	C
rs7840329	8	80890620	ZNF704,PAG1	Aspartate aminotransferase levels	2e-08	G/A	A
rs10830893	11	92283439		Brain region volumes	1e-09	G/A/C
rs10830893	CHR_HG2116_PATCH	92283439		Brain region volumes	1e-09	G/A/C
rs3849973	10	1264160	ADARB2	Elbow	7.231e-05	T/A/G
rs7844723	8	121896264	HAS2AS,MRPS36P3	Hematocrit	1.21991e-06	C/T
rs7844723	8	121896264	HAS2AS,MRPS36P3	Hematocrit	6.70068e-06	C/T
rs7844723	8	121896264	HAS2AS,MRPS36P3	Hemoglobin S	2.30608e-05	C/T
rs7844723	8	121896264	intergenic	Hemostatic factors and hematological phenotypes	2e-06	C/T
rs9297952	8	95053650		Systolic blood pressure (long-term average)	4e-07	G/A	A
rs9643911	8	14110409	Intergenic	Self-reported math ability (MTAG)	8e-20	T/A/C/G	T
rs9643911	8	14110409	Intergenic	Highest math class taken (MTAG)	9e-19	T/A/C/G	T
rs10839830	11	7647293	CYB5R2	Metabolite levels	6e-06	A/G/T
rs9650469	8	143755160		Height	2e-18	G/C
rs9650469	CHR_HSCHR8_3_CTG7	143742167		Height	2e-18	G/C
rs10892761	11	121627175	SORL1	Spontaneous preterm birth (preterm birth)	3e-06	T/A/C/G
rs10892761	11	121627175	SORL1	Bitter alcoholic beverage consumption	1e-08	T/A/C/G	C
rs7820881	8	123727469	ANXA13	Heel bone mineral density	1e-09	G/A	G
rs4703129	5	98553032	RGMB	Asperger disorder	1e-06	C/A/G/T
rs10883969	10	104124358	C10orf78	Preeclampsia	3e-06	C/A/T
rs11746729	5	132787844	Intergenic	Itch intensity from mosquito bite adjusted by bite size	2e-10	G/A	G
rs11746729	5	132787844	Intergenic	Itch intensity from mosquito bite adjusted by bite size	2e-12	G/A	G
rs11746729	5	132787844	Intergenic	Itch intensity from mosquito bite	3e-15	G/A	G
rs1050976	6	408079		Multiple myeloma	6e-08	C/T	T
rs1050976	6	408079		Hypothyroidism	5e-13	C/T
rs1050976	6	408079	IRF4	CELIAC DISEASE	2e-09	C/T
rs1050976	6	408079	IRF4	Autoimmune thyroid disease	3e-14	C/T	T
rs1050979	6	410417	IRF4	Type 1 diabetes	6e-14	A/C/G	G
rs1050979	6	410417		Lymphocyte counts	7e-37	A/C/G	G
rs1050979	6	410417		Lymphocyte counts	4e-38	A/C/G	G
rs13251453	8	14099563		Verbal-numerical reasoning	3e-11	A/G
rs987763	6	126960402	RSPO3	Waist-to-hip ratio adjusted for BMI	5e-34	C/A/T	T
rs987763	6	126960402	RSPO3	Waist-hip index	3e-34	C/A/T	T
rs987763	6	126960402	RSPO3	Waist circumference adjusted for body mass index	3e-18	C/A/T	T
rs987763	6	126960402	RSPO3	Hip circumference adjusted for BMI	6e-09	C/A/T	T
rs987763	6	126960402	RSPO3	Body shape index	5e-19	C/A/T	T
rs10503238	8	4182535	CSMD1	Hemoglobin S	5.897e-05	A/G/T
rs10503238	8	4182535	CSMD1	Parietal Lobe	4.40768e-05	A/G/T
rs10503238	8	4182535	CSMD1	Parietal Lobe	6.46943e-05	A/G/T
rs6894216	5	130456441	intergenic	Response to amphetamines	4e-06	C/T
rs11042055	11	8735309	ST5	Tonsillectomy	7e-09	G/A	A
rs11042055	11	8735309	ST5	Tonsillectomy	7e-09	G/A
rs11214596	11	113393789		Well-being spectrum (multivariate analysis)	1e-12	C/G	G
rs11214596	11	113393789		Life satisfaction	5e-10	C/G	G
rs872071	6	411064	IRF4	Lymphocyte counts	9e-17	A/G/T	G
rs872071	6	411064	IRF4	Chronic lymphocytic leukemia	2e-20	A/G/T	G
rs872071	6	411064		Chronic lymphocytic leukemia	8e-14	A/G/T	G
rs872071	6	411064	IRF4	Chronic lymphocytic leukemia	6e-20	A/G/T	G
rs872071	6	411064	IRF4	Chronic lymphocytic leukemia	3e-16	A/G/T	G
rs34891368	8	11099197	XKR6	General factor of neuroticism	2e-09	C/A/G/T	C
rs34891368	CHR_HG76_PATCH	8852472	XKR6	General factor of neuroticism	2e-09	G/T/C/A	C
rs3798232	6	115996281	FRK	Aspartate aminotransferase levels	2e-09	T/C	C
rs35424804	11	13227183	ARNTL	General risk tolerance (MTAG)	1e-13	C/T	T
rs4880807	10	1264685	ADARB2	Elbow	7.225e-05	G/A
rs712244	6	154014015	NRxNR	Total PHF-tau SNP x SNP interaction	3e-09	A/G/T
rs10113800	8	95432774		Core binding factor acute myeloid leukemia	2e-09	G/A	rs10113800-G; rs1873745-G; rs6471530-A
rs10113800	8	95432774		Core binding factor acute myeloid leukemia	1e-10	G/A	rs10113800-G; rs1873745-A; rs6471530-A
rs10512709	5	4093757	CTD-2008N3.1	Hip index	7e-11	G/A	G
rs10512709	5	4093757	CTD-2008N3.1	Hip circumference adjusted for BMI	6e-10	G/A	G
rs13439134	8	118906629		OSteoporosis_Lumbar_Spine_BMD	1.36e-15	G/C	C
rs13439134	8	118906629		Femoral_Neck_BMD	7.923e-12	G/C	C
rs1292335	6	145646741		Lobe attachment (rater-scored or self-reported)	2e-48	A/C
rs12216824	8	144689939		General cognitive ability	4e-06	G/A
rs12216824	CHR_HSCHR8_2_CTG7	144692078		General cognitive ability	4e-06	A/G
rs12541362	8	33727143		Morningness	6e-15	A/G/T	A
rs12541362	8	33727143	DUSP26	Morning person	4e-19	A/G/T	T
rs11603634	11	1142570		Eosinophil counts	2e-09	A/G
rs11603634	11	1142570	MUC5AC	Asthma (moderate or severe)	2e-08	A/G	G
rs11603634	CHR_HSCHR11_3_CTG1	1148128		Eosinophil counts	2e-09	A/G
rs11603634	CHR_HSCHR11_3_CTG1	1148128	MUC5AC	Asthma (moderate or severe)	2e-08	A/G	G
rs11603634	CHR_HG107_PATCH	1144582		Eosinophil counts	2e-09	A/G
rs11603634	CHR_HG107_PATCH	1144582	MUC5AC	Asthma (moderate or severe)	2e-08	A/G	G
rs12547341	8	91690290	intergenic	MAJOR DEPRESSIVE DISORDER	5e-06	A/C/G/T	A
rs555637	6	161493627	PARK2	INSULIN	9.161e-06	C/T
rs555637	6	161493627	PARK2	INSULIN RESISTANCE	2.995e-06	C/T
rs4747153	10	71439744	CDH23	DEAFNESS AUTOSOMAL RECESSIVE 12		C/A	A
rs4747153	10	71439744	CDH23	USHER SYNDROME TYPE 1D		C/A	A
rs36067918	8	14129705	Intergenic	Highest math class taken	4e-11	A/C	A
rs4896068	6	134513400	SGK1	Refractive error	6e-10	G/A/C
rs4896190	6	135976199		Facial morphology brow ridge protrusion 2	7e-10	T/A/C/G
rs4896190	6	135976199		Facial morphology brow ridge protrusion 1	7e-06	T/A/C/G
rs2757564	6	7963699		Mean corpuscular hemoglobin	1e-13	A/C/G
rs34660260	5	124916190	LOC101927421	Depression	7e-09	C/T	C
rs34660260	5	124916190		Bipolar disorder or major depressive disorder	1e-10	C/T	C
rs34660260	5	124916190	Intergenic	anorexia nervosa attention-deficit/hyperactivity disorder autism spectrum disorder bipolar disorder major depression obsessive-compulsive disorder schizophrenia or Tourette syndrome pleiotropy	1e-08	C/T
rs9347594	6	162166860		Cleft palate	2e-06	T/C	T
rs9456748	6	162168986	PARK2	Facial morphology (factor 9 facial height related to vertical position of nasion)	5e-08	G/A	G
rs9385792	6	137337419		Lung function (FVC)	5e-08	T/A/C/G
rs62511286	8	67897577		White blood cell count	1e-35	C/A/T	T
rs62511286	8	67897577		White blood cell count	5e-49	C/A/T	T
rs62511286	8	67897577		White blood cell count	7e-51	C/A/T	T
rs62511286	8	67897577		Neutrophil count	1e-42	C/A/T	T
rs62511286	8	67897577		Monocyte count	1e-38	C/A/T	T
rs10946164	6	166418206		Core binding factor acute myeloid leukemia	4e-16	C/T	rs2235296-A; rs16898907-C; rs2235295-T; rs10946164-C
rs10946164	6	166418206		Core binding factor acute myeloid leukemia	2e-19	C/T	rs2235296-A; rs16898907-C; rs2235295-C; rs10946164-C
rs11154334	6	125893478	NCOA7	Systolic blood pressure	1e-15	A/C	A
rs9478217	6	151552987		Total body bone mineral density (age 30-45)	4e-15	A/G	A
rs9479072	6	151569654		OSteoporosis_Lumbar_Spine_BMD	5.992e-15	C/T	T
rs9479072	6	151569654		Femoral_Neck_BMD	4.587e-13	C/T	T
rs62426379	6	125969119	HINT3	Waist-to-hip ratio adjusted for BMI	2e-13	A/G/T	G
rs62426379	6	125969119	HINT3	Waist-hip index	2e-14	A/G/T	G
rs62426379	6	125969119	HINT3	Hip index	6e-11	A/G/T	G
rs12217285	10	50913129	A1CF,BC044765,PRKG1	3-month functional outcome in ischaemic stroke (modified Rankin score)	2e-06	A/G	G
rs6107793	20	6434892		Height	1.832e-08	T/C	T
rs6080665	20	17374022		Core binding factor acute myeloid leukemia	8e-06	C/G/T	rs6075201-C; rs6034809-G; rs11696192-G; rs6080665-C; rs4814615-G; rs12106074-A; rs4814616-G; rs16999051-T; rs6034810-A; rs11698484-C; rs6044770-T
rs6088575	20	34685599		Mean corpuscular volume	1e-10	A/G	G
rs6139998	20	6449992		Height	1.094e-08	G/A/C	G
rs9364687	6	163396879		Body Mass Index	2e-10	G/T	G
rs9364687	6	163396879	CAHM	Body Mass Index	9e-07	G/T	G
rs9364687	6	163396879	CAHM	Body Mass Index	7e-07	G/T	G
rs9364687	6	163396879	CAHM	Body Mass Index	1e-06	G/T	G
rs12208103	6	107121227		Lymphocyte counts	3e-24	C/T	T
rs12208103	6	107121227		Lymphocyte counts	3e-23	C/T	T
rs12208103	6	107121227		Eosinophil percentage of white cells	4e-45	C/T	T
rs12208103	6	107121227		Eosinophil counts	2e-50	C/T	T
rs12208103	6	107121227		Eosinophil counts	2e-39	C/T	T
rs12208103	6	107121227		Eosinophil counts	7e-50	C/T	T
rs12208769	6	81087425		Height	1.96e-10	A/G/T	G
rs12211518	6	65693944		Adolescent idiopathic scoliosis	1e-06	A/G
rs1071803	14	105742782	IGHG1	Blood protein levels	7e-42	T/A/C/G	C
rs1071803	14	105742782	IGHG1	Blood protein levels	2e-51	T/A/C/G	C
rs1071803	14	105742782	IGHG1	Blood protein levels	6e-185	T/A/C/G	C
rs1071803	14	105742782	IGHG1	Blood protein levels	4e-108	T/A/C/G	C
rs1071803	14	105742782	IGHG1	Blood protein levels	4e-141	T/A/C/G	C
rs1071803	14	105742782	IGHG1	Blood protein levels	3e-190	T/A/C/G	C
rs1071803	14	105742782	IGHG1	Blood protein levels	2e-72	T/A/C/G	C
rs1071803	14	105742782	IGHG1	Blood protein levels	3e-94	T/A/C/G	C
rs1071803	CHR_HSCHR14_3_CTG1	105743553	IGHG1	Blood protein levels	7e-42	T/A/C/G	C
rs1071803	CHR_HSCHR14_3_CTG1	105743553	IGHG1	Blood protein levels	2e-51	T/A/C/G	C
rs1071803	CHR_HSCHR14_3_CTG1	105743553	IGHG1	Blood protein levels	6e-185	T/A/C/G	C
rs1071803	CHR_HSCHR14_3_CTG1	105743553	IGHG1	Blood protein levels	4e-108	T/A/C/G	C
rs1071803	CHR_HSCHR14_3_CTG1	105743553	IGHG1	Blood protein levels	4e-141	T/A/C/G	C
rs1071803	CHR_HSCHR14_3_CTG1	105743553	IGHG1	Blood protein levels	3e-190	T/A/C/G	C
rs1071803	CHR_HSCHR14_3_CTG1	105743553	IGHG1	Blood protein levels	2e-72	T/A/C/G	C
rs1071803	CHR_HSCHR14_3_CTG1	105743553	IGHG1	Blood protein levels	3e-94	T/A/C/G	C
rs1045430	14	74663532		Neuroticism	1e-14	T/C/G	T
rs1045430	14	74663532		Depression	4e-25	T/C/G	G
rs1045430	14	74663532		Bipolar disorder or major depressive disorder	1e-10	T/C/G	G
rs9394931	6	42905507	PTCRA,RPL7L1	Plasma omega-6 polyunsaturated fatty acid levels (arachidonic acid)	2e-06	C/T	T
rs9401921	6	126925592	RSPO3	Waist-to-hip ratio adjusted for BMI	2e-18	A/G/T	G
rs9401921	6	126925592	RSPO3	Waist-hip index	5e-18	A/G/T	G
rs9401921	6	126925592	RSPO3	Body shape index	5e-11	A/G/T	G
rs9405661	6	424915	IRF4	Type 1 diabetes	2e-09	C/A	A
rs2302832	14	74670961		Well-being spectrum (multivariate analysis)	1e-17	T/C/G	C
rs3748361	14	21328625	RPGRIP1	CONE-ROD DYSTROPHY 13		G/C	C
rs3748361	14	21328625	RPGRIP1	LEBER CONGENITAL AMAUROSIS 6		G/C	C
rs4144266	14	92322861	CPSF2,SLC24A4	Monobrow	4e-21	A/G/T
rs2003490	14	74910852	RPS6KL1,DLST	anorexia nervosa attention-deficit/hyperactivity disorder autism spectrum disorder bipolar disorder major depression obsessive-compulsive disorder schizophrenia or Tourette syndrome pleiotropy	2e-08	C/A/G/T
rs8181996	14	76961126	LRRC74,IRF2BPL	Atrial fibrillation	2e-09	G/C	G
rs9805939	14	105753554		Blood protein levels	7e-47	C/T	T
rs9805939	CHR_HSCHR14_3_CTG1	105754325		Blood protein levels	7e-47	C/T	T
rs8006700	14	26693698		Intelligence	5e-10	T/A/C/G	A
rs7154256	14	74785884	YLPM1	Plateletcrit	2e-13	T/A/C	C
rs10873298	14	76960182	IRF2BPL	Atrial fibrillation	7e-09	C/A/T	C
rs10873299	14	76960368	LRRC74,IRF2BPL	Atrial fibrillation	1e-10	A/C/G/T	A
rs10873479	14	97090769	NRxNR	Neurofibrillary tangles SNP x SNP interaction	8e-11	G/A/C
rs11159647	14	84308865	intergenic	Alzheimer's disease	2e-06	G/A
rs12147642	14	105738685	IGHG1	Blood protein levels	3.00e-517	G/T	T
rs12147642	14	105738685	IGHG1	Blood protein levels	2.00e-908	G/T	T
rs12147642	CHR_HSCHR14_3_CTG1	105739456	IGHG1	Blood protein levels	3.00e-517	G/T	T
rs12147642	CHR_HSCHR14_3_CTG1	105739456	IGHG1	Blood protein levels	2.00e-908	G/T	T
rs11628528	14	105770121		Blood protein levels	6e-53	C/T	T
rs11628528	CHR_HSCHR14_3_CTG1	105770892		Blood protein levels	6e-53	C/T	T
rs12588415	14	74811508		Total cholesterol levels	3e-06	G/A	G
rs12588415	14	74811508		Total cholesterol levels	8e-06	G/A	G
rs12588415	14	74811508		Total cholesterol levels	1e-08	G/A	rs12588415-G
rs12588415	14	74811508		Low density lipoprotein cholesterol levels	5e-06	G/A	G
rs12588415	14	74811508		Low density lipoprotein cholesterol levels	6e-06	G/A	G
rs12588415	14	74811508		Low density lipoprotein cholesterol levels	3e-06	G/A	rs12588415-G
rs12883151	14	92323733	SLC24A4	Brown vs. black hair color	3e-128	A/G	G
rs1174604	2	203556561		Heel bone mineral density	1e-11	T/C
rs9373014	6	132366109	MOXD1	Height	3e-10	T/C/G
rs9374591	6	116089451		Cholesterol total	3.745e-08	T/C	T
rs9375980	6	133674649	NRxNR	Lung cancer (SNP x SNP interaction)	4e-06	C/G/T
rs9375980	6	133674649	NRxNR	Lung cancer (SNP x SNP interaction)	3e-06	C/G/T
rs9375980	6	133674649	NRxNR	Lung cancer (SNP x SNP interaction)	2e-06	C/G/T
rs9375980	6	133674649	NRxNR	Lung cancer (SNP x SNP interaction)	1e-06	C/G/T
rs9381784	6	49430402	MMUT	METHYLMALONIC ACIDURIA DUE TO METHYLMALONYL-CoA MUTASE DEFICIENCY		C/T	T
rs1607187	2	190950312	STAT1	Metabolite levels	3e-06	A/C
rs1796043	2	96957676	FAM178B	Cell Adhesion Molecules	7.238e-05	G/A/C
rs2270344	2	67568417	AC007422.1,AC010987.5	Waist-to-hip ratio adjusted for BMI	6e-13	T/A/C/G	G
rs2305152	2	113005886		High IL-1beta levels in gingival crevicular fluid	3e-06	A/C/T
rs3856447	2	8610136	ID2	PR interval	1e-26	A/G	A
rs11546525	14	75070678		Systolic blood pressure	3e-10	C/G/T
rs11621145	14	105706543	intergenic	Immunoglobulin G index levels in multiple sclerosis	4e-37	G/A	G
rs11621145	CHR_HSCHR14_3_CTG1	105707314	intergenic	Immunoglobulin G index levels in multiple sclerosis	4e-37	G/A	G
rs11625034	14	53883258	BMP4	Waist-to-hip ratio adjusted for body mass index	6e-06	G/A/C	A
rs35955841	14	64852643		Chagas cardiomyopathy in Tripanosoma cruzi seropositivity	3e-06	G/A
rs20551	22	41152004	EP300	RUBINSTEIN-TAYBI SYNDROME 2		A/G	G
rs4430958	2	86335779		Reaction time	7e-06	G/A/T
rs4667347	2	149185332	AL162431.1,STX6,MR1,IER5	Cortical surface area MOSTest	3e-12	G/A
rs4493363	22	34748420		Chagas cardiomyopathy in Tripanosoma cruzi seropositivity	4e-06	G/A
rs4820434	22	41241115	SLC25A17	Irritable mood	6e-09	G/T	T
rs5750131	22	35611374		Sex hormone-binding globulin levels adjusted for BMI	5e-08	G/A/T	G
rs7559362	2	195454576	GLULP6,SLC39A10	Blood pressure	1.327e-06	G/A/C
rs11704481	22	45336447	FAM118A	Birth weight	1e-08	G/A	G
rs11704898	22	29051123		Heel bone mineral density	1e-14	C/T
rs10184246	2	86114205		Lung function FEV1/FVC	1e-09	G/A
rs8179684	2	149195167	LYPD6B	Brain morphology MOSTest	5e-11	A/G
rs9610329	22	35646939	APOL6	Triglyceride levels	2e-11	C/G/T	C
rs9610329	22	35646939		Sex hormone-binding globulin levels adjusted for BMI	8e-13	C/G/T	C
rs9610329	22	35646939		Sex hormone-binding globulin levels	7e-09	C/G/T	C
rs9610329	22	35646939	APOL6	HDL cholesterol levels	2e-08	C/G/T	C
rs9611555	22	41317107	ZC3H7B	General factor of neuroticism	9e-10	G/A	G
rs9789377	2	235456706		Mean spheric corpuscular volume	1e-17	G/A/C/T	A
rs9789377	2	235456706	SH3BP4,AGAP1	Mean corpuscular volume	5e-09	G/A/C/T
rs9789377	2	235456706	SH3BP4,AGAP1	Mean corpuscular hemoglobin	3e-08	G/A/C/T
rs11125163	2	23676096	Intergenic	Self-reported math ability (MTAG)	7e-09	T/C	T
rs12987956	2	11172055		Mean corpuscular volume	4e-11	G/A/C	A
rs13006587	2	23837569		Appendicular lean mass	3e-55	G/A	A
rs13006587	2	23837569		Appendicular lean mass	2e-09	G/A	A
rs11684511	2	149180687		Cortical surface area	1e-19	G/A	A
rs11685032	2	11534169	NRxNR	Neurofibrillary tangles SNP x SNP interaction	5e-08	A/C/G
rs11679557	2	146177040		Spherical equivalent	2e-20	T/C	C
rs10928827	2	128700224	HS6ST1	Gut microbiota bacterial taxa	4e-09	A/C/G	G
rs10928827	2	128700224	HS6ST1	Gut microbiota bacterial taxa	1e-08	A/C/G	G
rs12468729	2	161476919	AHCTF1P1	Bipolar disorder	4e-06	G/A/T	G
rs10490002	2	159252747	WDSUB1	Cholesterol HDL	5.36796e-05	C/A/G
rs67241230	8	67930692		White blood cell count	7e-37	T/G
rs67241230	8	67930692		Neutrophil count	2e-42	T/G	G
rs9257616	6	29212944	OR2J2,TRIM27,ZNF311,OR2W1,OR2B3,LOC651503,OR214J1,OR5V1,OR12D3,OR2J3	Social communication problems	3e-07	G/A/C/T	G
rs9257616	CHR_HSCHR6_MHC_COX_CTG1	29209630	OR2J2,TRIM27,ZNF311,OR2W1,OR2B3,LOC651503,OR214J1,OR5V1,OR12D3,OR2J3	Social communication problems	3e-07	G/A/C/T	G
rs9257616	CHR_HSCHR6_MHC_QBL_CTG1	29212974	OR2J2,TRIM27,ZNF311,OR2W1,OR2B3,LOC651503,OR214J1,OR5V1,OR12D3,OR2J3	Social communication problems	3e-07	A/G/C/T	G
rs9257616	CHR_HSCHR6_MHC_DBB_CTG1	29212988	OR2J2,TRIM27,ZNF311,OR2W1,OR2B3,LOC651503,OR214J1,OR5V1,OR12D3,OR2J3	Social communication problems	3e-07	A/G/C/T	G
rs9257616	CHR_HSCHR6_MHC_SSTO_CTG1	29213818	OR2J2,TRIM27,ZNF311,OR2W1,OR2B3,LOC651503,OR214J1,OR5V1,OR12D3,OR2J3	Social communication problems	3e-07	G/A/C/T	G
rs9257616	CHR_HSCHR6_MHC_MANN_CTG1	29212950	OR2J2,TRIM27,ZNF311,OR2W1,OR2B3,LOC651503,OR214J1,OR5V1,OR12D3,OR2J3	Social communication problems	3e-07	A/G/C/T	G
rs9257616	CHR_HSCHR6_MHC_MCF_CTG1	29213100	OR2J2,TRIM27,ZNF311,OR2W1,OR2B3,LOC651503,OR214J1,OR5V1,OR12D3,OR2J3	Social communication problems	3e-07	G/A/C/T	G
rs12615999	2	149140785		Brain region volumes	9e-11	C/A/G/T
rs80005921	7	15023754		Type 2 diabetes	2e-10	A/G	G
rs71426155	14	105726466		Blood protein levels	9e-210	G/C	C
rs71426155	14	105726466		Blood protein levels	9e-169	G/C	C
rs71426155	14	105726466		Blood protein levels	1e-163	G/C	C
rs71426155	CHR_HSCHR14_3_CTG1	105727237		Blood protein levels	9e-210	G/C	C
rs71426155	CHR_HSCHR14_3_CTG1	105727237		Blood protein levels	9e-169	G/C	C
rs71426155	CHR_HSCHR14_3_CTG1	105727237		Blood protein levels	1e-163	G/C	C
rs4341955	2	196539990		Heel bone mineral density	2e-14	G/A/C/T
rs4341955	2	196539990	HECW2	Heel bone mineral density	1e-14	G/A/C/T	G
rs35641442	14	74740560		Neuroticism	2e-15	G/A/C
rs35809608	14	74788059	YLPM1	Platelet Count	2e-12	A/G	G
rs61985370	14	105755768		Blood protein levels	8e-81	C/T	T
rs61985370	14	105755768		Blood protein levels	5e-173	C/T	T
rs61985370	14	105755768		Blood protein levels	1.00e-340	C/T	T
rs61985370	14	105755768		Blood protein levels	1e-100	C/T	T
rs61985370	14	105755768		Blood protein levels	5.00e-540	C/T	T
rs61985370	14	105755768		Blood protein levels	5e-84	C/T	T
rs61985370	14	105755768		Blood protein levels	4e-142	C/T	T
rs61985370	14	105755768		Blood protein levels	8e-55	C/T	T
rs61985370	14	105755768		Blood protein levels	3e-49	C/T	T
rs61985370	14	105755768		Blood protein levels	1e-74	C/T	T
rs61985370	14	105755768		Blood protein levels	1e-147	C/T	T
rs61985370	14	105755768		Blood protein levels	6e-135	C/T	T
rs61985370	CHR_HSCHR14_3_CTG1	105756539		Blood protein levels	8e-81	C/T	T
rs61985370	CHR_HSCHR14_3_CTG1	105756539		Blood protein levels	5e-173	C/T	T
rs61985370	CHR_HSCHR14_3_CTG1	105756539		Blood protein levels	1.00e-340	C/T	T
rs61985370	CHR_HSCHR14_3_CTG1	105756539		Blood protein levels	1e-100	C/T	T
rs61985370	CHR_HSCHR14_3_CTG1	105756539		Blood protein levels	5.00e-540	C/T	T
rs61985370	CHR_HSCHR14_3_CTG1	105756539		Blood protein levels	5e-84	C/T	T
rs61985370	CHR_HSCHR14_3_CTG1	105756539		Blood protein levels	4e-142	C/T	T
rs61985370	CHR_HSCHR14_3_CTG1	105756539		Blood protein levels	8e-55	C/T	T
rs61985370	CHR_HSCHR14_3_CTG1	105756539		Blood protein levels	3e-49	C/T	T
rs61985370	CHR_HSCHR14_3_CTG1	105756539		Blood protein levels	1e-74	C/T	T
rs61985370	CHR_HSCHR14_3_CTG1	105756539		Blood protein levels	1e-147	C/T	T
rs61985370	CHR_HSCHR14_3_CTG1	105756539		Blood protein levels	6e-135	C/T	T
rs2738467	19	11133059	LDLR	Familial hypercholesterolemia 1		C/G/T	T
rs1003723	19	11113505		Low-density lipoprotein cholesterol	2.138e-20	C/A/T	T
rs1003723	19	11113505		Cholesterol total	4.083e-13	C/A/T	T
rs1003723	19	11113505	LDLR,MIR6886	Familial hypercholesterolemia		C/A/T	T
rs1003723	19	11113505	LDLR,MIR6886	Familial hypercholesterolemia 1		C/A/T	T
rs12710260	19	11110781	LDLR	Familial hypercholesterolemia		G/A/C	A
rs12710260	19	11110781	LDLR	Familial hypercholesterolemia 1		G/A/C	A
rs12710260	19	11110781	LDLR	Familial hypercholesterolemia		G/A/C	C
rs12710260	19	11110781	LDLR	Familial hypercholesterolemia 1		G/A/C	C
rs1669261	19	34318044	KIAA0355	Cholesterol HDL	9.571e-05	T/C
rs1669261	19	34318044	KIAA0355	Lipids	1.742e-05	T/C
rs3733829	19	40804666	CYP2A6	Smoking behaviour cigarettes smoked per day	3e-19	A/C/G	A
rs3733829	19	40804666	EGLN2	Smoking behaviour cigarettes smoked per day	2e-09	A/C/G	G
rs3733829	19	40804666	EGLN2,CYP2A6	Smoking behavior	1e-08	A/C/G	G
rs4804144	19	11125504		Cholesterol total	1.337e-18	C/A/T	A
rs4804147	19	11145609		Cholesterol total	1.408e-14	A/G	A
rs11670126	19	33190564	WDR88,LRP3	Erythrocytes	9.627e-06	G/A
rs11671654	19	11903540		Mean corpuscular hemoglobin	6e-12	C/A/G/T
rs11671654	19	11903540	ZNF69	Mean corpuscular hemoglobin	1e-09	C/A/G/T	G
rs12983082	19	11105885		Low-density lipoprotein cholesterol	9.575e-19	A/C/T	A
rs12983082	19	11105885		Cholesterol total	2.377e-12	A/C/T	A
rs12983082	19	11105885		Total cholesterol levels	1e-29	A/C/T	C
rs12983082	19	11105885		Low density lipoprotein cholesterol levels	5e-41	A/C/T	C
rs12983082	19	11105885		Apolipoprotein B levels	2e-38	A/C/T	C
rs1126757	19	55368504		Smoking initiation (ever regular vs never regular) (MTAG)	2e-09	C/G/T	T
rs1126757	19	55368504		Smoking initiation (ever regular vs never regular)	3e-08	C/G/T	T
rs1126757	19	55368504	IL11	Response to antidepressants	3e-06	C/G/T
rs11090039	22	41100796		INSOMNIA	2e-09	G/A	A
rs11090039	22	41100796	XPNPEP3	Experiencing mood swings	2e-10	G/A	A
rs78011401	19	40826266	CYP2A6,NUMBL,ADCK4,ITPKC,SNRPA,MIA	Caffeine metabolism (plasma 17-dimethylxanthine (paraxanthine) to 137-trimethylxanthine (caffeine) ratio)	8e-09	C/G/T	T
rs56024577	2	240741385	KIF1A	SPASTIC PARAPLEGIA 30 AUTOSOMAL RECESSIVE		G/A/C/T	A
rs13028479	2	11571949		Bioavailable testosterone levels	3e-24	G/T	G
rs13028479	2	11571949		Bioavailable testosterone levels	3e-20	G/T	G
rs141078219	2	66630321	MEIS1,ETAA1	Photic sneeze reflex	1e-11	T/A/C
rs200851194	2	8606532		Mean corpuscular hemoglobin concentration	8e-20	GG/GGGG/GGGTGG	D
rs1059501	12	6451407	CD27-AS1	Multiple sclerosis	6e-07	G/A/T	T
rs1059501	12	6451407	CD27-AS1,CD27	LYMPHOPROLIFERATIVE SYNDROME 2		G/A/T	T
rs585583	12	52535586	KRT5,KRT71	Echocardiography	5.48353e-05	T/A/C/G
rs3160	16	2209190	MLST8	Height	7e-07	T/A/C	T
rs26835	16	2187548	CASKIN1	Hip circumference adjusted for BMI	1e-09	C/A/G/T	T
rs26868	16	2199375		Height	3.471e-08	T/A/C	A
rs26868	16	2199375	CASKIN1	Height	9e-17	T/A/C	A
rs27648	16	2241349		Height	8e-63	G/A
rs36234	16	2151269		Waist circumference adjusted for body mass index	2e-10	G/A/C/T
rs40434	16	55665613	SLC6A2	Birth weight	3e-10	A/G/T	G
rs1918202	12	79190438	SYT1	Intelligence (MTAG)	2e-11	A/G	A
rs2030401	12	123266792	CDK2AP1	Intelligence (MTAG)	2e-08	G/A/C/T	A
rs2030401	12	123266792		General cognitive ability	3e-07	G/A/C/T
rs951809	7	127365970		Intelligence	4e-10	A/C/G/T	A
rs1245829	12	79254390		Educational attainment (years of education)	3e-12	A/T	A
rs1245829	12	79254390	Intergenic	Educational attainment (MTAG)	5e-16	A/T	A
rs1016793	7	87569866	ABCB1	Tramadol response		G/A	A
rs2037912	16	4883938		Body Mass Index	5e-06	G/A/C/T	G
rs1202283	7	87452976	ABCB4	Cholestasis intrahepatic of pregnancy 3		G/A	A
rs1202283	7	87452976	ABCB4	Progressive familial intrahepatic cholestasis 3		G/A	A
rs1202283	7	87452976		Aspartate aminotransferase to alanine aminotransferase ratio	5e-16	G/A	A
rs1202283	7	87452976		Alanine aminotransferase levels	2e-14	G/A	A
rs2540028	16	3959763		Mean corpuscular hemoglobin	1e-09	T/C	T
rs2058681	7	34154490	BMPER	Diaphanospondylodysostosis		A/G	G
rs2292507	12	52544580	KRT71	INSULIN	3.969e-05	T/C
rs3001450	9	93323088	C9orf129	Pulse	2.37882e-05	C/G/T
rs3001450	9	93323088	C9orf129	Pulse	3.9055e-05	C/G/T
rs3761856	9	121298026		Hematocrit	5e-11	C/G/T	T
rs2900333	12	14500933	ATF7IP	TESTICULAR GERM CELL TUMOR	1e-13	C/A/G/T	C
rs2900333	12	14500933	ATF7IP,PLBD1	TESTICULAR GERM CELL TUMOR	9e-13	C/A/G/T	C
rs2900333	12	14500933	ATF7IP,PLBD1	TESTICULAR GERM CELL TUMOR	3e-08	C/A/G/T	T
rs2900333	12	14500933	ATF7IP	Testicular germ cell cancer	6e-10	C/A/G/T	C
rs4236489	7	140540555	DENND2A	Platelet distribution width	2e-18	G/A/T	A
rs11644696	16	81538488	CMIP	Urate levels	1e-08	G/A/C/T	A
rs11644696	16	81538488	CMIP	Urate levels	6e-09	G/A/C/T	A
rs7961185	12	52538808		Male-pattern baldness	8e-19	G/A/C/T	G
rs9796949	16	2254337	RNPS1	Hemoglobin A Glycosylated	5.835e-05	G/A/C
rs6539284	12	79198900	SYT1	Pulse pressure	2e-10	T/C	T
rs6539284	12	79198900		Intelligence	6e-12	T/C	T
rs6539284	12	79198900	Intergenic	Highest math class taken (MTAG)	2e-13	T/C	T
rs4719366	7	1938270	MAD1L1	Plateletcrit	1e-12	G/A/C/T	A
rs3800917	7	2128304	MAD1L1	Schizophrenia	2.47e-05	G/A
rs3800917	7	2128304	MAD1L1	Adverse response to drug	4e-07	G/A	A
rs4842266	12	79557786		White blood cell count	3e-09	G/A
rs4842266	12	79557786		White blood cell count	1e-12	G/A	A
rs4842266	12	79557786	RP11-359M6.3	Peripheral artery disease	1e-09	G/A	G
rs4842266	12	79557786		Cortical surface area MOSTest	2e-16	G/A
rs4842266	12	79557786		Cortical surface area	2e-14	G/A	A
rs4842266	12	79557786	SYT1,PAWR	Brain morphology MOSTest	1e-23	G/A
rs1049212	16	4882928		Mean corpuscular hemoglobin	6e-14	A/G
rs1126933	16	68687630	CDH3	EEM syndrome		G/A/C/T	C
rs921919	12	124780655	SCARB1	HDL cholesterol levels	3e-90	G/A	G
rs921919	12	124780655	SCARB1	Apolipoprotein A1 levels	5e-68	G/A	G
rs10846305	12	16157882		Red cell distribution width	7e-09	A/G
rs10846305	12	16157882	SLC15A5	Medication use antidepressants	5e-09	A/G	G
rs10849893	12	121500382	FBXL10	Fasting blood glucose (BMI interaction)	2e-06	C/G	C
rs10849893	12	121500382	FBXL10	Fasting blood glucose	6e-07	C/G	C
rs2717685	16	3097673		Mean corpuscular hemoglobin	2e-10	C/T	C
rs1860385	12	3255529	TSPAN9	Waist-to-hip ratio adjusted for BMI	2e-11	C/A/T	C
rs1860385	12	3255529	TSPAN9	Waist-hip index	2e-11	C/A/T	C
rs11114149	12	79514963		Colorectal Cancer	2e-06	A/T	A
rs10756714	9	15885043		Predicted visceral adipose tissue	3e-15	A/G	G
rs10756728	9	15973290		Lung function FEV1/FVC	5e-11	G/A
rs10756730	9	15975071		Parental longevity father's age at death or father's attained age	4e-06	T/C	A
rs10810455	9	15866158		C-reactive protein levels	2e-09	C/G/T	G
rs10810455	9	15866158		C-reactive protein levels	4e-11	C/G/T	C
rs12930850	16	81568607		White blood cell count	6e-19	A/G/T	G
rs12930850	16	81568607		White blood cell count	6e-18	A/G/T	G
rs12930850	16	81568607		Neutrophil count	1e-22	A/G/T	G
rs12930850	16	81568607		Monocyte count	2e-11	A/G/T	G
rs12930850	16	81568607		Cardiovascular disease	9e-15	A/G/T
rs10738700	9	24973799		Bioavailable testosterone levels	6e-11	A/G	A
rs10738700	CHR_HSCHR9_1_CTG7	24973810		Bioavailable testosterone levels	6e-11	A/G	A
rs3853777	12	106172396		Core binding factor acute myeloid leukemia	8e-09	A/C/G	rs3853777-A; rs11112894-T; rs17281483-A; rs1148432-T
rs3853777	12	106172396		Core binding factor acute myeloid leukemia	7e-14	A/C/G	rs3853777-A; rs11112894-T; rs17281483-A; rs1148432-G
rs2727572	7	151601160		Differentiated thyroid cancer	2e-07	C/G/T	T
rs3897102	12	123007565		Body Mass Index	2e-09	C/G/T
rs7310929	12	14440968	ATF7IP	Mean spheric corpuscular volume	6e-10	T/C	C
rs11515071	9	15855547		Body fat percentage	3e-15	C/A/T
rs11515071	9	15855547		Body fat percentage	2e-08	C/A/T
rs11175947	12	65890556		Height	1.426e-08	C/T	C
rs10487482	7	127433905	ZNF800,GCC1	Body Height	5.69753e-05	T/A/C
rs11062167	12	255573	SLC6A13	Glomerular filtration rate creatinine	1e-08	G/A	A
rs11062167	12	255573	SLC6A13	Estimated glomerular filtration rate	6e-36	G/A	A
rs11062167	12	255573	SLC6A13	Estimated glomerular filtration rate	1e-37	G/A	A
rs12580347	12	3279766		White blood cell count	3e-10	T/A/C	C
rs12580347	12	3279766		Waist-hip ratio	5e-08	T/A/C
rs12580347	12	3279766	TSPAN9	Body shape index	1e-08	T/A/C	T
rs28673647	9	133447335	ADAMTS13	ADAMTS13 levels	1e-57	A/G/T	G
rs28673647	CHR_HG2030_PATCH	133447483	ADAMTS13	ADAMTS13 levels	1e-57	A/G/T	G
rs13233308	7	87615644		Schizophrenia MTAG	2e-09	C/T
rs13233308	7	87615644		Schizophrenia MTAG	2e-08	C/T
rs13233308	7	87615644		Schizophrenia	3e-07	C/T	C
rs13233308	7	87615644	ABCB1	Neurological blood protein biomarker levels	6e-13	C/T	T
rs12599106	16	35263654	UBE2MP1	Menopause (age at onset)	3e-08	T/A	A
rs12599229	16	2273393		Core binding factor acute myeloid leukemia	2e-08	G/A/C	rs40342-T; rs12599229-G
rs17273898	9	13246520	C9orf150	Metabolite levels	9e-06	C/A/G/T
rs12703989	7	140538248	DENND2A	Systolic blood pressure	1e-09	G/A	A
rs12707049	7	132620174		Smoking initiation (ever regular vs never regular) (MTAG)	2e-09	C/G/T	G
rs3782652	12	5796973		Brain region volumes	1e-08	G/A
rs3782652	12	5796973	ANO2	Brain morphology MOSTest	3e-08	G/A
rs11513649	12	14485920		Mean corpuscular volume	3e-12	C/T	T
rs57348955	16	31174561		Non-albumin protein levels	3e-15	G/A/C/T	A
rs57348955	16	31174561	FUS	HDL cholesterol levels	7e-09	G/A/C/T	G
rs57348955	16	31174561	ITGAM	Graves' disease	4e-08	G/A/C/T	G
rs57348955	16	31174561	ITGAM	Autoimmune thyroid diseases (Graves disease or Hashimoto's thyroiditis)	5e-08	G/A/C/T	G
rs10971164	9	32854059	NRxNR	Total PHF-tau SNP x SNP interaction	8e-08	C/T
rs28999107	12	6383934	LTBR	Plateletcrit	3e-11	G/T	T
rs11614730	12	79532022	SH3RF3	Cortical thickness MOSTest	4e-13	G/A
rs35736414	7	118742889		Heel bone mineral density	4e-09	C/G/T
rs56116847	12	123350686		Knee osteoarthritis	3e-10	G/A/C/T	A
rs7855503	9	83766723		Educational attainment (years of education)	2e-09	G/A/C/T	C
rs7855503	9	83766723	Intergenic	Educational attainment (MTAG)	3e-10	G/A/C/T	C
rs11639564	16	3083653		Height	2e-13	C/A
rs7954112	12	16163404	SLC15A5	Number of sexual partners	4e-08	G/A	A
rs4741545	9	15830508		Parental longevity father's age at death or father's attained age	3e-06	T/A/C/G	A
rs4836845	9	121287678		Hemoglobin concentration	6e-10	T/C/G	C
rs4837827	9	121277593		Hemoglobin concentration	3e-10	C/T	T
rs8045100	16	81569795	CMIP	Neutrophil count	3e-21	C/G/T	T
rs8045100	16	81569795		Neutrophil count	6e-21	C/G/T	T

## Sheet: RACA SNP_EAS
Variant name	Chromosome/scaffold name	Chromosome/scaffold position start (bp)	Associated gene with phenotype	Phenotype description	P value	Variant alleles	Associated variant risk allele
rs14708	1	6467273	PLEKHG5	Distal spinal muscular atrophy autosomal recessive 4		A/G	G
rs1175548	1	3776468	SMIM1,CCDC27,LRRC47	Hematocrit	9e-10	A/G	G
rs1175549	1	3775163	SMIM1	Glycated hemoglobin levels	7e-13	A/C	A
rs1175550	1	3774964	SMIM1	Reticulocyte fraction of red cells	1e-64	A/G	G
rs1175550	1	3774964	SMIM1	Reticulocyte fraction of red cells	3e-34	A/G	G
rs1175550	1	3774964	SMIM1	Reticulocyte count	9e-79	A/G	G
rs1175550	1	3774964	SMIM1	Reticulocyte count	2e-42	A/G	G
rs1175550	1	3774964	SMIM1	Red cell distribution width	4e-46	A/G	G
rs1175550	1	3774964		Red cell distribution width	2e-63	A/G
rs1175550	1	3774964		Red cell distribution width	3e-61	A/G	A
rs1175550	1	3774964		Red cell distribution width	4e-61	A/G	A
rs1175550	1	3774964	CCDC27	Red cell distribution width	2e-16	A/G	G
rs1175550	1	3774964		Red blood cell count	2e-30	A/G
rs1175550	1	3774964	SMIM1	Red blood cell count	3e-24	A/G	G
rs1175550	1	3774964		Red blood cell count	2e-28	A/G	G
rs1175550	1	3774964		Red blood cell count	2e-30	A/G	G
rs1175550	1	3774964	SMIM1	Red blood cell count	9e-13	A/G	G
rs1175550	1	3774964	SMIM1	Mean spheric corpuscular volume	6e-80	A/G	G
rs1175550	1	3774964	SMIM1	Mean corpuscular volume	7e-20	A/G	G
rs1175550	1	3774964	SMIM1	Mean corpuscular hemoglobin concentration	8e-93	A/G	G
rs1175550	1	3774964		Mean corpuscular hemoglobin concentration	5e-119	A/G	G
rs1175550	1	3774964		Mean corpuscular hemoglobin concentration	5e-123	A/G	G
rs1175550	1	3774964	SMIM1	Mean corpuscular hemoglobin concentration	1e-43	A/G	G
rs1175550	1	3774964	SMIM1	Immature fraction of reticulocytes	1e-38	A/G	G
rs1175550	1	3774964	SMIM1	Immature fraction of reticulocytes	3e-27	A/G	G
rs1175550	1	3774964	SMIM1	High light scatter reticulocyte percentage of red cells	5e-72	A/G	G
rs1175550	1	3774964	SMIM1	High light scatter reticulocyte percentage of red cells	2e-43	A/G	G
rs1175550	1	3774964	SMIM1	High light scatter reticulocyte count	8e-85	A/G	G
rs1175550	1	3774964	SMIM1	High light scatter reticulocyte count	1e-49	A/G	G
rs1175550	1	3774964		Hemoglobin concentration	4e-38	A/G	G
rs1175550	1	3774964		Hemoglobin concentration	1e-40	A/G	G
rs1175550	1	3774964	SMIM1	Hemoglobin	2e-33	A/G	G
rs1175550	1	3774964	CCDC27,LOC388588,KIAA0562,DFFB,LRRC47	Blood trace element (Cu levels)	5e-10	A/G	A
rs10927875	1	15972817	ZBTB17	Idiopathic dilated cardiomyopathy	1e-09	C/T
rs10927875	1	15972817	ZBTB17	Dilated cardiomyopathy MTAG	8e-25	C/T	C
rs10927875	1	15972817	ZBTB17	Dilated cardiomyopathy	6e-18	C/T	C
rs12724972	1	237014272	MT1P2,RYR2	Myocardial infarction	0.000790295	T/C
rs12133648	1	167075290	NRxNR	Diffuse plaques SNP x SNP interaction	7e-08	G/T
rs7415038	1	201069559	CACNA1S	Hypokalemic periodic paralysis 1		A/G	G
rs11809335	1	20309229	VWA5B1	Body Height	6.667e-05	A/G
rs7523471	1	10680278	CASZ1	Red blood cell count	4e-11	C/A/G/T	G
rs7525656	1	28788364		Red blood cell count	1e-08	T/C
rs9729377	1	84810967	SSX2IP,LPAR3	Hemoglobin A Glycosylated	5.997e-05	T/C
rs12064625	1	176517755	PAPPA2	Pediatric central nervous system tumors pleiotropy	3e-07	C/T
rs12064625	1	176517755	PAPPA2	Pediatric central nervous system tumors late onsetpleiotropy	1e-07	C/T
rs284312	1	10677169		Red blood cell count	3e-12	C/T	T
rs6691170	1	221872104	DUSP10	Colorectal Cancer	1e-09	G/T	T
rs730600	1	6469383	PLEKHG5	Distal spinal muscular atrophy autosomal recessive 4		A/G	G
rs754054	1	81833886	LPHN2	Cholesterol LDL	4.66112e-05	A/G
rs10489305	1	176997688	ASTN1	Triglycerides	7.2815e-06	C/T
rs5780018	1	200308094		Aspartate aminotransferase to alanine aminotransferase ratio	4e-10	AAAAAAAAA/AAAAAAAA/AAAAAAAAAA/AAAAAAAAAAA	GA
rs12408243	1	46524372		Smoking initiation (ever regular vs never regular) (MTAG)	5e-08	G/T	T
rs11264302	1	155056046	ADAM15	Walking pace	3e-08	G/A	G
rs11264303	1	155058081	ADAM15	Eosinophil percentage of white cells	1e-10	A/C/T	C
rs61741379	1	6473333	PLEKHG5	Distal spinal muscular atrophy autosomal recessive 4		G/C	C
rs7542907	1	39926080		White blood cell count	8e-11	C/A/T	T
rs7542907	1	39926080		Red cell distribution width	3e-15	C/A/T	T
rs7322830	13	62933661	NRxNR	Total PHF-tau SNP x SNP interaction	3e-08	T/A/G
rs11070098	13	94853008	NRxNR	Total PHF-tau SNP x SNP interaction	2e-11	T/C
rs11070098	13	94853008	NRxNR	Total PHF-tau SNP x SNP interaction	5e-18	T/C
rs11070098	13	94853008	intergenic	Obesity-related traits	5e-06	T/C	G
rs11070098	13	94853008	intergenic	Obesity-related traits	8e-06	T/C	G
rs9548897	13	39723660	COG6	Peripheral arterial disease (traffic-related air pollution interaction)	7e-06	T/C	G
rs555267	18	43412733	SYT4	Body Mass Index	8e-07	G/T	T
rs555267	18	43412733	SYT4	Body Mass Index	1e-06	G/T	T
rs597167	18	43423215		Body Mass Index	8e-10	G/A
rs9964229	18	1847407		Relative carbohydrate intake	1e-08	C/T
rs9964229	CHR_HSCHR18_1_CTG1	1869937		Relative carbohydrate intake	1e-08	C/T
rs3184460	18	5244262	C18orf18,ZFP161	Elbow	8.162e-05	A/G
rs7226371	18	1850770	LINC00470	Body Mass Index	3e-06	A/G	G
rs7226371	18	1850770	LINC00470	Body Mass Index	4e-06	A/G	G
rs7226371	18	1850770	LINC00470	Body Mass Index	2e-06	A/G	G
rs7226371	CHR_HSCHR18_1_CTG1	1873300	LINC00470	Body Mass Index	3e-06	A/G	G
rs7226371	CHR_HSCHR18_1_CTG1	1873300	LINC00470	Body Mass Index	4e-06	A/G	G
rs7226371	CHR_HSCHR18_1_CTG1	1873300	LINC00470	Body Mass Index	2e-06	A/G	G
rs55831752	18	49087816	DYM	Hip circumference adjusted for BMI	2e-26	T/C	C
rs4435323	18	49161857		Height	5.603e-11	G/C/T	T
rs8086702	18	56096029	RPL21P126,TXNL1	Body Fat Distribution	8.888e-05	T/G
rs11661691	18	49243816		Height	1.125e-09	T/G	G
rs17196970	18	49152347		Height	6.494e-11	A/G/T	G
rs830620	3	71629997	EIF4E3	HDL cholesterol levels	8e-15	C/T	C
rs830643	3	71617912	FOXP1	Hand grip strength	4e-08	G/A	A
rs862687	3	71626272	ENSG00000270562	Intelligence (MTAG)	5e-12	G/A	A
rs2597305	3	70873411		Sex hormone-binding globulin levels adjusted for BMI	7e-10	G/C	G
rs2077610	3	70862120	ENSG00000221382	General cognitive ability	5e-08	T/A	A
rs1910137	4	27409438	STIM2,MRPL51P1	Respiratory Function Tests	4.04315e-05	A/G/T
rs1910137	4	27409438	STIM2,MRPL51P1	Respiratory Function Tests	8.70907e-05	A/G/T
rs1567084	3	71386804		INSOMNIA	2e-08	A/G	A
rs1567084	3	71386804	NA	INSOMNIA	5e-08	A/G	A
rs1864896	3	71420694		Height	6e-11	A/G/T
rs3846343	4	27348195		Schizophrenia vs autism spectrum disorder ordinary least squares OLS	4e-08	A/C
rs7617181	3	82939776	Intergenic	Highest math class taken (MTAG)	1e-09	G/A	A
rs6765857	3	141331963		Height	2.788e-13	A/G	G
rs6769457	3	180648168	CCDC39	Ciliary dyskinesia primary 14		G/A/T	A
rs6769457	3	180648168	CCDC39	Primary ciliary dyskinesia		G/A/T	A
rs6769457	3	180648168	CCDC39	Ciliary dyskinesia primary 14		G/A/T	T
rs6848939	4	96138443	PDHA2,COX7A2P2	Platelet Count	6.696e-05	C/A
rs6443696	3	180412204	NRxNR	Diffuse plaques SNP x SNP interaction	8e-08	C/T
rs6443696	3	180412204	NRxNR	Diffuse plaques SNP x SNP interaction	2e-10	C/T
rs9309922	3	82936163	Intergenic	Highest math class taken	6e-14	T/C	T
rs9311676	3	58484624	RP11-359I18.5	Waist circumference adjusted for body mass index	3e-08	C/T	T
rs9311676	3	58484624	ABHD6,PXK,PDHB	Systemic lupus erythematosus	3e-14	C/T	C
rs9311676	3	58484624	ABHD6,PXK	Systemic lupus erythematosus	5e-06	C/T
rs9828629	3	71481195	FOXP1	Behcet Syndrome	8.88895e-06	C/G/T
rs9828629	3	71481195	FOXP1	Multiple sclerosis	2e-10	C/G/T	G
rs9833162	3	136316895	PCCB	PROPIONIC ACIDEMIA		A/G/T	G
rs6805189	3	71482962	FOXP1	Breast Cancer	5e-08	T/A/C/G	T
rs11929092	3	196176059		Red blood cell count	6e-09	T/C	C
rs11929092	3	196176059	intergenic	Mean corpuscular volume	8e-25	T/C	C
rs7643043	3	180418798		Reaction time	8e-06	A/G/T
rs6779258	3	71500488	FOXP1	Behcet Syndrome	1.10741e-05	T/C
rs6779258	3	71500488	FOXP1	Intelligence (MTAG)	2e-10	T/C	T
rs6779258	3	71500488	FOXP1	Cognitive ability years of educational attainment or schizophrenia pleiotropy	9e-10	T/C
rs17034334	4	104132856		Rate of cognitive decline in Alzheimer's disease	2e-07	T/C	T
rs11933540	4	26118379	C4orf52	Rheumatoid arthritis	1e-16	T/C	C
rs11933540	4	26118379	C4orf52	Rheumatoid arthritis	2e-15	T/C	T
rs11933540	4	26118379	C4orf52	Rheumatoid arthritis	1e-16	T/C	T
rs7630905	3	71423396		Eosinophil counts	2e-07	G/A
rs9819066	3	71473959	FOXP1	Behcet Syndrome	4.5541e-06	C/A/T
rs9878602	3	71486187	FOXP1	Multiple sclerosis	2e-18	T/A/G	T
rs11708920	3	71468376	FOXP1	Basal cell carcinoma	3e-29	G/T	T
rs10017363	4	26083746	RP11-324H7.1	Waist-to-hip ratio adjusted for BMI	2e-13	C/T	T
rs10017363	4	26083746	RP11-324H7.1	Waist-hip index	8e-14	C/T	T
rs10017363	4	26083746	RP11-324H7.1	Body shape index	1e-09	C/T	T
rs9853921	3	118240655	LOC105374060	JT interval (sulfonylurea treatment interaction)	8e-07	T/C
rs34310778	3	74734257	CNTN3	Heart rate response to recovery post exercise (30 sec)	1e-09	T/C	T
rs13152371	4	88192345		Urate levels	2e-13	T/C	C
rs11707890	3	71454328	FOXP1	Non-melanoma skin cancer	1e-10	T/A/G	T
rs11707890	3	71454328	FOXP1	Keratinocyte cancer MTAG	3e-34	T/A/G	G
rs11707890	3	71454328		Brain region volumes	2e-11	T/A/G
rs11720523	3	71496019	FOXP1	Behcet Syndrome	2.08791e-05	C/A
rs11720523	3	71496019		Intelligence	4e-11	C/A	A
rs11720523	3	71496019	FOXP1	General cognitive ability	2e-08	C/A	A
rs11720523	3	71496019	Intergenic	Cognitive performance (MTAG)	8e-16	C/A	A
rs11720523	3	71496019	Intergenic	Cognitive performance	2e-08	C/A	A
rs11720523	3	71496019		Cognitive aspects of educational attainment	2e-08	C/A	C
rs36023390	3	71473942	FOXP1	Primary sclerosing cholangitis	2e-08	C/T	C
rs143522213	3	149183620	CP	Deficiency of ferroxidase		C/-
rs35483362	3	71482316		Educational attainment (years of education)	3e-22	T/C	T
rs35540156	3	71473027	FOXP1	Basal cell carcinoma	2e-37	A/G	G
rs62247166	3	71483587	FOXP1	Brain morphology MOSTest	9e-09	C/T
rs34046593	4	26109971		Rheumatoid arthritis	7e-17	G/A	A
rs7477	17	16342702	PIGL,CENPV	Amyotrophic lateral sclerosis	3e-07	A/C	T
rs7477	17	16342702	CENPV	Amyotrophic lateral sclerosis	3e-07	A/C	A
rs365825	17	45628235	CRHR1,LRRC37A3	Parkinson's disease	4e-32	A/G
rs365825	CHR_HSCHR17_1_CTG5	46469182	CRHR1,LRRC37A3	Parkinson's disease	4e-32	C/T
rs365825	CHR_HSCHR17_2_CTG5	45639856	CRHR1,LRRC37A3	Parkinson's disease	4e-32	A/G
rs393152	17	45641777	C17orf69	Parkinson disease	1.42e-07	A/G
rs393152	17	45641777	MAPT,C17orf69,KIAA1267,LOC644246	Parkinson's disease	2e-16	A/G	A
rs393152	17	45641777	MAPT	Corticobasal degeneration	1e-12	A/G
rs393152	CHR_HSCHR17_1_CTG5	46455674	C17orf69	Parkinson disease	1.42e-07	C/T
rs393152	CHR_HSCHR17_1_CTG5	46455674	MAPT,C17orf69,KIAA1267,LOC644246	Parkinson's disease	2e-16	C/T	A
rs393152	CHR_HSCHR17_1_CTG5	46455674	MAPT	Corticobasal degeneration	1e-12	C/T
rs393152	CHR_HSCHR17_2_CTG5	45653408	C17orf69	Parkinson disease	1.42e-07	A/G
rs393152	CHR_HSCHR17_2_CTG5	45653408	MAPT,C17orf69,KIAA1267,LOC644246	Parkinson's disease	2e-16	A/G	A
rs393152	CHR_HSCHR17_2_CTG5	45653408	MAPT	Corticobasal degeneration	1e-12	A/G
rs1689953	15	100689289	ASB7	Lower body strength	2e-06	T/A/G	T
rs922182	15	63985443	DAPK2	Blood protein levels	3e-18	C/A/T	T
rs1003759	15	91134327	SV2B	Iris color (b* coordinate)	5e-07	T/C	C
rs1003759	15	91134327	SV2B	Iris color (a* coordinate)	7e-07	T/C	C
rs1043809	17	19336119		Systolic blood pressure	1e-08	C/T	T
rs1043809	17	19336119		Diastolic blood pressure	1e-11	C/T	T
rs7207400	17	45746994		Worry	2e-15	T/C	C
rs7207400	17	45746994		Height	2e-30	T/C
rs7207400	17	45746994	CRHR1	Alzheimer's disease in APOE e4+ carriers	5e-06	T/C	T
rs7207400	CHR_HSCHR17_1_CTG5	46350613		Worry	2e-15	G/A	C
rs7207400	CHR_HSCHR17_1_CTG5	46350613		Height	2e-30	G/A
rs7207400	CHR_HSCHR17_1_CTG5	46350613	CRHR1	Alzheimer's disease in APOE e4+ carriers	5e-06	G/A	T
rs7207400	CHR_HSCHR17_2_CTG5	45758589		Worry	2e-15	T/C	C
rs7207400	CHR_HSCHR17_2_CTG5	45758589		Height	2e-30	T/C
rs7207400	CHR_HSCHR17_2_CTG5	45758589	CRHR1	Alzheimer's disease in APOE e4+ carriers	5e-06	T/C	T
rs8077038	17	81610101	Intergenic	Highest math class taken (MTAG)	5e-16	T/G	T
rs8077038	17	81610101	Intergenic	Educational attainment (MTAG)	4e-10	T/G	T
rs8033380	15	83288465	BNC1	Blond vs. brown/black hair color	1e-14	T/C	C
rs7170637	15	22903836		Pulse pressure	1e-08	C/T	A
rs7170637	15	22903836	CYFIP1	Platelet distribution width	1e-21	C/T	A
rs7170637	15	22903836		Heel bone mineral density	3e-11	C/T
rs7170637	15	22903836		Heel bone mineral density	2e-09	C/T
rs7170637	15	22903836	CYFIP1	Heel bone mineral density	1e-12	C/T	G
rs7170637	CHR_HSCHR15_1_CTG3	22903836		Pulse pressure	1e-08	T/C	A
rs7170637	CHR_HSCHR15_1_CTG3	22903836	CYFIP1	Platelet distribution width	1e-21	T/C	A
rs7170637	CHR_HSCHR15_1_CTG3	22903836		Heel bone mineral density	3e-11	T/C
rs7170637	CHR_HSCHR15_1_CTG3	22903836		Heel bone mineral density	2e-09	T/C
rs7170637	CHR_HSCHR15_1_CTG3	22903836	CYFIP1	Heel bone mineral density	1e-12	T/C	G
rs7215239	17	45690407	C17orf69,CRHR1	Parkinson disease	3.43e-05	T/C
rs7215239	CHR_HSCHR17_1_CTG5	46407051	C17orf69,CRHR1	Parkinson disease	3.43e-05	G/A
rs7215239	CHR_HSCHR17_2_CTG5	45702048	C17orf69,CRHR1	Parkinson disease	3.43e-05	T/C
rs28623270	17	31062008	RP11-848P1.9	Hip circumference adjusted for BMI	7e-09	A/T	T
rs34121753	17	7830515	DNAH2	White blood cell count	1e-10	A/G	G
rs34121753	17	7830515	DNAH2	White blood cell count	8e-09	A/G	G
rs34121753	17	7830515	DNAH2	Hematocrit	6e-12	A/G	G
rs34121753	17	7830515		Alcohol consumption (drinks per week) (MTAG)	5e-14	A/G	G
rs34121753	17	7830515		Alcohol consumption (drinks per week) (MTAG)	1e-09	A/G	G
rs34121753	17	7830515	KDM6B	Alcohol consumption drinks per week	5e-08	A/G	A
rs11652784	17	19313948	EPN2	White matter hyperintensity volume adjusted for hypertension	2e-06	C/T	T
rs11652784	17	19313948	EPN2	White matter hyperintensity volume adjusted for hypertension	1e-06	C/T	T
rs11652784	17	19313948	EPN2	White matter hyperintensity volume	4e-07	C/T	T
rs11652784	17	19313948	EPN2	White matter hyperintensity volume	7e-07	C/T	T
rs4924987	17	19343762	B9D1	JOUBERT SYNDROME 27		G/A	A
rs4924987	17	19343762	B9D1	MECKEL SYNDROME TYPE 9		G/A	A
rs12945870	17	7834013		Red blood cell count	6e-26	C/G/T
rs12945870	17	7834013		Red blood cell count	9e-25	C/G/T	T
rs12945870	17	7834013	DNAH2	Hemoglobin levels	1e-13	C/G/T	C
rs12945870	17	7834013	DNAH2	Hemoglobin concentration	2e-10	C/G/T	T
rs12945870	17	7834013	DNAH2	Bitter alcoholic beverage consumption	2e-08	C/G/T	T
rs12949956	17	81575787	Intergenic	Self-reported math ability (MTAG)	3e-14	C/T	T
rs12949956	17	81575787	Intergenic	Self-reported math ability	3e-11	C/T	C
rs12949956	17	81575787	Intergenic	Highest math class taken	8e-12	C/T	C
rs9903536	17	32551730		Core binding factor acute myeloid leukemia	1e-12	C/G	rs9903536-G; rs9904359-G
rs9903536	17	32551730		Core binding factor acute myeloid leukemia	4e-25	C/G	rs9903536-G; rs9904359-A
rs9904359	17	32551787		Core binding factor acute myeloid leukemia	1e-12	A/G	rs9903536-G; rs9904359-G
rs9904359	17	32551787		Core binding factor acute myeloid leukemia	4e-25	A/G	rs9903536-G; rs9904359-A
rs8042597	15	83285832		Hair color	1e-20	A/G
rs57222984	17	45681532		Snoring	3e-11	A/G	G
rs57222984	17	45681532		Snoring	5e-12	A/G	A
rs57222984	17	45681532		Snoring	5e-08	A/G	A
rs57222984	17	45681532		Snoring	8e-11	A/G	A
rs57222984	CHR_HSCHR17_1_CTG5	46415914		Snoring	3e-11	C/T	G
rs57222984	CHR_HSCHR17_1_CTG5	46415914		Snoring	5e-12	C/T	A
rs57222984	CHR_HSCHR17_1_CTG5	46415914		Snoring	5e-08	C/T	A
rs57222984	CHR_HSCHR17_1_CTG5	46415914		Snoring	8e-11	C/T	A
rs57222984	CHR_HSCHR17_2_CTG5	45693172		Snoring	3e-11	A/G	G
rs57222984	CHR_HSCHR17_2_CTG5	45693172		Snoring	5e-12	A/G	A
rs57222984	CHR_HSCHR17_2_CTG5	45693172		Snoring	5e-08	A/G	A
rs57222984	CHR_HSCHR17_2_CTG5	45693172		Snoring	8e-11	A/G	A
rs10445411	17	19362484	B9D1	MECKEL SYNDROME TYPE 9		C/T	T
rs10445411	17	19362484	B9D1	JOUBERT SYNDROME 27		C/T	T
rs2641224	15	100693674		Male-pattern baldness	1e-08	C/T	T
rs2703954	15	27935054		Hair color	1e-300	G/A
rs2703954	CHR_HSCHR15_4_CTG8	27935054		Hair color	1e-300	G/A
rs2428361	17	32950747	SPACA3	Plasma anti-thyroid peroxidase levels	9e-07	C/T	C
rs60642411	17	31063653		Worry	5e-08	G/A	A
rs60276348	17	64125944	ACE	Type 2 diabetes	3e-08	C/T	T
rs513365	11	128235615	RP11-702B10.1	White blood cell count	2e-16	A/G	G
rs513365	11	128235615	RP11-702B10.1	Neutrophil count	4e-14	A/G	G
rs936546	8	11475844	FAM167A	Waist-to-hip ratio adjusted for BMI	4e-11	C/T	T
rs936546	8	11475844	FAM167A	Waist-hip index	3e-12	C/T	T
rs936546	8	11475844	FAM167A	Waist circumference adjusted for body mass index	7e-09	C/T	T
rs936546	8	11475844	FAM167A	Body shape index	1e-08	C/T	T
rs936546	8	11475844	FAM167A	Body shape index	1e-09	C/T	T
rs936546	CHR_HG76_PATCH	8476980	FAM167A	Waist-to-hip ratio adjusted for BMI	4e-11	A/G	T
rs936546	CHR_HG76_PATCH	8476980	FAM167A	Waist-hip index	3e-12	A/G	T
rs936546	CHR_HG76_PATCH	8476980	FAM167A	Waist circumference adjusted for body mass index	7e-09	A/G	T
rs936546	CHR_HG76_PATCH	8476980	FAM167A	Body shape index	1e-08	A/G	T
rs936546	CHR_HG76_PATCH	8476980	FAM167A	Body shape index	1e-09	A/G	T
rs348735	5	154917235	GEMIN5	Respiratory Function Tests	5.60146e-05	A/C
rs348735	5	154917235	GEMIN5	Respiratory Function Tests	6.66327e-05	A/C
rs1478898	8	11537570		Morning vs. evening chronotype	1e-06	G/A
rs1478898	CHR_HG76_PATCH	8415256		Morning vs. evening chronotype	1e-06	T/C
rs999450	8	80984101	PAG1	Heart Rate	8.70907e-05	T/A/C
rs1119729	8	133989625	ST3GAL1,ZFAT	Albuminuria	2.80186e-05	T/A/C
rs1119729	8	133989625	ST3GAL1,ZFAT	Albuminuria	3.01938e-05	T/A/C
rs1119729	8	133989625	ST3GAL1,ZFAT	Albuminuria	5.33915e-06	T/A/C
rs1600252	8	11488135	BLK	Body shape index	6e-11	A/G/T	A
rs1600252	CHR_HG76_PATCH	8464668	BLK	Body shape index	6e-11	C/T/A	A
rs1964600	11	1659434	MOB2	Myocardial infarction	3e-08	G/A	A
rs1964600	CHR_HSCHR11_2_CTG1_1	1656924	MOB2	Myocardial infarction	3e-08	A/G	A
rs1964600	CHR_HSCHR11_1_CTG6	1665144	MOB2	Myocardial infarction	3e-08	G/A	A
rs2245250	8	11543171	BLK	MATURITY-ONSET DIABETES OF THE YOUNG TYPE 11		G/A	A
rs2245250	CHR_HG76_PATCH	8409657	BLK	MATURITY-ONSET DIABETES OF THE YOUNG TYPE 11		T/C	A
rs2248325	8	11539365	BLK	Phosphatidylcholine levels	3e-08	A/G	G
rs2248325	CHR_HG76_PATCH	8413461	BLK	Phosphatidylcholine levels	3e-08	C/T	G
rs2248699	8	11536255	BLK	Age at first sexual intercourse	4e-10	A/G	G
rs2248699	CHR_HG76_PATCH	8416571	BLK	Age at first sexual intercourse	4e-10	C/T	G
rs2264306	8	11530940	BLK	General factor of neuroticism	2e-09	G/A	G
rs2264306	CHR_HG76_PATCH	8421899	BLK	General factor of neuroticism	2e-09	C/T	G
rs502025	5	104686896	NUDT12,RAB9BP1	Platelet Count	5.378e-05	C/T
rs2118362	11	16351537	SOX6	Multisite chronic pain	1e-08	T/C
rs2467520	8	11541444	BLK	Waist circumference adjusted for body mass index	1e-12	T/C	T
rs2467520	8	11541444	BLK	Body shape index	3e-12	T/C	T
rs2467520	CHR_HG76_PATCH	8411384	BLK	Waist circumference adjusted for body mass index	1e-12	G/A	T
rs2467520	CHR_HG76_PATCH	8411384	BLK	Body shape index	3e-12	G/A	T
rs2572433	8	11243532	LINC00529	Waist circumference adjusted for body mass index	9e-09	A/G/T	G
rs2572433	8	11243532	LINC00529	Body shape index	7e-10	A/G/T	G
rs2572433	CHR_HG76_PATCH	8708067	LINC00529	Waist circumference adjusted for body mass index	9e-09	C/T/A	G
rs2572433	CHR_HG76_PATCH	8708067	LINC00529	Body shape index	7e-10	C/T/A	G
rs1348693	5	54313980		Red cell distribution width	1e-18	A/G
rs1059110	5	138930857	CTNNA1	Hereditary cancer-predisposing syndrome		G/A/C	A
rs1432457	5	120445874	PRR16	Pulse pressure	4e-10	A/G	A
rs1469149	5	132073149	intergenic	Total cholesterol levels	2e-08	A/C	A
rs927675	10	28094004	MPP7	Hippocampal volume	2e-06	A/C
rs4466877	11	114516380		IgG glycosylation	9e-07	G/A	G
rs7103402	11	114520911		Protein levels in obesity	7e-11	C/T
rs2410767	5	88409451		Type 2 diabetes	7e-09	C/G	G
rs2410767	5	88409451		Putamen volume	4e-09	C/G	C
rs2410767	5	88409451		Caudate nucleus volume	9e-06	C/G	C
rs4841294	8	10247558	MSRA	Systolic blood pressure x alcohol consumption (light vs heavy) interaction (2df test)	3e-10	C/A/T	A
rs4841294	CHR_HG76_PATCH	9704569	MSRA	Systolic blood pressure x alcohol consumption (light vs heavy) interaction (2df test)	3e-10	T/G/A	A
rs4841569	8	11594668	BLK,GATA4	Systolic blood pressure (cigarette smoking interaction)	6e-18	G/A/T
rs4841569	8	11594668	LINC00208	Pulse pressure x alcohol consumption (light vs heavy) interaction (2df test)	5e-11	G/A/T	A
rs4841569	8	11594668	BLK,GATA4	Diastolic blood pressure (cigarette smoking interaction)	2e-10	G/A/T
rs4841569	CHR_HG76_PATCH	8358139	BLK,GATA4	Systolic blood pressure (cigarette smoking interaction)	6e-18	T/C/A
rs4841569	CHR_HG76_PATCH	8358139	LINC00208	Pulse pressure x alcohol consumption (light vs heavy) interaction (2df test)	5e-11	T/C/A	A
rs4841569	CHR_HG76_PATCH	8358139	BLK,GATA4	Diastolic blood pressure (cigarette smoking interaction)	2e-10	T/C/A
rs7109376	11	16350885		Smoking cessation (MTAG)	2e-13	T/A	A
rs7109376	11	16350885		Smoking cessation	1e-10	T/A	A
rs7109376	11	16350885	SOX6	Blond vs. brown/black hair color	1e-14	T/A	A
rs2052450	5	104589509	NUDT12,RAB9BP1	Platelet Count	8.214e-05	C/A/T
rs2115885	5	88303001	TMEM161B	Body size at age 10	9e-10	G/A	G
rs6589965	11	123030229		Adolescent idiopathic scoliosis	2e-38	A/G
rs6590390	11	129540086	BARX2,TMEM45B	Spontaneous preterm birth with premature rupture of membranes	5e-06	G/A
rs1898070	10	76047334	LRMDA	ALBINISM OCULOCUTANEOUS TYPE VII		A/C	C
rs6472208	8	65562495	Intergenic	Highest math class taken (MTAG)	1e-09	T/A/C	T
rs6472208	8	65562495		Educational attainment (years of education)	2e-10	T/A/C	T
rs6472208	8	65562495	Intergenic	Educational attainment (MTAG)	8e-13	T/A/C	T
rs6601282	8	9071288	ERI1	Waist-to-hip ratio adjusted for BMI	3e-11	C/T	T
rs6601282	8	9071288	ERI1	Waist-hip index	2e-12	C/T	T
rs6601282	CHR_HG76_PATCH	10885099	ERI1	Waist-to-hip ratio adjusted for BMI	3e-11	G/A	T
rs6601282	CHR_HG76_PATCH	10885099	ERI1	Waist-hip index	2e-12	G/A	T
rs6988229	8	138872266	COL22A1	salbutamol response - Efficacy		C/T	T
rs6988229	8	138872266	COL22A1	Asthma (bronchodilator response)	9e-06	C/T	T
rs7924850	11	127185221	NCRNA00288,ETS1	Body Mass Index	3.935e-05	G/A
rs2249698	10	7423027		Core binding factor acute myeloid leukemia	1e-08	C/A	rs2249301-T; rs2249698-A; rs719810-G; rs2249303-G
rs2249698	10	7423027		Core binding factor acute myeloid leukemia	1e-09	C/A	rs2249301-T; rs2249698-A; rs719810-A; rs2249303-G
rs6999859	8	79779234	intergenic	Response to radiotherapy in prostate cancer (toxicity rectal bleeding)	3e-06	A/G	G
rs7000132	8	11173426	XKR6	Waist circumference adjusted for body mass index	2e-13	T/C	C
rs7000132	8	11173426	XKR6	Body shape index	2e-12	T/C	C
rs7000132	CHR_HG76_PATCH	8778205	XKR6	Waist circumference adjusted for body mass index	2e-13	G/A	C
rs7000132	CHR_HG76_PATCH	8778205	XKR6	Body shape index	2e-12	G/A	C
rs3853757	5	154802676	LARP1	Reticulocyte fraction of red cells	1e-14	T/C	C
rs3853757	5	154802676	LARP1	Reticulocyte count	6e-11	T/C	C
rs3853757	5	154802676	LARP1	High light scatter reticulocyte percentage of red cells	5e-12	T/C	C
rs4305655	5	98148029		Core binding factor acute myeloid leukemia	5e-12	A/G	rs7702542-G; rs6890681-A; rs7716140-C; rs13356282-C; rs4305655-A; rs10063003-G; rs13359033-T; rs4307110-G; rs10062992-G
rs4305655	5	98148029		Core binding factor acute myeloid leukemia	7e-14	A/G	rs7702542-G; rs6890681-A; rs7716140-C; rs13356282-C; rs4305655-A; rs10063003-G; rs13359033-T; rs4307110-A; rs10062992-G
rs7951365	11	16355498		Smoking behaviour cigarettes smoked per day	2e-11	T/C	C
rs7951365	11	16355498		Cigarettes smoked per day (MTAG)	9e-16	T/C	C
rs9326244	11	114519384		IgG glycosylation	5e-07	C/T	C
rs7843024	8	8942466		Platelet Count	2e-16	G/A/C	A
rs7843024	CHR_HG76_PATCH	11014219		Platelet Count	2e-16	C/T/G	A
rs7846644	8	9071620	ERI1	Body shape index	2e-09	A/C	C
rs7846644	CHR_HG76_PATCH	10884767	ERI1	Body shape index	2e-09	T/G	C
rs6452790	5	88460891	TMEM161B_AS1	Cognitive function	1e-06	G/A
rs6452793	5	88522356	LINC00461	Household income MTAG	2e-08	G/A/T	T
rs6452793	5	88522356		Educational attainment (years of education)	4e-26	G/A/T	T
rs7824177	8	109573059		Cortical thickness	8e-06	A/G	A
rs4490539	5	61389930	ZSWIM6	Household income MTAG	3e-13	A/G	G
rs4490539	5	61389930	ZSWIM6	Household income	5e-10	A/G	G
rs4490539	5	61389930	Intergenic	Highest math class taken (MTAG)	2e-28	A/G	A
rs4490539	5	61389930		Educational attainment (years of education)	1e-20	A/G	A
rs4490539	5	61389930	Intergenic	Educational attainment (MTAG)	6e-25	A/G	A
rs11738796	5	11609530	CTNND2	Lipoproteins	3.697e-05	G/A
rs11744829	5	81773582		General cognitive ability	1e-07	G/A/C
rs11744829	5	81773582	Intergenic	Cognitive performance (MTAG)	4e-09	G/A/C	C
rs11749163	5	138926981		Core binding factor acute myeloid leukemia	4e-06	A/G/T	rs11749163-G; rs3763016-G; rs288028-C; rs6878910-A; rs288029-C; rs11744283-G; rs13177415-A; rs10515504-G; rs288033-C; rs10038162-A; rs13181830-T; rs17031-A; rs176382-C; rs9942422-C; rs9327829-T
rs11749163	5	138926981		Core binding factor acute myeloid leukemia	3e-07	A/G/T	rs11749163-G; rs3763016-G; rs288028-C; rs6878910-G; rs288029-C; rs11744283-G; rs13177415-A; rs10515504-G; rs288033-C; rs10038162-A; rs13181830-T; rs17031-A; rs176382-C; rs9942422-C; rs9327829-T
rs16932966	11	16361336	intergenic	Mood instability	3e-10	G/A
rs16932966	11	16361336		Eudaimonic well-being	3e-07	G/A	A
rs11950562	5	132316836		Height	1.903e-09	A/C	C
rs11950562	5	132316836	SLC22A4	Neuroblastoma	3.88e-05	A/C
rs11950562	5	132316836	AC034220.3,SLC22A4	Mean platelet volume	3e-33	A/C	C
rs11950562	5	132316836	SLC22A4	Blood metabolite levels	7e-11	A/C	A
rs11950562	5	132316836	SLC22A4	Blood metabolite levels	2e-41	A/C	A
rs34251783	8	9033866	ERI1	Waist circumference adjusted for body mass index	6e-12	T/C	C
rs34251783	CHR_HG76_PATCH	10922841	ERI1	Waist circumference adjusted for body mass index	6e-12	A/G	C
rs34866095	11	16355810		Lifetime smoking index	1e-08	A/G	A
rs13177415	5	138914251		Core binding factor acute myeloid leukemia	4e-06	C/A/T	rs11749163-G; rs3763016-G; rs288028-C; rs6878910-A; rs288029-C; rs11744283-G; rs13177415-A; rs10515504-G; rs288033-C; rs10038162-A; rs13181830-T; rs17031-A; rs176382-C; rs9942422-C; rs9327829-T
rs13177415	5	138914251		Core binding factor acute myeloid leukemia	3e-07	C/A/T	rs11749163-G; rs3763016-G; rs288028-C; rs6878910-G; rs288029-C; rs11744283-G; rs13177415-A; rs10515504-G; rs288033-C; rs10038162-A; rs13181830-T; rs17031-A; rs176382-C; rs9942422-C; rs9327829-T
rs11775149	8	11477733		Corneal endothelial cell size variation coefficient	2e-07	G/A	A
rs11775149	CHR_HG76_PATCH	8475091		Corneal endothelial cell size variation coefficient	2e-07	T/C	A
rs11230633	11	61197989		Serum total protein level	2e-12	T/C	C
rs11230633	11	61197989		Serum albumin level	2e-09	T/C	C
rs11783418	8	10984348	XKR6	General factor of neuroticism	3e-15	G/A/T	G
rs11783418	8	10984348	XKR6	Estimated glomerular filtration rate	4e-11	G/A/T	A
rs11783418	CHR_HG76_PATCH	8967615	XKR6	General factor of neuroticism	3e-15	T/C/A	G
rs11783418	CHR_HG76_PATCH	8967615	XKR6	Estimated glomerular filtration rate	4e-11	T/C/A	A
rs11786541	8	9932039	intergenic	Response to chemotherapy in breast cancer hypertensive cases (cumulative dose) (bevacizumab)	2e-06	G/T
rs11786541	CHR_HG76_PATCH	10021409	intergenic	Response to chemotherapy in breast cancer hypertensive cases (cumulative dose) (bevacizumab)	2e-06	A/C
rs7924288	10	76058836	LRMDA	ALBINISM OCULOCUTANEOUS TYPE VII		C/T	T
rs12275038	11	121146109	TBCEL-TECTA,TECTA	DEAFNESS AUTOSOMAL RECESSIVE 21		G/A/T	A
rs12275038	11	121146109	TBCEL-TECTA,TECTA	DEAFNESS AUTOSOMAL DOMINANT 12		G/A/T	A
rs7705189	5	132287665		Height	3.705e-08	A/G	G
rs7705189	5	132287665		Height	7e-109	A/G
rs11250103	8	10988535	XKR6	Waist-to-hip ratio adjusted for BMI	1e-08	C/G	G
rs11250103	8	10988535	XKR6	Waist-hip index	4e-09	C/G	G
rs11250103	CHR_HG76_PATCH	8963407	XKR6	Waist-to-hip ratio adjusted for BMI	1e-08	C/G	G
rs11250103	CHR_HG76_PATCH	8963407	XKR6	Waist-hip index	4e-09	C/G	G
rs11242109	5	132341354		White blood cell count	5e-72	G/A/T	T
rs11242109	5	132341354	LOC553103	Serum metabolite levels	5e-13	G/A/T	G
rs11242109	5	132341354		Monocyte count	5e-33	G/A/T	T
rs2327250	6	10139500		Core binding factor acute myeloid leukemia	7e-07	A/G	rs9371110-A; rs597712-G; rs609794-C; rs9383450-C; rs2327250-A; rs4418196-A
rs10825135	10	53866607	PCDH15	Usher syndrome type 1F		A/G	G
rs10826995	10	31793730	ARHGAP12,ZEB1	Pulse pressure	1e-09	T/C	T
rs11042500	11	9809048	SBF2	Body Composition	8.22e-05	G/A
rs7442885	5	88387060		Urinary sodium excretion	2e-10	C/G/T	G
rs7442885	5	88387060	STK24	Urinary sodium excretion	2e-09	C/G/T	C
rs7442885	5	88387060		C-reactive protein levels	2e-08	C/G/T	C
rs7444298	5	88434210		Body Mass Index	5e-18	A/G
rs7445169	5	88407282	Intergenic	Self-reported math ability (MTAG)	4e-10	C/G	C
rs6584649	10	104985346		Autism spectrum disorder MTAG	6e-09	T/A/G
rs6584649	10	104985346		Attention deficit hyperactivity disorder MTAG	1e-11	T/A/G
rs7700814	5	95812425	RHOBTB3,GLRX	Blood pressure	3.146e-05	T/G
rs7700814	5	95812425	RHOBTB3,GLRX	Blood pressure	4.418e-06	T/G
rs6601853	10	4630501	LINC00704,LINC00705	MAJOR DEPRESSIVE DISORDER	8e-08	C/T	rs7893291-C; rs10904299-A; rs11252672-G; rs1901632-A; rs11252715-G; rs11818567-A; rs11252622-G; rs7906409-A; rs416990-A; rs10904323-G; rs1039197-C; rs12251644-C; rs10795187-A; rs313452-C; rs4881340-A; rs11252688-A; rs12775823-A; rs7896112-G; rs10508287-A
rs34990153	8	10138879		Type 2 diabetes	2e-16	A/G	G
rs34990153	CHR_HG76_PATCH	9814260		Type 2 diabetes	2e-16	C/T	G
rs6881929	5	42590378		Sex hormone-binding globulin levels adjusted for BMI	5e-08	T/A/G	T
rs6890681	5	98149425		Core binding factor acute myeloid leukemia	5e-12	A/G	rs7702542-G; rs6890681-A; rs7716140-C; rs13356282-C; rs4305655-A; rs10063003-G; rs13359033-T; rs4307110-G; rs10062992-G
rs6890681	5	98149425		Core binding factor acute myeloid leukemia	7e-14	A/G	rs7702542-G; rs6890681-A; rs7716140-C; rs13356282-C; rs4305655-A; rs10063003-G; rs13359033-T; rs4307110-A; rs10062992-G
rs13276212	8	65528358		Intelligence	4e-08	G/C/T	T
rs13278965	8	11609236	LINC00208	Waist circumference adjusted for body mass index	5e-11	A/T	T
rs13278965	8	11609236	LINC00208	Waist circumference adjusted for body mass index	3e-10	A/T	T
rs13278965	8	11609236	LINC00208	General factor of neuroticism	1e-09	A/T	A
rs13278965	8	11609236	LINC00208	Body shape index	1e-09	A/T	T
rs13278965	CHR_HG76_PATCH	8343572	LINC00208	Waist circumference adjusted for body mass index	5e-11	A/T	T
rs13278965	CHR_HG76_PATCH	8343572	LINC00208	Waist circumference adjusted for body mass index	3e-10	A/T	T
rs13278965	CHR_HG76_PATCH	8343572	LINC00208	General factor of neuroticism	1e-09	A/T	A
rs13278965	CHR_HG76_PATCH	8343572	LINC00208	Body shape index	1e-09	A/T	T
rs13280442	8	11610048	LOC105379242,LINC00208	Systolic blood pressure x alcohol consumption interaction (2df test)	9e-24	C/A/G	C
rs13280442	8	11610048	LOC105379242,LINC00208	Systolic blood pressure x alcohol consumption (light vs heavy) interaction (2df test)	5e-14	C/A/G	C
rs13280442	CHR_HG76_PATCH	8342766	LOC105379242,LINC00208	Systolic blood pressure x alcohol consumption interaction (2df test)	9e-24	C/G/T	C
rs13280442	CHR_HG76_PATCH	8342766	LOC105379242,LINC00208	Systolic blood pressure x alcohol consumption (light vs heavy) interaction (2df test)	5e-14	C/G/T	C
rs12155745	8	11504768		Neuroticism	4e-08	G/C/T	T
rs12155745	8	11504768	BLK	General factor of neuroticism	5e-17	G/C/T	G
rs12155745	8	11504768	BLK	Depression	9e-09	G/C/T	G
rs12155745	CHR_HG76_PATCH	8448061		Neuroticism	4e-08	A/C/G	T
rs12155745	CHR_HG76_PATCH	8448061	BLK	General factor of neuroticism	5e-17	A/C/G	G
rs12155745	CHR_HG76_PATCH	8448061	BLK	Depression	9e-09	A/C/G	G
rs9327829	5	138925982		Core binding factor acute myeloid leukemia	4e-06	C/T	rs11749163-G; rs3763016-G; rs288028-C; rs6878910-A; rs288029-C; rs11744283-G; rs13177415-A; rs10515504-G; rs288033-C; rs10038162-A; rs13181830-T; rs17031-A; rs176382-C; rs9942422-C; rs9327829-T
rs9327829	5	138925982		Core binding factor acute myeloid leukemia	3e-07	C/T	rs11749163-G; rs3763016-G; rs288028-C; rs6878910-G; rs288029-C; rs11744283-G; rs13177415-A; rs10515504-G; rs288033-C; rs10038162-A; rs13181830-T; rs17031-A; rs176382-C; rs9942422-C; rs9327829-T
rs9971029	10	70156705	SAR1A	Creatinine	9.204e-05	G/A/C/T
rs10087005	8	21300262	LZTS1,GFRA2	Body Weight	9.953e-05	G/A
rs10087005	8	21300262	LZTS1,GFRA2	Cell Adhesion Molecules	6.354e-05	G/A
rs6870983	5	88401716		Type 2 diabetes	6e-09	C/T	C
rs6870983	5	88401716		Predicted visceral adipose tissue	3e-13	C/T	T
rs6870983	5	88401716	Intergenic	Highest math class taken	3e-11	C/T	C
rs6870983	5	88401716	LOC645323	Body mass index in physically active individuals	7e-07	C/T	C
rs6870983	5	88401716	LOC645323	Body mass index in physically active individuals	5e-06	C/T	C
rs6870983	5	88401716	LOC645323	Body mass index (joint analysis main effects and physical activity interaction)	8e-07	C/T
rs6870983	5	88401716	LOC645323	Body mass index (joint analysis main effects and physical activity interaction)	1e-07	C/T
rs6870983	5	88401716		Body Mass Index	9e-12	C/T	C
rs6870983	5	88401716	LOC100505894	Body Mass Index	8e-07	C/T	C
rs6870983	5	88401716	LOC100505894	Body Mass Index	4e-07	C/T	C
rs6870983	5	88401716	LOC645323	Body Mass Index	3e-08	C/T	C
rs6870983	5	88401716	LOC645323	Body Mass Index	4e-08	C/T	C
rs6870983	5	88401716	TMEM161B,LINC00461,MIR9-2,MEF2C	Body Mass Index	7e-10	C/T	T
rs6870983	5	88401716	TMEM161B	Adult body size	2e-16	C/T	C
rs10097485	8	138594296		Core binding factor acute myeloid leukemia	9e-11	A/G	rs10097485-G; rs10097507-A
rs12265655	10	104984776		Mental disorder without autoimmune disease	1e-08	T/C
rs12265655	10	104984776		Attention deficit hyperactivity disorder MTAG	2e-11	T/C	T
rs55743011	8	10293631	MSRA	General factor of neuroticism	5e-09	C/T	C
rs55743011	CHR_HG76_PATCH	9658155	MSRA	General factor of neuroticism	5e-09	A/G	C
rs55896564	8	11589584	BLK	Adult body size	3e-17	G/A	G
rs55896564	CHR_HG76_PATCH	8363223	BLK	Adult body size	3e-17	T/C	G
rs4959426	6	7159781	RREB1	Waist-to-hip ratio adjusted for BMI	2e-09	G/A	G
rs4959426	6	7159781	RREB1	Waist-hip index	1e-09	G/A	G
rs4960289	6	7146117		Lung function FEV1/FVC	5e-41	A/G
rs7909137	10	76067397		Adolescent idiopathic scoliosis	6e-06	G/T
rs2784867	6	163419497	QKI	Platelet distribution width	3e-14	A/G	G
rs28742908	8	20098835		Triglyceride levels	6e-27	C/A	A
rs28742908	8	20098835		High density lipoprotein cholesterol levels	1e-40	C/A	A
rs28742908	8	20098835		Apolipoprotein A1 levels	2e-28	C/A	A
rs12521097	5	132239645		Height	1.698e-09	G/A	A
rs12521097	5	132239645	Intergenic	Itch intensity from mosquito bite adjusted by bite size	4e-12	G/A	G
rs57526558	8	11453059	FAM167A	Waist circumference adjusted for body mass index	2e-10	T/A/G	G
rs57526558	CHR_HG76_PATCH	8500245	FAM167A	Waist circumference adjusted for body mass index	2e-10	C/A/T	G
rs6908034	6	19773699	ID4	Endometriosis	5e-07	G/A/T
rs6908034	6	19773699	ID4	Deep ovarian and/or rectovaginal disease with dense adhesions	7e-07	G/A/T
rs11243143	6	7120224	RREB1	Body shape index	4e-08	G/A	G
rs11243145	6	7131203	RREB1,SSR1	Brain morphology MOSTest	9e-13	G/A/T
rs13218910	6	7056029	snoU13	Waist-to-hip ratio adjusted for BMI	1e-09	C/T	C
rs13218910	6	7056029	snoU13	Waist-hip index	1e-09	C/T	C
rs11591402	10	104987596		Attention deficit hyperactivity disorder	1e-08	T/A/G
rs11591402	10	104987596	SORCS3	Attention deficit hyperactivity disorder	4e-09	T/A/G	T
rs3904600	6	7109432	RREB1	Waist-to-hip ratio adjusted for BMI	1e-13	C/G	C
rs3904600	6	7109432		Waist-hip ratio	6e-22	C/G
rs3904600	6	7109432	RREB1	Waist-hip index	8e-14	C/G	C
rs3904600	6	7109432		Urate levels	5e-18	C/G	C
rs3904600	6	7109432		Urate levels	2e-21	C/G	C
rs3904600	6	7109432	RREB1	Urate levels	5e-51	C/G	C
rs3904600	6	7109432		Balding type 1	2e-14	C/G
rs11594897	10	76617815		Male-pattern baldness	2e-18	T/A/C/G	G
rs13208234	6	7118901		Cortical surface area	2e-08	G/A/C	A
rs12190007	6	169327506	THBS2	Obesity-related traits	5e-06	G/A	A
rs11755724	6	7118757	RREB1	Multiple sclerosis	3e-06	A/G/T	A
rs11755724	6	7118757	RREB1	Gout	9e-15	A/G/T	A
rs11755724	6	7118757	RREB1	Estimated glomerular filtration rate	1e-19	A/G/T	A
rs11755724	6	7118757	RREB1	Chronic lymphocytic leukemia or multiple sclerosis	1e-08	A/G/T
rs11755724	6	7118757	RREB1	Age-related macular degeneration	1e-06	A/G/T	G
rs7727978	5	120427365	intergenic	Pulse pressure	5e-09	A/C	A
rs7737179	5	88499708	TMEM161B-AS1,LINC00461	Spherical equivalent or myopia (age of diagnosis)	3e-08	G/A	A
rs7737179	5	88499708	TMEM161B,MEF2C	Refractive error	3e-23	G/A
rs9476899	6	15725247	DTNBP1,MYLIP	Blood Pressure Determination	6.597e-05	C/T
rs35257692	6	7080590		Uveal melanoma with any chromosomal aberration	3e-06	T/G	G
rs35257692	6	7080590		Uveal melanoma	2e-06	T/G	G
rs17221495	5	11597220	CTNND2	Lipoproteins	6.754e-05	C/A
rs6121038	20	31666970		Brain region volumes	2e-14	T/A/G
rs6121038	20	31666970		Brain region volumes	2e-16	T/A/G
rs6121038	20	31666970		Brain region volumes	3e-15	T/A/G
rs6121038	20	31666970		Brain region volumes	1e-13	T/A/G
rs6121264	20	31890079		Brain region volumes	3e-08	G/C/T
rs6121264	20	31890079		Brain region volumes	1e-08	G/C/T
rs1555272	20	57426086		High light scatter reticulocyte percentage of red cells	3e-10	A/C	C
rs673034	20	10471052	C20orf94	Cholesterol LDL	9.81987e-05	G/T
rs17000940	20	55284748		Core binding factor acute myeloid leukemia	7e-06	C/A	rs983425-C; rs6064201-A; rs211917-G; rs17000940-C; rs211915-G
rs61201007	6	130194349	SAMD3	Proteinuria in chronic kidney disease	9e-06	C/T	T
rs6050123	20	24913387		Body Mass Index	2e-08	G/A/T
rs6050127	20	24917324		Blood protein levels	1e-24	T/C	C
rs6050129	20	24917849	TMEM90B,CST7	Platelet Count	8.816e-05	G/A
rs6060114	20	31581870	HM13-AS1,ID1	Systolic blood pressure	2e-06	T/C	T
rs6060114	20	31581870	HM13-AS1,ID1	Diastolic blood pressure	7e-13	T/C	T
rs6060118	20	31583406		Systolic blood pressure	2e-07	T/C
rs6060796	20	31701236		Lung function (FVC)	5e-14	C/T
rs6060821	20	31706231	BCL2L1,COX4I2,TPX2,MYLK2,TTLL9,FOXS1	Oppositional defiant disorder dimensions in attention-deficit hyperactivity disorder	4e-06	G/A
rs2024966	20	56658054	TFAP2C,PTMAP6	Stroke	5.43827e-05	T/G
rs6088855	20	31637989		Heel bone mineral density	3e-10	C/T
rs6088855	20	31637989	COX4I2	Heel bone mineral density	4e-13	C/T	C
rs6089094	20	31843968		Core binding factor acute myeloid leukemia	2e-09	G/A/C	rs6058473-G; rs6089094-A; rs6060992-T
rs6089094	20	31843968		Core binding factor acute myeloid leukemia	2e-16	G/A/C	rs6058473-G; rs6089094-A; rs6060992-G
rs62369123	5	88459594	Intergenic	Cognitive performance (MTAG)	2e-10	A/G	A
rs2424880	20	32380110		Smoking cessation (MTAG)	1e-08	C/T	T
rs3918253	20	46010872	MMP9	Liver enzyme levels (alkaline phosphatase)	1e-26	C/T	C
rs3918256	20	46012320	MMP9	Metaphyseal anadysplasia 2		G/A	A
rs9328354	6	6343774	F13A1,LY86AS	Tissue Plasminogen Activator	9.30633e-05	C/A
rs20544	20	46016371	SLC12A5-AS1,MMP9,LOC100128028	Metaphyseal anadysplasia 2		C/T	T
rs12211604	6	7099796	LY86	Multiple sclerosis	2e-08	G/A/C	G
rs12211604	6	7099796		C-reactive protein levels	6e-13	G/A/C	G
rs13193887	6	7127965	TANK,PSMD14,TBR1	Cortical surface area MOSTest	1e-08	G/T
rs58904263	20	31813604	RP11-243J16.8	Red blood cell count	4e-17	-/G	AG
rs58904263	20	31813604	RP11-243J16.8	Monocyte count	3e-10	-/G	AG
rs58904263	20	31813604	RP11-243J16.8	Mean spheric corpuscular volume	4e-47	-/G	AG
rs58904263	20	31813604	RP11-243J16.8	Mean corpuscular volume	1e-48	-/G	AG
rs58904263	20	31813604	RP11-243J16.8	Mean corpuscular hemoglobin	3e-42	-/G	AG
rs59107435	20	32622146		Lung function FEV1/FVC	9e-09	C/T
rs1013251	14	32002883	NUBPL,C14orf128	Hypertension	7.559e-05	C/T
rs1958781	14	49366783	RPL18P1,ATP5G2P2	Echocardiography	1.28879e-05	C/A
rs1958781	14	49366783	RPL18P1,ATP5G2P2	Echocardiography	3.15472e-05	C/A
rs8019932	14	30137220	Intergenic	Educational attainment (MTAG)	1e-13	T/G	T
rs8009934	14	32938339		Waist circumference adjusted for body mass index	7e-10	C/T
rs7147473	14	30139332		Educational attainment (years of education)	6e-12	A/G	A
rs13439415	8	11452503	FAM167A	General factor of neuroticism	2e-12	A/C/T	A
rs13439415	CHR_HG76_PATCH	8500801	FAM167A	General factor of neuroticism	2e-12	A/T/G	A
rs10146615	14	62265946	intergenic	Economic and political preferences (immigration/crime)	7e-06	T/C	T
rs5937	2	127427194	PROC	Thrombophilia hereditary due to protein C deficiency autosomal dominant		T/A/C/G	C
rs13538	2	73641201	NAT8	Urinary metabolite modules eigenmetabolites in chronic kidney disease	4.00e-635	A/G	G
rs13538	2	73641201	NAT8	Urinary metabolite levels in chronic kidney disease	9e-15	A/G	G
rs13538	2	73641201	NAT8	Urinary metabolite levels in chronic kidney disease	1e-104	A/G	G
rs13538	2	73641201	NAT8	Urinary metabolite levels in chronic kidney disease	3e-84	A/G	G
rs13538	2	73641201	NAT8	Urinary metabolite levels in chronic kidney disease	1e-149	A/G	G
rs13538	2	73641201	NAT8	Serum metabolite levels	4e-66	A/G	A
rs13538	2	73641201		N-acetyl neuraminic acid levels	5e-20	A/G	G
rs13538	2	73641201	NAT8	Metabolite levels (X-11787)	2e-23	A/G	A
rs13538	2	73641201	NAT8	Hemoglobin levels	2e-08	A/G	G
rs13538	2	73641201	ALMS1	Glomerular filtration rate in non diabetics (creatinine)	3e-16	A/G	A
rs13538	2	73641201	NAT8,NAT8B,ALMS1	Chronic kidney disease	5e-14	A/G	G
rs13538	2	73641201	NAT8	Blood metabolite ratios	5.00e-498	A/G	A
rs13538	2	73641201	NAT8	Blood metabolite levels	8e-157	A/G	A
rs12894029	14	27142666	MIR4307HG	Age at first sexual intercourse	4e-08	T/A/G	T
rs243063	2	60395764		Mean corpuscular volume	1e-205	A/T	T
rs243063	2	60395764		Mean corpuscular volume	1e-204	A/T	T
rs243063	2	60395764		Mean corpuscular hemoglobin	2e-159	A/T	T
rs12881760	14	100709998	DLK1	Blood protein levels	2e-106	G/C	C
rs12881760	14	100709998	DLK1	Blood protein levels	4e-101	G/C	C
rs12881760	14	100709998		Age of smoking initiation (MTAG)	3e-08	G/C	C
rs1052162	2	73602245	ALMS1,NAT8	Serum metabolite levels	1e-54	C/T
rs1052162	2	73602245	ALMS1	Alstrom syndrome		C/T	T
rs2947860	2	73628259	ALMS1,NAT8	Serum metabolite levels	8e-28	A/G	A
rs2421552	2	73531676		Intelligence	4e-08	C/T	T
rs2421552	2	73531676	ALMS1	Estimated glomerular filtration rate	7e-37	C/T	T
rs3813227	2	73424839	ALMS1	Alstrom syndrome		C/A/T	A
rs3813227	2	73424839	ALMS1	Alstrom syndrome		C/A/T	T
rs312052	2	21205313		Cholesterol total	2.634e-41	A/G	A
rs312053	2	21205177		Cardiovascular disease	6e-08	A/C/G
rs816949	20	64054849		Mean corpuscular hemoglobin	1e-07	T/C
rs983425	20	55282020		Core binding factor acute myeloid leukemia	7e-06	C/A/T	rs983425-C; rs6064201-A; rs211917-G; rs17000940-C; rs211915-G
rs2056486	2	73490440	ALMS1	Alstrom syndrome		G/A/C/T	T
rs2163227	2	43322090	THADA	Waist-hip index	1e-08	T/A/C	C
rs2165239	2	42027216	PKDCC	Femoral neck bone mineral density	6e-09	C/T	T
rs4673628	2	211679199		Core binding factor acute myeloid leukemia	2e-24	A/G	rs10207288-T; rs10174084-A; rs13019783-T; rs4673628-G; rs4423543-G; rs6759039-A
rs4673628	2	211679199		Core binding factor acute myeloid leukemia	5e-38	A/G	rs10207288-T; rs10174084-A; rs13019783-T; rs4673628-A; rs4423543-G; rs6759039-A
rs47340	22	43166823	TTLL12	Plateletcrit	1e-14	G/C/T	T
rs47340	22	43166823	TTLL12	Platelet Count	2e-12	G/C/T	T
rs47341	22	43164757		White blood cell count	1e-15	C/T	T
rs47341	22	43164757		Neutrophil count	2e-10	C/T	T
rs47341	22	43164757		Monocyte count	8e-52	C/T	T
rs47341	22	43164757		Monocyte count	1e-54	C/T	T
rs4402785	2	104149893	TMEM182,RPL23AP27	Myocardial infarction	1.95247e-05	C/T
rs4500972	2	73540770	NAT8	Glomerular filtration rate creatinine	3e-18	G/A	A
rs4547554	2	73640735	NAT8	Urinary metabolite modules eigenmetabolites in chronic kidney disease	5e-13	G/C	C
rs4547554	2	73640735	NAT8	Urinary metabolite modules eigenmetabolites in chronic kidney disease	2e-165	G/C	C
rs4547554	2	73640735	NAT8	Urinary metabolite levels in chronic kidney disease	2e-84	G/C	C
rs4547554	2	73640735	NAT8	Urinary metabolite levels in chronic kidney disease	3e-35	G/C	C
rs4547554	2	73640735	NAT8	Urinary metabolite levels in chronic kidney disease	4e-113	G/C	C
rs4547554	2	73640735	NAT8	Urinary metabolite levels in chronic kidney disease	7e-159	G/C	C
rs4547554	2	73640735	NAT8	Serum metabolite levels	1e-250	G/C	C
rs6546836	2	73450706	ALMS1	Alstrom syndrome		A/G	G
rs6546837	2	73450771	ALMS1	Alstrom syndrome		G/C/T	C
rs6546838	2	73452153	ALMS1	Glomerular filtration rate creatinine	8e-20	A/G	A
rs6546838	2	73452153	ALMS1	Alstrom syndrome		A/G	G
rs6546838	2	73452153	ALMS1,NAT8B,STAMBP,TPRKB,EGR4,FBXO41	Blood metabolite levels	1e-12	A/G
rs6546838	2	73452153	ALMS1,NAT8B,STAMBP,TPRKB,EGR4,FBXO41	Blood metabolite levels	2e-14	A/G
rs6546838	2	73452153	ALMS1,NAT8B,STAMBP,TPRKB,EGR4,FBXO41	Blood metabolite levels	2e-15	A/G
rs6546838	2	73452153	ALMS1,NAT8B,STAMBP,TPRKB,EGR4,FBXO41	Blood metabolite levels	5e-14	A/G
rs6546839	2	73453381	ALMS1	Alstrom syndrome		G/A/C/T	T
rs6546839	2	73453381	ALMS1	Alstrom syndrome		G/A/C/T	C
rs6546845	2	73542950	ALMS1	Serum metabolite levels	4e-32	T/G	T
rs6546847	2	73558231	ALMS1	Urinary metabolites (H-NMR features)	1e-17	A/G/T	A
rs6546847	2	73558231	ALMS1	Urinary metabolites (H-NMR features)	5e-161	A/G/T	A
rs6546854	2	73606907	ALMS1	Serum metabolite levels	5e-128	A/G	A
rs6546854	2	73606907	ALMS1,ALMS1P,NAT8,TPRKB	Serum metabolite concentrations in chronic kidney disease	1e-21	A/G
rs6546856	2	73610624	Intergenic	Highest math class taken (MTAG)	1e-13	T/A/C	T
rs6546856	2	73610624	Intergenic	Educational attainment (MTAG)	2e-11	T/A/C	T
rs6546856	2	73610624	Intergenic	Cognitive performance (MTAG)	1e-12	T/A/C	T
rs6546856	2	73610624	Intergenic	Cognitive performance	2e-08	T/A/C	T
rs6546856	2	73610624		Cognitive aspects of educational attainment	2e-08	T/A/C	T
rs6546857	2	73610828	Intergenic	Self-reported math ability (MTAG)	2e-11	A/G	A
rs6546857	2	73610828		Methionine sulfone levels	1e-11	A/G	A
rs6546857	2	73610828	ALMS1	Metabolite levels (X-11787)	1e-23	A/G	A
rs6546861	2	73622734	NAT8	Urinary metabolite modules eigenmetabolites in chronic kidney disease	9e-182	C/T	T
rs6546861	2	73622734	NAT8	Urinary metabolite levels in chronic kidney disease	2e-123	C/T	T
rs6546861	2	73622734	NAT8	Urinary metabolite levels in chronic kidney disease	9e-48	C/T	T
rs6546861	2	73622734	NAT8	Urinary metabolite levels in chronic kidney disease	3e-249	C/T	T
rs6546861	2	73622734	NAT8	Urinary metabolite levels in chronic kidney disease	6e-163	C/T	T
rs6546861	2	73622734	NAT8	Urinary metabolite levels in chronic kidney disease	1e-111	C/T	T
rs6546869	2	73668638	NAT8	Estimated glomerular filtration rate	6e-22	G/A	G
rs6546869	2	73668638	ALMS1P1	Estimated glomerular filtration rate	1e-73	G/A	A
rs6546869	2	73668638	ALMS1P1	Estimated glomerular filtration rate	1e-76	G/A	A
rs6546869	2	73668638	ALMS1P1	Chronic kidney disease	7e-08	G/A	G
rs6546869	2	73668638	ALMS1P1	Blood urea nitrogen levels	4e-06	G/A	A
rs6753344	2	73426010	ALMS1	Serum metabolite levels	7e-36	A/G
rs6724782	2	73452863	ALMS1	Alstrom syndrome		T/A	A
rs6726694	2	73620103		General cognitive ability	8e-08	A/G
rs138909	22	43153733		White blood cell count	2e-13	T/A/C
rs7369597	2	104142382	TMEM182,RPL23AP27	Myocardial infarction	6.69473e-06	C/T
rs7424690	2	73579505	ALMS1	Serum metabolite levels	6e-144	T/C	T
rs10184268	2	73399916		Alcohol consumption (drinks per week) (MTAG)	8e-09	C/A/T	T
rs10189885	2	73649928	ALMS1P	Serum metabolite levels	5e-119	A/G	A
rs10189885	2	73649928	ALMS1P	Serum metabolite levels	7e-281	A/G	A
rs10189885	2	73649928	ALMS1P	Serum metabolite levels	2e-103	A/G	A
rs10189885	2	73649928	ALMS1P	Serum metabolite levels	7e-308	A/G	A
rs7607014	2	73503047	NAT8	Urinary metabolite modules eigenmetabolites in chronic kidney disease	8e-25	A/G/T	G
rs7607014	2	73503047	NAT8	Urinary metabolite levels in chronic kidney disease	4e-24	A/G/T	G
rs9309473	2	73516855	NAT8,TPRKB,DUSP11,ALMS1	Metabolite levels	1e-11	A/G	G
rs9309473	2	73516855		Estimated glomerular filtration rate	7e-68	A/G	G
rs9309473	2	73516855		Cystatin C levels	7e-23	A/G	G
rs9309473	2	73516855		Creatinine levels	4e-70	A/G	G
rs12693099	2	176738991		Hair color	2e-10	A/C
rs12693099	2	176738991	MTX2	Blond vs. brown/black hair color	2e-10	A/C
rs10206899	2	73673773	ALMS1,ALMS1P,NAT8,TPRKB	Serum metabolite concentrations in chronic kidney disease	7e-39	T/C/G
rs10206899	2	73673773	NAT8	Glomerular filtration rate	2e-09	T/C/G	C
rs10206899	2	73673773	NAT8	Glomerular filtration rate	6e-09	T/C/G	C
rs10206899	2	73673773	NAT8	Glomerular filtration rate	4e-08	T/C/G	C
rs10206899	2	73673773	NAT8,TPRKB,DUSP11,NAT8B,ALMS1	Creatinine levels	1e-15	T/C/G	G
rs10206899	2	73673773	NAT8	Blood metabolite levels	2e-14	T/C/G	T
rs10206899	2	73673773	NAT8	Blood metabolite levels	8e-123	T/C/G	T
rs10206899	2	73673773	NAT8	Blood metabolite levels	5.00e-481	T/C/G	T
rs10221876	2	21196937		Low-density lipoprotein cholesterol	5.263e-79	A/T	A
rs10221876	2	21196937		Cholesterol total	1.85e-66	A/T	A
rs11677783	2	219842264	SLC4A3,MIR4268	Height	2e-10	T/A	T
rs11677783	2	219842264	SLC4A3,MIR4268	Height	3e-08	T/A	T
rs9615351	22	46364584	CELSR1	Left-right brain asymmetry	3e-08	C/G	G
rs10168931	2	73650092	NAT8	Urinary metabolite levels in chronic kidney disease	9e-66	G/A	A
rs10168931	2	73650092	NAT8	Urinary metabolite levels in chronic kidney disease	8.00e-357	G/A	A
rs10168931	2	73650092	ALMS1,ALMS1P,NAT8,TPRKB	Serum metabolite concentrations in chronic kidney disease	1e-32	G/A
rs9626905	22	46105093		Smoking initiation (ever regular vs never regular) (MTAG)	4e-10	T/C	C
rs11884776	2	73519796	ALMS1	Urinary metabolites (H-NMR features)	6e-17	C/T	C
rs11884776	2	73519796	ALMS1	Alstrom syndrome		C/T	T
rs12185725	2	239028127		Male-pattern baldness	1e-10	A/G	G
rs12185725	2	239028127		Hair color	1e-10	A/G
rs12185725	2	239028127	HDAC4	Blond vs. brown/black hair color	2e-11	A/G	G
rs12464462	2	60409281	BCL11A	Type 1 diabetes	9e-10	A/G/T	G
rs10193972	2	73490529		General cognitive ability	1e-07	A/G
rs10193972	2	73490529	ALMS1	Alstrom syndrome		A/G	G
rs10195357	2	73485902	NAT8	Urinary metabolite levels in chronic kidney disease	1e-47	A/G	G
rs10195357	2	73485902	NAT8	Urinary metabolite levels in chronic kidney disease	9e-30	A/G	G
rs10201159	2	73631838	NAT8	Urinary metabolite modules eigenmetabolites in chronic kidney disease	1.00e-363	T/C	C
rs10201159	2	73631838	NAT8	Urinary metabolite levels in chronic kidney disease	4e-280	T/C	C
rs10201159	2	73631838	NAT8	Urinary metabolite levels in chronic kidney disease	2.00e-570	T/C	C
rs13384756	2	73644538	NAT8	Urinary metabolite levels in chronic kidney disease	1e-109	C/T	T
rs13384756	2	73644538	NAT8	Urinary metabolite levels in chronic kidney disease	2e-37	C/T	T
rs7578527	2	21199531		Cholesterol total	4.314e-64	G/A/T	A
rs7580383	2	124699663	CNTNAP5	Iron	0.0004789	A/G
rs7582606	2	73586818	ALMS1	Serum metabolite levels	1e-35	A/G	A
rs7587577	2	73605659	ALMS1,ALMS1P,NAT8,TPRKB	Serum metabolite concentrations in chronic kidney disease	6e-13	C/A/G/T
rs7587577	2	73605659	ALMS1,ALMS1P,NAT8,TPRKB	Serum metabolite concentrations in chronic kidney disease	1e-41	C/A/G/T
rs7587577	2	73605659	ALMS1	Glomerular filtration rate	3e-08	C/A/G/T	C
rs7587577	2	73605659	ALMS1	Glomerular filtration rate	5e-12	C/A/G/T	C
rs13402621	2	43231472	THADA,AC010883.5	Waist-to-hip ratio adjusted for BMI	1e-08	T/C	C
rs13402621	2	43231472	THADA,AC010883.5	Waist-hip index	6e-09	T/C	C
rs13402621	2	43231472	THADA	Myocardial infarction	1e-09	T/C	C
rs13408433	2	73655945	NAT8	Urinary metabolite levels in chronic kidney disease	2e-30	G/A/T	A
rs13408433	2	73655945	NAT8	Urinary metabolite levels in chronic kidney disease	6e-20	G/A/T	A
rs13409366	2	73619640	ALMS1,NAT8	Serum metabolite levels	5e-266	A/G	A
rs13409366	2	73619640	ALMS1,NAT8	Serum metabolite levels	6e-252	A/G	A
rs13409366	2	73619640	ALMS1,ALMS1P,NAT8,TPRKB	Serum metabolite concentrations in chronic kidney disease	7e-29	A/G
rs13409366	2	73619640	ALMS1,ALMS1P,NAT8,TPRKB	Serum metabolite concentrations in chronic kidney disease	7e-37	A/G
rs6008259	22	46237885		Total testosterone levels	2e-22	G/A	G
rs6008259	22	46237885		Bioavailable testosterone levels	5e-11	G/A	G
rs7598396	2	73425500	ALMS1	Serum metabolite levels	1e-149	A/G
rs7598396	2	73425500	ALMS1	Serum metabolite levels	2e-56	A/G
rs7290980	22	30696438		Red cell distribution width	1e-08	T/A
rs12997266	2	60422008	AKR1A1,NASP,CCDC17,GPBP1L1,TMEM69,IPP,MAST2,PIK3R3	Cortical thickness MOSTest	1e-10	G/A
rs12997266	2	60422008	STIL,CMPK1,FOXE3,FOXD2	Cortical surface area min-P	3e-10	G/A
rs12997266	2	60422008	DAB1	Brain morphology min-P	1e-09	G/A
rs12997266	2	60422008	BCL11A	Brain morphology MOSTest	2e-16	G/A
rs28879089	2	73585759	ALMS1	Serum metabolite levels	6e-160	G/A/C	G
rs34020562	2	227685582	SLC19A3	Biotin-responsive basal ganglia disease		T/A/G	G
rs34020562	2	227685582	SLC19A3	Thiamine Metabolism Dysfunction Syndrome		T/A/G	G
rs10469966	2	73525241		Smoking initiation (ever regular vs never regular) (MTAG)	2e-08	G/A	A
rs10469966	2	73525241	NAT8	Blood metabolite levels	1e-51	G/A	A
rs56145559	2	73396311		Schizophrenia vs anorexia nervosa ordinary least squares OLS	1e-08	C/T
rs56145559	2	73396311		Schizophrenia	1e-07	C/T	T
rs17041988	2	21197825		Low-density lipoprotein cholesterol	5.854e-77	A/G	A
rs17041988	2	21197825		Cholesterol total	2.608e-65	A/G	A
rs111672076	22	39596241		Cognitive traits MTAG	5e-08	G/A
rs3024321	6	6317893	F13A1	End-stage coagulation	8e-142	A/G	A
rs11192283	10	105018752		Positive affect	4e-08	A/C	C
rs11192283	10	105018752		Neuroticism	3e-09	A/C	C
rs11192283	10	105018752		Life satisfaction	2e-08	A/C	C
rs11192283	10	105018752		Depressive symptoms	3e-09	A/C	C
rs12476132	2	60412769	KCNN3,DCST2,DCST1,ADAM15,EFNA4,EFNA3,EFNA1,SLC50A1,DPM3,KRTCAP2,RP11-201K10.3,TRIM46,MUC1,THBS3,MTX1,GBA,FAM189B,SCAMP3,CLK2,HCN3,PKLR,FDPS,RUSC1,ASH1L,MSTO1,YY1AP1,DAP3,GON4L,SYT11,RIT1,KIAA0907,RXFP4,ARHGEF2,LMNA	Cortical surface area MOSTest	1e-09	G/A
rs13391552	2	73591809	ALMS1,NAT8	Serum metabolite levels	9e-149	G/A/C
rs13391552	2	73591809	ALMS1,NAT8	Serum metabolite levels	9e-22	G/A/C
rs13391552	2	73591809	NAT8	Metabolic traits	5e-252	G/A/C	A
rs13393068	2	18500064	NT5C1B-RDH14	Estimated glomerular filtration rate in non-diabetics	5e-11	C/T	T
rs13393068	2	18500064	NT5C1B,RDH14	Estimated glomerular filtration rate	4e-13	C/T	T
rs13431529	2	73648914	NAT8	Urinary metabolite levels in chronic kidney disease	2e-109	G/C	C
rs13431529	2	73648914	ALMS1P	Serum metabolite levels	2e-129	G/C	G
rs13431529	2	73648914	ALMS1P	Serum metabolite levels	3e-87	G/C	G
rs13431529	2	73648914	ALMS1,ALMS1P,NAT8,TPRKB	Serum metabolite concentrations in chronic kidney disease	3e-31	G/C
rs62189261	2	239028457		Heel bone mineral density	2e-09	T/C
rs6710438	2	73592981	ALMS1,NAT8	Serum metabolite levels	3e-37	G/C
rs6711001	2	73623693	NAT8	Urinary metabolite modules eigenmetabolites in chronic kidney disease	7e-14	C/A/G/T	G
rs6711001	2	73623693	NAT8	Urinary metabolite levels in chronic kidney disease	2e-257	C/A/G/T	G
rs6711001	2	73623693		Hemoglobin concentration	3e-12	C/A/G/T	G
rs6718843	2	73625378	NAT8	Urinary metabolite modules eigenmetabolites in chronic kidney disease	5e-24	C/A/G	A
rs6718843	2	73625378	NAT8	Urinary metabolite levels in chronic kidney disease	3e-44	C/A/G	A
rs4075018	2	239027985		Male-pattern baldness	3e-25	G/A	A
rs4075018	2	239027985	HDAC4	Heel bone mineral density	6e-10	G/A	G
rs4075018	2	239027985		Balding type 1	6e-12	G/A
rs1878512	2	21197486		Cholesterol total	4.562e-66	C/A	A
rs13417750	2	18500099	NT5C1B,RDH14	Estimated glomerular filtration rate	1e-08	G/A	A
rs281379	19	48711017		Cholesterol total	6.498e-09	G/A	A
rs281379	19	48711017	MAMSTR	Pubertal anthropometrics	5e-08	G/A	G
rs281379	19	48711017	FUT2,RASIP1	Crohn's disease	7e-12	G/A	A
rs281379	19	48711017	MAMSTR,FUT2	Childhood asthma with severe exacerbations	3e-09	G/A	G
rs281379	19	48711017		Alcohol consumption (drinks per week) (MTAG)	4e-21	G/A	A
rs281379	19	48711017		Alcohol consumption drinks per week	5e-21	G/A	A
rs485186	19	48703949		Cholesterol total	1.764e-08	A/G	A
rs485186	19	48703949		Human milk oligosaccharide concentration lacto-N-tetrose	4e-11	A/G
rs485186	19	48703949	FUT2	Familial Otitis Media		A/G	G
rs492602	19	48703160		Cholesterol total	2.012e-10	A/G	A
rs492602	19	48703160	FUT2	Vitamin B12 levels	5e-17	A/G	A
rs492602	19	48703160	FUT2	Vitamin B levels in ischemic stroke	2e-07	A/G	C
rs492602	19	48703160		Triglycerides	2e-08	A/G	A
rs492602	19	48703160		Total cholesterol levels	1e-20	A/G	A
rs492602	19	48703160		Total cholesterol levels	2e-18	A/G	A
rs492602	19	48703160		Tissue factor levels	1e-142	A/G	A
rs492602	19	48703160	FUT2	Serum metabolite levels	9e-14	A/G	A
rs492602	19	48703160	FUT2	Psoriasis	7e-13	A/G	G
rs492602	19	48703160	FUT2	Problematic alcohol use	8e-10	A/G	A
rs492602	19	48703160		Mammographic density (dense area)	7e-12	A/G
rs492602	19	48703160		Lung function FEV1/FVC	2e-11	A/G
rs492602	19	48703160		Low density lipoprotein cholesterol levels	1e-16	A/G	A
rs492602	19	48703160		Low density lipoprotein cholesterol levels	2e-15	A/G	A
rs492602	19	48703160		LDL cholesterol levels	2e-07	A/G	A
rs492602	19	48703160		Human milk oligosaccharide concentration lacto-N-fucopentaose I	4e-41	A/G
rs492602	19	48703160	FUT2,FLJ36070	Cholesterol total	2e-10	A/G	G
rs492602	19	48703160	FLJ36070	Cholesterol total	1e-16	A/G	G
rs492602	19	48703160	FUT2,RASIP1	Blood protein levels in cardiovascular risk	2e-12	A/G	G
rs492602	19	48703160	FUT2	Blood protein levels	2e-21	A/G	G
rs492602	19	48703160	FUT2	BK polyomavirus VP1 antibody levels	4e-09	A/G	A
rs492602	19	48703160	FUT2,MAMSTR,RASIP1,IZUMO1	Alcohol use disorder (total score)	3e-08	A/G	A
rs503279	19	48705753		Cholesterol total	1.047e-08	T/C	T
rs503279	19	48705753	FUT2	Metabolic traits	4e-20	T/C	C
rs503279	19	48705753	FUT2	Blood metabolite ratios	1e-13	T/C	T
rs504963	19	48705608	FUT2	Crohn's disease	2e-08	G/A	A
rs507766	19	48705286		Cholesterol total	1.209e-08	T/C	T
rs516246	19	48702915		Cholesterol total	3.385e-10	C/T	T
rs516246	19	48702915	FUT2	Type 1 diabetes	5e-14	C/T	T
rs516246	19	48702915		Triglycerides	2e-08	C/T	C
rs516246	19	48702915		Total cholesterol levels	1e-20	C/T	C
rs516246	19	48702915		Total cholesterol levels	2e-18	C/T	C
rs516246	19	48702915	FUT2	Obesity-related traits	2e-06	C/T	A
rs516246	19	48702915	FUT2	Medication use agents acting on the renin-angiotensin system	1e-08	C/T	C
rs516246	19	48702915		Low density lipoprotein cholesterol levels	1e-16	C/T	C
rs516246	19	48702915		Low density lipoprotein cholesterol levels	2e-15	C/T	C
rs516246	19	48702915	FUT2	Liver enzyme levels (gamma-glutamyl transferase)	8e-10	C/T	T
rs516246	19	48702915	IZUMO1,NTN5,FUT2,MAMSTR,RASIP1	Inflammatory bowel disease	5e-06	C/T
rs516246	19	48702915		Inflammatory bowel disease	1e-13	C/T	A
rs516246	19	48702915		Human milk oligosaccharide concentration lacto-N-fucopentaose II	4e-23	C/T
rs516246	19	48702915		Human milk oligosaccharide concentration fucodisialyllacto-N-hexaose	7e-14	C/T
rs516246	19	48702915	FUT2,SPHK2,IZUMO1,DBP	Crohn's disease	1e-15	C/T	T
rs516246	19	48702915	IZUMO1,NTN5,FUT2,MAMSTR,RASIP1	Crohn's disease	4e-11	C/T
rs516246	19	48702915		Crohn's disease	1e-20	C/T	A
rs516246	19	48702915		Cardiovascular disease	4e-19	C/T
rs516246	19	48702915	FUT2	Blood protein levels	6e-20	C/T	T
rs516246	19	48702915		Blood protein levels	4e-27	C/T
rs516246	19	48702915	FUT2	Birth weight	9e-12	C/T	C
rs516316	19	48702888	FUT2	Mumps	1e-71	G/C	C
rs516316	19	48702888	FUT2	Low density lipoprotein cholesterol levels	1e-61	G/C
rs516316	19	48702888	FUT2	LDL cholesterol levels	1e-46	G/C	G
rs516316	19	48702888		Blood protein levels	6e-20	G/C	C
rs516316	19	48702888	FUT2	Apolipoprotein B levels	4e-49	G/C	G
rs574930	19	7542555	PNPLA6	Hereditary spastic paraplegia 39		C/T	T
rs584768	19	48710027		Varicose Veins	1e-08	G/A	A
rs587259	19	34165501		Mean corpuscular hemoglobin	4e-16	C/G/T	T
rs587259	19	34165501	LSM14	Chronic inflammatory diseases (ankylosing spondylitis Crohn's disease psoriasis primary sclerosing cholangitis ulcerative colitis) (pleiotropy)	4e-07	C/G/T
rs587259	CHR_HSCHR19_1_CTG3_1	34165501		Mean corpuscular hemoglobin	4e-16	C/G/T	T
rs587259	CHR_HSCHR19_1_CTG3_1	34165501	LSM14	Chronic inflammatory diseases (ankylosing spondylitis Crohn's disease psoriasis primary sclerosing cholangitis ulcerative colitis) (pleiotropy)	4e-07	C/G/T
rs596594	19	34200794		Mean corpuscular hemoglobin	2e-14	T/C
rs596594	CHR_HSCHR19_1_CTG3_1	34200794		Mean corpuscular hemoglobin	2e-14	T/C
rs2452170	19	48710247		Triglycerides	1e-08	G/A/C	G
rs2452170	19	48710247		Triglycerides	6e-08	G/A/C	G
rs2452170	19	48710247		Total cholesterol levels	7e-22	G/A/C	G
rs2452170	19	48710247		Total cholesterol levels	2e-19	G/A/C	G
rs2452170	19	48710247		Low density lipoprotein cholesterol levels	2e-17	G/A/C	G
rs2452170	19	48710247		Low density lipoprotein cholesterol levels	9e-16	G/A/C	G
rs2251034	19	48704535		Human milk oligosaccharide concentration sialyl-lacto-N-tetraose b	1e-09	G/A
rs9566	19	29701568	C19orf12	Blood pressure	2.993e-05	G/A/C
rs9566	19	29701568	C19orf12	NEURODEGENERATION WITH BRAIN IRON ACCUMULATION 4		G/A/C	A
rs1704773	19	48706309		Percent mammographic density	4e-09	A/G
rs1704773	19	48706309		Hemoglobin concentration	2e-11	A/G	G
rs1704773	19	48706309		Hemoglobin concentration	1e-13	A/G	G
rs1704773	19	48706309		Hematocrit	7e-12	A/G	G
rs111540621	2	73627267	NAT8	Urinary metabolite levels in chronic kidney disease	2e-46	C/G	G
rs111540621	2	73627267	NAT8	Urinary metabolite levels in chronic kidney disease	3e-43	C/G	G
rs111540621	2	73627267	ALMS1,NAT8	Serum metabolite levels	2e-30	C/G	C
rs111540621	2	73627267		N-delta-acetylornithine levels	3e-31	C/G	C
rs10425465	19	33407028	PEPD	Waist-to-hip ratio adjusted for BMI	5e-17	T/G	G
rs10425465	19	33407028	PEPD	Waist-hip index	9e-18	T/G	G
rs10425465	19	33407028	PEPD,CEBPG	Schizophrenia	3e-08	T/G	T
rs62107586	19	6468320	DENND1C	Monocyte count	1e-09	T/A/C/G	C
rs62118504	19	45231493		Family history of Alzheimer's disease	1e-09	A/G
rs62118504	19	45231493		C-reactive protein levels	6e-36	A/G	A
rs62118504	19	45231493		Body Mass Index	2e-08	A/G
rs62118504	19	45231493	NA	Body Mass Index	3e-09	A/G	A
rs62118504	19	45231493	MARK4,EXOC3L2	Alzheimer's disease or family history of Alzheimer's disease	5e-13	A/G	G
rs62118504	19	45231493		Alzheimer's disease or family history of Alzheimer's disease	5e-14	A/G
rs73036519	19	45245104		Systolic blood pressure	4e-10	G/A/C
rs73036519	19	45245104		Sex hormone-binding globulin levels adjusted for BMI	7e-10	G/A/C	G
rs73036519	19	45245104		Sex hormone-binding globulin levels	6e-14	G/A/C	G
rs73036519	19	45245104	MARK4,AC006126.4	Red blood cell count	9e-10	G/A/C	C
rs73036519	19	45245104	MARK4,AC006126.4	Platelet distribution width	9e-27	G/A/C	C
rs73036519	19	45245104	MARK4,AC006126.4	Hematocrit	6e-15	G/A/C	C
rs73036519	19	45245104	APOE,EXOC3L2,MARK4	Advanced age related macular degeneration	3e-07	G/A/C
rs11669500	19	51641319	SIGLEC5	Platelet distribution width	4e-10	T/C	C
rs11669500	19	51641319	SIGLEC5	Monocyte count	2e-09	T/C	C
rs1048104	19	29702275	C19orf12	NEURODEGENERATION WITH BRAIN IRON ACCUMULATION 4		G/A/C/T	A
rs1048104	19	29702275	C19orf12	NEURODEGENERATION WITH BRAIN IRON ACCUMULATION 4		G/A/C/T	C
rs1048123	19	29701598	C19orf12	NEURODEGENERATION WITH BRAIN IRON ACCUMULATION 4		G/C/T	C
rs1076230	19	1244901	MIDN	Red blood cell count	1e-15	A/G	G
rs1076230	19	1244901	MIDN	Hemoglobin	3e-10	A/G	G
rs1076230	19	1244901	MIDN	Hematocrit	3e-10	A/G	G
rs16854041	2	215422774	FN1	Myocardial infarction	1e-08	A/G	A
rs10174328	2	103563241	ENSG00000221849	Anxiety/tension (special factor of neuroticism)	1e-08	C/G/T	C
rs10179584	2	18497405	NT5C1B-RDH14	Estimated glomerular filtration rate	5e-15	T/C	T
rs55998444	2	127362270		Height	5e-13	T/C
rs601338	19	48703417		Cholesterol total	2.414e-10	G/A	A
rs601338	19	48703417	FUT2	Serum carcinoembryonic antigen levels	5e-130	G/A	G
rs601338	19	48703417	FUT2	Serum cancer antigen 19.9 levels	1e-291	G/A	G
rs601338	19	48703417		Number of common colds	4e-07	G/A
rs601338	19	48703417	FUT2	Medication use HMG CoA reductase inhibitors	1e-15	G/A	G
rs601338	19	48703417		Matrix metalloproteinase-10 levels	2e-34	G/A	A
rs601338	19	48703417	FUT2	Iron status biomarkers (ferritin levels)	7e-16	G/A	G
rs601338	19	48703417		Human milk oligosaccharide concentration difucosyllactose	8e-50	G/A
rs601338	19	48703417	FUT2	Hemoglobin levels	3e-09	G/A	G
rs601338	19	48703417	FUT2	Gallstone disease	9e-22	G/A
rs601338	19	48703417		CCL25 levels	1e-17	G/A	A
rs601338	19	48703417		C-reactive protein levels	3e-27	G/A	G
rs601338	19	48703417	FUT2,LOC105447645	Familial Otitis Media		G/A	A
rs601338	19	48703417	FUT2,LOC105447645	VITAMIN B12 PLASMA LEVEL QUANTITATIVE TRAIT LOCUS 1		G/A	A
rs601338	19	48703417	FUT2,LOC105447645	SECRETOR/NONSECRETOR POLYMORPHISM		G/A	A
rs601338	19	48703417	FUT2	Body size at age 10	2e-11	G/A	G
rs601338	19	48703417	FUT2	Blood protein levels	9e-111	G/A	A
rs601338	19	48703417	FUT2	Blood protein levels	1e-28	G/A	A
rs601338	19	48703417	FUT2	Blood protein levels	4e-22	G/A	A
rs601338	19	48703417	FUT2	Blood protein levels	2e-13	G/A	A
rs601338	19	48703417	FUT2	Blood metabolite ratios	2e-20	G/A	A
rs601338	19	48703417	FUT2	Blood metabolite levels	3e-11	G/A	A
rs602662	19	48703728		Cholesterol total	1.838e-08	G/A	A
rs602662	19	48703728	FUT2	Vitamin B12 levels	6e-13	G/A	A
rs602662	19	48703728	FUT2	Pediatric autoimmune diseases	5e-08	G/A	G
rs602662	19	48703728	FUT2	Folate pathway vitamin levels	3e-20	G/A	A
rs602662	19	48703728	FUT2	Folate pathway vitamin levels	2e-15	G/A
rs602662	19	48703728	FUT2,LOC105447645	Familial Otitis Media		G/A	A
rs603985	19	48704000		Schizophrenia vs ADHD ordinary least squares OLS	3e-08	T/C
rs632111	19	48705721		Cholesterol total	7.708e-09	A/G/T	A
rs632111	19	48705721	FUT2	Serum lipase activity	6e-09	A/G/T	G
rs633372	19	48705969		Cholesterol total	6.756e-09	G/A	A
rs646327	19	48706594	FUT2	Alcohol use disorder (consumption score)	3e-09	A/G
rs676388	19	48708712		Cholesterol total	6.14e-09	T/C	T
rs679574	19	48702851		Cholesterol total	3.966e-10	C/G	C
rs679574	19	48702851	FUT2	LDL cholesterol	2e-21	C/G	C
rs679574	19	48702851		Human milk oligosaccharide concentration 2'-fucosyllactose	5e-70	C/G
rs679574	19	48702851	FUT2	Chronic inflammatory diseases (ankylosing spondylitis Crohn's disease psoriasis primary sclerosing cholangitis ulcerative colitis) (pleiotropy)	1e-17	C/G
rs679574	19	48702851	FUT2	Blood protein levels	4e-18	C/G	G
rs679574	19	48702851	FUT2	Blood protein levels	2e-16	C/G	G
rs679574	19	48702851	FUT2	Blood protein levels	1e-15	C/G	G
rs681343	19	48703205		Cholesterol total	5.145e-10	C/A/T	T
rs681343	19	48703205	FUT2	Primary sclerosing cholangitis	3e-06	C/A/T	T
rs681343	19	48703205		Peptic ulcer disease	2e-15	C/A/T	C
rs681343	19	48703205	FUT2,MAMSTR	Mitochondrial heteroplasmy measurement	2e-08	C/A/T	T
rs681343	19	48703205	FUT2	Lung adenocarcinoma	5e-06	C/A/T	T
rs681343	19	48703205	FUT2	Childhood ear infection	4e-30	C/A/T	C
rs681343	19	48703205	FUT2	Childhood ear infection	4e-30	C/A/T
rs681343	19	48703205	FUT2,LOC105447645	Familial Otitis Media		C/A/T	T
rs681343	19	48703205	FUT2	Blood protein levels	3e-22	C/A/T	T
rs681343	19	48703205	FUT2	Blood protein levels	2e-27	C/A/T	T
rs681343	19	48703205	FUT2	Blood protein levels	2e-21	C/A/T	T
rs681343	19	48703205	FUT2	Behcet's disease	5e-09	C/A/T	T
rs112332856	19	3565601	MFSD12	Skin pigmentation conditioned on rs1426654 and rs35397	2e-08	T/C	C
rs112332856	19	3565601		Skin pigmentation	9e-08	T/C	C
rs192009275	20	31663139	BCL2L1	Monocyte count	1e-12	C/T	T
rs7254272	19	4069121	ZBTB7A,PIAS4,LRF	Chronic lymphocytic leukemia	5e-08	G/A	A
rs35730141	19	29699922	C19orf12	NEURODEGENERATION WITH BRAIN IRON ACCUMULATION 4		AAAA/AAAAA
rs13019832	2	60483436	BCL11A	Intelligence (MTAG)	5e-11	G/A	A
rs13019832	2	60483436		Intelligence	2e-10	G/A	A
rs13019832	2	60483436	BCL11A	Household income MTAG	1e-08	G/A	A
rs11899902	2	73404436		Schizophrenia MTAG	5e-08	G/A
rs149801367	2	60420321		Male-pattern baldness	3e-08	A/T	T
rs2824976	21	18654518	TMPRSS15,PPIAL3	Waist-hip ratio	5.328e-05	T/G
rs218626	21	36381734	MORC3,CHAF1B	Neuroblastoma	4.7e-05	G/A
rs219778	21	36462343		Urate levels	4e-24	A/G	A
rs219778	21	36462343	CLDN14	Blood urea nitrogen levels	1e-12	A/G	A
rs967885	21	18651524	TMPRSS15,PPIAL3	Waist-hip ratio	6.945e-05	C/T
rs1330303	9	16715828		Hay fever and/or eczema	5e-10	T/A/C	C
rs472660	7	99862484	CYP3A43	Serum metabolite levels	1e-11	G/A
rs748000	12	106026181		Gamma glutamyl transferase levels	4e-14	A/G	G
rs755209	9	92727389	BICD2	Haemorrhoidal disease	3e-08	G/A
rs1748	16	2088268	TSC2	Tuberous sclerosis syndrome		T/A/C/G	A
rs1748	16	2088268	TSC2	Tuberous sclerosis 2		T/A/C/G	C
rs1748	16	2088268	TSC2	Hereditary cancer-predisposing syndrome		T/A/C/G	C
rs1748	16	2088268	TSC2	Lymphangiomyomatosis		T/A/C/G	C
rs1748	16	2088268	TSC2	Tuberous sclerosis syndrome		T/A/C/G	C
rs9039	16	9111506	C16orf72	Body Fat Distribution	5.027e-05	T/C
rs9039	16	9111506	C16orf72,ABAT	Menopause (age at onset)	3e-08	T/C	C
rs10960	16	2090679	PKD1	Polycystic kidney disease		T/C	C
rs10960	16	2090679	PKD1	Autosomal dominant polycystic kidney disease		T/C	C
rs10960	16	2090679	PKD1	Polycystic kidney disease adult type		T/C	C
rs3087632	16	2090453	PKD1	Polycystic kidney disease		T/C/G	C
rs3087632	16	2090453	PKD1	Autosomal dominant polycystic kidney disease		T/C/G	C
rs3087632	16	2090453	PKD1	Polycystic kidney disease adult type		T/C/G	C
rs3868142	16	67286320	PLEKHG4	Glucose	5.377e-05	G/A/C
rs3868142	16	67286320	PLEKHG4	Lipoproteins HDL	2.168e-05	G/A/C
rs3868143	16	67294550	KCTD19	Glucose	5.377e-05	T/C
rs3868143	16	67294550	KCTD19	Lipoproteins HDL	2.731e-05	T/C
rs1800718	16	2088217	TSC2	Tuberous sclerosis 2		A/C/G	G
rs1800718	16	2088217	TSC2	Tuberous sclerosis 2		A/C/G	C
rs1800718	16	2088217	TSC2	Tuberous sclerosis syndrome		A/C/G	C
rs2329775	7	40442213		3-hydroxypropylmercapturic acid levels in smokers	5e-06	A/C
rs4930731	12	123832869	DNAH10	Waist-to-hip ratio adjusted for BMI	5e-37	A/G	G
rs4930731	12	123832869		Waist-to-hip ratio adjusted for BMI	2e-32	A/G
rs4930731	12	123832869	DNAH10	Waist-hip index	2e-38	A/G	G
rs4930731	CHR_HSCHR12_6_CTG2_1	123832869	DNAH10	Waist-to-hip ratio adjusted for BMI	5e-37	A/G	G
rs4930731	CHR_HSCHR12_6_CTG2_1	123832869		Waist-to-hip ratio adjusted for BMI	2e-32	A/G
rs4930731	CHR_HSCHR12_6_CTG2_1	123832869	DNAH10	Waist-hip index	2e-38	A/G	G
rs9302635	16	72110275		Cholesterol total	5.075e-09	T/C/G	T
rs9302635	16	72110275	DHX38	Urate levels	2e-09	T/C/G	T
rs9302635	16	72110275	DHX38	Serum metabolite levels CMS	4e-10	T/C/G
rs9302635	16	72110275	DHX38	Serum metabolite levels CMS	1e-10	T/C/G
rs9302635	16	72110275	DHX38	Red blood cell count	3e-25	T/C/G	C
rs9302635	16	72110275	HPR	LDL cholesterol levels x short total sleep time interaction 2df test	5e-09	T/C/G
rs9302635	16	72110275	HPR	LDL cholesterol levels x long total sleep time interaction 2df test	5e-11	T/C/G
rs9302635	16	72110275		Hemoglobin concentration	3e-21	T/C/G	C
rs9302635	16	72110275	DHX38	Hemoglobin	7e-25	T/C/G	C
rs9302635	16	72110275	DHX38	Hematocrit	3e-20	T/C/G	C
rs9302635	16	72110275		Blood protein levels	2e-53	T/C/G	C
rs9302635	16	72110275		Blood protein levels	6e-161	T/C/G	C
rs9302635	16	72110275	DHX38,TXNL4B,PMFBP1	Blood protein levels	6e-54	T/C/G	C
rs9302635	16	72110275	DHX38,TXNL4B,PMFBP1	Blood protein levels	3e-10	T/C/G	C
rs6955467	7	70608171		Subjective well-being	5e-07	A/G	A
rs11860295	16	67282331	PLEKHG4	Glucose	5.377e-05	C/T
rs11860295	16	67282331	PLEKHG4	Lipoproteins HDL	1.229e-05	C/T
rs11860295	16	67282331	PLEKHG4	Waist circumference adjusted for body mass index	7e-11	C/T	T
rs7032817	9	27133387	TEK	Triglycerides	7.107e-06	C/A/T
rs7033416	9	76037072		Core binding factor acute myeloid leukemia	6e-07	T/A/C	rs17719860-C; rs10521467-G; rs12686149-G; rs7033416-T; rs10124182-G
rs8047080	16	67368685	LRRC36	Glucose	6.466e-05	A/G
rs8047080	16	67368685	LRRC36	Lipoproteins HDL	3.125e-05	A/G
rs8049040	16	71438801	AC010547.9,RP11-510M2.4,RP11-510M2.8,ZNF19	Blood protein levels	6e-15	A/G	G
rs8050745	16	67277864	PLEKHG4	Blood protein levels	2e-15	G/A	A
rs868045	16	90036427	GAS8	Ciliary dyskinesia primary 33		A/G	G
rs7976816	12	123830796	DNAH10	Waist circumference adjusted for body mass index	2e-19	T/A	A
rs7976816	12	123830796	DNAH10	Body shape index	3e-21	T/A	A
rs7976816	CHR_HSCHR12_6_CTG2_1	123830796	DNAH10	Waist circumference adjusted for body mass index	2e-19	T/A	A
rs7976816	CHR_HSCHR12_6_CTG2_1	123830796	DNAH10	Body shape index	3e-21	T/A	A
rs1525035	7	109158494		Core binding factor acute myeloid leukemia	1e-06	A/G	rs1525035-G; rs1404583-A; rs11979965-C
rs1531556	7	64298361	ZNF107	Metabolite levels	7e-07	G/C/T
rs1801153	12	102838988	PAH	PHENYLKETONURIA		C/T	T
rs13334364	16	67298462		Height	2e-31	T/C
rs13335638	16	2086623	TSC2	Tuberous sclerosis syndrome		T/C/G	C
rs7798882	7	153038887	ACTR3B,DPP6	Lipoproteins	9.768e-05	C/T
rs12924275	16	9097933		INSOMNIA	2e-08	C/G/T	T
rs11976180	7	144044487	OR2A5	Obesity-related traits	7e-06	A/C	C
rs11976180	CHR_HG708_PATCH	143969353	OR2A5	Obesity-related traits	7e-06	A/C	C
rs10276233	7	153031811	NRxNR	Total PHF-tau SNP x SNP interaction	4e-12	A/G
rs10281637	7	116511284	CAV2	Intraocular pressure	2e-55	T/C
rs10281637	7	116511284	CAV2	Intraocular pressure	3e-56	T/C	T
rs10281637	7	116511284	CAV1,CAV2	Intraocular pressure	4e-13	T/C	C
rs10281637	7	116511284	CAV1,CAV2	Intraocular pressure	1e-11	T/C	C
rs10281637	7	116511284	CAV2	Glaucoma	1e-11	T/C
rs11789885	9	27138900	TEK	Triglycerides	5.725e-06	C/T
rs12316131	12	123333249		Height	3.192e-10	T/A/C	C
rs17054265	9	88645647	LOC286238	Obesity-related traits	4e-06	C/G/T	A
rs56059702	16	87381029	FBXO31	Experiencing mood swings	4e-11	G/T	T
rs10258482	7	116510041	CAV1,CAV2	Intraocular pressure	2e-11	C/A	A
rs10258482	7	116510041	CAV1	Intraocular pressure	2e-14	C/A
rs10262524	7	116510898	CAV2	Glaucoma (primary open-angle)	3e-14	C/A	A
rs12817093	12	126844567		Core binding factor acute myeloid leukemia	3e-08	T/G	rs12817093-T; rs11610354-T; rs1869879-A; rs1166229-G
rs12322888	12	123341012		Height	4.763e-10	C/T	T
rs17293327	9	34984978		General cognitive ability	2e-06	A/C/T
rs12705894	7	113711197	PPP1R3A	Adult body size	2e-08	G/A	G
rs6565191	16	30535167	ZNF747	Liver enzyme levels (gamma-glutamyl transferase)	3e-28	G/A/C	G
rs7185040	16	2095786	PKD1	Low hand grip strength 60 years and older EWGSOP	3e-08	A/C	C
rs28413626	12	123376905		Neutrophil percentage of white cells	2e-21	G/A	A
rs28413626	12	123376905		Lymphocyte percentage of white cells	7e-32	G/A	A
rs28413626	12	123376905	Intergenic	Highest math class taken	7e-17	G/A	G
rs9931440	16	89706016	SPATA2L	Mean corpuscular volume	7e-14	A/C/G	C
rs7300422	12	108635557		Lung function FEV1/FVC	5e-09	G/A
rs28576953	12	123405729	NA	INSOMNIA	1e-12	C/T	C
rs28576953	12	123405729		Hair color	1e-08	C/T
rs28582096	12	123372451		INSOMNIA	2e-13	G/A	G
rs12304248	12	123325878		Height	1.429e-09	C/T	T
rs13297008	9	12677471	TYRP1	Eye color	5e-250	G/A	G
rs11766140	7	24480037	Intergenic	Colorectal adenoma (advanced)	1e-06	G/A
rs11830103	12	123338999		Height	3.791e-10	A/G	G
rs11830103	12	123338999	SBNO1	Height	4e-15	A/G	A
rs11057270	12	123323526		Venous thromboembolism	8e-07	T/C
rs7203729	16	2090009	PKD1	Polycystic kidney disease		A/C/G/T	G
rs7203729	16	2090009	PKD1	Autosomal dominant polycystic kidney disease		A/C/G/T	G
rs7203729	16	2090009	PKD1	Polycystic kidney disease adult type		A/C/G/T	G
rs56097917	7	2879974		Waist circumference adjusted for body mass index	2e-09	A/T
rs59454355	7	116515969	CAV2	Intraocular pressure	7e-57	C/A/G/T	C
rs59454355	7	116515969	CAV2	Glaucoma multi-trait analysis	4e-49	C/A/G/T	G
rs59454355	7	116515969	CAV2	Glaucoma	1e-09	C/A/G/T	G

## Sheet: RACA SNP_EUR
Variant name	Chromosome/scaffold name	Chromosome/scaffold position start (bp)	Associated gene with phenotype	Phenotype description	P value	Variant alleles	Associated variant risk allele
rs1426654	15	48134287	SLC24A5	Macular Degeneration	1.42021e-05	A/G/T
rs1426654	15	48134287	SLC24A5	Skin hair and eye pigmentation (multivariate analysis)	4e-150	A/G/T
rs1426654	15	48134287		Skin reflectance (Melanin index)	3e-39	A/G/T	G
rs1426654	15	48134287	SLC24A5	Skin pigmentation	2e-130	A/G/T
rs1426654	15	48134287	SLC24A5	Skin pigmentation	6e-39	A/G/T	G
rs1426654	15	48134287	SLC24A5	Skin pigmentation	3e-07	A/G/T
rs1426654	15	48134287	SLC24A5	Skin pigmentation	1e-08	A/G/T
rs1426654	15	48134287	SLC24A5	Iris color (b* coordinate)	8e-09	A/G/T	G
rs1426654	15	48134287	SLC24A5	Iris color (a* coordinate)	2e-06	A/G/T	G
rs1426654	15	48134287	SLC24A5	Hair color	1e-18	A/G/T
rs1426654	15	48134287		Facial morphology nose roundness 3	2e-08	A/G/T
rs1426654	15	48134287		Facial morphology lower lip thickness 2	3e-06	A/G/T
rs1426654	15	48134287		Facial morphology lower lip thickness 1	3e-06	A/G/T
rs1426654	15	48134287		Facial morphology lip thickness 1	4e-06	A/G/T
rs1426654	15	48134287		Facial morphology columella inclination	7e-08	A/G/T
rs1426654	15	48134287	SLC24A5	Eye color (saturation)	6e-45	A/G/T
rs1426654	15	48134287	SLC24A5	Eye color (brightness)	8e-50	A/G/T
rs1426654	15	48134287	SLC24A5	Eye color	3e-26	A/G/T	G
rs1426654	15	48134287	SLC24A5	Eye color	1e-26	A/G/T
rs1426654	15	48134287	SLC24A5	SKIN/HAIR/EYE PIGMENTATION VARIATION IN 4		A/G/T
rs1426654	15	48134287	SLC24A5	Body Mass Index	8e-07	A/G/T	A
rs1426654	15	48134287	SLC24A5	Body Mass Index	4e-07	A/G/T	A
rs1834640	15	48099968	SLC24A5	Skin pigmentation	1e-50	A/G/T	G
rs2470102	15	48141297		Skin pigmentation	6e-08	A/C/G	G
rs2470102	15	48141297	SLC24A5	Skin pigmentation	4e-12	A/C/G
rs2470102	15	48141297		Hair color	7e-13	A/C/G
rs2675345	15	48108002	SLC24A5	Skin reflectance (Melanin index)	4e-30	A/G/T	A
rs2675345	15	48108002	SLC24A5,MYEF2,DUT	Skin pigmentation	3e-14	A/G/T	G
rs2675345	15	48108002	SLC24A5	Cutaneous melanoma or hair colour	1e-09	A/G/T	A
