# Supplementary material for: Analysis of Common SNPs across Continents Reveals Major Genomic Differences between Human Populations
Source: Genes (Basel). 2022 Aug 18;13(8):1472. doi: 10.3390/genes13081472 (PMC9408407; doi:10.3390/genes13081472)
Supplement: Supplementary file 1 [file genes-13-01472-s001.zip › genes-1766591-supplementary/Table S5.xlsx]

## Sheet: ARSA Africa
7SK
A2M
A2MP1
A4GALT
A4GNT
AACS
AACSP1
AAED1
AAK1
AAR2
AATF
AB015752.3
ABAT
ABCA1
ABCA10
ABCA12
ABCA17P
ABCA3
ABCA4
ABCA5
ABCA7
ABCA8
ABCA9
ABCB11
ABCB4
ABCB5
ABCB9
ABCC11
ABCC12
ABCC3
ABCC4
ABCC5
ABCC8
ABCD2
ABCG1
ABCG2
ABCG5
ABCG8
ABHD17AP6
ABHD2
ABHD3
ABHD6
ABI3BP
ABL1
ABLIM1
ABLIM2
ABR
ABRACL
ABTB2
AC002383.2
AC002454.1
AC002463.3
AC002480.5
AC003985.1
AC003988.1
AC004009.3
AC004014.3
AC004041.2
AC004051.2
AC004112.4
AC004485.3
AC004538.3
AC004791.2
AC004862.6
AC004941.3
AC005019.2
AC005022.1
AC005062.2
AC005307.3
AC005487.2
AC005532.5
AC005537.2
AC005592.1
AC005592.2
AC005772.2
AC005863.2
AC006007.1
AC006037.2
AC006050.2
AC006080.1
AC006115.3
AC006159.4
AC006196.1
AC006227.1
AC006378.2
AC007040.11
AC007040.8
AC007091.1
AC007163.6
AC007246.3
AC007250.4
AC007319.1
AC007386.4
AC007392.3
AC007405.4
AC007563.5
AC007682.1
AC007879.1
AC007879.3
AC008060.7
AC008694.3
AC008753.6
AC008984.2
AC009060.1
AC009262.2
AC009403.2
AC009410.1
AC009499.1
AC009502.4
AC009784.3
AC009878.2
AC009967.3
AC010105.1
AC010148.1
AC010423.1
AC010880.1
AC011288.2
AC011294.3
AC011343.1
AC011513.4
AC011516.2
AC011524.1
AC011524.3
AC011526.1
AC011747.3
AC012322.1
AC012501.2
AC012593.1
AC012668.2
AC013480.2
AC016723.4
AC016735.2
AC016757.3
AC016768.1
AC016903.2
AC016907.3
AC016995.3
AC018359.1
AC018717.1
AC018799.1
AC018890.4
AC018890.6
AC019117.1
AC019118.2
AC019330.1
AC020601.1
AC020952.1
AC021021.2
AC021218.2
AC022201.4
AC022431.2
AC022816.2
AC024560.3
AC026167.1
AC026188.1
AC027119.1
AC062028.1
AC062031.1
AC064875.2
AC067956.1
AC067959.1
AC067960.1
AC068138.1
AC068286.1
AC068490.2
AC068580.7
AC068610.5
AC068831.10
AC069368.3
AC072062.1
AC073071.1
AC073115.6
AC073218.1
AC073254.1
AC073283.4
AC073325.1
AC073928.2
AC073987.1
AC074289.1
AC074363.1
AC074391.1
AC078864.1
AC079135.1
AC079150.3
AC079305.11
AC079325.6
AC079610.1
AC079807.4
AC083864.3
AC083949.1
AC084193.1
AC087294.2
AC090044.1
AC091969.1
AC092162.1
AC092635.1
AC092684.1
AC092687.4
AC093639.1
AC093901.1
AC093911.1
AC095067.1
AC096559.1
AC096570.1
AC096669.2
AC096677.1
AC098617.1
AC098828.2
AC099342.1
AC100802.3
AC104135.3
AC104395.2
AC104777.1
AC104809.3
AC104820.2
AC105053.3
AC105760.2
AC106874.1
AC107057.1
AC107070.1
AC107218.3
AC108056.1
AC108142.1
AC112518.3
AC114765.1
AC114788.2
AC124944.5
AC124997.1
AC126365.1
AC128709.2
AC131097.3
AC133633.1
AC133633.2
AC133680.1
AC139099.4
AC144521.1
AC144831.1
AC144836.1
AC145110.1
AC156455.1
ACACB
ACADM
ACAN
ACAP2
ACER1
ACER2
ACER3
ACKR3
ACO1
ACOT11
ACOX1
ACOX3
ACSF2
ACSL1
ACSL5
ACSM2B
ACSS1
ACTB
ACTR2
ACTR3C
ACVR1
ACY3
ACYP2
ADA
ADAM10
ADAM12
ADAM19
ADAM2
ADAM22
ADAM23
ADAM29
ADAM32
ADAMTS12
ADAMTS16
ADAMTS17
ADAMTS2
ADAMTS3
ADAMTS6
ADAMTS7
ADAMTS7P4
ADAMTS9
ADAMTS9-AS2
ADAMTSL1
ADAMTSL3
ADAP2
ADARB2
ADCK2
ADCY10
ADCY2
ADCY5
ADCY6
ADCY8
ADCY9
ADCYAP1R1
ADGB
ADI1
ADM2
ADORA2B
ADRA1A
ADRA1B
ADRA1D
ADRB3
ADRBK2
ADTRP
AEBP2
AF121897.4
AF127936.7
AF131217.1
AF146191.4
AF165138.7
AF241725.6
AFAP1
AFAP1L2
AFF1
AFF3
AFG3L2
AGAP1
AGBL1
AGBL2
AGBL3
AGBL4
AGMO
AGO2
AGO3
AGPAT4
AGPAT5
AGPAT9
AGPS
AGR2
AGR3
AGRN
AGRP
AGTPBP1
AGTR1
AGXT
AGXT2
AHCYL1
AHCYL2
AHDC1
AHI1
AHNAK
AHNAK2
AHR
AHSP
AIF1L
AIM1
AIM2
AIPL1
AIRE
AJ003147.9
AJ006995.3
AJ006998.2
AJ239322.1
AK3
AK7
AK8
AKAP12
AKAP13
AKAP6
AKAP7
AKNA
AKR1C1
AKR1D1
AKR7A3
AKT3
AL033381.1
AL035610.1
AL109763.2
AL157359.4
AL161652.1
AL162759.1
AL163953.3
AL450307.1
AL590726.2
AL590867.1
AL591704.9
AL646016.1
ALAS1
ALDH1A1
ALDH1A2
ALDH1L1
ALDH7A1
ALDH8A1
ALG1L6P
ALG5
ALG6
ALG8
ALK
ALKBH8
ALOX5
ALOXE3
ALPK2
ALX1
ALYREF
AMBN
AMBRA1
AMHR2
AMOTL1
AMPD3
AMPH
AMZ1
AMZ2
ANAPC16
ANAPC4
ANGPT1
ANGPT4
ANHX
ANK1
ANK2
ANK3
ANKDD1A
ANKFN1
ANKH
ANKK1
ANKLE2
ANKRA2
ANKRD11
ANKRD13C
ANKRD16
ANKRD17
ANKRD18A
ANKRD18CP
ANKRD27
ANKRD28
ANKRD30B
ANKRD30BL
ANKRD31
ANKRD35
ANKRD36
ANKRD42
ANKRD44
ANKRD45
ANKRD55
ANKRD60
ANKS1B
ANKS6
ANO10
ANO2
ANO3
ANO4
ANO5
ANO6
ANO7
ANO7P1
ANP32A
ANP32E
ANTXR1
ANTXR2
ANTXRL
ANTXRLP1
ANXA1
ANXA10
ANXA3
ANXA4
ANXA9
AOAH
AOC1
AOC3
AP000233.4
AP000235.2
AP000282.2
AP000289.6
AP000320.7
AP000330.8
AP000473.6
AP000769.1
AP000797.3
AP001421.1
AP001505.9
AP001604.3
AP001626.1
AP001631.10
AP001816.1
AP002856.5
AP003062.1
AP003774.4
AP005273.1
AP3B1
AP4E1
AP5S1
AP5Z1
APBA1
APBA2
APBB1IP
APBB2
APC2
APCDD1L
APCDD1L-AS1
API5
APLF
APLP2
APOBEC3D
APOBEC3G
APOC1
APOF
APOL1
APOL3
APOL4
APOL5
APP
APPBP2
APPL1
APPL2
AQP4-AS1
ARAP2
ARC
AREG
ARF1
ARF6
ARFGAP3
ARFIP1
ARG2
ARHGAP10
ARHGAP11B
ARHGAP17
ARHGAP18
ARHGAP19-SLIT1
ARHGAP22
ARHGAP23
ARHGAP24
ARHGAP25
ARHGAP26
ARHGAP28
ARHGAP31
ARHGAP39
ARHGAP40
ARHGAP42
ARHGAP44
ARHGAP5
ARHGEF10L
ARHGEF16
ARHGEF17
ARHGEF19
ARHGEF26
ARHGEF28
ARHGEF3
ARHGEF37
ARHGEF38
ARHGEF4
ARID1B
ARID3A
ARID5B
ARL15
ARL5C
ARL6
ARMC3
ARMC4
ARMC4P1
ARMC5
ARMC7
ARMC8
ARMC9
ARNT2
ARNTL
ARNTL2
ARRB1
ARSB
ARSG
ARSJ
ASAH1
ASAH2B
ASAP1
ASAP3
ASB14
ASCC1
ASGR2
ASH1L
ASIC2
ASIC5
ASTN1
ASTN2
ASXL1
ASXL3
ATAD2
ATAD2B
ATE1-AS1
ATF1
ATF3
ATF7IP
ATF7IP2
ATG10
ATG13
ATG2A
ATG4C
ATG7
ATL2
ATOH1
ATOH7
ATOH8
ATP10A
ATP10B
ATP11A
ATP11B
ATP13A1
ATP13A3
ATP13A5
ATP1A3
ATP1B1
ATP1B3
ATP2A1
ATP2A3
ATP2B2
ATP2C2
ATP4B
ATP5A1
ATP5SL
ATP6AP1L
ATP6V0A4
ATP6V0D1
ATP6V0D2
ATP6V0E2
ATP6V1C2
ATP6V1E1
ATP7B
ATP8A1
ATP8A2
ATP8B4
ATP9A
ATP9B
ATR
ATRNL1
ATXN1
ATXN10
ATXN2
ATXN2L
ATXN7L1
AUNIP
AURKC
AUTS2
AVL9
AVP
AVPR1B
AXIN1
AXL
AZIN1
B3GAT1
B3GNT2
B3GNT3
B3GNTL1
B4GALNT3
B4GALT4-AS1
B4GALT6
BACE2
BACH1
BACH2
BAI1
BAI3
BAIAP3
BANK1
BANP
BASP1
BAZ2B
BBS12
BBX
BCAP29
BCAR1
BCAR3
BCAS1
BCAS3
BCAT1
BCKDHB
BCL2L10
BCL9
BCO2
BCR
BDH1
BDNF-AS
BEGAIN
BEND4
BEND6
BEND7
BET1
BFSP1
BHLHA9
BHLHE40-AS1
BICD1
BLK
BLM
BLNK
BMF
BMI1
BMP1
BMP2
BMP2K
BMP6
BMP7
BMP8A
BMPER
BMPR1B
BNC2
BNIP3L
BOLA3
BPHL
BPIFA1
BPIFA2
BPIFA3
BPIFB1
BPIFB6
BPTF
BRAF
BRD1
BRD3
BRE
BRF1
BRF2
BRI3BP
BRINP1
BRINP2
BRIP1
BRMS1L
BRSK1
BSDC1
BST1
BTAF1
BTBD11
BTBD3
BTBD7
BTBD8
BTBD9
BTC
BTRC
BUB1B
C10orf11
C10orf126
C10orf128
C10ORF68
C10orf76
C10orf82
C10orf85
C10orf90
C11orf21
C11orf40
C11orf49
C11orf53
C11orf65
C11orf71
C12orf40
C12orf42
C12orf74
C12orf79
C13orf35
C14orf105
C14orf132
C14orf159
C14orf164
C14orf2
C14orf23
C14orf28
C14orf37
C14orf79
C15orf26
C15orf27
C15orf32
C15orf41
C16orf45
C16orf47
C16orf52
C16orf54
C16orf62
C16orf72
C16orf74
C16orf95
C17orf64
C17orf85
C17orf99
C18orf25
C18orf42
C18orf54
C18orf63
C18orf64
C19orf77
C1D
C1GALT1
C1orf101
C1orf105
C1orf112
C1orf116
C1orf127
C1orf137
C1orf158
C1orf159
C1orf162
C1orf172
C1orf173
C1orf180
C1orf189
C1orf198
C1orf204
C1orf21
C1orf213
C1orf222
C1orf234
C1orf43
C1orf63
C1orf64
C1orf87
C1orf95
C1QA
C1QB
C1QTNF6
C20orf112
C20orf166
C20orf196
C20orf197
C20orf85
C20orf96
C21orf2
C21orf91-OT1
C22orf34
C22orf43
C2CD2
C2CD3
C2CD4C
C2CD4D
C2CD5
C2orf27A
C2orf42
C2orf43
C2orf48
C2orf70
C2orf71
C2orf76
C2orf80
C2orf81
C2orf88
C2orf91
C3orf20
C3orf55
C3orf58
C4BPA
C4orf19
C4orf22
C4orf27
C4orf45
C4orf51
C5orf17
C5orf27
C5orf30
C5orf45
C5orf48
C5orf49
C5orf52
C5orf64
C5orf66
C6
C6orf118
C6orf123
C6orf132
C6orf201
C6ORF50
C6orf52
C6orf57
C6orf99
C7
C7orf31
C7orf33
C7orf50
C7orf66
C7orf71
C8orf31
C8orf34
C8orf47
C8orf76
C9
C9orf106
C9orf153
C9orf171
C9orf3
C9orf62
C9orf64
C9orf84
C9orf85
C9orf91
C9orf92
CA10
CA3
CA4
CA5A
CA6
CA8
CAAP1
CAB39
CABLES1
CABP4
CACHD1
CACNA1A
CACNA1C
CACNA1D
CACNA1E
CACNA1G
CACNA1H
CACNA1I
CACNA1S
CACNA2D1
CACNA2D3
CACNB2
CACNB4
CACNG1
CACNG2
CACNG4
CACNG6
CACNG7
CACNG8
CACUL1
CADM2
CADM3
CADPS
CADPS2
CALB2
CALCR
CALD1
CALHM3
CALN1
CAMK1D
CAMK2A
CAMK2D
CAMK2G
CAMKK1
CAMKK2
CAMKMT
CAMTA1
CAND2
CAP2
CAPN1
CAPN13
CAPN15
CAPN2
CAPN7
CAPN9
CAPNS1
CAPZB
CARD11
CARM1P1
CARS
CARTPT
CASC11
CASC15
CASC16
CASC17
CASC19
CASC2
CASC8
CASKIN2
CASP16
CASP6
CASP7
CASQ2
CASS4
CASZ1
CATSPER3
CATSPERB
CATSPERG
CATX-2
CBFA2T3
CBL
CBLN4
CBR4
CBX6
CC2D1A
CCBE1
CCBL2
CCDC102B
CCDC109B
CCDC113
CCDC12
CCDC125
CCDC129
CCDC13
CCDC130
CCDC132
CCDC134
CCDC135
CCDC138
CCDC141
CCDC146
CCDC149
CCDC162P
CCDC167
CCDC170
CCDC171
CCDC178
CCDC26
CCDC27
CCDC28A
CCDC3
CCDC33
CCDC38
CCDC40
CCDC57
CCDC6
CCDC62
CCDC63
CCDC67
CCDC7
CCDC80
CCDC85C
CCDC88C
CCDC89
CCDC9
CCDC90B
CCDC91
CCDC94
CCKAR
CCL11
CCL19
CCL20
CCL22
CCL7
CCND2
CCND3
CCNG2
CCNI
CCNI2
CCNJL
CCNT2-AS1
CCNT2P1
CCR2
CCR3
CCR7
CCRL2
CCSER1
CD19
CD1B
CD1E
CD247
CD276
CD300LG
CD33
CD36
CD3D
CD3E
CD40
CD44
CD55
CD58
CD5L
CD69
CD80
CD81-AS1
CD82
CD83
CD8A
CD8B
CD97
CDC14A
CDC14B
CDC16
CDC20B
CDC26
CDC42BPA
CDC42BPB
CDC42EP1
CDC42EP2
CDC42EP3
CDC45
CDC7
CDCA7L
CDH12
CDH13
CDH15
CDH17
CDH18
CDH2
CDH23
CDH26
CDH4
CDH7
CDH8
CDH9
CDHR2
CDHR3
CDK13
CDK14
CDK15
CDK18
CDK19
CDK20
CDK6
CDK9
CDKAL1
CDKL4
CDKN2AIPNLP2
CDKN2B-AS1
CDNF
CDO1
CDON
CDR2
CDS1
CDS2
CDX1
CDYL
CDYL2
CEACAM20
CEACAM22P
CEACAM3
CEACAM7
CEACAMP5
CECR1
CECR2
CELF1
CELF2
CELF4
CELSR1
CENPA
CENPE
CENPF
CENPJ
CENPL
CENPM
CEP112
CEP128
CEP170B
CEP170P1
CEP57
CEP68
CEP89
CEP95
CERCAM
CERS2
CERS3
CERS5
CERS6
CES4A
CES5A
CES5AP1
CETN3
CFDP1
CFH
CFL2
CFTR
CGNL1
CHAT
CHCHD3
CHCHD6
CHCHD7
CHD2
CHD4
CHD9
CHDH
CHIT1
CHL1
CHN1
CHODL
CHODL-AS1
CHRAC1
CHRM3
CHRNA2
CHRNA7
CHRNB2
CHST11
CHST15
CHST3
CHST5
CHST8
CHSY1
CHSY3
CIB4
CIT
CITF22-49D8.1
CKAP5
CKS1B
CLASP2
CLC
CLCN1
CLCN3
CLCN7
CLCNKA
CLDN1
CLDN10
CLDN11
CLDN3
CLEC12A
CLEC16A
CLEC17A
CLEC19A
CLEC1A
CLEC2B
CLEC2L
CLEC4E
CLEC4F
CLEC4M
CLIC4
CLINT1
CLIP1
CLIP4
CLMN
CLN6
CLOCK
CLRN1-AS1
CLRN3
CLSTN1
CLSTN2
CLTB
CLTC
CLTCL1
CLU
CLVS1
CLYBL
CMAHP
CMBL
CMC2
CMIP
CMPK1
CMPK2
CMTM7
CMYA5
CNBD1
CNBD2
CNBP
CNDP1
CNFN
CNGA3
CNGB3
CNIH3
CNIH4
CNKSR3
CNN1
CNNM2
CNNM3
CNNM4
CNOT1
CNOT2
CNPY1
CNRIP1
CNTLN
CNTN3
CNTN4
CNTN5
CNTN6
CNTNAP2
CNTNAP4
CNTNAP5
COBL
COG4
COG6
COL12A1
COL13A1
COL14A1
COL15A1
COL17A1
COL19A1
COL22A1
COL24A1
COL25A1
COL26A1
COL27A1
COL28A1
COL3A1
COL4A1
COL4A2
COL4A4
COL5A1
COL6A3
COL6A4P1
COL6A4P2
COL6A6
COL9A1
COL9A2
COLCA2
COLEC11
COLEC12
COLGALT1
COLGALT2
COMMD3
COMMD6
COMMD8
COMP
COMT
COPE
COPG1
COPS4
COPS8
COPS8P3
COQ10B
COQ5
CORIN
CORO2B
COX10
COX10-AS1
CP
CPA6
CPAMD8
CPE
CPEB2-AS1
CPEB3
CPED1
CPHL1P
CPLX2
CPM
CPN1
CPN2
CPNE3
CPNE4
CPNE8
CPPED1
CPQ
CPSF1
CPSF3L
CPSF7
CPT1C
CPVL
CPXM1
CPXM2
CR1
CRADD
CRAT
CRB1
CREB3L1
CREB3L2
CREB3L3
CREB5
CREBBP
CREBZF
CRHR2
CRIM1
CRIP1
CRISPLD2
CRKL
CRNKL1
CRTAC1
CRTC1
CRTC3
CRY2
CRYAA
CRYBG3
CRYGA
CRYL1
CRYM
CRYZ
CSF1R
CSGALNACT1
CSMD1
CSMD2
CSMD3
CSN2
CSNK1D
CSNK1E
CSNK1G1
CSNK1G2
CSNK2A1
CSRNP1
CSRNP3
CSRP1
CST11
CST13P
CST5
CST9L
CT64
CTA-217C2.1
CTA-246H3.8
CTA-363E6.2
CTA-392E5.1
CTA-398F10.2
CTA-481E9.4
CTA-714B7.5
CTA-85E5.10
CTA-992D9.7
CTAGE1
CTAGE12P
CTAGE5
CTB-107G13.1
CTB-111H14.1
CTB-113P19.1
CTB-113P19.5
CTB-11I22.1
CTB-133G6.1
CTB-161M19.4
CTB-171A8.1
CTB-1H10.1
CTB-23I7.1
CTB-32H22.1
CTB-41I6.2
CTB-43E15.3
CTB-57H20.1
CTB-91J4.1
CTBP2
CTC-207P7.1
CTC-228N24.1
CTC-254B4.1
CTC-260E6.6
CTC-281M20.1
CTC-338M12.4
CTC-340A15.2
CTC-340D7.1
CTC-347C20.1
CTC-347C20.2
CTC-359M8.1
CTC-360P9.5
CTC-448D22.1
CTC-457E21.3
CTC-457E21.9
CTC-512J12.6
CTC-513N18.6
CTC-513N18.7
CTC-518B2.10
CTC-525D6.1
CTC-535M15.2
CTC-546K23.1
CTC-551A13.1
CTC-558O2.2
CTC-559E9.6
CTC-806A22.1
CTD-2006C1.2
CTD-2006K23.1
CTD-2008A1.2
CTD-2008N3.1
CTD-2009A10.1
CTD-2012I17.1
CTD-2014B16.3
CTD-2014E2.6
CTD-2014N11.1
CTD-2015H3.2
CTD-2023M8.1
CTD-2023N9.1
CTD-2026D23.1
CTD-2026G6.3
CTD-2033D24.2
CTD-2034I4.1
CTD-2043I16.1
CTD-2047H16.4
CTD-2058B24.2
CTD-2066L21.3
CTD-2081K17.2
CTD-2116N24.1
CTD-2118P12.1
CTD-2128A3.2
CTD-2130O13.1
CTD-2134A5.4
CTD-2140G10.1
CTD-2143L24.1
CTD-2185K10.1
CTD-2189E23.1
CTD-2197M16.1
CTD-2210P24.6
CTD-2216M2.1
CTD-2234N14.1
CTD-2234N14.2
CTD-2244C20.2
CTD-2245F17.3
CTD-2247C11.1
CTD-2251F13.1
CTD-2281E23.2
CTD-2281M20.1
CTD-2287O16.3
CTD-2291D10.1
CTD-2307P3.1
CTD-2308B18.3
CTD-2309H9.2
CTD-2313F11.1
CTD-2313F11.2
CTD-2315E11.1
CTD-2318B16.1
CTD-2336H13.2
CTD-2337A12.1
CTD-2341M24.1
CTD-2349B8.1
CTD-2353F22.1
CTD-2357A8.3
CTD-2378E21.1
CTD-2383I20.1
CTD-2384A14.1
CTD-2503O16.4
CTD-2506J14.1
CTD-2509G16.2
CTD-2509G16.5
CTD-2515C13.2
CTD-2532D12.4
CTD-2532K18.1
CTD-2534J5.1
CTD-2535L24.2
CTD-2540M10.1
CTD-2541M15.1
CTD-2542C24.2
CTD-2542L18.1
CTD-2544M6.1
CTD-2552K11.2
CTD-2555A7.2
CTD-2555K7.2
CTD-2561B21.10
CTD-2572N17.1
CTD-2583A14.9
CTD-2589M5.4
CTD-2621I17.6
CTD-2651C21.3
CTD-2666L21.1
CTD-3006G17.2
CTD-3025N20.2
CTD-3046C4.1
CTD-3049M7.1
CTD-3088G3.8
CTD-3179P9.1
CTDP1
CTIF
CTNNA1
CTNNA2
CTNNA3
CTNNBL1
CTNND2
CTSB
CTSD
CTSE
CTSH
CTSL
CTSL3P
CTSV
CTTN
CTTNBP2
CTTNBP2NL
CTU1
CUBN
CUEDC1
CUL1
CUL4A
CUX1
CUX2
CWC22
CWC27
CWF19L2
CX3CL1
CXADR
CXCL13
CXXC4
CYB5A
CYB5R3
CYB5R4
CYBRD1
CYFIP1
CYLD
CYMP
CYP1B1-AS1
CYP24A1
CYP26B1
CYP27A1
CYP27C1
CYP2AB1P
CYP2B6
CYP2B7P
CYP2D8P
CYP39A1
CYP3A4
CYP3A43
CYP4B1
CYP4F2
CYP4F22
CYP4F26P
CYTH3
CYTH4
CYYR1
DAAM1
DAB1
DAB2IP
DACH1
DACT1
DAGLA
DAOA-AS1
DAP3P1
DAPK1
DAPK2
DAPL1
DARS2
DAW1
DAZAP2
DBH
DBR1
DBX1
DBX2
DCAF7
DCC
DCDC1
DCDC2
DCDC2C
DCHS2
DCLK1
DCLK2
DCN
DCT
DCTN4
DCUN1D1
DCUN1D2
DDAH1
DDB2
DDIT4
DDO
DDR2
DDX10
DDX21
DDX24
DDX50
DDX51
DDX52
DDX58
DDX60
DDX60L
DEC1
DEF8
DEFA10P
DEFA3
DEFA6
DEFB108B
DEFB129
DEFB131
DEFB136
DENND1A
DENND1B
DENND2A
DENND3
DENND4A
DENND4C
DENND5A
DENND6A
DENR
DEPDC4
DEPDC5
DESI1
DESI2
DET1
DFFB
DFNB31
DGAT2
DGCR2
DGKB
DGKG
DGKH
DGKI
DGKZ
DHCR7
DHDH
DHODH
DHRS2
DHTKD1
DHX37
DHX8
DHX9
DIDO1
DIEXF
DIO1
DIP2B
DIRC3
DISC1
DISC1FP1
DISP1
DIXDC1
DKK2
DKK3
DLAT
DLC1
DLEU1
DLG2
DLG4
DLG5
DLGAP1
DLGAP2
DLGAP3
DLGAP4
DLL3
DMBT1
DMRT1
DMRT2
DMRT3
DMXL1
DNA2
DNAAF1
DNAH10
DNAH11
DNAH12
DNAH14
DNAH17
DNAH2
DNAH3
DNAH5
DNAH6
DNAH8
DNAH9
DNAJB6
DNAJB8
DNAJC1
DNAJC15
DNAJC17
DNAJC2
DNER
DNHD1
DNM1
DNM1P47
DNM3
DNMT3A
DNMT3B
DOC2B
DOCK1
DOCK10
DOCK3
DOCK4
DOCK6
DOCK8
DOHH
DOK5
DOLPP1
DOPEY2
DPEP1
DPF3
DPH3
DPH6-AS1
DPH7
DPP10
DPP6
DPP8
DPT
DPY19L2
DPY19L2P2
DPYD
DPYS
DPYSL3
DPYSL5
DRAM1
DRD3
DRG2
DSC1
DSC3
DSCAM
DSCAML1
DSCR4
DSE
DSG1
DSN1
DSP
DST
DTNA
DTNB
DTWD2
DUS4L
DUSP10
DUSP18
DUSP3
DVL1
DYDC2
DYNC1I1
DYNC1LI1
DYNC2H1
DYRK1A
DYSF
DYTN
DZANK1
DZIP1L
E2F2
E2F3
E2F6
EBF1
EBF2
EBF3
EBF4
ECE1
ECHDC3
ECI1
ECSIT
EDAR
EDARADD
EDDM3A
EDEM3
EDIL3
EDN2
EEF1B2P5
EEF1GP2
EEF2
EEF2K
EEFSEC
EEPD1
EFCAB10
EFCAB2
EFCAB3
EFCAB4B
EFCAB5
EFCAB6
EFCC1
EFHB
EFHD1
EFNA5
EFNB2
EGF
EGFEM1P
EGFLAM
EGFR
EGLN3
EGR2
EHBP1L1
EHD3
EHHADH
EHMT1
EIF2AK1
EIF2AK4
EIF2B5
EIF3D
EIF3E
EIF4E3
EIF4EBP1
EIF4H
EIF5
ELAVL2
ELAVL4
ELMO1
ELMO2
ELMOD1
ELMSAN1
ELN
ELOVL2
ELOVL2-AS1
ELOVL4
ELOVL6
ELP3
ELP6
EMC10
EMC2
EMC3
EMC8
EMCN
EMID1
EMILIN2
EML1
EML4
EMP2
EMR1
EMR2
EMX2OS
ENDOV
ENGASE
ENO1
ENOX1
ENPP2
ENPP6
ENPP7P3
ENTPD6
EP400
EPAS1
EPB41L1
EPB41L3
EPB41L4A
EPB41L5
EPC1
EPC2
EPGN
EPHA1-AS1
EPHA2
EPHA3
EPHA4
EPHA5
EPHA6
EPHA7
EPHA8
EPHB1
EPHB2
EPHX2
EPN1
EPPK1
EPS15
EPS8
EPSTI1
ERBB4
ERC1
ERC2
ERCC1
ERCC2
ERCC4
ERCC8
ERG
ERGIC1
ERI3
ERICH1
ERICH1-AS1
ERLIN2
ERMP1
ERN1
ERO1L
ERO1LB
ERP27
ERVK13-1
ERVMER34-1
ESCO1
ESPNP
ESR1
ESRP1
ESRRB
ESRRG
ESYT3
ETV6
EVA1A
EVC2
EVL
EVPL
EVX2
EXD3
EXOC4
EXOC6B
EXT1
EXTL3
EYA1
EYA2
EYA4
EYS
EZH2
EZR
F11-AS1
F13A1
F2
FAAH
FADD
FADS2
FADS3
FAF2
FAIM
FAIM2
FAIM3
FAM101A
FAM102B
FAM105A
FAM107A
FAM107B
FAM110A
FAM110B
FAM114A1
FAM117B
FAM120A
FAM129A
FAM134B
FAM135B
FAM136A
FAM13A
FAM13C
FAM149A
FAM151B
FAM154A
FAM155A
FAM159A
FAM159B
FAM163A
FAM167A
FAM168A
FAM169B
FAM172A
FAM173B
FAM174A
FAM174B
FAM175A
FAM175B
FAM178A
FAM178B
FAM179A
FAM179B
FAM180A
FAM182B
FAM184A
FAM184B
FAM188A
FAM189A1
FAM189A2
FAM193B
FAM194A
FAM19A1
FAM19A2
FAM19A3
FAM19A5
FAM207A
FAM208A
FAM20A
FAM211A
FAM220BP
FAM220CP
FAM228B
FAM229B
FAM26F
FAM3B
FAM3C
FAM46A
FAM47E
FAM49B
FAM57A
FAM60CP
FAM65A
FAM65B
FAM65C
FAM69B
FAM71F1
FAM73B
FAM76B
FAM78A
FAM83B
FAM86DP
FAM87A
FAM89A
FAM92B
FAM98A
FANCA
FANCI
FANCL
FANCM
FAP
FAR2
FARP1
FARS2
FARSA
FAT1
FAT2
FAT3
[truncated: 4,371 more rows]

## Sheet: ARSA America
A2M
AAK1
AARS
ABAT
ABCA13
ABCB1
ABCC4
ABCC5
ABCD3
ABHD3
ABLIM1
AC003051.1
AC003092.1
AC005592.2
AC006262.6
AC007682.1
AC008394.1
AC009313.1
AC009784.3
AC010967.2
AC010987.5
AC011343.1
AC012506.4
AC012593.1
AC016751.2
AC016768.1
AC018717.1
AC022182.1
AC092684.1
AC097500.2
AC100830.3
AC104820.2
AC106874.1
AC133680.1
AC136604.1
ACAD10
ACCSL
ACN9
ACPL2
ADAM12
ADAM2
ADAMTS12
ADAMTS17
ADAMTS20
ADAMTS3
ADAMTS9
ADAMTS9-AS2
ADARB2
ADCK2
ADCY10
ADCY2
ADCY5
ADGB
ADORA2A-AS1
ADPRH
AEBP2
AF121898.3
AF131217.1
AFAP1-AS1
AFF3
AGBL1
AGBL3
AGBL4
AGGF1
AGMO
AHDC1
AIG1
AK2
AKAP13
AKAP9
AKR1B1
AKR1B10
AKR1B15
AKT3
AL132709.5
AL163953.3
AL592494.5
ALDH1A2
ALDH3B2
ALK
ALMS1
ALOX5
ALOXE3
ALPL
AMBRA1
AMOTL1
AMY2A
AMY2B
ANGPT1
ANK2
ANKRD30B
ANKRD46
ANKRD55
ANKS1A
ANKS1B
ANO2
ANO4
ANO9
ANXA2
ANXA9
AOX1
AP000233.4
AP000282.2
AP000472.2
AP3M2
APOL2
APOLD1
APP
ARHGAP15
ARHGAP20
ARHGAP22
ARHGEF10L
ARHGEF12
ARHGEF15
ARHGEF28
ARHGEF3
ARHGEF38
ARID1B
ARRB1
ARSG
ASTN1
ASTN2
ATG7
ATL1
ATOH8
ATP10B
ATP10D
ATP13A5
ATP1A2
ATP2C2
ATP6V0A4
ATRNL1
ATXN1
ATXN2
AVL9
B3GNTL1
B4GALNT3
B4GALT4-AS1
BAALC
BAHD1
BAZ1A
BAZ2B
BBS9
BCL2L10
BCL3
BCR
BDH1
BICC1
BICD1
BMPER
BPGM
BPTF
BRCA1
BRDT
BRINP2
BRK1
BTAF1
BTBD3
C10orf11
C10ORF68
C11orf49
C12orf55
C14orf159
C14orf177
C14orf39
C16orf54
C16orf62
C18orf64
C1orf168
C1orf170
C1orf87
C2orf81
C3orf35
C4orf19
C4orf22
C4orf45
C4orf51
C6orf118
C6orf195
C7orf60
C8A
C9orf156
C9orf91
CA12
CA8
CAAP1
CABP1
CACNA1B
CACNA2D3
CACNB4
CACNG2
CADM1
CADPS
CALD1
CALN1
CALU
CAMK2A
CAMKMT
CARM1P1
CASC2
CASC20
CASC5
CASC8
CASR
CATSPERB
CC2D2A
CCDC125
CCDC138
CCDC147
CCDC158
CCDC26
CCDC67
CCDC7
CCDC88C
CCM2
CCNH
CCNYL2
CCSER1
CD5
CD86
CDCP1
CDH12
CDH13
CDH18
CDHR3
CDK19
CEP164P1
CEP170B
CEP250
CEP70
CGNL1
CHCHD6
CHD6
CHFR
CHKA
CHMP4B
CHRM3
CHST10
CHST11
CHST2
CIB3
CIDEA
CLCN3
CLCN6
CLEC19A
CLEC2D
CLEC2L
CLEC7A
CLMP
CLP1
CLSTN2
CMIP
CMTR1
CMYA5
CNBD1
CNGA3
CNNM3
CNST
CNTN4
CNTNAP2
COA6
COG5
COL18A1
COL24A1
COLEC10
CORO2B
COX7A2
CPNE4
CPNE6
CPPED1
CPQ
CPT1A
CRB1
CREB5
CRIM1
CRISP1
CRISPLD2
CSMD1
CSMD2
CSMD3
CT49
CTAGE1
CTB-43E15.1
CTC-295J13.3
CTC-340A15.2
CTC-472C24.1
CTC-497E21.5
CTC-535M15.2
CTD-2005H7.1
CTD-2005H7.2
CTD-2116N24.1
CTD-2194L12.3
CTD-2532D12.4
CTD-2536I1.1
CTD-2544M6.1
CTD-2555K7.2
CTD-3138F19.1
CTIF
CTNNA2
CTNNA3
CTNND2
CTRB1
CUBN
CUX2
CYP2B6
CYP2C19
CYP2C8
DAAM1
DACH1
DCAF6
DCC
DCHS1
DCTN1-AS1
DDC
DDX10
DDX52
DEF6
DEFB129
DENND1A
DENND5B
DERA
DFNB31
DGKB
DGKI
DIO2-AS1
DLC1
DLGAP1
DLL4
DMC1
DMTF1
DNAH14
DNAH6
DNAH7
DNAJC8
DOCK2
DOCK4
DOCK9
DOK5
DPF3
DPH6
DPP10
DPP8
DPT
DSCAML1
DSN1
DST
DUSP16
DYNLT1
EBF1
EBF3
EEPD1
EFHB
EFNA5
EFTUD1
EGFR
EHF
EIF2AK4
EIF3E
EIF4G3
ELAVL2
ELMOD3
ELOVL6
EMC2
EMCN
EML4
ENPEP
ENTPD3-AS1
ENTPD4
EPB41L4A
EPHA6
EPM2A
EPSTI1
ERBB4
ERC1
ERC2
ERI3
ESPL1
EXD1
EXOC4
EXOC7
EYS
FA2H
FAM102A
FAM102B
FAM110B
FAM134B
FAM135A
FAM13B
FAM163A
FAM167A
FAM171A1
FAM174B
FAM175B
FAM178B
FAM179A
FAM186A
FAM193A
FAM19A1
FAM19A2
FAM3B
FAM53A
FAM65B
FAM73A
FAM96A
FANK1
FARSB
FBXO3
FCRL5
FERMT2
FGF14
FGF2
FHIT
FHOD3
FIG4
FLNB
FMN1
FNDC5
FNIP2
FOCAD
FOXK1
FOXN2
FOXN3
FOXN4
FOXO3
FOXP2
FRA10AC1
FRMD3
FSTL4
FTO
FYN
GABRR2
GADL1
GALNT14
GAR1
GAREM
GAS7
GC
GCC2
GFPT1
GLIPR1L2
GLIS3
GLT8D2
GMDS
GNB5
GNPDA1
GOLGA4
GOLGB1
GPC5
GPCPD1
GPD1L
GPD2
GPR68
GPR83
GRAP2
GREB1L
GRIA1
GRIK1
GRIK3
GRIN2A
GRIN2B
GRIP1
GRM4
GSTO2
GTF2E1
GYPE
HDAC1
HDC
HELLS
HERC4
HHIP
HHIPL1
HIBCH
HIPK2
HIVEP3
HMGXB3
HNF4A
HNF4G
HOMER1
HPCAL1
HPS4
HS3ST3A1
hsa-mir-490
HSPBAP1
HTR3A
HTR7
IDE
IFNGR2
IFRD1
IGDCC3
IGF2BP2
IGHD
IGLON5
IL17REL
IL7R
IMPA2
INO80
INPP4A
INPP4B
INPP5A
INTS6
INTS7
INTU
IPO11
IQCD
IQCF1
IQGAP1
IQGAP2
IQSEC1
ITCH
ITGA8
ITGA9
ITGB1
ITPK1
ITPR1
ITSN2
JAK3
JAKMIP2
JAM2
KCNB2
KCNH1
KCNH7
KCNH8
KCNIP1
KCNIP4
KCNJ4
KCNK18
KCNK3
KCNMA1
KCNQ1
KCNQ4
KCNS3
KCNU1
KDM7A
KIAA0226
KIAA0247
KIAA0319L
KIAA0825
KIAA1217
KIAA1328
KIAA1549
KIAA1549L
KIAA1671
KIAA1683
KIAA1755
KIAA2013
KIF11
KIF13A
KIF21B
KIF26B
KIF5A
KLHL2
KLHL20
KLHL24
KLHL32
KMO
KRR1
KRT18P55
KSR2
L3MBTL3
LAMA2
LAMA4
LARP4
LCK
LCTL
LDLRAD4
LDOC1L
LEPREL2
LGI2
LGMN
LGR6
LHFPL3
LIMCH1
LIMS1
LINC-PINT
LINC00364
LINC00382
LINC00478
LINC00504
LINC00698
LINC00703
LINC00842
LINC00871
LINC00970
LINC01104
LINC01107
LINC01122
LMNA
LPP
LPPR5
LRGUK
LRP1B
LRP2
LRP5
LRRC16A
LRRC4C
LRRC9
LRRIQ3
LRRK1
LTA4H
LTBP1
LYAR
LYPD5
MAATS1
MAGI1
MAGI2
MAML3
MAN1C1
MANBA
MAP2K5
MAP4K5
MAPK10
MAPK6
MAPK8
MAPKAPK3
MARCH5
MATR3
MBTPS1
MCC
MCM3AP
MDM1
ME1
ME2
MECOM
MED13L
MEF2C-AS1
MEGF11
MEP1A
METTL16
METTL22
MFN2
MFSD1
MGAT4A
MIB1
MICAL2
MIR181A1HG
MKL2
MLKL
MMP16
MMS22L
MNAT1
MOB3B
MOGAT1
MPHOSPH10
MRE11A
MROH6
MROH8
MRPS10
MRPS35
MRVI1-AS1
MS4A10
MS4A12
MS4A6E
MSH2
MSL2
MTDH
MTL5
MTMR14
MTOR
MYCBP2
MYPN
NAGA
NAT8
NBEA
NBPF13P
NCOA1
NCOA3
NDC80
NDE1
NDEL1
NDUFS4
NEGR1
NEK1
NEK10
NELL1
NFE2L2
NFU1
NFYC
NIN
NKAIN2
NKX2-2
NOL9
NOX3
NOX4
NPAS3
NPFFR2
NPHP4
NR1D2
NRBF2
NRCAM
NREP
NRG1
NRG4
NRP1
NRXN3
NSD1
NSL1
NSMCE4A
NTM
NTN4
NTNG1
NTRK1
NUBPL
NUDCD1
NUP133
NUP205
NUS1
NXN
OPRD1
OPRM1
OR7E10P
OSBPL9
OTOP1
OTUB2
OXR1
P2RX1
P2RY6
PACS2
PAFAH1B2
PAPD5
PARD3B
PARK2
PARN
PARVB
PCBP1-AS1
PCBP3
PCCA
PCDH9
PCNT
PCNXL4
PDE10A
PDE1C
PDE4DIP
PDE6A
PDE7A
PDIA5
PDLIM5
PDSS2
PDXDC1
PDZRN4
PHF14
PHF2P2
PIBF1
PID1
PIGU
PIK3CB
PIK3R6
PIP5K1A
PITPNC1
PITX2
PIWIL3
PKDCC
PKHD1L1
PKN2
PKNOX2
PKP4
PLA2G16
PLA2G6
PLA2R1
PLAGL1
PLB1
PLCB4
PLEKHA4
PLEKHA6
PLEKHA8
PLEKHG5
PLS1
PLXNA4
PMEPA1
PNPLA7
PNPLA8
POLQ
POLR1D
POLR3B
POTEA
PPFIBP1
PPHLN1
PPM1B
PPM1E
PPP1R2
PPP1R3C
PPP1R9A
PPP6R3
PPTC7
PRCP
PRDM15
PRDM5
PRDX6
PRELID2
PRICKLE2
PRIM2
PRKAR1B
PRKCA
PRKG1
PRMT8
PROX1-AS1
PRR5L
PSMF1
PTCHD4
PTGER2
PTGER3
PTN
PTPLB
PTPN11
PTPN13
PTPRA
PTPRD
PTPRF
PTPRG-AS1
PTPRH
PTPRM
PTPRO
PVT1
QRFPR
QRICH2
RAB11A
RAB11FIP3
RAB27A
RAB36
RAB37
RAB3B
RAB3IL1
RAB5B
RABEPK
RABGAP1L
RABL3
RAD54L2
RAG1
RALGAPA1
RALGPS2
RAPGEF2
RARRES1
RASA1
RASEF
RASGRP3
RASSF8
RASSF8-AS1
RBFOX2
RBL1
RBM26
RBM43
RBMS2
RBMS3
RBPMS2
RC3H1
RCN1
RERE
RFWD2
RHOD
RIMS2
RIPPLY3
RLF
RMND5A
RNF165
RNF175
RNF19A
RNFT2
RNU5E-4P
ROCK1
RORB
RORC
RP1-153P14.8
RP1-230L10.1
RP1-272J12.1
RP1-8B1.4
RP11-100L22.2
RP11-1029J19.5
RP11-103J8.1
RP11-1080G15.1
RP11-1084E5.1
RP11-108K3.1
RP11-10H3.1
RP11-111A22.1
RP11-114H23.1
RP11-1152H15.1
RP11-115J23.1
RP11-116A1.1
RP11-116N8.1
RP11-130F10.1
RP11-13N12.1
RP11-141M1.3
RP11-144F15.1
RP11-154D17.1
RP11-159L20.2
RP11-166D19.1
RP11-168C9.1
RP11-16L9.4
RP11-184D12.1
RP11-184E9.1
RP11-187O7.3
RP11-191L9.4
RP11-20A20.2
RP11-215N21.1
RP11-21J7.1
RP11-22P4.1
RP11-242J7.1
RP11-243A14.1
RP11-24M17.4
RP11-267C16.1
RP11-26L16.1
RP11-276H19.1
RP11-276H19.2
RP11-279F6.3
RP11-279O17.2
RP11-281P23.2
RP11-286E11.1
RP11-295G12.1
RP11-305B6.3
RP11-308N19.1
RP11-314O13.1
RP11-314P15.2
RP11-317N12.1
RP11-319G6.1
RP11-32K4.1
RP11-346L1.2
RP11-348J24.2
RP11-34F13.3
RP11-351M16.3
RP11-359E19.2
RP11-371F15.3
RP11-37C7.1
RP11-384F7.1
RP11-389K14.3
RP11-3L8.3
RP11-3P22.2
RP11-405A12.2
RP11-407A16.3
RP11-40G16.1
RP11-419C19.2
RP11-420N3.2
RP11-430H10.2
RP11-436D23.1
RP11-444D3.1
RP11-445O3.2
RP11-459F6.3
RP11-460B17.3
RP11-472N13.3
RP11-473J6.1
RP11-478K7.2
RP11-493L12.5
RP11-506N2.1
RP11-510I5.4
RP11-525K10.1
RP11-525K10.3
RP11-541P9.3
RP11-54D18.3
RP11-554D15.1
RP11-556E13.1
RP11-564C4.6
RP11-574M7.1
RP11-586K2.1
RP11-589C21.2
RP11-596D21.1
RP11-60A8.1
RP11-611E13.2
RP11-61G23.1
RP11-61O1.1
RP11-624L4.1
RP11-626K17.3
RP11-630C16.2
RP11-638L3.1
RP11-647P12.2
RP11-657O9.1
RP11-664H17.1
RP11-665G4.1
RP11-669M16.1
RP11-66B24.5
RP11-680F20.9
RP11-690J15.1
RP11-702H23.4
RP11-744N12.3
RP11-761N21.1
RP11-776A13.3
RP11-7F17.7
RP11-804N13.1
RP11-810P8.1
RP11-84A1.3
RP11-855O10.2
RP11-856F16.2
RP11-867G2.8
RP11-8L2.1
RP11-96H17.1
RP11-99L13.1
RP13-379L11.3
RP13-539F13.3
RP4-601P9.2
RP4-773N10.6
RP4-813D12.3
RP5-1061H20.4
RP5-1066H13.4
RP5-1120P11.1
RP5-1185H19.2
RP5-965F6.2
RPF2
RPH3A
RPH3AL
RPS4XP3
RPS5
RSF1
RTDR1
RUNX1
RUNX1T1
RXFP1
RYR2
SAMD3
SAMHD1
SCAF8
SCAPER
SCARA5
SCN2A
SCN9A
SCNN1B
SCRN3
SDK2
SEC11A
SEMA5B
SEMA6D
SENP2
SEPT10
SERINC1
SERPINA1
SERPINI2
SESN1
SGCD
SGCZ
SGMS1
SGPP2
SH3BP4
SH3PXD2B
SH3RF3
SHANK1
SHANK2
SHISA9
SIK3
SIN3B
SIX1
SLC11A2
SLC13A5
SLC16A12
SLC16A9
SLC17A4
SLC1A3
SLC22A15
SLC24A4
SLC25A17
SLC25A21
SLC25A24
SLC25A24P1
SLC26A2
SLC2A1
SLC2A13
SLC35F3
SLC35F4
SLC35G1
SLC36A3
SLC38A6
SLC39A11
SLC43A2
SLC44A5
SLC45A2
SLC4A8
SLC5A7
SLC7A8
SLC8A1-AS1
SLCO3A1
SLIT2
SMAD6
SMAP2
SMARCA5
SMARCC2
SMCO4
SMIM2-AS1
SNAP91
SNRPD3
SNX19P3
SNX29
SNX29P2
SNX3
SNX7
SOD2
SOGA1
SON
SORCS3
SPATA5
SPECC1
SPIRE1
SPPL2A
SPTBN4
SPTLC1
SRC
SRD5A3
SREBF2
SRP68
SRP72
SRSF7
SSTR3
ST3GAL3
ST6GALNAC3
ST7L
ST8SIA1
STARD13
STARD4-AS1
STARD6
STARD7
STARD7-AS1
STK3
STK39
STRAP
STRN3
STX18
STX18-AS1
STXBP5-AS1
STXBP5L
SUCLG2
SYCP2
SYNE1
SYNRG
SYT2
SYT7
SYTL2
TANGO6
TAOK1
TASP1
TBC1D10B
TBC1D16
TBC1D8
TBC1D9B
TBCD
TBL1XR1
TBX15
TCF20
TCF4
TCF7L1
TCP10L
TDRD1
TECPR1
TENM2
TERF2IP
TESC
TFDP2
TFEC
TFIP11
TGFBI
THEGL
TMA16
TMEM132B
TMEM178B
TMEM192
TMEM217
TMEM51
TMOD2
TMPRSS11E
TMTC1
TMTC2
TNFRSF10C
TNFRSF10D
TNFRSF11B
TNR
TNRC6B
TNRC6C
TOX
TPD52L1
TPST2
TRAK1
TRAPPC8
TRDN
TRERF1
TRIM24
TRIM37
TRIM4
TRIM47
TRPC6
TRPC7
TRPV4
TSGA10
TSHZ2
TSPAN11
TSPAN9
TTC40
TTC6
TTC9
TTLL10
TULP4
TWIST2
TXNRD1
TYRO3
UBASH3A
UBASH3B
UBE2D2
UBE2E1
UBE2E3
UBE2J1
UBE2J2
UBIAD1
UBL5P1
UBTD2
UBXN2B
UGT2B7
ULK4
UNC13A
UNC5B
UNC79
USP28
UTRN
VIT
VPS13B
VPS13C
VWA3B
VWDE
WARS2
WDFY3
WDFY4
WDHD1
WDR20
WDR25
WDR59
WIPF2
WNK1
WNT2B
WSCD1
WWC1
WWOX
XIRP2
XKR4
XKR6
XYLT1
YAF2
YEATS2
ZBTB45
ZBTB7C
ZC3H3
ZCCHC11
ZEB1
ZEB2
ZFAND4
ZFP69B
ZFYVE9
ZMAT4
ZMYM1
ZMYND8
ZNF114
ZNF214
ZNF277
ZNF283
ZNF365
ZNF366
ZNF385B
ZNF385D
ZNF438
ZNF45
ZNF485
ZNF609
ZNF704
ZNF738
ZNF782
ZNF800
ZNRF2
ZRANB2-AS2
ZSCAN22
ZSWIM8

## Sheet: ARSA EastAsia
AC092594.1
ACSL5
ADAMTS14
ADH1B
ADH1C
ADH7
AMPD3
ANK2
ARHGEF12
ARPP21
ATF6
ATG16L1
AVL9
C14orf64
C3orf18
C4orf17
CACNA2D2
CACNA2D3
CLVS1
CNTNAP2
CPNE4
CPNE7
DAAM1
DGKB
DLG2
DOCK3
FOXN3
FPR1
GALNTL6
GIF
HBM
HBZ
HERC2
HK2
HNRNPM
HS6ST3
IFT43
IL34
INO80
IP6K1
IQCF6
IQCJ-SCHIP1
ISM2
KCNQ1
KIAA1024
LAMB2
LINC00486
LINC00871
LONRF2
LRRC7
MITF
MSH4
MYH15
NFAT5
NLGN1
NMD3
NRG1
NRXN3
OR4A5
OR4B1
OR4C46
PALLD
PDCD1
PDE10A
PDE4D
PLOD1
POLR3B
PRKAR2A
PRPSAP1
PTPN11
PTPRD
PTPRG
PXDNL
QRICH2
RAB10
RAD54L2
RFX7
RGS7
RHOA
RIMBP2
RINL
RNF144A
RNPEPL1
ROBO2
RP11-148E17.1
RP11-17E2.2
RP11-20E24.1
RP11-32K4.1
RP11-449D8.5
RP11-550I24.2
RP11-594C13.1
RP11-595B24.1
RP11-690J15.1
RP11-696N14.3
RP11-76I14.1
RUFY2
SAG
SELO
SEPT7
SLC22A20
SOGA1
ST3GAL2
STIM1
SUMF1
TEX9
TNKS
TNR
TRIM51CP
TRPM7
TSPAN5
USP19
USP46
VEPH1
VPRBP
VTI1A
WASF2
WDR7
ZNF276
ZNF720

## Sheet: ARSA Europe
AC003088.1
AC003092.2
AC003991.3
AC005062.2
AC005808.3
AC009313.1
AC011288.2
AC012462.3
AC090044.1
AC092661.1
AC096649.3
AC133680.1
ACADM
ADAMTS12
ADAMTS18
ADORA1
AEBP2
AGFG1
AHCYL1
AHR
AHRR
AIG1
AIM2
AKAP6
AKT3
AL359878.1
ALK
AMOTL1
ANKRD44
AP000476.1
AP004550.1
AP005135.2
AP3B2
APP
ARHGAP28
ARHGAP42
ARHGEF26-AS1
ARHGEF7
ARMC2
ARRB2
ATF6
ATG10
ATP2A3
ATP7B
ATP8B4
BANK1
BCL2
BCL2L1
BDNF-AS
BLK
BMPER
BRCA1
BRINP1
BRIP1
BRMS1L
BTBD16
C10orf128
C15orf26
C18orf64
C2orf69
C4orf22
C7
CACNA1A
CACNA1S
CADM1
CADPS
CALN1
CASC15
CCBE1
CCDC33
CCDC41
CDH4
CDK12
CDYL2
CEP70
CHD2
CHD9
CLASP2
CLDN10
CLIP4
CMC2
CNR2
CNTN4
CNTNAP2
CNTNAP5
COL4A1
COQ3
COQ5
COX10-AS1
COX4I2
CPA2
CPNE4
CPQ
CPXM2
CREB5
CREBBP
CRTAP
CSMD1
CSMD2
CSMD3
CTB-12O2.1
CTBP1
CTC-535M15.2
CTC-548K16.2
CTC-575N7.1
CTD-2316B1.1
CTD-2336H13.2
CTIF
CTNND2
CUBN
CYP39A1
CYP7B1
DAB1
DAB2IP
DAG1
DCUN1D4
DEC1
DEPTOR
DHX34
DIP2C
DISC1FP1
DLG2
DLGAP2
DNAJC15
DNHD1
DNM1
DOCK4
DOCK7
DOK5
DPP4
DRD1
DST
EDARADD
EFTUD1
EIF2B5
EIF4G3
EPB41L3
EPHA6
EPM2A
ERBB4
ERP44
EXOC3
EXOC4
EYS
F11-AS1
F13A1
FAM134C
FAM154A
FAM155A
FAM170B-AS1
FAM178B
FAM19A1
FAM19A4
FAM19A5
FAM98A
FAT3
FBXW8
FER
FER1L5
FHIT
FLYWCH2
FNDC3A
FNDC3B
FOXF2
FOXO1
FOXP2
FRMD4A
FRRS1
FSTL5
FTCDNL1
FUCA2
FYB
FYCO1
GABRB2
GABRG3
GACAT1
GANC
GBP2
GBP3
GIGYF2
GLIS1
GLP2R
GLRA1
GLYATL1
GMDS-AS1
GOLPH3
GP2
GPC5
GPC6
GPR125
GPR142
GPRIN3
GREB1L
GRK6
GRM1
GRM5
GRXCR1
GTF3A
GTPBP4
GUCY1A2
GUCY1B2
H6PD
HAUS6
HERC1
HFM1
HGD
HHAT
HIATL1
HIBADH
HK1
HKDC1
HOMER2
HOXC13
HS3ST4
HSF2
IDI1
IFI27L1
IFIT5
IFT172
IFT43
IGHG2
IGHMBP2
IGHV3-48
IGHV3-49
ILF2
IMMP1L
IMMP2L
INHBB
INTS2
IQSEC3
IRF2
ITGA1
ITGB6
ITSN2
KB-1639H6.7
KBTBD12
KCNE2
KCNH3
KCNH4
KCNIP4
KCNQ3
KDM4C
KIAA1328
KIF1B
KLHL42
KLHL5
LARS
LCLAT1
LDLRAD3
LEF1-AS1
LINC00511
LINC00635
LINC00658
LINC00871
LINC01088
LINC01125
LINGO2
LPCAT1
LPP
LRP1B
LTBP1
LUC7L3
LZTFL1
MACF1
MACROD2
MAD1L1
MAEA
MAGI1
MAP2
MARC2
MARK1
MAVS
MCAT
MDM4
MED12L
MED15
MEGF11
MEGF9
MFSD2A
MICU1
MMP26
MOB3B
MPDZ
MPP2
MSRA
MTA1
MTIF3
MTMR7
MUC2
MYL3
MYO16
MYO18B
MYO5C
NAV2
NAV3
NCAPH
NDST4
NINJ2
NOS2
NPAS3
NR3C2
NRG1
NRG3
NRXN3
NUBPL
OCA2
OLFM2
OPCML
OR51E2
PACRG
PALMD
PAMR1
PAPPA2
PCAT1
PCDH15
PCGF6
PDCD4
PDE4B
PDE9A
PDLIM1
PDZD2
PEMT
PHF21A
PHLDA1
PIGK
PITPNM2
PLCB1
PLOD2
PLXDC2
PLXNA4
PPM1L
PRB3
PRB4
PRDM5
PRELID2
PRPSAP1
PRSS42
PSD3
PTPN14
PTPN9
PTPRD
PTPRG-AS1
PTPRN2
PUS7
RABGAP1L
RAC2
RAI1
RAI14
RALGAPB
RARRES1
RBFOX1
RBFOX3
RBMS3
RDH16
RGS7
RILPL1
RNF220
ROBO1
ROBO2
ROS1
RP1-149A16.12
RP11-103J8.1
RP11-118B18.1
RP11-122C21.1
RP11-13G14.4
RP11-143A12.3
RP11-15I11.3
RP11-184D12.1
RP11-191L9.4
RP11-230G5.2
RP11-243E13.2
RP11-260O18.1
RP11-314O13.1
RP11-361H10.3
RP11-427M20.1
RP11-433J8.2
RP11-444A22.1
RP11-47L3.1
RP11-4O3.1
RP11-533K9.3
RP11-541G9.1
RP11-545I5.3
RP11-54D18.3
RP11-550P17.5
RP11-567M16.3
RP11-600K15.1
RP11-616L12.1
RP11-624L4.1
RP11-648K4.2
RP11-739G5.1
RP11-739N10.1
RP11-74E22.4
RP11-752G15.3
RP11-815M8.1
RP11-871F6.3
RP11-981G7.1
RP11-991C1.2
RP4-651E10.4
RP5-1043L13.1
RPH3A
RPH3AL
RPL37A
RPTOR
RYBP
SAMD3
SDPR
SDS
SEC14L1
SEMA3E
SEMA4B
SERPINA12
SERPINB5
SEZ6L
SFI1
SGCZ
SH3GL3
SH3PXD2A
SH3RF1
SIK3
SIN3A
SKAP1
SLC10A2
SLC18B1
SLC25A15
SLC39A12
SLC4A10
SLC8A1
SLFN5
SMTNL2
SNAP23
SNTG2
SOCS7
SOX5
SP3
SPAG16
SPATA18
SREK1
SRSF9
SSTR3
ST6GALNAC3
ST6GALNAC5
STAM
STARD9
STRA6
STRIP2
STX17
STXBP5L
SULF2
SUSD1
TADA2B
TAF4
TANK
TBC1D14
TBC1D5
TCERG1
TCERG1L
TEC
TEX10
TEX22
TFAP2E
TK2
TLR1
TMEM132C
TMEM132D
TMEM133
TMEM200A
TMEM64
TMX4
TNKS
TNRC18
TPGS2
TPRG1
TRABD2B
TRIB1
TRIM2
TRPM6
TSC2
TSHZ2
TTBK2
TTLL5
TWSG1
TYR
U91319.1
UBE4A
UBL3
UBTD1
UCK2
UNC13C
UTS2B
VIT
VPS37A
VSTM4
VTI1A
VWA3B
WAC
WASF2
WDR19
WDR27
WDR37
WDR64
WSCD1
WWC1
WWOX
XRCC1
YWHAEP7
ZAP70
ZBTB18
ZBTB20
ZC3HAV1
ZFAT
ZHX3
ZMIZ1-AS1
ZNF169
ZZEF1

## Sheet: ARSA AFR top10%
7SK
AAED1
AAR2
ABCA1
ABCA10
ABCA17P
ABCA7
ABCB11
ABCB9
ABCC12
ABCD2
ABCG2
ABHD3
ABLIM1
ABTB2
AC004014.3
AC004051.2
AC005487.2
AC005537.2
AC005863.2
AC007246.3
AC007250.4
AC009060.1
AC009410.1
AC009499.1
AC009502.4
AC009784.3
AC011288.2
AC011747.3
AC012322.1
AC012593.1
AC016907.3
AC016995.3
AC018717.1
AC019118.2
AC019330.1
AC073283.4
AC074391.1
AC079305.11
AC079610.1
AC091969.1
AC096559.1
AC107057.1
AC107070.1
AC131097.3
AC133680.1
AC139099.4
ACER3
ACSS1
ADAMTS17
ADAMTS7
ADAMTS7P4
ADAMTSL3
ADARB2
ADRA1A
ADRA1D
ADRBK2
ADTRP
AF165138.7
AFF3
AGAP1
AGBL1
AGRP
AGTR1
AHNAK
AHNAK2
AJ006998.2
AJ239322.1
AKNA
ALK
ALKBH8
ALOX5
ALYREF
AMHR2
AMPD3
ANGPT1
ANK3
ANKRD11
ANKRD13C
ANKRD17
ANKRD27
ANO5
ANO7
ANTXR1
ANXA3
AP001604.3
AP001816.1
APCDD1L
API5
APLF
APOBEC3G
APOL1
APOL4
APOL5
ARHGAP17
ARHGAP23
ARHGAP24
ARHGAP26
ARHGAP39
ARL6
ARMC4P1
ARMC7
ARMC9
ASIC5
ASTN2
ATL2
ATP11A
ATP6V0D1
ATP6V0D2
ATP6V1E1
ATP8B4
ATR
ATRNL1
B4GALNT3
BAI3
BCAS3
BDH1
BDNF-AS
BMP2K
BMP7
BPIFA2
BPIFA3
BPTF
BRIP1
BTRC
C10ORF68
C10orf90
C11orf21
C11orf49
C14orf159
C15orf26
C15orf32
C15orf41
C16orf45
C16orf74
C18orf54
C1orf105
C1orf112
C1orf173
C1orf189
C1orf198
C20orf196
C22orf34
C2orf88
C3orf55
C5orf64
C5orf66
C6orf57
C8orf31
C9orf92
CABP4
CACNA1C
CACNA1D
CACNA1E
CACNA1G
CACNA1I
CACNA2D1
CACNA2D3
CACNB4
CACNG2
CADM2
CALN1
CAMK2D
CAMTA1
CAND2
CAPN15
CAPZB
CARM1P1
CASC15
CASC17
CBLN4
CCBL2
CCDC102B
CCDC109B
CCDC130
CCDC146
CCDC162P
CCDC178
CCL19
CCL20
CCR7
CCSER1
CD19
CD97
CDC45
CDH13
CDH18
CDH23
CDH4
CDH9
CDK13
CDX1
CDYL
CEACAM22P
CELF4
CELSR1
CENPE
CFTR
CHL1
CHN1
CHRAC1
CHRM3
CHRNB2
CHST8
CHSY1
CLC
CLDN11
CLEC16A
CLEC4M
CLIP1
CLSTN2
CNBD1
CNNM2
CNNM4
CNTLN
CNTN4
CNTN6
CNTNAP4
COL28A1
COL4A4
COPS8P3
CPN2
CPNE3
CPNE4
CPNE8
CPPED1
CRAT
CREB3L3
CREBBP
CRIP1
CSMD1
CST11
CST13P
CTA-992D9.7
CTAGE12P
CTB-111H14.1
CTB-161M19.4
CTB-57H20.1
CTC-228N24.1
CTC-254B4.1
CTC-281M20.1
CTC-340A15.2
CTC-340D7.1
CTC-448D22.1
CTD-2008A1.2
CTD-2009A10.1
CTD-2012I17.1
CTD-2116N24.1
CTD-2244C20.2
CTD-2336H13.2
CTD-2337A12.1
CTD-2349B8.1
CTD-2509G16.5
CTD-2572N17.1
CTD-2589M5.4
CTD-3025N20.2
CTD-3179P9.1
CTIF
CTNNA1
CTNNA2
CUBN
CUX1
CUX2
CX3CL1
CXXC4
CYLD
CYP24A1
CYP27A1
CYP2AB1P
CYP2B6
CYTH3
DAB1
DAPK1
DCC
DCDC1
DCLK1
DDB2
DENND2A
DGKG
DGKI
DGKZ
DHRS2
DLG2
DLG5
DLGAP1
DMRT1
DNAH11
DNAH12
DNAH14
DNAH17
DNAH2
DNAH9
DNHD1
DOCK10
DOCK4
DOCK8
DOHH
DOLPP1
DPF3
DPP10
DPP6
DSCR4
DSG1
DTWD2
DYSF
DYTN
EBF2
EEF1GP2
EEF2
EFCAB5
EFNA5
EGFEM1P
EGLN3
EHMT1
ELP3
EMILIN2
EML1
EMR1
ENDOV
ENPP2
ENPP6
EP400
EPB41L1
EPHA7
EPHB1
ERBB4
ERC1
ERCC1
ERICH1-AS1
ESR1
ESRRG
ETV6
EVL
EYA1
FADS3
FAIM3
FAM110B
FAM117B
FAM129A
FAM154A
FAM169B
FAM175A
FAM178B
FAM180A
FAM184B
FAM189A1
FAM19A2
FAM19A5
FAM220BP
FAM3C
FAM71F1
FAM87A
FARP1
FARS2
FBN1
FBP1
FBXL17
FBXL7
FBXO16
FBXO27
FBXO31
FGD4
FGD5
FGF12
FGF14
FGGY
FHIT
FHOD3
FKBP8
FLG-AS1
FLT1
FMN2
FMNL2
FNDC3B
FOXK1
FOXP1
FREM1
FREM2
FRMD3
FRMD4A
FSHR
FSTL1
FSTL4
FTO
FUT2
GABBR2
GABRA2
GABRB3
GACAT1
GALNT9
GALNTL5
GAPDHP63
GAS6
GATA4
GBA3
GBP3
GDPD4
GFOD1
GJA1
GKN2
GLDN
GLI3
GLOD4
GLP1R
GLTSCR1L
GMCL1
GMDS
GMDS-AS1
GNA13
GNA14
GNB1L
GNG12-AS1
GNG7
GNLY
GPC5
GPC6
GPIHBP1
GPR114
GPRIN3
GRB10
GREB1
GREB1L
GRIK2
GRIK4
GRM8
GS1-57L11.1
GSDMC
GSE1
GSTO1
GSTO2
GTSCR1
GUCA1A
GUCY1A3
HAO1
HBQ1
HCAR1
HDLBP
HELQ
HERC2
HGF
HIP1
HIPK2
HIRA
HIST3H3
HIVEP3
HK1
HK2
HLCS
HMG20B
HMGB1
HMGB3P12
HMOX1
HPCAL1
HPSE2
HS1BP3
HS6ST1
HSD11B2
HSD17B2
HUNK
HYDIN
IFIH1
IGHA1
IGHV3-74
IGHV3-75
IGHV7-81
IGLV3-27
IGSF5
IL10RB
IL12RB1
IL17RD
IL2RB
IL36B
INPP4B
INSL6
INSR
IQCA1
IQCJ-SCHIP1
IQSEC1
ITGA11
ITGAE
ITPR1
JDP2
KALRN
KAZN
KCNAB1
KCNAB2
KCNIP4
KCNJ2
KCNK2
KCNQ1
KCNT2
KCTD16
KCTD19
KDM1B
KDM2B
KDM4A
KDR
KIAA0141
KIAA0825
KIAA0922
KIAA1217
KIAA1324L
KIAA1328
KIAA1468
KIAA1549L
KIF26A
KIF6
KIRREL3
KLF13
KLRD1
KNTC1
KRT18P51
KRT2
KRT79
KRT80
KRTAP2-2
KRTAP4-3
KRTAP4-4
KRTAP4-5
L3MBTL4
LA16c-444G7.1
LAMA2
LAMB4
LARGE
LAT
LCE1A
LCE1B
LCE6A
LCN1
LDLRAD3
LDLRAP1
LGALS4
LHFPL2
LIF
LIMK1
LINC00113
LINC00407
LINC00422
LINC00617
LINC00687
LINC00710
LINC00871
LINC00884
LINC00958
LINC00970
LINC00992
LINC01032
LINC01035
LINC01088
LIPE-AS1
LMX1B
LONRF2
LPA
LPCAT1
LPHN3
LPIN2
LRAT
LRCH3
LRIT3
LRP1B
LRRC16B
LRRC36
LRRC37A6P
LRRC38
LRRC4C
LSAMP
LY6H
MACROD2
MAGI1
MAGI2
MAN1A1
MAP1LC3B
MAP2K2
MAP2K4
MARCH4
MAST4
MB21D2
MBD2
MC2R
MCCC1
MDM2
MEF2A
METAP1
METTL24
METTL9
MFHAS1
MFI2
MFSD11
MICALL2
MICU3
MIPEP
MIPOL1
MLIP
MLPH
MMP15
MOB1A
MOV10L1
MPPED2
MROH2A
MRPL17
MRPS2
MRVI1
MSR1
MSRB3
MTND2P8
MUM1
MXD1
MXRA8
MYH15
MYH9
MYO18B
MYO1B
MYOF
N4BP2
NAA35
NAALADL2
NALCN
NARFL
NARS2
NAV2
NBR2
NCAM2
NCEH1
NCK2
NCKAP5
NDE1
NEBL
NEDD4L
NEGR1
NEK10
NELL1
NELL2
NEURL4
NFATC1
NFIB
NFIC
NFKB2
NGEF
NHSL1
NIFK-AS1
NKAIN2
NKAIN3
NLGN1
NLRP6
NOP58
NOS1AP
NOVA1-AS1
NR2F2-AS1
NRG1
NRG3
NRXN1
NRXN3
NSRP1
NTM
NTSR2
NUCB1
NUGGC
NXN
NXPH1
OCA2
OLFM1
OLFML2A
OPN4
OR10A2
OR10A4
OR13A1
OR1L1
OR2T10
OR4K14
OR7A1P
ORC5
OSBPL5
OTOP1
OTUD7A
OTX2-AS1
P2RY2
PACSIN3
PALLD
PARD3
PARK2
PARN
PART1
PARVB
PAX2
PCDH9
PCF11
PCLO
PCSK5
PDE1A
PDE4C
PDE4D
PDHX
PDIA5
PDLIM5
PDZD2
PDZRN3
PEX13
PFKFB3
PGM2L1
PGM5
PHACTR2
PHYHIP
PIAS1
PIAS4
PIGZ
PIK3AP1
PIPOX
PITPNM2
PIWIL1
PIWIL2
PKHD1L1
PKN1
PKNOX2
PKP1
PLA2G6
PLCB1
PLCB4
PLCG2
PLCL1
PLD4
PLEKHM1P
PLEKHM3
PLK5
PLXNA4
PLXND1
PMS2P3
PNKD
POLI
POLN
POM121C
PPARGC1B
PPFIBP1
PPM1H
PPP2R1B
PPP2R2C
PPP2R4
PPP3CA
PRDM11
PRDM16
PRICKLE2
PRKAG2
PRKCE
PRKCZ
PRKG1
PRKG2
PROX1-AS1
PRR5L
PRRX2
PRSS27
PRSS33
PRUNE2
PSD3
PSIP1
PSMC4
PTAR1
PTGFRN
PTH2R
PTPLB
PTPN14
PTPRD
PTPRF
PTPRN2
PTPRS
PTPRT
PTTG1IP
PUS10
PVALB
PVRL1
PYGO1
RAB20
RAB27A
RAB37
RADIL
RANBP2
RAP1A
RAPGEF2
RARA
RASD2
RASGEF1B
RBFOX1
RCN1
REEP1
RFX2
RHCG
RHPN1
RIN3
RIPK1
RNASE1
RNF168
RNF8
RNGTT
ROBO2
RP1-13P20.6
RP1-292B18.4
RP1-60O19.1
RP1-65P5.1
RP1-91G5.3
RP11-101E14.3
RP11-101O21.1
RP11-1021N1.1
RP11-114G22.1
RP11-114J13.1
RP11-116N8.1
RP11-124B13.1
RP11-124G5.3
RP11-132E11.2
RP11-139K4.1
RP11-141O11.1
RP11-154H23.3
RP11-156K13.1
RP11-161I6.2
RP11-167N24.6
RP11-16D22.2
RP11-173L6.1
RP11-17L5.4
RP11-180D21.3
RP11-180P8.1
RP11-193H5.1
RP11-197K6.1
RP11-1L12.3
RP11-202G18.1
RP11-208K4.1
RP11-227F19.1
RP11-252E2.2
RP11-260M19.2
RP11-274B18.4
RP11-279F6.3
RP11-27M24.3
RP11-27M9.1
RP11-295D22.1
RP11-308N19.4
RP11-30O15.1
RP11-316I3.2
RP11-325B23.2
RP11-32K4.1
RP11-359P5.1
RP11-367F23.1
RP11-367F23.2
RP11-369E15.1
RP11-371F15.3
RP11-375D13.2
RP11-386B13.3
RP11-390P2.4
RP11-416O18.2
RP11-420N3.2
RP11-422J15.1
RP11-429J17.7
RP11-431K24.1
RP11-460B17.3
RP11-483E7.1
RP11-492A10.1
RP11-498P14.5
RP11-507B12.2
RP11-511B23.2
RP11-517H2.6
RP11-519G16.3
RP11-521D12.5
RP11-525K10.3
RP11-527F13.1
RP11-529H2.2
RP11-54A9.1
RP11-550P17.5
RP11-556I14.2
RP11-566E18.3
RP11-58C22.1
RP11-595B24.1
RP11-595B24.2
RP11-622A1.2
RP11-624L4.1
RP11-638L3.1
RP11-63E5.6
RP11-653G8.2
RP11-654A16.3
RP11-669M16.1
RP11-66B24.5
RP11-695J4.2
RP11-697B24.1
RP11-703G6.1
RP11-718O11.1
RP11-71H9.1
RP11-71N10.1
RP11-766N7.3
RP11-776A13.3
RP11-79E3.3
RP11-79P5.3
RP11-807H7.2
RP11-80K21.3
RP11-810P8.1
RP11-857B24.1
RP11-87G24.3
RP11-889D3.1
RP11-88I21.2
RP11-89K10.1
RP11-8L2.1
RP11-90C4.3
RP11-927P21.6
RP11-96O20.4
RP13-612N21.1
RP3-333B15.4
RP3-448I9.1
RP3-513G18.2
RP4-543J13.1
RP4-676J13.2
RP5-1007M22.2
RP5-1029K10.2
RP5-1031J8.1
RP5-1043L13.1
RP5-1119A7.11
RP5-945F2.3
RP5-965F6.2
RP5-991G20.1
RPL7L1
RPS6KA2
RPS6KC1
RPTOR
RPUSD4
RRP8
RSU1
RUNX1
RUNX2
RXRA
RYR3
SAA3P
SAMD3
SAMD5
SAMSN1
SBNO1
SCGB1A1
SCIN
SCML4
SCN4A
SCNN1B
SCTR
SDCCAG8
SDF4
SEC24B
SEL1L3
SEMA3C
SEMA3E
SERGEF
SERPINF1
SETD5
SFXN5
SGCE
SGCZ
SGSM1
SH3PXD2A
SHC2
SHFM1
SHISA9
SIGLEC1
SLC12A6
SLC16A12
SLC1A2
SLC20A2
SLC22A11
SLC22A16
SLC25A21
SLC26A5
SLC2A7
SLC33A1
SLC35F3
SLC43A2
SLC44A1
SLC44A5
SLC6A15
SLC6A4
SLC8A1
SLC9A5
SLC9A9
SLC9C2
SLCO3A1
SLIT3
SLMAP
SMAD7
SMCO1
SMYD3
SNAPC3
SNED1
SNRNP27
SNTG1
SNTG2
SNX20
SNX29
SNX31
SOS1
SOSTDC1
SP1
SPATA16
SPATA5
SPON1
SPPL2A
SPSB1
SPTA1
SRPK2
SS18L1
SSPO
ST6GALNAC3
STAG1
STARD3NL
STARD4-AS1
STARD6
STIL
STK10
STK32A
STK40
STMN4
STOX2
STX1B
STX2
STX8
STXBP5-AS1
SUCLG2
SULT2B1
SUSD1
SV2C
SYN3
SYNE1
SYNGR1
TBC1D9
TBX15
TCEB3
TCF20
TEAD1
TENM2
TENM4
TET3
TEX26
TG
THEMIS3P
THSD4
THSD7A
THUMPD2
TIAM2
TKT
TLDC1
TLN2
TMEM132B
TMEM132C
TMEM132D
TMEM134
TMEM163
TMEM169
TMEM178A
TMEM178B
TMEM179
TMEM192
TMEM45A
TMPRSS3
TMTC1
TMTC2
TNFRSF10D
TNFRSF11B
TNIK
TNRC6C
TNS3
TOP1MT
TP73
TP73-AS1
TPGS2
TPT1P2
TRAK1
TRAPPC9
TRIOBP
TRPM6
TRPS1
TRPV3
TRRAP
TSHR
TSNARE1
TSPAN9
TSPO
TTC17
TULP4
TUSC3
TXNRD2
UBE2L3
UCK2
UFL1-AS1
UGT3A2
ULK4
UNC13A
UNC13C
USP22
USP46
UTRN
VAV3-AS1
VCAN
VDR
VEPH1
VIL1
VIT
VRK2
VWA5A
VWF
WASF2
WBP2NL
WDR64
WDR72
WIPF2
WNT2B
WSCD1
WWOX
WWP1
WWP2
XKR4
XKR6
XXYLT1
YWHAEP7
ZBED3-AS1
ZBTB16
ZBTB20
ZBTB7A
ZC3H4
ZCCHC11
ZCCHC14
ZCCHC8
ZDHHC1
ZFR2
ZHX2
ZNF257
ZNF286B
ZNF300P1
ZNF385D
ZNF408
ZNF516
ZNF546
ZNF556
ZNF609
ZNF626
ZNF710
ZNF77
ZNF804A
ZNF827
ZNF890P
ZNF98
ZSWIM5
ZZEF1

## Sheet: ARSA Oceania
AC007392.3
AC079807.4
AC097721.2
ACYP2
AFAP1L1
AJ003147.9
ALDH1L2
ALG1L2
ALOX15B
ANKFN1
APPL2
AQR
ARHGEF15
ARHGEF3
ATCAY
BACE2
BRAP
C12orf75
C14orf64
C18orf64
C1orf112
C3orf83
CA5AP1
CACNG3
CAND2
CAPSL
CCDC33
CD33
CDS2
CDV3
CEACAM18
CEACAMP5
CELSR1
CNST
COL6A4P2
COLQ
CRTC1
CTD-2547E10.2
CTD-3187F8.14
CYP24A1
EPB41L4A
FGF5
GBP1
GBP2
GBP4
GBP7
GPCPD1
HCG17
HTR7
IFT52
IKBIP
IL20RA
IL7R
INPP4A
KATNAL1
KIAA1033
KLK14
KLK4
KRT18P17
LINC00856
LIPE-AS1
LPAR1
LPP
LRRC6
LRRK1
MAP3K5
MEIS1
METTL6
MKRN2
NF2
NMRK2
NRCAM
OR7E21P
PCNXL2
PDE7B
PELI2
PRDM8
PRMT8
PROSP
PSG8
PTPRN2
QPRT
RAB6B
RAF1
RFT1
RICTOR
RIN2
RMND1
RNF24
RP11-101O21.1
RP11-162K6.1
RP11-181C3.1
RP11-2E17.1
RP11-348M3.2
RP11-433J8.2
RP11-463O9.9
RP11-466I1.1
RP11-55K22.5
RP11-586K2.1
RP11-636O21.1
RP11-66B24.5
RP11-765K14.1
RP11-767C1.1
RP11-91K8.2
RP11-93K22.6
RP3-323P13.2
RPS27AP1
SERPINB8
SIGLEC12
SIGLEC6
SIGLEC8
SLC17A8
SLC25A3
SLC25A37
SLC2A12
SLC9A7P1
SLCO2A1
SNRK
SORCS2
SPN
SRPRB
SYN3
TF
TFP1
TIMELESS
TMEM40
TMPO
TNNI1
TOPBP1
TRIM10
TRIM15
TRIM26
TSEN2
TSHZ2
TTC23L
UGT3A1
UPP2
UTS2B
WWOX
XRCC6BP1
ZBTB2
ZCCHC2
ZFR2
ZNF43
ZNF770

## Sheet: RACA Africa
ABCA10
ABCB1
ABCB11
ABCB4
ABCF2P1
ABHD4
ABHD6
ABLIM1
AC003088.1
AC004562.1
AC006372.4
AC007392.3
AC007682.1
AC007948.1
AC009262.2
AC009365.3
AC010148.1
AC010987.5
AC011747.6
AC018892.3
AC022431.2
AC026167.1
AC055736.1
AC068483.1
AC069368.3
AC072062.1
AC074391.1
AC079610.1
AC079896.1
AC092684.1
AC107218.3
AC124997.1
AC131097.3
AC133680.1
ACAN
ACER3
ACPL2
ACTN2
ACTR1B
ACVR2B
ADAM21P1
ADAMTS13
ADAMTS15
ADAMTS17
ADAMTS6
ADD3
AE000662.92
AEBP2
AEN
AF064858.11
AF131217.1
AF146191.4
AF165138.7
AFAP1L1
AFF1
AGBL1
AGBL4
AGRN
AHNAK
AIDA
AK8
AKAP1
AKAP10
AKT2
AL035610.2
AL355390.1
AL590867.1
ALDH7A1
ALG1L6P
ALOX5
ALPL
ALS2
ALX4
ANGPT1
ANKFN1
ANKK1
ANKRD17
ANKRD18A
ANKRD20A5P
ANKRD36
ANKRD44
ANKS1A
ANO2
ANO6
ANP32A
ANTXR2
ANXA13
ANXA3
AP000688.14
AP000797.3
AP000997.2
AP4S1
APOL3
APOL6
AREL1
ARHGAP24
ARHGAP28
ARHGEF16
ARHGEF3
ARID3B
ARID4B
ARL13B
ARMC8
ARRB1
ASH1L
ASPSCR1
ATAD2B
ATF6
ATF7IP
ATP10A
ATP2C1
ATP6V0A1
AZI1
B3GALT5
BACH1
BANF2
BATF
BAZ2B
BCL7B
BCL9
BDP1
BEND6
BFSP1
BICC1
BMPER
BNIP2
BPIFA2
BPIFB1
BPIFB3
BPIFC
BRMS1L
BTBD11
C10orf128
C10orf90
C11orf40
C11orf49
C12orf42
C15orf26
C17orf104
C17orf53
C19orf47
C1orf185
C1orf222
C1orf95
C2orf50
C4orf32
C5
CA10
CA12
CA8
CACNA1C
CACNA1E
CACNG1
CACNG3
CADM2
CAGE1
CALCB
CAMK1D
CAMK2D
CAP2
CAPN14
CAPRIN2
CASC15
CASC20
CASKIN1
CASP12
CBX6
CCDC102B
CCDC150
CCDC170
CCDC171
CCDC178
CCDC18
CCDC19
CCDC77
CCDC88C
CCL22
CCNY
CCNYL1
CCR8
CCT5
CD109
CD226
CD300LD
CD6
CD84
CDC34
CDC42SE2
CDC45
CDC73
CDCP1
CDH10
CDH12
CDH18
CDH23
CDH26
CDH3
CDK15
CDK2AP1
CDK5RAP2
CEP128
CEP350
CEP70
CERS6
CHL1
CHRM3
CHST11
CHTOP
CHUK
CIC
CIDEA
CIT
CLEC16A
CLIC5
CLK2
CLPX
CMBL
CMIP
CMPK1
CMSS1
CNGB3
CNTLN
CNTN3
CNTNAP4
CNTRL
COBL
COG7
COL11A1
COL12A1
COL20A1
COL4A4
COL5A1
COL8A1
COLCA2
COLEC11
COLEC12
COPS4
CORO2B
COX5A
CPED1
CPNE4
CPVL
CRB1
CREM
CRYBA2
CRYGS
CRYM-AS1
CSK
CSNK2A2
CSRP3
CT49
CTC-228N24.3
CTC-264O10.2
CTC-329D1.2
CTC-490E21.12
CTC-535M15.2
CTD-2215L10.1
CTD-2288F12.1
CTD-2532K18.1
CTD-2541M15.1
CTD-2547E10.3
CTDSP1
CUL1
CUL2
CWF19L1
CYB5R2
CYP20A1
CYP4F9P
DAD1
DAO
DAP
DCHS2
DDX10
DDX60L
DENND2A
DEPDC5
DERL3
DGKG
DGKH
DHRS7B
DHX34
DIP2C
DLG2
DLGAP4
DMGDH
DMRT1
DMTF1
DNAJB11
DNM3
DNPEP
DOCK3
DPP6
DRGX
DSCAM
DSE
DSTN
DUOX2
DYNC1H1
DZIP1L
E4F1
EDAR
EDEM2
EEF1DP3
EEFSEC
EFCAB2
EFNA5
EGFLAM
EIF2B2
EIF2B5
EIF4B
ELAVL4
ELF1
EML1
EMP2
ENG
ENOX1
ENTHD1
EP300
EP400
EPB41L4A
EPHA3
EPHB2
EPM2A
EPPK1
ERC2
ERG
ERGIC2
ERLIN1
ERO1L
ETV6
EWSR1
EXOC4
FAHD2B
FAIM
FAM101A
FAM107A
FAM118A
FAM129A
FAM134C
FAM135A
FAM13A
FAM168A
FAM174B
FAM178B
FAM193A
FAM219B
FAM222B
FAM49B
FAM81A
FAM81B
FAM83H-AS1
FANCE
FAR2
FAT2
FBLN7
FBXL7
FBXO9
FBXW7
FCF1
FGF9
FHL2
FLT3
FLT4
FLVCR2
FMN1
FMO8P
FNBP1L
FOXRED2
FRA10AC1
FREM1
FRK
FRMD4A
FRMD8
FRY
FUT10
FXR2
FZD5
GADL1
GALNT9
GAN
GANAB
GANC
GAREM
GATA4
GCM1
GFRA1
GKAP1
GLIS3
GLS
GLTSCR1L
GNA14
GNAL
GNB1
GNG12-AS1
GNGT1
GPATCH2L
GPC5
GPC6
GPR133
GPR39
GRB14
GREB1
GREB1L
GRIK2
GRM3
GRM4
GRM7-AS3
GRTP1
GSN
GSTA1
GUCY1A3
GYS2
HDAC5
HDAC9
HEATR1
HEATR6
HECTD1
HECW2
HELZ
HEPACAM2
HES7
HFE2
HHIP
HINT3
HIP1
HIP1R
HLCS
HMGA2
HNF1B
HNRNPA1P63
HPS5
HRK
HS3ST3B1
HS6ST3
HSD17B4
HTR3A
ICA1
ICA1L
IFFO2
IFI16
IFI6
IFT43
IGFBP7-AS1
IGHA1
IGHEP1
IGHG1
IGHG3
IGHG4
IGHGP
IGHV1OR15-9
IGSF5
IKBKB
IL11
IL21R
IL36A
IL36G
IMMP2L
IMPA2
IMPG1
INPP4B
INTS8
IRF4
IRS1
ITFG1
ITGA11
ITGB1
ITSN2
JAM2
JMY
JUP
KB-1047C11.2
KCNB2
KCNC2
KCNK9
KCNQ3
KCNQ5
KDM2B
KDM5A
KHDRBS3
KIAA0247
KIAA0355
KIAA1147
KIAA1217
KIAA1462
KIDINS220
KIF19
KIF1A
KIF3C
KLF12
KLHL1
KLHL2
KLHL29
KPNA7
KRT71
KSR2
KYNU
LA16c-444G7.1
LAD1
LAMA1
LAMA5
LAMB4
LARGE
LCMT2
LDB2
LDLR
LDLRAD3
LDLRAD4
LEKR1
LEPR
LIF
LIN54
LINC00211
LINC00276
LINC00382
LINC00402
LINC00536
LINC00570
LINC00589
LINC00609
LINC00856
LINC00907
LINC00922
LINC00989
LINC01006
LINC01016
LINC01170
LLGL2
LMAN1L
LMF1
LMO1
LNX2
LPCAT2
LRCH1
LRP3
LRP5
LRRC7
LRRTM4
LSM12
LYSMD4
MACROD1
MAD1L1
MAGI2
MAML3
MAN1C1
MAP2K4
MAP3K10
MB
MB21D2
MBIP
MBNL2
MC2R
MCC
MCCC1
MCCC2
MCM3
MED4
MEF2A
MEF2C-AS1
MEF2D
MEGF9
MEIS2
MEIS3
MESDC2
MET
MGAT4C
MGEA5
MGST1
MGST3
MIB1
MIR3916
MKL1
MKRN3
MLH3
MLK7-AS1
MLST8
MMP14
MORN5
MOXD1
MPDZ
MPHOSPH9
MPI
MPP4
MPPED1
MROH1
MSI1
MSI2
MT1HL1
MTF2
MTHFD1
MTIF2
MTMR7
MTSS1L
MUT
MXI1
MYLK
MYO10
MYO1B
MYO1E
MYOF
NACC2
NADK2
NAP1L4
NAPA
NAV2
NBN
NCOA7
NCOR2
NDRG2
NDUFA8
NDUFAF6
NEBL
NEGR1
NEK10
NEK11
NELL1
NEO1
NETO1
NFASC
NFATC1
NFIA
NFIB
NFX1
NIPA1
NKAIN3
NKD2
NLRC5
NLRP3
NOS1AP
NOSTRIN
NOTO
NOVA1-AS1
NPFFR1
NPSR1-AS1
NQO2
NR1H4
NRBP2
NREP
NRG2
NRXN3
NSUN3
NT5DC1
NTF3
NTN1
NTRK2
NUAK1
NUP210L
NUS1
NXN
NYAP2
OLFML2B
OPRM1
OR5AU1
OSBPL5
OSM
OTOF
OTUD1
OVAAL
OXSR1
PALD1
PAQR3
PARK2
PARP4P2
PAWR
PBX1
PCDH17
PCNXL4
PCSK2
PDCD6IP
PDE11A
PDE1A
PDE7B
PDGFD
PDLIM5
PDZRN3
PFKFB2
PHF20L1
PHF2P2
PIGU
PIK3C2G
PIK3CB
PIK3R3
PIP4K2A
PIP5K1B
PITPNC1
PITPNM2
PKNOX1
PKP4
PLA2G12A
PLA2G4A
PLAT
PLCZ1
PLD3
PMS2P3
PNPLA1
POLA2
POLI
POLR1A
POLR3E
POM121
PPARD
PPFIBP2
PPP1R1C
PPP2R2C
PPP4R2
PQLC3
PRKAG2
PRKCA
PRKCQ
PRKDC
PRMT8
PROS1
PROSP
PRRC2B
PRSS36
PRTG
PSIP1
PSMC4
PSMD11
PSTPIP1
PTBP2
PTCD3
PTCRA
PTN
PTPN4
PTPN5
PTPRG
PTPRM
PURG
PWWP2B
PYGO1
RAB10
RAB11FIP3
RAB14
RAB3B
RABGAP1L
RAE1
RALGDS
RALYL
RAP1A
RARB
RASAL2
RASSF5
RASSF6
RBFOX2
RBM26
RBM38
RCAN2
REEP1
RELN
RFC1
RGMA
RGMB
RGS6
RHEB
RIC3
RIT1
RIT2
RNF111
RNF150
RNF165
RNF175
RNF182
RNF187
RNF217
RNF4
RNPS1
ROBO1
ROBO2
ROCK2
ROR1
RORA
RP1-272J12.1
RP1-90J20.11
RP11-1029J19.5
RP11-1069G10.1
RP11-1072C15.3
RP11-1085N6.3
RP11-1094H24.3
RP11-111I12.1
RP11-1129I3.1
RP11-1134I14.2
RP11-114G22.1
RP11-114H23.1
RP11-120I21.2
RP11-122C21.1
RP11-123O10.4
RP11-125O18.1
RP11-146N18.1
RP11-148I19.1
RP11-149F8.5
RP11-154D6.1
RP11-159H22.2
RP11-162D16.2
RP11-184D12.1
RP11-185N2.1
RP11-189B4.6
RP11-191L9.4
RP11-206L10.2
RP11-208K4.1
RP11-208N14.4
RP11-217C7.1
RP11-23D24.2
RP11-260O18.1
RP11-266L9.4
RP11-266O8.1
RP11-268I9.3
RP11-280O1.2
RP11-284M14.1
RP11-286B14.1
RP11-306I1.2
RP11-307P5.1
RP11-308N19.1
RP11-30J20.1
RP11-313E19.2
RP11-317N12.1
RP11-322L20.1
RP11-326I11.4
RP11-332J15.2
RP11-349G13.2
RP11-351A20.1
RP11-358M11.4
RP11-359M6.1
RP11-362K2.2
RP11-363J20.2
RP11-364L4.3
RP11-378A12.1
RP11-37B2.1
RP11-385J1.2
RP11-392O1.4
RP11-3P22.2
RP11-405A12.2
RP11-410D17.2
RP11-420N3.2
RP11-431D12.1
RP11-434I12.3
RP11-444A22.1
RP11-444E17.6
RP11-454P21.1
RP11-459F6.3
RP11-462B18.3
RP11-462L8.1
RP11-473M20.9
RP11-486O13.2
RP11-486O13.4
RP11-488I20.3
RP11-488I20.8
RP11-488L18.8
RP11-503N18.1
RP11-509J21.1
RP11-510H23.1
RP11-511I2.2
RP11-513H8.1
RP11-522B15.3
RP11-525K10.1
RP11-526A4.1
RP11-54D18.3
RP11-554D14.6
RP11-554D14.7
RP11-554D15.1
RP11-554K11.2
RP11-557H15.3
RP11-557H15.4
RP11-560G2.1
RP11-563M4.1
RP11-567N4.2
RP11-57H12.5
RP11-586K2.1
RP11-58C22.1
RP11-594C13.1
RP11-60A8.1
RP11-617I14.1
RP11-648K4.2
RP11-661P17.1
RP11-696N14.3
RP11-713N11.5
RP11-718G2.5
RP11-736P16.1
RP11-739G5.1
RP11-776A13.2
RP11-785H20.1
RP11-795J1.1
RP11-7F17.7
RP11-806J6.1
RP11-81K13.1
RP11-81K2.1
RP11-83C7.1
RP11-85M11.2
RP11-881M11.8
RP11-886D15.1
RP11-90C4.3
RP11-91K9.1
RP3-323P13.2
RP4-665J23.1
RP4-717I23.3
RP4-764O22.2
RP4-765H13.1
RP4-788P17.1
RP5-1164C1.2
RP5-945F2.3
RP5-965F6.2
RP5-991G20.1
RPGRIP1
RPH3A
RPH3AL
RPL7L1
RPS6KC1
RPS6KL1
RPSA
RRBP1
RRM1
RSF1
RTFDC1
RTKN2
RTP1
RUNX1
RUVBL1
RYR2
SAA1
SAA4
SAMD9L
SAP130
SAP30BP
SCAMP2
SCAPER
SCARB1
SCD5
SCGB2B2
SCML4
SCNN1A
SCP2
SDHA
SEC24B
SEC61A1
SEL1L
SEMA3C
SEPT8
SEPW1
SETD5
SFR1
SGCZ
SGK1
SGSM1
SHFM1
SI
SIRT1
SKAP2
SLAMF1
SLAMF6
SLAMF7
SLC12A7
SLC22A14
SLC22A15
SLC24A2
SLC24A4
SLC25A38
SLC25A45
SLC26A7
SLC2A1
SLC2A9
SLC30A10
SLC30A8
SLC35E2
SLC36A2
SLC39A11
SLC3A1
SLC44A1
SLC45A3
SLC47A1
SLC4A10
SLC6A2
SLC7A2
SLC8A1
SLC8A1-AS1
SLC8A2
SLCO1C1
SMC1B
SMG1
SMIM12
SMIM2-AS1
SMURF1
SMYD3
SNAPIN
SNRPA
SNTG1
SNX8
SOCS7
SORL1
SORT1
SOX13
SOX5
SOX9-AS1
SPATA2
SPATA5
SPC24
SPEF2
SPI1
SPIDR
SPINK4
SPNS3
SPOCK3
SPRY2
SPSB4
SPTB
SQSTM1
SRMS
SRRM2
SSBP2
SSFA2
ST5
ST6GALNAC3
STARD13
STAT3
STAT5B
STIL
STIM1
STK35
STOM
STX1B
STXBP5-AS1
STYK1
SUCLA2
SULT1B1
SUPT6H
SVILP1
SVOP
SYPL1
SYT1
TACC1P1
TAF1A
TAF8
TARDBP
TBC1D32
TBC1D3G
TBCA
TBCCD1
TBL2
TCAIM
TCF12
TCF20
TCP11
TEAD3
TECRL
TENM3
TESK2
TGFB2
TGM3
TGM7
TIPARP
TLE4
TLL1
TM2D1
TMBIM6
TMC2
TMEM104
TMEM178B
TMEM194A
TMEM2
TMEM232
TMEM246
TMEM38B
TMTC1
TNFRSF11B
TNFRSF21
TNIK
TNNT2
TNS3
TOMM20
TOPBP1
TP53BP1
TP53I11
TPRKB
TPRX1
TRAF1
TRHDE
TROVE2
TRPC2
TRPC4AP
TRPC7
TRPV4
TSPAN9
TSPYL5
TTC12
TTC37
TTC40
TTC6
TTLL5
TUBGCP3
TULP4
TUSC3
TXN2
TXNIP
U91319.1
U95743.1
UBE2K
UBE2V2
UBE4B
UBL3
UBN1
UCHL5
UFD1L
UGDH
UNC13C
UNK
UPK3A
USH2A
USO1
USPL1
UTP6
VAC14
VIL1
VPRBP
VPS37A
VPS39
VWA3B
VWA8
WARS
WARS2
WBP4
WDFY4
WDR25
WDR59
WDR72
WDR88
WDSUB1
WFS1
WRN
WWC1
WWOX
XPNPEP1
XXbac-BPG308J9.3
XYLB
YEATS2
YLPM1
YTHDC2
YY1
ZBED4
ZBTB16
ZC3H7B
ZCCHC14
ZDHHC13
ZDHHC8P1
ZEB2
ZFAT
ZHX2
ZNF136
ZNF143
ZNF169
ZNF19
ZNF280D
ZNF317
ZNF318
ZNF385B
ZNF398
ZNF407
ZNF516
ZNF528
ZNF609
ZNF69
ZNF707
ZNF800
ZNF804B
ZNF844
ZNF962P
ZNRF3
ZRANB2-AS2
ZSCAN10
ZYG11A
ZYG11B

## Sheet: RACA Europe
APBA2
ARHGEF1
LINC00478
MYEF2
RP11-473J6.1
SLC24A5
TRPS1

## Sheet: RACA East Asia
AACSP1
ABCA4
ABCG2
ABHD12
ABHD17AP6
ABLIM2
AC002310.13
AC002463.3
AC004538.3
AC007040.8
AC007381.2
AC008060.7
AC008834.1
AC012445.1
AC013480.2
AC018359.1
AC018464.3
AC022816.2
AC026369.1
AC068286.1
AC073987.1
AC079610.2
AC090044.1
AC091969.1
AC092162.1
AC096554.1
AC097713.3
AC100802.3
AC114765.1
AC137934.1
AC142293.3
ACTG2
ACTR2
ADAM15
ADAMTS2
ADAT2
ADCY2
AE000661.37
AGMO
AKR1C3
AKR1C4
AKR1C5P
AL050302.1
AL109763.2
ALDH16A1
ALG1L2
ALK
ALMS1
ALMS1P
AMPD1
AMPH
AMY2B
AMZ1
ANKRD33
ANKRD36B
AP000282.2
AP001604.3
AP5M1
APBB2
ARAP3
ARHGAP42
ARHGEF37
ARID1B
ARMC1
ASGR1
ASIC1
ASTN1
ASXL1
ATF1
ATIC
ATP2A3
ATP2B2
ATP8A2
ATP8B1
ATXN1
AUTS2
B9D1
BACE2
BACH2
BAI3
BCL11A
BCL2L1
BCR
BDH1
BICD2
BLK
BRF1
BUD13
C10orf11
C12orf73
C14orf159
C14orf166B
C16orf72
C17orf70
C18orf42
C19orf12
C1orf112
C20orf197
C20orf85
C2orf76
C8orf47
CABLES2
CACNA1I
CACNA1S
CALN1
CAMKK1
CAMKMT
CARM1P1
CASZ1
CAV1
CAV2
CCDC27
CCDC39
CCDC63
CD36
CD5
CD7
CDH4
CDH5
CDK14
CDKAL1
CEACAMP8
CELF2
CELSR1
CEP170B
CES5AP1
CFTR
CHAF1B
CHRDL2
CLEC2L
CLIP2
CNN2
CNOT8
CNPY1
CNTN5
CNTN6
CNTNAP2
CNTNAP5
COG6
COL25A1
COX4I2
CP
CPNE2
CPS1
CPXM2
CREB5
CRHR2
CRIM1
CRYM
CRYZ
CSF1
CSF2
CSMD2
CTB-111H14.1
CTBP2
CTC-498M16.4
CTC-546K23.1
CTC-786C10.1
CTD-2023N9.1
CTD-2066L21.3
CTD-2184D3.5
CTD-2185K10.1
CTD-2201E18.3
CTD-2216M2.1
CTD-2281M20.1
CTD-2503O16.4
CTD-2516K3.3
CTD-2535P7.2
CTD-2555A7.2
CTD-3025N20.2
CTD-3088G3.8
CTNNA1
CTNNA3
CTTNBP2
CUBN
CUEDC1
CUX1
CYFIP1
CYP3A43
DAB1
DAPK2
DBH
DCT
DDI2
DEF8
DEFB118
DEFB119
DEFB123
DGKB
DGUOK-AS1
DHX38
DIAPH3
DIRAS1
DIRC3
DLEU7
DLG4
DMBT1P1
DMRTA2
DNAH12
DNAH2
DNAH3
DNAH7
DNAJB5
DNAJC5B
DNM1
DOK5
DPEP1
DPH6-AS1
DPY19L2P3
DRAM1
DSCAML1
DTNA
DTNB
DUSP15
DUSP6
DYM
EFCAB8
EGFR
EIF3D
EMCN
EMR1
EMX1
EPHB1
EPN2
EPX
ERBB4
ERI1
ERICH1-AS1
ERN1
ERRFI1
ESRRAP2
EVPL
F13A1
FA2H
FAM135B
FAM155A
FAM167A
FAM175A
FAM183A
FAM184A
FAM19A1
FAM49A
FARP1
FAT4
FAXDC2
FBXO25
FBXO31
FCHSD1
FGF2
FLJ27365
FLT1
FMNL2
FN1
FRAS1
FREM2
FRRS1L
FUT2
GABPB1
GABRG3
GAPDHP52
GAS7
GAS8
GCA
GDF2
GEMIN5
GHR
GINS1
GK5
GLDC
GLI2
GLP2R
GLT8D2
GLTSCR2
GMDS-AS1
GNG7
GNPDA1
GPA33
GPR180
GPR98
GRAMD4
GRIK4
GRIN2B
GRM7
GTSE1
GUCA1C
GXYLT2
HACE1
HAUS2
HCK
HELQ
HHAT
HIVEP3
HM13
HMGB1
HNRNPA1P30
HRH4
hsa-mir-490
HSD17B11
ID1
IFIH1
IFITM3
IFNLR1
IFRD1
IFT88
IGBP1P5
IGHV3-53
IGHVII-53-1
IGLV1-44
IKZF2
IL15RA
IL17B
INO80
INSIG1
INSL3
IPPK
IQCH
IRAK2
JAG2
JAZF1
JPH3
KALRN
KB-1507C5.2
KCNAB1
KCNAB2
KCNB1
KCND3
KCNE1
KCNJ12
KCNMA1
KCTD1
KCTD19
KDM4C
KIAA0368
KIAA1009
KIAA1045
KIAA1328
KIAA1671
KIF26A
KLF7
KLHDC10
KLK14
KLK5
KRT17
LALBA
LAMA2
LARP1
LBH
LEF1-AS1
LGALS17A
LHFPL2
LINC00202-1
LINC00229
LINC00395
LINC00461
LINC00486
LINC00511
LINC00587
LINC00607
LINC00634
LINC00667
LINC00871
LINC00885
LINC00955
LINC01033
LINC01044
LINC01060
LINC01081
LINC01088
LINC01115
LINGO2
LIPC
LITAF
LMCD1-AS1
LMLN
LPAR1
LPHN2
LPIN1
LRMP
LRRC27
LRRC36
LRRC38
LSM14A
LTBP1
LUZP2
LY86-AS1
LYNX1
LYRM4
LYSMD2
MACROD2
MAMSTR
MAP2
MAP3K2
MAPK6
MAST4
MATN2
MCF2L
MCHR2
MCTP2
MECOM
MESP2
MFAP4
MFHAS1
MFSD12
MFSD4
MICU3
MIR4454
MKKS
MKNK1
MKNK1-AS1
MLKL
MMP26
MMP9
MORC3
MOS
MPP3
MPP7
MROH8
MROH9
MRPL22
MSR1
MSRA
MTFR1
MURC
MX1
MYLK2
MYO1D
MYOM1
MYT1
NAALADL2
NAT8
NCKAP1L
NDRG1
NDRG3
NDST4
NFAM1
NIM1K
NINL
NPLOC4
NT5M
NWD1
NXPE1
NXPH1
OAF
OBP2B
OCA2
OFCC1
OGFOD3
OR10H1
OR1C1
OR2A25
OR2A5
OR3A3
OR4F15
OR6B3
OR6N1
OSBP2
OTOGL
OTX2-AS1
P4HA2
PAH
PAK2
PAK7
PALLD
PAPPA2
PAPSS1
PARK7
PARN
PARVB
PAX2
PCCA
PCCB
PCDH15
PCSK5
PCSK6
PDE10A
PDE1C
PDE4D
PDIA4
PDLIM1P2
PDZK1IP1
PEPD
PGA3
PGPEP1
PHACTR1
PHLDB2
PHYKPL
PIEZO2
PIGL
PIH1D1
PIK3R5
PIK3R6
PKD1L2
PKD2
PKDREJ
PKHD1L1
PLCB1
PLEKHF2
PLEKHG4
PLEKHG5
PLEKHH2
PLG
PLIN4
PLK5
PLTP
PLXDC2
PLXNA2
PNPLA6
PON2
POU2F3
PPARA
PPARG
PPL
PPP1R3A
PPP1R9A
PPP2R2A
PPP2R5C
PPP3CA
PPP6R2P1
PRDM6
PREP
PRICKLE1
PRKAB1
PROC
PRR16
PSMD3
PTPRD
PTPRN2
PTPRQ
PTPRS
PTPRT
PUF60
PXK
QKI
QSOX1
RAB27B
RAP1GAP2
RASGEF1B
RBM20
RCN1
RHBDL3
RILPL1
RIN3
RMI2
RNASE9
RNF216
RNF220
RNPC3
RP1-137D17.2
RP1-140K8.5
RP1-167G20.1
RP1-209A6.1
RP1-37J18.2
RP1-66C13.4
RP11-1055B8.7
RP11-105N14.2
RP11-10N16.3
RP11-112J1.2
RP11-115D19.1
RP11-1220K2.2
RP11-124G5.3
RP11-136O12.2
RP11-138J23.1
RP11-13N12.1
RP11-143E21.6
RP11-143P4.2
RP11-146I2.1
RP11-158D2.2
RP11-161I6.2
RP11-170M17.1
RP11-187E13.1
RP11-187E13.2
RP11-215N21.1
RP11-238K6.1
RP11-242F24.1
RP11-243E13.1
RP11-24P4.1
RP11-26F2.1
RP11-281P23.2
RP11-295D22.1
RP11-302F12.3
RP11-306G20.1
RP11-30L8.1
RP11-30O15.1
RP11-324H7.1
RP11-346D14.1
RP11-352M15.1
RP11-369E15.1
RP11-371E8.4
RP11-380J14.1
RP11-382A20.4
RP11-384F7.1
RP11-384J4.2
RP11-400N13.1
RP11-420J11.2
RP11-426C22.5
RP11-430H10.1
RP11-431K24.1
RP11-433J8.2
RP11-438D8.2
RP11-438N16.1
RP11-439L18.3
RP11-449D8.5
RP11-467L24.1
RP11-468H14.2
RP11-476F14.1
RP11-494M8.4
RP11-496B10.3
RP11-510M2.1
RP11-510M2.4
RP11-516J2.1
RP11-521D12.1
RP11-536O18.2
RP11-574H6.1
RP11-578F21.10
RP11-578F21.12
RP11-586D19.1
RP11-588P8.1
RP11-600K15.1
RP11-624A4.1
RP11-633G11.1
RP11-638L3.1
RP11-665G4.1
RP11-686G23.2
RP11-702B10.1
RP11-702B10.2
RP11-703G6.1
RP11-718O11.1
RP11-787D11.1
RP11-788M5.3
RP11-799O21.2
RP11-805L22.3
RP11-807H7.1
RP11-815M8.1
RP11-848P1.9
RP11-849N15.4
RP11-88I21.2
RP11-91J19.4
RP11-945A11.1
RP11-983C2.2
RP11-983C2.3
RP13-60M5.2
RP3-522D1.1
RP4-684O24.5
RP5-1069C8.2
RP5-1086L22.1
RPA3-AS1
RPL11
RPL35AP15
RPTOR
RREB1
RTN4
SAMD3
SAPCD2
SAR1A
SBF2
SCRIB
SDC3
SDK1
SEC1P
SEMA3E
SEMA4D
SEPT9
SEPW1P
SERINC5
SERPINA6
SETD8
SEZ6L
SGIP1
SH3PXD2A
SHC3
SIGLEC9
SIM2
SLC10A1
SLC12A5
SLC19A3
SLC23A2
SLC25A23
SLC25A48
SLC36A1
SLC6A15
SLC6A5
SLC6A6
SLC7A5
SLC9A3R2
SLC9A5
SLC9A9
SLCO3A1
SLX4IP
SMAD3
SMYD2
SNAI2
SNAP23
SNAP25-AS1
snoZ178
SNRNP35
SNX29
SNX31
SOGA1
SORCS3
SOX6
SPACA7
SPATC1L
SPINT3
SPNS2
SPP1
SPRYD7
SRBD1
SRC
SS18L1
STAG1
STAG3L4
STK11
STK32A
STK32C
SUGCT
SV2B
SVOPL
SYBU
SYF2P2
SYN3
SYT17
TACC1
TCEA2
TCF25
TCF4
TCTEX1D1
TDG
TEAD1
TECTA
TEK
TENM2
TENM4
TEX41
TFB2M
THADA
THEMIS
THRB
TIAM1
TIAM2
TLDC2
TMCC3
TMEM117
TMEM132D
TMEM161B
TMEM161B-AS1
TMEM181
TMEM206
TMEM59L
TMEM72-AS1
TMEM98
TMOD2
TMPRSS11B
TMPRSS2
TNRC18
TPRG1
TPX2
TRIB2
TRIM24
TRIM58
TRIO
TRMU
TRPC6
TRPM1
TSC2
TSHZ3
TSPAN11
TSPAN8
TSPO
TTC38
TTLL12
TTLL9
TUBB8P7
TWIST2
TYSND1
TYW3
U2AF1
UBE2E1
UBE2S
UBR7
UMODL1
UNC13A
UNC5C
UNC93B2
UPK3B
UROC1
VPS37C
VSTM4
VTI1A
VWA5B1
VWF
WDR27
WDR37
WDR66
WDR7
WFDC6
WFDC8
WI2-85898F10.1
WNT2
WTIP
WWP1
XXyac-YM21GA2.1
XXyac-YM21GA2.3
XXyac-YM21GA2.6
XYLT1
YBEY
YWHAEP1
YWHAEP7
ZBTB17
ZBTB40
ZBTB7A
ZBTB7C
ZCCHC2
ZDHHC1
ZMAT4
ZNF106
ZNF438
ZNF483
ZNF485
ZNF638
ZNF665
ZNF670
ZNF680
ZNF77
ZNF778
ZNRF2P2
ZPLD1
ZSWIM6
