# Supplementary material for: Analysis of Common SNPs across Continents Reveals Major Genomic Differences between Human Populations
Source: Genes (Basel). 2022 Aug 18;13(8):1472. doi: 10.3390/genes13081472 (PMC9408407; doi:10.3390/genes13081472)
Supplement: Supplementary file 1 [file genes-13-01472-s001.zip › genes-1766591-supplementary/Table S6.xlsx]

## Sheet: Europe-America-Africa
genes	name	function	pathways	Disease	Features	Phenotypes
AC133680.1
ADAMTS12	a disintegrin and metalloproteinase with thrombospondin motifs)	It may play roles in pulmonary cells during fetal development or in tumor processes through its proteolytic activity or as a molecule potentially involved in regulation of cell adhesion
AEBP2	AE binding protein 2	Predicted to enable DNA binding activity; metal ion binding activity; and transcription coregulator activity. Predicted to be involved in regulation of transcription by RNA polymerase II. Predicted to act upstream of or within regulation of transcription, DNA-templated
AKT3	AKT serine/threonine kinase 3	AKT kinases are known to be regulators of cell signaling in response to insulin and growth factors. They are involved in a wide variety of biological processes including cell proliferation, differentiation, apoptosis, tumorigenesis, as well as glycogen synthesis and glucose uptake. This kinase has been shown to be stimulated by platelet-derived growth factor (PDGF), insulin, and insulin-like grow…	PI3K-AKT-mTOR	Implicated in colon cancer; glioblastoma; prostate adenocarcinoma; prostate cancer; and renal cell carcinoma. Biomarker of lung non-small cell carcinoma; malignant astrocytoma; and pancreatic adenocarcinoma.	he AKT3 gene provides instructions for making a protein that is most active in the nervous system.	Studies suggest that the AKT3 protein plays a critical role in determining brain size.
ALK	ALK receptor tyrosine kinase	membrane receptor protein tyrosine kinase	signel transduction by growth factors, pluripotent stem cell differentiation	anaplastic large cell lymphomas, neuroblastoma, and non-small cell lung cancer	It plays an important role in the development of the brain and exerts its effects on specific neurons in the nervous system.
AMOTL1	angiomotin like 1	component of tight junctions			Predicted to be involved in several processes, including angiogenesis; establishment of cell polarity involved in ameboidal cell migration; and hippo signaling. Predicted to act upstream of or within positive regulation of blood vessel endothelial cell migration.
APP	amyloid beta precursor protein	protein dimerization activity; and signaling receptor binding activity. Involved in several processes, including modulation of chemical synaptic transmission; positive regulation of macromolecule metabolic process; and regulation of signal transduction.	Vessicle mediated transport, membrane traffiking, Lysosome vesicle biogenesis	APP-related cerebral amyloid angiopathy; Alzheimer's disease; Alzheimer's disease 1; cognitive disorder; and visual epilepsy. Biomarker of Alzheimer's disease; obesity; and periodontitis.	his protein is found in many tissues and organs, including the brain and spinal cord (central nervous system). Little is known about the function of amyloid precursor protein. Studies suggest that in the brain, it helps direct the movement (migration) of nerve cells (neurons) during early development	sAPP has growth-promoting properties and may play a role in the formation of nerve cells (neurons) in the brain both before and after birth. T
BMPER	BMP binding endothelial regulator	secreted protein that interacts with, and inhibits bone morphogenetic protein (BMP) function	development of uteric collection system	Mutations in this gene are associated with a lethal skeletal disorder, diaphanospondylodysostosis. Carcinoma, opioid-related disorder	It has been shown to inhibit BMP2- and BMP4-dependent osteoblast differentiation and BMP-dependent differentiation of the chondrogenic cell
C4orf22
CADPS	calcium dependent secretion activator	Predicted to enable phosphatidylinositol-4,5-bisphosphate binding activity and protein kinase binding activity.			Predicted to act upstream of or within catecholamine secretion; synaptic vesicle priming; and vesicle organization. Predicted to be located in dense core granule. Predicted to be active in glutamatergic synapse and presynapse. Predicted to be extrinsic component of neuronal dense core vesicle membrane.
CALN1	calneuron 1				protein with high similarity to the calcium-binding proteins of the calmodulin family
CNTN4	contactin 4	member of the contactin family of immunoglobulins.		Autistic spectrum diaorder, Growth disorders, Craniofacial abnormality	Contactins are axon-associated cell adhesion molecules that function in neuronal network formation and plasticity. The encoded protein is a glycosylphosphatidylinositol-anchored neuronal membrane protein that may play a role in the formation of axon connections in the developing nervous system.
CPQ	carboxypeptidase Q	metallopeptidase that belongs to the peptidase M28 family. The encoded protein may catalyze the cleavage of dipeptides with unsubstituted terminals into amino acids.		renal cell carcinoma	Enables metallodipeptidase activity and protein homodimerization activity. Involved in peptide catabolic process and proteolysis. Located in Golgi apparatus and extracellular space.
CREB5	cAMP responsive element binding protein 5	CRE (cAMP response element)-binding protein family	PI3K-Akt-mTOR-signaling pathway, PI3K-Akt signaling pathway, Thermogenesis, Hepatitis B infection	habitial abortion, atrial fibrilation	Enables DNA-binding transcription factor activity; identical protein binding activity; and sequence-specific double-stranded DNA binding activity. Involved in positive regulation of transcription, DNA-templated
CSMD1	CUB and Sushi multiple domains 1				Predicted to act upstream of or within several processes, including learning or memory; mammary gland branching involved in pregnancy; and reproductive structure development.
CSMD2	CUB and Sushi multiple domains 2			Defects in this gene have been associated with schizophrenia. This gene may act as a tumor suppressor for colorectal canc	The protein encoded by the CSMD2 gene is thought to be involved in the control of complement cascade of the immune system.
CSMD3	CUB and Sushi multiple domains 3	Predicted to be involved in regulation of dendrite development. Predicted to be located in plasma membrane.
CTC-535M15.2
CTIF	cap binding complex dependent translation initiation factor	component of the CBP80 (NCBP1; MIM 600469)/CBP20 (NCBP2; MIM 605133) translation initiation complex that binds cotranscriptionally to the cap end of nascent mRNA			Predicted to enable translation activator activity. Involved in nuclear-transcribed mRNA catabolic process, nonsense-mediated decay and regulation of translational initiation.
CTNND2	catenin delta 2	ncodes an adhesive junction associated protein of the armadillo/beta-catenin superfamily	ectoderm differentiation	glioblastoma, neoplastic cell tranformation	mplicated in brain and eye development and cancer formation, active in the nervous system, where it likely helps cells stick together (cell adhesion) and plays a role in cell movement. In the developing brain, it may help guide nerve cells to their proper positions as part of a process known as neuronal migration.In mature nerve cells, delta-catenin is located in specialized outgrowths called den…
CUBN	nvolved in the uptake of vitamin B12 (	nvolved in the uptake of vitamin B12 from food into the body	lipoprotein metabolism, HDL-clearance	Mutations in CUBN may play a role in autosomal recessive megaloblastic anemia, amphetamin-related disorders, Imerslund-Gräsbeck syndrome		benign chronic proteinurea
DOCK4	dedicator of cytokinesis 4	member of the dedicator of cytokinesis (DOCK) family and encodes a protein with a DHR-1 (CZH-1) domain, a DHR-2 (CZH-2) domain and an SH3 domain.	PDGFR-beta signaling pathway	ovarian, prostate, glioma, and colorectal cancers, autistic disorders	membrane-associated, cytoplasmic protein functions as a guanine nucleotide exchange factor and is involved in regulation of adherens junctions between cells.
DOK5	docking protein 5	member of the DOK family of membrane proteins, which are adapter proteins involved in signal transduction	Signaling events regulated by Ret tyrosine kinase	up-regulated in patients with systemic sclerosis and is associated with fibrosis induced by insulin-like growth factor binding protein 5	interacts with phosphorylated receptor tyrosine kinases to mediate neurite outgrowth and activation of the MAP kinase pathway.
DST	dystonin	dhesion junction plaque proteins	Validated transcriptional targets of TAp63 isoforms	Hereditary sensory and autonomic neuropathy type 6, Epidermolysis bullosa simplex 3, localized or generalized intermediate, with BP230 deficiency	some isoforms are expressed in neural and muscle tissue, anchoring neural intermediate filaments to the actin cytoskeleton, and some isoforms are expressed in epithelial tissue, anchoring keratin-containing intermediate filaments to hemidesmosomes.
EPHA6	EPH receptor A6	Predicted to enable transmembrane-ephrin receptor activity. Predicted to be involved in axon guidance; positive regulation of kinase activity; and transmembrane receptor protein tyrosine kinase signaling pathway.
ERBB4	erb-b2 receptor tyrosine kinase 4	member of the Tyr protein kinase family and the epidermal growth factor receptor subfamily.	mammary glad development, EV release from cardiac cell, Physico-chemical features and toxicity-associated pathways, ErbB signaling pathway	Mutations in this gene have been associated with cancer.AMYOTROPHIC LATERAL SCLEROSIS 19, atrial fibrilation
EXOC4	exocyst complex component 4	component of the exocyst complex, a multiple protein complex essential for targeting exocytic vesicles to specific docking sites on the plasma membran	Vesicle-mediated transport, Organelle biogenesis and maintenance, Cilium Assembly
EYS	eyes shut homolog	contains multiple epidermal growth factor (EGF)-like and LamG domains		gene is mutated in autosomal recessive retinitis pigmentos	The protein is expressed in the photoreceptor layer of the retina,
FAM178B	family with sequence similarity 178 member B
FAM19A1	TAFA chemokine like family member 1	member of the TAFA family which is composed of five highly homologous genes that encode small secreted proteins.			TAFA proteins are predominantly expressed in specific regions of the brain, and are postulated to function as brain-specific chemokines or neurokines that act as regulators of immune and nervous cells.
FHIT	fragile histidine triad diadenosine triphosphatase	adenosine 5'-monophosphoramidase activity; adenylylsulfate-ammonia adenylyltransferase activity; and hydrolase activity, acting on acid anhydrides. Involved in intrinsic apoptotic signaling pathway by p53 class mediator; negative regulation of proteasomal ubiquitin-dependent protein catabolic process; and nucleotide metabolic process. Located in cytosol; fibrillar center; and plasma membrane		arcinoma (multiple); invasive ductal carcinoma; reproductive organ cancer (multiple); and urinary bladder cancer. Biomarker of lung non-small cell carcinoma; renal cell carcinoma; and seminoma.
FOXP2	forkhead box P2	member of the forkhead/winged-helix (FOX) family of transcription factor	Pathways affected in adenoid cystic carcinoma	Mutations in this gene cause speech-language disorder 1 (SPCH1), also known as autosomal dominant speech and language disorder with orofacial dyspraxia.	expressed in fetal and adult brain as well as in several other organs such as the lung and gut. The protein product contains a FOX DNA-binding domain and a large polyglutamine tract and is an evolutionarily conserved transcription factor, which may bind directly to approximately 300 to 400 gene promoters in the human genome to regulate the expression of a variety of genes.	is required for proper development of speech and language regions of the brain during embryogenesis, and may be involved in a variety of biological pathways and cascades that may ultimately influence language development
GPC5	glypican 5	glypican-related integral membrane proteoglycan family (GRIPS) contain a core protein anchored to the cytoplasmic membrane via a glycosyl phosphatidylinositol linkage	Hedgehog signaling	albuminurea, nephrotic syndrome	may play a role in the control of cell division and growth regulation, Predicted to be involved in cell migration; positive regulation of canonical Wnt signaling pathway; and regulation of protein localization to membrane.
GREB1L	GREB1 like retinoic acid receptor coactivator	Acts upstream of or within kidney development	development of uteric collection system	autosomal dominant nonsyndromic deafness and renal agenesis.	Acts upstream of or within kidney development. Predicted to be located in membrane. Predicted to be integral component of membran
ITSN2	intersectin 2	cytoplasmic protein which contains SH3 domains.	Regulation of CDC42	Sjogren's Syndrome, vaious neoplasms	his protein is a member of a family of proteins involved in clathrin-mediated endocytosis. Intersectin 2 is thought to regulate the formation of clathrin-coated vesicles and also may function in the induction of T cell antigen receptor (TCR) endocytosis.
KCNIP4	potassium voltage-gated channel interacting protein 4	member of the family of voltage-gated potassium (Kv) channel-interacting proteins (KCNIPs), which belong to the recoverin branch of the EF-hand superfamily.	Regulation of nuclear beta catenin signaling and target gene transcription		Members of the KCNIP family are small calcium binding proteins. They all have EF-hand-like domains, and differ from each other in the N-terminus. They are integral subunit components of native Kv4 channel complexes. They may regulate A-type currents, and hence neuronal excitability, in response to changes in intracellular calcium. This protein member also interacts with presenilin.
KIAA1328
LRP1B	LDL receptor related protein 1B	Predicted to enable low-density lipoprotein particle receptor activity.		gastrointestinal system cancer (multiple); lung disease (multiple); and melanoma. Biomarker of hepatocellular carcinoma	Predicted to be involved in protein transport and receptor-mediated endocytosis. Predicted to act upstream of or within in utero embryonic development. Part of receptor complex.
LTBP1	latent transforming growth factor beta binding protein 1	belongs to the family of latent TGF-beta binding proteins	ECM organization, TGFbeta signaling, elastic fibre formation	Osteoarthritis, Knee	he secretion and activation of TGF-betas is regulated by their association with latency-associated proteins and with latent TGF-beta binding proteins. The product of this gene targets latent complexes of transforming growth factor beta to the extracellular matrix, where the latent cytokine is subsequently activated by several different mechanisms
MAGI1	MAGI1 intronic transcript 1
MEGF11	multiple EGF like domains 11	Predicted to be involved in homotypic cell-cell adhesion and retina layer formatio
MOB3B	MOB kinase activator 3B	he protein encoded by the MOB3B gene shares similarity with the yeast Mob1 protein.
NPAS3	neuronal PAS domain protein 3	Predicted to enable DNA-binding transcription factor activity, RNA polymerase II-specific; RNA polymerase II transcription regulatory region sequence-specific DNA binding activity; and protein heterodimerization activity.			Predicted to be involved in positive regulation of transcription, DNA-templated and regulation of transcription by RNA polymerase II. Predicted to act upstream of or within locomotory behavior; maternal behavior; and startle response. Located in nucleoplasm.
PLXNA4	plexin A4	Predicted to enable semaphorin receptor activity	FOXO-mediated transcription, RNA-polymerase II transcription		Predicted to be involved in several processes, including positive regulation of axonogenesis; regulation of GTPase activity; and semaphorin-plexin signaling pathway involved in axon guidance. Predicted to act upstream of or within several processes, including nervous system development; regulation of axon extension involved in axon guidance; and regulation of negative chemotaxis.
PRELID2	PRELI domain containing 2	Predicted to enable phosphatidic acid transfer activity.			Predicted to be involved in phospholipid transport. Predicted to be active in mitochondrial intermembrane space
RABGAP1L	RAB GTPase activating protein 1 like	Enables GTPase activator activity and small GTPase binding activity			cts upstream of or within regulation of protein localization. Located in several cellular components, including Golgi apparatus; cilium; and early endosome.
RBMS3	RNA binding motif single stranded interacting protein 3	RNA-binding protein that belongs to the c-myc gene single-strand binding protein family.	Exfoliation Syndrome		These proteins have been implicated in such diverse functions as DNA replication, gene transcription, cell cycle progression and apoptosis. The encoded protein was isolated by virtue of its binding to an upstream element of the alpha2(I) collagen promoter. The observation that this protein localizes mostly in the cytoplasm suggests that it may be involved in a cytoplasmic function such as control…
RP11-184D12.1
RP11-314O13.1
RP11-624L4.1
RPH3A	rabphilin 3A	Predicted to enable several functions, including anion binding activity; calcium-dependent phospholipid binding activity; and metal ion binding activity.	Disruption of postsynaptic signaling by CNV, Deregulation of Rab and Rab effector genes in bladder cancer		Predicted to be involved in dendritic spine organization and regulation of NMDA receptor activity. Predicted to act upstream of or within spontaneous neurotransmitter secretion. Predicted to be located in cytosol; neuron projection; and secretory vesicle. Predicted to be extrinsic component of membrane. Predicted to be part of protein-containing complex. Predicted to be active in cholinergic syna…
RPH3AL	rabphilin 3A like	irect regulatory role in calcium-ion-dependent exocytosis in both endocrine and exocrine cells and plays a key role in insulin secretion by pancreatic cells	Deregulation of Rab and Rab effector genes in bladder cancer		his gene is likely a tumor suppressor.
SAMD3	sterile alpha motif domain containing 3
SGCZ	sarcoglycan zeta	is part of the sarcoglycan complex, a group of 6 proteins. The sarcoglycans are all N-glycosylated transmembrane proteins with a short intra-cellular domain, a single transmembrane region and a large extra-cellular domain containing a carboxyl-terminal cluster with several conserved cysteine residues		Skin diseases, Amphetamine-Related Disorders	The sarcoglycan complex is part of the dystrophin-associated glycoprotein complex (DGC), which bridges the inner cytoskeleton and the extra-cellular matrix. Predicted to be involved in cardiac muscle tissue development and heart contraction. Predicted to be located in cytoplasm; cytoskeleton; and plasma membrane. Predicted to be integral component of membrane. Predicted to be part of sarcoglycan …
SSTR3	somatostatin receptor 3	member of the somatostatin receptor protein family.	GPCRs, class A rhodopsin-like, Peptide GPCRs	neuroendocrine tumor, pancreatic neoplasm, status epilepticus	Predicted to enable G protein-coupled receptor activity and neuropeptide binding activity. Predicted to be involved in negative regulation of growth hormone secretion and neuropeptide signaling pathway. Located in cilium.
ST6GALNAC3	ST6 N-acetylgalactosaminide alpha-2,6-sialyltransferase 3	belongs to a family of sialyltransferases that transfer sialic acids from CMP-sialic acid to terminal positions of carbohydrate groups in glycoproteins and glycolipids	Globo sphingolipid metabolism, Metabolism of spingolipids in ER and Golgi apparatus, SARS-CoV-1 Infection		Enables sialyltransferase activity. Involved in glycoprotein metabolic process and glycosylceramide metabolic process. Located in nucleoplasm.
VIT	vitrin	Predicted to enable glycosaminoglycan binding activity.			Predicted to be involved in extracellular matrix organization; positive regulation of cell-substrate adhesion; and spinal cord development. Predicted to be located in extracellular matrix and extracellular region. Predicted to be active in interstitial matrix.
VWA3B	von Willebrand factor A domain containing 3B	intracellular protein that contains a von Willebrand factor type A domain.		Mutations in this gene are associated with Spinocerebellar ataxia, autosomal recessive 22	Intracellular proteins with VWA domains are thought to function in transcription, DNA repair, ribosomal and membrane transport and the proteasome
WSCD1	WSC domain containing 1	Predicted to enable sulfotransferase activity.			Predicted to be involved in carbohydrate derivative metabolic process and organonitrogen compound metabolic process. Predicted to be located in membrane. Predicted to be integral component of membrane.
WWC1	WW and C2 domain containing 1	kinase binding activity; molecular adaptor activity; and transcription coactivator activity.	Signaling by NOTCH, Signaling by Hippo	mesothelioma	Involved in several processes, including negative regulation of organ growth; negative regulation of transcription by RNA polymerase II; and regulation of intracellular signal transduction. Located in several cellular components, including cytosol; perinuclear region of cytoplasm; and ruffle membrane.	Alleles of this gene have been found that enhance memory in some individuals. Three transcript variants encoding different isoforms have been found for this gene

## Sheet: EastAsia-America-Africa
genes	name	function	pathways	Disease	Features	Phenotypes
ANK2	ankyrin 2	integral membrane proteins to the underlying spectrin-actin cytoskeleton. Ankyrins play key roles in activities such as cell motility, activation, proliferation, contact and the maintenance of specialized membrane domains		Mutations in this gene cause long QT syndrome 4 and cardiac arrhythmia syndrome.Ankyrin B syndrome, autistic spectrum disorder, stroke
AVL9	AVL9 cell migration associated	cell migration
CACNA2D3	calcium voltage-gated channel auxiliary subunit alpha2delta 3	protein in the voltage-dependent calcium channel complex. Predicted to enable voltage-gated calcium channel activity. Predicted to be involved in calcium ion transmembrane transport and regulation of ion transmembrane transport. Predicted to be located in membrane. Predicted to be integral component of membrane. Predicted to be part of voltage-gated calcium channel complex.		neurodevelopmental disorder
DAAM1	dishevelled associated activator of morphogenesis 1	A key regulator of cytoskeletal architecture, the small GTPase Rho, is activated during development by Wnt/Fz signaling to control cell polarity and movement.	Signaling pathways, Signaling by WNT, PCP/CE pathway, signaling by Rho GTPase
DGKB	diacylglycerol kinase beta	diacylglycerol kinase activity and lipid binding activity. Involved in glycerolipid metabolic process and lipid phosphorylation.		atrial fibrillation
FOXN3	forkhead box N3	member of the forkhead/winged helix transcription factor family. Checkpoints are eukaryotic DNA damage-inducible cell cycle arrests at G1 and G2.
KCNQ1	potassium voltage-gated channel subfamily Q member 1	voltage-gated potassium channel required for repolarization phase of the cardiac action potential.		Mutations in this gene are associated with hereditary long QT syndrome 1 (also known as Romano-Ward syndrome), Jervell and Lange-Nielsen syndrome, and familial atrial fibrillation.type II diabetes, Beckwith-Wieldemann syndrome, long and short QT syndrome
PDE10A	phosphodiesterase 10A	role in signal transduction by regulating the intracellular concentration of cyclic nucleotides		DYSKINESIA, LIMB AND OROFACIAL, INFANTILE-ONSET, STRIATAL DEGENERATION, AUTOSOMAL DOMINANT 2
RP11-32K4.1
RP11-690J15.1
SOGA1	suppressor of glucose, autophagy associated 1	Predicted to be involved in insulin receptor signaling pathway; negative regulation of gluconeogenesis; and regulation of autophagy. Located in extracellular space.
TNR	tenascin R	Predicted to enable signaling receptor binding activity. Predicted to be involved in cell adhesion. Predicted to act upstream of or within several processes, including locomotory exploration behavior; modulation of chemical synaptic transmission; and negative regulation of axon extension involved in regeneration. Predicted to be located in tenascin complex. Predicted to be active in several cellu…		spontaneous abortion, gliosis, neurodevelopmental disorder

## Sheet: EastAsia-Europe-Africa
genes	name	function	pathways	Disease	Features	Phenotypes
DLG2	discs large MAGUK scaffold protein 2	kinase binding activity.			Predicted to be involved in several processes, including axo-dendritic protein transport; clustering of voltage-gated potassium channels; and protein localization to membrane. Predicted to act upstream of or within sensory perception of pain
PRPSAP1	phosphoribosyl pyrophosphate synthetase associated protein 1	Enables identical protein binding activity			Predicted to be involved in 5-phosphoribose 1-diphosphate biosynthetic process and purine nucleotide biosynthetic process
RGS7	regulator of G protein signaling 7	G-protein beta-subunit binding activity and GTPase activator activity		intellectual disability, stroke	Involved in positive regulation of GTPase activity
ROBO2	roundabout guidance receptor 2	ROBO2 gene belongs to the ROBO family, part of the immunoglobulin superfamily of proteins that are highly conserved from fly to human.	Developmental biology, Axon guidance, Signaling by ROBO receptors, Regulations of expression of SLITs and ROBOs	Autistic Disorder, Cholandriocarcinoma, Liver diseases parasitic, Prostatic neoplasms	transmembrane receptor for the slit homolog 2 protein and functions in axon guidance and cell migration	Mutations in this gene are associated with vesicoureteral reflux, characterized by the backward flow of urine from the bladder into the ureters or the kidney
TNKS	tankyrase	histone binding activity; pentosyltransferase activity; and zinc ion binding activity.			including negative regulation of maintenance of mitotic sister chromatid cohesion, telomeric; protein ADP-ribosylation; and regulation of nucleobase-containing compound metabolic process.
VTI1A	vesicle transport through interaction with t-SNAREs 1A	intracellular trafficking	vesicle-medating transport, membrane traffiking, intragolgi and retrograde Golgi-to-ER traffiking,	Polymorphisms in this gene have been associated with binocular function, and also with susceptibility to colorectal and lung cancers. A recurrent rearrangement has been found between this gene and the transcription factor 7-like 2 (TCF7L2) gene in colorectal cancers.
WASF2	WASP family member 2	protein that forms a multiprotein complex that links receptor kinases and actin, tranduce signals that involve changes in cell shape, motility or function.	Regulation of actin cytoskeleton, E-cadherin signaling in the nascentadherent junctions, RAC1 signaling pathway, ErbB1 downstream signaling, PDGFR-beta signaling

## Sheet: Oceania-America-Africa
genes	name	function	pathways	Disease	Features	Phenotypes
ARHGEF3	Rho guanine nucleotide exchange factor 3	activated by binding GTP and inactivated by conversion of GTP to GDP by their intrinsic GTPase activity.	Regulation of Rho activity		specifically activates two members of the Rho GTPase family: RHOA and RHOB, both of which have a role in bone cell biology	plays a role in the determination of bone mineral density (BMD), indicating the implication of this gene in postmenopausal osteoporosis.
EPB41L4A	EPB41L4A divergent transcript
NRCAM	neuronal cell adhesion molecule	cell adhesion molecule		. Allelic variants of this gene have been associated with autism and addiction vulnerability.	neuron-neuron adhesion and promotes directional signaling during axonal cone growth, in non-neural tissues and may play a general role in cell-cell communication via signaling from its intracellular domain to the actin cytoskeleton during directional cell migration
RP11-586K2.1
RP11-66B24.5

## Sheet: Oceania-Europe-Africa
gene	name	function	pathways	Disease	Features	Phenotypes
CCDC33	coiled-coil domain containing 33	Predicted to be active in peroxisome.
PTPRN2	protein tyrosine phosphatase receptor type N2	This gene encodes a protein with sequence similarity to receptor-like protein tyrosine phosphatases. However, tyrosine phosphatase activity has not been experimentally validated for this protein
UTS2B	urotensin 2B	Predicted to enable G protein-coupled receptor binding activity. Predicted to be involved in regulation of blood pressure. Predicted to be located in extracellular region.

## Sheet: EastAsia-Europe-America-Africa
	East Asia-Europe-America-Africa
genes	name	function	pathways	Disease	Features	Phenotypes
CNTNAP2	contactin associated protein 2	member of the neurexin family which functions in the vertebrate nervous system as cell adhesion molecules and receptors, mediates interactions between neurons and glia during nervous system development and is also involved in localization of potassium channels within differentiating axons		Gilles de la Tourette syndrome, schizophrenia, epilepsy, autism, ADHD and intellectual disabilit	one of the largest genes in the human genome. It is directly bound and regulated by forkhead box protein P2,	transcription factor related to speech and language development.
CPNE4	copine 4	calcium-dependent, phospholipid-binding protein,			may be involved in membrane trafficking, mitogenesis and development
LINC00871						may be associated with longevity
NRG1	neuregulin 1	tyrosine kinase activator activity; signaling receptor binding activity; and transcription coregulator activity	MicroRNAs in cardiomyocyte hypertrophy Cardiac progenitor differentiation, Apoptosis-related network due to altered Notch3 in ovarian cancer, Nuclear receptors meta-pathway, NRF2 pathway	Amphetamine-Related Disorders, Arthritis, Juvenile, Breast Neoplasms, Cardiotoxicity, Cell Transformation, Neoplastic	heart development; positive regulation of protein phosphorylation; and transmembrane receptor protein tyrosine kinase signaling pathway. Acts upstream of or within negative regulation of transcription, DNA-templated and protein-containing complex disassembly. Located in apical plasma membrane and nucleoplasm. Is active in extracellular space and glutamatergic synapse. Is integral component of pos…
NRXN3	neurexin 3	in the nervous system as receptors and cell adhesion molecules.	Disruption of postsynaptic signaling by CNV	Substance-Related Disorders		range of behavioral phenotypes, including alcohol dependence and autism spectrum disorder
PTPRD	member of the protein tyrosine phosphatase (PTP) family	regulate a variety of cellular processes including cell growth, differentiation, mitotic cycle, and oncogenic transformation. This PTP contains an extracellular region, a single transmembrane segment and two tandem intracytoplasmic catalytic domains, and thus represents a receptor-type PTP. The extracellular region of this protein is composed of three Ig-like and eight fibronectin type III-like d…	Neuronal System, Protein-protein interactions at synapses, Receptor-type tyrosine-protein phosphatases	Attention Deficit Disorder with Hyperactivity, Breast Neoplasms, Colorectal Neoplasms,	suggest the role of this PTP is in promoting neurite growth, and regulating neurons axon guidance.	Restless Legs Syndrome

## Sheet: Oceania-Europe-America-Africa
	Oceania-Europe-America-Africa
genes	name	function	pathways	Disease	Phenotypes
C18orf64	open reading frame
LPP	LIM-domain containing preffered translocation partner	Cell-aghesion/motility/transcription co-activator	E-gadherin stabilization, cytoskeleton reaarangements	Acute myeloid leukemia, Juvenile Arthritis
TSHZ2	Teashirt zink finger homeobox 2	transcription factor		breast and other cacers
WWOX	WW domain containind oxidoreductase	short-chain dehydrogenases/reductases	tumor suppression/apoptosis	Ezophagial cancer, Early infantile epileptic encephalopathy,SPINOCEREBELLAR ATAXIA
